# Supplementary material for: General functions to transform associate data to host data, and their use in phylogenetic inference from sequences with intra-individual variability
Source: BMC Evol Biol. 2008 Mar 18;8:86. doi: 10.1186/1471-2148-8-86 (PMC2291458; doi:10.1186/1471-2148-8-86)
Supplement: Additional file 1 — Distance matrices and quality statistics. This contains all sequence alignments in NEXUS format, all intermediary generated associate distance or host character data (depending on the transformation formula used; see Fig. 1) and all final distance matrices obtained, together with their Delta values. A readme file that describes the contents of each file in the archive is included. [file 1471-2148-8-86-S1.zip]

Archive with 392 entries (392 files):
- Goeker_Grimm_Supp_Mat_1/Acer_g0_m2.c
- Goeker_Grimm_Supp_Mat_1/Acer_g0_m2.c.dlt
- Goeker_Grimm_Supp_Mat_1/Acer_g0_m2.c.dst
- Goeker_Grimm_Supp_Mat_1/Acer_g0_m2.e
- Goeker_Grimm_Supp_Mat_1/Acer_g0_m2.e.dlt
- Goeker_Grimm_Supp_Mat_1/Acer_g0_m2.e.dst
- Goeker_Grimm_Supp_Mat_1/Acer_g0_m2.f
- Goeker_Grimm_Supp_Mat_1/Acer_g0_m2.f.dlt
- Goeker_Grimm_Supp_Mat_1/Acer_g0_m2.f.dst
- Goeker_Grimm_Supp_Mat_1/Acer_g0_m2.i
- Goeker_Grimm_Supp_Mat_1/Acer_g0_m2.i.dlt
- Goeker_Grimm_Supp_Mat_1/Acer_g0_m2.i.dst
- Goeker_Grimm_Supp_Mat_1/Acer_g0_m2.p
- Goeker_Grimm_Supp_Mat_1/Acer_g0_m2.p.dlt
- Goeker_Grimm_Supp_Mat_1/Acer_g0_m2.p.dst
- Goeker_Grimm_Supp_Mat_1/Acer_g0_m2.s
- Goeker_Grimm_Supp_Mat_1/Acer_g0_m2.s.dlt
- Goeker_Grimm_Supp_Mat_1/Acer_g0_m2.s.dst
- Goeker_Grimm_Supp_Mat_1/Acer_g0_m2.v
- Goeker_Grimm_Supp_Mat_1/Acer_g0_m2.v.dlt
- Goeker_Grimm_Supp_Mat_1/Acer_g0_m2.v.dst
- Goeker_Grimm_Supp_Mat_1/Acer_g0_m3.c
- Goeker_Grimm_Supp_Mat_1/Acer_g0_m3.c.dlt
- Goeker_Grimm_Supp_Mat_1/Acer_g0_m3.c.dst
- Goeker_Grimm_Supp_Mat_1/Acer_g0_m3.e
- Goeker_Grimm_Supp_Mat_1/Acer_g0_m3.e.dlt
- Goeker_Grimm_Supp_Mat_1/Acer_g0_m3.e.dst
- Goeker_Grimm_Supp_Mat_1/Acer_g0_m3.f
- Goeker_Grimm_Supp_Mat_1/Acer_g0_m3.f.dlt
- Goeker_Grimm_Supp_Mat_1/Acer_g0_m3.f.dst
- Goeker_Grimm_Supp_Mat_1/Acer_g0_m3.i
- Goeker_Grimm_Supp_Mat_1/Acer_g0_m3.i.dlt
- Goeker_Grimm_Supp_Mat_1/Acer_g0_m3.i.dst
- Goeker_Grimm_Supp_Mat_1/Acer_g0_m3.p
- Goeker_Grimm_Supp_Mat_1/Acer_g0_m3.p.dlt
- Goeker_Grimm_Supp_Mat_1/Acer_g0_m3.p.dst
- Goeker_Grimm_Supp_Mat_1/Acer_g0_m3.s
- Goeker_Grimm_Supp_Mat_1/Acer_g0_m3.s.dlt
- Goeker_Grimm_Supp_Mat_1/Acer_g0_m3.s.dst
- Goeker_Grimm_Supp_Mat_1/Acer_g0_m3.v
- Goeker_Grimm_Supp_Mat_1/Acer_g0_m3.v.dlt
- Goeker_Grimm_Supp_Mat_1/Acer_g0_m3.v.dst
- Goeker_Grimm_Supp_Mat_1/Acer_g0_m4.c
- Goeker_Grimm_Supp_Mat_1/Acer_g0_m4.c.dlt
- Goeker_Grimm_Supp_Mat_1/Acer_g0_m4.c.dst
- Goeker_Grimm_Supp_Mat_1/Acer_g0_m4.e
- Goeker_Grimm_Supp_Mat_1/Acer_g0_m4.e.dlt
- Goeker_Grimm_Supp_Mat_1/Acer_g0_m4.e.dst
- Goeker_Grimm_Supp_Mat_1/Acer_g0_m4.f
- Goeker_Grimm_Supp_Mat_1/Acer_g0_m4.f.dlt
- Goeker_Grimm_Supp_Mat_1/Acer_g0_m4.f.dst
- Goeker_Grimm_Supp_Mat_1/Acer_g0_m4.i
- Goeker_Grimm_Supp_Mat_1/Acer_g0_m4.i.dlt
- Goeker_Grimm_Supp_Mat_1/Acer_g0_m4.i.dst
- Goeker_Grimm_Supp_Mat_1/Acer_g0_m4.p
- Goeker_Grimm_Supp_Mat_1/Acer_g0_m4.p.dlt
- Goeker_Grimm_Supp_Mat_1/Acer_g0_m4.p.dst
- Goeker_Grimm_Supp_Mat_1/Acer_g0_m4.s
- Goeker_Grimm_Supp_Mat_1/Acer_g0_m4.s.dlt
- Goeker_Grimm_Supp_Mat_1/Acer_g0_m4.s.dst
- Goeker_Grimm_Supp_Mat_1/Acer_g0_m4.v
- Goeker_Grimm_Supp_Mat_1/Acer_g0_m4.v.dlt
- Goeker_Grimm_Supp_Mat_1/Acer_g0_m4.v.dst
- Goeker_Grimm_Supp_Mat_1/Acer_g1_m2.c
- Goeker_Grimm_Supp_Mat_1/Acer_g1_m2.c.dlt
- Goeker_Grimm_Supp_Mat_1/Acer_g1_m2.c.dst
- Goeker_Grimm_Supp_Mat_1/Acer_g1_m2.e
- Goeker_Grimm_Supp_Mat_1/Acer_g1_m2.e.dlt
- Goeker_Grimm_Supp_Mat_1/Acer_g1_m2.e.dst
- Goeker_Grimm_Supp_Mat_1/Acer_g1_m2.f
- Goeker_Grimm_Supp_Mat_1/Acer_g1_m2.f.dlt
- Goeker_Grimm_Supp_Mat_1/Acer_g1_m2.f.dst
- Goeker_Grimm_Supp_Mat_1/Acer_g1_m2.i
- Goeker_Grimm_Supp_Mat_1/Acer_g1_m2.i.dlt
- Goeker_Grimm_Supp_Mat_1/Acer_g1_m2.i.dst
- Goeker_Grimm_Supp_Mat_1/Acer_g1_m2.p
- Goeker_Grimm_Supp_Mat_1/Acer_g1_m2.p.dlt
- Goeker_Grimm_Supp_Mat_1/Acer_g1_m2.p.dst
- Goeker_Grimm_Supp_Mat_1/Acer_g1_m2.s
- Goeker_Grimm_Supp_Mat_1/Acer_g1_m2.s.dlt
- Goeker_Grimm_Supp_Mat_1/Acer_g1_m2.s.dst
- Goeker_Grimm_Supp_Mat_1/Acer_g1_m2.v
- Goeker_Grimm_Supp_Mat_1/Acer_g1_m2.v.dlt
- Goeker_Grimm_Supp_Mat_1/Acer_g1_m2.v.dst
- Goeker_Grimm_Supp_Mat_1/Acer_g1_m3.c
- Goeker_Grimm_Supp_Mat_1/Acer_g1_m3.c.dlt
- Goeker_Grimm_Supp_Mat_1/Acer_g1_m3.c.dst
- Goeker_Grimm_Supp_Mat_1/Acer_g1_m3.e
- Goeker_Grimm_Supp_Mat_1/Acer_g1_m3.e.dlt
- Goeker_Grimm_Supp_Mat_1/Acer_g1_m3.e.dst
- Goeker_Grimm_Supp_Mat_1/Acer_g1_m3.f
- Goeker_Grimm_Supp_Mat_1/Acer_g1_m3.f.dlt
- Goeker_Grimm_Supp_Mat_1/Acer_g1_m3.f.dst
- Goeker_Grimm_Supp_Mat_1/Acer_g1_m3.i
- Goeker_Grimm_Supp_Mat_1/Acer_g1_m3.i.dlt
- Goeker_Grimm_Supp_Mat_1/Acer_g1_m3.i.dst
- Goeker_Grimm_Supp_Mat_1/Acer_g1_m3.p
- Goeker_Grimm_Supp_Mat_1/Acer_g1_m3.p.dlt
- Goeker_Grimm_Supp_Mat_1/Acer_g1_m3.p.dst
- Goeker_Grimm_Supp_Mat_1/Acer_g1_m3.s
- Goeker_Grimm_Supp_Mat_1/Acer_g1_m3.s.dlt
- Goeker_Grimm_Supp_Mat_1/Acer_g1_m3.s.dst
- Goeker_Grimm_Supp_Mat_1/Acer_g1_m3.v
- Goeker_Grimm_Supp_Mat_1/Acer_g1_m3.v.dlt
- Goeker_Grimm_Supp_Mat_1/Acer_g1_m3.v.dst
- Goeker_Grimm_Supp_Mat_1/Acer_g1_m4.c
- Goeker_Grimm_Supp_Mat_1/Acer_g1_m4.c.dlt
- Goeker_Grimm_Supp_Mat_1/Acer_g1_m4.c.dst
- Goeker_Grimm_Supp_Mat_1/Acer_g1_m4.e
- Goeker_Grimm_Supp_Mat_1/Acer_g1_m4.e.dlt
- Goeker_Grimm_Supp_Mat_1/Acer_g1_m4.e.dst
- Goeker_Grimm_Supp_Mat_1/Acer_g1_m4.f
- Goeker_Grimm_Supp_Mat_1/Acer_g1_m4.f.dlt
- Goeker_Grimm_Supp_Mat_1/Acer_g1_m4.f.dst
- Goeker_Grimm_Supp_Mat_1/Acer_g1_m4.i
- Goeker_Grimm_Supp_Mat_1/Acer_g1_m4.i.dlt
- Goeker_Grimm_Supp_Mat_1/Acer_g1_m4.i.dst
- Goeker_Grimm_Supp_Mat_1/Acer_g1_m4.p
- Goeker_Grimm_Supp_Mat_1/Acer_g1_m4.p.dlt
- Goeker_Grimm_Supp_Mat_1/Acer_g1_m4.p.dst
- Goeker_Grimm_Supp_Mat_1/Acer_g1_m4.s
- Goeker_Grimm_Supp_Mat_1/Acer_g1_m4.s.dlt
- Goeker_Grimm_Supp_Mat_1/Acer_g1_m4.s.dst
- Goeker_Grimm_Supp_Mat_1/Acer_g1_m4.v
- Goeker_Grimm_Supp_Mat_1/Acer_g1_m4.v.dlt
- Goeker_Grimm_Supp_Mat_1/Acer_g1_m4.v.dst
- Goeker_Grimm_Supp_Mat_1/Acer_m2.cadm
- Goeker_Grimm_Supp_Mat_1/Acer_m3.cadm
- Goeker_Grimm_Supp_Mat_1/Acer_m4.cadm
- Goeker_Grimm_Supp_Mat_1/delta_statistics.csv
- Goeker_Grimm_Supp_Mat_1/Fagus_g0_m2.c
- Goeker_Grimm_Supp_Mat_1/Fagus_g0_m2.c.dlt
- Goeker_Grimm_Supp_Mat_1/Fagus_g0_m2.c.dst
- Goeker_Grimm_Supp_Mat_1/Fagus_g0_m2.e
- Goeker_Grimm_Supp_Mat_1/Fagus_g0_m2.e.dlt
- Goeker_Grimm_Supp_Mat_1/Fagus_g0_m2.e.dst
- Goeker_Grimm_Supp_Mat_1/Fagus_g0_m2.f
- Goeker_Grimm_Supp_Mat_1/Fagus_g0_m2.f.dlt
- Goeker_Grimm_Supp_Mat_1/Fagus_g0_m2.f.dst
- Goeker_Grimm_Supp_Mat_1/Fagus_g0_m2.i
- Goeker_Grimm_Supp_Mat_1/Fagus_g0_m2.i.dlt
- Goeker_Grimm_Supp_Mat_1/Fagus_g0_m2.i.dst
- Goeker_Grimm_Supp_Mat_1/Fagus_g0_m2.p
- Goeker_Grimm_Supp_Mat_1/Fagus_g0_m2.p.dlt
- Goeker_Grimm_Supp_Mat_1/Fagus_g0_m2.p.dst
- Goeker_Grimm_Supp_Mat_1/Fagus_g0_m2.s
- Goeker_Grimm_Supp_Mat_1/Fagus_g0_m2.s.dlt
- Goeker_Grimm_Supp_Mat_1/Fagus_g0_m2.s.dst
- Goeker_Grimm_Supp_Mat_1/Fagus_g0_m2.v
- Goeker_Grimm_Supp_Mat_1/Fagus_g0_m2.v.dlt
- Goeker_Grimm_Supp_Mat_1/Fagus_g0_m2.v.dst
- Goeker_Grimm_Supp_Mat_1/Fagus_g0_m3.c
- Goeker_Grimm_Supp_Mat_1/Fagus_g0_m3.c.dlt
- Goeker_Grimm_Supp_Mat_1/Fagus_g0_m3.c.dst
- Goeker_Grimm_Supp_Mat_1/Fagus_g0_m3.e
- Goeker_Grimm_Supp_Mat_1/Fagus_g0_m3.e.dlt
- Goeker_Grimm_Supp_Mat_1/Fagus_g0_m3.e.dst
- Goeker_Grimm_Supp_Mat_1/Fagus_g0_m3.f
- Goeker_Grimm_Supp_Mat_1/Fagus_g0_m3.f.dlt
- Goeker_Grimm_Supp_Mat_1/Fagus_g0_m3.f.dst
- Goeker_Grimm_Supp_Mat_1/Fagus_g0_m3.i
- Goeker_Grimm_Supp_Mat_1/Fagus_g0_m3.i.dlt
- Goeker_Grimm_Supp_Mat_1/Fagus_g0_m3.i.dst
- Goeker_Grimm_Supp_Mat_1/Fagus_g0_m3.p
- Goeker_Grimm_Supp_Mat_1/Fagus_g0_m3.p.dlt
- Goeker_Grimm_Supp_Mat_1/Fagus_g0_m3.p.dst
- Goeker_Grimm_Supp_Mat_1/Fagus_g0_m3.s
- Goeker_Grimm_Supp_Mat_1/Fagus_g0_m3.s.dlt
- Goeker_Grimm_Supp_Mat_1/Fagus_g0_m3.s.dst
- Goeker_Grimm_Supp_Mat_1/Fagus_g0_m3.v
- Goeker_Grimm_Supp_Mat_1/Fagus_g0_m3.v.dlt
- Goeker_Grimm_Supp_Mat_1/Fagus_g0_m3.v.dst
- Goeker_Grimm_Supp_Mat_1/Fagus_g0_m4.c
- Goeker_Grimm_Supp_Mat_1/Fagus_g0_m4.c.dlt
- Goeker_Grimm_Supp_Mat_1/Fagus_g0_m4.c.dst
- Goeker_Grimm_Supp_Mat_1/Fagus_g0_m4.e
- Goeker_Grimm_Supp_Mat_1/Fagus_g0_m4.e.dlt
- Goeker_Grimm_Supp_Mat_1/Fagus_g0_m4.e.dst
- Goeker_Grimm_Supp_Mat_1/Fagus_g0_m4.f
- Goeker_Grimm_Supp_Mat_1/Fagus_g0_m4.f.dlt
- Goeker_Grimm_Supp_Mat_1/Fagus_g0_m4.f.dst
- Goeker_Grimm_Supp_Mat_1/Fagus_g0_m4.i
- Goeker_Grimm_Supp_Mat_1/Fagus_g0_m4.i.dlt
- Goeker_Grimm_Supp_Mat_1/Fagus_g0_m4.i.dst
- Goeker_Grimm_Supp_Mat_1/Fagus_g0_m4.p
- Goeker_Grimm_Supp_Mat_1/Fagus_g0_m4.p.dlt
- Goeker_Grimm_Supp_Mat_1/Fagus_g0_m4.p.dst
- Goeker_Grimm_Supp_Mat_1/Fagus_g0_m4.s
- Goeker_Grimm_Supp_Mat_1/Fagus_g0_m4.s.dlt
- Goeker_Grimm_Supp_Mat_1/Fagus_g0_m4.s.dst
- Goeker_Grimm_Supp_Mat_1/Fagus_g0_m4.v
- Goeker_Grimm_Supp_Mat_1/Fagus_g0_m4.v.dlt
- Goeker_Grimm_Supp_Mat_1/Fagus_g0_m4.v.dst
- Goeker_Grimm_Supp_Mat_1/Fagus_g1_m2.c
- Goeker_Grimm_Supp_Mat_1/Fagus_g1_m2.c.dlt
- Goeker_Grimm_Supp_Mat_1/Fagus_g1_m2.c.dst
- Goeker_Grimm_Supp_Mat_1/Fagus_g1_m2.e
- Goeker_Grimm_Supp_Mat_1/Fagus_g1_m2.e.dlt
- Goeker_Grimm_Supp_Mat_1/Fagus_g1_m2.e.dst
- Goeker_Grimm_Supp_Mat_1/Fagus_g1_m2.f
- Goeker_Grimm_Supp_Mat_1/Fagus_g1_m2.f.dlt
- Goeker_Grimm_Supp_Mat_1/Fagus_g1_m2.f.dst
- Goeker_Grimm_Supp_Mat_1/Fagus_g1_m2.i
- Goeker_Grimm_Supp_Mat_1/Fagus_g1_m2.i.dlt
- Goeker_Grimm_Supp_Mat_1/Fagus_g1_m2.i.dst
- Goeker_Grimm_Supp_Mat_1/Fagus_g1_m2.p
- Goeker_Grimm_Supp_Mat_1/Fagus_g1_m2.p.dlt
- Goeker_Grimm_Supp_Mat_1/Fagus_g1_m2.p.dst
- Goeker_Grimm_Supp_Mat_1/Fagus_g1_m2.s
- Goeker_Grimm_Supp_Mat_1/Fagus_g1_m2.s.dlt
- Goeker_Grimm_Supp_Mat_1/Fagus_g1_m2.s.dst
- Goeker_Grimm_Supp_Mat_1/Fagus_g1_m2.v
- Goeker_Grimm_Supp_Mat_1/Fagus_g1_m2.v.dlt
- Goeker_Grimm_Supp_Mat_1/Fagus_g1_m2.v.dst
- Goeker_Grimm_Supp_Mat_1/Fagus_g1_m3.c
- Goeker_Grimm_Supp_Mat_1/Fagus_g1_m3.c.dlt
- Goeker_Grimm_Supp_Mat_1/Fagus_g1_m3.c.dst
- Goeker_Grimm_Supp_Mat_1/Fagus_g1_m3.e
- Goeker_Grimm_Supp_Mat_1/Fagus_g1_m3.e.dlt
- Goeker_Grimm_Supp_Mat_1/Fagus_g1_m3.e.dst
- Goeker_Grimm_Supp_Mat_1/Fagus_g1_m3.f
- Goeker_Grimm_Supp_Mat_1/Fagus_g1_m3.f.dlt
- Goeker_Grimm_Supp_Mat_1/Fagus_g1_m3.f.dst
- Goeker_Grimm_Supp_Mat_1/Fagus_g1_m3.i
- Goeker_Grimm_Supp_Mat_1/Fagus_g1_m3.i.dlt
- Goeker_Grimm_Supp_Mat_1/Fagus_g1_m3.i.dst
- Goeker_Grimm_Supp_Mat_1/Fagus_g1_m3.p
- Goeker_Grimm_Supp_Mat_1/Fagus_g1_m3.p.dlt
- Goeker_Grimm_Supp_Mat_1/Fagus_g1_m3.p.dst
- Goeker_Grimm_Supp_Mat_1/Fagus_g1_m3.s
- Goeker_Grimm_Supp_Mat_1/Fagus_g1_m3.s.dlt
- Goeker_Grimm_Supp_Mat_1/Fagus_g1_m3.s.dst
- Goeker_Grimm_Supp_Mat_1/Fagus_g1_m3.v
- Goeker_Grimm_Supp_Mat_1/Fagus_g1_m3.v.dlt
- Goeker_Grimm_Supp_Mat_1/Fagus_g1_m3.v.dst
- Goeker_Grimm_Supp_Mat_1/Fagus_g1_m4.c
- Goeker_Grimm_Supp_Mat_1/Fagus_g1_m4.c.dlt
- Goeker_Grimm_Supp_Mat_1/Fagus_g1_m4.c.dst
- Goeker_Grimm_Supp_Mat_1/Fagus_g1_m4.e
- Goeker_Grimm_Supp_Mat_1/Fagus_g1_m4.e.dlt
- Goeker_Grimm_Supp_Mat_1/Fagus_g1_m4.e.dst
- Goeker_Grimm_Supp_Mat_1/Fagus_g1_m4.f
- Goeker_Grimm_Supp_Mat_1/Fagus_g1_m4.f.dlt
- Goeker_Grimm_Supp_Mat_1/Fagus_g1_m4.f.dst
- Goeker_Grimm_Supp_Mat_1/Fagus_g1_m4.i
- Goeker_Grimm_Supp_Mat_1/Fagus_g1_m4.i.dlt
- Goeker_Grimm_Supp_Mat_1/Fagus_g1_m4.i.dst
- Goeker_Grimm_Supp_Mat_1/Fagus_g1_m4.p
- Goeker_Grimm_Supp_Mat_1/Fagus_g1_m4.p.dlt
- Goeker_Grimm_Supp_Mat_1/Fagus_g1_m4.p.dst
- Goeker_Grimm_Supp_Mat_1/Fagus_g1_m4.s
- Goeker_Grimm_Supp_Mat_1/Fagus_g1_m4.s.dlt
- Goeker_Grimm_Supp_Mat_1/Fagus_g1_m4.s.dst
- Goeker_Grimm_Supp_Mat_1/Fagus_g1_m4.v
- Goeker_Grimm_Supp_Mat_1/Fagus_g1_m4.v.dlt
- Goeker_Grimm_Supp_Mat_1/Fagus_g1_m4.v.dst
- Goeker_Grimm_Supp_Mat_1/Fagus_m2.cadm
- Goeker_Grimm_Supp_Mat_1/Fagus_m3.cadm
- Goeker_Grimm_Supp_Mat_1/Fagus_m4.cadm
- Goeker_Grimm_Supp_Mat_1/readme.txt
- Goeker_Grimm_Supp_Mat_1/Zelkova_g0_m2.c
- Goeker_Grimm_Supp_Mat_1/Zelkova_g0_m2.c.dlt
- Goeker_Grimm_Supp_Mat_1/Zelkova_g0_m2.c.dst
- Goeker_Grimm_Supp_Mat_1/Zelkova_g0_m2.e
- Goeker_Grimm_Supp_Mat_1/Zelkova_g0_m2.e.dlt
- Goeker_Grimm_Supp_Mat_1/Zelkova_g0_m2.e.dst
- Goeker_Grimm_Supp_Mat_1/Zelkova_g0_m2.f
- Goeker_Grimm_Supp_Mat_1/Zelkova_g0_m2.f.dlt
- Goeker_Grimm_Supp_Mat_1/Zelkova_g0_m2.f.dst
- Goeker_Grimm_Supp_Mat_1/Zelkova_g0_m2.i
- Goeker_Grimm_Supp_Mat_1/Zelkova_g0_m2.i.dlt
- Goeker_Grimm_Supp_Mat_1/Zelkova_g0_m2.i.dst
- Goeker_Grimm_Supp_Mat_1/Zelkova_g0_m2.p
- Goeker_Grimm_Supp_Mat_1/Zelkova_g0_m2.p.dlt
- Goeker_Grimm_Supp_Mat_1/Zelkova_g0_m2.p.dst
- Goeker_Grimm_Supp_Mat_1/Zelkova_g0_m2.s
- Goeker_Grimm_Supp_Mat_1/Zelkova_g0_m2.s.dlt
- Goeker_Grimm_Supp_Mat_1/Zelkova_g0_m2.s.dst
- Goeker_Grimm_Supp_Mat_1/Zelkova_g0_m2.v
- Goeker_Grimm_Supp_Mat_1/Zelkova_g0_m2.v.dlt
- Goeker_Grimm_Supp_Mat_1/Zelkova_g0_m2.v.dst
- Goeker_Grimm_Supp_Mat_1/Zelkova_g0_m3.c
- Goeker_Grimm_Supp_Mat_1/Zelkova_g0_m3.c.dlt
- Goeker_Grimm_Supp_Mat_1/Zelkova_g0_m3.c.dst
- Goeker_Grimm_Supp_Mat_1/Zelkova_g0_m3.e
- Goeker_Grimm_Supp_Mat_1/Zelkova_g0_m3.e.dlt
- Goeker_Grimm_Supp_Mat_1/Zelkova_g0_m3.e.dst
- Goeker_Grimm_Supp_Mat_1/Zelkova_g0_m3.f
- Goeker_Grimm_Supp_Mat_1/Zelkova_g0_m3.f.dlt
- Goeker_Grimm_Supp_Mat_1/Zelkova_g0_m3.f.dst
- Goeker_Grimm_Supp_Mat_1/Zelkova_g0_m3.i
- Goeker_Grimm_Supp_Mat_1/Zelkova_g0_m3.i.dlt
- Goeker_Grimm_Supp_Mat_1/Zelkova_g0_m3.i.dst
- Goeker_Grimm_Supp_Mat_1/Zelkova_g0_m3.p
- Goeker_Grimm_Supp_Mat_1/Zelkova_g0_m3.p.dlt
- Goeker_Grimm_Supp_Mat_1/Zelkova_g0_m3.p.dst
- Goeker_Grimm_Supp_Mat_1/Zelkova_g0_m3.s
- Goeker_Grimm_Supp_Mat_1/Zelkova_g0_m3.s.dlt
- Goeker_Grimm_Supp_Mat_1/Zelkova_g0_m3.s.dst
- Goeker_Grimm_Supp_Mat_1/Zelkova_g0_m3.v
[truncated: 92 more entries]
