# Supplementary material for: General functions to transform associate data to host data, and their use in phylogenetic inference from sequences with intra-individual variability
Source: BMC Evol Biol. 2008 Mar 18;8:86. doi: 10.1186/1471-2148-8-86 (PMC2291458; doi:10.1186/1471-2148-8-86)
Supplement: Additional file 1 — Distance matrices and quality statistics. This contains all sequence alignments in NEXUS format, all intermediary generated associate distance or host character data (depending on the transformation formula used; see Fig. 1) and all final distance matrices obtained, together with their Delta values. A readme file that describes the contents of each file in the archive is included. [file 1471-2148-8-86-S1.zip › Goeker_Grimm_Supp_Mat_1/Acer_g0_m2.c.dlt]

Filename:          Acer_g0_m2.c.dst
Matrix_number:      1
Quartets_examined:  595665
Fraction_examined:  1.00000E+00
Sum_of_squares:     1.98065E+00
Maximum_distance:   6.70644E-02
Delta_value:        2.30104E-01
Epsilon_value:      2.32215E-01
Non_additivity:     2.35688E+00
Additivity:         1.58184E+01
Squared_R_Q_diff.:  1.51175E+01
Absolute_mean_Q:    2.57840E-03
Rescaled_mean_Q:    3.84467E-02
Q_per_sqrt_SS:      1.09131E+03
Absolute_mean_R:    2.31092E-02
Rescaled_mean_R:    3.44583E-01
R_per_sqrt_SS:      9.78101E+03

Taxon	QE	DV	EV	AMQ	RMQ	AMR	RMR
Gcm_0_MorArb	 37820	 2.54298E-01	 2.54298E-01	 2.63815E-03	 3.93375E-02	 2.07979E-02	 3.10119E-01
Gfd_1_FlorCavSPFla	 37820	 2.63600E-01	 2.63679E-01	 3.20125E-03	 4.77340E-02	 2.06518E-02	 3.07939E-01
Gga_1_ShenHubei	 37820	 2.60092E-01	 2.60092E-01	 2.98377E-03	 4.44911E-02	 2.12518E-02	 3.16886E-01
Ggd_0_MorArb	 37820	 2.92236E-01	 2.92315E-01	 2.97180E-03	 4.43126E-02	 1.91338E-02	 2.85305E-01
Ggd_1_EmCynUtah	 37820	 2.88334E-01	 2.88387E-01	 2.93376E-03	 4.37455E-02	 1.90717E-02	 2.84379E-01
Ghd_1_cvBreslau	 37820	 2.11952E-01	 2.15707E-01	 3.80638E-03	 5.67571E-02	 2.39866E-02	 3.57664E-01
Ghd_2_CGreece	 37820	 2.56701E-01	 2.56992E-01	 2.88184E-03	 4.29712E-02	 2.34663E-02	 3.49908E-01
Ghy_1_Iran	 37820	 2.72940E-01	 2.73099E-01	 3.23661E-03	 4.82613E-02	 1.91225E-02	 2.85136E-01
Gib_1_AlpadGEO	 37820	 2.44140E-01	 2.44457E-01	 2.68454E-03	 4.00293E-02	 1.90918E-02	 2.84679E-01
Gib_2_VashlGEO	 37820	 2.34889E-01	 2.35074E-01	 2.65470E-03	 3.95844E-02	 1.95491E-02	 2.91497E-01
Gib_3_NorawARM	 37820	 2.44169E-01	 2.44433E-01	 2.67946E-03	 3.99536E-02	 1.90663E-02	 2.84299E-01
Gib_4_AlpadGEO	 37820	 2.44328E-01	 2.44645E-01	 2.69229E-03	 4.01448E-02	 1.91116E-02	 2.84974E-01
Gms10_VdAudeF	 37820	 1.95066E-01	 2.02126E-01	 2.02327E-03	 3.01691E-02	 2.23504E-02	 3.33267E-01
Gms11_VdLlobrE	 37820	 2.05177E-01	 2.12078E-01	 2.37680E-03	 3.54406E-02	 2.22409E-02	 3.31635E-01
Gms12_GdlJonteF	 37820	 2.04013E-01	 2.11628E-01	 2.21810E-03	 3.30742E-02	 2.25271E-02	 3.35903E-01
Gms13_GdlJonteF	 37820	 2.06632E-01	 2.07610E-01	 2.35331E-03	 3.50903E-02	 2.31303E-02	 3.44898E-01
Gms17_GdlNesqueF	 37820	 1.91666E-01	 1.97615E-01	 2.03960E-03	 3.04125E-02	 2.24403E-02	 3.34608E-01
Gms19_xxxF	 37820	 1.91669E-01	 1.97512E-01	 2.02591E-03	 3.02085E-02	 2.23939E-02	 3.33916E-01
Gms21_GordesF	 37820	 2.04247E-01	 2.10936E-01	 2.22444E-03	 3.31687E-02	 2.25735E-02	 3.36595E-01
Gms24_NaheD	 37820	 1.86698E-01	 1.92542E-01	 2.02849E-03	 3.02469E-02	 2.23143E-02	 3.32730E-01
Gms_4_BdlHerreriaE	 37820	 2.00496E-01	 2.07582E-01	 2.05937E-03	 3.07074E-02	 2.22961E-02	 3.32458E-01
Gms_5_VdCeleF	 37820	 2.07888E-01	 2.08813E-01	 2.34276E-03	 3.49331E-02	 2.30385E-02	 3.43528E-01
Gms_6_VdCeleF	 37820	 2.06891E-01	 2.14612E-01	 2.21999E-03	 3.31023E-02	 2.24868E-02	 3.35302E-01
Gms_7_VdCeleF	 37820	 2.21880E-01	 2.28543E-01	 2.59607E-03	 3.87102E-02	 2.15333E-02	 3.21085E-01
Gms_8_VdCeleF	 37820	 2.05177E-01	 2.12078E-01	 2.37680E-03	 3.54406E-02	 2.22409E-02	 3.31635E-01
Gms_9_VdCeleF	 37820	 2.27488E-01	 2.34177E-01	 2.50558E-03	 3.73608E-02	 2.23453E-02	 3.33192E-01
Gni_A_AlbanyNY	 37820	 3.03756E-01	 3.03941E-01	 3.74066E-03	 5.57772E-02	 1.94620E-02	 2.90198E-01
Gof_1_Cyprus	 37820	 2.67375E-01	 2.67428E-01	 3.05006E-03	 4.54796E-02	 2.22641E-02	 3.31981E-01
Gof_2_Syria_opGT	 37820	 2.27127E-01	 2.27259E-01	 3.56609E-03	 5.31740E-02	 2.20113E-02	 3.28212E-01
Gop10_VdLlobregatE	 37820	 2.10965E-01	 2.11124E-01	 2.30047E-03	 3.43024E-02	 2.47366E-02	 3.68848E-01
Gop11_VdLlobregatE	 37820	 2.10965E-01	 2.11124E-01	 2.30047E-03	 3.43024E-02	 2.47366E-02	 3.68848E-01
Gop13_GdTarnF	 37820	 2.19015E-01	 2.19227E-01	 2.28778E-03	 3.41132E-02	 2.46444E-02	 3.67474E-01
Gop14_VdLotF	 37820	 2.16545E-01	 2.16704E-01	 2.34199E-03	 3.49215E-02	 2.54402E-02	 3.79341E-01
Gop16_CseNoirF	 37820	 2.11714E-01	 2.11899E-01	 2.30123E-03	 3.43137E-02	 2.51858E-02	 3.75546E-01
Gop_4_StVallierF	 37820	 2.20621E-01	 2.20885E-01	 2.28547E-03	 3.40788E-02	 2.44356E-02	 3.64360E-01
Gop_5_CaussolsF	 37820	 2.21306E-01	 2.21518E-01	 2.27972E-03	 3.39930E-02	 2.47371E-02	 3.68855E-01
Gop_7_ArezzoI	 37820	 2.07098E-01	 2.07177E-01	 2.28212E-03	 3.40288E-02	 2.39383E-02	 3.56945E-01
Gop_8_VdAudeF	 37820	 2.13479E-01	 2.13558E-01	 2.40939E-03	 3.59265E-02	 2.52766E-02	 3.76900E-01
Got_1_BGTue	 37820	 2.09045E-01	 2.09124E-01	 2.36582E-03	 3.52768E-02	 2.46949E-02	 3.68226E-01
Got_2_AetnaSicily	 37820	 2.09673E-01	 2.09752E-01	 2.33712E-03	 3.48490E-02	 2.45971E-02	 3.66769E-01
Gpp22_BudapH	 37820	 2.01023E-01	 2.04222E-01	 1.97498E-03	 2.94490E-02	 2.81236E-02	 4.19353E-01
Gpp24_cultTue	 37820	 1.98389E-01	 2.01694E-01	 1.95945E-03	 2.92175E-02	 2.80013E-02	 4.17528E-01
Gpp25_MuehltL	 37820	 1.97595E-01	 2.01244E-01	 1.95608E-03	 2.91672E-02	 2.80363E-02	 4.18050E-01
Gpp26_MuehltL	 37820	 1.96118E-01	 1.99371E-01	 1.96063E-03	 2.92351E-02	 2.80760E-02	 4.18642E-01
Gpp27_MuehltL	 37820	 2.15254E-01	 2.19008E-01	 2.37278E-03	 3.53807E-02	 2.77876E-02	 4.14342E-01
Gpp28_QuilanF	 37820	 2.01758E-01	 2.01837E-01	 2.36946E-03	 3.53312E-02	 2.64015E-02	 3.93674E-01
Gpp30_LdAydatF	 37820	 1.98678E-01	 2.01904E-01	 2.00055E-03	 2.98303E-02	 2.73354E-02	 4.07600E-01
Gpp35_GdJonteF	 37820	 1.98197E-01	 2.01423E-01	 1.98761E-03	 2.96373E-02	 2.72727E-02	 4.06664E-01
Gpp36_GdJonteF	 37820	 1.97591E-01	 2.01319E-01	 1.95586E-03	 2.91639E-02	 2.80354E-02	 4.18037E-01
Gpp38_CseSauvetF	 37820	 1.98389E-01	 2.01694E-01	 1.95945E-03	 2.92175E-02	 2.80013E-02	 4.17528E-01
Gpp40_VdHeraultF	 37820	 1.96325E-01	 1.99551E-01	 1.96203E-03	 2.92559E-02	 2.80758E-02	 4.18639E-01
Gsc_1_RenssCoNY	 37820	 2.64082E-01	 2.64135E-01	 3.21939E-03	 4.80044E-02	 2.06842E-02	 3.08423E-01
Gsv4a_DiktiCrete	 37820	 2.81346E-01	 2.81452E-01	 3.12863E-03	 4.66511E-02	 2.22534E-02	 3.31822E-01
Gsv4b_DiktiCrete	 37820	 2.55774E-01	 2.56065E-01	 3.13162E-03	 4.66958E-02	 1.96649E-02	 2.93224E-01
Gsv_1_KourCrete	 37820	 2.63866E-01	 2.63945E-01	 2.99960E-03	 4.47271E-02	 2.19997E-02	 3.28038E-01
Gsv_2_VrissesCrete	 37820	 2.74071E-01	 2.74151E-01	 3.05005E-03	 4.54794E-02	 2.20925E-02	 3.29422E-01
Gtv_1_Georgia	 37820	 2.55655E-01	 2.55946E-01	 2.83361E-03	 4.22521E-02	 2.34410E-02	 3.49530E-01
Gus11_LovecBG	 37820	 2.88215E-01	 2.88268E-01	 2.56589E-03	 3.82601E-02	 1.67988E-02	 2.50487E-01
Gve_1_AssalamIR	 37820	 2.60510E-01	 2.60801E-01	 3.16586E-03	 4.72062E-02	 2.38548E-02	 3.55700E-01
Gve_2_VazIR	 37820	 2.57904E-01	 2.58195E-01	 2.77691E-03	 4.14066E-02	 2.29345E-02	 3.41978E-01
Gve_3_SirinRudIR	 37820	 2.55318E-01	 2.55582E-01	 2.87460E-03	 4.28633E-02	 2.37045E-02	 3.53459E-01
Gxx_3_GdlNesqueF	 37820	 3.09807E-01	 3.15651E-01	 4.35373E-03	 6.49186E-02	 1.92434E-02	 2.86939E-01
Gxx_5_GdTarnF	 37820	 2.73391E-01	 2.74343E-01	 3.38385E-03	 5.04567E-02	 1.96010E-02	 2.92271E-01
