# Supplementary material for: General functions to transform associate data to host data, and their use in phylogenetic inference from sequences with intra-individual variability
Source: BMC Evol Biol. 2008 Mar 18;8:86. doi: 10.1186/1471-2148-8-86 (PMC2291458; doi:10.1186/1471-2148-8-86)
Supplement: Additional file 1 — Distance matrices and quality statistics. This contains all sequence alignments in NEXUS format, all intermediary generated associate distance or host character data (depending on the transformation formula used; see Fig. 1) and all final distance matrices obtained, together with their Delta values. A readme file that describes the contents of each file in the archive is included. [file 1471-2148-8-86-S1.zip › Goeker_Grimm_Supp_Mat_1/Acer_g0_m2.c.dst]

63
Gcm_0_MorArb	0	0.0550818	0.00792299	0.0553881	0.0527374	0.0339751	0.0528382	0.0527211	0.0497969	0.0520103	0.0496618	0.0497969	0.0552067	0.0553567	0.0524318	0.0552072	0.0555075	0.0553658	0.0525744	0.0550575	0.05229	0.054909	0.05229	0.0475328	0.0553567	0.0527177	0.0234347	0.0668902	0.0426537	0.054919	0.054919	0.0525892	0.0553795	0.0550717	0.0522967	0.0524507	0.0549195	0.05784	0.0584784	0.058002	0.0614064	0.0608979	0.0610636	0.0612305	0.061064	0.0584392	0.0589155	0.0586017	0.061064
Gfd_1_FlorCavSPFla	0.0550818	0	0.0553881	0.0158534	0.0132432	0.0194705	0.0411143	0.0297292	0.0242431	0.0267274	0.0241786	0.024308	0.0322648	0.0323509	0.0323509	0.0350676	0.0324374	0.0323538	0.0324374	0.0321792	0.0322648	0.0348811	0.0322648	0.0301258	0.0323509	0.0325245	0	0.0491391	0.0193696	0.0293514	0.0293514	0.0268792	0.0295891	0.0294303	0.0267348	0.0267536	0.0266095	0.0321099	0.0296668	0.0294302	0.0437509	0.0433957	0.0435121	0.0436291	0.0435121	0.0408965	0.041226	0.0410078	0.0435121
Gga_1_ShenHubei	0.00792299	0.0553881	0	0.0469172	0.0471724	0.0340758	0.0501933	0.0530135	0.0500715	0.0522836	0.0499351	0.0502087	0.052578	0.0527212	0.0497964	0.052568	0.052865	0.0527302	0.0499321	0.0524357	0.0496615	0.0522836	0.0496615	0.0448592	0.0527212	0.0500684	0.023575	0.0642672	0.0427861	0.05229	0.05229	0.0499433	0.05273	0.0524358	0.0496646	0.0525865	0.0552111	0.0552103	0.0587939	0.0583135	0.0617497	0.0612356	0.0614028	0.0615715	0.0614035	0.0587643	0.0592448	0.058929	0.0614035
Ggd_0_MorArb	0.0553881	0.0158534	0.0469172	0	0	0.0167324	0.0356193	0.0298842	0.0270879	0.0294894	0.0270155	0.0271608	0.026869	0.0269406	0.0269406	0.029646	0.0270127	0.0269429	0.0270127	0.0267977	0.026869	0.0294885	0.026869	0.0246393	0.0269406	0.0270852	0.00865108	0.0436513	0.0194807	0.0350574	0.0350574	0.0326157	0.0353451	0.0351529	0.0324381	0.032444	0.0322661	0.0378659	0.0354375	0.035153	0.0439875	0.0436286	0.0437461	0.0438642	0.0437461	0.0411162	0.0414483	0.0412288	0.0437461
Ggd_1_EmCynUtah	0.0527374	0.0132432	0.0471724	0	0	0.0139791	0.0329577	0.0272322	0.0244374	0.0268736	0.0243718	0.0245034	0.0242395	0.0243044	0.0243044	0.027017	0.0243697	0.0243062	0.0243697	0.024175	0.0242395	0.0268729	0.0242395	0.0219545	0.0243044	0.0244353	0.00576602	0.0410167	0.0167383	0.0324374	0.0324374	0.0299676	0.0327041	0.0325259	0.0298042	0.0298114	0.029648	0.0352439	0.0327902	0.032526	0.0413358	0.0409977	0.0411085	0.0412199	0.0411086	0.038466	0.0387783	0.0385717	0.0411086
Ghd_1_cvBreslau	0.0339751	0.0194705	0.0340758	0.0167324	0.0139791	0	0	0.0139413	0.0111523	0.0138017	0.0111214	0.0111834	0.0138641	0.0138641	0.0138641	0.0139025	0.0139411	0.0139029	0.0139025	0.0138259	0.0138641	0.0138259	0.0138259	0.011243	0.0138641	0.0139025	0	0.0251799	0.00284951	0.0166061	0.0166061	0.0139026	0.0166985	0.0166059	0.0138642	0.0138402	0.0138019	0.0165602	0.0167445	0.0166524	0	0	0	0	0	0	0	0	0
Ghd_2_CGreece	0.0528382	0.0411143	0.0501933	0.0356193	0.0329577	0	0	0.0386682	0.0358006	0.0381479	0.0357035	0.0358983	0.0355067	0.0356028	0.0327685	0.0355102	0.0356995	0.0356065	0.0328573	0.0354111	0.0355067	0.0353191	0.0326802	0.0305301	0.0356028	0.0329465	0.0145917	0.0468622	0.0225085	0.0381506	0.0381506	0.0357072	0.038467	0.0382555	0.0355107	0.0355192	0.0353228	0.0381524	0.0385689	0.0382558	0.0472309	0.0468418	0.0469694	0.0469695	0.0469695	0.0443213	0.0446845	0.0444446	0.0469695
Ghy_1_Iran	0.0527211	0.0297292	0.0530135	0.0298842	0.0272322	0.0139413	0.0386682	0	0	0.00528292	0	0	0.0133247	0.0133602	0.0133602	0.0160543	0.0133959	0.0133604	0.0133959	0.0132893	0.0133247	0.015969	0.0133247	0.0108503	0.0133602	0.0134318	0.0116742	0.0353326	0.0110919	0.0268914	0.0268914	0.0243789	0.0271107	0.0269641	0.0242471	0.0242681	0.0241368	0.0296624	0.0271827	0.0269641	0.0327773	0.0325112	0.0325987	0.0326868	0.0325988	0.02996	0.0302033	0.0300415	0.0325988
Gib_1_AlpadGEO	0.0497969	0.0242431	0.0500715	0.0270879	0.0244374	0.0111523	0.0358006	0	0	0	0	0	0.0106058	0.010634	0.0106623	0.0133492	0.0106623	0.0106624	0.0106907	0.0106058	0.010634	0.0132784	0.010634	0.00809386	0.010634	0.0106907	0.00870472	0.0325208	0.0110613	0.0268914	0.0268914	0.0243789	0.0271107	0.0269641	0.0242471	0.0242681	0.0241368	0.0296624	0.0271828	0.0269641	0.0327772	0.0325112	0.0325987	0.0326867	0.0325987	0.0299599	0.0302032	0.0300414	0.0325987
Gib_2_VashlGEO	0.0520103	0.0267274	0.0522836	0.0294894	0.0268736	0.0138017	0.0381479	0.00528292	0	0	0	0	0.0131735	0.0132082	0.0132082	0.0158774	0.0132431	0.0132084	0.0132431	0.0131389	0.0131735	0.0157939	0.0131735	0.0107192	0.0132082	0.0132783	0.00862962	0.0348752	0.0137276	0.0320456	0.0320456	0.0295842	0.0323052	0.0321317	0.0294253	0.0294558	0.0292973	0.0348103	0.0323904	0.0321317	0.0351482	0.0348657	0.0349587	0.0350522	0.0349587	0.0323544	0.0326148	0.0324416	0.0349587
Gib_3_NorawARM	0.0496618	0.0241786	0.0499351	0.0270155	0.0243718	0.0111214	0.0357035	0	0	0	0	0	0.0106058	0.010634	0.010634	0.0133137	0.0106623	0.0106341	0.0106623	0.0105778	0.0106058	0.0132433	0.0106058	0.00807212	0.010634	0.0106907	0.00867958	0.0324339	0.0110308	0.0268197	0.0268197	0.0243135	0.0270378	0.0268921	0.0241824	0.0242032	0.0240725	0.0295832	0.0271096	0.0268921	0.0326887	0.0324241	0.0325112	0.0325987	0.0325112	0.0298791	0.030121	0.0299602	0.0325112
Gib_4_AlpadGEO	0.0497969	0.024308	0.0502087	0.0271608	0.0245034	0.0111834	0.0358983	0	0	0	0	0	0.0106623	0.0106907	0.0106907	0.0133849	0.0106907	0.0106909	0.0107194	0.010634	0.0106623	0.0133137	0.0106623	0.0081377	0.0106907	0.0107481	0.00873001	0.0326083	0.0110919	0.0269634	0.0269634	0.0244447	0.0271839	0.0270365	0.0243122	0.0243334	0.0242013	0.029742	0.0271827	0.0270366	0.0328662	0.0325987	0.0326867	0.0327752	0.0326868	0.0300411	0.0302032	0.0301231	0.0326868
Gms10_VdAudeF	0.0552067	0.0322648	0.052578	0.026869	0.0242395	0.0138641	0.0355067	0.0133247	0.0106058	0.0131735	0.0106058	0.0106623	0	0	0	0.00262997	0	0	0	0	0	0.00261621	0	0	0	0	0.011573	0.0322578	0.0137904	0.0349703	0.0349703	0.0325234	0.0352561	0.0350651	0.0323471	0.0323655	0.0321893	0.0377682	0.0353488	0.0350652	0.0381493	0.0378406	0.037942	0.038044	0.0352197	0.0325931	0.0356077	0.0354184	0.0379421
Gms11_VdLlobrE	0.0553567	0.0323509	0.0527212	0.0269406	0.0243044	0.0138641	0.0356028	0.0133602	0.010634	0.0132082	0.010634	0.0106907	0	0	0	0.0026369	0	0	0	0	0	0.00262307	0	0	0	0	0.011573	0.0323438	0.0138284	0.0350637	0.0350637	0.0326108	0.0353511	0.035159	0.0324336	0.0324523	0.0322751	0.0378693	0.0354443	0.0351592	0.0354179	0.0351312	0.0352254	0.0353202	0.0325036	0.0298708	0.0328634	0.0326883	0.0352255
Gms12_GdlJonteF	0.0524318	0.0323509	0.0497964	0.0269406	0.0243044	0.0138641	0.0327685	0.0133602	0.0106623	0.0132082	0.010634	0.0106907	0	0	0	0	0	0	0	0	0	0	0	0	0	0	0.011573	0.0323438	0.0138284	0.0350637	0.0350637	0.0326108	0.0353511	0.035159	0.0324336	0.0324523	0.0322751	0.0378693	0.0354443	0.0351592	0.0382526	0.0379421	0.038044	0.0381466	0.0353143	0.032681	0.0357047	0.0355143	0.0380442
Gms13_GdlJonteF	0.0552072	0.0350676	0.052568	0.029646	0.027017	0.0139025	0.0355102	0.0160543	0.0133492	0.0158774	0.0133137	0.0133849	0.00262997	0.0026369	0	0	0.00264387	0.00263691	0	0.00262307	0.00262997	0	0	0	0.0026369	0	0.0116065	0.0350605	0.0166086	0.0377917	0.0377917	0.0353499	0.0381015	0.0378944	0.0351577	0.0351875	0.0349954	0.0406048	0.0382023	0.0378945	0.0410068	0.0406737	0.0407832	0.0408933	0.0380423	0.0354163	0.0382655	0.0382684	0.0407833
Gms17_GdlNesqueF	0.0555075	0.0324374	0.052865	0.0270127	0.0243697	0.0139411	0.0356995	0.0133959	0.0106623	0.0132431	0.0106623	0.0106907	0	0	0	0.00264387	0	0	0	0	0	0.00262997	0	0	0	0	0.0116402	0.0324304	0.0138666	0.0351577	0.0351577	0.0326989	0.0354466	0.0352535	0.0325207	0.0325396	0.0323615	0.037971	0.0355404	0.0352536	0.0383561	0.038044	0.0381466	0.0382497	0.0354094	0.0327692	0.0357045	0.0356106	0.0381466
Gms19_xxxF	0.0553658	0.0323538	0.0527302	0.0269429	0.0243062	0.0139029	0.0356065	0.0133604	0.0106624	0.0132084	0.0106341	0.0106909	0	0	0	0.00263691	0	0	0	0	0	0.00262308	0	0	0	0	0.0116068	0.0323466	0.0138289	0.0350665	0.0350665	0.0326137	0.0353539	0.0351618	0.0324364	0.0324546	0.0322773	0.0378726	0.0354472	0.0351619	0.0382559	0.0379455	0.0380475	0.03815	0.0353177	0.0326839	0.0357074	0.0355173	0.0380475
Gms21_GordesF	0.0525744	0.0324374	0.0499321	0.0270127	0.0243697	0.0139025	0.0328573	0.0133959	0.0106907	0.0132431	0.0106623	0.0107194	0	0	0	0	0	0	0	0	0	0	0	0	0	0	0.0116065	0.0324303	0.0138666	0.0351577	0.0351577	0.0326988	0.0354466	0.0352535	0.0325206	0.0325396	0.0323615	0.0379709	0.0355403	0.0352537	0.0383564	0.0380442	0.0381466	0.0382499	0.0354095	0.0327694	0.0358022	0.0356108	0.0381468
Gms24_NaheD	0.0550575	0.0321792	0.0524357	0.0267977	0.024175	0.0138259	0.0354111	0.0132893	0.0106058	0.0131389	0.0105778	0.010634	0	0	0	0.00262307	0	0	0	0	0	0.00260939	0	0	0	0	0.0115397	0.0321722	0.0137526	0.0348774	0.0348774	0.0324364	0.0351616	0.0349717	0.032261	0.0322792	0.0321039	0.0376677	0.0352539	0.0349717	0.0380467	0.0377396	0.0378405	0.037942	0.0351256	0.0325057	0.0355113	0.0353231	0.0378406
Gms_4_BdlHerreriaE	0.05229	0.0322648	0.0496615	0.026869	0.0242395	0.0138641	0.0355067	0.0133247	0.010634	0.0131735	0.0106058	0.0106623	0	0	0	0.00262997	0	0	0	0	0	0.00261621	0	0	0	0	0.0115397	0.0322578	0.0137904	0.0349703	0.0349703	0.0325234	0.0352561	0.0350651	0.0323471	0.0323655	0.0321893	0.0377682	0.0353488	0.0350652	0.0381493	0.0378406	0.037942	0.038044	0.0352197	0.0325931	0.0356077	0.0354184	0.0379421
Gms_5_VdCeleF	0.054909	0.0348811	0.0522836	0.0294885	0.0268729	0.0138259	0.0353191	0.015969	0.0132784	0.0157939	0.0132433	0.0133137	0.00261621	0.00262307	0	0	0.00262997	0.00262308	0	0.00260939	0.00261621	0	0	0	0.00262307	0	0.0115397	0.0348741	0.0165174	0.0375904	0.0375904	0.0351604	0.0378969	0.0376921	0.0349703	0.0349995	0.0348094	0.0403882	0.0379967	0.0376921	0.040786	0.0404565	0.0405648	0.0406737	0.0378388	0.0352262	0.0382655	0.0380622	0.0405649
Gms_6_VdCeleF	0.05229	0.0322648	0.0496615	0.026869	0.0242395	0.0138259	0.0326802	0.0133247	0.010634	0.0131735	0.0106058	0.0106623	0	0	0	0	0	0	0	0	0	0	0	0	0	0	0.0115397	0.0322578	0.0137904	0.0349703	0.0349703	0.0325234	0.0352561	0.0350651	0.0323471	0.0323655	0.0321893	0.0377682	0.0353488	0.0350652	0.0381493	0.0378406	0.037942	0.038044	0.0352197	0.0325931	0.0356077	0.0354184	0.0379421
Gms_7_VdCeleF	0.0475328	0.0301258	0.0448592	0.0246393	0.0219545	0.011243	0.0305301	0.0108503	0.00809386	0.0107192	0.00807212	0.0081377	0	0	0	0	0	0	0	0	0	0	0	0	0	0	0.00875184	0.0301189	0.0112454	0.0328723	0.0328723	0.0303716	0.033146	0.032963	0.0302039	0.0302129	0.0300453	0.0357166	0.0332346	0.0329632	0.0332183	0.0329452	0.0330349	0.0331252	0.0329452	0.030278	0.0306103	0.0304447	0.033035
Gms_8_VdCeleF	0.0553567	0.0323509	0.0527212	0.0269406	0.0243044	0.0138641	0.0356028	0.0133602	0.010634	0.0132082	0.010634	0.0106907	0	0	0	0.0026369	0	0	0	0	0	0.00262307	0	0	0	0	0.011573	0.0323438	0.0138284	0.0350637	0.0350637	0.0326108	0.0353511	0.035159	0.0324336	0.0324523	0.0322751	0.0378693	0.0354443	0.0351592	0.0354179	0.0351312	0.0352254	0.0353202	0.0325036	0.0298708	0.0328634	0.0326883	0.0352255
Gms_9_VdCeleF	0.0527177	0.0325245	0.0500684	0.0270852	0.0244353	0.0139025	0.0329465	0.0134318	0.0106907	0.0132783	0.0106907	0.0107481	0	0	0	0	0	0	0	0	0	0	0	0	0	0	0.0116065	0.0325174	0.013905	0.0352522	0.0352522	0.0327873	0.0355426	0.0353485	0.0326082	0.0326273	0.0324483	0.0380732	0.0356369	0.0353486	0.03561	0.0353202	0.0354155	0.0355113	0.0326787	0.0300323	0.0330428	0.0328658	0.0354156
Gni_A_AlbanyNY	0.0234347	0	0.023575	0.00865108	0.00576602	0	0.0145917	0.0116742	0.00870472	0.00862962	0.00867958	0.00873001	0.011573	0.011573	0.011573	0.0116065	0.0116402	0.0116068	0.0116065	0.0115397	0.0115397	0.0115397	0.0115397	0.00875184	0.011573	0.0116065	0	0.0293924	0.00298576	0.0144409	0.0144409	0.0116406	0.0145673	0.0144828	0.0115731	0.0115893	0.0115224	0.0173779	0.014567	0.0144828	0.0145935	0.0144668	0.0145086	0.0145087	0.0145087	0.0145507	0.0146784	0.0145935	0.0145087
Gof_1_Cyprus	0.0668902	0.0491391	0.0642672	0.0436513	0.0410167	0.0251799	0.0468622	0.0353326	0.0325208	0.0348752	0.0324339	0.0326083	0.0322578	0.0323438	0.0323438	0.0350605	0.0324304	0.0323466	0.0324303	0.0321722	0.0322578	0.0348741	0.0322578	0.0301189	0.0323438	0.0325174	0.0293924	0	0	0.040475	0.040475	0.0380662	0.0408071	0.0405853	0.0378589	0.0378757	0.0376679	0.0432993	0.0409142	0.0405852	0.049499	0.0490952	0.0492275	0.0493605	0.0492274	0.0466119	0.0469888	0.0467396	0.0492274
Gof_2_Syria_opGT	0.0426537	0.0193696	0.0427861	0.0194807	0.0167383	0.00284951	0.0225085	0.0110919	0.0110613	0.0137276	0.0110308	0.0110919	0.0137904	0.0138284	0.0138284	0.0166086	0.0138666	0.0138289	0.0138666	0.0137526	0.0137904	0.0165174	0.0137904	0.0112454	0.0138284	0.013905	0.00298576	0	0	0.00271802	0.00271802	0.00272542	0.00273285	0.00272542	0.00271802	0	0	0.00545208	0	0	0.0252551	0.0250445	0.0251138	0.0251835	0.0251139	0.0223822	0.0225692	0.0224447	0.0251139
Gop10_VdLlobregatE	0.054919	0.0293514	0.05229	0.0350574	0.0324374	0.0166061	0.0381506	0.0268914	0.0268914	0.0320456	0.0268197	0.0269634	0.0349703	0.0350637	0.0350637	0.0377917	0.0351577	0.0350665	0.0351577	0.0348774	0.0349703	0.0375904	0.0349703	0.0328723	0.0350637	0.0352522	0.0144409	0.040475	0.00271802	0	0	0	0.00262525	0.00261153	0	0.00261838	0.0052242	0.0052242	0.00794167	0.00787927	0.0407901	0.0404606	0.0405689	0.0406778	0.0405689	0.0379628	0.0382689	0.0380656	0.0405689
Gop11_VdLlobregatE	0.054919	0.0293514	0.05229	0.0350574	0.0324374	0.0166061	0.0381506	0.0268914	0.0268914	0.0320456	0.0268197	0.0269634	0.0349703	0.0350637	0.0350637	0.0377917	0.0351577	0.0350665	0.0351577	0.0348774	0.0349703	0.0375904	0.0349703	0.0328723	0.0350637	0.0352522	0.0144409	0.040475	0.00271802	0	0	0	0.00262525	0.00261153	0	0.00261838	0.0052242	0.0052242	0.00794167	0.00787927	0.0407901	0.0404606	0.0405689	0.0406778	0.0405689	0.0379628	0.0382689	0.0380656	0.0405689
Gop13_GdTarnF	0.0525892	0.0268792	0.0499433	0.0326157	0.0299676	0.0139026	0.0357072	0.0243789	0.0243789	0.0295842	0.0243135	0.0244447	0.0325234	0.0326108	0.0326108	0.0353499	0.0326989	0.0326137	0.0326988	0.0324364	0.0325234	0.0351604	0.0325234	0.0303716	0.0326108	0.0327873	0.0116406	0.0380662	0.00272542	0	0	0	0	0	0	0	0.00262525	0.00261151	0.00263905	0.00263215	0.0382564	0.037946	0.038048	0.0381505	0.038048	0.0354212	0.0357078	0.0355176	0.038048
Gop14_VdLotF	0.0553795	0.0295891	0.05273	0.0353451	0.0327041	0.0166985	0.038467	0.0271107	0.0271107	0.0323052	0.0270378	0.0271839	0.0352561	0.0353511	0.0353511	0.0381015	0.0354466	0.0353539	0.0354466	0.0351616	0.0352561	0.0378969	0.0352561	0.033146	0.0353511	0.0355426	0.0145673	0.0408071	0.00273285	0.00262525	0.00262525	0	0	0	0	0	0.00262525	0.0026115	0.00263904	0.00263215	0.0409021	0.0406796	0.040789	0.0408992	0.0407892	0.0380667	0.0384789	0.0382734	0.0407892
Gop16_CseNoirF	0.0550717	0.0294303	0.0524358	0.0351529	0.0325259	0.0166059	0.0382555	0.0269641	0.0269641	0.0321317	0.0268921	0.0270365	0.0350651	0.035159	0.035159	0.0378944	0.0352535	0.0351618	0.0352535	0.0349717	0.0350651	0.0376921	0.0350651	0.032963	0.035159	0.0353485	0.0144828	0.0405853	0.00272542	0.00261153	0.00261153	0	0	0	0	0	0.00261153	0.00259793	0.00526529	0.00525167	0.0407884	0.0404588	0.0405672	0.040676	0.0405672	0.0379614	0.0382674	0.0380641	0.0405672
Gop_4_StVallierF	0.0522967	0.0267348	0.0496646	0.0324381	0.0298042	0.0138642	0.0355107	0.0242471	0.0242471	0.0294253	0.0241824	0.0243122	0.0323471	0.0324336	0.0324336	0.0351577	0.0325207	0.0324364	0.0325206	0.032261	0.0323471	0.0349703	0.0323471	0.0302039	0.0324336	0.0326082	0.0115731	0.0378589	0.00271802	0	0	0	0	0	0	0	0.00261153	0.00261153	0.00529329	0.00525167	0.0381534	0.0378445	0.037946	0.038048	0.037946	0.035326	0.035611	0.0354218	0.037946
Gop_5_CaussolsF	0.0524507	0.0267536	0.0525865	0.032444	0.0298114	0.0138402	0.0355192	0.0242681	0.0242681	0.0294558	0.0242032	0.0243334	0.0323655	0.0324523	0.0324523	0.0351875	0.0325396	0.0324546	0.0325396	0.0322792	0.0323655	0.0349995	0.0323655	0.0302129	0.0324523	0.0326273	0.0115893	0.0378757	0	0.00261838	0.00261838	0	0	0	0	0	0	0.00260471	0	0	0.0380667	0.037759	0.0378602	0.0379619	0.0378602	0.0352478	0.0355324	0.0353433	0.0378602
Gop_7_ArezzoI	0.0549195	0.0266095	0.0552111	0.0322661	0.029648	0.0138019	0.0353228	0.0241368	0.0241368	0.0292973	0.0240725	0.0242013	0.0321893	0.0322751	0.0322751	0.0349954	0.0323615	0.0322773	0.0323615	0.0321039	0.0321893	0.0348094	0.0321893	0.0300453	0.0322751	0.0324483	0.0115224	0.0376679	0	0.0052242	0.0052242	0.00262525	0.00262525	0.00261153	0.00261153	0	0	0.0052242	0.00263213	0.00261153	0.037962	0.0376561	0.0377567	0.0378578	0.0377567	0.0351513	0.0354344	0.0352463	0.0377567
Gop_8_VdAudeF	0.05784	0.0321099	0.0552103	0.0378659	0.0352439	0.0165602	0.0381524	0.0296624	0.0296624	0.0348103	0.0295832	0.029742	0.0377682	0.0378693	0.0378693	0.0406048	0.037971	0.0378726	0.0379709	0.0376677	0.0377682	0.0403882	0.0377682	0.0357166	0.0378693	0.0380732	0.0173779	0.0432993	0.00545208	0.0052242	0.0052242	0.00261151	0.0026115	0.00259793	0.00261153	0.00260471	0.0052242	0	0.00789957	0.00787927	0.0435143	0.0431627	0.0432782	0.0433943	0.0432782	0.0406786	0.041006	0.0407887	0.0432782
Got_1_BGTue	0.0584784	0.0296668	0.0587939	0.0354375	0.0327902	0.0167445	0.0385689	0.0271827	0.0271828	0.0323904	0.0271096	0.0271827	0.0353488	0.0354443	0.0354443	0.0382023	0.0355404	0.0354472	0.0355403	0.0352539	0.0353488	0.0379967	0.0353488	0.0332346	0.0354443	0.0356369	0.014567	0.0409142	0	0.00794167	0.00794167	0.00263905	0.00263904	0.00526529	0.00529329	0	0.00263213	0.00789957	0	0	0.0411207	0.0407859	0.0408961	0.0410067	0.040896	0.03827	0.0385812	0.0383746	0.040896
Got_2_AetnaSicily	0.058002	0.0294302	0.0583135	0.035153	0.032526	0.0166524	0.0382558	0.0269641	0.0269641	0.0321317	0.0268921	0.0270366	0.0350652	0.0351592	0.0351592	0.0378945	0.0352536	0.0351619	0.0352537	0.0349717	0.0350652	0.0376921	0.0350652	0.0329632	0.0351592	0.0353486	0.0144828	0.0405852	0	0.00787927	0.00787927	0.00263215	0.00263215	0.00525167	0.00525167	0	0.00261153	0.00787927	0	0	0.0409026	0.0405711	0.0406799	0.0407895	0.0406801	0.038067	0.0383747	0.0381704	0.0406801
Gpp22_BudapH	0.0614064	0.0437509	0.0617497	0.0439875	0.0413358	0	0.0472309	0.0327773	0.0327772	0.0351482	0.0326887	0.0328662	0.0381493	0.0354179	0.0382526	0.0410068	0.0383561	0.0382559	0.0383564	0.0380467	0.0381493	0.040786	0.0381493	0.0332183	0.0354179	0.03561	0.0145935	0.049499	0.0252551	0.0407901	0.0407901	0.0382564	0.0409021	0.0407884	0.0381534	0.0380667	0.037962	0.0435143	0.0411207	0.0409026	0	0	0	0	0	0.00263888	0	0	0
Gpp24_cultTue	0.0608979	0.0433957	0.0612356	0.0436286	0.0409977	0	0.0468418	0.0325112	0.0325112	0.0348657	0.0324241	0.0325987	0.0378406	0.0351312	0.0379421	0.0406737	0.038044	0.0379455	0.0380442	0.0377396	0.0378406	0.0404565	0.0378406	0.0329452	0.0351312	0.0353202	0.0144668	0.0490952	0.0250445	0.0404606	0.0404606	0.037946	0.0406796	0.0404588	0.0378445	0.037759	0.0376561	0.0431627	0.0407859	0.0405711	0	0	0	0	0	0.00262502	0	0	0
Gpp25_MuehltL	0.0610636	0.0435121	0.0614028	0.0437461	0.0411085	0	0.0469694	0.0325987	0.0325987	0.0349587	0.0325112	0.0326867	0.037942	0.0352254	0.038044	0.0407832	0.0381466	0.0380475	0.0381466	0.0378405	0.037942	0.0405648	0.037942	0.0330349	0.0352254	0.0354155	0.0145086	0.0492275	0.0251138	0.0405689	0.0405689	0.038048	0.040789	0.0405672	0.037946	0.0378602	0.0377567	0.0432782	0.0408961	0.0406799	0	0	0	0	0	0.00263193	0	0	0
Gpp26_MuehltL	0.0612305	0.0436291	0.0615715	0.0438642	0.0412199	0	0.0469695	0.0326868	0.0326867	0.0350522	0.0325987	0.0327752	0.038044	0.0353202	0.0381466	0.0408933	0.0382497	0.03815	0.0382499	0.037942	0.038044	0.0406737	0.038044	0.0331252	0.0353202	0.0355113	0.0145087	0.0493605	0.0251835	0.0406778	0.0406778	0.0381505	0.0408992	0.040676	0.038048	0.0379619	0.0378578	0.0433943	0.0410067	0.0407895	0	0	0	0	0	0.00263887	0	0	0
Gpp27_MuehltL	0.061064	0.0435121	0.0614035	0.0437461	0.0411086	0	0.0469695	0.0325988	0.0325987	0.0349587	0.0325112	0.0326868	0.0352197	0.0325036	0.0353143	0.0380423	0.0354094	0.0353177	0.0354095	0.0351256	0.0352197	0.0378388	0.0352197	0.0329452	0.0325036	0.0326787	0.0145087	0.0492274	0.0251139	0.0405689	0.0405689	0.038048	0.0407892	0.0405672	0.037946	0.0378602	0.0377567	0.0432782	0.040896	0.0406801	0	0	0	0	0	0.00262502	0	0	0
Gpp28_QuilanF	0.0584392	0.0408965	0.0587643	0.0411162	0.038466	0	0.0443213	0.02996	0.0299599	0.0323544	0.0298791	0.0300411	0.0325931	0.0298708	0.032681	0.0354163	0.0327692	0.0326839	0.0327694	0.0325057	0.0325931	0.0352262	0.0325931	0.030278	0.0298708	0.0300323	0.0145507	0.0466119	0.0223822	0.0379628	0.0379628	0.0354212	0.0380667	0.0379614	0.035326	0.0352478	0.0351513	0.0406786	0.03827	0.038067	0.00263888	0.00262502	0.00263193	0.00263887	0.00262502	0	0	0	0.00263193
Gpp30_LdAydatF	0.0589155	0.041226	0.0592448	0.0414483	0.0387783	0	0.0446845	0.0302033	0.0302032	0.0326148	0.030121	0.0302032	0.0356077	0.0328634	0.0357047	0.0382655	0.0357045	0.0357074	0.0358022	0.0355113	0.0356077	0.0382655	0.0356077	0.0306103	0.0328634	0.0330428	0.0146784	0.0469888	0.0225692	0.0382689	0.0382689	0.0357078	0.0384789	0.0382674	0.035611	0.0355324	0.0354344	0.041006	0.0385812	0.0383747	0	0	0	0	0	0	0	0	0
Gpp35_GdJonteF	0.0586017	0.0410078	0.058929	0.0412288	0.0385717	0	0.0444446	0.0300415	0.0300414	0.0324416	0.0299602	0.0301231	0.0354184	0.0326883	0.0355143	0.0382684	0.0356106	0.0355173	0.0356108	0.0353231	0.0354184	0.0380622	0.0354184	0.0304447	0.0326883	0.0328658	0.0145935	0.0467396	0.0224447	0.0380656	0.0380656	0.0355176	0.0382734	0.0380641	0.0354218	0.0353433	0.0352463	0.0407887	0.0383746	0.0381704	0	0	0	0	0	0	0	0	0
Gpp36_GdJonteF	0.061064	0.0435121	0.0614035	0.0437461	0.0411086	0	0.0469695	0.0325988	0.0325987	0.0349587	0.0325112	0.0326868	0.0379421	0.0352255	0.0380442	0.0407833	0.0381466	0.0380475	0.0381468	0.0378406	0.0379421	0.0405649	0.0379421	0.033035	0.0352255	0.0354156	0.0145087	0.0492274	0.0251139	0.0405689	0.0405689	0.038048	0.0407892	0.0405672	0.037946	0.0378602	0.0377567	0.0432782	0.040896	0.0406801	0	0	0	0	0	0.00263193	0	0	0
Gpp38_CseSauvetF	0.0608979	0.0433957	0.0612356	0.0436286	0.0409977	0	0.0468418	0.0325112	0.0325112	0.0348657	0.0324241	0.0325987	0.0378406	0.0351312	0.0379421	0.0406737	0.038044	0.0379455	0.0380442	0.0377396	0.0378406	0.0404565	0.0378406	0.0329452	0.0351312	0.0353202	0.0144668	0.0490952	0.0250445	0.0404606	0.0404606	0.037946	0.0406796	0.0404588	0.0378445	0.037759	0.0376561	0.0431627	0.0407859	0.0405711	0	0	0	0	0	0.00262502	0	0	0
Gpp40_VdHeraultF	0.0612305	0.0436291	0.0615715	0.0438642	0.0412199	0	0.0470978	0.0326868	0.0326867	0.0350522	0.0325987	0.0326867	0.038044	0.0353202	0.0381466	0.0408933	0.0381466	0.03815	0.0382499	0.037942	0.038044	0.0406737	0.038044	0.0331252	0.0353202	0.0355113	0.0145507	0.0493605	0.0251835	0.0406778	0.0406778	0.0381505	0.0408992	0.040676	0.038048	0.0379619	0.0378578	0.0433943	0.0410067	0.0407895	0	0	0	0	0	0.00263887	0	0	0
Gsc_1_RenssCoNY	0.0553808	0	0.05569	0.0159372	0.0133134	0.019579	0.0413375	0.0298893	0.0243732	0.0268696	0.024308	0.0244388	0.0324374	0.0325244	0.0325244	0.0352559	0.0326119	0.0325272	0.0326119	0.0323509	0.0324374	0.0350675	0.0324374	0.0302899	0.0325244	0.0326999	0	0.0494037	0.0194766	0.0295077	0.0295077	0.0270232	0.0297479	0.0295873	0.0268773	0.0268965	0.0267509	0.032281	0.0298264	0.0295874	0.0439883	0.0436292	0.0437468	0.0438652	0.0437469	0.041118	0.0414512	0.0412305	0.0437469
Gsv4a_DiktiCrete	0.0612677	0.0465145	0.0586313	0.0410161	0.0383708	0.0223772	0.0413247	0.0326938	0.0298834	0.0322722	0.0298032	0.0299641	0.0296412	0.0297206	0.0297206	0.0324445	0.0298005	0.0297227	0.0298004	0.0295622	0.0296412	0.0322713	0.0296412	0.0274477	0.0297206	0.0298807	0.0265221	0.00262516	0	0.0378679	0.0378679	0.0354311	0.0381791	0.0379711	0.0352378	0.035256	0.0350627	0.0406901	0.0382799	0.0379711	0.0468604	0.0464771	0.0466028	0.0467291	0.0466028	0.0439749	0.0443322	0.0440956	0.0466028
Gsv4b_DiktiCrete	0.0426421	0.0194243	0.0427726	0.0194779	0.0167363	0.00285761	0.025396	0	0	0	0	0	0.00547077	0.00548576	0.00548576	0.00824284	0.00550084	0.00548579	0.00550084	0.00545585	0.00547077	0.00819782	0.00547077	0.00278601	0.00548576	0.005516	0.00298573	0.00272536	0	0.0165168	0.0165168	0.0138664	0.0166545	0.0165624	0.0137898	0.0138034	0.0137273	0.0193231	0.0167003	0.0165624	0.0252517	0.0250412	0.0251105	0.0251802	0.0251105	0.0223795	0.0225666	0.0224421	0.0251105
Gsv_1_KourCrete	0.0640717	0.0463898	0.0614421	0.0409061	0.0382675	0.0223151	0.0440899	0.0326058	0.0298032	0.0321864	0.0297234	0.0298834	0.0295622	0.0296412	0.0296412	0.0323577	0.0297207	0.0296434	0.0297206	0.0294837	0.0295622	0.0321855	0.0295622	0.0273732	0.0296412	0.0298005	0.026368	0.0026183	0	0.0377668	0.0377668	0.0353359	0.0380764	0.0378696	0.0351437	0.0351616	0.0349693	0.0405814	0.0381767	0.0378695	0.0438558	0.043499	0.0436162	0.0437338	0.0436161	0.0409953	0.041327	0.0411072	0.0436161
Gsv_2_VrissesCrete	0.0670644	0.0492729	0.0644241	0.0437624	0.0411239	0.0223771	0.0440916	0.0353461	0.0326233	0.0349936	0.0325356	0.0327115	0.0323587	0.0324455	0.0324455	0.0351807	0.0325328	0.0324477	0.0325328	0.0322724	0.0323587	0.0349927	0.0323587	0.0302063	0.0324455	0.0326206	0.0294849	0.00525514	0.00273799	0.040605	0.040605	0.0381794	0.0409388	0.0407158	0.0379711	0.0380002	0.0377918	0.0434353	0.0410473	0.0407157	0.0467474	0.0463657	0.046491	0.046617	0.046491	0.0438706	0.0442272	0.0439908	0.046491
Gtv_1_Georgia	0.052992	0.0412308	0.0503403	0.0357203	0.0330511	0	0	0.0387786	0.035902	0.0382546	0.0358042	0.0360003	0.0356065	0.0357032	0.0328604	0.0356095	0.0358004	0.0357068	0.0329497	0.0355103	0.0356065	0.0354174	0.0327715	0.0306172	0.0357032	0.0330394	0.0147207	0.0469959	0.0225732	0.0382572	0.0382572	0.035808	0.0385757	0.0383627	0.0356104	0.0356187	0.0354211	0.041111	0.0386777	0.0383634	0.0472378	0.0469762	0.0471043	0.0471043	0.0471049	0.044449	0.0446904	0.0445731	0.0469762
Gus11_LovecBG	0.0436332	0.0267317	0.0410054	0.0241114	0.0241743	0.00550071	0.0298675	0.0133824	0.0106752	0.0132066	0.010647	0.0107037	0.0213191	0.0213758	0.0213758	0.02407	0.0214328	0.0213767	0.0214328	0.0212628	0.0213191	0.0239426	0.0213191	0.0189947	0.0213758	0.0214901	0.00575408	0.0267274	0.00547081	0.0239438	0.0239438	0.0214349	0.0241369	0.0240078	0.0213203	0.0213419	0.0212278	0.0266757	0.0242006	0.0240079	0.0269374	0.0267217	0.0267928	0.0268643	0.0267929	0.0241763	0.0243707	0.0242413	0.0267929
Gve_1_AssalamIR	0.0538693	0.0419069	0.0511748	0.036306	0.0335955	0	0	0.0394213	0.0364962	0.0388818	0.0363951	0.0364963	0.036191	0.036291	0.0334005	0.0361959	0.036291	0.0362944	0.0334928	0.0360916	0.036191	0.0359973	0.0333087	0.0311285	0.036291	0.0335856	0.0149386	0.0477696	0.0228915	0.0360954	0.0360954	0.0335981	0.0364006	0.0361965	0.0334096	0.0334082	0.0332199	0.0389888	0.0363975	0.0361971	0.0481555	0.0477508	0.0478833	0.048017	0.0478838	0.0451868	0.045565	0.045315	0.0478838
Gve_2_VazIR	0.050466	0.0386818	0.0477931	0.0331438	0.0304552	0	0	0.0361985	0.0333149	0.0357085	0.0332237	0.0334067	0.0330393	0.0331296	0.0302798	0.0330442	0.0332204	0.0330393	0.0303626	0.0329495	0.0330393	0.0328648	0.0301975	0.0279821	0.0331296	0.0304458	0.0118086	0.0444625	0.0198582	0.0357108	0.0357108	0.0332268	0.0360094	0.0358097	0.0330426	0.0330518	0.0328679	0.0385713	0.0361056	0.0358102	0.0418912	0.041544	0.0416579	0.0417726	0.0416581	0.0389825	0.0393045	0.0390914	0.0416581
Gve_3_SirinRudIR	0.0503195	0.0385723	0.0476536	0.0330499	0.030369	0	0	0.0389904	0.0360981	0.0384616	0.0359994	0.0361974	0.0357993	0.035897	0.0330385	0.035803	0.0359953	0.0359007	0.0331288	0.0357021	0.0357993	0.0356087	0.0329488	0.0307857	0.035897	0.0332195	0.014763	0.0472517	0.0226997	0.0384644	0.0384644	0.0360031	0.038786	0.0385711	0.0358034	0.0358122	0.0356125	0.041334	0.0388896	0.0385713	0.0446914	0.0443211	0.0444426	0.0445648	0.0444427	0.0417739	0.0421184	0.0418906	0.0444427
Gxx_3_GdlNesqueF	0.0451137	0.0219052	0.0451084	0.0220169	0.0193126	0.00845872	0.0279051	0.0109542	0.00819782	0.0108327	0.00815329	0.00822027	0	0	0	0.00270831	0	0	0	0	0	0.00269373	0	0	0	0	0.00585517	0.0275389	0.00836509	0.0136023	0.0136023	0.0136769	0.0137143	0.0136393	0.0136023	0.0136397	0.0136023	0.0163696	0.01655	0.0164148	0.0277615	0.0275323	0.0276077	0.0276837	0.0248342	0.0221326	0.0251199	0.0249137	0.0276079
Gxx_5_GdTarnF	0.0472837	0.0243819	0.0446131	0.0217197	0.019051	0.00558848	0.0275228	0.00808734	0.00806561	0.0106881	0.008044	0.00808734	0.00266502	0.00267214	0	0	0.0026793	0.00267215	0	0.00265794	0.00266502	0	0	0	0.00267214	0	0.00583354	0.0243783	0.00825011	0.0215136	0.0215136	0.0188546	0.021571	0.0214552	0.0188552	0.0187762	0.0187763	0.0241358	0.0216286	0.0215717	0.0329572	0.0326882	0.0327767	0.0328657	0.0326882	0.0300423	0.0303698	0.0302063	0.0327767
[truncated: 14 more columns]
