# Supplementary material for: General functions to transform associate data to host data, and their use in phylogenetic inference from sequences with intra-individual variability
Source: BMC Evol Biol. 2008 Mar 18;8:86. doi: 10.1186/1471-2148-8-86 (PMC2291458; doi:10.1186/1471-2148-8-86)
Supplement: Additional file 1 — Distance matrices and quality statistics. This contains all sequence alignments in NEXUS format, all intermediary generated associate distance or host character data (depending on the transformation formula used; see Fig. 1) and all final distance matrices obtained, together with their Delta values. A readme file that describes the contents of each file in the archive is included. [file 1471-2148-8-86-S1.zip › Goeker_Grimm_Supp_Mat_1/Acer_g0_m2.e.dlt]

Filename:          Acer_g0_m2.e.dst
Matrix_number:      1
Quartets_examined:  595665
Fraction_examined:  1.00000E+00
Sum_of_squares:     1.16268E+01
Maximum_distance:   1.69576E-01
Delta_value:        2.90549E-01
Epsilon_value:      3.01127E-01
Non_additivity:     9.75335E-01
Additivity:         4.15358E+00
Squared_R_Q_diff.:  3.73536E+00
Absolute_mean_Q:    2.70723E-03
Rescaled_mean_Q:    1.59647E-02
Q_per_sqrt_SS:      4.72931E+02
Absolute_mean_R:    1.40158E-02
Rescaled_mean_R:    8.26520E-02
R_per_sqrt_SS:      2.44845E+03

Taxon	QE	DV	EV	AMQ	RMQ	AMR	RMR
Gcm_0_MorArb	 37820	 2.83156E-01	 2.87175E-01	 2.37682E-03	 1.40163E-02	 1.15416E-02	 6.80613E-02
Gfd_1_FlorCavSPFla	 37820	 2.16171E-01	 2.57234E-01	 2.19598E-03	 1.29499E-02	 1.83048E-02	 1.07945E-01
Gga_1_ShenHubei	 37820	 2.80007E-01	 2.84026E-01	 2.30996E-03	 1.36220E-02	 1.16756E-02	 6.88516E-02
Ggd_0_MorArb	 37820	 3.15429E-01	 3.30580E-01	 2.10329E-03	 1.24032E-02	 9.62975E-03	 5.67872E-02
Ggd_1_EmCynUtah	 37820	 3.35713E-01	 3.38198E-01	 2.40566E-03	 1.41863E-02	 1.00412E-02	 5.92138E-02
Ghd_1_cvBreslau	 37820	 3.45619E-01	 3.49188E-01	 5.35299E-03	 3.15669E-02	 2.17796E-02	 1.28436E-01
Ghd_2_CGreece	 37820	 3.24009E-01	 3.28001E-01	 2.35191E-03	 1.38694E-02	 1.02122E-02	 6.02218E-02
Ghy_1_Iran	 37820	 3.29686E-01	 3.33705E-01	 2.28176E-03	 1.34557E-02	 9.92098E-03	 5.85046E-02
Gib_1_AlpadGEO	 37820	 3.14456E-01	 3.17100E-01	 3.14944E-03	 1.85725E-02	 1.23564E-02	 7.28666E-02
Gib_2_VashlGEO	 37820	 2.15802E-01	 2.57262E-01	 2.18917E-03	 1.29097E-02	 1.82757E-02	 1.07773E-01
Gib_3_NorawARM	 37820	 2.89447E-01	 2.92514E-01	 3.39590E-03	 2.00259E-02	 1.86586E-02	 1.10031E-01
Gib_4_AlpadGEO	 37820	 3.31839E-01	 3.34879E-01	 4.92692E-03	 2.90543E-02	 2.17850E-02	 1.28467E-01
Gms10_VdAudeF	 37820	 2.92968E-01	 3.08436E-01	 2.62125E-03	 1.54577E-02	 1.35576E-02	 7.99497E-02
Gms11_VdLlobrE	 37820	 2.81989E-01	 2.87356E-01	 2.63853E-03	 1.55596E-02	 1.42951E-02	 8.42989E-02
Gms12_GdlJonteF	 37820	 3.13655E-01	 3.18362E-01	 3.28916E-03	 1.93964E-02	 1.44168E-02	 8.50166E-02
Gms13_GdlJonteF	 37820	 2.73096E-01	 2.77115E-01	 2.31913E-03	 1.36760E-02	 1.21589E-02	 7.17015E-02
Gms17_GdlNesqueF	 37820	 2.92577E-01	 2.96173E-01	 2.73838E-03	 1.61484E-02	 1.24064E-02	 7.31612E-02
Gms19_xxxF	 37820	 3.18887E-01	 3.24624E-01	 2.12389E-03	 1.25247E-02	 9.78125E-03	 5.76806E-02
Gms21_GordesF	 37820	 3.26669E-01	 3.30661E-01	 2.57814E-03	 1.52035E-02	 1.08550E-02	 6.40124E-02
Gms24_NaheD	 37820	 2.16850E-01	 2.61271E-01	 2.19591E-03	 1.29494E-02	 1.83110E-02	 1.07981E-01
Gms_4_BdlHerreriaE	 37820	 2.81231E-01	 2.85250E-01	 2.15542E-03	 1.27107E-02	 1.08417E-02	 6.39340E-02
Gms_5_VdCeleF	 37820	 2.16850E-01	 2.61271E-01	 2.19591E-03	 1.29494E-02	 1.83110E-02	 1.07981E-01
Gms_6_VdCeleF	 37820	 2.98109E-01	 3.02102E-01	 2.94165E-03	 1.73471E-02	 1.26346E-02	 7.45072E-02
Gms_7_VdCeleF	 37820	 3.15711E-01	 3.19122E-01	 3.70452E-03	 2.18458E-02	 1.54756E-02	 9.12607E-02
Gms_8_VdCeleF	 37820	 2.92701E-01	 2.96297E-01	 3.08895E-03	 1.82157E-02	 1.42596E-02	 8.40900E-02
Gms_9_VdCeleF	 37820	 2.99535E-01	 3.03104E-01	 3.04504E-03	 1.79568E-02	 1.38635E-02	 8.17537E-02
Gni_A_AlbanyNY	 37820	 3.39114E-01	 3.41520E-01	 5.20091E-03	 3.06701E-02	 2.20747E-02	 1.30176E-01
Gof_1_Cyprus	 37820	 2.16850E-01	 2.61271E-01	 2.19591E-03	 1.29494E-02	 1.83110E-02	 1.07981E-01
Gof_2_Syria_opGT	 37820	 3.13431E-01	 3.17106E-01	 4.71513E-03	 2.78054E-02	 2.26304E-02	 1.33453E-01
Gop10_VdLlobregatE	 37820	 2.19345E-01	 2.61783E-01	 2.19796E-03	 1.29615E-02	 1.83071E-02	 1.07958E-01
Gop11_VdLlobregatE	 37820	 2.19345E-01	 2.61783E-01	 2.19796E-03	 1.29615E-02	 1.83071E-02	 1.07958E-01
Gop13_GdTarnF	 37820	 3.06643E-01	 3.07331E-01	 2.82419E-03	 1.66544E-02	 1.19551E-02	 7.04998E-02
Gop14_VdLotF	 37820	 3.13915E-01	 3.14576E-01	 2.65787E-03	 1.56736E-02	 1.17102E-02	 6.90560E-02
Gop16_CseNoirF	 37820	 3.18605E-01	 3.25162E-01	 2.10405E-03	 1.24077E-02	 9.63929E-03	 5.68435E-02
Gop_4_StVallierF	 37820	 3.17447E-01	 3.28288E-01	 2.44185E-03	 1.43998E-02	 1.10532E-02	 6.51813E-02
Gop_5_CaussolsF	 37820	 3.09951E-01	 3.11352E-01	 2.91790E-03	 1.72070E-02	 1.35961E-02	 8.01771E-02
Gop_7_ArezzoI	 37820	 2.19345E-01	 2.61783E-01	 2.19796E-03	 1.29615E-02	 1.83071E-02	 1.07958E-01
Gop_8_VdAudeF	 37820	 2.20544E-01	 2.55711E-01	 2.20442E-03	 1.29996E-02	 1.82951E-02	 1.07887E-01
Got_1_BGTue	 37820	 3.15442E-01	 3.16421E-01	 2.43398E-03	 1.43533E-02	 1.11829E-02	 6.59465E-02
Got_2_AetnaSicily	 37820	 2.49835E-01	 2.50814E-01	 2.13032E-03	 1.25626E-02	 1.26816E-02	 7.47840E-02
Gpp22_BudapH	 37820	 3.04864E-01	 3.07297E-01	 3.19131E-03	 1.88194E-02	 1.58862E-02	 9.36817E-02
Gpp24_cultTue	 37820	 2.20184E-01	 2.56567E-01	 2.19729E-03	 1.29576E-02	 1.82988E-02	 1.07909E-01
Gpp25_MuehltL	 37820	 3.18892E-01	 3.30262E-01	 2.10181E-03	 1.23945E-02	 9.63236E-03	 5.68026E-02
Gpp26_MuehltL	 37820	 2.90420E-01	 2.93646E-01	 2.22621E-03	 1.31281E-02	 1.17081E-02	 6.90436E-02
Gpp27_MuehltL	 37820	 3.02777E-01	 3.13935E-01	 2.43645E-03	 1.43679E-02	 1.17021E-02	 6.90082E-02
Gpp28_QuilanF	 37820	 2.85916E-01	 2.88269E-01	 3.37191E-03	 1.98843E-02	 1.76103E-02	 1.03849E-01
Gpp30_LdAydatF	 37820	 3.26387E-01	 3.28740E-01	 2.80525E-03	 1.65428E-02	 1.14362E-02	 6.74399E-02
Gpp35_GdJonteF	 37820	 3.12641E-01	 3.15073E-01	 3.58057E-03	 2.11148E-02	 1.70336E-02	 1.00448E-01
Gpp36_GdJonteF	 37820	 2.97249E-01	 3.08380E-01	 2.24317E-03	 1.32281E-02	 1.17187E-02	 6.91057E-02
Gpp38_CseSauvetF	 37820	 2.52070E-01	 2.63175E-01	 2.22481E-03	 1.31198E-02	 1.83566E-02	 1.08250E-01
Gpp40_VdHeraultF	 37820	 3.17807E-01	 3.21139E-01	 2.40130E-03	 1.41606E-02	 1.03740E-02	 6.11764E-02
Gsc_1_RenssCoNY	 37820	 3.13450E-01	 3.16835E-01	 2.53527E-03	 1.49506E-02	 1.22049E-02	 7.19728E-02
Gsv4a_DiktiCrete	 37820	 2.82564E-01	 2.86583E-01	 2.16979E-03	 1.27954E-02	 1.04148E-02	 6.14168E-02
Gsv4b_DiktiCrete	 37820	 2.96828E-01	 2.99895E-01	 3.42692E-03	 2.02088E-02	 1.89710E-02	 1.11873E-01
Gsv_1_KourCrete	 37820	 3.21720E-01	 3.38166E-01	 2.38261E-03	 1.40504E-02	 1.00581E-02	 5.93133E-02
Gsv_2_VrissesCrete	 37820	 2.79588E-01	 2.83607E-01	 2.22658E-03	 1.31303E-02	 1.12328E-02	 6.62407E-02
Gtv_1_Georgia	 37820	 2.95336E-01	 2.99091E-01	 2.35930E-03	 1.39129E-02	 1.07698E-02	 6.35102E-02
Gus11_LovecBG	 37820	 2.56538E-01	 2.60557E-01	 2.35106E-03	 1.38643E-02	 1.30089E-02	 7.67145E-02
Gve_1_AssalamIR	 37820	 3.00781E-01	 3.04800E-01	 2.60456E-03	 1.53593E-02	 1.29127E-02	 7.61469E-02
Gve_2_VazIR	 37820	 2.95397E-01	 2.99363E-01	 2.30211E-03	 1.35757E-02	 1.13238E-02	 6.67769E-02
Gve_3_SirinRudIR	 37820	 2.99403E-01	 3.03422E-01	 2.29481E-03	 1.35326E-02	 1.18683E-02	 6.99878E-02
Gxx_3_GdlNesqueF	 37820	 3.38622E-01	 3.42244E-01	 3.17611E-03	 1.87297E-02	 1.15638E-02	 6.81923E-02
Gxx_5_GdTarnF	 37820	 3.17657E-01	 3.18529E-01	 2.85390E-03	 1.68296E-02	 1.16068E-02	 6.84461E-02
