# Supplementary material for: General functions to transform associate data to host data, and their use in phylogenetic inference from sequences with intra-individual variability
Source: BMC Evol Biol. 2008 Mar 18;8:86. doi: 10.1186/1471-2148-8-86 (PMC2291458; doi:10.1186/1471-2148-8-86)
Supplement: Additional file 1 — Distance matrices and quality statistics. This contains all sequence alignments in NEXUS format, all intermediary generated associate distance or host character data (depending on the transformation formula used; see Fig. 1) and all final distance matrices obtained, together with their Delta values. A readme file that describes the contents of each file in the archive is included. [file 1471-2148-8-86-S1.zip › Goeker_Grimm_Supp_Mat_1/Acer_g0_m2.e.dst]

63
Gcm_0_MorArb	0.00000E+00	2.57807E-02	3.55341E-02	5.71735E-02	5.73337E-02	1.28061E-01	5.22379E-02	5.10017E-02	4.87712E-02	2.57807E-02	9.20714E-02	1.05139E-01	5.71735E-02	4.91221E-02	7.66353E-02	3.55341E-02	4.66120E-02	4.91221E-02	5.15613E-02	2.57807E-02	3.92277E-02	2.57807E-02	3.62724E-02	6.47860E-02	3.74101E-02	5.22379E-02	1.24323E-01	2.57807E-02	1.21043E-01	2.57807E-02	2.57807E-02	4.06711E-02	5.73337E-02	5.71735E-02	5.71735E-02	7.66353E-02	2.57807E-02	2.57807E-02	6.45083E-02	3.30627E-02	9.20714E-02	2.57807E-02	5.71735E-02	4.91221E-02	5.71735E-02	9.20714E-02	5.25023E-02	1.05268E-01	5.71735E-02
Gfd_1_FlorCavSPFla	2.57807E-02	0.00000E+00	2.44547E-02	5.09647E-02	5.11439E-02	1.25439E-01	4.54330E-02	4.40061E-02	4.14004E-02	0.00000E+00	8.83883E-02	1.14109E-01	5.10310E-02	4.18132E-02	7.21688E-02	2.44547E-02	3.88334E-02	4.18132E-02	4.46534E-02	0.00000E+00	2.95664E-02	0.00000E+00	2.55155E-02	5.94356E-02	2.71085E-02	4.54330E-02	1.21462E-01	0.00000E+00	1.18265E-01	0.00000E+00	0.00000E+00	3.14562E-02	5.12104E-02	5.10310E-02	5.10310E-02	7.21688E-02	0.00000E+00	0.00000E+00	5.91327E-02	2.07002E-02	8.83883E-02	0.00000E+00	5.10310E-02	4.18132E-02	5.10310E-02	8.83883E-02	4.57367E-02	1.02062E-01	5.10310E-02
Gga_1_ShenHubei	3.55341E-02	2.44547E-02	0.00000E+00	5.65880E-02	5.67498E-02	1.23736E-01	5.15964E-02	5.03445E-02	4.80835E-02	2.44547E-02	9.17090E-02	1.16700E-01	5.65880E-02	4.84394E-02	7.61995E-02	3.45841E-02	4.58919E-02	4.84394E-02	5.09113E-02	2.44547E-02	3.83693E-02	2.44547E-02	3.53422E-02	6.42699E-02	3.65090E-02	5.15964E-02	1.24054E-01	2.44547E-02	1.16457E-01	2.44547E-02	2.44547E-02	3.98437E-02	5.67498E-02	5.65880E-02	5.65880E-02	7.61995E-02	2.44547E-02	2.44547E-02	6.39899E-02	3.20395E-02	9.17090E-02	2.44547E-02	5.65880E-02	4.84394E-02	5.65880E-02	9.17090E-02	5.18640E-02	1.04951E-01	5.65880E-02
Ggd_0_MorArb	5.71735E-02	5.09647E-02	5.65880E-02	0.00000E+00	7.22018E-02	1.35422E-01	6.83251E-02	6.73847E-02	6.57127E-02	5.10310E-02	1.02062E-01	1.25000E-01	7.21688E-02	6.59735E-02	8.83883E-02	5.65880E-02	6.41265E-02	6.59735E-02	6.78093E-02	5.10310E-02	5.89774E-02	5.10310E-02	5.70544E-02	7.83374E-02	5.77844E-02	6.83251E-02	1.31721E-01	5.10310E-02	1.28806E-01	5.10310E-02	5.10310E-02	5.99471E-02	7.22958E-02	7.21688E-02	7.21688E-02	8.83883E-02	5.10310E-02	5.10310E-02	7.81079E-02	5.50696E-02	1.02062E-01	5.10310E-02	7.21688E-02	6.59735E-02	7.21688E-02	1.02062E-01	6.85274E-02	1.14109E-01	7.21688E-02
Ggd_1_EmCynUtah	5.73337E-02	5.11439E-02	5.67498E-02	7.22018E-02	0.00000E+00	1.35490E-01	6.84593E-02	6.75207E-02	6.58521E-02	5.12104E-02	1.02152E-01	1.25073E-01	7.22957E-02	6.61124E-02	8.84921E-02	5.67498E-02	6.42693E-02	6.61124E-02	6.79444E-02	5.12104E-02	5.91327E-02	5.12104E-02	5.72150E-02	7.84544E-02	5.79429E-02	6.84592E-02	1.27074E-01	5.12104E-02	1.28877E-01	5.12104E-02	5.12104E-02	6.00999E-02	7.24225E-02	7.22957E-02	7.22958E-02	8.84921E-02	5.12104E-02	5.12104E-02	7.82252E-02	5.52359E-02	1.02152E-01	5.12104E-02	7.22957E-02	6.61124E-02	7.22957E-02	1.02152E-01	6.86611E-02	1.14189E-01	7.22957E-02
Ghd_1_cvBreslau	1.28061E-01	1.25439E-01	1.23736E-01	1.35422E-01	1.35490E-01	0.00000E+00	1.27572E-01	1.27133E-01	1.32095E-01	1.25439E-01	1.53452E-01	1.69576E-01	1.35422E-01	1.25439E-01	1.33887E-01	1.27801E-01	1.31313E-01	1.32225E-01	1.27297E-01	1.25439E-01	1.28877E-01	1.25439E-01	1.21973E-01	1.29308E-01	1.23840E-01	1.21451E-01	1.48183E-01	1.25439E-01	1.61942E-01	1.25439E-01	1.25439E-01	1.29323E-01	1.35490E-01	1.35422E-01	1.35422E-01	1.44718E-01	1.25439E-01	1.25439E-01	1.38679E-01	1.27136E-01	1.53452E-01	1.25439E-01	1.35422E-01	1.32225E-01	1.35422E-01	1.53452E-01	1.27994E-01	1.52099E-01	1.35422E-01
Ghd_2_CGreece	5.22379E-02	4.54330E-02	5.15964E-02	6.83251E-02	6.84593E-02	1.27572E-01	0.00000E+00	6.32510E-02	6.14666E-02	4.54330E-02	9.93814E-02	1.22821E-01	6.83251E-02	6.17454E-02	8.52789E-02	5.15964E-02	5.97678E-02	6.17454E-02	6.37031E-02	4.54330E-02	5.42064E-02	4.54330E-02	5.21076E-02	7.48114E-02	5.29059E-02	6.42520E-02	1.22453E-01	4.54330E-02	1.26692E-01	4.54330E-02	4.54330E-02	5.52599E-02	6.84593E-02	6.83251E-02	6.83251E-02	8.52789E-02	4.54330E-02	4.54330E-02	7.45710E-02	4.99265E-02	9.93814E-02	4.54330E-02	6.83251E-02	4.78332E-02	6.83251E-02	9.93814E-02	6.44671E-02	1.11718E-01	6.83251E-02
Ghy_1_Iran	5.10017E-02	4.40061E-02	5.03445E-02	6.73847E-02	6.75207E-02	1.27133E-01	6.32510E-02	0.00000E+00	6.04196E-02	4.40061E-02	9.87372E-02	1.22300E-01	6.73847E-02	6.07032E-02	8.45273E-02	5.03445E-02	5.86905E-02	6.07032E-02	6.26934E-02	4.40061E-02	5.30161E-02	4.40061E-02	5.08682E-02	7.39535E-02	5.16857E-02	6.32510E-02	1.29337E-01	4.40061E-02	1.26187E-01	4.40061E-02	4.40061E-02	5.40928E-02	6.75207E-02	6.73847E-02	6.73847E-02	8.45273E-02	4.40061E-02	4.40061E-02	7.37103E-02	4.86316E-02	9.87372E-02	4.40061E-02	6.73847E-02	6.07032E-02	6.73847E-02	9.87372E-02	6.34695E-02	1.11145E-01	6.73847E-02
Gib_1_AlpadGEO	4.87712E-02	4.14004E-02	4.80835E-02	6.57127E-02	6.58521E-02	1.32095E-01	6.14666E-02	6.04196E-02	0.00000E+00	4.11864E-02	7.24323E-02	1.01986E-01	4.69623E-02	4.73104E-02	8.32005E-02	4.80835E-02	4.65368E-02	5.88416E-02	6.08927E-02	4.14004E-02	5.08740E-02	4.14004E-02	4.86316E-02	6.43835E-02	4.06851E-02	5.46311E-02	1.25094E-01	4.14004E-02	1.20319E-01	4.14004E-02	4.14004E-02	5.19950E-02	6.58521E-02	6.57127E-02	6.57127E-02	8.32005E-02	4.14004E-02	4.14004E-02	7.21850E-02	4.62870E-02	9.76037E-02	4.14004E-02	6.57127E-02	5.88416E-02	6.57127E-02	9.76037E-02	6.16914E-02	1.10139E-01	6.57127E-02
Gib_2_VashlGEO	2.57807E-02	0.00000E+00	2.44547E-02	5.10310E-02	5.12104E-02	1.25439E-01	4.54330E-02	4.40061E-02	4.11864E-02	0.00000E+00	8.79316E-02	1.13519E-01	5.10310E-02	4.18132E-02	7.21688E-02	2.44547E-02	3.88334E-02	4.18132E-02	4.46534E-02	0.00000E+00	2.95664E-02	0.00000E+00	2.55155E-02	5.94356E-02	2.71085E-02	4.54330E-02	1.21620E-01	0.00000E+00	1.18265E-01	0.00000E+00	0.00000E+00	3.14562E-02	5.12104E-02	5.10310E-02	5.10310E-02	7.21688E-02	0.00000E+00	0.00000E+00	5.91327E-02	2.07002E-02	8.83883E-02	0.00000E+00	5.10310E-02	4.18132E-02	5.10310E-02	8.83883E-02	4.57367E-02	1.02062E-01	5.10310E-02
Gib_3_NorawARM	9.20714E-02	8.83883E-02	9.17090E-02	1.02062E-01	1.02152E-01	1.53452E-01	9.93814E-02	9.87372E-02	7.24323E-02	8.79316E-02	0.00000E+00	1.01535E-01	1.02062E-01	9.77795E-02	1.14109E-01	9.17090E-02	9.65429E-02	9.77795E-02	9.90274E-02	8.83883E-02	9.32023E-02	8.83883E-02	9.19975E-02	9.40842E-02	9.24520E-02	9.93814E-02	1.43148E-01	8.83883E-02	1.37046E-01	8.83883E-02	8.83883E-02	9.38189E-02	1.02152E-01	1.02062E-01	1.02062E-01	1.14109E-01	8.83883E-02	8.83883E-02	1.06345E-01	9.07799E-02	1.25000E-01	8.83883E-02	1.02062E-01	9.77795E-02	1.02062E-01	1.25000E-01	9.95206E-02	1.35015E-01	1.02062E-01
Gib_4_AlpadGEO	1.05139E-01	1.14109E-01	1.16700E-01	1.25000E-01	1.25073E-01	1.69576E-01	1.22821E-01	1.22300E-01	1.01986E-01	1.13519E-01	1.01535E-01	0.00000E+00	1.25000E-01	1.21528E-01	1.35015E-01	1.16700E-01	1.11428E-01	1.21528E-01	1.22535E-01	1.14109E-01	1.17877E-01	1.14109E-01	1.16927E-01	1.28660E-01	1.17285E-01	1.22821E-01	1.60311E-01	1.14109E-01	1.54887E-01	1.14109E-01	1.14109E-01	1.18365E-01	1.25073E-01	1.25000E-01	1.25000E-01	1.35015E-01	1.14109E-01	1.14109E-01	1.16189E-01	1.15971E-01	1.44338E-01	1.14109E-01	1.25000E-01	1.21528E-01	1.25000E-01	1.44338E-01	1.15533E-01	1.53093E-01	1.25000E-01
Gms10_VdAudeF	5.71735E-02	5.10310E-02	5.65880E-02	7.21688E-02	7.22957E-02	1.35422E-01	6.83251E-02	6.73847E-02	4.69623E-02	5.10310E-02	1.02062E-01	1.25000E-01	0.00000E+00	3.65363E-02	8.83883E-02	5.65880E-02	3.88334E-02	6.59735E-02	6.78093E-02	5.10310E-02	5.89774E-02	5.10310E-02	5.70544E-02	5.84951E-02	3.71840E-02	5.20762E-02	1.31892E-01	5.10310E-02	1.28806E-01	5.10310E-02	5.10310E-02	5.99471E-02	7.22958E-02	7.21688E-02	7.21688E-02	8.83883E-02	5.10310E-02	5.10310E-02	7.81079E-02	5.50696E-02	1.02062E-01	5.10310E-02	7.21688E-02	6.59735E-02	7.21688E-02	1.02062E-01	6.85274E-02	1.14109E-01	7.21688E-02
Gms11_VdLlobrE	4.91221E-02	4.18132E-02	4.84394E-02	6.59735E-02	6.61124E-02	1.25439E-01	6.17454E-02	6.07032E-02	4.73104E-02	4.18132E-02	9.77795E-02	1.21528E-01	3.65363E-02	0.00000E+00	8.34067E-02	4.84394E-02	4.18040E-02	5.91327E-02	6.11741E-02	4.18132E-02	5.12104E-02	4.18132E-02	4.89835E-02	4.67267E-02	1.47046E-02	3.39783E-02	1.23757E-01	4.18132E-02	1.25439E-01	4.18132E-02	4.18132E-02	5.23243E-02	6.61124E-02	6.59735E-02	6.59735E-02	8.34067E-02	4.18132E-02	4.18132E-02	7.24225E-02	4.66566E-02	9.77795E-02	4.18132E-02	6.59735E-02	5.91327E-02	6.59735E-02	9.77795E-02	6.19692E-02	1.10295E-01	6.59735E-02
Gms12_GdlJonteF	7.66353E-02	7.21688E-02	7.61995E-02	8.83883E-02	8.84921E-02	1.33887E-01	8.52789E-02	8.45273E-02	8.32005E-02	7.21688E-02	1.14109E-01	1.35015E-01	8.83883E-02	8.34067E-02	0.00000E+00	7.61995E-02	8.19535E-02	8.34067E-02	6.76094E-02	7.21688E-02	7.79904E-02	7.21688E-02	5.70544E-02	8.35228E-02	7.70922E-02	6.81268E-02	1.33743E-01	7.21688E-02	1.38546E-01	7.21688E-02	7.21688E-02	7.87263E-02	8.84921E-02	8.83883E-02	8.83883E-02	1.02062E-01	7.21688E-02	7.21688E-02	9.33007E-02	7.50788E-02	1.14109E-01	7.21688E-02	8.83883E-02	8.34067E-02	8.83883E-02	1.14109E-01	8.54411E-02	1.25000E-01	8.83883E-02
Gms13_GdlJonteF	3.55341E-02	2.44547E-02	3.45841E-02	5.65880E-02	5.67498E-02	1.27801E-01	5.15964E-02	5.03445E-02	4.80835E-02	2.44547E-02	9.17090E-02	1.16700E-01	5.65880E-02	4.84394E-02	7.61995E-02	0.00000E+00	4.58919E-02	4.84394E-02	5.09113E-02	2.44547E-02	3.83693E-02	2.44547E-02	3.53422E-02	6.42699E-02	3.65090E-02	5.15964E-02	1.24054E-01	2.44547E-02	1.20767E-01	2.44547E-02	2.44547E-02	3.98437E-02	5.67498E-02	5.65880E-02	5.65880E-02	7.61995E-02	2.44547E-02	2.44547E-02	6.39899E-02	3.20395E-02	9.17090E-02	2.44547E-02	5.65880E-02	4.84394E-02	5.65880E-02	9.17090E-02	3.86499E-02	1.04951E-01	5.65880E-02
Gms17_GdlNesqueF	4.66120E-02	3.88334E-02	4.58919E-02	6.41265E-02	6.42693E-02	1.31313E-01	5.97678E-02	5.86905E-02	4.65368E-02	3.88334E-02	9.65429E-02	1.11428E-01	3.88334E-02	4.18040E-02	8.19535E-02	4.58919E-02	0.00000E+00	5.70647E-02	5.91774E-02	3.88334E-02	4.88078E-02	3.88334E-02	4.64659E-02	6.06884E-02	3.55628E-02	5.09313E-02	1.27669E-01	3.88334E-02	1.24478E-01	3.88334E-02	3.88334E-02	4.99753E-02	6.42693E-02	6.41265E-02	6.41265E-02	8.19535E-02	3.88334E-02	3.88334E-02	7.07440E-02	4.40061E-02	9.65429E-02	3.88334E-02	6.41265E-02	5.70647E-02	6.41265E-02	9.65429E-02	5.37027E-02	1.09200E-01	6.41265E-02
Gms19_xxxF	4.91221E-02	4.18132E-02	4.84394E-02	6.59735E-02	6.61124E-02	1.32225E-01	6.17454E-02	6.07032E-02	5.88416E-02	4.18132E-02	9.77795E-02	1.21528E-01	6.59735E-02	5.91327E-02	8.34067E-02	4.84394E-02	5.70647E-02	0.00000E+00	6.11741E-02	4.18132E-02	5.12104E-02	4.18132E-02	4.89835E-02	7.26700E-02	4.98318E-02	6.17454E-02	1.28607E-01	4.18132E-02	1.25439E-01	4.18132E-02	4.18132E-02	5.23243E-02	6.61124E-02	6.59735E-02	6.59735E-02	8.34067E-02	4.18132E-02	4.18132E-02	7.24225E-02	4.66566E-02	9.77795E-02	4.18132E-02	6.59735E-02	5.91327E-02	6.59735E-02	9.77795E-02	6.19692E-02	1.10295E-01	6.59735E-02
Gms21_GordesF	5.15613E-02	4.46534E-02	5.09113E-02	6.78093E-02	6.79444E-02	1.27297E-01	6.37031E-02	6.26934E-02	6.08927E-02	4.46534E-02	9.90274E-02	1.22535E-01	6.78093E-02	6.11741E-02	6.76094E-02	5.09113E-02	5.91774E-02	6.11741E-02	0.00000E+00	4.46534E-02	5.35546E-02	4.46534E-02	3.64603E-02	6.80802E-02	5.22379E-02	5.22379E-02	1.25372E-01	4.46534E-02	1.26415E-01	4.46534E-02	4.46534E-02	5.46207E-02	6.79444E-02	6.78093E-02	6.78093E-02	8.48662E-02	4.46534E-02	4.46534E-02	7.40986E-02	4.92182E-02	9.90274E-02	4.46534E-02	6.78093E-02	6.11741E-02	6.78093E-02	9.90274E-02	6.39200E-02	1.11403E-01	6.78093E-02
Gms24_NaheD	2.57807E-02	0.00000E+00	2.44547E-02	5.10310E-02	5.12104E-02	1.25439E-01	4.54330E-02	4.40061E-02	4.14004E-02	0.00000E+00	8.83883E-02	1.14109E-01	5.10310E-02	4.18132E-02	7.21688E-02	2.44547E-02	3.88334E-02	4.18132E-02	4.46534E-02	0.00000E+00	2.95664E-02	0.00000E+00	2.55155E-02	5.94356E-02	2.71085E-02	4.54330E-02	1.21620E-01	0.00000E+00	1.18265E-01	0.00000E+00	0.00000E+00	3.14562E-02	5.12104E-02	5.10310E-02	5.10310E-02	7.21688E-02	0.00000E+00	0.00000E+00	5.91327E-02	2.07002E-02	8.83883E-02	0.00000E+00	5.10310E-02	4.18132E-02	5.10310E-02	8.83883E-02	4.57367E-02	1.02062E-01	5.10310E-02
Gms_4_BdlHerreriaE	3.92277E-02	2.95664E-02	3.83693E-02	5.89774E-02	5.91327E-02	1.28877E-01	5.42064E-02	5.30161E-02	5.08740E-02	2.95664E-02	9.32023E-02	1.17877E-01	5.89774E-02	5.12104E-02	7.79904E-02	3.83693E-02	4.88078E-02	5.12104E-02	5.35546E-02	2.95664E-02	0.00000E+00	2.95664E-02	3.90540E-02	6.63834E-02	4.01129E-02	5.42064E-02	1.20173E-01	2.95664E-02	1.21905E-01	2.95664E-02	2.95664E-02	4.31702E-02	5.91327E-02	5.89774E-02	5.89774E-02	7.79904E-02	2.95664E-02	2.95664E-02	6.61124E-02	3.60925E-02	9.32023E-02	2.95664E-02	5.89774E-02	5.12104E-02	5.89774E-02	9.32023E-02	5.44611E-02	1.06258E-01	5.89774E-02
Gms_5_VdCeleF	2.57807E-02	0.00000E+00	2.44547E-02	5.10310E-02	5.12104E-02	1.25439E-01	4.54330E-02	4.40061E-02	4.14004E-02	0.00000E+00	8.83883E-02	1.14109E-01	5.10310E-02	4.18132E-02	7.21688E-02	2.44547E-02	3.88334E-02	4.18132E-02	4.46534E-02	0.00000E+00	2.95664E-02	0.00000E+00	2.55155E-02	5.94356E-02	2.71085E-02	4.54330E-02	1.21620E-01	0.00000E+00	1.18265E-01	0.00000E+00	0.00000E+00	3.14562E-02	5.12104E-02	5.10310E-02	5.10310E-02	7.21688E-02	0.00000E+00	0.00000E+00	5.91327E-02	2.07002E-02	8.83883E-02	0.00000E+00	5.10310E-02	4.18132E-02	5.10310E-02	8.83883E-02	4.57367E-02	1.02062E-01	5.10310E-02
Gms_6_VdCeleF	3.62724E-02	2.55155E-02	3.53422E-02	5.70544E-02	5.72150E-02	1.21973E-01	5.21076E-02	5.08682E-02	4.86316E-02	2.55155E-02	9.19975E-02	1.16927E-01	5.70544E-02	4.89835E-02	5.70544E-02	3.53422E-02	4.64659E-02	4.89835E-02	3.64603E-02	2.55155E-02	3.90540E-02	2.55155E-02	0.00000E+00	5.74560E-02	3.72279E-02	3.74110E-02	1.19942E-01	2.55155E-02	1.20987E-01	2.55155E-02	2.55155E-02	4.05035E-02	5.72150E-02	5.70544E-02	5.70544E-02	7.65466E-02	2.55155E-02	2.55155E-02	6.44028E-02	3.28563E-02	9.19975E-02	2.55155E-02	5.70544E-02	4.89835E-02	5.70544E-02	9.19975E-02	5.23726E-02	1.05203E-01	5.70544E-02
Gms_7_VdCeleF	6.47860E-02	5.94356E-02	6.42699E-02	7.83374E-02	7.84544E-02	1.29308E-01	7.48114E-02	7.39535E-02	6.43835E-02	5.94356E-02	9.40842E-02	1.28660E-01	5.84951E-02	4.67267E-02	8.35228E-02	6.42699E-02	6.06884E-02	7.26700E-02	6.80802E-02	5.94356E-02	6.63834E-02	5.94356E-02	5.74560E-02	0.00000E+00	4.75315E-02	4.85386E-02	1.22602E-01	5.94356E-02	1.32360E-01	5.94356E-02	5.94356E-02	6.72464E-02	7.84544E-02	7.83374E-02	7.83374E-02	9.34929E-02	5.94356E-02	5.94356E-02	8.38407E-02	6.29372E-02	1.06513E-01	5.94356E-02	7.83374E-02	7.26700E-02	6.61203E-02	9.78786E-02	7.49962E-02	1.18107E-01	7.83374E-02
Gms_8_VdCeleF	3.74101E-02	2.71085E-02	3.65090E-02	5.77844E-02	5.79429E-02	1.23840E-01	5.29059E-02	5.16857E-02	4.06851E-02	2.71085E-02	9.24520E-02	1.17285E-01	3.71840E-02	1.47046E-02	7.70922E-02	3.65090E-02	3.55628E-02	4.98318E-02	5.22379E-02	2.71085E-02	4.01129E-02	2.71085E-02	3.72279E-02	4.75315E-02	0.00000E+00	3.27994E-02	1.21379E-01	2.71085E-02	1.21333E-01	2.71085E-02	2.71085E-02	4.15255E-02	5.79429E-02	5.77844E-02	5.77844E-02	7.70922E-02	2.71085E-02	2.71085E-02	6.50504E-02	3.41082E-02	9.24520E-02	2.71085E-02	5.77844E-02	4.98318E-02	5.77844E-02	9.24520E-02	5.31669E-02	1.05601E-01	5.77844E-02
Gms_9_VdCeleF	5.22379E-02	4.54330E-02	5.15964E-02	6.83251E-02	6.84592E-02	1.21451E-01	6.42520E-02	6.32510E-02	5.46311E-02	4.54330E-02	9.93814E-02	1.22821E-01	5.20762E-02	3.39783E-02	6.81268E-02	5.15964E-02	5.09313E-02	6.17454E-02	5.22379E-02	4.54330E-02	5.42064E-02	4.54330E-02	3.74110E-02	4.85386E-02	3.27994E-02	0.00000E+00	1.21330E-01	4.54330E-02	1.26692E-01	4.54330E-02	4.54330E-02	5.52599E-02	6.84593E-02	6.83251E-02	6.83251E-02	8.52789E-02	4.54330E-02	4.54330E-02	7.45710E-02	4.99265E-02	9.93814E-02	4.54330E-02	6.83251E-02	6.17454E-02	6.83251E-02	9.93814E-02	6.44671E-02	1.11718E-01	6.83251E-02
Gni_A_AlbanyNY	1.24323E-01	1.21462E-01	1.24054E-01	1.31721E-01	1.27074E-01	1.48183E-01	1.22453E-01	1.29337E-01	1.25094E-01	1.21620E-01	1.43148E-01	1.60311E-01	1.31892E-01	1.23757E-01	1.33743E-01	1.24054E-01	1.27669E-01	1.28607E-01	1.25372E-01	1.21620E-01	1.20173E-01	1.21620E-01	1.19942E-01	1.22602E-01	1.21379E-01	1.21330E-01	0.00000E+00	1.21620E-01	1.62265E-01	1.21620E-01	1.21620E-01	1.25622E-01	1.31962E-01	1.31892E-01	1.31892E-01	1.41421E-01	1.21620E-01	1.21620E-01	1.30630E-01	1.23369E-01	1.50346E-01	1.21620E-01	1.31892E-01	1.23757E-01	1.31892E-01	1.43148E-01	1.25984E-01	1.51972E-01	1.31892E-01
Gof_1_Cyprus	2.57807E-02	0.00000E+00	2.44547E-02	5.10310E-02	5.12104E-02	1.25439E-01	4.54330E-02	4.40061E-02	4.14004E-02	0.00000E+00	8.83883E-02	1.14109E-01	5.10310E-02	4.18132E-02	7.21688E-02	2.44547E-02	3.88334E-02	4.18132E-02	4.46534E-02	0.00000E+00	2.95664E-02	0.00000E+00	2.55155E-02	5.94356E-02	2.71085E-02	4.54330E-02	1.21620E-01	0.00000E+00	1.18265E-01	0.00000E+00	0.00000E+00	3.14562E-02	5.12104E-02	5.10310E-02	5.10310E-02	7.21688E-02	0.00000E+00	0.00000E+00	5.91327E-02	2.07002E-02	8.83883E-02	0.00000E+00	5.10310E-02	4.18132E-02	5.10310E-02	8.83883E-02	4.57367E-02	1.02062E-01	5.10310E-02
Gof_2_Syria_opGT	1.21043E-01	1.18265E-01	1.16457E-01	1.28806E-01	1.28877E-01	1.61942E-01	1.26692E-01	1.26187E-01	1.20319E-01	1.18265E-01	1.37046E-01	1.54887E-01	1.28806E-01	1.25439E-01	1.38546E-01	1.20767E-01	1.24478E-01	1.25439E-01	1.26415E-01	1.18265E-01	1.21905E-01	1.18265E-01	1.20987E-01	1.32360E-01	1.21333E-01	1.26692E-01	1.62265E-01	1.18265E-01	0.00000E+00	1.18265E-01	1.18265E-01	1.12806E-01	1.21905E-01	1.28806E-01	1.16504E-01	1.27191E-01	1.18265E-01	1.18265E-01	1.32225E-01	1.20063E-01	1.47646E-01	1.18265E-01	1.28806E-01	1.25439E-01	1.28806E-01	1.47646E-01	1.26801E-01	1.56216E-01	1.28806E-01
Gop10_VdLlobregatE	2.57807E-02	0.00000E+00	2.44547E-02	5.10310E-02	5.12104E-02	1.25439E-01	4.54330E-02	4.40061E-02	4.14004E-02	0.00000E+00	8.83883E-02	1.14109E-01	5.10310E-02	4.18132E-02	7.21688E-02	2.44547E-02	3.88334E-02	4.18132E-02	4.46534E-02	0.00000E+00	2.95664E-02	0.00000E+00	2.55155E-02	5.94356E-02	2.71085E-02	4.54330E-02	1.21620E-01	0.00000E+00	1.18265E-01	0.00000E+00	0.00000E+00	3.14153E-02	5.11439E-02	5.09647E-02	5.09647E-02	7.20750E-02	0.00000E+00	0.00000E+00	5.90559E-02	2.06733E-02	8.83883E-02	0.00000E+00	5.10310E-02	4.18132E-02	5.10310E-02	8.83883E-02	4.57367E-02	1.02062E-01	5.10310E-02
Gop11_VdLlobregatE	2.57807E-02	0.00000E+00	2.44547E-02	5.10310E-02	5.12104E-02	1.25439E-01	4.54330E-02	4.40061E-02	4.14004E-02	0.00000E+00	8.83883E-02	1.14109E-01	5.10310E-02	4.18132E-02	7.21688E-02	2.44547E-02	3.88334E-02	4.18132E-02	4.46534E-02	0.00000E+00	2.95664E-02	0.00000E+00	2.55155E-02	5.94356E-02	2.71085E-02	4.54330E-02	1.21620E-01	0.00000E+00	1.18265E-01	0.00000E+00	0.00000E+00	3.14153E-02	5.11439E-02	5.09647E-02	5.09647E-02	7.20750E-02	0.00000E+00	0.00000E+00	5.90559E-02	2.06733E-02	8.83883E-02	0.00000E+00	5.10310E-02	4.18132E-02	5.10310E-02	8.83883E-02	4.57367E-02	1.02062E-01	5.10310E-02
Gop13_GdTarnF	4.06711E-02	3.14562E-02	3.98437E-02	5.99471E-02	6.00999E-02	1.29323E-01	5.52599E-02	5.40928E-02	5.19950E-02	3.14562E-02	9.38189E-02	1.18365E-01	5.99471E-02	5.23243E-02	7.87263E-02	3.98437E-02	4.99753E-02	5.23243E-02	5.46207E-02	3.14562E-02	4.31702E-02	3.14562E-02	4.05035E-02	6.72464E-02	4.15255E-02	5.52599E-02	1.25622E-01	3.14562E-02	1.12806E-01	3.14153E-02	3.14153E-02	0.00000E+00	5.17261E-02	5.97143E-02	3.58499E-02	6.76896E-02	3.14153E-02	3.13340E-02	6.68918E-02	3.76073E-02	9.36970E-02	3.14153E-02	5.98692E-02	5.22563E-02	5.98692E-02	9.36970E-02	5.54376E-02	1.06661E-01	5.98692E-02
Gop14_VdLotF	5.73337E-02	5.12104E-02	5.67498E-02	7.22958E-02	7.24225E-02	1.35490E-01	6.84593E-02	6.75207E-02	6.58521E-02	5.12104E-02	1.02152E-01	1.25073E-01	7.22958E-02	6.61124E-02	8.84921E-02	5.67498E-02	6.42693E-02	6.61124E-02	6.79444E-02	5.12104E-02	5.91327E-02	5.12104E-02	5.72150E-02	7.84544E-02	5.79429E-02	6.84593E-02	1.31962E-01	5.12104E-02	1.21905E-01	5.11439E-02	5.11439E-02	5.17261E-02	0.00000E+00	7.20150E-02	7.22018E-02	6.91081E-02	5.11439E-02	5.10116E-02	7.81236E-02	5.51641E-02	8.60124E-02	5.11439E-02	7.22018E-02	6.60265E-02	7.22018E-02	8.60124E-02	6.85719E-02	1.14041E-01	7.22018E-02
Gop16_CseNoirF	5.71735E-02	5.10310E-02	5.65880E-02	7.21688E-02	7.22957E-02	1.35422E-01	6.83251E-02	6.73847E-02	6.57127E-02	5.10310E-02	1.02062E-01	1.25000E-01	7.21688E-02	6.59735E-02	8.83883E-02	5.65880E-02	6.41265E-02	6.59735E-02	6.78093E-02	5.10310E-02	5.89774E-02	5.10310E-02	5.70544E-02	7.83374E-02	5.77844E-02	6.83251E-02	1.31892E-01	5.10310E-02	1.28806E-01	5.09647E-02	5.09647E-02	5.97143E-02	7.20150E-02	0.00000E+00	7.20750E-02	8.80451E-02	5.09647E-02	5.08329E-02	7.80064E-02	5.49981E-02	1.01929E-01	5.09647E-02	7.20750E-02	6.58878E-02	7.20750E-02	1.01929E-01	6.84384E-02	1.13961E-01	7.20750E-02
Gop_4_StVallierF	5.71735E-02	5.10310E-02	5.65880E-02	7.21688E-02	7.22958E-02	1.35422E-01	6.83251E-02	6.73847E-02	6.57127E-02	5.10310E-02	1.02062E-01	1.25000E-01	7.21688E-02	6.59735E-02	8.83883E-02	5.65880E-02	6.41265E-02	6.59735E-02	6.78093E-02	5.10310E-02	5.89774E-02	5.10310E-02	5.70544E-02	7.83374E-02	5.77844E-02	6.83251E-02	1.31892E-01	5.10310E-02	1.16504E-01	5.09647E-02	5.09647E-02	3.58499E-02	7.22018E-02	7.20750E-02	0.00000E+00	8.82735E-02	5.09647E-02	5.09647E-02	7.80064E-02	5.49981E-02	1.02062E-01	5.10310E-02	7.21688E-02	6.59735E-02	7.21688E-02	1.02062E-01	6.85274E-02	1.14109E-01	7.21688E-02
Gop_5_CaussolsF	7.66353E-02	7.21688E-02	7.61995E-02	8.83883E-02	8.84921E-02	1.44718E-01	8.52789E-02	8.45273E-02	8.32005E-02	7.21688E-02	1.14109E-01	1.35015E-01	8.83883E-02	8.34067E-02	1.02062E-01	7.61995E-02	8.19535E-02	8.34067E-02	8.48662E-02	7.21688E-02	7.79904E-02	7.21688E-02	7.65466E-02	9.34929E-02	7.70922E-02	8.52789E-02	1.41421E-01	7.21688E-02	1.27191E-01	7.20750E-02	7.20750E-02	6.76896E-02	6.91081E-02	8.80451E-02	8.82735E-02	0.00000E+00	7.20750E-02	7.18885E-02	9.31794E-02	7.49813E-02	1.13961E-01	7.20750E-02	8.82735E-02	8.32983E-02	8.82735E-02	1.13961E-01	8.53300E-02	1.24838E-01	8.82735E-02
Gop_7_ArezzoI	2.57807E-02	0.00000E+00	2.44547E-02	5.10310E-02	5.12104E-02	1.25439E-01	4.54330E-02	4.40061E-02	4.14004E-02	0.00000E+00	8.83883E-02	1.14109E-01	5.10310E-02	4.18132E-02	7.21688E-02	2.44547E-02	3.88334E-02	4.18132E-02	4.46534E-02	0.00000E+00	2.95664E-02	0.00000E+00	2.55155E-02	5.94356E-02	2.71085E-02	4.54330E-02	1.21620E-01	0.00000E+00	1.18265E-01	0.00000E+00	0.00000E+00	3.14153E-02	5.11439E-02	5.09647E-02	5.09647E-02	7.20750E-02	0.00000E+00	0.00000E+00	5.90559E-02	2.06733E-02	8.83883E-02	0.00000E+00	5.10310E-02	4.18132E-02	5.10310E-02	8.83883E-02	4.57367E-02	1.02062E-01	5.10310E-02
Gop_8_VdAudeF	2.57807E-02	0.00000E+00	2.44547E-02	5.10310E-02	5.12104E-02	1.25439E-01	4.54330E-02	4.40061E-02	4.14004E-02	0.00000E+00	8.83883E-02	1.14109E-01	5.10310E-02	4.18132E-02	7.21688E-02	2.44547E-02	3.88334E-02	4.18132E-02	4.46534E-02	0.00000E+00	2.95664E-02	0.00000E+00	2.55155E-02	5.94356E-02	2.71085E-02	4.54330E-02	1.21620E-01	0.00000E+00	1.18265E-01	0.00000E+00	0.00000E+00	3.13340E-02	5.10116E-02	5.08329E-02	5.09647E-02	7.18885E-02	0.00000E+00	0.00000E+00	5.90559E-02	2.06733E-02	8.82735E-02	0.00000E+00	5.09647E-02	4.17588E-02	5.09647E-02	8.82735E-02	4.56772E-02	1.01929E-01	5.09647E-02
Got_1_BGTue	6.45083E-02	5.91327E-02	6.39899E-02	7.81079E-02	7.82252E-02	1.38679E-01	7.45710E-02	7.37103E-02	7.21850E-02	5.91327E-02	1.06345E-01	1.16189E-01	7.81079E-02	7.24225E-02	9.33007E-02	6.39899E-02	7.07440E-02	7.24225E-02	7.40986E-02	5.91327E-02	6.61124E-02	5.91327E-02	6.44028E-02	8.38407E-02	6.50504E-02	7.45710E-02	1.30630E-01	5.91327E-02	1.32225E-01	5.90559E-02	5.90559E-02	6.68918E-02	7.81236E-02	7.80064E-02	7.80064E-02	9.31794E-02	5.90559E-02	5.90559E-02	0.00000E+00	6.25698E-02	1.06345E-01	5.91327E-02	7.81079E-02	7.24225E-02	7.81079E-02	1.06345E-01	7.47564E-02	1.17955E-01	7.81079E-02
Got_2_AetnaSicily	3.30627E-02	2.07002E-02	3.20395E-02	5.50696E-02	5.52359E-02	1.27136E-01	4.99265E-02	4.86316E-02	4.62870E-02	2.07002E-02	9.07799E-02	1.15971E-01	5.50696E-02	4.66566E-02	7.50788E-02	3.20395E-02	4.40061E-02	4.66566E-02	4.92182E-02	2.07002E-02	3.60925E-02	2.07002E-02	3.28563E-02	6.29372E-02	3.41082E-02	4.99265E-02	1.23369E-01	2.07002E-02	1.20063E-01	2.06733E-02	2.06733E-02	3.76073E-02	5.51641E-02	5.49981E-02	5.49981E-02	7.49813E-02	2.06733E-02	2.06733E-02	6.25698E-02	0.00000E+00	9.07799E-02	2.07002E-02	5.50696E-02	4.66566E-02	5.50696E-02	9.07799E-02	5.02030E-02	1.04140E-01	5.50696E-02
Gpp22_BudapH	9.20714E-02	8.83883E-02	9.17090E-02	1.02062E-01	1.02152E-01	1.53452E-01	9.93814E-02	9.87372E-02	9.76037E-02	8.83883E-02	1.25000E-01	1.44338E-01	1.02062E-01	9.77795E-02	1.14109E-01	9.17090E-02	9.65429E-02	9.77795E-02	9.90274E-02	8.83883E-02	9.32023E-02	8.83883E-02	9.19975E-02	1.06513E-01	9.24520E-02	9.93814E-02	1.50346E-01	8.83883E-02	1.47646E-01	8.83883E-02	8.83883E-02	9.36970E-02	8.60124E-02	1.01929E-01	1.02062E-01	1.13961E-01	8.83883E-02	8.82735E-02	1.06345E-01	9.07799E-02	0.00000E+00	8.82735E-02	1.01929E-01	9.76525E-02	1.01929E-01	1.01929E-01	9.93912E-02	1.34840E-01	1.01929E-01
Gpp24_cultTue	2.57807E-02	0.00000E+00	2.44547E-02	5.10310E-02	5.12104E-02	1.25439E-01	4.54330E-02	4.40061E-02	4.14004E-02	0.00000E+00	8.83883E-02	1.14109E-01	5.10310E-02	4.18132E-02	7.21688E-02	2.44547E-02	3.88334E-02	4.18132E-02	4.46534E-02	0.00000E+00	2.95664E-02	0.00000E+00	2.55155E-02	5.94356E-02	2.71085E-02	4.54330E-02	1.21620E-01	0.00000E+00	1.18265E-01	0.00000E+00	0.00000E+00	3.14153E-02	5.11439E-02	5.09647E-02	5.10310E-02	7.20750E-02	0.00000E+00	0.00000E+00	5.91327E-02	2.07002E-02	8.82735E-02	0.00000E+00	5.09647E-02	4.17588E-02	5.09647E-02	8.82735E-02	4.56772E-02	1.01929E-01	5.09647E-02
Gpp25_MuehltL	5.71735E-02	5.10310E-02	5.65880E-02	7.21688E-02	7.22957E-02	1.35422E-01	6.83251E-02	6.73847E-02	6.57127E-02	5.10310E-02	1.02062E-01	1.25000E-01	7.21688E-02	6.59735E-02	8.83883E-02	5.65880E-02	6.41265E-02	6.59735E-02	6.78093E-02	5.10310E-02	5.89774E-02	5.10310E-02	5.70544E-02	7.83374E-02	5.77844E-02	6.83251E-02	1.31892E-01	5.10310E-02	1.28806E-01	5.10310E-02	5.10310E-02	5.98692E-02	7.22018E-02	7.20750E-02	7.21688E-02	8.82735E-02	5.10310E-02	5.09647E-02	7.81079E-02	5.50696E-02	1.01929E-01	5.09647E-02	0.00000E+00	6.58878E-02	7.20750E-02	1.01929E-01	6.84384E-02	1.13961E-01	7.20750E-02
Gpp26_MuehltL	4.91221E-02	4.18132E-02	4.84394E-02	6.59735E-02	6.61124E-02	1.32225E-01	4.78332E-02	6.07032E-02	5.88416E-02	4.18132E-02	9.77795E-02	1.21528E-01	6.59735E-02	5.91327E-02	8.34067E-02	4.84394E-02	5.70647E-02	5.91327E-02	6.11741E-02	4.18132E-02	5.12104E-02	4.18132E-02	4.89835E-02	7.26700E-02	4.98318E-02	6.17454E-02	1.23757E-01	4.18132E-02	1.25439E-01	4.18132E-02	4.18132E-02	5.22563E-02	6.60265E-02	6.58878E-02	6.59735E-02	8.32983E-02	4.18132E-02	4.17588E-02	7.24225E-02	4.66566E-02	9.76525E-02	4.17588E-02	6.58878E-02	0.00000E+00	6.58878E-02	9.76525E-02	5.30126E-02	1.10152E-01	3.64888E-02
Gpp27_MuehltL	5.71735E-02	5.10310E-02	5.65880E-02	7.21688E-02	7.22957E-02	1.35422E-01	6.83251E-02	6.73847E-02	6.57127E-02	5.10310E-02	1.02062E-01	1.25000E-01	7.21688E-02	6.59735E-02	8.83883E-02	5.65880E-02	6.41265E-02	6.59735E-02	6.78093E-02	5.10310E-02	5.89774E-02	5.10310E-02	5.70544E-02	6.61203E-02	5.77844E-02	6.83251E-02	1.31892E-01	5.10310E-02	1.28806E-01	5.10310E-02	5.10310E-02	5.98692E-02	7.22018E-02	7.20750E-02	7.21688E-02	8.82735E-02	5.10310E-02	5.09647E-02	7.81079E-02	5.50696E-02	1.01929E-01	5.09647E-02	7.20750E-02	6.58878E-02	0.00000E+00	7.20750E-02	6.84384E-02	1.13961E-01	7.20750E-02
Gpp28_QuilanF	9.20714E-02	8.83883E-02	9.17090E-02	1.02062E-01	1.02152E-01	1.53452E-01	9.93814E-02	9.87372E-02	9.76037E-02	8.83883E-02	1.25000E-01	1.44338E-01	1.02062E-01	9.77795E-02	1.14109E-01	9.17090E-02	9.65429E-02	9.77795E-02	9.90274E-02	8.83883E-02	9.32023E-02	8.83883E-02	9.19975E-02	9.78786E-02	9.24520E-02	9.93814E-02	1.43148E-01	8.83883E-02	1.47646E-01	8.83883E-02	8.83883E-02	9.36970E-02	8.60124E-02	1.01929E-01	1.02062E-01	1.13961E-01	8.83883E-02	8.82735E-02	1.06345E-01	9.07799E-02	1.01929E-01	8.82735E-02	1.01929E-01	9.76525E-02	7.20750E-02	0.00000E+00	9.93912E-02	1.34840E-01	1.01929E-01
Gpp30_LdAydatF	5.25023E-02	4.57367E-02	5.18640E-02	6.85274E-02	6.86611E-02	1.27994E-01	6.44671E-02	6.34695E-02	6.16914E-02	4.57367E-02	9.95206E-02	1.15533E-01	6.85274E-02	6.19692E-02	8.54411E-02	3.86499E-02	5.37027E-02	6.19692E-02	6.39200E-02	4.57367E-02	5.44611E-02	4.57367E-02	5.23726E-02	7.49962E-02	5.31669E-02	6.44671E-02	1.25984E-01	4.57367E-02	1.26801E-01	4.57367E-02	4.57367E-02	5.54376E-02	6.85719E-02	6.84384E-02	6.85274E-02	8.53300E-02	4.57367E-02	4.56772E-02	7.47564E-02	5.02030E-02	9.93912E-02	4.56772E-02	6.84384E-02	5.30126E-02	6.84384E-02	9.93912E-02	0.00000E+00	9.99462E-02	5.40697E-02
Gpp35_GdJonteF	1.05268E-01	1.02062E-01	1.04951E-01	1.14109E-01	1.14189E-01	1.52099E-01	1.11718E-01	1.11145E-01	1.10139E-01	1.02062E-01	1.35015E-01	1.53093E-01	1.14109E-01	1.10295E-01	1.25000E-01	1.04951E-01	1.09200E-01	1.10295E-01	1.11403E-01	1.02062E-01	1.06258E-01	1.02062E-01	1.05203E-01	1.18107E-01	1.05601E-01	1.11718E-01	1.51972E-01	1.02062E-01	1.56216E-01	1.02062E-01	1.02062E-01	1.06661E-01	1.14041E-01	1.13961E-01	1.14109E-01	1.24838E-01	1.02062E-01	1.01929E-01	1.17955E-01	1.04140E-01	1.34840E-01	1.01929E-01	1.13961E-01	1.10152E-01	1.13961E-01	1.34840E-01	9.99462E-02	0.00000E+00	1.13961E-01
Gpp36_GdJonteF	5.71735E-02	5.10310E-02	5.65880E-02	7.21688E-02	7.22957E-02	1.35422E-01	6.83251E-02	6.73847E-02	6.57127E-02	5.10310E-02	1.02062E-01	1.25000E-01	7.21688E-02	6.59735E-02	8.83883E-02	5.65880E-02	6.41265E-02	6.59735E-02	6.78093E-02	5.10310E-02	5.89774E-02	5.10310E-02	5.70544E-02	7.83374E-02	5.77844E-02	6.83251E-02	1.31892E-01	5.10310E-02	1.28806E-01	5.10310E-02	5.10310E-02	5.98692E-02	7.22018E-02	7.20750E-02	7.21688E-02	8.82735E-02	5.10310E-02	5.09647E-02	7.81079E-02	5.50696E-02	1.01929E-01	5.09647E-02	7.20750E-02	3.64888E-02	7.20750E-02	1.01929E-01	5.40697E-02	1.13961E-01	0.00000E+00
Gpp38_CseSauvetF	2.58143E-02	0.00000E+00	2.44866E-02	5.10976E-02	5.12773E-02	1.25603E-01	4.54923E-02	4.40635E-02	4.14544E-02	0.00000E+00	8.85037E-02	1.14258E-01	5.10976E-02	4.18677E-02	7.22629E-02	2.44866E-02	3.88841E-02	4.18677E-02	4.47117E-02	0.00000E+00	2.96049E-02	0.00000E+00	2.55488E-02	5.95131E-02	2.71439E-02	4.54923E-02	1.21779E-01	0.00000E+00	1.18420E-01	0.00000E+00	0.00000E+00	3.14562E-02	5.12104E-02	5.10310E-02	5.10976E-02	7.21688E-02	0.00000E+00	0.00000E+00	5.92099E-02	2.07272E-02	8.83883E-02	0.00000E+00	5.10310E-02	4.18132E-02	5.10310E-02	8.83883E-02	4.57367E-02	1.02062E-01	5.10310E-02
Gpp40_VdHeraultF	4.91221E-02	4.18132E-02	4.84394E-02	6.59735E-02	6.61124E-02	1.32225E-01	6.17454E-02	6.07032E-02	5.88416E-02	4.18132E-02	9.77795E-02	1.08405E-01	6.59735E-02	5.91327E-02	8.34067E-02	4.84394E-02	4.50812E-02	5.91327E-02	6.11741E-02	4.18132E-02	5.12104E-02	4.18132E-02	4.89835E-02	7.26700E-02	4.98318E-02	6.17454E-02	1.28607E-01	4.18132E-02	1.25439E-01	4.18132E-02	4.18132E-02	5.22563E-02	6.60265E-02	6.58878E-02	6.59735E-02	8.32983E-02	4.18132E-02	4.17588E-02	7.24225E-02	4.66566E-02	9.76525E-02	4.17588E-02	6.58878E-02	5.90559E-02	6.58878E-02	9.76525E-02	5.30126E-02	1.10152E-01	6.58878E-02
Gsc_1_RenssCoNY	7.66353E-02	7.20750E-02	7.61995E-02	8.82735E-02	8.83771E-02	1.44718E-01	8.52789E-02	8.45273E-02	8.32005E-02	7.21688E-02	1.14109E-01	1.35015E-01	8.83883E-02	8.34067E-02	1.02062E-01	7.61995E-02	8.19535E-02	8.34067E-02	8.48661E-02	7.21688E-02	7.79904E-02	7.21688E-02	7.65466E-02	9.34929E-02	7.70922E-02	8.52789E-02	1.41237E-01	7.21688E-02	1.38546E-01	7.21688E-02	7.21688E-02	7.87263E-02	8.84921E-02	8.83883E-02	8.83883E-02	1.02062E-01	7.21688E-02	7.21688E-02	9.33007E-02	7.50788E-02	1.14109E-01	7.21688E-02	8.83883E-02	8.34067E-02	8.83883E-02	1.14109E-01	8.54411E-02	1.25000E-01	8.83883E-02
Gsv4a_DiktiCrete	4.17634E-02	3.28563E-02	4.09582E-02	6.06935E-02	6.08445E-02	1.23717E-01	5.60687E-02	5.49188E-02	5.28538E-02	3.28563E-02	9.42976E-02	1.18745E-01	6.06935E-02	5.31778E-02	7.92961E-02	4.09582E-02	5.08682E-02	5.31778E-02	5.54389E-02	3.28563E-02	4.42008E-02	3.28563E-02	4.16002E-02	6.79126E-02	4.25959E-02	5.60687E-02	1.25980E-01	3.28563E-02	1.22745E-01	3.28563E-02	3.28563E-02	4.54866E-02	6.08445E-02	6.06935E-02	6.06935E-02	7.92961E-02	3.28563E-02	3.28563E-02	6.76477E-02	3.88334E-02	9.42976E-02	3.28563E-02	6.06935E-02	5.31778E-02	6.06935E-02	9.42976E-02	5.63150E-02	1.07220E-01	6.06935E-02
Gsv4b_DiktiCrete	9.71162E-02	9.36318E-02	9.20831E-02	1.06635E-01	1.06721E-01	1.51617E-01	1.04072E-01	1.03457E-01	9.37591E-02	9.31479E-02	1.11840E-01	1.32902E-01	1.06635E-01	1.02544E-01	1.18217E-01	9.67727E-02	1.01365E-01	1.02544E-01	1.03735E-01	9.36318E-02	9.81890E-02	9.36318E-02	9.70462E-02	1.10903E-01	9.74771E-02	1.04072E-01	1.46417E-01	9.36318E-02	1.06698E-01	9.36318E-02	9.36318E-02	9.87745E-02	1.06721E-01	1.06635E-01	1.06635E-01	1.18217E-01	9.36318E-02	9.36318E-02	1.10741E-01	9.58927E-02	1.28761E-01	9.36318E-02	1.06635E-01	1.02544E-01	1.06635E-01	1.28761E-01	1.04205E-01	1.38505E-01	1.06635E-01
Gsv_1_KourCrete	5.71735E-02	5.10310E-02	5.65880E-02	7.21688E-02	7.22957E-02	1.23781E-01	6.83251E-02	6.73847E-02	6.57127E-02	5.10310E-02	1.02062E-01	1.25000E-01	7.21688E-02	6.59735E-02	8.83883E-02	5.65880E-02	6.41265E-02	6.59735E-02	6.78093E-02	5.10310E-02	5.89774E-02	5.10310E-02	5.70544E-02	7.83374E-02	5.77844E-02	6.83251E-02	1.23624E-01	5.10310E-02	1.28806E-01	5.10310E-02	5.10310E-02	5.99471E-02	7.22957E-02	7.21688E-02	7.21688E-02	8.83883E-02	5.10310E-02	5.10310E-02	7.81079E-02	5.50696E-02	1.02062E-01	5.10310E-02	7.21688E-02	6.59735E-02	7.21688E-02	1.02062E-01	6.85274E-02	1.14109E-01	7.21688E-02
Gsv_2_VrissesCrete	3.90082E-02	2.92745E-02	3.81448E-02	5.88316E-02	5.89873E-02	1.23968E-01	5.40477E-02	4.16795E-02	5.07049E-02	2.92745E-02	9.31101E-02	1.17804E-01	5.88316E-02	5.10425E-02	7.78802E-02	3.81448E-02	4.86316E-02	5.10425E-02	5.33940E-02	2.92745E-02	4.16073E-02	2.92745E-02	3.88334E-02	6.62539E-02	3.98982E-02	5.40477E-02	1.25094E-01	2.92745E-02	1.21835E-01	2.92745E-02	2.92745E-02	4.29708E-02	5.89873E-02	5.88316E-02	5.88316E-02	7.78802E-02	2.92745E-02	2.92745E-02	6.59824E-02	3.58538E-02	9.31101E-02	2.92745E-02	5.88316E-02	5.10425E-02	5.88316E-02	9.31101E-02	5.43032E-02	1.06178E-01	5.88316E-02
Gtv_1_Georgia	4.61902E-02	3.83261E-02	4.54634E-02	6.38205E-02	6.39641E-02	1.31164E-01	5.94395E-02	5.83560E-02	5.64170E-02	3.83261E-02	9.63400E-02	1.20373E-01	6.38205E-02	5.67207E-02	8.17143E-02	4.54634E-02	5.45612E-02	5.67207E-02	5.88458E-02	3.83261E-02	4.84052E-02	3.83261E-02	4.60427E-02	7.07211E-02	4.69443E-02	5.94395E-02	1.27516E-01	3.83261E-02	1.24321E-01	3.83261E-02	3.83261E-02	4.95821E-02	6.39641E-02	6.38205E-02	6.38205E-02	8.17143E-02	3.83261E-02	3.83261E-02	7.04668E-02	4.35590E-02	8.77567E-02	3.83261E-02	6.38205E-02	4.79763E-02	6.38205E-02	9.63400E-02	5.50027E-02	1.09021E-01	4.99290E-02
Gus11_LovecBG	3.30627E-02	2.07002E-02	3.20395E-02	5.50696E-02	4.27428E-02	1.27136E-01	4.99265E-02	4.86316E-02	4.62870E-02	2.07002E-02	9.07799E-02	1.15971E-01	5.50696E-02	4.66566E-02	7.50788E-02	3.20395E-02	4.40061E-02	4.66566E-02	4.92182E-02	2.07002E-02	3.60925E-02	2.07002E-02	3.28563E-02	6.29372E-02	3.41082E-02	4.99265E-02	1.23369E-01	2.07002E-02	1.20063E-01	2.07002E-02	2.07002E-02	3.76562E-02	5.52359E-02	5.50696E-02	5.50696E-02	7.50788E-02	2.07002E-02	2.07002E-02	6.26512E-02	2.92745E-02	9.07799E-02	2.07002E-02	5.50696E-02	4.66566E-02	5.50696E-02	9.07799E-02	5.02030E-02	1.04140E-01	5.50696E-02
Gve_1_AssalamIR	6.82659E-02	6.32107E-02	6.77762E-02	8.12389E-02	8.13517E-02	1.40466E-01	7.78444E-02	7.70203E-02	7.55617E-02	6.32107E-02	1.08665E-01	1.23497E-01	8.12389E-02	7.57887E-02	9.59371E-02	6.77762E-02	6.91934E-02	7.57887E-02	7.73920E-02	6.32107E-02	6.97836E-02	6.32107E-02	6.81662E-02	8.67651E-02	6.87783E-02	7.78444E-02	1.34429E-01	6.32107E-02	1.30230E-01	6.32107E-02	6.32107E-02	7.06051E-02	8.13517E-02	8.12389E-02	8.12389E-02	9.59371E-02	6.32107E-02	6.32107E-02	8.04347E-02	6.65138E-02	1.08665E-01	6.32107E-02	8.12389E-02	7.57887E-02	8.12389E-02	1.08665E-01	7.80220E-02	1.20051E-01	8.12389E-02
Gve_2_VazIR	5.59863E-02	4.96973E-02	5.53882E-02	7.12320E-02	7.13606E-02	1.28704E-01	6.73349E-02	6.63804E-02	6.46824E-02	4.96973E-02	1.01402E-01	1.24461E-01	7.12320E-02	6.49474E-02	8.76251E-02	5.53882E-02	6.30703E-02	5.82927E-02	6.68113E-02	4.96973E-02	5.78273E-02	4.96973E-02	5.58647E-02	7.74752E-02	5.66101E-02	6.73349E-02	1.27299E-01	4.96973E-02	1.28283E-01	4.96973E-02	4.96973E-02	5.88160E-02	7.13606E-02	7.12320E-02	7.12320E-02	8.76251E-02	4.96973E-02	4.96973E-02	7.72432E-02	5.38361E-02	1.01402E-01	4.96973E-02	7.12320E-02	6.49474E-02	7.12320E-02	1.01402E-01	6.75401E-02	1.13519E-01	7.12320E-02
Gve_3_SirinRudIR	6.18960E-02	5.62714E-02	6.13555E-02	7.59647E-02	7.60853E-02	1.33297E-01	6.70504E-02	7.14353E-02	6.98603E-02	5.62714E-02	1.04781E-01	1.27229E-01	7.59647E-02	7.01057E-02	9.15139E-02	6.13555E-02	6.83704E-02	7.01057E-02	7.18359E-02	5.62714E-02	6.35660E-02	5.62714E-02	6.17860E-02	8.18478E-02	6.24607E-02	7.23231E-02	1.31013E-01	5.62714E-02	1.30970E-01	5.62714E-02	5.62714E-02	6.44667E-02	7.60853E-02	7.59647E-02	7.59647E-02	9.15139E-02	5.62714E-02	5.62714E-02	8.16281E-02	5.99580E-02	1.04781E-01	5.62714E-02	7.59647E-02	7.01057E-02	7.59647E-02	1.04781E-01	7.25142E-02	1.16547E-01	7.59647E-02
Gxx_3_GdlNesqueF	5.29839E-02	4.62888E-02	4.81739E-02	6.88971E-02	6.90301E-02	1.25394E-01	6.48599E-02	6.38685E-02	6.21018E-02	4.62888E-02	9.33585E-02	1.23140E-01	6.88971E-02	5.63288E-02	8.57379E-02	5.23515E-02	6.04209E-02	6.23778E-02	6.43162E-02	4.62888E-02	5.49256E-02	4.62888E-02	5.28554E-02	6.31690E-02	4.91120E-02	5.98389E-02	1.20085E-01	4.62888E-02	1.11978E-01	4.62888E-02	4.62888E-02	5.08295E-02	6.90301E-02	6.88971E-02	5.92239E-02	7.81770E-02	4.62888E-02	4.62888E-02	7.50955E-02	5.07065E-02	9.97755E-02	4.62888E-02	6.88971E-02	6.23778E-02	6.88971E-02	9.97755E-02	6.50730E-02	1.01146E-01	6.88971E-02
Gxx_5_GdTarnF	5.36966E-02	4.71029E-02	5.30727E-02	6.94468E-02	6.95787E-02	1.33992E-01	6.54434E-02	6.44610E-02	5.73734E-02	4.71029E-02	9.19295E-02	1.16873E-01	6.94468E-02	6.29843E-02	8.61801E-02	5.30727E-02	6.10469E-02	6.29843E-02	6.49047E-02	4.71029E-02	5.56134E-02	4.71029E-02	5.35698E-02	7.04995E-02	5.43466E-02	6.54434E-02	1.24816E-01	4.71029E-02	1.11997E-01	4.70417E-02	4.70417E-02	5.65672E-02	6.94883E-02	6.93565E-02	6.93565E-02	8.60681E-02	4.70417E-02	4.70417E-02	7.55018E-02	5.13839E-02	1.00156E-01	4.71029E-02	6.94468E-02	6.29843E-02	5.01773E-02	8.78982E-02	6.56546E-02	1.12407E-01	6.94468E-02
[truncated: 14 more columns]
