# Supplementary material for: General functions to transform associate data to host data, and their use in phylogenetic inference from sequences with intra-individual variability
Source: BMC Evol Biol. 2008 Mar 18;8:86. doi: 10.1186/1471-2148-8-86 (PMC2291458; doi:10.1186/1471-2148-8-86)
Supplement: Additional file 1 — Distance matrices and quality statistics. This contains all sequence alignments in NEXUS format, all intermediary generated associate distance or host character data (depending on the transformation formula used; see Fig. 1) and all final distance matrices obtained, together with their Delta values. A readme file that describes the contents of each file in the archive is included. [file 1471-2148-8-86-S1.zip › Goeker_Grimm_Supp_Mat_1/Acer_g0_m2.f.dlt]

Filename:          Acer_g0_m2.f.dst
Matrix_number:      1
Quartets_examined:  595665
Fraction_examined:  1.00000E+00
Sum_of_squares:     2.98410E+01
Maximum_distance:   1.77823E-01
Delta_value:        1.99121E-01
Epsilon_value:      1.99190E-01
Non_additivity:     9.88929E-01
Additivity:         1.14333E+01
Squared_R_Q_diff.:  1.11735E+01
Absolute_mean_Q:    4.39458E-03
Rescaled_mean_Q:    2.47132E-02
Q_per_sqrt_SS:      4.79196E+02
Absolute_mean_R:    6.42994E-02
Rescaled_mean_R:    3.61592E-01
R_per_sqrt_SS:      7.01136E+03

Taxon	QE	DV	EV	AMQ	RMQ	AMR	RMR
Gcm_0_MorArb	 37820	 2.26053E-01	 2.26080E-01	 4.07879E-03	 2.29374E-02	 5.14252E-02	 2.89193E-01
Gfd_1_FlorCavSPFla	 37820	 2.24518E-01	 2.24544E-01	 5.28973E-03	 2.97472E-02	 5.54985E-02	 3.12099E-01
Gga_1_ShenHubei	 37820	 2.27829E-01	 2.27855E-01	 4.35088E-03	 2.44675E-02	 5.18354E-02	 2.91500E-01
Ggd_0_MorArb	 37820	 2.49620E-01	 2.49646E-01	 5.15551E-03	 2.89924E-02	 5.11249E-02	 2.87505E-01
Ggd_1_EmCynUtah	 37820	 2.47139E-01	 2.47165E-01	 5.15330E-03	 2.89799E-02	 5.12633E-02	 2.88282E-01
Ghd_1_cvBreslau	 37820	 1.60723E-01	 1.60749E-01	 5.64872E-03	 3.17660E-02	 6.01194E-02	 3.38086E-01
Ghd_2_CGreece	 37820	 2.24800E-01	 2.24826E-01	 4.61543E-03	 2.59552E-02	 6.24283E-02	 3.51070E-01
Ghy_1_Iran	 37820	 2.17503E-01	 2.17529E-01	 5.99294E-03	 3.37017E-02	 5.38636E-02	 3.02906E-01
Gib_1_AlpadGEO	 37820	 1.94854E-01	 1.94880E-01	 5.35436E-03	 3.01106E-02	 5.60120E-02	 3.14987E-01
Gib_2_VashlGEO	 37820	 1.84929E-01	 1.84955E-01	 4.91810E-03	 2.76573E-02	 5.52651E-02	 3.10787E-01
Gib_3_NorawARM	 37820	 1.94199E-01	 1.94225E-01	 5.02049E-03	 2.82330E-02	 5.61230E-02	 3.15611E-01
Gib_4_AlpadGEO	 37820	 1.93987E-01	 1.94013E-01	 4.96289E-03	 2.79091E-02	 5.48520E-02	 3.08464E-01
Gms10_VdAudeF	 37820	 1.72039E-01	 1.72039E-01	 3.83904E-03	 2.15891E-02	 6.80572E-02	 3.82724E-01
Gms11_VdLlobrE	 37820	 1.88842E-01	 1.88842E-01	 4.86129E-03	 2.73378E-02	 6.52797E-02	 3.67105E-01
Gms12_GdlJonteF	 37820	 1.85635E-01	 1.85635E-01	 3.92416E-03	 2.20678E-02	 6.66786E-02	 3.74972E-01
Gms13_GdlJonteF	 37820	 1.81146E-01	 1.81146E-01	 4.32067E-03	 2.42976E-02	 6.70586E-02	 3.77109E-01
Gms17_GdlNesqueF	 37820	 1.72092E-01	 1.72092E-01	 3.79226E-03	 2.13260E-02	 6.69674E-02	 3.76596E-01
Gms19_xxxF	 37820	 1.77922E-01	 1.77922E-01	 3.69613E-03	 2.07854E-02	 6.23026E-02	 3.50363E-01
Gms21_GordesF	 37820	 1.85425E-01	 1.85425E-01	 3.94750E-03	 2.21990E-02	 6.61426E-02	 3.71957E-01
Gms24_NaheD	 37820	 1.84729E-01	 1.84729E-01	 4.00376E-03	 2.25154E-02	 6.77246E-02	 3.80854E-01
Gms_4_BdlHerreriaE	 37820	 1.80216E-01	 1.80216E-01	 3.83752E-03	 2.15806E-02	 6.66422E-02	 3.74767E-01
Gms_5_VdCeleF	 37820	 1.79615E-01	 1.79615E-01	 4.30322E-03	 2.41995E-02	 6.74552E-02	 3.79339E-01
Gms_6_VdCeleF	 37820	 1.87153E-01	 1.87153E-01	 4.14240E-03	 2.32951E-02	 6.89132E-02	 3.87538E-01
Gms_7_VdCeleF	 37820	 1.76638E-01	 1.76638E-01	 4.15296E-03	 2.33544E-02	 6.57846E-02	 3.69944E-01
Gms_8_VdCeleF	 37820	 1.70270E-01	 1.70270E-01	 3.91862E-03	 2.20366E-02	 6.65149E-02	 3.74051E-01
Gms_9_VdCeleF	 37820	 1.95482E-01	 1.95482E-01	 4.42172E-03	 2.48659E-02	 6.74406E-02	 3.79257E-01
Gni_A_AlbanyNY	 37820	 2.87723E-01	 2.87750E-01	 5.62288E-03	 3.16206E-02	 5.09223E-02	 2.86365E-01
Gof_1_Cyprus	 37820	 2.33971E-01	 2.33997E-01	 5.17061E-03	 2.90773E-02	 5.89743E-02	 3.31646E-01
Gof_2_Syria_opGT	 37820	 2.14803E-01	 2.14830E-01	 6.93876E-03	 3.90206E-02	 5.82654E-02	 3.27660E-01
Gop10_VdLlobregatE	 37820	 1.87504E-01	 1.87531E-01	 3.97924E-03	 2.23775E-02	 6.92412E-02	 3.89382E-01
Gop11_VdLlobregatE	 37820	 1.87504E-01	 1.87531E-01	 3.97924E-03	 2.23775E-02	 6.92412E-02	 3.89382E-01
Gop13_GdTarnF	 37820	 1.88112E-01	 1.88138E-01	 4.03104E-03	 2.26688E-02	 7.16604E-02	 4.02987E-01
Gop14_VdLotF	 37820	 1.97577E-01	 1.97604E-01	 4.18856E-03	 2.35547E-02	 6.77693E-02	 3.81105E-01
Gop16_CseNoirF	 37820	 1.90275E-01	 1.90302E-01	 3.96011E-03	 2.22700E-02	 6.97041E-02	 3.91986E-01
Gop_4_StVallierF	 37820	 1.86736E-01	 1.86763E-01	 3.98424E-03	 2.24056E-02	 7.12391E-02	 4.00618E-01
Gop_5_CaussolsF	 37820	 1.99330E-01	 1.99357E-01	 4.26160E-03	 2.39654E-02	 7.02590E-02	 3.95106E-01
Gop_7_ArezzoI	 37820	 1.97094E-01	 1.97121E-01	 4.23017E-03	 2.37886E-02	 6.65503E-02	 3.74250E-01
Gop_8_VdAudeF	 37820	 1.92664E-01	 1.92690E-01	 4.18220E-03	 2.35189E-02	 6.73251E-02	 3.78607E-01
Got_1_BGTue	 37820	 1.87718E-01	 1.87744E-01	 4.12971E-03	 2.32237E-02	 6.56011E-02	 3.68912E-01
Got_2_AetnaSicily	 37820	 1.86660E-01	 1.86686E-01	 4.06499E-03	 2.28598E-02	 6.53161E-02	 3.67310E-01
Gpp22_BudapH	 37820	 1.76672E-01	 1.76725E-01	 3.39400E-03	 1.90864E-02	 7.38684E-02	 4.15404E-01
Gpp24_cultTue	 37820	 1.74832E-01	 1.74858E-01	 3.31329E-03	 1.86325E-02	 7.82449E-02	 4.40016E-01
Gpp25_MuehltL	 37820	 1.76639E-01	 1.77723E-01	 3.26602E-03	 1.83667E-02	 7.60454E-02	 4.27647E-01
Gpp26_MuehltL	 37820	 1.82036E-01	 1.82036E-01	 3.37081E-03	 1.89560E-02	 7.48260E-02	 4.20789E-01
Gpp27_MuehltL	 37820	 1.83213E-01	 1.84297E-01	 3.64019E-03	 2.04709E-02	 7.59651E-02	 4.27195E-01
Gpp28_QuilanF	 37820	 1.72379E-01	 1.72379E-01	 3.75697E-03	 2.11276E-02	 6.91526E-02	 3.88885E-01
Gpp30_LdAydatF	 37820	 1.80076E-01	 1.80103E-01	 3.37427E-03	 1.89754E-02	 7.59447E-02	 4.27080E-01
Gpp35_GdJonteF	 37820	 1.70216E-01	 1.70243E-01	 3.31097E-03	 1.86195E-02	 7.20014E-02	 4.04905E-01
Gpp36_GdJonteF	 37820	 1.76183E-01	 1.77241E-01	 3.30563E-03	 1.85894E-02	 7.65505E-02	 4.30487E-01
Gpp38_CseSauvetF	 37820	 1.74832E-01	 1.74858E-01	 3.31329E-03	 1.86325E-02	 7.82449E-02	 4.40016E-01
Gpp40_VdHeraultF	 37820	 1.79485E-01	 1.79511E-01	 3.38534E-03	 1.90377E-02	 7.46057E-02	 4.19550E-01
Gsc_1_RenssCoNY	 37820	 2.22773E-01	 2.22799E-01	 5.20027E-03	 2.92441E-02	 5.51782E-02	 3.10299E-01
Gsv4a_DiktiCrete	 37820	 2.39957E-01	 2.39983E-01	 5.25959E-03	 2.95776E-02	 6.02848E-02	 3.39016E-01
Gsv4b_DiktiCrete	 37820	 2.16853E-01	 2.16880E-01	 6.37227E-03	 3.58349E-02	 5.41796E-02	 3.04683E-01
Gsv_1_KourCrete	 37820	 2.25031E-01	 2.25058E-01	 5.14767E-03	 2.89483E-02	 5.93381E-02	 3.33692E-01
Gsv_2_VrissesCrete	 37820	 2.38005E-01	 2.38032E-01	 5.21230E-03	 2.93117E-02	 5.89550E-02	 3.31538E-01
Gtv_1_Georgia	 37820	 2.25731E-01	 2.25731E-01	 4.52553E-03	 2.54496E-02	 6.14959E-02	 3.45827E-01
Gus11_LovecBG	 37820	 2.84881E-01	 2.84908E-01	 5.25786E-03	 2.95679E-02	 4.49890E-02	 2.52999E-01
Gve_1_AssalamIR	 37820	 2.23373E-01	 2.23400E-01	 4.53755E-03	 2.55172E-02	 6.31339E-02	 3.55038E-01
Gve_2_VazIR	 37820	 2.26014E-01	 2.26040E-01	 4.44124E-03	 2.49756E-02	 6.24354E-02	 3.51110E-01
Gve_3_SirinRudIR	 37820	 2.25927E-01	 2.25953E-01	 4.45052E-03	 2.50278E-02	 6.34726E-02	 3.56943E-01
Gxx_3_GdlNesqueF	 37820	 1.75026E-01	 1.75026E-01	 3.90186E-03	 2.19424E-02	 6.40192E-02	 3.60017E-01
Gxx_5_GdTarnF	 37820	 1.81242E-01	 1.81242E-01	 4.79821E-03	 2.69831E-02	 6.29098E-02	 3.53778E-01
