# Supplementary material for: General functions to transform associate data to host data, and their use in phylogenetic inference from sequences with intra-individual variability
Source: BMC Evol Biol. 2008 Mar 18;8:86. doi: 10.1186/1471-2148-8-86 (PMC2291458; doi:10.1186/1471-2148-8-86)
Supplement: Additional file 1 — Distance matrices and quality statistics. This contains all sequence alignments in NEXUS format, all intermediary generated associate distance or host character data (depending on the transformation formula used; see Fig. 1) and all final distance matrices obtained, together with their Delta values. A readme file that describes the contents of each file in the archive is included. [file 1471-2148-8-86-S1.zip › Goeker_Grimm_Supp_Mat_1/Acer_g0_m2.i]

242
cm_001MorArb	0	0	0	0.00260417	0.00260417	0.0078125	0.0078125	0.00787402	0.0078125	0.0104167	0.0078125	0.0572917	0.0598958	0.0625	0.0572917	0.0572917	0.0572917	0.0572917	0.0598958	0.0598958	0.0598958	0.0598958	0.0572917	0.0598958	0.0546875	0.0625	0.0572917	0.0572917	0.0598958	0.0572917	0.0598958	0.0598958	0.0598958	0.0625	0.0572917	0.0598958	0.0572917	0.0574412	0.0548303	0.0572917	0.0598958	0.0598958	0.0598958	0.0598958	0.0572917	0.0520833	0.0520833	0.0520833	0.0546875
cm_002MorArb	0	0	0	0.00261097	0.00261097	0.0078329	0.0078329	0.00789474	0.0078329	0.0104439	0.0078329	0.0574412	0.0600522	0.0626632	0.0574412	0.0574412	0.0574412	0.0574412	0.0600522	0.0600522	0.0600522	0.0600522	0.0574412	0.0600522	0.0548303	0.0626632	0.0574412	0.0574412	0.0600522	0.0574412	0.0600522	0.0600522	0.0600522	0.0626632	0.0574412	0.0600522	0.0574412	0.0575916	0.0549738	0.0574412	0.0600522	0.0600522	0.0600522	0.0600522	0.0574412	0.0522193	0.0522193	0.0522193	0.0548303
cm_003MorArb	0	0	0	0.00260417	0.00260417	0.0078125	0.0078125	0.00787402	0.0078125	0.0104167	0.0078125	0.0572917	0.0598958	0.0625	0.0572917	0.0572917	0.0572917	0.0572917	0.0598958	0.0598958	0.0598958	0.0598958	0.0572917	0.0598958	0.0546875	0.0625	0.0572917	0.0572917	0.0598958	0.0572917	0.0598958	0.0598958	0.0598958	0.0625	0.0572917	0.0598958	0.0572917	0.0574412	0.0548303	0.0572917	0.0598958	0.0598958	0.0598958	0.0598958	0.0572917	0.0520833	0.0520833	0.0520833	0.0546875
cm_004MorArb	0.00260417	0.00261097	0.00260417	0	0	0.0104167	0.0104167	0.0104987	0.0104167	0.0130208	0.0104167	0.0598958	0.0625	0.0651042	0.0598958	0.0598958	0.0598958	0.0598958	0.0625	0.0625	0.0625	0.0625	0.0598958	0.0625	0.0572917	0.0651042	0.0598958	0.0598958	0.0625	0.0598958	0.0625	0.0625	0.0625	0.0651042	0.0598958	0.0625	0.0598958	0.0600522	0.0574412	0.0598958	0.0625	0.0625	0.0625	0.0625	0.0598958	0.0546875	0.0546875	0.0546875	0.0572917
cm_005MorArb	0.00260417	0.00261097	0.00260417	0	0	0.0104167	0.0104167	0.0104987	0.0104167	0.0130208	0.0104167	0.0598958	0.0625	0.0651042	0.0598958	0.0598958	0.0598958	0.0598958	0.0625	0.0625	0.0625	0.0625	0.0598958	0.0625	0.0572917	0.0651042	0.0598958	0.0598958	0.0625	0.0598958	0.0625	0.0625	0.0625	0.0651042	0.0598958	0.0625	0.0598958	0.0600522	0.0574412	0.0598958	0.0625	0.0625	0.0625	0.0625	0.0598958	0.0546875	0.0546875	0.0546875	0.0572917
ga_122ShenHubei	0.0078125	0.0078329	0.0078125	0.0104167	0.0104167	0	0	0.00262467	0	0.00260417	0	0.0572917	0.0598958	0.0625	0.0572917	0.0572917	0.0572917	0.0572917	0.0598958	0.0598958	0.0598958	0.0598958	0.0572917	0.0598958	0.0546875	0.0625	0.0572917	0.0572917	0.0598958	0.0572917	0.0598958	0.0598958	0.0598958	0.0625	0.0572917	0.0598958	0.0572917	0.0574412	0.0548303	0.0572917	0.0598958	0.0598958	0.0598958	0.0598958	0.0572917	0.0520833	0.0520833	0.0520833	0.0546875
ga_130ShenHubei	0.0078125	0.0078329	0.0078125	0.0104167	0.0104167	0	0	0.00262467	0	0.00260417	0	0.0572917	0.0598958	0.0625	0.0572917	0.0572917	0.0572917	0.0572917	0.0598958	0.0598958	0.0598958	0.0598958	0.0572917	0.0598958	0.0546875	0.0625	0.0572917	0.0572917	0.0598958	0.0572917	0.0598958	0.0598958	0.0598958	0.0625	0.0572917	0.0598958	0.0572917	0.0574412	0.0548303	0.0572917	0.0598958	0.0598958	0.0598958	0.0598958	0.0572917	0.0520833	0.0520833	0.0520833	0.0546875
ga_131ShenHubei	0.00787402	0.00789474	0.00787402	0.0104987	0.0104987	0.00262467	0.00262467	0	0.00262467	0.00524934	0.00262467	0.0577428	0.0603675	0.0629921	0.0577428	0.0577428	0.0577428	0.0577428	0.0603675	0.0603675	0.0603675	0.0603675	0.0577428	0.0603675	0.0551181	0.0629921	0.0577428	0.0577428	0.0603675	0.0577428	0.0603675	0.0603675	0.0603675	0.0629921	0.0577428	0.0603675	0.0577428	0.0578947	0.0552632	0.0577428	0.0603675	0.0603675	0.0603675	0.0603675	0.0577428	0.0446194	0.0446194	0.0446194	0.0472441
ga_145ShenHubei	0.0078125	0.0078329	0.0078125	0.0104167	0.0104167	0	0	0.00262467	0	0.00260417	0	0.0572917	0.0598958	0.0625	0.0572917	0.0572917	0.0572917	0.0572917	0.0598958	0.0598958	0.0598958	0.0598958	0.0572917	0.0598958	0.0546875	0.0625	0.0572917	0.0572917	0.0598958	0.0572917	0.0598958	0.0598958	0.0598958	0.0625	0.0572917	0.0598958	0.0572917	0.0574412	0.0548303	0.0572917	0.0598958	0.0598958	0.0598958	0.0598958	0.0572917	0.0520833	0.0520833	0.0520833	0.0546875
ga_154ShenHubei	0.0104167	0.0104439	0.0104167	0.0130208	0.0130208	0.00260417	0.00260417	0.00524934	0.00260417	0	0.00260417	0.0598958	0.0625	0.0651042	0.0598958	0.0598958	0.0598958	0.0598958	0.0625	0.0625	0.0625	0.0625	0.0598958	0.0625	0.0572917	0.0651042	0.0598958	0.0598958	0.0625	0.0598958	0.0625	0.0625	0.0625	0.0651042	0.0598958	0.0625	0.0598958	0.0600522	0.0574412	0.0598958	0.0625	0.0625	0.0625	0.0625	0.0598958	0.0546875	0.0546875	0.0546875	0.0572917
ga_164ShenHubei	0.0078125	0.0078329	0.0078125	0.0104167	0.0104167	0	0	0.00262467	0	0.00260417	0	0.0572917	0.0598958	0.0625	0.0572917	0.0572917	0.0572917	0.0572917	0.0598958	0.0598958	0.0598958	0.0598958	0.0572917	0.0598958	0.0546875	0.0625	0.0572917	0.0572917	0.0598958	0.0572917	0.0598958	0.0598958	0.0598958	0.0625	0.0572917	0.0598958	0.0572917	0.0574412	0.0548303	0.0572917	0.0598958	0.0598958	0.0598958	0.0598958	0.0572917	0.0520833	0.0520833	0.0520833	0.0546875
pp1702natBGTue	0.0572917	0.0574412	0.0572917	0.0598958	0.0598958	0.0572917	0.0572917	0.0577428	0.0572917	0.0598958	0.0572917	0	0.0025974	0.00519481	0	0	0	0	0.0025974	0.0025974	0.0025974	0.0025974	0	0.0025974	0.0025974	0.0103896	0	0.00519481	0.0025974	0.00519481	0.0025974	0.0025974	0.0025974	0.0103896	0	0.0025974	0	0	0	0	0.0025974	0.0025974	0.0025974	0.0025974	0	0.046875	0.046875	0.046875	0.0494792
pp2209BudapH	0.0598958	0.0600522	0.0598958	0.0625	0.0625	0.0598958	0.0598958	0.0603675	0.0598958	0.0625	0.0598958	0.0025974	0	0.00779221	0.0025974	0.0025974	0.0025974	0.0025974	0.00519481	0.00519481	0.00519481	0.00519481	0.0025974	0.00519481	0.00519481	0.00779221	0.0025974	0.00779221	0.00519481	0.00779221	0.00519481	0.00519481	0.00519481	0.012987	0.0025974	0.00519481	0.0025974	0.00260417	0.00260417	0.0025974	0.00519481	0.00519481	0.00519481	0.00519481	0.0025974	0.0494792	0.0494792	0.0494792	0.0520833
pp2247BudapH	0.0625	0.0626632	0.0625	0.0651042	0.0651042	0.0625	0.0625	0.0629921	0.0625	0.0651042	0.0625	0.00519481	0.00779221	0	0.00519481	0.00519481	0.00519481	0.00519481	0.00779221	0.00779221	0.00779221	0.00779221	0.00519481	0.00779221	0.00779221	0.0155844	0.00519481	0.0103896	0.00779221	0.0103896	0.00779221	0.00779221	0.00779221	0.0155844	0.00519481	0.00779221	0.00519481	0.00520833	0.00520833	0.00519481	0.00779221	0.00779221	0.00779221	0.00779221	0.00519481	0.0520833	0.0520833	0.0520833	0.0546875
pp2401cultTue	0.0572917	0.0574412	0.0572917	0.0598958	0.0598958	0.0572917	0.0572917	0.0577428	0.0572917	0.0598958	0.0572917	0	0.0025974	0.00519481	0	0	0	0	0.0025974	0.0025974	0.0025974	0.0025974	0	0.0025974	0.0025974	0.0103896	0	0.00519481	0.0025974	0.00519481	0.0025974	0.0025974	0.0025974	0.0103896	0	0.0025974	0	0	0	0	0.0025974	0.0025974	0.0025974	0.0025974	0	0.046875	0.046875	0.046875	0.0494792
pp2402cultTue	0.0572917	0.0574412	0.0572917	0.0598958	0.0598958	0.0572917	0.0572917	0.0577428	0.0572917	0.0598958	0.0572917	0	0.0025974	0.00519481	0	0	0	0	0.0025974	0.0025974	0.0025974	0.0025974	0	0.0025974	0.0025974	0.0103896	0	0.00519481	0.0025974	0.00519481	0.0025974	0.0025974	0.0025974	0.0103896	0	0.0025974	0	0	0	0	0.0025974	0.0025974	0.0025974	0.0025974	0	0.046875	0.046875	0.046875	0.0494792
pp2404cultTue	0.0572917	0.0574412	0.0572917	0.0598958	0.0598958	0.0572917	0.0572917	0.0577428	0.0572917	0.0598958	0.0572917	0	0.0025974	0.00519481	0	0	0	0	0.0025974	0.0025974	0.0025974	0.0025974	0	0.0025974	0.0025974	0.0103896	0	0.00519481	0.0025974	0.00519481	0.0025974	0.0025974	0.0025974	0.0103896	0	0.0025974	0	0	0	0	0.0025974	0.0025974	0.0025974	0.0025974	0	0.046875	0.046875	0.046875	0.0494792
pp2516MuehltL	0.0572917	0.0574412	0.0572917	0.0598958	0.0598958	0.0572917	0.0572917	0.0577428	0.0572917	0.0598958	0.0572917	0	0.0025974	0.00519481	0	0	0	0	0.0025974	0.0025974	0.0025974	0.0025974	0	0.0025974	0.0025974	0.0103896	0	0.00519481	0.0025974	0.00519481	0.0025974	0.0025974	0.0025974	0.0103896	0	0.0025974	0	0	0	0	0.0025974	0.0025974	0.0025974	0.0025974	0	0.046875	0.046875	0.046875	0.0494792
pp2517MuehltL	0.0598958	0.0600522	0.0598958	0.0625	0.0625	0.0598958	0.0598958	0.0603675	0.0598958	0.0625	0.0598958	0.0025974	0.00519481	0.00779221	0.0025974	0.0025974	0.0025974	0.0025974	0	0.00519481	0.00519481	0.00519481	0.0025974	0.00519481	0.00519481	0.012987	0.0025974	0.00779221	0.00519481	0.00779221	0.00519481	0.00519481	0.00519481	0.012987	0.0025974	0.00519481	0.0025974	0.00260417	0.00260417	0.0025974	0.00519481	0.00519481	0.00519481	0.00519481	0.0025974	0.0494792	0.0494792	0.0494792	0.0520833
pp2608MuehltL	0.0598958	0.0600522	0.0598958	0.0625	0.0625	0.0598958	0.0598958	0.0603675	0.0598958	0.0625	0.0598958	0.0025974	0.00519481	0.00779221	0.0025974	0.0025974	0.0025974	0.0025974	0.00519481	0	0	0.00519481	0.0025974	0.00519481	0.00519481	0.012987	0.0025974	0.00779221	0.00519481	0.00779221	0.00519481	0.00519481	0.00519481	0.012987	0.0025974	0.00519481	0.0025974	0.00260417	0.00260417	0.0025974	0.00519481	0.00519481	0.00519481	0.00519481	0.0025974	0.0494792	0.0494792	0.0494792	0.0520833
pp2611MuehltL	0.0598958	0.0600522	0.0598958	0.0625	0.0625	0.0598958	0.0598958	0.0603675	0.0598958	0.0625	0.0598958	0.0025974	0.00519481	0.00779221	0.0025974	0.0025974	0.0025974	0.0025974	0.00519481	0	0	0.00519481	0.0025974	0.00519481	0.00519481	0.012987	0.0025974	0.00779221	0.00519481	0.00779221	0.00519481	0.00519481	0.00519481	0.012987	0.0025974	0.00519481	0.0025974	0.00260417	0.00260417	0.0025974	0.00519481	0.00519481	0.00519481	0.00519481	0.0025974	0.0494792	0.0494792	0.0494792	0.0520833
pp2617MuehltL	0.0598958	0.0600522	0.0598958	0.0625	0.0625	0.0598958	0.0598958	0.0603675	0.0598958	0.0625	0.0598958	0.0025974	0.00519481	0.00779221	0.0025974	0.0025974	0.0025974	0.0025974	0.00519481	0.00519481	0.00519481	0	0.0025974	0.00519481	0.00519481	0.012987	0.0025974	0.00779221	0.00519481	0.00779221	0.00519481	0	0.00519481	0.012987	0.0025974	0	0.0025974	0.00260417	0.00260417	0.0025974	0.00519481	0.00519481	0.00519481	0.00519481	0.0025974	0.0494792	0.0494792	0.0494792	0.0520833
pp2701MuehltL	0.0572917	0.0574412	0.0572917	0.0598958	0.0598958	0.0572917	0.0572917	0.0577428	0.0572917	0.0598958	0.0572917	0	0.0025974	0.00519481	0	0	0	0	0.0025974	0.0025974	0.0025974	0.0025974	0	0.0025974	0.0025974	0.0103896	0	0.00519481	0.0025974	0.00519481	0.0025974	0.0025974	0.0025974	0.0103896	0	0.0025974	0	0	0	0	0.0025974	0.0025974	0.0025974	0.0025974	0	0.046875	0.046875	0.046875	0.0494792
pp2704MuehltL	0.0598958	0.0600522	0.0598958	0.0625	0.0625	0.0598958	0.0598958	0.0603675	0.0598958	0.0625	0.0598958	0.0025974	0.00519481	0.00779221	0.0025974	0.0025974	0.0025974	0.0025974	0.00519481	0.00519481	0.00519481	0.00519481	0.0025974	0	0.00519481	0.00779221	0.0025974	0.00779221	0.00519481	0.00779221	0.00519481	0.00519481	0.00519481	0.012987	0.0025974	0.00519481	0.0025974	0.00260417	0.00260417	0.0025974	0.00519481	0.00519481	0.00519481	0.00519481	0.0025974	0.0494792	0.0494792	0.0494792	0.0520833
pp2804QuilanF	0.0546875	0.0548303	0.0546875	0.0572917	0.0572917	0.0546875	0.0546875	0.0551181	0.0546875	0.0572917	0.0546875	0.0025974	0.00519481	0.00779221	0.0025974	0.0025974	0.0025974	0.0025974	0.00519481	0.00519481	0.00519481	0.00519481	0.0025974	0.00519481	0	0.00779221	0.0025974	0.0025974	0.00519481	0.0025974	0.00519481	0.00519481	0.00519481	0.00779221	0.0025974	0.00519481	0.0025974	0.00260417	0.00260417	0.0025974	0.00519481	0.00519481	0.00519481	0.00519481	0.0025974	0.0442708	0.0442708	0.0442708	0.046875
pp2829QuilanF	0.0625	0.0626632	0.0625	0.0651042	0.0651042	0.0625	0.0625	0.0629921	0.0625	0.0651042	0.0625	0.0103896	0.00779221	0.0155844	0.0103896	0.0103896	0.0103896	0.0103896	0.012987	0.012987	0.012987	0.012987	0.0103896	0.00779221	0.00779221	0	0.0103896	0.0103896	0.012987	0.0103896	0.012987	0.012987	0.012987	0.0155844	0.0103896	0.012987	0.0103896	0.0104167	0.0104167	0.0103896	0.012987	0.012987	0.012987	0.012987	0.0103896	0.0520833	0.0520833	0.0520833	0.0546875
pp3007LdAydatF	0.0572917	0.0574412	0.0572917	0.0598958	0.0598958	0.0572917	0.0572917	0.0577428	0.0572917	0.0598958	0.0572917	0	0.0025974	0.00519481	0	0	0	0	0.0025974	0.0025974	0.0025974	0.0025974	0	0.0025974	0.0025974	0.0103896	0	0.00519481	0.0025974	0.00519481	0.0025974	0.0025974	0.0025974	0.0103896	0	0.0025974	0	0	0	0	0.0025974	0.0025974	0.0025974	0.0025974	0	0.046875	0.046875	0.046875	0.0494792
pp3008LdAydatF	0.0572917	0.0574412	0.0572917	0.0598958	0.0598958	0.0572917	0.0572917	0.0577428	0.0572917	0.0598958	0.0572917	0.00519481	0.00779221	0.0103896	0.00519481	0.00519481	0.00519481	0.00519481	0.00779221	0.00779221	0.00779221	0.00779221	0.00519481	0.00779221	0.0025974	0.0103896	0.00519481	0	0.00779221	0.00519481	0.00779221	0.00779221	0.00779221	0.0103896	0.00519481	0.00779221	0.00519481	0.00520833	0.00520833	0.00519481	0.00779221	0.00779221	0.00779221	0.00779221	0.00519481	0.046875	0.046875	0.046875	0.0494792
pp3009LdAydatF	0.0598958	0.0600522	0.0598958	0.0625	0.0625	0.0598958	0.0598958	0.0603675	0.0598958	0.0625	0.0598958	0.0025974	0.00519481	0.00779221	0.0025974	0.0025974	0.0025974	0.0025974	0.00519481	0.00519481	0.00519481	0.00519481	0.0025974	0.00519481	0.00519481	0.012987	0.0025974	0.00779221	0	0.00779221	0.00519481	0.00519481	0.00519481	0.012987	0.0025974	0.00519481	0.0025974	0.00260417	0.00260417	0.0025974	0.00519481	0.00519481	0.00519481	0.00519481	0.0025974	0.0494792	0.0494792	0.0494792	0.0520833
pp3012LdAydatF	0.0572917	0.0574412	0.0572917	0.0598958	0.0598958	0.0572917	0.0572917	0.0577428	0.0572917	0.0598958	0.0572917	0.00519481	0.00779221	0.0103896	0.00519481	0.00519481	0.00519481	0.00519481	0.00779221	0.00779221	0.00779221	0.00779221	0.00519481	0.00779221	0.0025974	0.0103896	0.00519481	0.00519481	0.00779221	0	0.00779221	0.00779221	0.00779221	0.0103896	0.00519481	0.00779221	0.00519481	0.00520833	0.00520833	0.00519481	0.00779221	0.0025974	0.0025974	0.00779221	0.00519481	0.046875	0.046875	0.046875	0.0494792
pp3013LdAydatF	0.0598958	0.0600522	0.0598958	0.0625	0.0625	0.0598958	0.0598958	0.0603675	0.0598958	0.0625	0.0598958	0.0025974	0.00519481	0.00779221	0.0025974	0.0025974	0.0025974	0.0025974	0.00519481	0.00519481	0.00519481	0.00519481	0.0025974	0.00519481	0.00519481	0.012987	0.0025974	0.00779221	0.00519481	0.00779221	0	0.00519481	0.00519481	0.012987	0.0025974	0.00519481	0.0025974	0.00260417	0.00260417	0.0025974	0.00519481	0.00519481	0.00519481	0.00519481	0.0025974	0.0494792	0.0494792	0.0494792	0.0520833
pp3017LdAydatF	0.0598958	0.0600522	0.0598958	0.0625	0.0625	0.0598958	0.0598958	0.0603675	0.0598958	0.0625	0.0598958	0.0025974	0.00519481	0.00779221	0.0025974	0.0025974	0.0025974	0.0025974	0.00519481	0.00519481	0.00519481	0	0.0025974	0.00519481	0.00519481	0.012987	0.0025974	0.00779221	0.00519481	0.00779221	0.00519481	0	0.00519481	0.012987	0.0025974	0	0.0025974	0.00260417	0.00260417	0.0025974	0.00519481	0.00519481	0.00519481	0.00519481	0.0025974	0.0494792	0.0494792	0.0494792	0.0520833
pp3405GdTarnF	0.0598958	0.0600522	0.0598958	0.0625	0.0625	0.0598958	0.0598958	0.0603675	0.0598958	0.0625	0.0598958	0.0025974	0.00519481	0.00779221	0.0025974	0.0025974	0.0025974	0.0025974	0.00519481	0.00519481	0.00519481	0.00519481	0.0025974	0.00519481	0.00519481	0.012987	0.0025974	0.00779221	0.00519481	0.00779221	0.00519481	0.00519481	0	0.012987	0.0025974	0.00519481	0.0025974	0.00260417	0.00260417	0.0025974	0.00519481	0.00519481	0.00519481	0.00519481	0.0025974	0.0494792	0.0494792	0.0494792	0.0520833
pp3502GdJonteF	0.0625	0.0626632	0.0625	0.0651042	0.0651042	0.0625	0.0625	0.0629921	0.0625	0.0651042	0.0625	0.0103896	0.012987	0.0155844	0.0103896	0.0103896	0.0103896	0.0103896	0.012987	0.012987	0.012987	0.012987	0.0103896	0.012987	0.00779221	0.0155844	0.0103896	0.0103896	0.012987	0.0103896	0.012987	0.012987	0.012987	0	0.0103896	0.012987	0.0103896	0.0104167	0.0104167	0.0103896	0.012987	0.012987	0.012987	0.012987	0.0103896	0.0520833	0.0520833	0.0520833	0.0546875
pp3508GdJonteF	0.0572917	0.0574412	0.0572917	0.0598958	0.0598958	0.0572917	0.0572917	0.0577428	0.0572917	0.0598958	0.0572917	0	0.0025974	0.00519481	0	0	0	0	0.0025974	0.0025974	0.0025974	0.0025974	0	0.0025974	0.0025974	0.0103896	0	0.00519481	0.0025974	0.00519481	0.0025974	0.0025974	0.0025974	0.0103896	0	0.0025974	0	0	0	0	0.0025974	0.0025974	0.0025974	0.0025974	0	0.046875	0.046875	0.046875	0.0494792
pp3621GdJonteF	0.0598958	0.0600522	0.0598958	0.0625	0.0625	0.0598958	0.0598958	0.0603675	0.0598958	0.0625	0.0598958	0.0025974	0.00519481	0.00779221	0.0025974	0.0025974	0.0025974	0.0025974	0.00519481	0.00519481	0.00519481	0	0.0025974	0.00519481	0.00519481	0.012987	0.0025974	0.00779221	0.00519481	0.00779221	0.00519481	0	0.00519481	0.012987	0.0025974	0	0.0025974	0.00260417	0.00260417	0.0025974	0.00519481	0.00519481	0.00519481	0.00519481	0.0025974	0.0494792	0.0494792	0.0494792	0.0520833
pp3625GdJonteF	0.0572917	0.0574412	0.0572917	0.0598958	0.0598958	0.0572917	0.0572917	0.0577428	0.0572917	0.0598958	0.0572917	0	0.0025974	0.00519481	0	0	0	0	0.0025974	0.0025974	0.0025974	0.0025974	0	0.0025974	0.0025974	0.0103896	0	0.00519481	0.0025974	0.00519481	0.0025974	0.0025974	0.0025974	0.0103896	0	0.0025974	0	0	0	0	0.0025974	0.0025974	0.0025974	0.0025974	0	0.046875	0.046875	0.046875	0.0494792
pp3709CseNoirF	0.0574412	0.0575916	0.0574412	0.0600522	0.0600522	0.0574412	0.0574412	0.0578947	0.0574412	0.0600522	0.0574412	0	0.00260417	0.00520833	0	0	0	0	0.00260417	0.00260417	0.00260417	0.00260417	0	0.00260417	0.00260417	0.0104167	0	0.00520833	0.00260417	0.00520833	0.00260417	0.00260417	0.00260417	0.0104167	0	0.00260417	0	0	0	0	0.00260417	0.00260417	0.00260417	0.00260417	0	0.0469974	0.0469974	0.0469974	0.0496084
pp3801CseSauvetF	0.0548303	0.0549738	0.0548303	0.0574412	0.0574412	0.0548303	0.0548303	0.0552632	0.0548303	0.0574412	0.0548303	0	0.00260417	0.00520833	0	0	0	0	0.00260417	0.00260417	0.00260417	0.00260417	0	0.00260417	0.00260417	0.0104167	0	0.00520833	0.00260417	0.00520833	0.00260417	0.00260417	0.00260417	0.0104167	0	0.00260417	0	0	0	0	0.00260417	0.00260417	0.00260417	0.00260417	0	0.0469974	0.0469974	0.0469974	0.0496084
pp3813CseSauvetF	0.0572917	0.0574412	0.0572917	0.0598958	0.0598958	0.0572917	0.0572917	0.0577428	0.0572917	0.0598958	0.0572917	0	0.0025974	0.00519481	0	0	0	0	0.0025974	0.0025974	0.0025974	0.0025974	0	0.0025974	0.0025974	0.0103896	0	0.00519481	0.0025974	0.00519481	0.0025974	0.0025974	0.0025974	0.0103896	0	0.0025974	0	0	0	0	0.0025974	0.0025974	0.0025974	0.0025974	0	0.046875	0.046875	0.046875	0.0494792
pp3911cultTue	0.0598958	0.0600522	0.0598958	0.0625	0.0625	0.0598958	0.0598958	0.0603675	0.0598958	0.0625	0.0598958	0.0025974	0.00519481	0.00779221	0.0025974	0.0025974	0.0025974	0.0025974	0.00519481	0.00519481	0.00519481	0.00519481	0.0025974	0.00519481	0.00519481	0.012987	0.0025974	0.00779221	0.00519481	0.00779221	0.00519481	0.00519481	0.00519481	0.012987	0.0025974	0.00519481	0.0025974	0.00260417	0.00260417	0.0025974	0	0.00519481	0.00519481	0.00519481	0.0025974	0.0494792	0.0494792	0.0494792	0.0520833
pp4004VdHeraultF	0.0598958	0.0600522	0.0598958	0.0625	0.0625	0.0598958	0.0598958	0.0603675	0.0598958	0.0625	0.0598958	0.0025974	0.00519481	0.00779221	0.0025974	0.0025974	0.0025974	0.0025974	0.00519481	0.00519481	0.00519481	0.00519481	0.0025974	0.00519481	0.00519481	0.012987	0.0025974	0.00779221	0.00519481	0.0025974	0.00519481	0.00519481	0.00519481	0.012987	0.0025974	0.00519481	0.0025974	0.00260417	0.00260417	0.0025974	0.00519481	0	0	0.00519481	0.0025974	0.0494792	0.0494792	0.0494792	0.0520833
pp4005VdHeraultF	0.0598958	0.0600522	0.0598958	0.0625	0.0625	0.0598958	0.0598958	0.0603675	0.0598958	0.0625	0.0598958	0.0025974	0.00519481	0.00779221	0.0025974	0.0025974	0.0025974	0.0025974	0.00519481	0.00519481	0.00519481	0.00519481	0.0025974	0.00519481	0.00519481	0.012987	0.0025974	0.00779221	0.00519481	0.0025974	0.00519481	0.00519481	0.00519481	0.012987	0.0025974	0.00519481	0.0025974	0.00260417	0.00260417	0.0025974	0.00519481	0	0	0.00519481	0.0025974	0.0494792	0.0494792	0.0494792	0.0520833
pp4007VdHeraultF	0.0598958	0.0600522	0.0598958	0.0625	0.0625	0.0598958	0.0598958	0.0603675	0.0598958	0.0625	0.0598958	0.0025974	0.00519481	0.00779221	0.0025974	0.0025974	0.0025974	0.0025974	0.00519481	0.00519481	0.00519481	0.00519481	0.0025974	0.00519481	0.00519481	0.012987	0.0025974	0.00779221	0.00519481	0.00779221	0.00519481	0.00519481	0.00519481	0.012987	0.0025974	0.00519481	0.0025974	0.00260417	0.00260417	0.0025974	0.00519481	0.00519481	0.00519481	0	0.0025974	0.0494792	0.0494792	0.0494792	0.0520833
hd_104cvBreslau	0.0572917	0.0574412	0.0572917	0.0598958	0.0598958	0.0572917	0.0572917	0.0577428	0.0572917	0.0598958	0.0572917	0	0.0025974	0.00519481	0	0	0	0	0.0025974	0.0025974	0.0025974	0.0025974	0	0.0025974	0.0025974	0.0103896	0	0.00519481	0.0025974	0.00519481	0.0025974	0.0025974	0.0025974	0.0103896	0	0.0025974	0	0	0	0	0.0025974	0.0025974	0.0025974	0.0025974	0	0.046875	0.046875	0.046875	0.0494792
hd_108cvBreslau	0.0520833	0.0522193	0.0520833	0.0546875	0.0546875	0.0520833	0.0520833	0.0446194	0.0520833	0.0546875	0.0520833	0.046875	0.0494792	0.0520833	0.046875	0.046875	0.046875	0.046875	0.0494792	0.0494792	0.0494792	0.0494792	0.046875	0.0494792	0.0442708	0.0520833	0.046875	0.046875	0.0494792	0.046875	0.0494792	0.0494792	0.0494792	0.0520833	0.046875	0.0494792	0.046875	0.0469974	0.0469974	0.046875	0.0494792	0.0494792	0.0494792	0.0494792	0.046875	0	0	0	0.00260417
hd_111cvBreslau	0.0520833	0.0522193	0.0520833	0.0546875	0.0546875	0.0520833	0.0520833	0.0446194	0.0520833	0.0546875	0.0520833	0.046875	0.0494792	0.0520833	0.046875	0.046875	0.046875	0.046875	0.0494792	0.0494792	0.0494792	0.0494792	0.046875	0.0494792	0.0442708	0.0520833	0.046875	0.046875	0.0494792	0.046875	0.0494792	0.0494792	0.0494792	0.0520833	0.046875	0.0494792	0.046875	0.0469974	0.0469974	0.046875	0.0494792	0.0494792	0.0494792	0.0494792	0.046875	0	0	0	0.00260417
hd_218CGreece	0.0520833	0.0522193	0.0520833	0.0546875	0.0546875	0.0520833	0.0520833	0.0446194	0.0520833	0.0546875	0.0520833	0.046875	0.0494792	0.0520833	0.046875	0.046875	0.046875	0.046875	0.0494792	0.0494792	0.0494792	0.0494792	0.046875	0.0494792	0.0442708	0.0520833	0.046875	0.046875	0.0494792	0.046875	0.0494792	0.0494792	0.0494792	0.0520833	0.046875	0.0494792	0.046875	0.0469974	0.0469974	0.046875	0.0494792	0.0494792	0.0494792	0.0494792	0.046875	0	0	0	0.00260417
hd_223CGreece	0.0546875	0.0548303	0.0546875	0.0572917	0.0572917	0.0546875	0.0546875	0.0472441	0.0546875	0.0572917	0.0546875	0.0494792	0.0520833	0.0546875	0.0494792	0.0494792	0.0494792	0.0494792	0.0520833	0.0520833	0.0520833	0.0520833	0.0494792	0.0520833	0.046875	0.0546875	0.0494792	0.0494792	0.0520833	0.0494792	0.0520833	0.0520833	0.0520833	0.0546875	0.0494792	0.0520833	0.0494792	0.0496084	0.0496084	0.0494792	0.0520833	0.0520833	0.0520833	0.0520833	0.0494792	0.00260417	0.00260417	0.00260417	0
hd_235CGreece	0.0520833	0.0522193	0.0520833	0.0546875	0.0546875	0.0520833	0.0520833	0.0446194	0.0520833	0.0546875	0.0520833	0.046875	0.0494792	0.0520833	0.046875	0.046875	0.046875	0.046875	0.0494792	0.0494792	0.0494792	0.0494792	0.046875	0.0494792	0.0442708	0.0520833	0.046875	0.046875	0.0494792	0.046875	0.0494792	0.0494792	0.0494792	0.0520833	0.046875	0.0494792	0.046875	0.0469974	0.0469974	0.046875	0.0494792	0.0494792	0.0494792	0.0494792	0.046875	0	0	0	0.00260417
hd_247CGreece	0.0546875	0.0548303	0.0546875	0.0572917	0.0572917	0.0546875	0.0546875	0.0446194	0.0546875	0.0572917	0.0546875	0.0494792	0.0520833	0.0546875	0.0494792	0.0494792	0.0494792	0.0494792	0.0520833	0.0494792	0.0494792	0.0520833	0.0494792	0.0520833	0.046875	0.0546875	0.0494792	0.0494792	0.0520833	0.0494792	0.0520833	0.0520833	0.0520833	0.0546875	0.0494792	0.0520833	0.0494792	0.0496084	0.0496084	0.0494792	0.0520833	0.0520833	0.0520833	0.0520833	0.0494792	0.0078125	0.0078125	0.0078125	0.0104167
hd_252CGreece	0.0520833	0.0522193	0.0520833	0.0546875	0.0546875	0.0520833	0.0520833	0.0446194	0.0520833	0.0546875	0.0520833	0.046875	0.0494792	0.0520833	0.046875	0.046875	0.046875	0.046875	0.0494792	0.046875	0.046875	0.0494792	0.046875	0.0494792	0.0442708	0.0520833	0.046875	0.046875	0.0494792	0.046875	0.0494792	0.0494792	0.0494792	0.0520833	0.046875	0.0494792	0.046875	0.0469974	0.0469974	0.046875	0.0494792	0.0494792	0.0494792	0.0494792	0.046875	0.00520833	0.00520833	0.00520833	0.0078125
tv_101Georgia	0.0546875	0.0548303	0.0546875	0.0572917	0.0572917	0.0546875	0.0546875	0.0472441	0.0546875	0.0572917	0.0546875	0.0494792	0.0520833	0.0546875	0.0494792	0.0494792	0.0494792	0.0494792	0.0520833	0.0520833	0.0520833	0.046875	0.0494792	0.0520833	0.046875	0.0546875	0.0494792	0.0494792	0.0520833	0.0494792	0.0520833	0.046875	0.0520833	0.0546875	0.0494792	0.046875	0.0494792	0.0496084	0.0496084	0.0494792	0.0520833	0.0520833	0.0520833	0.0520833	0.0494792	0.0078125	0.0078125	0.0078125	0.0104167
tv_102Georgia	0.0520833	0.0522193	0.0520833	0.0546875	0.0546875	0.0520833	0.0520833	0.0446194	0.0520833	0.0546875	0.0520833	0.046875	0.0494792	0.0520833	0.046875	0.046875	0.046875	0.046875	0.0494792	0.0494792	0.0494792	0.0442708	0.046875	0.0494792	0.0442708	0.0520833	0.046875	0.046875	0.0494792	0.046875	0.0494792	0.0442708	0.0494792	0.0520833	0.046875	0.0442708	0.046875	0.0469974	0.0469974	0.046875	0.0494792	0.0494792	0.0494792	0.0494792	0.046875	0.00520833	0.00520833	0.00520833	0.0078125
tv_103Georgia	0.0494792	0.0496084	0.0494792	0.0520833	0.0520833	0.0494792	0.0494792	0.0419947	0.0494792	0.0520833	0.0494792	0.0442708	0.046875	0.0494792	0.0442708	0.0442708	0.0442708	0.0442708	0.046875	0.046875	0.046875	0.046875	0.0442708	0.046875	0.0416667	0.0494792	0.0442708	0.0442708	0.046875	0.0442708	0.046875	0.046875	0.046875	0.0494792	0.0442708	0.046875	0.0442708	0.0443864	0.0443864	0.0442708	0.046875	0.046875	0.046875	0.046875	0.0442708	0.00260417	0.00260417	0.00260417	0.00520833
tv_110Georgia	0.0546875	0.0548303	0.0546875	0.0572917	0.0572917	0.0546875	0.0546875	0.0472441	0.0546875	0.0572917	0.0546875	0.0494792	0.0520833	0.0546875	0.0494792	0.0494792	0.0494792	0.0494792	0.0520833	0.0520833	0.0520833	0.046875	0.0494792	0.0520833	0.046875	0.0546875	0.0494792	0.0494792	0.0520833	0.0494792	0.0520833	0.046875	0.0520833	0.0546875	0.0494792	0.046875	0.0494792	0.0496084	0.0496084	0.0494792	0.0520833	0.0520833	0.0520833	0.0520833	0.0494792	0.0078125	0.0078125	0.0078125	0.0104167
tv_111Georgia	0.0546875	0.0548303	0.0546875	0.0572917	0.0572917	0.0546875	0.0546875	0.0472441	0.0546875	0.0572917	0.0546875	0.0494792	0.0520833	0.0546875	0.0494792	0.0494792	0.0494792	0.0494792	0.0520833	0.0520833	0.0520833	0.046875	0.0494792	0.0520833	0.046875	0.0546875	0.0494792	0.0494792	0.0520833	0.0494792	0.0520833	0.046875	0.0520833	0.0546875	0.0494792	0.046875	0.0494792	0.0496084	0.0496084	0.0494792	0.0520833	0.0520833	0.0520833	0.0520833	0.0494792	0.0078125	0.0078125	0.0078125	0.0104167
tv_112Georgia	0.0546875	0.0548303	0.0546875	0.0572917	0.0572917	0.0546875	0.0546875	0.0472441	0.0546875	0.0572917	0.0546875	0.0494792	0.0520833	0.0494792	0.0494792	0.0494792	0.0494792	0.0494792	0.0520833	0.0520833	0.0520833	0.046875	0.0494792	0.0520833	0.046875	0.0546875	0.0494792	0.0494792	0.0520833	0.0494792	0.0520833	0.046875	0.0520833	0.0546875	0.0494792	0.046875	0.0494792	0.0496084	0.0496084	0.0494792	0.0520833	0.0520833	0.0520833	0.0520833	0.0494792	0.0078125	0.0078125	0.0078125	0.0104167
tv_122Georgia	0.0546875	0.0548303	0.0546875	0.0572917	0.0572917	0.0546875	0.0546875	0.0472441	0.0546875	0.0572917	0.0546875	0.0494792	0.0520833	0.0546875	0.0494792	0.0494792	0.0494792	0.0494792	0.0520833	0.0520833	0.0520833	0.046875	0.0494792	0.0520833	0.046875	0.0546875	0.0494792	0.0494792	0.0520833	0.0494792	0.0520833	0.046875	0.0520833	0.0546875	0.0494792	0.046875	0.0494792	0.0496084	0.0496084	0.0494792	0.0520833	0.0520833	0.0520833	0.0520833	0.0494792	0.0078125	0.0078125	0.0078125	0.0104167
ve_112AssalamIR	0.0546875	0.0548303	0.0546875	0.0572917	0.0572917	0.0546875	0.0546875	0.0472441	0.0546875	0.0572917	0.0546875	0.0494792	0.0520833	0.0546875	0.0494792	0.0494792	0.0494792	0.0494792	0.0520833	0.0520833	0.0520833	0.0520833	0.0494792	0.0520833	0.046875	0.0546875	0.0494792	0.0494792	0.0520833	0.0494792	0.0520833	0.0520833	0.0520833	0.0546875	0.0494792	0.0520833	0.0494792	0.0496084	0.0496084	0.0494792	0.0520833	0.0520833	0.0520833	0.0520833	0.0494792	0.0078125	0.0078125	0.0078125	0.0104167
ve_115AssalamIR	0.0572917	0.0574412	0.0572917	0.0598958	0.0598958	0.0572917	0.0572917	0.0498688	0.0572917	0.0598958	0.0572917	0.0520833	0.0546875	0.0572917	0.0520833	0.0520833	0.0520833	0.0520833	0.0546875	0.0546875	0.0546875	0.0546875	0.0520833	0.0546875	0.0494792	0.0572917	0.0520833	0.0520833	0.0546875	0.0520833	0.0546875	0.0546875	0.0546875	0.0572917	0.0520833	0.0546875	0.0520833	0.0522193	0.0522193	0.0520833	0.0546875	0.0546875	0.0546875	0.0546875	0.0520833	0.0104167	0.0104167	0.0104167	0.0130208
ve_140AssalamIR	0.0520833	0.0522193	0.0520833	0.0546875	0.0546875	0.0520833	0.0520833	0.0446194	0.0520833	0.0546875	0.0520833	0.046875	0.0494792	0.0520833	0.046875	0.046875	0.046875	0.046875	0.0494792	0.0494792	0.0494792	0.0494792	0.046875	0.0494792	0.0442708	0.0520833	0.046875	0.046875	0.0494792	0.046875	0.0494792	0.0494792	0.0494792	0.0520833	0.046875	0.0494792	0.046875	0.0469974	0.0469974	0.046875	0.0494792	0.0494792	0.0494792	0.0494792	0.046875	0.00520833	0.00520833	0.00520833	0.0078125
ve_144AssalamIR	0.0546875	0.0548303	0.0546875	0.0572917	0.0572917	0.0546875	0.0546875	0.0472441	0.0546875	0.0572917	0.0546875	0.0494792	0.0520833	0.0546875	0.0494792	0.0494792	0.0494792	0.0494792	0.0520833	0.0520833	0.0520833	0.0520833	0.0494792	0.0520833	0.046875	0.0546875	0.0494792	0.0494792	0.0520833	0.0494792	0.0520833	0.0520833	0.0520833	0.0546875	0.0494792	0.0520833	0.0494792	0.0496084	0.0496084	0.0494792	0.0520833	0.0520833	0.0520833	0.0520833	0.0494792	0.0078125	0.0078125	0.0078125	0.0104167
ve_150AssalamIR	0.0598958	0.0600522	0.0598958	0.0625	0.0625	0.0598958	0.0598958	0.0524934	0.0598958	0.0625	0.0598958	0.0546875	0.0572917	0.0598958	0.0546875	0.0546875	0.0546875	0.0546875	0.0572917	0.0572917	0.0572917	0.0572917	0.0546875	0.0572917	0.0520833	0.0598958	0.0546875	0.0546875	0.0572917	0.0546875	0.0572917	0.0572917	0.0572917	0.0598958	0.0546875	0.0572917	0.0546875	0.0548303	0.0548303	0.0546875	0.0572917	0.0572917	0.0572917	0.0572917	0.0546875	0.0130208	0.0130208	0.0130208	0.015625
ve_153AssalamIR	0.0546875	0.0548303	0.0546875	0.0572917	0.0572917	0.0546875	0.0546875	0.0472441	0.0546875	0.0572917	0.0546875	0.0494792	0.0520833	0.0546875	0.0494792	0.0494792	0.0494792	0.0494792	0.0520833	0.0520833	0.0520833	0.0520833	0.0494792	0.0520833	0.046875	0.0546875	0.0494792	0.0494792	0.0520833	0.0494792	0.0520833	0.0520833	0.0520833	0.0546875	0.0494792	0.0520833	0.0494792	0.0496084	0.0496084	0.0494792	0.0520833	0.0520833	0.0520833	0.0520833	0.0494792	0.0078125	0.0078125	0.0078125	0.0104167
ve_202VazIR	0.0546875	0.0548303	0.0546875	0.0572917	0.0572917	0.0546875	0.0546875	0.0472441	0.0546875	0.0572917	0.0546875	0.0494792	0.0520833	0.0546875	0.0494792	0.0494792	0.0494792	0.0494792	0.0520833	0.0520833	0.0520833	0.0520833	0.0494792	0.0520833	0.046875	0.0546875	0.0494792	0.0494792	0.0520833	0.0494792	0.0520833	0.0520833	0.0520833	0.0546875	0.0494792	0.0520833	0.0494792	0.0496084	0.0496084	0.0494792	0.0520833	0.0520833	0.0520833	0.0520833	0.0494792	0.0078125	0.0078125	0.0078125	0.0104167
ve_207VazIR	0.0598958	0.0600522	0.0598958	0.0625	0.0625	0.0598958	0.0598958	0.0524934	0.0598958	0.0625	0.0598958	0.0494792	0.0520833	0.0546875	0.0494792	0.0494792	0.0494792	0.0494792	0.0520833	0.0520833	0.0520833	0.0520833	0.0494792	0.0520833	0.046875	0.0546875	0.0494792	0.0494792	0.0520833	0.0494792	0.0520833	0.0520833	0.0520833	0.0546875	0.0494792	0.0520833	0.0494792	0.0496084	0.0496084	0.0494792	0.0520833	0.0520833	0.0520833	0.0520833	0.0494792	0.0130208	0.0130208	0.0130208	0.015625
ve_209VazIR	0.0520833	0.0522193	0.0520833	0.0546875	0.0546875	0.0520833	0.0520833	0.0446194	0.0520833	0.0546875	0.0520833	0.046875	0.0494792	0.0520833	0.046875	0.046875	0.046875	0.046875	0.0494792	0.0494792	0.0494792	0.0494792	0.046875	0.0494792	0.0442708	0.0520833	0.046875	0.046875	0.0494792	0.046875	0.0494792	0.0494792	0.0494792	0.0520833	0.046875	0.0494792	0.046875	0.0469974	0.0469974	0.046875	0.0494792	0.0494792	0.0494792	0.0494792	0.046875	0.00520833	0.00520833	0.00520833	0.0078125
ve_220VazIR	0.0546875	0.0548303	0.0546875	0.0572917	0.0572917	0.0546875	0.0546875	0.0472441	0.0546875	0.0572917	0.0546875	0.0494792	0.0520833	0.0546875	0.0494792	0.0494792	0.0494792	0.0494792	0.0520833	0.0520833	0.0520833	0.0520833	0.0494792	0.0520833	0.046875	0.0546875	0.0494792	0.0494792	0.0520833	0.0494792	0.0520833	0.0520833	0.0520833	0.0546875	0.0494792	0.0520833	0.0494792	0.0496084	0.0496084	0.0494792	0.0520833	0.0520833	0.0520833	0.0520833	0.0494792	0.0078125	0.0078125	0.0078125	0.0104167
ve_240VazIR	0.0546875	0.0548303	0.0546875	0.0572917	0.0572917	0.0546875	0.0546875	0.0472441	0.0546875	0.0572917	0.0546875	0.0494792	0.0520833	0.0546875	0.0494792	0.0494792	0.0494792	0.0494792	0.0520833	0.0520833	0.0520833	0.0520833	0.0494792	0.0520833	0.046875	0.0546875	0.0494792	0.0494792	0.0520833	0.0494792	0.0520833	0.0520833	0.0520833	0.0546875	0.0494792	0.0520833	0.0494792	0.0496084	0.0496084	0.0494792	0.0520833	0.0520833	0.0520833	0.0520833	0.0494792	0.0078125	0.0078125	0.0078125	0.0104167
ve_241VazIR	0.0520833	0.0522193	0.0520833	0.0546875	0.0546875	0.0520833	0.0520833	0.0446194	0.0520833	0.0546875	0.0520833	0.046875	0.0494792	0.0520833	0.046875	0.046875	0.046875	0.046875	0.0494792	0.0494792	0.0494792	0.0494792	0.046875	0.0494792	0.0442708	0.0520833	0.046875	0.046875	0.0494792	0.046875	0.0494792	0.0494792	0.0494792	0.0520833	0.046875	0.0494792	0.046875	0.0469974	0.0469974	0.046875	0.0494792	0.0494792	0.0494792	0.0494792	0.046875	0.0104167	0.0104167	0.0104167	0.0130208
ve_246VazIR	0.0546875	0.0548303	0.0546875	0.0572917	0.0572917	0.0546875	0.0546875	0.0472441	0.0546875	0.0572917	0.0546875	0.0494792	0.0520833	0.0546875	0.0494792	0.0494792	0.0494792	0.0494792	0.0520833	0.0520833	0.0520833	0.0520833	0.0494792	0.0520833	0.046875	0.0546875	0.0494792	0.0494792	0.0520833	0.0494792	0.0520833	0.0520833	0.0520833	0.0546875	0.0494792	0.0520833	0.0494792	0.0496084	0.0496084	0.0494792	0.0520833	0.0520833	0.0520833	0.0520833	0.0494792	0.0078125	0.0078125	0.0078125	0.0104167
ve_249VazIR	0.0520833	0.0522193	0.0520833	0.0546875	0.0546875	0.0520833	0.0520833	0.0446194	0.0520833	0.0546875	0.0520833	0.046875	0.0494792	0.0520833	0.046875	0.046875	0.046875	0.046875	0.0494792	0.0494792	0.0494792	0.0494792	0.046875	0.0494792	0.0442708	0.0520833	0.046875	0.046875	0.0494792	0.046875	0.0494792	0.0494792	0.0494792	0.0520833	0.046875	0.0494792	0.046875	0.0469974	0.0469974	0.046875	0.0494792	0.0494792	0.0494792	0.0494792	0.046875	0.00520833	0.00520833	0.00520833	0.0078125
ve_303SirinRudIR	0.0546875	0.0548303	0.0546875	0.0572917	0.0572917	0.0546875	0.0546875	0.0472441	0.0546875	0.0572917	0.0546875	0.0494792	0.0520833	0.0546875	0.0494792	0.0494792	0.0494792	0.0494792	0.0520833	0.0520833	0.0520833	0.0520833	0.0494792	0.0520833	0.046875	0.0546875	0.0494792	0.0494792	0.0520833	0.0494792	0.0520833	0.0520833	0.0520833	0.0546875	0.0494792	0.0520833	0.0494792	0.0496084	0.0496084	0.0494792	0.0520833	0.0520833	0.0520833	0.0520833	0.0494792	0.0078125	0.0078125	0.0078125	0.00520833
ve_306SirinRudIR	0.0546875	0.0548303	0.0546875	0.0572917	0.0572917	0.0546875	0.0546875	0.0472441	0.0546875	0.0572917	0.0546875	0.0494792	0.0520833	0.0546875	0.0494792	0.0494792	0.0494792	0.0494792	0.0520833	0.0520833	0.0520833	0.0520833	0.0494792	0.0520833	0.046875	0.0546875	0.0494792	0.0494792	0.0520833	0.0494792	0.0520833	0.0520833	0.0520833	0.0546875	0.0494792	0.0520833	0.0494792	0.0496084	0.0496084	0.0494792	0.0520833	0.0520833	0.0520833	0.0520833	0.0494792	0.0078125	0.0078125	0.0078125	0.0104167
ve_308SirinRudIR	0.0494792	0.0496084	0.0494792	0.0520833	0.0520833	0.0494792	0.0494792	0.0419947	0.0494792	0.0520833	0.0494792	0.0442708	0.046875	0.0494792	0.0442708	0.0442708	0.0442708	0.0442708	0.046875	0.046875	0.046875	0.046875	0.0442708	0.046875	0.0416667	0.0494792	0.0442708	0.0442708	0.046875	0.0442708	0.046875	0.046875	0.046875	0.0494792	0.0442708	0.046875	0.0442708	0.0443864	0.0443864	0.0442708	0.046875	0.046875	0.046875	0.046875	0.0442708	0.00260417	0.00260417	0.00260417	0.00520833
ve_312SirinRudIR	0.0572917	0.0574412	0.0572917	0.0598958	0.0598958	0.0572917	0.0572917	0.0498688	0.0572917	0.0598958	0.0572917	0.0494792	0.0520833	0.0546875	0.0494792	0.0494792	0.0494792	0.0494792	0.0520833	0.0520833	0.0520833	0.0520833	0.0494792	0.0520833	0.046875	0.0546875	0.0494792	0.0494792	0.0520833	0.0494792	0.0520833	0.0520833	0.0520833	0.0546875	0.0494792	0.0520833	0.0494792	0.0496084	0.0496084	0.0494792	0.0520833	0.0520833	0.0520833	0.0520833	0.0494792	0.0130208	0.0130208	0.0130208	0.015625
ve_317SirinRudIR	0.0520833	0.0522193	0.0520833	0.0546875	0.0546875	0.0520833	0.0520833	0.0446194	0.0520833	0.0546875	0.0520833	0.046875	0.0494792	0.0520833	0.046875	0.046875	0.046875	0.046875	0.0494792	0.0494792	0.0494792	0.0494792	0.046875	0.0494792	0.0442708	0.0520833	0.046875	0.046875	0.0494792	0.046875	0.0494792	0.0494792	0.0494792	0.0520833	0.046875	0.0494792	0.046875	0.0469974	0.0469974	0.046875	0.0494792	0.0494792	0.0494792	0.0494792	0.046875	0.00520833	0.00520833	0.00520833	0.0078125
ms_011BGTue	0.0572917	0.0574412	0.0572917	0.0598958	0.0598958	0.0572917	0.0572917	0.0524934	0.0572917	0.0598958	0.0572917	0.0416667	0.0442708	0.046875	0.0416667	0.0416667	0.0416667	0.0416667	0.0442708	0.0442708	0.0442708	0.0442708	0.0416667	0.0416667	0.0390625	0.0442708	0.0416667	0.0416667	0.0442708	0.0416667	0.0442708	0.0442708	0.0442708	0.046875	0.0416667	0.0442708	0.0416667	0.0417755	0.0417755	0.0416667	0.0442708	0.0442708	0.0442708	0.0442708	0.0416667	0.0416667	0.0416667	0.0416667	0.0442708
ms_408BdlHerreriaE	0.0494792	0.0496084	0.0494792	0.0520833	0.0520833	0.0494792	0.0494792	0.0446194	0.0494792	0.0520833	0.0494792	0.0390625	0.0416667	0.0442708	0.0390625	0.0390625	0.0390625	0.0390625	0.0416667	0.0416667	0.0416667	0.0416667	0.0390625	0.0390625	0.0364583	0.0416667	0.0390625	0.0390625	0.0416667	0.0390625	0.0416667	0.0416667	0.0416667	0.0442708	0.0390625	0.0416667	0.0390625	0.0391645	0.0391645	0.0390625	0.0416667	0.0416667	0.0416667	0.0416667	0.0390625	0.0390625	0.0390625	0.0390625	0.0416667
ms_411BdlHerreriaE	0.0520833	0.0522193	0.0520833	0.0546875	0.0546875	0.0520833	0.0520833	0.0472441	0.0520833	0.0546875	0.0520833	0.0364583	0.0390625	0.0416667	0.0364583	0.0364583	0.0364583	0.0364583	0.0390625	0.0390625	0.0390625	0.0390625	0.0364583	0.0364583	0.0338542	0.0390625	0.0364583	0.0364583	0.0390625	0.0364583	0.0390625	0.0390625	0.0390625	0.0416667	0.0364583	0.0390625	0.0364583	0.0365535	0.0365535	0.0364583	0.0390625	0.0390625	0.0390625	0.0390625	0.0364583	0.0364583	0.0364583	0.0364583	0.0390625
ms_414BdlHerreriaE	0.0520833	0.0522193	0.0520833	0.0546875	0.0546875	0.0520833	0.0520833	0.0472441	0.0520833	0.0546875	0.0520833	0.0364583	0.0390625	0.0416667	0.0364583	0.0364583	0.0364583	0.0364583	0.0390625	0.0390625	0.0390625	0.0390625	0.0364583	0.0364583	0.0338542	0.0390625	0.0364583	0.0364583	0.0390625	0.0364583	0.0390625	0.0390625	0.0390625	0.0416667	0.0364583	0.0390625	0.0364583	0.0365535	0.0365535	0.0364583	0.0390625	0.0390625	0.0390625	0.0390625	0.0364583	0.0364583	0.0364583	0.0364583	0.0390625
ms_512VdCeleF	0.0520833	0.0522193	0.0520833	0.0546875	0.0546875	0.0520833	0.0520833	0.0472441	0.0520833	0.0546875	0.0520833	0.0390625	0.0416667	0.0442708	0.0390625	0.0390625	0.0390625	0.0390625	0.0416667	0.0416667	0.0416667	0.0416667	0.0390625	0.0390625	0.0364583	0.0416667	0.0390625	0.0390625	0.0416667	0.0390625	0.0416667	0.0416667	0.0416667	0.0442708	0.0390625	0.0416667	0.0390625	0.0391645	0.0391645	0.0390625	0.0416667	0.0416667	0.0416667	0.0416667	0.0390625	0.0364583	0.0364583	0.0364583	0.0390625
ms_518VdCeleF	0.0520833	0.0522193	0.0520833	0.0546875	0.0546875	0.0520833	0.0520833	0.0472441	0.0520833	0.0546875	0.0520833	0.0390625	0.0416667	0.0442708	0.0390625	0.0390625	0.0390625	0.0390625	0.0416667	0.0416667	0.0416667	0.0416667	0.0390625	0.0390625	0.0364583	0.0416667	0.0390625	0.0390625	0.0416667	0.0390625	0.0416667	0.0416667	0.0416667	0.0442708	0.0390625	0.0416667	0.0390625	0.0391645	0.0391645	0.0390625	0.0416667	0.0416667	0.0416667	0.0416667	0.0390625	0.0364583	0.0364583	0.0364583	0.0390625
ms_604VdCeleF	0.0520833	0.0522193	0.0520833	0.0546875	0.0546875	0.0520833	0.0520833	0.0472441	0.0520833	0.0546875	0.0520833	0.0390625	0.0416667	0.0442708	0.0390625	0.0390625	0.0390625	0.0390625	0.0416667	0.0416667	0.0416667	0.0416667	0.0390625	0.0390625	0.0364583	0.0416667	0.0390625	0.0390625	0.0416667	0.0390625	0.0416667	0.0416667	0.0416667	0.0442708	0.0390625	0.0416667	0.0390625	0.0391645	0.0391645	0.0390625	0.0416667	0.0416667	0.0416667	0.0416667	0.0390625	0.0364583	0.0364583	0.0364583	0.0390625
ms_605VdCeleF	0.0520833	0.0522193	0.0520833	0.0546875	0.0546875	0.0520833	0.0520833	0.0472441	0.0520833	0.0546875	0.0520833	0.0390625	0.0416667	0.0442708	0.0390625	0.0390625	0.0390625	0.0390625	0.0416667	0.0416667	0.0416667	0.0416667	0.0390625	0.0390625	0.0364583	0.0416667	0.0390625	0.0390625	0.0416667	0.0390625	0.0416667	0.0416667	0.0416667	0.0442708	0.0390625	0.0416667	0.0390625	0.0391645	0.0391645	0.0390625	0.0416667	0.0416667	0.0416667	0.0416667	0.0390625	0.0364583	0.0364583	0.0364583	0.0390625
ms_614VdCeleF	0.0520833	0.0522193	0.0520833	0.0546875	0.0546875	0.0520833	0.0520833	0.0472441	0.0520833	0.0546875	0.0520833	0.0364583	0.0390625	0.0416667	0.0364583	0.0364583	0.0364583	0.0364583	0.0390625	0.0390625	0.0390625	0.0390625	0.0364583	0.0364583	0.0338542	0.0390625	0.0364583	0.0364583	0.0390625	0.0364583	0.0390625	0.0390625	0.0390625	0.0416667	0.0364583	0.0390625	0.0364583	0.0365535	0.0365535	0.0364583	0.0390625	0.0390625	0.0390625	0.0390625	0.0364583	0.0364583	0.0364583	0.0364583	0.0390625
ms_617VdCeleF	0.0520833	0.0522193	0.0520833	0.0546875	0.0546875	0.0520833	0.0520833	0.0472441	0.0520833	0.0546875	0.0520833	0.0364583	0.0390625	0.0416667	0.0364583	0.0364583	0.0364583	0.0364583	0.0390625	0.0390625	0.0390625	0.0390625	0.0364583	0.0364583	0.0338542	0.0390625	0.0364583	0.0364583	0.0390625	0.0364583	0.0390625	0.0390625	0.0390625	0.0416667	0.0364583	0.0390625	0.0364583	0.0365535	0.0365535	0.0364583	0.0390625	0.0390625	0.0390625	0.0390625	0.0364583	0.0364583	0.0364583	0.0364583	0.0390625
ms_703VdCeleF	0.0625	0.0626632	0.0625	0.0651042	0.0651042	0.0625	0.0625	0.0577428	0.0625	0.0651042	0.0625	0.0416667	0.0442708	0.046875	0.0416667	0.0416667	0.0416667	0.0416667	0.0442708	0.0442708	0.0442708	0.0442708	0.0416667	0.0416667	0.0390625	0.0442708	0.0416667	0.0416667	0.0442708	0.0416667	0.0442708	0.0442708	0.0442708	0.046875	0.0416667	0.0442708	0.0416667	0.0417755	0.0417755	0.0416667	0.0442708	0.0442708	0.0442708	0.0442708	0.0416667	0.046875	0.046875	0.046875	0.0494792
ms_714VdCeleF	0.0546875	0.0548303	0.0546875	0.0572917	0.0572917	0.0546875	0.0546875	0.0498688	0.0546875	0.0572917	0.0546875	0.0390625	0.0416667	0.0442708	0.0390625	0.0390625	0.0390625	0.0390625	0.0416667	0.0416667	0.0416667	0.0416667	0.0390625	0.0390625	0.0364583	0.0416667	0.0390625	0.0390625	0.0416667	0.0390625	0.0416667	0.0416667	0.0416667	0.0442708	0.0390625	0.0416667	0.0390625	0.0391645	0.0391645	0.0390625	0.0416667	0.0416667	0.0416667	0.0416667	0.0390625	0.0390625	0.0390625	0.0390625	0.0416667
ms_716iVdCeleF	0.0520833	0.0522193	0.0520833	0.0546875	0.0546875	0.0520833	0.0520833	0.0472441	0.0520833	0.0546875	0.0520833	0.0364583	0.0390625	0.0416667	0.0364583	0.0364583	0.0364583	0.0364583	0.0390625	0.0390625	0.0390625	0.0390625	0.0364583	0.0364583	0.0338542	0.0390625	0.0364583	0.0364583	0.0390625	0.0364583	0.0390625	0.0390625	0.0390625	0.0416667	0.0364583	0.0390625	0.0364583	0.0365535	0.0365535	0.0364583	0.0390625	0.0390625	0.0390625	0.0390625	0.0364583	0.0364583	0.0364583	0.0364583	0.0390625
ms_716iiVdCeleF	0.0544413	0.0545977	0.0544413	0.0573066	0.0573066	0.0544413	0.0544413	0.049133	0.0544413	0.0544413	0.0544413	0.034384	0.0372493	0.0372493	0.034384	0.034384	0.034384	0.034384	0.0372493	0.0372493	0.0372493	0.0372493	0.034384	0.034384	0.0315186	0.0372493	0.034384	0.0315186	0.0372493	0.034384	0.0372493	0.0372493	0.0372493	0.0401146	0.034384	0.0372493	0.034384	0.0344828	0.0344828	0.034384	0.0372493	0.0372493	0.0372493	0.0372493	0.034384	0.034384	0.034384	0.034384	0.0372493
ms_717iVdCeleF	0.0598958	0.0600522	0.0598958	0.0625	0.0625	0.0598958	0.0598958	0.0551181	0.0598958	0.0625	0.0598958	0.0390625	0.0416667	0.0442708	0.0390625	0.0390625	0.0390625	0.0390625	0.0416667	0.0416667	0.0416667	0.0416667	0.0390625	0.0390625	0.0364583	0.0416667	0.0390625	0.0390625	0.0416667	0.0390625	0.0416667	0.0416667	0.0416667	0.0442708	0.0390625	0.0416667	0.0390625	0.0391645	0.0391645	0.0390625	0.0416667	0.0416667	0.0416667	0.0416667	0.0390625	0.0442708	0.0442708	0.0442708	0.046875
ms_718VdCeleF	0.0520833	0.0522193	0.0520833	0.0546875	0.0546875	0.0520833	0.0520833	0.0472441	0.0520833	0.0546875	0.0520833	0.0416667	0.0442708	0.046875	0.0416667	0.0416667	0.0416667	0.0416667	0.0442708	0.0442708	0.0442708	0.0442708	0.0416667	0.0390625	0.0390625	0.0416667	0.0416667	0.0416667	0.0442708	0.0416667	0.0442708	0.0442708	0.0442708	0.046875	0.0416667	0.0442708	0.0416667	0.0417755	0.0417755	0.0416667	0.0442708	0.0442708	0.0442708	0.0442708	0.0416667	0.0416667	0.0416667	0.0416667	0.0442708
ms_807VdCeleF	0.0520833	0.0522193	0.0520833	0.0546875	0.0546875	0.0520833	0.0520833	0.0472441	0.0520833	0.0546875	0.0520833	0.0364583	0.0390625	0.0416667	0.0364583	0.0364583	0.0364583	0.0364583	0.0390625	0.0390625	0.0390625	0.0390625	0.0364583	0.0364583	0.0338542	0.0390625	0.0364583	0.0364583	0.0390625	0.0364583	0.0390625	0.0390625	0.0390625	0.0416667	0.0364583	0.0390625	0.0364583	0.0365535	0.0365535	0.0364583	0.0390625	0.0390625	0.0390625	0.0390625	0.0364583	0.0364583	0.0364583	0.0364583	0.0390625
ms_809VdCeleF	0.0546875	0.0548303	0.0546875	0.0572917	0.0572917	0.0546875	0.0546875	0.0498688	0.0546875	0.0572917	0.0546875	0.0390625	0.0416667	0.0442708	0.0390625	0.0390625	0.0390625	0.0390625	0.0416667	0.0416667	0.0416667	0.0416667	0.0390625	0.0390625	0.0364583	0.0416667	0.0390625	0.0390625	0.0416667	0.0390625	0.0416667	0.0416667	0.0416667	0.0442708	0.0390625	0.0416667	0.0390625	0.0391645	0.0391645	0.0390625	0.0416667	0.0416667	0.0416667	0.0416667	0.0390625	0.0390625	0.0390625	0.0390625	0.0416667
ms_813VdCeleF	0.0546875	0.0548303	0.0546875	0.0572917	0.0572917	0.0546875	0.0546875	0.0498688	0.0546875	0.0572917	0.0546875	0.0390625	0.0416667	0.0442708	0.0390625	0.0390625	0.0390625	0.0390625	0.0416667	0.0416667	0.0416667	0.0416667	0.0390625	0.0390625	0.0364583	0.0416667	0.0390625	0.0390625	0.0416667	0.0390625	0.0416667	0.0416667	0.0416667	0.0442708	0.0390625	0.0416667	0.0390625	0.0391645	0.0391645	0.0390625	0.0416667	0.0416667	0.0416667	0.0416667	0.0390625	0.0390625	0.0390625	0.0390625	0.0416667
ms_814VdCeleF	0.0572917	0.0574412	0.0572917	0.0598958	0.0598958	0.0572917	0.0572917	0.0524934	0.0572917	0.0598958	0.0572917	0.0364583	0.0390625	0.0416667	0.0364583	0.0364583	0.0364583	0.0364583	0.0390625	0.0390625	0.0390625	0.0390625	0.0364583	0.0364583	0.0338542	0.0390625	0.0364583	0.0364583	0.0390625	0.0364583	0.0390625	0.0390625	0.0390625	0.0416667	0.0364583	0.0390625	0.0364583	0.0365535	0.0365535	0.0364583	0.0390625	0.0390625	0.0390625	0.0390625	0.0364583	0.0416667	0.0416667	0.0416667	0.0442708
ms_818VdCeleF	0.0546875	0.0548303	0.0546875	0.0572917	0.0572917	0.0546875	0.0546875	0.0498688	0.0546875	0.0572917	0.0546875	0.0390625	0.0416667	0.0442708	0.0390625	0.0390625	0.0390625	0.0390625	0.0416667	0.0416667	0.0416667	0.0416667	0.0390625	0.0390625	0.0364583	0.0416667	0.0390625	0.0390625	0.0416667	0.0390625	0.0416667	0.0416667	0.0416667	0.0442708	0.0390625	0.0416667	0.0390625	0.0391645	0.0391645	0.0390625	0.0416667	0.0416667	0.0416667	0.0416667	0.0390625	0.0390625	0.0390625	0.0390625	0.0416667
ms_903VdCeleF	0.0598958	0.0600522	0.0598958	0.0625	0.0625	0.0598958	0.0598958	0.0551181	0.0598958	0.0625	0.0598958	0.0390625	0.0416667	0.0442708	0.0390625	0.0390625	0.0390625	0.0390625	0.0416667	0.0416667	0.0416667	0.0416667	0.0390625	0.0390625	0.0364583	0.0416667	0.0390625	0.0390625	0.0416667	0.0390625	0.0416667	0.0416667	0.0416667	0.0442708	0.0390625	0.0416667	0.0390625	0.0391645	0.0391645	0.0390625	0.0416667	0.0416667	0.0416667	0.0416667	0.0390625	0.0442708	0.0442708	0.0442708	0.046875
ms_904VdCeleF	0.0520833	0.0522193	0.0520833	0.0546875	0.0546875	0.0520833	0.0520833	0.0472441	0.0520833	0.0546875	0.0520833	0.0364583	0.0390625	0.0416667	0.0364583	0.0364583	0.0364583	0.0364583	0.0390625	0.0390625	0.0390625	0.0390625	0.0364583	0.0364583	0.0338542	0.0390625	0.0364583	0.0364583	0.0390625	0.0364583	0.0390625	0.0390625	0.0390625	0.0416667	0.0364583	0.0390625	0.0364583	0.0365535	0.0365535	0.0364583	0.0390625	0.0390625	0.0390625	0.0390625	0.0364583	0.0364583	0.0364583	0.0364583	0.0390625
ms_913VdCeleF	0.0520833	0.0522193	0.0520833	0.0546875	0.0546875	0.0520833	0.0520833	0.0472441	0.0520833	0.0546875	0.0520833	0.0390625	0.0416667	0.0442708	0.0390625	0.0390625	0.0390625	0.0390625	0.0416667	0.0416667	0.0416667	0.0416667	0.0390625	0.0390625	0.0364583	0.0416667	0.0390625	0.0390625	0.0416667	0.0390625	0.0416667	0.0416667	0.0416667	0.0442708	0.0390625	0.0416667	0.0390625	0.0391645	0.0391645	0.0390625	0.0416667	0.0416667	0.0416667	0.0416667	0.0390625	0.0364583	0.0364583	0.0364583	0.0390625
ms_921VdCeleF	0.0546875	0.0548303	0.0546875	0.0572917	0.0572917	0.0546875	0.0546875	0.0498688	0.0546875	0.0572917	0.0546875	0.0364583	0.0390625	0.0416667	0.0364583	0.0364583	0.0364583	0.0364583	0.0390625	0.0390625	0.0390625	0.0390625	0.0364583	0.0364583	0.0338542	0.0390625	0.0364583	0.0364583	0.0390625	0.0364583	0.0390625	0.0390625	0.0390625	0.0416667	0.0364583	0.0390625	0.0364583	0.0365535	0.0365535	0.0364583	0.0390625	0.0390625	0.0390625	0.0390625	0.0364583	0.0390625	0.0390625	0.0390625	0.0416667
ms_922VdCeleF	0.0520833	0.0522193	0.0520833	0.0546875	0.0546875	0.0520833	0.0520833	0.0472441	0.0520833	0.0546875	0.0520833	0.0390625	0.0416667	0.0442708	0.0390625	0.0390625	0.0390625	0.0390625	0.0416667	0.0416667	0.0416667	0.0416667	0.0390625	0.0390625	0.0364583	0.0416667	0.0390625	0.0390625	0.0416667	0.0390625	0.0416667	0.0416667	0.0416667	0.0442708	0.0390625	0.0416667	0.0390625	0.0391645	0.0391645	0.0390625	0.0416667	0.0416667	0.0416667	0.0416667	0.0390625	0.0364583	0.0364583	0.0364583	0.0390625
ms1003VdAudeF	0.0520833	0.0522193	0.0520833	0.0546875	0.0546875	0.0520833	0.0520833	0.0472441	0.0520833	0.0546875	0.0520833	0.0364583	0.0390625	0.0416667	0.0364583	0.0364583	0.0364583	0.0364583	0.0390625	0.0390625	0.0390625	0.0390625	0.0364583	0.0364583	0.0338542	0.0390625	0.0364583	0.0364583	0.0390625	0.0364583	0.0390625	0.0390625	0.0390625	0.0416667	0.0364583	0.0390625	0.0364583	0.0365535	0.0365535	0.0364583	0.0390625	0.0390625	0.0390625	0.0390625	0.0364583	0.0364583	0.0364583	0.0364583	0.0390625
ms1035VdAudeF	0.0546875	0.0548303	0.0546875	0.0572917	0.0572917	0.0546875	0.0546875	0.0498688	0.0546875	0.0572917	0.0546875	0.0390625	0.0416667	0.0442708	0.0390625	0.0390625	0.0390625	0.0390625	0.0416667	0.0416667	0.0416667	0.0416667	0.0390625	0.0390625	0.0364583	0.0416667	0.0390625	0.0390625	0.0416667	0.0390625	0.0416667	0.0416667	0.0416667	0.0442708	0.0390625	0.0416667	0.0390625	0.0391645	0.0391645	0.0390625	0.0416667	0.0416667	0.0416667	0.0416667	0.0390625	0.0390625	0.0390625	0.0390625	0.0416667
ms1105VdLlobrE	0.0520833	0.0522193	0.0520833	0.0546875	0.0546875	0.0520833	0.0520833	0.0472441	0.0520833	0.0546875	0.0520833	0.0364583	0.0390625	0.0416667	0.0364583	0.0364583	0.0364583	0.0364583	0.0390625	0.0390625	0.0390625	0.0390625	0.0364583	0.0364583	0.0338542	0.0390625	0.0364583	0.0364583	0.0390625	0.0364583	0.0390625	0.0390625	0.0390625	0.0416667	0.0364583	0.0390625	0.0364583	0.0365535	0.0365535	0.0364583	0.0390625	0.0390625	0.0390625	0.0390625	0.0364583	0.0364583	0.0364583	0.0364583	0.0390625
ms1109VdLlobrE	0.0572917	0.0574412	0.0572917	0.0598958	0.0598958	0.0572917	0.0572917	0.0524934	0.0572917	0.0598958	0.0572917	0.0364583	0.0390625	0.0416667	0.0364583	0.0364583	0.0364583	0.0364583	0.0390625	0.0390625	0.0390625	0.0390625	0.0364583	0.0364583	0.0338542	0.0390625	0.0364583	0.0364583	0.0390625	0.0364583	0.0390625	0.0390625	0.0390625	0.0416667	0.0364583	0.0390625	0.0364583	0.0365535	0.0365535	0.0364583	0.0390625	0.0390625	0.0390625	0.0390625	0.0364583	0.0416667	0.0416667	0.0416667	0.0442708
ms1117VdLlobrE	0.0572917	0.0574412	0.0572917	0.0598958	0.0598958	0.0572917	0.0572917	0.0524934	0.0572917	0.0598958	0.0572917	0.0364583	0.0390625	0.0416667	0.0364583	0.0364583	0.0364583	0.0364583	0.0390625	0.0390625	0.0390625	0.0390625	0.0364583	0.0364583	0.0338542	0.0390625	0.0364583	0.0364583	0.0390625	0.0364583	0.0390625	0.0390625	0.0390625	0.0416667	0.0364583	0.0390625	0.0364583	0.0365535	0.0365535	0.0364583	0.0390625	0.0390625	0.0390625	0.0390625	0.0364583	0.0416667	0.0416667	0.0416667	0.0442708
ms1226GdlJonteF	0.0546875	0.0548303	0.0546875	0.0572917	0.0572917	0.0546875	0.0546875	0.0498688	0.0546875	0.0572917	0.0546875	0.0390625	0.0416667	0.0442708	0.0390625	0.0390625	0.0390625	0.0390625	0.0416667	0.0416667	0.0416667	0.0416667	0.0390625	0.0390625	0.0364583	0.0416667	0.0390625	0.0390625	0.0416667	0.0390625	0.0416667	0.0416667	0.0416667	0.0442708	0.0390625	0.0416667	0.0390625	0.0391645	0.0391645	0.0390625	0.0416667	0.0416667	0.0416667	0.0416667	0.0390625	0.0390625	0.0390625	0.0390625	0.0416667
ms1228GdlJonteF	0.0520833	0.0522193	0.0520833	0.0546875	0.0546875	0.0520833	0.0520833	0.0472441	0.0520833	0.0546875	0.0520833	0.0390625	0.0416667	0.0442708	0.0390625	0.0390625	0.0390625	0.0390625	0.0416667	0.0416667	0.0416667	0.0416667	0.0390625	0.0390625	0.0364583	0.0416667	0.0390625	0.0390625	0.0416667	0.0390625	0.0416667	0.0416667	0.0416667	0.0442708	0.0390625	0.0416667	0.0390625	0.0391645	0.0391645	0.0390625	0.0416667	0.0416667	0.0416667	0.0416667	0.0390625	0.0364583	0.0364583	0.0364583	0.0390625
ms1302GdlJonteF	0.0520833	0.0522193	0.0520833	0.0546875	0.0546875	0.0520833	0.0520833	0.0472441	0.0520833	0.0546875	0.0520833	0.0390625	0.0416667	0.0442708	0.0390625	0.0390625	0.0390625	0.0390625	0.0416667	0.0416667	0.0416667	0.0416667	0.0390625	0.0390625	0.0364583	0.0416667	0.0390625	0.0390625	0.0416667	0.0390625	0.0416667	0.0416667	0.0416667	0.0442708	0.0390625	0.0416667	0.0390625	0.0391645	0.0391645	0.0390625	0.0416667	0.0416667	0.0416667	0.0416667	0.0390625	0.0364583	0.0364583	0.0364583	0.0390625
ms1303GdlJonteF	0.0520833	0.0522193	0.0520833	0.0546875	0.0546875	0.0520833	0.0520833	0.0472441	0.0520833	0.0546875	0.0520833	0.0390625	0.0416667	0.0442708	0.0390625	0.0390625	0.0390625	0.0390625	0.0416667	0.0416667	0.0416667	0.0416667	0.0390625	0.0390625	0.0364583	0.0416667	0.0390625	0.0390625	0.0416667	0.0390625	0.0416667	0.0416667	0.0416667	0.0442708	0.0390625	0.0416667	0.0390625	0.0391645	0.0391645	0.0390625	0.0416667	0.0416667	0.0416667	0.0416667	0.0390625	0.0364583	0.0364583	0.0364583	0.0390625
ms1305GdlJonteF	0.0546875	0.0548303	0.0546875	0.0572917	0.0572917	0.0546875	0.0546875	0.0498688	0.0546875	0.0572917	0.0546875	0.0416667	0.0442708	0.046875	0.0416667	0.0416667	0.0416667	0.0416667	0.0442708	0.0442708	0.0442708	0.0442708	0.0416667	0.0416667	0.0390625	0.0442708	0.0416667	0.0364583	0.0442708	0.0416667	0.0442708	0.0442708	0.0442708	0.046875	0.0416667	0.0442708	0.0416667	0.0417755	0.0417755	0.0416667	0.0442708	0.0442708	0.0442708	0.0442708	0.0416667	0.0390625	0.0390625	0.0390625	0.0416667
ms1308GdlJonteF	0.0520833	0.0522193	0.0520833	0.0546875	0.0546875	0.0520833	0.0520833	0.0472441	0.0520833	0.0546875	0.0520833	0.0390625	0.0416667	0.0442708	0.0390625	0.0390625	0.0390625	0.0390625	0.0416667	0.0416667	0.0416667	0.0416667	0.0390625	0.0390625	0.0364583	0.0416667	0.0390625	0.0390625	0.0416667	0.0390625	0.0416667	0.0416667	0.0416667	0.0442708	0.0390625	0.0416667	0.0390625	0.0391645	0.0391645	0.0390625	0.0416667	0.0416667	0.0416667	0.0416667	0.0390625	0.0364583	0.0364583	0.0364583	0.0390625
ms1314GdlJonteF	0.0520833	0.0522193	0.0520833	0.0546875	0.0546875	0.0520833	0.0520833	0.0472441	0.0520833	0.0546875	0.0520833	0.0390625	0.0416667	0.0442708	0.0390625	0.0390625	0.0390625	0.0390625	0.0416667	0.0416667	0.0416667	0.0416667	0.0390625	0.0390625	0.0364583	0.0416667	0.0390625	0.0390625	0.0416667	0.0390625	0.0416667	0.0416667	0.0416667	0.0442708	0.0390625	0.0416667	0.0390625	0.0391645	0.0391645	0.0390625	0.0416667	0.0416667	0.0416667	0.0416667	0.0390625	0.0364583	0.0364583	0.0364583	0.0390625
ms1315GdlJonteF	0.0546875	0.0548303	0.0546875	0.0572917	0.0572917	0.0546875	0.0546875	0.0498688	0.0546875	0.0572917	0.0546875	0.0416667	0.0442708	0.046875	0.0416667	0.0416667	0.0416667	0.0416667	0.0442708	0.0442708	0.0442708	0.0442708	0.0416667	0.0416667	0.0390625	0.0442708	0.0416667	0.0416667	0.0416667	0.0416667	0.0442708	0.0442708	0.0442708	0.046875	0.0416667	0.0442708	0.0416667	0.0417755	0.0417755	0.0416667	0.0442708	0.0442708	0.0442708	0.0442708	0.0416667	0.0390625	0.0390625	0.0390625	0.0416667
ms1701GdlNesqueF	0.0520833	0.0522193	0.0520833	0.0546875	0.0546875	0.0520833	0.0520833	0.0472441	0.0520833	0.0546875	0.0520833	0.0364583	0.0390625	0.0416667	0.0364583	0.0364583	0.0364583	0.0364583	0.0390625	0.0390625	0.0390625	0.0390625	0.0364583	0.0364583	0.0338542	0.0390625	0.0364583	0.0364583	0.0390625	0.0364583	0.0390625	0.0390625	0.0390625	0.0416667	0.0364583	0.0390625	0.0364583	0.0365535	0.0365535	0.0364583	0.0390625	0.0390625	0.0390625	0.0390625	0.0364583	0.0364583	0.0364583	0.0364583	0.0390625
ms1702GdlNesqueF	0.0546875	0.0548303	0.0546875	0.0572917	0.0572917	0.0546875	0.0546875	0.0498688	0.0546875	0.0572917	0.0546875	0.0390625	0.0416667	0.0442708	0.0390625	0.0390625	0.0390625	0.0390625	0.0416667	0.0416667	0.0416667	0.0416667	0.0390625	0.0390625	0.0364583	0.0416667	0.0390625	0.0390625	0.0416667	0.0390625	0.0416667	0.0416667	0.0416667	0.0442708	0.0390625	0.0416667	0.0390625	0.0391645	0.0391645	0.0390625	0.0416667	0.0416667	0.0416667	0.0416667	0.0390625	0.0390625	0.0390625	0.0390625	0.0416667
ms1703GdlNesqueF	0.0546875	0.0548303	0.0546875	0.0572917	0.0572917	0.0546875	0.0546875	0.0498688	0.0546875	0.0572917	0.0546875	0.0390625	0.0416667	0.0442708	0.0390625	0.0390625	0.0390625	0.0390625	0.0416667	0.0416667	0.0416667	0.0416667	0.0390625	0.0390625	0.0364583	0.0416667	0.0390625	0.0390625	0.0416667	0.0390625	0.0416667	0.0416667	0.0416667	0.0442708	0.0390625	0.0416667	0.0390625	0.0391645	0.0391645	0.0390625	0.0416667	0.0416667	0.0416667	0.0416667	0.0390625	0.0390625	0.0390625	0.0390625	0.0416667
ms1704GdlNesqueF	0.0572917	0.0574412	0.0572917	0.0598958	0.0598958	0.0572917	0.0572917	0.0524934	0.0572917	0.0598958	0.0572917	0.0416667	0.0442708	0.046875	0.0416667	0.0416667	0.0416667	0.0416667	0.0442708	0.0442708	0.0442708	0.0442708	0.0416667	0.0416667	0.0390625	0.0442708	0.0416667	0.0416667	0.0442708	0.0364583	0.0442708	0.0442708	0.0442708	0.046875	0.0416667	0.0442708	0.0416667	0.0417755	0.0417755	0.0416667	0.0442708	0.0390625	0.0390625	0.0442708	0.0416667	0.0416667	0.0416667	0.0416667	0.0442708
ms1902xxxF	0.0520833	0.0522193	0.0520833	0.0546875	0.0546875	0.0520833	0.0520833	0.0472441	0.0520833	0.0546875	0.0520833	0.0364583	0.0390625	0.0416667	0.0364583	0.0364583	0.0364583	0.0364583	0.0390625	0.0390625	0.0390625	0.0390625	0.0364583	0.0364583	0.0338542	0.0390625	0.0364583	0.0364583	0.0390625	0.0364583	0.0390625	0.0390625	0.0390625	0.0416667	0.0364583	0.0390625	0.0364583	0.0365535	0.0365535	0.0364583	0.0390625	0.0390625	0.0390625	0.0390625	0.0364583	0.0364583	0.0364583	0.0364583	0.0390625
ms1909xxxF	0.0572917	0.0574412	0.0572917	0.0598958	0.0598958	0.0572917	0.0572917	0.0524934	0.0572917	0.0598958	0.0572917	0.0416667	0.0442708	0.046875	0.0416667	0.0416667	0.0416667	0.0416667	0.0442708	0.0442708	0.0442708	0.0442708	0.0416667	0.0416667	0.0390625	0.0442708	0.0416667	0.0416667	0.0442708	0.0416667	0.0442708	0.0442708	0.0442708	0.046875	0.0416667	0.0442708	0.0416667	0.0417755	0.0417755	0.0416667	0.0442708	0.0442708	0.0442708	0.0442708	0.0416667	0.0416667	0.0416667	0.0416667	0.0442708
ms1912xxxF	0.0572917	0.0574412	0.0572917	0.0598958	0.0598958	0.0572917	0.0572917	0.0524934	0.0572917	0.0598958	0.0572917	0.0416667	0.0442708	0.046875	0.0416667	0.0416667	0.0416667	0.0416667	0.0442708	0.0442708	0.0442708	0.0442708	0.0416667	0.0416667	0.0390625	0.0442708	0.0416667	0.0416667	0.0442708	0.0416667	0.0442708	0.0442708	0.0442708	0.046875	0.0416667	0.0442708	0.0416667	0.0417755	0.0417755	0.0416667	0.0442708	0.0442708	0.0442708	0.0442708	0.0416667	0.0416667	0.0416667	0.0416667	0.0442708
ms2101GordesF	0.0520833	0.0522193	0.0520833	0.0546875	0.0546875	0.0520833	0.0520833	0.0472441	0.0520833	0.0546875	0.0520833	0.0390625	0.0416667	0.0442708	0.0390625	0.0390625	0.0390625	0.0390625	0.0416667	0.0416667	0.0416667	0.0416667	0.0390625	0.0390625	0.0364583	0.0416667	0.0390625	0.0390625	0.0416667	0.0390625	0.0416667	0.0416667	0.0416667	0.0442708	0.0390625	0.0416667	0.0390625	0.0391645	0.0391645	0.0390625	0.0416667	0.0416667	0.0416667	0.0416667	0.0390625	0.0364583	0.0364583	0.0364583	0.0390625
ms2131GordesF	0.0572917	0.0574412	0.0572917	0.0598958	0.0598958	0.0572917	0.0572917	0.0524934	0.0572917	0.0598958	0.0572917	0.0416667	0.0442708	0.046875	0.0416667	0.0416667	0.0416667	0.0416667	0.0442708	0.0442708	0.0442708	0.0442708	0.0416667	0.0416667	0.0390625	0.0442708	0.0416667	0.0416667	0.0442708	0.0416667	0.0442708	0.0442708	0.0442708	0.046875	0.0416667	0.0442708	0.0416667	0.0417755	0.0417755	0.0416667	0.0442708	0.0442708	0.0442708	0.0442708	0.0416667	0.0416667	0.0416667	0.0416667	0.0442708
ms2132GordesF	0.0572917	0.0574412	0.0572917	0.0598958	0.0598958	0.0572917	0.0572917	0.0524934	0.0572917	0.0598958	0.0572917	0.0416667	0.0442708	0.046875	0.0416667	0.0416667	0.0416667	0.0416667	0.0442708	0.0442708	0.0442708	0.0442708	0.0416667	0.0416667	0.0390625	0.0442708	0.0416667	0.0416667	0.0442708	0.0416667	0.0442708	0.0442708	0.0442708	0.046875	0.0416667	0.0442708	0.0416667	0.0417755	0.0417755	0.0416667	0.0442708	0.0442708	0.0442708	0.0442708	0.0416667	0.0416667	0.0416667	0.0416667	0.0442708
ms2161GordesF	0.0520833	0.0522193	0.0520833	0.0546875	0.0546875	0.0520833	0.0520833	0.0472441	0.0520833	0.0546875	0.0520833	0.0390625	0.0416667	0.0442708	0.0390625	0.0390625	0.0390625	0.0390625	0.0416667	0.0416667	0.0416667	0.0416667	0.0390625	0.0390625	0.0364583	0.0416667	0.0390625	0.0390625	0.0416667	0.0390625	0.0416667	0.0416667	0.0416667	0.0442708	0.0390625	0.0416667	0.0390625	0.0391645	0.0391645	0.0390625	0.0416667	0.0416667	0.0416667	0.0416667	0.0390625	0.0364583	0.0364583	0.0364583	0.0390625
ms2162GordesF	0.0520833	0.0522193	0.0520833	0.0546875	0.0546875	0.0520833	0.0520833	0.0472441	0.0520833	0.0546875	0.0520833	0.0390625	0.0416667	0.0442708	0.0390625	0.0390625	0.0390625	0.0390625	0.0416667	0.0416667	0.0416667	0.0416667	0.0390625	0.0390625	0.0364583	0.0416667	0.0390625	0.0390625	0.0416667	0.0390625	0.0416667	0.0416667	0.0416667	0.0442708	0.0390625	0.0416667	0.0390625	0.0391645	0.0391645	0.0390625	0.0416667	0.0416667	0.0416667	0.0416667	0.0390625	0.0364583	0.0364583	0.0364583	0.0390625
ms2422NaheD	0.0520833	0.0522193	0.0520833	0.0546875	0.0546875	0.0520833	0.0520833	0.0472441	0.0520833	0.0546875	0.0520833	0.0364583	0.0390625	0.0416667	0.0364583	0.0364583	0.0364583	0.0364583	0.0390625	0.0390625	0.0390625	0.0390625	0.0364583	0.0364583	0.0338542	0.0390625	0.0364583	0.0364583	0.0390625	0.0364583	0.0390625	0.0390625	0.0390625	0.0416667	0.0364583	0.0390625	0.0364583	0.0365535	0.0365535	0.0364583	0.0390625	0.0390625	0.0390625	0.0390625	0.0364583	0.0364583	0.0364583	0.0364583	0.0390625
ms2425NaheD	0.0520833	0.0522193	0.0520833	0.0546875	0.0546875	0.0520833	0.0520833	0.0472441	0.0520833	0.0546875	0.0520833	0.0364583	0.0390625	0.0416667	0.0364583	0.0364583	0.0364583	0.0364583	0.0390625	0.0390625	0.0390625	0.0390625	0.0364583	0.0364583	0.0338542	0.0390625	0.0364583	0.0364583	0.0390625	0.0364583	0.0390625	0.0390625	0.0390625	0.0416667	0.0364583	0.0390625	0.0364583	0.0365535	0.0365535	0.0364583	0.0390625	0.0390625	0.0390625	0.0390625	0.0364583	0.0364583	0.0364583	0.0364583	0.0390625
xx_301GdlNesqueF	0.0598958	0.0600522	0.0598958	0.0625	0.0625	0.0598958	0.0598958	0.0551181	0.0598958	0.0625	0.0598958	0.0390625	0.0416667	0.0442708	0.0390625	0.0390625	0.0390625	0.0390625	0.0416667	0.0416667	0.0416667	0.0416667	0.0390625	0.0390625	0.0364583	0.0416667	0.0390625	0.0390625	0.0416667	0.0390625	0.0416667	0.0416667	0.0416667	0.0442708	0.0390625	0.0416667	0.0390625	0.0391645	0.0391645	0.0390625	0.0416667	0.0416667	0.0416667	0.0416667	0.0390625	0.0442708	0.0442708	0.0442708	0.046875
xx_302GdlNesqueF	0.0546875	0.0548303	0.0546875	0.0572917	0.0572917	0.0520833	0.0520833	0.0524934	0.0520833	0.0546875	0.0520833	0.0416667	0.0442708	0.046875	0.0416667	0.0416667	0.0416667	0.0416667	0.0442708	0.0442708	0.0442708	0.0442708	0.0416667	0.0416667	0.0390625	0.0442708	0.0416667	0.0416667	0.0442708	0.0416667	0.0442708	0.0442708	0.0442708	0.046875	0.0416667	0.0442708	0.0416667	0.0417755	0.0417755	0.0416667	0.0442708	0.0442708	0.0442708	0.0442708	0.0416667	0.0416667	0.0416667	0.0416667	0.0442708
xx_303GdlNesqueF	0.0546875	0.0548303	0.0546875	0.0572917	0.0572917	0.0546875	0.0546875	0.0498688	0.0546875	0.0572917	0.0546875	0.0390625	0.0416667	0.0442708	0.0390625	0.0390625	0.0390625	0.0390625	0.0416667	0.0416667	0.0416667	0.0416667	0.0390625	0.0390625	0.0364583	0.0416667	0.0390625	0.0390625	0.0416667	0.0390625	0.0416667	0.0416667	0.0416667	0.0390625	0.0390625	0.0416667	0.0390625	0.0391645	0.0391645	0.0390625	0.0416667	0.0416667	0.0416667	0.0416667	0.0390625	0.0390625	0.0390625	0.0390625	0.0416667
xx_304GdlNesqueF	0.0546875	0.0548303	0.0546875	0.0572917	0.0572917	0.0546875	0.0546875	0.0498688	0.0546875	0.0572917	0.0546875	0.0390625	0.0416667	0.0442708	0.0390625	0.0390625	0.0390625	0.0390625	0.0416667	0.0416667	0.0416667	0.0416667	0.0390625	0.0390625	0.0364583	0.0416667	0.0390625	0.0390625	0.0416667	0.0390625	0.0416667	0.0416667	0.0416667	0.0390625	0.0390625	0.0416667	0.0390625	0.0391645	0.0391645	0.0390625	0.0416667	0.0416667	0.0416667	0.0416667	0.0390625	0.0390625	0.0390625	0.0390625	0.0416667
xx_305GdlNesqueF	0.0546875	0.0548303	0.0546875	0.0572917	0.0572917	0.0546875	0.0546875	0.0498688	0.0546875	0.0572917	0.0546875	0.0390625	0.0416667	0.0442708	0.0390625	0.0390625	0.0390625	0.0390625	0.0416667	0.0416667	0.0416667	0.0416667	0.0390625	0.0390625	0.0364583	0.0416667	0.0390625	0.0390625	0.0416667	0.0390625	0.0416667	0.0416667	0.0416667	0.0390625	0.0390625	0.0416667	0.0390625	0.0391645	0.0391645	0.0390625	0.0416667	0.0416667	0.0416667	0.0416667	0.0390625	0.0390625	0.0390625	0.0390625	0.0416667
xx_307GdlNesqueF	0.0520833	0.0522193	0.0520833	0.0546875	0.0546875	0.0520833	0.0520833	0.0472441	0.0520833	0.0546875	0.0520833	0.0364583	0.0390625	0.0416667	0.0364583	0.0364583	0.0364583	0.0364583	0.0390625	0.0390625	0.0390625	0.0390625	0.0364583	0.0364583	0.0338542	0.0390625	0.0364583	0.0364583	0.0390625	0.0364583	0.0390625	0.0390625	0.0390625	0.0416667	0.0364583	0.0390625	0.0364583	0.0365535	0.0365535	0.0364583	0.0390625	0.0390625	0.0390625	0.0390625	0.0364583	0.0364583	0.0364583	0.0364583	0.0390625
xx_308GdlNesqueF	0.0520833	0.0522193	0.0520833	0.0546875	0.0546875	0.0520833	0.0520833	0.0472441	0.0520833	0.0546875	0.0520833	0.0364583	0.0390625	0.0416667	0.0364583	0.0364583	0.0364583	0.0364583	0.0390625	0.0390625	0.0390625	0.0390625	0.0364583	0.0364583	0.0338542	0.0390625	0.0364583	0.0364583	0.0390625	0.0364583	0.0390625	0.0390625	0.0390625	0.0416667	0.0364583	0.0390625	0.0364583	0.0365535	0.0365535	0.0364583	0.0390625	0.0390625	0.0390625	0.0390625	0.0364583	0.0364583	0.0364583	0.0364583	0.0390625
xx_309GdlNesqueF	0.0520833	0.0522193	0.0520833	0.0546875	0.0546875	0.0520833	0.0520833	0.0472441	0.0520833	0.0546875	0.0520833	0.0364583	0.0390625	0.0416667	0.0364583	0.0364583	0.0364583	0.0364583	0.0390625	0.0390625	0.0390625	0.0390625	0.0364583	0.0364583	0.0338542	0.0390625	0.0364583	0.0364583	0.0390625	0.0364583	0.0390625	0.0390625	0.0390625	0.0416667	0.0364583	0.0390625	0.0364583	0.0365535	0.0365535	0.0364583	0.0390625	0.0390625	0.0390625	0.0390625	0.0364583	0.0364583	0.0364583	0.0364583	0.0390625
xx_311GdlNesqueF	0.0520833	0.0522193	0.0520833	0.0546875	0.0546875	0.0520833	0.0520833	0.0472441	0.0520833	0.0546875	0.0520833	0.0364583	0.0390625	0.0416667	0.0364583	0.0364583	0.0364583	0.0364583	0.0390625	0.0390625	0.0390625	0.0390625	0.0364583	0.0364583	0.0338542	0.0390625	0.0364583	0.0364583	0.0390625	0.0364583	0.0390625	0.0390625	0.0390625	0.0416667	0.0364583	0.0390625	0.0364583	0.0365535	0.0365535	0.0364583	0.0390625	0.0390625	0.0390625	0.0390625	0.0364583	0.0364583	0.0364583	0.0364583	0.0390625
xx_315GdlNesqueF	0.0520833	0.0522193	0.0520833	0.0546875	0.0546875	0.0520833	0.0520833	0.0472441	0.0520833	0.0546875	0.0520833	0.0364583	0.0390625	0.0416667	0.0364583	0.0364583	0.0364583	0.0364583	0.0390625	0.0390625	0.0390625	0.0390625	0.0364583	0.0364583	0.0338542	0.0390625	0.0364583	0.0364583	0.0390625	0.0364583	0.0390625	0.0390625	0.0390625	0.0416667	0.0364583	0.0390625	0.0364583	0.0365535	0.0365535	0.0364583	0.0390625	0.0390625	0.0390625	0.0390625	0.0364583	0.0364583	0.0364583	0.0364583	0.0390625
xx_503GdTarnF	0.0520833	0.0522193	0.0520833	0.0546875	0.0546875	0.0520833	0.0520833	0.0472441	0.0520833	0.0546875	0.0520833	0.0390625	0.0416667	0.0442708	0.0390625	0.0390625	0.0390625	0.0390625	0.0416667	0.0416667	0.0416667	0.0416667	0.0390625	0.0390625	0.0364583	0.0416667	0.0390625	0.0390625	0.0416667	0.0390625	0.0416667	0.0416667	0.0416667	0.0442708	0.0390625	0.0416667	0.0390625	0.0391645	0.0391645	0.0390625	0.0416667	0.0416667	0.0416667	0.0416667	0.0390625	0.0364583	0.0364583	0.0364583	0.0390625
xx_504GdTarnF	0.0520833	0.0522193	0.0520833	0.0546875	0.0546875	0.0520833	0.0520833	0.0472441	0.0520833	0.0546875	0.0520833	0.0390625	0.0416667	0.0442708	0.0390625	0.0390625	0.0390625	0.0390625	0.0416667	0.0416667	0.0416667	0.0416667	0.0390625	0.0390625	0.0364583	0.0416667	0.0390625	0.0390625	0.0416667	0.0390625	0.0416667	0.0416667	0.0416667	0.0442708	0.0390625	0.0416667	0.0390625	0.0391645	0.0391645	0.0390625	0.0416667	0.0416667	0.0416667	0.0416667	0.0390625	0.0364583	0.0364583	0.0364583	0.0390625
xx_505GdTarnF	0.0520833	0.0522193	0.0520833	0.0546875	0.0546875	0.0520833	0.0520833	0.0472441	0.0520833	0.0546875	0.0520833	0.0390625	0.0416667	0.0442708	0.0390625	0.0390625	0.0390625	0.0390625	0.0416667	0.0416667	0.0416667	0.0416667	0.0390625	0.0390625	0.0364583	0.0416667	0.0390625	0.0390625	0.0416667	0.0390625	0.0416667	0.0416667	0.0416667	0.0442708	0.0390625	0.0416667	0.0390625	0.0391645	0.0391645	0.0390625	0.0416667	0.0416667	0.0416667	0.0416667	0.0390625	0.0364583	0.0364583	0.0364583	0.0390625
xx_506GdTarnF	0.0520833	0.0522193	0.0520833	0.0546875	0.0546875	0.0520833	0.0520833	0.0472441	0.0520833	0.0546875	0.0520833	0.0390625	0.0416667	0.0442708	0.0390625	0.0390625	0.0390625	0.0390625	0.0416667	0.0416667	0.0416667	0.0416667	0.0390625	0.0390625	0.0364583	0.0416667	0.0390625	0.0390625	0.0416667	0.0390625	0.0416667	0.0416667	0.0416667	0.0442708	0.0390625	0.0416667	0.0390625	0.0391645	0.0391645	0.0390625	0.0416667	0.0416667	0.0416667	0.0416667	0.0390625	0.0364583	0.0364583	0.0364583	0.0390625
xx_507GdTarnF	0.0520833	0.0522193	0.0520833	0.0546875	0.0546875	0.0520833	0.0520833	0.0472441	0.0520833	0.0546875	0.0520833	0.0390625	0.0416667	0.0442708	0.0390625	0.0390625	0.0390625	0.0390625	0.0416667	0.0416667	0.0416667	0.0416667	0.0390625	0.0390625	0.0364583	0.0416667	0.0390625	0.0390625	0.0416667	0.0390625	0.0416667	0.0416667	0.0416667	0.0442708	0.0390625	0.0416667	0.0390625	0.0391645	0.0391645	0.0390625	0.0416667	0.0416667	0.0416667	0.0416667	0.0390625	0.0364583	0.0364583	0.0364583	0.0390625
xx_509GdTarnF	0.0494792	0.0496084	0.0494792	0.0520833	0.0520833	0.0494792	0.0494792	0.0446194	0.0494792	0.0520833	0.0494792	0.0363636	0.038961	0.0415584	0.0363636	0.0363636	0.0363636	0.0363636	0.038961	0.038961	0.038961	0.038961	0.0363636	0.038961	0.0337662	0.0415584	0.0363636	0.0363636	0.038961	0.0363636	0.038961	0.038961	0.038961	0.0415584	0.0363636	0.038961	0.0363636	0.0364583	0.0364583	0.0363636	0.038961	0.038961	0.038961	0.038961	0.0363636	0.0338542	0.0338542	0.0338542	0.0364583
xx_511GdTarnF	0.0572917	0.0574412	0.0572917	0.0598958	0.0598958	0.0572917	0.0572917	0.0524934	0.0572917	0.0598958	0.0572917	0.0442708	0.046875	0.0494792	0.0442708	0.0442708	0.0442708	0.0442708	0.046875	0.046875	0.046875	0.046875	0.0442708	0.046875	0.0416667	0.0494792	0.0442708	0.0442708	0.046875	0.0442708	0.046875	0.046875	0.046875	0.0494792	0.0442708	0.046875	0.0442708	0.0443864	0.0443864	0.0442708	0.046875	0.046875	0.046875	0.046875	0.0442708	0.0416667	0.0416667	0.0416667	0.0442708
hy_102Iran	0.0494792	0.0496084	0.0494792	0.0520833	0.0520833	0.0494792	0.0494792	0.0498688	0.0494792	0.0520833	0.0494792	0.0338542	0.0364583	0.0390625	0.0338542	0.0338542	0.0338542	0.0338542	0.0364583	0.0364583	0.0364583	0.0364583	0.0338542	0.0364583	0.03125	0.0390625	0.0338542	0.0338542	0.0364583	0.0338542	0.0364583	0.0364583	0.0364583	0.0390625	0.0338542	0.0364583	0.0338542	0.0339426	0.0339426	0.0338542	0.0364583	0.0364583	0.0364583	0.0364583	0.0338542	0.0390625	0.0390625	0.0390625	0.0416667
hy_110Iran	0.0494792	0.0496084	0.0494792	0.0520833	0.0520833	0.0494792	0.0494792	0.0498688	0.0494792	0.0520833	0.0494792	0.0338542	0.0364583	0.0390625	0.0338542	0.0338542	0.0338542	0.0338542	0.0364583	0.0364583	0.0364583	0.0364583	0.0338542	0.0364583	0.03125	0.0390625	0.0338542	0.0338542	0.0364583	0.0338542	0.0364583	0.0364583	0.0364583	0.0390625	0.0338542	0.0364583	0.0338542	0.0339426	0.0339426	0.0338542	0.0364583	0.0364583	0.0364583	0.0364583	0.0338542	0.0390625	0.0390625	0.0390625	0.0416667
hy_133Iran	0.0572917	0.0574412	0.0572917	0.0598958	0.0598958	0.0572917	0.0572917	0.0577428	0.0572917	0.0598958	0.0572917	0.0364583	0.0390625	0.0416667	0.0364583	0.0364583	0.0364583	0.0364583	0.0390625	0.0390625	0.0390625	0.0390625	0.0364583	0.0390625	0.0338542	0.0416667	0.0364583	0.0364583	0.0390625	0.0364583	0.0390625	0.0390625	0.0390625	0.0416667	0.0364583	0.0390625	0.0364583	0.0365535	0.0365535	0.0364583	0.0390625	0.0390625	0.0390625	0.0390625	0.0364583	0.046875	0.046875	0.046875	0.0494792
hy_153Iran	0.0546875	0.0548303	0.0546875	0.0572917	0.0572917	0.0546875	0.0546875	0.0551181	0.0546875	0.0572917	0.0546875	0.0338542	0.0364583	0.0390625	0.0338542	0.0338542	0.0338542	0.0338542	0.0364583	0.0364583	0.0364583	0.0364583	0.0338542	0.0364583	0.03125	0.0390625	0.0338542	0.0338542	0.0364583	0.0338542	0.0364583	0.0364583	0.0364583	0.0390625	0.0338542	0.0364583	0.0338542	0.0339426	0.0339426	0.0338542	0.0364583	0.0364583	0.0364583	0.0364583	0.0338542	0.0442708	0.0442708	0.0442708	0.046875
ib_108AlpadGEO	0.0520833	0.0522193	0.0520833	0.0546875	0.0546875	0.0520833	0.0520833	0.0524934	0.0520833	0.0546875	0.0520833	0.0364583	0.0390625	0.0416667	0.0364583	0.0364583	0.0364583	0.0364583	0.0390625	0.0390625	0.0390625	0.0390625	0.0364583	0.0390625	0.0338542	0.0416667	0.0364583	0.0364583	0.0390625	0.0364583	0.0390625	0.0390625	0.0390625	0.0416667	0.0364583	0.0390625	0.0364583	0.0365535	0.0365535	0.0364583	0.0390625	0.0390625	0.0390625	0.0390625	0.0364583	0.0416667	0.0416667	0.0416667	0.0442708
ib_111AlpadGEO	0.0520833	0.0522193	0.0520833	0.0546875	0.0546875	0.0520833	0.0520833	0.0524934	0.0520833	0.0546875	0.0520833	0.0364583	0.0390625	0.0416667	0.0364583	0.0364583	0.0364583	0.0364583	0.0390625	0.0390625	0.0390625	0.0390625	0.0364583	0.0390625	0.0338542	0.0416667	0.0364583	0.0364583	0.0390625	0.0364583	0.0390625	0.0390625	0.0390625	0.0416667	0.0364583	0.0390625	0.0364583	0.0365535	0.0365535	0.0364583	0.0390625	0.0390625	0.0390625	0.0390625	0.0364583	0.0416667	0.0416667	0.0416667	0.0442708
ib_113AlpadGEO	0.0494792	0.0496084	0.0494792	0.0520833	0.0520833	0.0494792	0.0494792	0.0498688	0.0494792	0.0520833	0.0494792	0.0338542	0.0364583	0.0390625	0.0338542	0.0338542	0.0338542	0.0338542	0.0364583	0.0364583	0.0364583	0.0364583	0.0338542	0.0364583	0.03125	0.0390625	0.0338542	0.0338542	0.0364583	0.0338542	0.0364583	0.0364583	0.0364583	0.0390625	0.0338542	0.0364583	0.0338542	0.0339426	0.0339426	0.0338542	0.0364583	0.0364583	0.0364583	0.0364583	0.0338542	0.0390625	0.0390625	0.0390625	0.0416667
ib_117AlpadGEO	0.0494792	0.0496084	0.0494792	0.0520833	0.0520833	0.0494792	0.0494792	0.0498688	0.0494792	0.0520833	0.0494792	0.0338542	0.0364583	0.0390625	0.0338542	0.0338542	0.0338542	0.0338542	0.0364583	0.0364583	0.0364583	0.0364583	0.0338542	0.0364583	0.03125	0.0390625	0.0338542	0.0338542	0.0364583	0.0338542	0.0364583	0.0364583	0.0364583	0.0390625	0.0338542	0.0364583	0.0338542	0.0339426	0.0339426	0.0338542	0.0364583	0.0364583	0.0364583	0.0364583	0.0338542	0.0390625	0.0390625	0.0390625	0.0416667
ib_201VashlGEO	0.0494792	0.0496084	0.0494792	0.0520833	0.0520833	0.0494792	0.0494792	0.0498688	0.0494792	0.0520833	0.0494792	0.0338542	0.0364583	0.0390625	0.0338542	0.0338542	0.0338542	0.0338542	0.0364583	0.0364583	0.0364583	0.0364583	0.0338542	0.0364583	0.03125	0.0390625	0.0338542	0.0338542	0.0364583	0.0338542	0.0364583	0.0364583	0.0364583	0.0390625	0.0338542	0.0364583	0.0338542	0.0339426	0.0339426	0.0338542	0.0364583	0.0364583	0.0364583	0.0364583	0.0338542	0.0390625	0.0390625	0.0390625	0.0416667
ib_203VashlGEO	0.0494792	0.0496084	0.0494792	0.0520833	0.0520833	0.0494792	0.0494792	0.0498688	0.0494792	0.0520833	0.0494792	0.0338542	0.0364583	0.0390625	0.0338542	0.0338542	0.0338542	0.0338542	0.0364583	0.0364583	0.0364583	0.0364583	0.0338542	0.0364583	0.03125	0.0390625	0.0338542	0.0338542	0.0364583	0.0338542	0.0364583	0.0364583	0.0364583	0.0390625	0.0338542	0.0364583	0.0338542	0.0339426	0.0339426	0.0338542	0.0364583	0.0364583	0.0364583	0.0364583	0.0338542	0.0390625	0.0390625	0.0390625	0.0416667
ib_238VashlGEO	0.0494792	0.0496084	0.0494792	0.0520833	0.0520833	0.0494792	0.0494792	0.0498688	0.0494792	0.0520833	0.0494792	0.0338542	0.0364583	0.0390625	0.0338542	0.0338542	0.0338542	0.0338542	0.0364583	0.0364583	0.0364583	0.0364583	0.0338542	0.0364583	0.03125	0.0390625	0.0338542	0.0338542	0.0364583	0.0338542	0.0364583	0.0364583	0.0364583	0.0390625	0.0338542	0.0364583	0.0338542	0.0339426	0.0339426	0.0338542	0.0364583	0.0364583	0.0364583	0.0364583	0.0338542	0.0390625	0.0390625	0.0390625	0.0416667
ib_303NorawARM	0.0520833	0.0522193	0.0520833	0.0546875	0.0546875	0.0520833	0.0520833	0.0524934	0.0520833	0.0546875	0.0520833	0.0364583	0.0390625	0.0416667	0.0364583	0.0364583	0.0364583	0.0364583	0.0390625	0.0390625	0.0390625	0.0390625	0.0364583	0.0390625	0.0338542	0.0416667	0.0364583	0.0364583	0.0390625	0.0364583	0.0390625	0.0390625	0.0390625	0.0416667	0.0364583	0.0390625	0.0364583	0.0365535	0.0365535	0.0364583	0.0390625	0.0390625	0.0390625	0.0390625	0.0364583	0.0416667	0.0416667	0.0416667	0.0442708
ib_307NorawARM	0.0494792	0.0496084	0.0494792	0.0520833	0.0520833	0.0494792	0.0494792	0.0498688	0.0494792	0.0520833	0.0494792	0.0338542	0.0364583	0.0390625	0.0338542	0.0338542	0.0338542	0.0338542	0.0364583	0.0364583	0.0364583	0.0364583	0.0338542	0.0364583	0.03125	0.0390625	0.0338542	0.0338542	0.0364583	0.0338542	0.0364583	0.0364583	0.0364583	0.0390625	0.0338542	0.0364583	0.0338542	0.0339426	0.0339426	0.0338542	0.0364583	0.0364583	0.0364583	0.0364583	0.0338542	0.0390625	0.0390625	0.0390625	0.0416667
ib_402AlpadGEO	0.0520833	0.0522193	0.0520833	0.0546875	0.0546875	0.0520833	0.0520833	0.0524934	0.0520833	0.0546875	0.0520833	0.0364583	0.0390625	0.0416667	0.0364583	0.0364583	0.0364583	0.0364583	0.0390625	0.0390625	0.0390625	0.0390625	0.0364583	0.0390625	0.0338542	0.0416667	0.0364583	0.0364583	0.0390625	0.0364583	0.0390625	0.0390625	0.0390625	0.0416667	0.0364583	0.0390625	0.0364583	0.0365535	0.0365535	0.0364583	0.0390625	0.0390625	0.0390625	0.0390625	0.0364583	0.0416667	0.0416667	0.0416667	0.0442708
ib_403AlpadGEO	0.0546875	0.0548303	0.0546875	0.0546875	0.0546875	0.0546875	0.0546875	0.0551181	0.0546875	0.0572917	0.0546875	0.0390625	0.0416667	0.0442708	0.0390625	0.0390625	0.0390625	0.0390625	0.0416667	0.0416667	0.0416667	0.0416667	0.0390625	0.0416667	0.0364583	0.0442708	0.0390625	0.0390625	0.0416667	0.0338542	0.0416667	0.0416667	0.0416667	0.0442708	0.0390625	0.0416667	0.0390625	0.0391645	0.0391645	0.0390625	0.0416667	0.0364583	0.0364583	0.0416667	0.0390625	0.0442708	0.0442708	0.0442708	0.046875
us1104LovecBG	0.0416667	0.0417755	0.0416667	0.0442708	0.0442708	0.0416667	0.0416667	0.0419947	0.0416667	0.0442708	0.0416667	0.0260417	0.0286458	0.03125	0.0260417	0.0260417	0.0260417	0.0260417	0.0286458	0.0286458	0.0286458	0.0286458	0.0260417	0.0286458	0.0234375	0.03125	0.0260417	0.0260417	0.0286458	0.0260417	0.0286458	0.0286458	0.0286458	0.03125	0.0260417	0.0286458	0.0260417	0.0261097	0.0261097	0.0260417	0.0286458	0.0286458	0.0286458	0.0286458	0.0260417	0.03125	0.03125	0.03125	0.0338542
us1109LovecBG	0.0442708	0.0443864	0.0442708	0.046875	0.046875	0.0390625	0.0390625	0.0419947	0.0390625	0.0416667	0.0390625	0.0286458	0.03125	0.0338542	0.0286458	0.0286458	0.0286458	0.0286458	0.03125	0.03125	0.03125	0.03125	0.0286458	0.03125	0.0260417	0.0338542	0.0286458	0.0286458	0.03125	0.0286458	0.03125	0.03125	0.03125	0.0338542	0.0286458	0.03125	0.0286458	0.0287206	0.0287206	0.0286458	0.03125	0.03125	0.03125	0.03125	0.0286458	0.0338542	0.0338542	0.0338542	0.0364583
us1113LovecBG	0.0416667	0.0417755	0.0416667	0.0442708	0.0442708	0.0416667	0.0416667	0.0419947	0.0416667	0.0442708	0.0416667	0.0260417	0.0286458	0.03125	0.0260417	0.0260417	0.0260417	0.0260417	0.0286458	0.0286458	0.0286458	0.0286458	0.0260417	0.0286458	0.0234375	0.03125	0.0260417	0.0260417	0.0286458	0.0260417	0.0286458	0.0286458	0.0286458	0.03125	0.0260417	0.0286458	0.0260417	0.0261097	0.0261097	0.0260417	0.0286458	0.0286458	0.0286458	0.0286458	0.0260417	0.03125	0.03125	0.03125	0.0338542
us1117LovecBG	0.0416667	0.0417755	0.0416667	0.0442708	0.0442708	0.0416667	0.0416667	0.0419947	0.0416667	0.0442708	0.0416667	0.0260417	0.0286458	0.03125	0.0260417	0.0260417	0.0260417	0.0260417	0.0286458	0.0286458	0.0286458	0.0286458	0.0260417	0.0286458	0.0234375	0.03125	0.0260417	0.0260417	0.0286458	0.0260417	0.0286458	0.0286458	0.0286458	0.03125	0.0260417	0.0286458	0.0260417	0.0261097	0.0261097	0.0260417	0.0286458	0.0286458	0.0286458	0.0286458	0.0260417	0.03125	0.03125	0.03125	0.0338542
of_110Cyprus	0.0625	0.0626632	0.0625	0.0651042	0.0651042	0.0625	0.0625	0.0577428	0.0625	0.0651042	0.0625	0.046875	0.0494792	0.0520833	0.046875	0.046875	0.046875	0.046875	0.0494792	0.0494792	0.0494792	0.0494792	0.046875	0.0494792	0.0442708	0.0520833	0.046875	0.046875	0.0494792	0.046875	0.0494792	0.0494792	0.0494792	0.0520833	0.046875	0.0494792	0.046875	0.0469974	0.0469974	0.046875	0.0494792	0.0494792	0.0494792	0.0494792	0.046875	0.046875	0.046875	0.046875	0.0494792
of_135Cyprus	0.0625	0.0626632	0.0625	0.0651042	0.0651042	0.0625	0.0625	0.0577428	0.0625	0.0651042	0.0625	0.046875	0.0494792	0.0520833	0.046875	0.046875	0.046875	0.046875	0.0494792	0.0494792	0.0494792	0.0494792	0.046875	0.0494792	0.0442708	0.0520833	0.046875	0.046875	0.0494792	0.046875	0.0494792	0.0494792	0.0494792	0.0520833	0.046875	0.0494792	0.046875	0.0469974	0.0469974	0.046875	0.0494792	0.0494792	0.0494792	0.0494792	0.046875	0.046875	0.046875	0.046875	0.0494792
of_137Cyprus	0.0625	0.0626632	0.0625	0.0651042	0.0651042	0.0625	0.0625	0.0577428	0.0625	0.0651042	0.0625	0.046875	0.0494792	0.0520833	0.046875	0.046875	0.046875	0.046875	0.0494792	0.0494792	0.0494792	0.0494792	0.046875	0.0494792	0.0442708	0.0520833	0.046875	0.046875	0.0494792	0.046875	0.0494792	0.0494792	0.0494792	0.0520833	0.046875	0.0494792	0.046875	0.0469974	0.0469974	0.046875	0.0494792	0.0494792	0.0494792	0.0494792	0.046875	0.046875	0.046875	0.046875	0.0494792
of_138Cyprus	0.0625	0.0626632	0.0625	0.0651042	0.0651042	0.0625	0.0625	0.0577428	0.0625	0.0651042	0.0625	0.046875	0.0494792	0.0520833	0.046875	0.046875	0.046875	0.046875	0.0494792	0.0494792	0.0494792	0.0494792	0.046875	0.0494792	0.0442708	0.0520833	0.046875	0.046875	0.0494792	0.046875	0.0494792	0.0494792	0.0494792	0.0520833	0.046875	0.0494792	0.046875	0.0469974	0.0469974	0.046875	0.0494792	0.0494792	0.0494792	0.0494792	0.046875	0.046875	0.046875	0.046875	0.0494792
of_215Syria_opGT	0.0546875	0.0548303	0.0546875	0.0572917	0.0572917	0.0546875	0.0546875	0.0551181	0.0546875	0.0572917	0.0546875	0.0390625	0.0416667	0.0442708	0.0390625	0.0390625	0.0390625	0.0390625	0.0416667	0.0416667	0.0416667	0.0416667	0.0390625	0.0416667	0.0364583	0.0442708	0.0390625	0.0390625	0.0416667	0.0390625	0.0416667	0.0416667	0.0416667	0.0442708	0.0390625	0.0416667	0.0390625	0.0391645	0.0391645	0.0390625	0.0416667	0.0416667	0.0416667	0.0416667	0.0390625	0.0390625	0.0390625	0.0390625	0.0416667
of_217Syria_ofGT	0.0625	0.0626632	0.0625	0.0651042	0.0651042	0.0625	0.0625	0.0577428	0.0625	0.0651042	0.0625	0.046875	0.0494792	0.0520833	0.046875	0.046875	0.046875	0.046875	0.0494792	0.0494792	0.0494792	0.0494792	0.046875	0.0494792	0.0442708	0.0520833	0.046875	0.046875	0.0494792	0.046875	0.0494792	0.0494792	0.0494792	0.0520833	0.046875	0.0494792	0.046875	0.0469974	0.0469974	0.046875	0.0494792	0.0494792	0.0494792	0.0494792	0.046875	0.046875	0.046875	0.046875	0.0494792
of_226Syria_ofGT	0.0651042	0.0652742	0.0651042	0.0677083	0.0677083	0.0651042	0.0651042	0.0603675	0.0651042	0.0677083	0.0651042	0.0494792	0.0520833	0.0546875	0.0494792	0.0494792	0.0494792	0.0494792	0.0520833	0.0520833	0.0520833	0.0520833	0.0494792	0.0520833	0.046875	0.0546875	0.0494792	0.0494792	0.0520833	0.0494792	0.0520833	0.0520833	0.0520833	0.0546875	0.0494792	0.0520833	0.0494792	0.0496084	0.0496084	0.0494792	0.0520833	0.0520833	0.0520833	0.0520833	0.0494792	0.0494792	0.0494792	0.0494792	0.0520833
sv_102KourCrete	0.0598958	0.0600522	0.0598958	0.0625	0.0625	0.0598958	0.0598958	0.0551181	0.0598958	0.0625	0.0598958	0.0442708	0.046875	0.0494792	0.0442708	0.0442708	0.0442708	0.0442708	0.046875	0.046875	0.046875	0.046875	0.0442708	0.046875	0.0416667	0.0494792	0.0442708	0.0442708	0.046875	0.0442708	0.046875	0.046875	0.046875	0.0494792	0.0442708	0.046875	0.0442708	0.0443864	0.0443864	0.0442708	0.046875	0.046875	0.046875	0.046875	0.0442708	0.0442708	0.0442708	0.0442708	0.046875
sv_124KourCrete	0.0625	0.0626632	0.0625	0.0651042	0.0651042	0.0625	0.0625	0.0577428	0.0625	0.0651042	0.0625	0.0416667	0.0442708	0.046875	0.0416667	0.0416667	0.0416667	0.0416667	0.0442708	0.0442708	0.0442708	0.0442708	0.0416667	0.0442708	0.0390625	0.046875	0.0416667	0.0416667	0.0442708	0.0416667	0.0442708	0.0442708	0.0442708	0.046875	0.0416667	0.0442708	0.0416667	0.0417755	0.0417755	0.0416667	0.0442708	0.0442708	0.0442708	0.0442708	0.0416667	0.046875	0.046875	0.046875	0.0494792
sv_201VrissesCrete	0.0651042	0.0652742	0.0651042	0.0677083	0.0677083	0.0651042	0.0651042	0.0603675	0.0651042	0.0677083	0.0651042	0.046875	0.0494792	0.0520833	0.046875	0.046875	0.046875	0.046875	0.0494792	0.0494792	0.0494792	0.0494792	0.046875	0.0494792	0.0442708	0.0520833	0.046875	0.046875	0.0494792	0.046875	0.0494792	0.0494792	0.0494792	0.0520833	0.046875	0.0494792	0.046875	0.0469974	0.0469974	0.046875	0.0494792	0.0494792	0.0494792	0.0494792	0.046875	0.046875	0.046875	0.046875	0.0494792
sv_204VrissesCrete	0.0625	0.0626632	0.0625	0.0651042	0.0651042	0.0625	0.0625	0.0577428	0.0625	0.0651042	0.0625	0.046875	0.0494792	0.0520833	0.046875	0.046875	0.046875	0.046875	0.0494792	0.0494792	0.0494792	0.0494792	0.046875	0.0494792	0.0442708	0.0520833	0.046875	0.046875	0.0494792	0.046875	0.0494792	0.0494792	0.0494792	0.0520833	0.046875	0.0494792	0.046875	0.0469974	0.0469974	0.046875	0.0494792	0.0494792	0.0494792	0.0494792	0.046875	0.0442708	0.0442708	0.0442708	0.046875
sv_207VrissesCrete	0.0651042	0.0652742	0.0651042	0.0677083	0.0677083	0.0651042	0.0651042	0.0603675	0.0651042	0.0677083	0.0651042	0.0494792	0.0520833	0.0546875	0.0494792	0.0494792	0.0494792	0.0494792	0.0520833	0.0520833	0.0520833	0.0520833	0.0494792	0.0520833	0.046875	0.0546875	0.0494792	0.0494792	0.0520833	0.0494792	0.0520833	0.0520833	0.0520833	0.0546875	0.0494792	0.0520833	0.0494792	0.0496084	0.0496084	0.0494792	0.0520833	0.0520833	0.0520833	0.0520833	0.0494792	0.046875	0.046875	0.046875	0.0494792
sv_220VrissesCrete	0.0625	0.0626632	0.0625	0.0651042	0.0651042	0.0625	0.0625	0.0577428	0.0625	0.0651042	0.0625	0.046875	0.0494792	0.0520833	0.046875	0.046875	0.046875	0.046875	0.0494792	0.0494792	0.0494792	0.0494792	0.046875	0.0494792	0.0442708	0.0520833	0.046875	0.046875	0.0494792	0.046875	0.0494792	0.0494792	0.0494792	0.0520833	0.046875	0.0494792	0.046875	0.0469974	0.0469974	0.046875	0.0494792	0.0494792	0.0494792	0.0494792	0.046875	0.0442708	0.0442708	0.0442708	0.046875
sv_309VrissesCrete	0.0625	0.0626632	0.0625	0.0651042	0.0651042	0.0625	0.0625	0.0577428	0.0625	0.0651042	0.0625	0.046875	0.0494792	0.0520833	0.046875	0.046875	0.046875	0.046875	0.0494792	0.0494792	0.0494792	0.0494792	0.046875	0.0494792	0.0442708	0.0520833	0.046875	0.046875	0.0494792	0.046875	0.0494792	0.0494792	0.0494792	0.0520833	0.046875	0.0494792	0.046875	0.0469974	0.0469974	0.046875	0.0494792	0.0494792	0.0494792	0.0494792	0.046875	0.0442708	0.0442708	0.0442708	0.046875
sv4a2DiktiCrete	0.0625	0.0626632	0.0625	0.0651042	0.0651042	0.0625	0.0625	0.0577428	0.0625	0.0651042	0.0625	0.046875	0.0494792	0.0520833	0.046875	0.046875	0.046875	0.046875	0.0494792	0.0494792	0.0494792	0.0494792	0.046875	0.0494792	0.0442708	0.0520833	0.046875	0.046875	0.0494792	0.046875	0.0494792	0.0494792	0.0494792	0.0520833	0.046875	0.0494792	0.046875	0.0469974	0.0469974	0.046875	0.0494792	0.0494792	0.0494792	0.0494792	0.046875	0.0442708	0.0442708	0.0442708	0.046875
sv4a3DiktiCrete	0.0598958	0.0600522	0.0598958	0.0625	0.0625	0.0598958	0.0598958	0.0551181	0.0598958	0.0625	0.0598958	0.0442708	0.046875	0.0494792	0.0442708	0.0442708	0.0442708	0.0442708	0.046875	0.046875	0.046875	0.046875	0.0442708	0.046875	0.0416667	0.0494792	0.0442708	0.0442708	0.046875	0.0442708	0.046875	0.046875	0.046875	0.0494792	0.0442708	0.046875	0.0442708	0.0443864	0.0443864	0.0442708	0.046875	0.046875	0.046875	0.046875	0.0442708	0.0442708	0.0442708	0.0442708	0.046875
sv4a4DiktiCrete	0.0598958	0.0600522	0.0598958	0.0625	0.0625	0.0598958	0.0598958	0.0551181	0.0598958	0.0625	0.0598958	0.0442708	0.046875	0.0494792	0.0442708	0.0442708	0.0442708	0.0442708	0.046875	0.046875	0.046875	0.046875	0.0442708	0.046875	0.0416667	0.0494792	0.0442708	0.0442708	0.046875	0.0442708	0.046875	0.046875	0.046875	0.0494792	0.0442708	0.046875	0.0442708	0.0443864	0.0443864	0.0442708	0.046875	0.046875	0.046875	0.046875	0.0442708	0.0442708	0.0442708	0.0442708	0.046875
sv4a5DiktiCrete	0.0598958	0.0600522	0.0598958	0.0625	0.0625	0.0598958	0.0598958	0.0551181	0.0598958	0.0625	0.0598958	0.0494792	0.0520833	0.0546875	0.0494792	0.0494792	0.0494792	0.0494792	0.0520833	0.0520833	0.0520833	0.0520833	0.0494792	0.0520833	0.046875	0.0546875	0.0494792	0.0494792	0.0520833	0.0494792	0.0520833	0.0520833	0.0520833	0.0546875	0.0494792	0.0520833	0.0494792	0.0496084	0.0496084	0.0494792	0.0520833	0.0520833	0.0520833	0.0520833	0.0494792	0.046875	0.046875	0.046875	0.0494792
sv4b0DiktiCrete	0.0625	0.0626632	0.0625	0.0651042	0.0651042	0.0625	0.0625	0.0577428	0.0625	0.0651042	0.0625	0.046875	0.0494792	0.0520833	0.046875	0.046875	0.046875	0.046875	0.0494792	0.0494792	0.0494792	0.0494792	0.046875	0.0494792	0.0442708	0.0520833	0.046875	0.046875	0.0494792	0.046875	0.0494792	0.0494792	0.0494792	0.0520833	0.046875	0.0494792	0.046875	0.0469974	0.0469974	0.046875	0.0494792	0.0494792	0.0494792	0.0494792	0.046875	0.046875	0.046875	0.046875	0.0494792
sv4b2DiktiCrete	0.0494792	0.0496084	0.0494792	0.0520833	0.0520833	0.0494792	0.0494792	0.0498688	0.0494792	0.0520833	0.0494792	0.0338542	0.0364583	0.0390625	0.0338542	0.0338542	0.0338542	0.0338542	0.0364583	0.0364583	0.0364583	0.0364583	0.0338542	0.0364583	0.03125	0.0390625	0.0338542	0.0338542	0.0364583	0.0338542	0.0364583	0.0364583	0.0364583	0.0390625	0.0338542	0.0364583	0.0338542	0.0339426	0.0339426	0.0338542	0.0364583	0.0364583	0.0364583	0.0364583	0.0338542	0.0390625	0.0390625	0.0390625	0.0416667
sv4b3DiktiCrete	0.0520833	0.0522193	0.0520833	0.0546875	0.0546875	0.0520833	0.0520833	0.0524934	0.0520833	0.0546875	0.0520833	0.0364583	0.0390625	0.0416667	0.0364583	0.0364583	0.0364583	0.0364583	0.0390625	0.0390625	0.0390625	0.0390625	0.0364583	0.0390625	0.0338542	0.0416667	0.0364583	0.0364583	0.0390625	0.0364583	0.0390625	0.0390625	0.0390625	0.0416667	0.0364583	0.0390625	0.0364583	0.0365535	0.0365535	0.0364583	0.0390625	0.0390625	0.0390625	0.0390625	0.0364583	0.0416667	0.0416667	0.0416667	0.0442708
sv4b10DiktiCrete	0.0494792	0.0496084	0.0494792	0.0520833	0.0520833	0.0494792	0.0494792	0.0498688	0.0494792	0.0520833	0.0494792	0.0338542	0.0364583	0.0390625	0.0338542	0.0338542	0.0338542	0.0338542	0.0364583	0.0364583	0.0364583	0.0364583	0.0338542	0.0364583	0.03125	0.0390625	0.0338542	0.0338542	0.0364583	0.0338542	0.0364583	0.0364583	0.0364583	0.0390625	0.0338542	0.0364583	0.0338542	0.0339426	0.0339426	0.0338542	0.0364583	0.0364583	0.0364583	0.0364583	0.0338542	0.0390625	0.0390625	0.0390625	0.0416667
sv4b12DiktiCrete	0.0520833	0.0522193	0.0520833	0.0546875	0.0546875	0.0520833	0.0520833	0.0524934	0.0520833	0.0546875	0.0520833	0.0364583	0.0390625	0.0416667	0.0364583	0.0364583	0.0364583	0.0364583	0.0390625	0.0390625	0.0390625	0.0390625	0.0364583	0.0390625	0.0338542	0.0416667	0.0364583	0.0364583	0.0390625	0.0364583	0.0390625	0.0390625	0.0390625	0.0416667	0.0364583	0.0390625	0.0364583	0.0365535	0.0365535	0.0364583	0.0390625	0.0390625	0.0390625	0.0390625	0.0364583	0.0416667	0.0416667	0.0416667	0.0442708
sv4b18DiktiCrete	0.0598958	0.0600522	0.0598958	0.0625	0.0625	0.0598958	0.0598958	0.0551181	0.0598958	0.0625	0.0598958	0.0442708	0.046875	0.0494792	0.0442708	0.0442708	0.0442708	0.0442708	0.046875	0.046875	0.046875	0.046875	0.0442708	0.046875	0.0416667	0.0494792	0.0442708	0.0442708	0.046875	0.0442708	0.046875	0.046875	0.046875	0.0494792	0.0442708	0.046875	0.0442708	0.0443864	0.0443864	0.0442708	0.046875	0.046875	0.046875	0.046875	0.0442708	0.0442708	0.0442708	0.0442708	0.046875
sv4b20DiktiCrete	0.0520833	0.0522193	0.0520833	0.0546875	0.0546875	0.0520833	0.0520833	0.0472441	0.0520833	0.0546875	0.0520833	0.0364583	0.0390625	0.0416667	0.0364583	0.0364583	0.0364583	0.0364583	0.0390625	0.0390625	0.0390625	0.0390625	0.0364583	0.0390625	0.0338542	0.0416667	0.0364583	0.0364583	0.0390625	0.0364583	0.0390625	0.0390625	0.0390625	0.0416667	0.0364583	0.0390625	0.0364583	0.0365535	0.0365535	0.0364583	0.0390625	0.0390625	0.0390625	0.0390625	0.0364583	0.0364583	0.0364583	0.0364583	0.0390625
sv4b30DiktiCrete	0.0598958	0.0600522	0.0598958	0.0625	0.0625	0.0598958	0.0598958	0.0551181	0.0598958	0.0625	0.0598958	0.0442708	0.046875	0.0494792	0.0442708	0.0442708	0.0442708	0.0442708	0.046875	0.046875	0.046875	0.046875	0.0442708	0.046875	0.0416667	0.0494792	0.0442708	0.0442708	0.046875	0.0442708	0.046875	0.046875	0.046875	0.0494792	0.0442708	0.046875	0.0442708	0.0443864	0.0443864	0.0442708	0.046875	0.046875	0.046875	0.046875	0.0442708	0.0442708	0.0442708	0.0442708	0.046875
sv4b31DiktiCrete	0.0625	0.0626632	0.0625	0.0651042	0.0651042	0.0625	0.0625	0.0577428	0.0625	0.0651042	0.0625	0.046875	0.0494792	0.0520833	0.046875	0.046875	0.046875	0.046875	0.0494792	0.0494792	0.0494792	0.0494792	0.046875	0.0494792	0.0442708	0.0520833	0.046875	0.046875	0.0494792	0.046875	0.0494792	0.0494792	0.0494792	0.0520833	0.046875	0.0494792	0.046875	0.0469974	0.0469974	0.046875	0.0494792	0.0494792	0.0494792	0.0494792	0.046875	0.046875	0.046875	0.046875	0.0494792
op_404StVallierF	0.0520833	0.0522193	0.0520833	0.0546875	0.0546875	0.0494792	0.0494792	0.0498688	0.0494792	0.0520833	0.0494792	0.0390625	0.0416667	0.0442708	0.0390625	0.0390625	0.0390625	0.0390625	0.0416667	0.0416667	0.0416667	0.0416667	0.0390625	0.0416667	0.0364583	0.0442708	0.0390625	0.0390625	0.0416667	0.0390625	0.0416667	0.0416667	0.0416667	0.0442708	0.0390625	0.0416667	0.0390625	0.0391645	0.0391645	0.0390625	0.0416667	0.0416667	0.0416667	0.0416667	0.0390625	0.0390625	0.0390625	0.0390625	0.0416667
op_407StVallierF	0.0520833	0.0522193	0.0520833	0.0546875	0.0546875	0.0494792	0.0494792	0.0498688	0.0494792	0.0520833	0.0494792	0.0390625	0.0416667	0.0442708	0.0390625	0.0390625	0.0390625	0.0390625	0.0416667	0.0416667	0.0416667	0.0416667	0.0390625	0.0416667	0.0364583	0.0442708	0.0390625	0.0390625	0.0416667	0.0390625	0.0416667	0.0416667	0.0416667	0.0442708	0.0390625	0.0416667	0.0390625	0.0391645	0.0391645	0.0390625	0.0416667	0.0416667	0.0416667	0.0416667	0.0390625	0.0390625	0.0390625	0.0390625	0.0416667
op_502CaussolsF	0.0546875	0.0548303	0.0546875	0.0572917	0.0572917	0.0546875	0.0546875	0.0551181	0.0546875	0.0572917	0.0546875	0.038961	0.0415584	0.0441558	0.038961	0.038961	0.038961	0.038961	0.0415584	0.0415584	0.0415584	0.0415584	0.038961	0.0415584	0.0363636	0.0441558	0.038961	0.038961	0.0415584	0.038961	0.0415584	0.0415584	0.0415584	0.0441558	0.038961	0.0415584	0.038961	0.0390625	0.0390625	0.038961	0.0415584	0.0415584	0.0415584	0.0415584	0.038961	0.0390625	0.0390625	0.0390625	0.0416667
op_509CaussolsF	0.0520833	0.0522193	0.0520833	0.0546875	0.0546875	0.0494792	0.0494792	0.0498688	0.0494792	0.0520833	0.0494792	0.038961	0.0415584	0.0441558	0.038961	0.038961	0.038961	0.038961	0.0415584	0.0415584	0.0415584	0.0415584	0.038961	0.0415584	0.0363636	0.0441558	0.038961	0.038961	0.0415584	0.038961	0.0415584	0.0415584	0.0415584	0.0441558	0.038961	0.0415584	0.038961	0.0390625	0.0390625	0.038961	0.0415584	0.0415584	0.0415584	0.0415584	0.038961	0.0390625	0.0390625	0.0390625	0.0416667
op_702ArezzoI	0.0520833	0.0522193	0.0520833	0.0546875	0.0546875	0.0520833	0.0520833	0.0524934	0.0520833	0.0546875	0.0520833	0.0364583	0.0390625	0.0416667	0.0364583	0.0364583	0.0364583	0.0364583	0.0390625	0.0390625	0.0390625	0.0390625	0.0364583	0.0390625	0.0338542	0.0416667	0.0364583	0.0364583	0.0390625	0.0364583	0.0390625	0.0390625	0.0390625	0.0416667	0.0364583	0.0390625	0.0364583	0.0365535	0.0365535	0.0364583	0.0390625	0.0390625	0.0390625	0.0390625	0.0364583	0.0364583	0.0364583	0.0364583	0.0390625
op_703ArezzoI	0.0520833	0.0522193	0.0520833	0.0546875	0.0546875	0.0520833	0.0520833	0.0524934	0.0520833	0.0546875	0.0520833	0.0364583	0.0390625	0.0416667	0.0364583	0.0364583	0.0364583	0.0364583	0.0390625	0.0390625	0.0390625	0.0390625	0.0364583	0.0390625	0.0338542	0.0416667	0.0364583	0.0364583	0.0390625	0.0364583	0.0390625	0.0390625	0.0390625	0.0416667	0.0364583	0.0390625	0.0364583	0.0365535	0.0365535	0.0364583	0.0390625	0.0390625	0.0390625	0.0390625	0.0364583	0.0364583	0.0364583	0.0364583	0.0390625
op_816VdAudeF	0.0546875	0.0548303	0.0546875	0.0572917	0.0572917	0.0520833	0.0520833	0.0524934	0.0520833	0.0546875	0.0520833	0.0415584	0.0441558	0.0467533	0.0415584	0.0415584	0.0415584	0.0415584	0.0441558	0.0441558	0.0441558	0.0441558	0.0415584	0.0441558	0.038961	0.0467533	0.0415584	0.0415584	0.0441558	0.0415584	0.0441558	0.0441558	0.0441558	0.0467533	0.0415584	0.0441558	0.0415584	0.0416667	0.0416667	0.0415584	0.0441558	0.0441558	0.0441558	0.0441558	0.0415584	0.0364583	0.0364583	0.0364583	0.0390625
op_818VdAudeF	0.0546875	0.0548303	0.0546875	0.0572917	0.0572917	0.0520833	0.0520833	0.0524934	0.0520833	0.0546875	0.0520833	0.0415584	0.0441558	0.0467533	0.0415584	0.0415584	0.0415584	0.0415584	0.0441558	0.0441558	0.0441558	0.0441558	0.0415584	0.0441558	0.038961	0.0467533	0.0415584	0.0415584	0.0441558	0.0415584	0.0441558	0.0441558	0.0441558	0.0467533	0.0415584	0.0441558	0.0415584	0.0416667	0.0416667	0.0415584	0.0441558	0.0441558	0.0441558	0.0441558	0.0415584	0.0364583	0.0364583	0.0364583	0.0390625
op_926MontsecE	0.0520833	0.0522193	0.0520833	0.0546875	0.0546875	0.0494792	0.0494792	0.0498688	0.0494792	0.0520833	0.0494792	0.038961	0.0415584	0.0441558	0.038961	0.038961	0.038961	0.038961	0.0415584	0.0415584	0.0415584	0.0415584	0.038961	0.0415584	0.0363636	0.0441558	0.038961	0.038961	0.0415584	0.038961	0.0415584	0.0415584	0.0415584	0.0441558	0.038961	0.0415584	0.038961	0.0390625	0.0390625	0.038961	0.0415584	0.0415584	0.0415584	0.0415584	0.038961	0.0390625	0.0390625	0.0390625	0.0416667
op1001VdLlobregatE	0.0520833	0.0522193	0.0520833	0.0546875	0.0546875	0.0494792	0.0494792	0.0498688	0.0494792	0.0520833	0.0494792	0.0390625	0.0416667	0.0442708	0.0390625	0.0390625	0.0390625	0.0390625	0.0416667	0.0416667	0.0416667	0.0416667	0.0390625	0.0416667	0.0364583	0.0442708	0.0390625	0.0390625	0.0416667	0.0390625	0.0416667	0.0416667	0.0416667	0.0442708	0.0390625	0.0416667	0.0390625	0.0391645	0.0391645	0.0390625	0.0416667	0.0416667	0.0416667	0.0416667	0.0390625	0.0390625	0.0390625	0.0390625	0.0416667
op1002VdLlobregatE	0.0520833	0.0522193	0.0520833	0.0546875	0.0546875	0.0494792	0.0494792	0.0498688	0.0494792	0.0520833	0.0494792	0.0390625	0.0416667	0.0442708	0.0390625	0.0390625	0.0390625	0.0390625	0.0416667	0.0416667	0.0416667	0.0416667	0.0390625	0.0416667	0.0364583	0.0442708	0.0390625	0.0390625	0.0416667	0.0390625	0.0416667	0.0416667	0.0416667	0.0442708	0.0390625	0.0416667	0.0390625	0.0391645	0.0391645	0.0390625	0.0416667	0.0416667	0.0416667	0.0416667	0.0390625	0.0390625	0.0390625	0.0390625	0.0416667
op1101VdLlobregatE	0.0520833	0.0522193	0.0520833	0.0546875	0.0546875	0.0494792	0.0494792	0.0498688	0.0494792	0.0520833	0.0494792	0.0390625	0.0416667	0.0442708	0.0390625	0.0390625	0.0390625	0.0390625	0.0416667	0.0416667	0.0416667	0.0416667	0.0390625	0.0416667	0.0364583	0.0442708	0.0390625	0.0390625	0.0416667	0.0390625	0.0416667	0.0416667	0.0416667	0.0442708	0.0390625	0.0416667	0.0390625	0.0391645	0.0391645	0.0390625	0.0416667	0.0416667	0.0416667	0.0416667	0.0390625	0.0390625	0.0390625	0.0390625	0.0416667
op1102VdLlobregatE	0.0520833	0.0522193	0.0520833	0.0546875	0.0546875	0.0494792	0.0494792	0.0498688	0.0494792	0.0520833	0.0494792	0.0390625	0.0416667	0.0442708	0.0390625	0.0390625	0.0390625	0.0390625	0.0416667	0.0416667	0.0416667	0.0416667	0.0390625	0.0416667	0.0364583	0.0442708	0.0390625	0.0390625	0.0416667	0.0390625	0.0416667	0.0416667	0.0416667	0.0442708	0.0390625	0.0416667	0.0390625	0.0391645	0.0391645	0.0390625	0.0416667	0.0416667	0.0416667	0.0416667	0.0390625	0.0390625	0.0390625	0.0390625	0.0416667
op1215GdJonteF	0.0572917	0.0574412	0.0572917	0.0598958	0.0598958	0.0546875	0.0546875	0.0551181	0.0546875	0.0572917	0.0546875	0.0441558	0.0467533	0.0493507	0.0441558	0.0441558	0.0441558	0.0441558	0.0467533	0.0467533	0.0467533	0.0467533	0.0441558	0.0467533	0.0415584	0.0493507	0.0441558	0.0441558	0.0467533	0.0441558	0.0467533	0.0467533	0.0467533	0.0493507	0.0441558	0.0467533	0.0441558	0.0442708	0.0442708	0.0441558	0.0467533	0.0467533	0.0467533	0.0467533	0.0441558	0.0442708	0.0442708	0.0442708	0.046875
op1335GdTarnF	0.0546875	0.0548303	0.0546875	0.0572917	0.0572917	0.0520833	0.0520833	0.0524934	0.0520833	0.0546875	0.0520833	0.0416667	0.0442708	0.046875	0.0416667	0.0416667	0.0416667	0.0416667	0.0442708	0.0442708	0.0442708	0.0442708	0.0416667	0.0442708	0.0390625	0.046875	0.0416667	0.0416667	0.0442708	0.0416667	0.0442708	0.0442708	0.0442708	0.046875	0.0416667	0.0442708	0.0416667	0.0417755	0.0417755	0.0416667	0.0442708	0.0442708	0.0442708	0.0442708	0.0416667	0.0416667	0.0416667	0.0416667	0.0442708
op1337GdTarnF	0.0520833	0.0522193	0.0520833	0.0546875	0.0546875	0.0494792	0.0494792	0.0498688	0.0494792	0.0520833	0.0494792	0.038961	0.0415584	0.0441558	0.038961	0.038961	0.038961	0.038961	0.0415584	0.0415584	0.0415584	0.0415584	0.038961	0.0415584	0.0363636	0.0441558	0.038961	0.038961	0.0415584	0.038961	0.0415584	0.0415584	0.0415584	0.0441558	0.038961	0.0415584	0.038961	0.0390625	0.0390625	0.038961	0.0415584	0.0415584	0.0415584	0.0415584	0.038961	0.0390625	0.0390625	0.0390625	0.0416667
op1338GdTarnF	0.0520833	0.0522193	0.0520833	0.0546875	0.0546875	0.0494792	0.0494792	0.0498688	0.0494792	0.0520833	0.0494792	0.038961	0.0415584	0.0441558	0.038961	0.038961	0.038961	0.038961	0.0415584	0.0415584	0.0415584	0.0415584	0.038961	0.0415584	0.0363636	0.0441558	0.038961	0.038961	0.0415584	0.038961	0.0415584	0.0415584	0.0415584	0.0441558	0.038961	0.0415584	0.038961	0.0390625	0.0390625	0.038961	0.0415584	0.0415584	0.0415584	0.0415584	0.038961	0.0390625	0.0390625	0.0390625	0.0416667
op1341GdTarnF	0.0520833	0.0522193	0.0520833	0.0546875	0.0546875	0.0494792	0.0494792	0.0498688	0.0494792	0.0520833	0.0494792	0.0390625	0.0416667	0.0442708	0.0390625	0.0390625	0.0390625	0.0390625	0.0416667	0.0416667	0.0416667	0.0416667	0.0390625	0.0416667	0.0364583	0.0442708	0.0390625	0.0390625	0.0416667	0.0390625	0.0416667	0.0416667	0.0416667	0.0442708	0.0390625	0.0416667	0.0390625	0.0391645	0.0391645	0.0390625	0.0416667	0.0416667	0.0416667	0.0416667	0.0390625	0.0390625	0.0390625	0.0390625	0.0416667
op1343GdTarnF	0.0520833	0.0522193	0.0520833	0.0546875	0.0546875	0.0494792	0.0494792	0.0498688	0.0494792	0.0520833	0.0494792	0.0390625	0.0416667	0.0442708	0.0390625	0.0390625	0.0390625	0.0390625	0.0416667	0.0416667	0.0416667	0.0416667	0.0390625	0.0416667	0.0364583	0.0442708	0.0390625	0.0390625	0.0416667	0.0390625	0.0416667	0.0416667	0.0416667	0.0442708	0.0390625	0.0416667	0.0390625	0.0391645	0.0391645	0.0390625	0.0416667	0.0416667	0.0416667	0.0416667	0.0390625	0.0390625	0.0390625	0.0390625	0.0416667
op1368GdTarnF	0.0520833	0.0522193	0.0520833	0.0546875	0.0546875	0.0494792	0.0494792	0.0498688	0.0494792	0.0520833	0.0494792	0.038961	0.0415584	0.0441558	0.038961	0.038961	0.038961	0.038961	0.0415584	0.0415584	0.0415584	0.0415584	0.038961	0.0415584	0.0363636	0.0441558	0.038961	0.038961	0.0415584	0.038961	0.0415584	0.0415584	0.0415584	0.0441558	0.038961	0.0415584	0.038961	0.0390625	0.0390625	0.038961	0.0415584	0.0415584	0.0415584	0.0415584	0.038961	0.0390625	0.0390625	0.0390625	0.0416667
op1374GdTarnF	0.0546875	0.0548303	0.0546875	0.0572917	0.0572917	0.0520833	0.0520833	0.0524934	0.0520833	0.0546875	0.0520833	0.0415584	0.0441558	0.0467533	0.0415584	0.0415584	0.0415584	0.0415584	0.0441558	0.0441558	0.0441558	0.0441558	0.0415584	0.0441558	0.038961	0.0467533	0.0415584	0.0415584	0.0441558	0.0415584	0.0441558	0.0441558	0.0441558	0.0467533	0.0415584	0.0441558	0.0415584	0.0416667	0.0416667	0.0415584	0.0441558	0.0441558	0.0441558	0.0441558	0.0415584	0.0416667	0.0416667	0.0416667	0.0442708
op1416VdLotF	0.0520833	0.0522193	0.0520833	0.0546875	0.0546875	0.0494792	0.0494792	0.0498688	0.0494792	0.0520833	0.0494792	0.038961	0.0415584	0.0441558	0.038961	0.038961	0.038961	0.038961	0.0415584	0.0415584	0.0415584	0.0415584	0.038961	0.0415584	0.0363636	0.0441558	0.038961	0.038961	0.0415584	0.038961	0.0415584	0.0415584	0.0415584	0.0441558	0.038961	0.0415584	0.038961	0.0390625	0.0390625	0.038961	0.0415584	0.0415584	0.0415584	0.0415584	0.038961	0.0390625	0.0390625	0.0390625	0.0416667
op1432VdLotF	0.0598958	0.0600522	0.0598958	0.0625	0.0625	0.0572917	0.0572917	0.0577428	0.0572917	0.0598958	0.0572917	0.0467533	0.0441558	0.0519481	0.0467533	0.0467533	0.0467533	0.0467533	0.0493507	0.0493507	0.0493507	0.0493507	0.0467533	0.0493507	0.0441558	0.0467533	0.0467533	0.0467533	0.0493507	0.0467533	0.0493507	0.0493507	0.0493507	0.0519481	0.0467533	0.0493507	0.0467533	0.046875	0.046875	0.0467533	0.0493507	0.0493507	0.0493507	0.0493507	0.0467533	0.046875	0.046875	0.046875	0.0494792
op1434VdLotF	0.0598958	0.0600522	0.0598958	0.0625	0.0625	0.0572917	0.0572917	0.0577428	0.0572917	0.0598958	0.0572917	0.0467533	0.0441558	0.0519481	0.0467533	0.0467533	0.0467533	0.0467533	0.0493507	0.0493507	0.0493507	0.0493507	0.0467533	0.0493507	0.0441558	0.0467533	0.0467533	0.0467533	0.0493507	0.0467533	0.0493507	0.0493507	0.0493507	0.0519481	0.0467533	0.0493507	0.0467533	0.046875	0.046875	0.0467533	0.0493507	0.0493507	0.0493507	0.0493507	0.0467533	0.046875	0.046875	0.046875	0.0494792
op1516CseNoirF	0.0572917	0.0574412	0.0572917	0.0598958	0.0598958	0.0546875	0.0546875	0.0551181	0.0546875	0.0572917	0.0546875	0.0442708	0.046875	0.0494792	0.0442708	0.0442708	0.0442708	0.0442708	0.046875	0.046875	0.046875	0.046875	0.0442708	0.046875	0.0416667	0.0494792	0.0442708	0.0442708	0.046875	0.0442708	0.046875	0.046875	0.046875	0.0494792	0.0442708	0.046875	0.0442708	0.0443864	0.0443864	0.0442708	0.046875	0.046875	0.046875	0.046875	0.0442708	0.0442708	0.0442708	0.0442708	0.046875
op1607CseNoirF	0.0546875	0.0548303	0.0546875	0.0572917	0.0572917	0.0520833	0.0520833	0.0524934	0.0520833	0.0546875	0.0520833	0.0415584	0.0441558	0.0467533	0.0415584	0.0415584	0.0415584	0.0415584	0.0441558	0.0441558	0.0441558	0.0441558	0.0415584	0.0441558	0.038961	0.0467533	0.0415584	0.0415584	0.0441558	0.0415584	0.0441558	0.0441558	0.0441558	0.0467533	0.0415584	0.0441558	0.0415584	0.0416667	0.0416667	0.0415584	0.0441558	0.0441558	0.0441558	0.0441558	0.0415584	0.0416667	0.0416667	0.0416667	0.0442708
op1608CseNoirF	0.0520833	0.0522193	0.0520833	0.0546875	0.0546875	0.0494792	0.0494792	0.0498688	0.0494792	0.0520833	0.0494792	0.038961	0.0415584	0.0441558	0.038961	0.038961	0.038961	0.038961	0.0415584	0.0415584	0.0415584	0.0415584	0.038961	0.0415584	0.0363636	0.0441558	0.038961	0.038961	0.0415584	0.038961	0.0415584	0.0415584	0.0415584	0.0441558	0.038961	0.0415584	0.038961	0.0390625	0.0390625	0.038961	0.0415584	0.0415584	0.0415584	0.0415584	0.038961	0.0390625	0.0390625	0.0390625	0.0416667
ot_103BGTue	0.0598958	0.0600522	0.0598958	0.0625	0.0625	0.0598958	0.0598958	0.0603675	0.0598958	0.0625	0.0598958	0.0442708	0.046875	0.0494792	0.0442708	0.0442708	0.0442708	0.0442708	0.046875	0.046875	0.046875	0.046875	0.0442708	0.046875	0.0416667	0.0494792	0.0442708	0.0442708	0.046875	0.0442708	0.046875	0.046875	0.046875	0.0494792	0.0442708	0.046875	0.0442708	0.0443864	0.0443864	0.0442708	0.046875	0.046875	0.046875	0.046875	0.0442708	0.0442708	0.0442708	0.0442708	0.046875
ot_104BGTue	0.0546875	0.0548303	0.0546875	0.0572917	0.0572917	0.0546875	0.0546875	0.0551181	0.0546875	0.0572917	0.0546875	0.038961	0.0415584	0.0441558	0.038961	0.038961	0.038961	0.038961	0.0415584	0.0415584	0.0415584	0.0415584	0.038961	0.0415584	0.0363636	0.0441558	0.038961	0.038961	0.0415584	0.038961	0.0415584	0.0415584	0.0415584	0.0441558	0.038961	0.0415584	0.038961	0.0390625	0.0390625	0.038961	0.0415584	0.0415584	0.0415584	0.0415584	0.038961	0.0390625	0.0390625	0.0390625	0.0416667
ot_105BGTue	0.0598958	0.0600522	0.0598958	0.0625	0.0625	0.0598958	0.0598958	0.0603675	0.0598958	0.0625	0.0598958	0.0442708	0.046875	0.0494792	0.0442708	0.0442708	0.0442708	0.0442708	0.046875	0.046875	0.046875	0.046875	0.0442708	0.046875	0.0416667	0.0494792	0.0442708	0.0442708	0.046875	0.0442708	0.046875	0.046875	0.046875	0.0494792	0.0442708	0.046875	0.0442708	0.0443864	0.0443864	0.0442708	0.046875	0.046875	0.046875	0.046875	0.0442708	0.0442708	0.0442708	0.0442708	0.046875
ot_202AetnaSicily	0.0572917	0.0574412	0.0572917	0.0598958	0.0598958	0.0572917	0.0572917	0.0577428	0.0572917	0.0598958	0.0572917	0.0416667	0.0442708	0.046875	0.0416667	0.0416667	0.0416667	0.0416667	0.0442708	0.0442708	0.0442708	0.0442708	0.0416667	0.0442708	0.0390625	0.046875	0.0416667	0.0416667	0.0442708	0.0416667	0.0442708	0.0442708	0.0442708	0.046875	0.0416667	0.0442708	0.0416667	0.0417755	0.0417755	0.0416667	0.0442708	0.0442708	0.0442708	0.0442708	0.0416667	0.0416667	0.0416667	0.0416667	0.0442708
ot_203AetnaSicily	0.0572917	0.0574412	0.0572917	0.0598958	0.0598958	0.0572917	0.0572917	0.0577428	0.0572917	0.0598958	0.0572917	0.0416667	0.0442708	0.046875	0.0416667	0.0416667	0.0416667	0.0416667	0.0442708	0.0442708	0.0442708	0.0442708	0.0416667	0.0442708	0.0390625	0.046875	0.0416667	0.0416667	0.0442708	0.0416667	0.0442708	0.0442708	0.0442708	0.046875	0.0416667	0.0442708	0.0416667	0.0417755	0.0417755	0.0416667	0.0442708	0.0442708	0.0442708	0.0442708	0.0416667	0.0416667	0.0416667	0.0416667	0.0442708
ot_204AetnaSicily	0.0572917	0.0574412	0.0572917	0.0598958	0.0598958	0.0572917	0.0572917	0.0577428	0.0572917	0.0598958	0.0572917	0.0416667	0.0442708	0.046875	0.0416667	0.0416667	0.0416667	0.0416667	0.0442708	0.0442708	0.0442708	0.0442708	0.0416667	0.0442708	0.0390625	0.046875	0.0416667	0.0416667	0.0442708	0.0416667	0.0442708	0.0442708	0.0442708	0.046875	0.0416667	0.0442708	0.0416667	0.0417755	0.0417755	0.0416667	0.0442708	0.0442708	0.0442708	0.0442708	0.0416667	0.0416667	0.0416667	0.0416667	0.0442708
ot_207AetnaSicily	0.0546875	0.0548303	0.0546875	0.0572917	0.0572917	0.0546875	0.0546875	0.0551181	0.0546875	0.0572917	0.0546875	0.0390625	0.0416667	0.0442708	0.0390625	0.0390625	0.0390625	0.0390625	0.0416667	0.0416667	0.0416667	0.0416667	0.0390625	0.0416667	0.0364583	0.0442708	0.0390625	0.0390625	0.0416667	0.0390625	0.0416667	0.0416667	0.0416667	0.0442708	0.0390625	0.0416667	0.0390625	0.0391645	0.0391645	0.0390625	0.0416667	0.0416667	0.0416667	0.0416667	0.0390625	0.0390625	0.0390625	0.0390625	0.0416667
gd_025MorArb	0.0546875	0.0548303	0.0546875	0.0572917	0.0572917	0.0494792	0.0494792	0.0472441	0.0494792	0.0520833	0.0494792	0.0442708	0.046875	0.0494792	0.0442708	0.0442708	0.0442708	0.0442708	0.046875	0.046875	0.046875	0.046875	0.0442708	0.046875	0.0416667	0.0494792	0.0442708	0.0442708	0.046875	0.0442708	0.046875	0.046875	0.046875	0.0494792	0.0442708	0.046875	0.0442708	0.0443864	0.0443864	0.0442708	0.046875	0.046875	0.046875	0.046875	0.0442708	0.0390625	0.0390625	0.0390625	0.0416667
gd_035MorArb	0.0520833	0.0522193	0.0520833	0.0546875	0.0546875	0.046875	0.046875	0.0446194	0.046875	0.0494792	0.046875	0.0416667	0.0442708	0.046875	0.0416667	0.0416667	0.0416667	0.0416667	0.0442708	0.0442708	0.0442708	0.0442708	0.0416667	0.0442708	0.0390625	0.046875	0.0416667	0.0416667	0.0442708	0.0416667	0.0442708	0.0442708	0.0442708	0.046875	0.0416667	0.0442708	0.0416667	0.0417755	0.0417755	0.0416667	0.0442708	0.0442708	0.0442708	0.0442708	0.0416667	0.0364583	0.0364583	0.0364583	0.0390625
gd_114EmCynUtah	0.0572917	0.0574412	0.0572917	0.0598958	0.0598958	0.0520833	0.0520833	0.0498688	0.0520833	0.0546875	0.0520833	0.046875	0.0494792	0.0520833	0.046875	0.046875	0.046875	0.046875	0.0494792	0.0494792	0.0494792	0.0494792	0.046875	0.0494792	0.0442708	0.0520833	0.046875	0.046875	0.0494792	0.046875	0.0494792	0.0494792	0.0494792	0.0520833	0.046875	0.0494792	0.046875	0.0469974	0.0469974	0.046875	0.0494792	0.0494792	0.0494792	0.0494792	0.046875	0.0416667	0.0416667	0.0416667	0.0442708
gd_116EmCynUtah	0.0494792	0.0496084	0.0494792	0.0520833	0.0520833	0.0494792	0.0494792	0.0446194	0.0494792	0.0520833	0.0494792	0.0390625	0.0416667	0.0442708	0.0390625	0.0390625	0.0390625	0.0390625	0.0416667	0.0416667	0.0416667	0.0416667	0.0390625	0.0416667	0.0364583	0.0442708	0.0390625	0.0390625	0.0416667	0.0390625	0.0416667	0.0416667	0.0416667	0.0442708	0.0390625	0.0416667	0.0390625	0.0391645	0.0391645	0.0390625	0.0416667	0.0416667	0.0416667	0.0416667	0.0390625	0.0338542	0.0338542	0.0338542	0.0364583
gd_126EmCynUtah	0.0546875	0.0548303	0.0546875	0.0572917	0.0572917	0.0494792	0.0494792	0.0472441	0.0494792	0.0520833	0.0494792	0.0442708	0.046875	0.0494792	0.0442708	0.0442708	0.0442708	0.0442708	0.046875	0.046875	0.046875	0.046875	0.0442708	0.046875	0.0416667	0.0494792	0.0442708	0.0442708	0.046875	0.0442708	0.046875	0.046875	0.046875	0.0494792	0.0442708	0.046875	0.0442708	0.0443864	0.0443864	0.0442708	0.046875	0.046875	0.046875	0.046875	0.0442708	0.0390625	0.0390625	0.0390625	0.0416667
gd_241ZionNPUtah	0.0572917	0.0574412	0.0572917	0.0598958	0.0598958	0.0520833	0.0520833	0.0498688	0.0520833	0.0546875	0.0520833	0.046875	0.0494792	0.0520833	0.046875	0.046875	0.046875	0.046875	0.0494792	0.0494792	0.0494792	0.0494792	0.046875	0.0494792	0.0442708	0.0520833	0.046875	0.046875	0.0494792	0.046875	0.0494792	0.0494792	0.0494792	0.0520833	0.046875	0.0494792	0.046875	0.0469974	0.0469974	0.046875	0.0494792	0.0494792	0.0494792	0.0494792	0.046875	0.0416667	0.0416667	0.0416667	0.0442708
ni_A01AlbanyNY	0.0546875	0.0548303	0.0546875	0.0572917	0.0572917	0.0546875	0.0546875	0.0551181	0.0546875	0.0572917	0.0546875	0.0442708	0.046875	0.0494792	0.0442708	0.0442708	0.0442708	0.0442708	0.046875	0.046875	0.046875	0.046875	0.0442708	0.046875	0.0416667	0.0494792	0.0442708	0.0442708	0.046875	0.0442708	0.046875	0.046875	0.046875	0.0494792	0.0442708	0.046875	0.0442708	0.0443864	0.0443864	0.0442708	0.046875	0.046875	0.046875	0.046875	0.0442708	0.0390625	0.0390625	0.0390625	0.0416667
ni_A06AlbanyNY	0.0598958	0.0600522	0.0598958	0.0625	0.0625	0.0598958	0.0598958	0.0603675	0.0598958	0.0625	0.0598958	0.0442708	0.046875	0.0494792	0.0442708	0.0442708	0.0442708	0.0442708	0.046875	0.046875	0.046875	0.046875	0.0442708	0.046875	0.046875	0.0546875	0.0442708	0.0494792	0.046875	0.0494792	0.046875	0.046875	0.046875	0.0546875	0.0442708	0.046875	0.0442708	0.0443864	0.0443864	0.0442708	0.046875	0.046875	0.046875	0.046875	0.0442708	0.0494792	0.0494792	0.0494792	0.0520833
ni_A09AlbanyNY	0.0546875	0.0548303	0.0546875	0.0572917	0.0572917	0.0546875	0.0546875	0.0551181	0.0546875	0.0572917	0.0546875	0.0442708	0.046875	0.0494792	0.0442708	0.0442708	0.0442708	0.0442708	0.046875	0.046875	0.046875	0.046875	0.0442708	0.046875	0.0416667	0.0494792	0.0442708	0.0442708	0.046875	0.0442708	0.046875	0.046875	0.046875	0.0494792	0.0442708	0.046875	0.0442708	0.0443864	0.0443864	0.0442708	0.046875	0.046875	0.046875	0.046875	0.0442708	0.0442708	0.0442708	0.0442708	0.046875
ni_A04psgAlbanyNY	0.0656168	0.0657895	0.0656168	0.0682415	0.0682415	0.0656168	0.0656168	0.0608466	0.0656168	0.0682415	0.0656168	0.0682415	0.0708662	0.0734908	0.0682415	0.0682415	0.0682415	0.0682415	0.0708662	0.0682415	0.0682415	0.0708662	0.0682415	0.0708662	0.0656168	0.0708662	0.0682415	0.0682415	0.0708662	0.0682415	0.0708662	0.0708662	0.0708662	0.0734908	0.0682415	0.0708662	0.0682415	0.068421	0.068421	0.0682415	0.0708662	0.0708662	0.0708662	0.0708662	0.0682415	0.0734908	0.0734908	0.0734908	0.0761155
sc_110RenssCoNY	0.0520833	0.0522193	0.0520833	0.0546875	0.0546875	0.0520833	0.0520833	0.0524934	0.0520833	0.0546875	0.0520833	0.0416667	0.0442708	0.046875	0.0416667	0.0416667	0.0416667	0.0416667	0.0442708	0.0442708	0.0442708	0.0442708	0.0416667	0.0442708	0.0390625	0.046875	0.0416667	0.0416667	0.0442708	0.0416667	0.0442708	0.0442708	0.0442708	0.046875	0.0416667	0.0442708	0.0416667	0.0417755	0.0417755	0.0416667	0.0442708	0.0442708	0.0442708	0.0442708	0.0416667	0.0416667	0.0416667	0.0416667	0.0442708
sc_140RenssCoNY	0.0572917	0.0574412	0.0572917	0.0598958	0.0598958	0.0572917	0.0572917	0.0577428	0.0572917	0.0598958	0.0572917	0.046875	0.0494792	0.0520833	0.046875	0.046875	0.046875	0.046875	0.0494792	0.0494792	0.0494792	0.0494792	0.046875	0.0494792	0.0442708	0.0520833	0.046875	0.046875	0.0494792	0.046875	0.0494792	0.0494792	0.0494792	0.0520833	0.046875	0.0494792	0.046875	0.0469974	0.0469974	0.046875	0.0494792	0.0494792	0.0494792	0.0494792	0.046875	0.046875	0.046875	0.046875	0.0494792
fd_102FlorCavSPFla	0.0520833	0.0522193	0.0520833	0.0546875	0.0546875	0.0520833	0.0520833	0.0524934	0.0520833	0.0546875	0.0520833	0.0416667	0.0442708	0.046875	0.0416667	0.0416667	0.0416667	0.0416667	0.0442708	0.0442708	0.0442708	0.0442708	0.0416667	0.0442708	0.0390625	0.046875	0.0416667	0.0416667	0.0442708	0.0416667	0.0442708	0.0442708	0.0442708	0.046875	0.0416667	0.0442708	0.0416667	0.0417755	0.0417755	0.0416667	0.0442708	0.0442708	0.0442708	0.0442708	0.0416667	0.0416667	0.0416667	0.0416667	0.0442708
fd_119FlorCavSPFla	0.0520833	0.0522193	0.0520833	0.0546875	0.0546875	0.0520833	0.0520833	0.0524934	0.0520833	0.0546875	0.0520833	0.0416667	0.0442708	0.046875	0.0416667	0.0416667	0.0416667	0.0416667	0.0442708	0.0442708	0.0442708	0.0442708	0.0416667	0.0442708	0.0390625	0.046875	0.0416667	0.0416667	0.0442708	0.0416667	0.0442708	0.0442708	0.0442708	0.046875	0.0416667	0.0442708	0.0416667	0.0417755	0.0417755	0.0416667	0.0442708	0.0442708	0.0442708	0.0442708	0.0416667	0.0416667	0.0416667	0.0416667	0.0442708
[truncated: 193 more columns]
