# Supplementary material for: General functions to transform associate data to host data, and their use in phylogenetic inference from sequences with intra-individual variability
Source: BMC Evol Biol. 2008 Mar 18;8:86. doi: 10.1186/1471-2148-8-86 (PMC2291458; doi:10.1186/1471-2148-8-86)
Supplement: Additional file 1 — Distance matrices and quality statistics. This contains all sequence alignments in NEXUS format, all intermediary generated associate distance or host character data (depending on the transformation formula used; see Fig. 1) and all final distance matrices obtained, together with their Delta values. A readme file that describes the contents of each file in the archive is included. [file 1471-2148-8-86-S1.zip › Goeker_Grimm_Supp_Mat_1/Acer_g0_m2.i.dlt]

Filename:          Acer_g0_m2.i.dst
Matrix_number:      1
Quartets_examined:  595665
Fraction_examined:  1.00000E+00
Sum_of_squares:     2.18535E+00
Maximum_distance:   6.25000E-02
Delta_value:        2.08532E-01
Epsilon_value:      2.29804E-01
Non_additivity:     2.72450E+00
Additivity:         1.58399E+01
Squared_R_Q_diff.:  1.51586E+01
Absolute_mean_Q:    2.48224E-03
Rescaled_mean_Q:    3.97158E-02
Q_per_sqrt_SS:      1.00019E+03
Absolute_mean_R:    2.42291E-02
Rescaled_mean_R:    3.87666E-01
R_per_sqrt_SS:      9.76290E+03

Taxon	QE	DV	EV	AMQ	RMQ	AMR	RMR
Gcm_0_MorArb	 37820	 2.30648E-01	 2.38025E-01	 2.40625E-03	 3.85000E-02	 2.10632E-02	 3.37010E-01
Gfd_1_FlorCavSPFla	 37820	 2.30285E-01	 2.44405E-01	 2.75033E-03	 4.40053E-02	 2.17563E-02	 3.48102E-01
Gga_1_ShenHubei	 37820	 2.34200E-01	 2.39673E-01	 2.77922E-03	 4.44675E-02	 2.19872E-02	 3.51795E-01
Ggd_0_MorArb	 37820	 2.46175E-01	 2.55588E-01	 2.61731E-03	 4.18769E-02	 1.98153E-02	 3.17044E-01
Ggd_1_EmCynUtah	 37820	 2.47689E-01	 2.57128E-01	 2.57386E-03	 4.11817E-02	 1.97594E-02	 3.16150E-01
Ghd_1_cvBreslau	 37820	 1.89172E-01	 2.14715E-01	 4.73178E-03	 7.57084E-02	 3.36642E-02	 5.38627E-01
Ghd_2_CGreece	 37820	 2.39721E-01	 2.51143E-01	 2.91102E-03	 4.65763E-02	 2.44586E-02	 3.91338E-01
Ghy_1_Iran	 37820	 2.24515E-01	 2.33743E-01	 2.73630E-03	 4.37808E-02	 1.99222E-02	 3.18756E-01
Gib_1_AlpadGEO	 37820	 2.22453E-01	 2.31681E-01	 2.72970E-03	 4.36752E-02	 2.00270E-02	 3.20432E-01
Gib_2_VashlGEO	 37820	 2.12308E-01	 2.20558E-01	 2.61942E-03	 4.19107E-02	 2.04803E-02	 3.27685E-01
Gib_3_NorawARM	 37820	 2.26265E-01	 2.33774E-01	 2.63433E-03	 4.21493E-02	 2.01926E-02	 3.23081E-01
Gib_4_AlpadGEO	 37820	 2.28715E-01	 2.35458E-01	 2.82540E-03	 4.52064E-02	 2.00626E-02	 3.21002E-01
Gms10_VdAudeF	 37820	 1.69897E-01	 2.28993E-01	 1.86085E-03	 2.97736E-02	 2.27688E-02	 3.64300E-01
Gms11_VdLlobrE	 37820	 1.69897E-01	 2.28993E-01	 1.86085E-03	 2.97736E-02	 2.27688E-02	 3.64300E-01
Gms12_GdlJonteF	 37820	 1.85504E-01	 1.96953E-01	 2.14800E-03	 3.43680E-02	 2.37312E-02	 3.79699E-01
Gms13_GdlJonteF	 37820	 1.87968E-01	 1.99020E-01	 2.20903E-03	 3.53445E-02	 2.37277E-02	 3.79643E-01
Gms17_GdlNesqueF	 37820	 1.69897E-01	 2.28993E-01	 1.86085E-03	 2.97736E-02	 2.27688E-02	 3.64300E-01
Gms19_xxxF	 37820	 1.69897E-01	 2.28993E-01	 1.86085E-03	 2.97736E-02	 2.27688E-02	 3.64300E-01
Gms21_GordesF	 37820	 1.85504E-01	 1.96953E-01	 2.14800E-03	 3.43680E-02	 2.37313E-02	 3.79700E-01
Gms24_NaheD	 37820	 1.69897E-01	 2.28993E-01	 1.86085E-03	 2.97736E-02	 2.27688E-02	 3.64301E-01
Gms_4_BdlHerreriaE	 37820	 1.75912E-01	 2.32919E-01	 1.94320E-03	 3.10912E-02	 2.27679E-02	 3.64286E-01
Gms_5_VdCeleF	 37820	 1.85504E-01	 1.96953E-01	 2.14800E-03	 3.43680E-02	 2.37313E-02	 3.79700E-01
Gms_6_VdCeleF	 37820	 1.64094E-01	 2.24221E-01	 1.90476E-03	 3.04761E-02	 2.31881E-02	 3.71009E-01
Gms_7_VdCeleF	 37820	 1.89104E-01	 2.32018E-01	 2.44350E-03	 3.90960E-02	 2.31145E-02	 3.69831E-01
Gms_8_VdCeleF	 37820	 1.69897E-01	 2.28993E-01	 1.86085E-03	 2.97736E-02	 2.27688E-02	 3.64301E-01
Gms_9_VdCeleF	 37820	 1.64094E-01	 2.24221E-01	 1.90476E-03	 3.04761E-02	 2.31881E-02	 3.71009E-01
Gni_A_AlbanyNY	 37820	 3.11987E-01	 3.20448E-01	 3.60814E-03	 5.77302E-02	 2.13575E-02	 3.41721E-01
Gof_1_Cyprus	 37820	 2.49234E-01	 2.64992E-01	 3.08784E-03	 4.94054E-02	 2.30795E-02	 3.69272E-01
Gof_2_Syria_opGT	 37820	 2.19243E-01	 2.26303E-01	 4.35526E-03	 6.96842E-02	 2.84721E-02	 4.55554E-01
Gop10_VdLlobregatE	 37820	 2.04937E-01	 2.16915E-01	 2.34038E-03	 3.74461E-02	 2.51259E-02	 4.02014E-01
Gop11_VdLlobregatE	 37820	 2.04937E-01	 2.16915E-01	 2.34038E-03	 3.74461E-02	 2.51259E-02	 4.02014E-01
Gop13_GdTarnF	 37820	 2.07233E-01	 2.22411E-01	 2.40100E-03	 3.84161E-02	 2.60094E-02	 4.16151E-01
Gop14_VdLotF	 37820	 1.95375E-01	 2.07802E-01	 2.33204E-03	 3.73126E-02	 2.55713E-02	 4.09141E-01
Gop16_CseNoirF	 37820	 1.95375E-01	 2.07802E-01	 2.33204E-03	 3.73126E-02	 2.55713E-02	 4.09141E-01
Gop_4_StVallierF	 37820	 2.03515E-01	 2.21733E-01	 2.34312E-03	 3.74900E-02	 2.57666E-02	 4.12266E-01
Gop_5_CaussolsF	 37820	 2.08888E-01	 2.23034E-01	 2.43336E-03	 3.89338E-02	 2.60947E-02	 4.17515E-01
Gop_7_ArezzoI	 37820	 1.92594E-01	 2.02430E-01	 2.28154E-03	 3.65047E-02	 2.43630E-02	 3.89808E-01
Gop_8_VdAudeF	 37820	 2.08821E-01	 2.12655E-01	 2.55701E-03	 4.09121E-02	 2.56662E-02	 4.10658E-01
Got_1_BGTue	 37820	 1.88973E-01	 1.95821E-01	 2.36518E-03	 3.78429E-02	 2.50401E-02	 4.00642E-01
Got_2_AetnaSicily	 37820	 1.95496E-01	 2.07183E-01	 2.35760E-03	 3.77217E-02	 2.50339E-02	 4.00542E-01
Gpp22_BudapH	 37820	 1.93938E-01	 2.03827E-01	 1.77466E-03	 2.83946E-02	 2.85875E-02	 4.57401E-01
Gpp24_cultTue	 37820	 1.85128E-01	 2.19977E-01	 1.77623E-03	 2.84197E-02	 2.85833E-02	 4.57332E-01
Gpp25_MuehltL	 37820	 1.85128E-01	 2.19977E-01	 1.77623E-03	 2.84197E-02	 2.85833E-02	 4.57332E-01
Gpp26_MuehltL	 37820	 1.82943E-01	 1.91219E-01	 1.85074E-03	 2.96119E-02	 2.88696E-02	 4.61914E-01
Gpp27_MuehltL	 37820	 1.85128E-01	 2.19977E-01	 1.77623E-03	 2.84197E-02	 2.85833E-02	 4.57332E-01
Gpp28_QuilanF	 37820	 1.65988E-01	 1.74635E-01	 1.79511E-03	 2.87217E-02	 2.71344E-02	 4.34150E-01
Gpp30_LdAydatF	 37820	 1.87237E-01	 2.20632E-01	 1.97533E-03	 3.16053E-02	 2.87343E-02	 4.59749E-01
Gpp35_GdJonteF	 37820	 1.85128E-01	 2.19977E-01	 1.77623E-03	 2.84197E-02	 2.85833E-02	 4.57332E-01
Gpp36_GdJonteF	 37820	 1.80875E-01	 2.15433E-01	 1.78065E-03	 2.84905E-02	 2.87001E-02	 4.59202E-01
Gpp38_CseSauvetF	 37820	 1.87593E-01	 2.21808E-01	 1.86242E-03	 2.97987E-02	 2.86578E-02	 4.58524E-01
Gpp40_VdHeraultF	 37820	 1.95041E-01	 2.04903E-01	 1.82106E-03	 2.91370E-02	 2.86025E-02	 4.57639E-01
Gsc_1_RenssCoNY	 37820	 2.30285E-01	 2.44404E-01	 2.75033E-03	 4.40053E-02	 2.17567E-02	 3.48108E-01
Gsv4a_DiktiCrete	 37820	 2.53651E-01	 2.67136E-01	 3.06199E-03	 4.89919E-02	 2.29830E-02	 3.67729E-01
Gsv4b_DiktiCrete	 37820	 2.14393E-01	 2.22933E-01	 3.43073E-03	 5.48916E-02	 2.35440E-02	 3.76704E-01
Gsv_1_KourCrete	 37820	 2.49789E-01	 2.57140E-01	 3.12036E-03	 4.99258E-02	 2.28619E-02	 3.65790E-01
Gsv_2_VrissesCrete	 37820	 2.57189E-01	 2.65993E-01	 3.19921E-03	 5.11873E-02	 2.30607E-02	 3.68971E-01
Gtv_1_Georgia	 37820	 2.39641E-01	 2.49319E-01	 2.72022E-03	 4.35235E-02	 2.42034E-02	 3.87254E-01
Gus11_LovecBG	 37820	 2.48708E-01	 2.56535E-01	 2.22033E-03	 3.55253E-02	 1.74190E-02	 2.78704E-01
Gve_1_AssalamIR	 37820	 2.34427E-01	 2.47462E-01	 2.69181E-03	 4.30690E-02	 2.42990E-02	 3.88784E-01
Gve_2_VazIR	 37820	 2.35200E-01	 2.46675E-01	 2.71432E-03	 4.34291E-02	 2.44085E-02	 3.90536E-01
Gve_3_SirinRudIR	 37820	 2.39049E-01	 2.49388E-01	 2.69189E-03	 4.30703E-02	 2.42998E-02	 3.88796E-01
Gxx_3_GdlNesqueF	 37820	 2.64937E-01	 3.12478E-01	 4.83623E-03	 7.73797E-02	 2.28077E-02	 3.64924E-01
Gxx_5_GdTarnF	 37820	 2.63757E-01	 2.69733E-01	 3.49420E-03	 5.59073E-02	 2.18543E-02	 3.49669E-01
