# Supplementary material for: General functions to transform associate data to host data, and their use in phylogenetic inference from sequences with intra-individual variability
Source: BMC Evol Biol. 2008 Mar 18;8:86. doi: 10.1186/1471-2148-8-86 (PMC2291458; doi:10.1186/1471-2148-8-86)
Supplement: Additional file 1 — Distance matrices and quality statistics. This contains all sequence alignments in NEXUS format, all intermediary generated associate distance or host character data (depending on the transformation formula used; see Fig. 1) and all final distance matrices obtained, together with their Delta values. A readme file that describes the contents of each file in the archive is included. [file 1471-2148-8-86-S1.zip › Goeker_Grimm_Supp_Mat_1/Acer_g0_m2.p.dlt]

Filename:          Acer_g0_m2.p.dst
Matrix_number:      1
Quartets_examined:  595665
Fraction_examined:  1.00000E+00
Sum_of_squares:     2.44975E+00
Maximum_distance:   6.36756E-02
Delta_value:        2.11722E-01
Epsilon_value:      2.11808E-01
Non_additivity:     1.94928E+00
Additivity:         1.43700E+01
Squared_R_Q_diff.:  1.37680E+01
Absolute_mean_Q:    2.27815E-03
Rescaled_mean_Q:    3.57774E-02
Q_per_sqrt_SS:      8.67008E+02
Absolute_mean_R:    2.33393E-02
Rescaled_mean_R:    3.66534E-01
R_per_sqrt_SS:      8.88236E+03

Taxon	QE	DV	EV	AMQ	RMQ	AMR	RMR
Gcm_0_MorArb	 37820	 2.36035E-01	 2.36061E-01	 2.25135E-03	 3.53565E-02	 2.03561E-02	 3.19685E-01
Gfd_1_FlorCavSPFla	 37820	 2.32785E-01	 2.32811E-01	 2.75098E-03	 4.32030E-02	 2.09544E-02	 3.29080E-01
Gga_1_ShenHubei	 37820	 2.33713E-01	 2.33740E-01	 2.45578E-03	 3.85670E-02	 2.09585E-02	 3.29145E-01
Ggd_0_MorArb	 37820	 2.72158E-01	 2.72237E-01	 2.63403E-03	 4.13663E-02	 1.91048E-02	 3.00033E-01
Ggd_1_EmCynUtah	 37820	 2.64532E-01	 2.64558E-01	 2.64290E-03	 4.15058E-02	 1.91831E-02	 3.01263E-01
Ghd_1_cvBreslau	 37820	 1.89871E-01	 1.89897E-01	 3.98927E-03	 6.26500E-02	 2.78747E-02	 4.37761E-01
Ghd_2_CGreece	 37820	 2.36493E-01	 2.36519E-01	 2.59467E-03	 4.07483E-02	 2.36469E-02	 3.71365E-01
Ghy_1_Iran	 37820	 2.33518E-01	 2.33544E-01	 2.69009E-03	 4.22468E-02	 1.91106E-02	 3.00124E-01
Gib_1_AlpadGEO	 37820	 2.29031E-01	 2.29057E-01	 2.55467E-03	 4.01201E-02	 1.93712E-02	 3.04218E-01
Gib_2_VashlGEO	 37820	 2.16177E-01	 2.16203E-01	 2.46948E-03	 3.87823E-02	 1.96528E-02	 3.08639E-01
Gib_3_NorawARM	 37820	 2.21733E-01	 2.21944E-01	 2.46153E-03	 3.86573E-02	 1.95313E-02	 3.06731E-01
Gib_4_AlpadGEO	 37820	 2.32145E-01	 2.32171E-01	 2.64124E-03	 4.14795E-02	 1.94470E-02	 3.05408E-01
Gms10_VdAudeF	 37820	 1.84509E-01	 1.84509E-01	 1.78632E-03	 2.80534E-02	 2.23738E-02	 3.51371E-01
Gms11_VdLlobrE	 37820	 1.95229E-01	 1.95229E-01	 2.01725E-03	 3.16802E-02	 2.23311E-02	 3.50701E-01
Gms12_GdlJonteF	 37820	 1.86027E-01	 1.86027E-01	 1.93292E-03	 3.03558E-02	 2.27496E-02	 3.57273E-01
Gms13_GdlJonteF	 37820	 1.93126E-01	 1.93126E-01	 2.08994E-03	 3.28216E-02	 2.30771E-02	 3.62417E-01
Gms17_GdlNesqueF	 37820	 1.82245E-01	 1.82245E-01	 1.80710E-03	 2.83797E-02	 2.24252E-02	 3.52179E-01
Gms19_xxxF	 37820	 1.85702E-01	 1.85702E-01	 1.78473E-03	 2.80285E-02	 2.22424E-02	 3.49308E-01
Gms21_GordesF	 37820	 1.89851E-01	 1.89851E-01	 1.96819E-03	 3.09097E-02	 2.28189E-02	 3.58362E-01
Gms24_NaheD	 37820	 1.82465E-01	 1.82465E-01	 1.81451E-03	 2.84962E-02	 2.21642E-02	 3.48080E-01
Gms_4_BdlHerreriaE	 37820	 1.87646E-01	 1.87646E-01	 1.79874E-03	 2.82484E-02	 2.21310E-02	 3.47559E-01
Gms_5_VdCeleF	 37820	 1.85799E-01	 1.85799E-01	 1.98171E-03	 3.11219E-02	 2.28688E-02	 3.59145E-01
Gms_6_VdCeleF	 37820	 1.86218E-01	 1.86218E-01	 1.79324E-03	 2.81622E-02	 2.25925E-02	 3.54807E-01
Gms_7_VdCeleF	 37820	 2.18287E-01	 2.18287E-01	 2.21079E-03	 3.47195E-02	 2.24542E-02	 3.52635E-01
Gms_8_VdCeleF	 37820	 1.85774E-01	 1.85774E-01	 1.85805E-03	 2.91799E-02	 2.24837E-02	 3.53097E-01
Gms_9_VdCeleF	 37820	 2.04827E-01	 2.04827E-01	 2.01567E-03	 3.16553E-02	 2.27040E-02	 3.56558E-01
Gni_A_AlbanyNY	 37820	 2.95843E-01	 2.95869E-01	 3.26181E-03	 5.12254E-02	 1.96730E-02	 3.08956E-01
Gof_1_Cyprus	 37820	 2.60183E-01	 2.60236E-01	 2.84498E-03	 4.46793E-02	 2.23834E-02	 3.51522E-01
Gof_2_Syria_opGT	 37820	 2.16373E-01	 2.16400E-01	 3.74535E-03	 5.88192E-02	 2.45511E-02	 3.85566E-01
Gop10_VdLlobregatE	 37820	 1.97552E-01	 1.97605E-01	 2.05246E-03	 3.22331E-02	 2.46429E-02	 3.87007E-01
Gop11_VdLlobregatE	 37820	 1.97552E-01	 1.97605E-01	 2.05246E-03	 3.22331E-02	 2.46429E-02	 3.87007E-01
Gop13_GdTarnF	 37820	 2.10058E-01	 2.10084E-01	 2.39460E-03	 3.76063E-02	 2.54302E-02	 3.99371E-01
Gop14_VdLotF	 37820	 2.04722E-01	 2.04748E-01	 2.31000E-03	 3.62776E-02	 2.52742E-02	 3.96921E-01
Gop16_CseNoirF	 37820	 1.93652E-01	 1.93678E-01	 2.02734E-03	 3.18385E-02	 2.50592E-02	 3.93544E-01
Gop_4_StVallierF	 37820	 1.98533E-01	 1.98586E-01	 2.03267E-03	 3.19223E-02	 2.51373E-02	 3.94772E-01
Gop_5_CaussolsF	 37820	 2.03951E-01	 2.03977E-01	 2.08335E-03	 3.27182E-02	 2.52003E-02	 3.95761E-01
Gop_7_ArezzoI	 37820	 1.88237E-01	 1.88317E-01	 2.05157E-03	 3.22191E-02	 2.39250E-02	 3.75733E-01
Gop_8_VdAudeF	 37820	 1.97007E-01	 1.97007E-01	 2.17933E-03	 3.42255E-02	 2.51630E-02	 3.95174E-01
Got_1_BGTue	 37820	 1.98055E-01	 1.98081E-01	 2.22982E-03	 3.50184E-02	 2.44684E-02	 3.84267E-01
Got_2_AetnaSicily	 37820	 1.99799E-01	 1.99825E-01	 2.25196E-03	 3.53661E-02	 2.45551E-02	 3.85627E-01
Gpp22_BudapH	 37820	 1.92037E-01	 1.92117E-01	 1.75043E-03	 2.74898E-02	 2.77592E-02	 4.35946E-01
Gpp24_cultTue	 37820	 1.88623E-01	 1.88675E-01	 1.74437E-03	 2.73946E-02	 2.78163E-02	 4.36843E-01
Gpp25_MuehltL	 37820	 1.88772E-01	 1.89882E-01	 1.70740E-03	 2.68140E-02	 2.77048E-02	 4.35093E-01
Gpp26_MuehltL	 37820	 1.88470E-01	 1.88496E-01	 1.78997E-03	 2.81107E-02	 2.79331E-02	 4.38679E-01
Gpp27_MuehltL	 37820	 1.89633E-01	 1.90743E-01	 1.78038E-03	 2.79602E-02	 2.76728E-02	 4.34590E-01
Gpp28_QuilanF	 37820	 1.79129E-01	 1.79261E-01	 1.85234E-03	 2.90902E-02	 2.62937E-02	 4.12932E-01
Gpp30_LdAydatF	 37820	 1.90419E-01	 1.90419E-01	 1.92067E-03	 3.01633E-02	 2.76214E-02	 4.33784E-01
Gpp35_GdJonteF	 37820	 1.82063E-01	 1.82195E-01	 1.74354E-03	 2.73817E-02	 2.73683E-02	 4.29808E-01
Gpp36_GdJonteF	 37820	 1.87435E-01	 1.88546E-01	 1.72480E-03	 2.70873E-02	 2.78012E-02	 4.36607E-01
Gpp38_CseSauvetF	 37820	 1.88746E-01	 1.88852E-01	 1.80999E-03	 2.84252E-02	 2.78194E-02	 4.36892E-01
Gpp40_VdHeraultF	 37820	 1.90618E-01	 1.90671E-01	 1.79072E-03	 2.81226E-02	 2.78436E-02	 4.37273E-01
Gsc_1_RenssCoNY	 37820	 2.34309E-01	 2.34336E-01	 2.71951E-03	 4.27089E-02	 2.08814E-02	 3.27934E-01
Gsv4a_DiktiCrete	 37820	 2.58966E-01	 2.59019E-01	 2.82985E-03	 4.44417E-02	 2.23153E-02	 3.50453E-01
Gsv4b_DiktiCrete	 37820	 2.16993E-01	 2.17019E-01	 2.79989E-03	 4.39711E-02	 2.04133E-02	 3.20582E-01
Gsv_1_KourCrete	 37820	 2.56091E-01	 2.56249E-01	 2.93935E-03	 4.61613E-02	 2.20486E-02	 3.46264E-01
Gsv_2_VrissesCrete	 37820	 2.62022E-01	 2.62048E-01	 2.91002E-03	 4.57007E-02	 2.23208E-02	 3.50539E-01
Gtv_1_Georgia	 37820	 2.38013E-01	 2.38013E-01	 2.61484E-03	 4.10650E-02	 2.36318E-02	 3.71128E-01
Gus11_LovecBG	 37820	 2.62313E-01	 2.62339E-01	 2.21040E-03	 3.47134E-02	 1.67638E-02	 2.63269E-01
Gve_1_AssalamIR	 37820	 2.34006E-01	 2.34033E-01	 2.53648E-03	 3.98344E-02	 2.37604E-02	 3.73147E-01
Gve_2_VazIR	 37820	 2.35856E-01	 2.35882E-01	 2.51970E-03	 3.95708E-02	 2.37182E-02	 3.72485E-01
Gve_3_SirinRudIR	 37820	 2.38897E-01	 2.38923E-01	 2.53171E-03	 3.97594E-02	 2.36878E-02	 3.72007E-01
Gxx_3_GdlNesqueF	 37820	 2.00326E-01	 2.00326E-01	 2.35553E-03	 3.69927E-02	 2.12132E-02	 3.33145E-01
Gxx_5_GdTarnF	 37820	 2.10779E-01	 2.10806E-01	 2.43143E-03	 3.81847E-02	 2.13847E-02	 3.35839E-01
