# Supplementary material for: General functions to transform associate data to host data, and their use in phylogenetic inference from sequences with intra-individual variability
Source: BMC Evol Biol. 2008 Mar 18;8:86. doi: 10.1186/1471-2148-8-86 (PMC2291458; doi:10.1186/1471-2148-8-86)
Supplement: Additional file 1 — Distance matrices and quality statistics. This contains all sequence alignments in NEXUS format, all intermediary generated associate distance or host character data (depending on the transformation formula used; see Fig. 1) and all final distance matrices obtained, together with their Delta values. A readme file that describes the contents of each file in the archive is included. [file 1471-2148-8-86-S1.zip › Goeker_Grimm_Supp_Mat_1/Acer_g0_m2.p.dst]

63
Gcm_0_MorArb	0.00000E+00	5.28468E-02	8.53018E-03	5.32188E-02	5.17740E-02	5.34024E-02	5.31386E-02	5.15190E-02	5.06509E-02	5.01464E-02	5.06137E-02	5.32188E-02	5.32188E-02	5.40534E-02	5.32188E-02	5.30427E-02	5.38345E-02	5.40534E-02	5.36594E-02	5.28468E-02	5.07974E-02	5.28468E-02	5.26771E-02	5.46775E-02	5.39198E-02	5.36594E-02	5.70751E-02	6.30968E-02	5.76350E-02	5.28468E-02	5.28468E-02	5.29627E-02	5.47045E-02	5.32188E-02	5.28468E-02	5.32188E-02	5.28468E-02	5.54520E-02	5.66585E-02	5.61501E-02	6.10342E-02	5.79614E-02	5.84291E-02	6.05664E-02	5.84291E-02	5.65680E-02	5.84890E-02	5.88011E-02	5.84291E-02
Gfd_1_FlorCavSPFla	5.28468E-02	0.00000E+00	5.24601E-02	1.62337E-02	1.55844E-02	4.16667E-02	4.24107E-02	3.08160E-02	2.90798E-02	2.60417E-02	2.73438E-02	3.12500E-02	3.19011E-02	3.33333E-02	3.38542E-02	3.45052E-02	3.29861E-02	3.33333E-02	3.45982E-02	3.12500E-02	3.17708E-02	3.38542E-02	3.21181E-02	3.45388E-02	3.31101E-02	3.38542E-02	1.61537E-02	4.68750E-02	3.64583E-02	2.86458E-02	2.86458E-02	2.92245E-02	3.17708E-02	2.92968E-02	2.86458E-02	2.86458E-02	2.60417E-02	3.12500E-02	3.07292E-02	2.99479E-02	4.49218E-02	4.16667E-02	4.23177E-02	4.42708E-02	4.23177E-02	4.10156E-02	4.26432E-02	4.29688E-02	4.23177E-02
Gga_1_ShenHubei	8.53018E-03	5.24601E-02	0.00000E+00	4.66828E-02	4.84835E-02	5.04634E-02	4.84874E-02	5.10806E-02	5.02994E-02	4.98118E-02	5.01789E-02	5.27856E-02	5.09222E-02	5.13884E-02	5.09222E-02	4.99149E-02	5.09740E-02	5.13884E-02	5.06349E-02	5.05941E-02	4.81919E-02	5.05941E-02	4.99241E-02	5.13641E-02	5.08735E-02	5.06349E-02	5.61277E-02	6.03818E-02	5.59953E-02	4.98534E-02	4.98534E-02	5.01101E-02	5.15479E-02	5.01789E-02	4.98534E-02	5.05044E-02	5.24601E-02	5.24601E-02	5.61821E-02	5.57722E-02	6.06058E-02	5.76312E-02	5.79991E-02	6.02376E-02	5.79991E-02	5.60434E-02	5.81973E-02	5.83246E-02	5.79991E-02
Ggd_0_MorArb	5.32188E-02	1.62337E-02	4.66828E-02	0.00000E+00	3.63636E-03	3.80208E-02	3.75744E-02	3.12500E-02	2.99479E-02	2.91666E-02	2.99479E-02	3.25521E-02	2.73438E-02	2.86458E-02	2.92968E-02	2.96224E-02	2.82118E-02	2.86458E-02	2.97619E-02	2.66927E-02	2.70833E-02	2.92968E-02	2.73438E-02	2.99488E-02	2.82738E-02	2.90179E-02	2.95736E-02	4.21007E-02	3.80208E-02	3.45052E-02	3.45052E-02	3.47222E-02	3.75000E-02	3.51563E-02	3.45052E-02	3.45052E-02	3.19011E-02	3.71093E-02	3.64583E-02	3.55903E-02	4.55729E-02	4.21875E-02	4.29688E-02	4.47916E-02	4.29688E-02	4.16667E-02	4.29688E-02	4.36198E-02	4.29688E-02
Ggd_1_EmCynUtah	5.17740E-02	1.55844E-02	4.84835E-02	3.63636E-03	0.00000E+00	3.68924E-02	3.61328E-02	2.97619E-02	2.86458E-02	2.82118E-02	2.91667E-02	3.17708E-02	2.65625E-02	2.73437E-02	2.86459E-02	2.80671E-02	2.67857E-02	2.73437E-02	2.83203E-02	2.60417E-02	2.60417E-02	2.86459E-02	2.60417E-02	2.80389E-02	2.66927E-02	2.73438E-02	2.68291E-02	4.09226E-02	3.64583E-02	3.38542E-02	3.38542E-02	3.30729E-02	3.60243E-02	3.43750E-02	3.38542E-02	3.38542E-02	3.12500E-02	3.64584E-02	3.51562E-02	3.42262E-02	4.47917E-02	4.12326E-02	4.21875E-02	4.38368E-02	4.21875E-02	4.06250E-02	4.13773E-02	4.27083E-02	4.21875E-02
Ghd_1_cvBreslau	5.34024E-02	4.16667E-02	5.04634E-02	3.80208E-02	3.68924E-02	0.00000E+00	7.81250E-03	3.57143E-02	3.60863E-02	3.55903E-02	3.64583E-02	3.90625E-02	3.69791E-02	3.64583E-02	3.75000E-02	3.73264E-02	3.79464E-02	3.81944E-02	3.80859E-02	3.64583E-02	3.68923E-02	3.69791E-02	3.64583E-02	3.72725E-02	3.74349E-02	3.67838E-02	4.54631E-02	4.68750E-02	4.21007E-02	3.90625E-02	3.90625E-02	3.95319E-02	4.15923E-02	3.95211E-02	3.90625E-02	3.90016E-02	3.64583E-02	3.74783E-02	4.07648E-02	4.01786E-02	2.18696E-02	1.56250E-02	1.92695E-02	1.82247E-02	1.92695E-02	2.08252E-02	1.24369E-02	2.08279E-02	1.92695E-02
Ghd_2_CGreece	5.31386E-02	4.24107E-02	4.84874E-02	3.75744E-02	3.61328E-02	7.81250E-03	0.00000E+00	4.10880E-02	4.02199E-02	3.97136E-02	4.01786E-02	4.27827E-02	3.75744E-02	3.84114E-02	3.75744E-02	3.74053E-02	3.81944E-02	3.84114E-02	3.80208E-02	3.72024E-02	3.74349E-02	3.72024E-02	3.70370E-02	3.85687E-02	3.82812E-02	3.80208E-02	4.43278E-02	4.74537E-02	4.19922E-02	3.98066E-02	3.98066E-02	3.99306E-02	4.16667E-02	4.01786E-02	3.98066E-02	3.98066E-02	3.72024E-02	3.86905E-02	4.10156E-02	4.05093E-02	5.05952E-02	4.75261E-02	4.79911E-02	4.88281E-02	4.79911E-02	4.61309E-02	4.80587E-02	4.83631E-02	4.79911E-02
Ghy_1_Iran	5.15190E-02	3.08160E-02	5.10806E-02	3.12500E-02	2.97619E-02	3.57143E-02	4.10880E-02	0.00000E+00	2.92969E-03	7.06845E-03	5.20834E-03	6.07640E-03	1.56250E-02	1.63690E-02	1.77951E-02	1.74479E-02	1.59505E-02	1.63690E-02	1.76505E-02	1.51910E-02	1.52530E-02	1.77951E-02	1.52995E-02	1.68763E-02	1.59143E-02	1.64930E-02	3.84807E-02	3.54818E-02	3.05060E-02	2.82118E-02	2.82118E-02	2.76989E-02	3.01340E-02	2.86459E-02	2.82118E-02	2.82118E-02	2.56076E-02	3.08159E-02	2.93899E-02	2.86458E-02	3.73264E-02	3.42262E-02	3.47222E-02	3.68303E-02	3.47222E-02	3.29861E-02	3.48958E-02	3.51563E-02	3.47222E-02
Gib_1_AlpadGEO	5.06509E-02	2.90798E-02	5.02994E-02	2.99479E-02	2.86458E-02	3.60863E-02	4.02199E-02	2.92969E-03	0.00000E+00	4.05007E-03	3.00687E-03	4.72509E-03	1.43229E-02	1.52530E-02	1.64931E-02	1.66667E-02	1.49739E-02	1.52530E-02	1.67824E-02	1.38889E-02	1.41369E-02	1.64931E-02	1.43229E-02	1.62764E-02	1.50463E-02	1.56250E-02	3.71786E-02	3.45052E-02	3.01339E-02	2.77778E-02	2.77778E-02	2.74621E-02	2.97619E-02	2.82118E-02	2.77778E-02	2.77778E-02	2.51736E-02	3.03819E-02	2.90179E-02	2.83203E-02	3.77604E-02	3.45982E-02	3.51563E-02	3.72024E-02	3.51563E-02	3.34201E-02	3.51563E-02	3.55903E-02	3.51563E-02
Gib_2_VashlGEO	5.01464E-02	2.60417E-02	4.98118E-02	2.91666E-02	2.82118E-02	3.55903E-02	3.97136E-02	7.06845E-03	4.05007E-03	0.00000E+00	1.54639E-03	5.67010E-03	1.35416E-02	1.47569E-02	1.56250E-02	1.62037E-02	1.45089E-02	1.47569E-02	1.62761E-02	1.30208E-02	1.34548E-02	1.56250E-02	1.37649E-02	1.60594E-02	1.46484E-02	1.52995E-02	3.54213E-02	3.38542E-02	3.25521E-02	3.12500E-02	3.12500E-02	3.17708E-02	3.38542E-02	3.17708E-02	3.12500E-02	3.12500E-02	2.86458E-02	3.38542E-02	3.29861E-02	3.23661E-02	3.69791E-02	3.38542E-02	3.43750E-02	3.64583E-02	3.43750E-02	3.28125E-02	3.47222E-02	3.48959E-02	3.43750E-02
Gib_3_NorawARM	5.06137E-02	2.73438E-02	5.01789E-02	2.99479E-02	2.91667E-02	3.64583E-02	4.01786E-02	5.20834E-03	3.00687E-03	1.54639E-03	0.00000E+00	5.15464E-03	1.43229E-02	1.56250E-02	1.62761E-02	1.66016E-02	1.51910E-02	1.56250E-02	1.67411E-02	1.36719E-02	1.40625E-02	1.62761E-02	1.43229E-02	1.61137E-02	1.52530E-02	1.59970E-02	3.74187E-02	3.42882E-02	3.17708E-02	2.92968E-02	2.92968E-02	2.95139E-02	3.22916E-02	2.99479E-02	2.92968E-02	2.92968E-02	2.66927E-02	3.19011E-02	3.12500E-02	3.03819E-02	3.77604E-02	3.43750E-02	3.51563E-02	3.69791E-02	3.51563E-02	3.38542E-02	3.51563E-02	3.58073E-02	3.51563E-02
Gib_4_AlpadGEO	5.32188E-02	3.12500E-02	5.27856E-02	3.25521E-02	3.17708E-02	3.90625E-02	4.27827E-02	6.07640E-03	4.72509E-03	5.67010E-03	5.15464E-03	0.00000E+00	1.69271E-02	1.82292E-02	1.88802E-02	1.92057E-02	1.73611E-02	1.82292E-02	1.93452E-02	1.62761E-02	1.66667E-02	1.88802E-02	1.69271E-02	1.94016E-02	1.78572E-02	1.86012E-02	4.13284E-02	3.68923E-02	3.38541E-02	3.05989E-02	3.05989E-02	3.00926E-02	3.33333E-02	3.12500E-02	3.05989E-02	3.05989E-02	2.79948E-02	3.32031E-02	3.12500E-02	3.12500E-02	4.03646E-02	3.69791E-02	3.77604E-02	3.95833E-02	3.77604E-02	3.64584E-02	3.67839E-02	3.84114E-02	3.77604E-02
Gms10_VdAudeF	5.32188E-02	3.19011E-02	5.09222E-02	2.73438E-02	2.65625E-02	3.69791E-02	3.75744E-02	1.56250E-02	1.43229E-02	1.35416E-02	1.43229E-02	1.69271E-02	0.00000E+00	1.56250E-03	3.25521E-03	3.58073E-03	8.68055E-04	2.60417E-03	3.72024E-03	6.51043E-04	1.04167E-03	3.25521E-03	1.30209E-03	2.96233E-03	3.72024E-04	2.60417E-03	3.82901E-02	3.16840E-02	3.28125E-02	3.45052E-02	3.45052E-02	3.47222E-02	3.75000E-02	3.51563E-02	3.45052E-02	3.45052E-02	3.19011E-02	3.71093E-02	3.64583E-02	3.55903E-02	4.03646E-02	3.69791E-02	3.77604E-02	3.95833E-02	3.71093E-02	3.58073E-02	3.77604E-02	3.84114E-02	3.77604E-02
Gms11_VdLlobrE	5.40534E-02	3.33333E-02	5.13884E-02	2.86458E-02	2.73437E-02	3.64583E-02	3.84114E-02	1.63690E-02	1.52530E-02	1.47569E-02	1.56250E-02	1.82292E-02	1.56250E-03	0.00000E+00	4.68750E-03	4.34028E-03	2.23214E-03	3.47222E-03	4.55729E-03	2.08333E-03	2.17014E-03	4.68750E-03	2.23214E-03	3.50124E-03	9.76564E-04	2.27865E-03	3.80285E-02	3.27381E-02	3.38542E-02	3.59375E-02	3.59375E-02	3.54167E-02	3.81945E-02	3.64583E-02	3.59375E-02	3.59375E-02	3.33333E-02	3.85417E-02	3.73264E-02	3.64583E-02	3.95833E-02	3.64583E-02	3.69791E-02	3.90625E-02	3.64583E-02	3.48959E-02	3.73264E-02	3.75000E-02	3.69791E-02
Gms12_GdlJonteF	5.32188E-02	3.38542E-02	5.09222E-02	2.92968E-02	2.86459E-02	3.75000E-02	3.75744E-02	1.77951E-02	1.64931E-02	1.56250E-02	1.62761E-02	1.88802E-02	3.25521E-03	4.68750E-03	0.00000E+00	1.30208E-03	4.34028E-03	4.68750E-03	2.97619E-03	2.60417E-03	3.12500E-03	1.30208E-03	1.30209E-03	5.53386E-03	4.46429E-03	2.60417E-03	4.00262E-02	3.38542E-02	3.48958E-02	3.64583E-02	3.64583E-02	3.70370E-02	3.95833E-02	3.71093E-02	3.64583E-02	3.64583E-02	3.38542E-02	3.90625E-02	3.85417E-02	3.77604E-02	4.23177E-02	3.90625E-02	3.97136E-02	4.16667E-02	3.90625E-02	3.77604E-02	4.00391E-02	4.03646E-02	3.97136E-02
Gms13_GdlJonteF	5.30427E-02	3.45052E-02	4.99149E-02	2.96224E-02	2.80671E-02	3.73264E-02	3.74053E-02	1.74479E-02	1.66667E-02	1.62037E-02	1.66016E-02	1.92057E-02	3.58073E-03	4.34028E-03	1.30208E-03	0.00000E+00	4.16667E-03	4.34028E-03	1.89394E-03	3.25521E-03	3.47222E-03	6.51043E-04	1.04167E-03	3.71100E-03	4.26136E-03	1.89394E-03	3.70366E-02	3.43750E-02	3.50116E-02	3.71094E-02	3.71094E-02	3.72596E-02	3.87731E-02	3.74349E-02	3.71094E-02	3.71094E-02	3.45052E-02	3.97136E-02	3.81944E-02	3.77604E-02	4.26432E-02	3.96412E-02	4.00391E-02	4.22454E-02	3.97136E-02	3.77604E-02	3.94965E-02	4.03646E-02	4.00391E-02
Gms17_GdlNesqueF	5.38345E-02	3.29861E-02	5.09740E-02	2.82118E-02	2.67857E-02	3.79464E-02	3.81944E-02	1.59505E-02	1.49739E-02	1.45089E-02	1.51910E-02	1.73611E-02	8.68055E-04	2.23214E-03	4.34028E-03	4.16667E-03	0.00000E+00	2.97619E-03	4.34028E-03	1.73611E-03	1.86012E-03	4.34028E-03	1.95313E-03	2.89070E-03	8.68056E-04	2.89352E-03	3.68556E-02	3.25521E-02	3.34822E-02	3.55903E-02	3.55903E-02	3.52746E-02	3.75744E-02	3.60243E-02	3.55903E-02	3.55903E-02	3.29861E-02	3.81944E-02	3.68304E-02	3.61328E-02	4.12326E-02	3.79464E-02	3.86285E-02	4.05506E-02	3.81944E-02	3.64583E-02	3.77604E-02	3.90625E-02	3.86285E-02
Gms19_xxxF	5.40534E-02	3.33333E-02	5.13884E-02	2.86458E-02	2.73437E-02	3.81944E-02	3.84114E-02	1.63690E-02	1.52530E-02	1.47569E-02	1.56250E-02	1.82292E-02	2.60417E-03	3.47222E-03	4.68750E-03	4.34028E-03	2.97619E-03	0.00000E+00	4.55729E-03	2.08333E-03	2.17014E-03	4.68750E-03	2.23214E-03	4.65865E-03	2.92969E-03	3.58073E-03	3.80285E-02	3.27381E-02	3.38542E-02	3.59375E-02	3.59375E-02	3.54167E-02	3.81945E-02	3.64583E-02	3.59375E-02	3.59375E-02	3.33333E-02	3.85417E-02	3.73264E-02	3.64583E-02	4.16667E-02	3.81944E-02	3.90625E-02	4.07986E-02	3.85417E-02	3.69792E-02	3.84838E-02	3.95833E-02	3.90625E-02
Gms21_GordesF	5.36594E-02	3.45982E-02	5.06349E-02	2.97619E-02	2.83203E-02	3.80859E-02	3.80208E-02	1.76505E-02	1.67824E-02	1.62761E-02	1.67411E-02	1.93452E-02	3.72024E-03	4.55729E-03	2.97619E-03	1.89394E-03	4.34028E-03	4.55729E-03	0.00000E+00	3.34822E-03	3.58073E-03	2.23214E-03	1.73611E-03	4.73485E-03	4.42708E-03	2.60417E-03	3.76795E-02	3.44329E-02	3.51563E-02	3.72024E-02	3.72024E-02	3.73264E-02	3.90625E-02	3.75744E-02	3.72024E-02	3.72024E-02	3.45982E-02	3.98066E-02	3.84114E-02	3.79051E-02	4.27827E-02	3.97136E-02	4.01786E-02	4.23177E-02	3.98066E-02	3.79464E-02	4.02462E-02	4.05506E-02	4.01786E-02
Gms24_NaheD	5.28468E-02	3.12500E-02	5.05941E-02	2.66927E-02	2.60417E-02	3.64583E-02	3.72024E-02	1.51910E-02	1.38889E-02	1.30208E-02	1.36719E-02	1.62761E-02	6.51043E-04	2.08333E-03	2.60417E-03	3.25521E-03	1.73611E-03	2.08333E-03	3.34822E-03	0.00000E+00	5.20834E-04	2.60417E-03	8.68057E-04	3.93890E-03	1.86012E-03	2.60417E-03	3.78561E-02	3.12500E-02	3.22917E-02	3.38542E-02	3.38542E-02	3.44329E-02	3.69792E-02	3.45052E-02	3.38542E-02	3.38542E-02	3.12500E-02	3.64583E-02	3.59375E-02	3.51563E-02	3.97136E-02	3.64583E-02	3.71093E-02	3.90625E-02	3.64583E-02	3.51563E-02	3.74349E-02	3.77604E-02	3.71093E-02
Gms_4_BdlHerreriaE	5.07974E-02	3.17708E-02	4.81919E-02	2.70833E-02	2.60417E-02	3.68923E-02	3.74349E-02	1.52530E-02	1.41369E-02	1.34548E-02	1.40625E-02	1.66667E-02	1.04167E-03	2.17014E-03	3.12500E-03	3.47222E-03	1.86012E-03	2.17014E-03	3.58073E-03	5.20834E-04	0.00000E+00	3.12500E-03	1.11607E-03	3.79060E-03	1.95313E-03	2.60417E-03	3.65374E-02	3.16220E-02	3.25521E-02	3.43750E-02	3.43750E-02	3.46354E-02	3.68924E-02	3.48958E-02	3.43750E-02	3.43750E-02	3.17708E-02	3.69791E-02	3.60243E-02	3.53423E-02	4.01042E-02	3.68923E-02	3.75000E-02	3.94965E-02	3.69791E-02	3.54167E-02	3.76157E-02	3.80208E-02	3.75000E-02
Gms_5_VdCeleF	5.28468E-02	3.38542E-02	5.05941E-02	2.92968E-02	2.86459E-02	3.69791E-02	3.72024E-02	1.77951E-02	1.64931E-02	1.56250E-02	1.62761E-02	1.88802E-02	3.25521E-03	4.68750E-03	1.30208E-03	6.51043E-04	4.34028E-03	4.68750E-03	2.23214E-03	2.60417E-03	3.12500E-03	0.00000E+00	8.68057E-04	5.20834E-03	4.46429E-03	2.23215E-03	4.00262E-02	3.38542E-02	3.48958E-02	3.64583E-02	3.64583E-02	3.70370E-02	3.95833E-02	3.71093E-02	3.64583E-02	3.64583E-02	3.38542E-02	3.90625E-02	3.85417E-02	3.77604E-02	4.23177E-02	3.90625E-02	3.97136E-02	4.16667E-02	3.90625E-02	3.77604E-02	4.00391E-02	4.03646E-02	3.97136E-02
Gms_6_VdCeleF	5.26771E-02	3.21181E-02	4.99241E-02	2.73438E-02	2.60417E-02	3.64583E-02	3.70370E-02	1.52995E-02	1.43229E-02	1.37649E-02	1.43229E-02	1.69271E-02	1.30209E-03	2.23214E-03	1.30209E-03	1.04167E-03	1.95313E-03	2.23214E-03	1.73611E-03	8.68057E-04	1.11607E-03	8.68057E-04	0.00000E+00	2.86459E-03	2.02546E-03	1.15741E-03	3.62046E-02	3.19011E-02	3.27381E-02	3.47222E-02	3.47222E-02	3.48011E-02	3.68304E-02	3.51563E-02	3.47222E-02	3.47222E-02	3.21181E-02	3.73264E-02	3.60863E-02	3.54818E-02	4.03646E-02	3.72024E-02	3.77604E-02	3.98066E-02	3.73264E-02	3.55903E-02	3.77604E-02	3.81944E-02	3.77604E-02
Gms_7_VdCeleF	5.46775E-02	3.45388E-02	5.13641E-02	2.99488E-02	2.80389E-02	3.72725E-02	3.85687E-02	1.68763E-02	1.62764E-02	1.60594E-02	1.61137E-02	1.94016E-02	2.96233E-03	3.50124E-03	5.53386E-03	3.71100E-03	2.89070E-03	4.65865E-03	4.73485E-03	3.93890E-03	3.79060E-03	5.20834E-03	2.86459E-03	0.00000E+00	2.15442E-03	2.84091E-03	3.58417E-02	3.41676E-02	3.50705E-02	3.71756E-02	3.71756E-02	3.62988E-02	3.85427E-02	3.75011E-02	3.71756E-02	3.71756E-02	3.45388E-02	3.89357E-02	3.79640E-02	3.72926E-02	4.03357E-02	3.72725E-02	3.79918E-02	3.99927E-02	3.73081E-02	3.56478E-02	3.67892E-02	3.83499E-02	3.79918E-02
Gms_8_VdCeleF	5.39198E-02	3.31101E-02	5.08735E-02	2.82738E-02	2.66927E-02	3.74349E-02	3.82812E-02	1.59143E-02	1.50463E-02	1.46484E-02	1.52530E-02	1.78572E-02	3.72024E-04	9.76564E-04	4.46429E-03	4.26136E-03	8.68056E-04	2.92969E-03	4.42708E-03	1.86012E-03	1.95313E-03	4.46429E-03	2.02546E-03	2.15442E-03	0.00000E+00	2.34375E-03	3.62328E-02	3.26968E-02	3.35287E-02	3.57143E-02	3.57143E-02	3.53733E-02	3.74349E-02	3.60863E-02	3.57143E-02	3.57143E-02	3.31101E-02	3.83184E-02	3.67839E-02	3.61690E-02	4.05506E-02	3.74349E-02	3.79464E-02	4.00391E-02	3.75744E-02	3.57143E-02	3.78788E-02	3.83184E-02	3.79464E-02
Gms_9_VdCeleF	5.36594E-02	3.38542E-02	5.06349E-02	2.90179E-02	2.73438E-02	3.67838E-02	3.80208E-02	1.64930E-02	1.56250E-02	1.52995E-02	1.59970E-02	1.86012E-02	2.60417E-03	2.27865E-03	2.60417E-03	1.89394E-03	2.89352E-03	3.58073E-03	2.60417E-03	2.60417E-03	2.60417E-03	2.23215E-03	1.15741E-03	2.84091E-03	2.34375E-03	0.00000E+00	3.65199E-02	3.32755E-02	3.41797E-02	3.64583E-02	3.64583E-02	3.58073E-02	3.80860E-02	3.68304E-02	3.64583E-02	3.64583E-02	3.38542E-02	3.90625E-02	3.74349E-02	3.67477E-02	4.05506E-02	3.74349E-02	3.79464E-02	4.00391E-02	3.75744E-02	3.57143E-02	3.78788E-02	3.83184E-02	3.79464E-02
Gni_A_AlbanyNY	5.70751E-02	1.61537E-02	5.61277E-02	2.95736E-02	2.68291E-02	4.54631E-02	4.43278E-02	3.84807E-02	3.71786E-02	3.54213E-02	3.74187E-02	4.13284E-02	3.82901E-02	3.80285E-02	4.00262E-02	3.70366E-02	3.68556E-02	3.80285E-02	3.76795E-02	3.78561E-02	3.65374E-02	4.00262E-02	3.62046E-02	3.58417E-02	3.62328E-02	3.65199E-02	0.00000E+00	5.44440E-02	4.39838E-02	3.95956E-02	3.95956E-02	3.62757E-02	4.06355E-02	4.00297E-02	3.95956E-02	3.95956E-02	3.69880E-02	4.22033E-02	3.98915E-02	3.84858E-02	5.13076E-02	4.76952E-02	4.86999E-02	4.99274E-02	4.86999E-02	4.78285E-02	4.74491E-02	4.91340E-02	4.86999E-02
Gof_1_Cyprus	6.30968E-02	4.68750E-02	6.03818E-02	4.21007E-02	4.09226E-02	4.68750E-02	4.74537E-02	3.54818E-02	3.45052E-02	3.38542E-02	3.42882E-02	3.68923E-02	3.16840E-02	3.27381E-02	3.38542E-02	3.43750E-02	3.25521E-02	3.27381E-02	3.44329E-02	3.12500E-02	3.16220E-02	3.38542E-02	3.19011E-02	3.41676E-02	3.26968E-02	3.32755E-02	5.44440E-02	0.00000E+00	5.95238E-03	3.90625E-02	3.90625E-02	3.95360E-02	4.12946E-02	3.94965E-02	3.90625E-02	3.90625E-02	3.64583E-02	4.16667E-02	4.05506E-02	4.00391E-02	4.99132E-02	4.68750E-02	4.73090E-02	4.94792E-02	4.73090E-02	4.55729E-02	4.76563E-02	4.77431E-02	4.73090E-02
Gof_2_Syria_opGT	5.76350E-02	3.64583E-02	5.59953E-02	3.80208E-02	3.64583E-02	4.21007E-02	4.19922E-02	3.05060E-02	3.01339E-02	3.25521E-02	3.17708E-02	3.38541E-02	3.28125E-02	3.38542E-02	3.48958E-02	3.50116E-02	3.34822E-02	3.38542E-02	3.51563E-02	3.22917E-02	3.25521E-02	3.48958E-02	3.27381E-02	3.50705E-02	3.35287E-02	3.41797E-02	4.39838E-02	5.95238E-03	0.00000E+00	2.08212E-02	2.08212E-02	1.24885E-02	1.77839E-02	1.97822E-02	1.97822E-02	1.71848E-02	1.66626E-02	2.18628E-02	1.51865E-02	1.26459E-02	4.58333E-02	4.21007E-02	4.32292E-02	4.47049E-02	4.32292E-02	4.16666E-02	4.19560E-02	4.37500E-02	4.32292E-02
Gop10_VdLlobregatE	5.28468E-02	2.86458E-02	4.98534E-02	3.45052E-02	3.38542E-02	3.90625E-02	3.98066E-02	2.82118E-02	2.77778E-02	3.12500E-02	2.92968E-02	3.05989E-02	3.45052E-02	3.59375E-02	3.64583E-02	3.71094E-02	3.55903E-02	3.59375E-02	3.72024E-02	3.38542E-02	3.43750E-02	3.64583E-02	3.47222E-02	3.71756E-02	3.57143E-02	3.64583E-02	3.95956E-02	3.90625E-02	2.08212E-02	0.00000E+00	0.00000E+00	2.02020E-03	5.71428E-03	3.24675E-03	6.49350E-04	3.89610E-03	5.19481E-03	5.19481E-03	9.87013E-03	9.09091E-03	4.23177E-02	3.90625E-02	3.97136E-02	4.16667E-02	3.97136E-02	3.84114E-02	4.00391E-02	4.03646E-02	3.97136E-02
Gop11_VdLlobregatE	5.28468E-02	2.86458E-02	4.98534E-02	3.45052E-02	3.38542E-02	3.90625E-02	3.98066E-02	2.82118E-02	2.77778E-02	3.12500E-02	2.92968E-02	3.05989E-02	3.45052E-02	3.59375E-02	3.64583E-02	3.71094E-02	3.55903E-02	3.59375E-02	3.72024E-02	3.38542E-02	3.43750E-02	3.64583E-02	3.47222E-02	3.71756E-02	3.57143E-02	3.64583E-02	3.95956E-02	3.90625E-02	2.08212E-02	0.00000E+00	0.00000E+00	2.02020E-03	5.71428E-03	3.24675E-03	6.49350E-04	3.89610E-03	5.19481E-03	5.19481E-03	9.87013E-03	9.09091E-03	4.23177E-02	3.90625E-02	3.97136E-02	4.16667E-02	3.97136E-02	3.84114E-02	4.00391E-02	4.03646E-02	3.97136E-02
Gop13_GdTarnF	5.29627E-02	2.92245E-02	5.01101E-02	3.47222E-02	3.30729E-02	3.95319E-02	3.99306E-02	2.76989E-02	2.74621E-02	3.17708E-02	2.95139E-02	3.00926E-02	3.47222E-02	3.54167E-02	3.70370E-02	3.72596E-02	3.52746E-02	3.54167E-02	3.73264E-02	3.44329E-02	3.46354E-02	3.70370E-02	3.48011E-02	3.62988E-02	3.53733E-02	3.58073E-02	3.62757E-02	3.95360E-02	1.24885E-02	2.02020E-03	2.02020E-03	0.00000E+00	2.07121E-03	1.44002E-03	5.77200E-04	1.44002E-03	3.75180E-03	3.74136E-03	5.96329E-03	5.43093E-03	4.24610E-02	3.95116E-02	3.98614E-02	4.21110E-02	3.98614E-02	3.78389E-02	3.99839E-02	4.01500E-02	3.98614E-02
Gop14_VdLotF	5.47045E-02	3.17708E-02	5.15479E-02	3.75000E-02	3.60243E-02	4.15923E-02	4.16667E-02	3.01340E-02	2.97619E-02	3.38542E-02	3.22916E-02	3.33333E-02	3.75000E-02	3.81945E-02	3.95833E-02	3.87731E-02	3.75744E-02	3.81945E-02	3.90625E-02	3.69792E-02	3.68924E-02	3.95833E-02	3.68304E-02	3.85427E-02	3.74349E-02	3.80860E-02	4.06355E-02	4.12946E-02	1.77839E-02	5.71428E-03	5.71428E-03	2.07121E-03	0.00000E+00	3.61757E-03	3.63636E-03	4.13437E-03	5.71428E-03	5.68475E-03	7.76983E-03	7.05010E-03	4.31168E-02	4.15584E-02	4.25974E-02	4.41558E-02	4.25974E-02	4.10389E-02	4.15584E-02	4.31169E-02	4.25974E-02
Gop16_CseNoirF	5.32188E-02	2.92968E-02	5.01789E-02	3.51563E-02	3.43750E-02	3.95211E-02	4.01786E-02	2.86459E-02	2.82118E-02	3.17708E-02	2.99479E-02	3.12500E-02	3.51563E-02	3.64583E-02	3.71093E-02	3.74349E-02	3.60243E-02	3.64583E-02	3.75744E-02	3.45052E-02	3.48958E-02	3.71093E-02	3.51563E-02	3.75011E-02	3.60863E-02	3.68304E-02	4.00297E-02	3.94965E-02	1.97822E-02	3.24675E-03	3.24675E-03	1.44002E-03	3.61757E-03	0.00000E+00	1.29870E-03	1.93799E-03	3.24675E-03	3.22998E-03	7.77341E-03	6.92641E-03	4.28571E-02	3.94805E-02	4.02597E-02	4.20779E-02	4.02597E-02	3.89610E-02	4.02597E-02	4.09091E-02	4.02597E-02
Gop_4_StVallierF	5.28468E-02	2.86458E-02	4.98534E-02	3.45052E-02	3.38542E-02	3.90625E-02	3.98066E-02	2.82118E-02	2.77778E-02	3.12500E-02	2.92968E-02	3.05989E-02	3.45052E-02	3.59375E-02	3.64583E-02	3.71094E-02	3.55903E-02	3.59375E-02	3.72024E-02	3.38542E-02	3.43750E-02	3.64583E-02	3.47222E-02	3.71756E-02	3.57143E-02	3.64583E-02	3.95956E-02	3.90625E-02	1.97822E-02	6.49350E-04	6.49350E-04	5.77200E-04	3.63636E-03	1.29870E-03	0.00000E+00	1.94805E-03	3.24675E-03	3.24675E-03	7.79221E-03	6.92641E-03	4.23177E-02	3.90625E-02	3.97136E-02	4.16667E-02	3.97136E-02	3.84114E-02	4.00391E-02	4.03646E-02	3.97136E-02
Gop_5_CaussolsF	5.32188E-02	2.86458E-02	5.05044E-02	3.45052E-02	3.38542E-02	3.90016E-02	3.98066E-02	2.82118E-02	2.77778E-02	3.12500E-02	2.92968E-02	3.05989E-02	3.45052E-02	3.59375E-02	3.64583E-02	3.71094E-02	3.55903E-02	3.59375E-02	3.72024E-02	3.38542E-02	3.43750E-02	3.64583E-02	3.47222E-02	3.71756E-02	3.57143E-02	3.64583E-02	3.95956E-02	3.90625E-02	1.71848E-02	3.89610E-03	3.89610E-03	1.44002E-03	4.13437E-03	1.93799E-03	1.94805E-03	0.00000E+00	2.59740E-03	3.87597E-03	3.11152E-03	2.16450E-03	4.22077E-02	3.89610E-02	3.96103E-02	4.15584E-02	3.96103E-02	3.83117E-02	3.99350E-02	4.02597E-02	3.96103E-02
Gop_7_ArezzoI	5.28468E-02	2.60417E-02	5.24601E-02	3.19011E-02	3.12500E-02	3.64583E-02	3.72024E-02	2.56076E-02	2.51736E-02	2.86458E-02	2.66927E-02	2.79948E-02	3.19011E-02	3.33333E-02	3.38542E-02	3.45052E-02	3.29861E-02	3.33333E-02	3.45982E-02	3.12500E-02	3.17708E-02	3.38542E-02	3.21181E-02	3.45388E-02	3.31101E-02	3.38542E-02	3.69880E-02	3.64583E-02	1.66626E-02	5.19481E-03	5.19481E-03	3.75180E-03	5.71428E-03	3.24675E-03	3.24675E-03	2.59740E-03	0.00000E+00	5.19481E-03	4.67532E-03	3.89610E-03	3.97136E-02	3.64583E-02	3.71093E-02	3.90625E-02	3.71093E-02	3.58073E-02	3.74349E-02	3.77604E-02	3.71093E-02
Gop_8_VdAudeF	5.54520E-02	3.12500E-02	5.24601E-02	3.71093E-02	3.64584E-02	3.74783E-02	3.86905E-02	3.08159E-02	3.03819E-02	3.38542E-02	3.19011E-02	3.32031E-02	3.71093E-02	3.85417E-02	3.90625E-02	3.97136E-02	3.81944E-02	3.85417E-02	3.98066E-02	3.64583E-02	3.69791E-02	3.90625E-02	3.73264E-02	3.89357E-02	3.83184E-02	3.90625E-02	4.22033E-02	4.16667E-02	2.18628E-02	5.19481E-03	5.19481E-03	3.74136E-03	5.68475E-03	3.22998E-03	3.24675E-03	3.87597E-03	5.19481E-03	0.00000E+00	9.84596E-03	9.09091E-03	4.48052E-02	4.15584E-02	4.22077E-02	4.41558E-02	4.22077E-02	4.09091E-02	4.25324E-02	4.28571E-02	4.22078E-02
Got_1_BGTue	5.66585E-02	3.07292E-02	5.61821E-02	3.64583E-02	3.51562E-02	4.07648E-02	4.10156E-02	2.93899E-02	2.90179E-02	3.29861E-02	3.12500E-02	3.12500E-02	3.64583E-02	3.73264E-02	3.85417E-02	3.81944E-02	3.68304E-02	3.73264E-02	3.84114E-02	3.59375E-02	3.60243E-02	3.85417E-02	3.60863E-02	3.79640E-02	3.67839E-02	3.74349E-02	3.98915E-02	4.05506E-02	1.51865E-02	9.87013E-03	9.87013E-03	5.96329E-03	7.76983E-03	7.77341E-03	7.79221E-03	3.11152E-03	4.67532E-03	9.84596E-03	0.00000E+00	2.59740E-03	4.42045E-02	4.07309E-02	4.16044E-02	4.33306E-02	4.16044E-02	4.00433E-02	4.10068E-02	4.21239E-02	4.16044E-02
Got_2_AetnaSicily	5.61501E-02	2.99479E-02	5.57722E-02	3.55903E-02	3.42262E-02	4.01786E-02	4.05093E-02	2.86458E-02	2.83203E-02	3.23661E-02	3.03819E-02	3.12500E-02	3.55903E-02	3.64583E-02	3.77604E-02	3.77604E-02	3.61328E-02	3.64583E-02	3.79051E-02	3.51563E-02	3.53423E-02	3.77604E-02	3.54818E-02	3.72926E-02	3.61690E-02	3.67477E-02	3.84858E-02	4.00391E-02	1.26459E-02	9.09091E-03	9.09091E-03	5.43093E-03	7.05010E-03	6.92641E-03	6.92641E-03	2.16450E-03	3.89610E-03	9.09091E-03	2.59740E-03	0.00000E+00	4.34028E-02	4.01786E-02	4.07986E-02	4.27827E-02	4.07986E-02	3.90625E-02	4.06250E-02	4.12326E-02	4.07986E-02
Gpp22_BudapH	6.10342E-02	4.49218E-02	6.06058E-02	4.55729E-02	4.47917E-02	2.18696E-02	5.05952E-02	3.73264E-02	3.77604E-02	3.69791E-02	3.77604E-02	4.03646E-02	4.03646E-02	3.95833E-02	4.23177E-02	4.26432E-02	4.12326E-02	4.16667E-02	4.27827E-02	3.97136E-02	4.01042E-02	4.23177E-02	4.03646E-02	4.03357E-02	4.05506E-02	4.05506E-02	5.13076E-02	4.99132E-02	4.58333E-02	4.23177E-02	4.23177E-02	4.24610E-02	4.31168E-02	4.28571E-02	4.23177E-02	4.22077E-02	3.97136E-02	4.48052E-02	4.42045E-02	4.34028E-02	0.00000E+00	3.11688E-03	3.89611E-03	5.71429E-03	3.89611E-03	6.49351E-03	5.19481E-03	5.84415E-03	3.89611E-03
Gpp24_cultTue	5.79614E-02	4.16667E-02	5.76312E-02	4.21875E-02	4.12326E-02	1.56250E-02	4.75261E-02	3.42262E-02	3.45982E-02	3.38542E-02	3.43750E-02	3.69791E-02	3.69791E-02	3.64583E-02	3.90625E-02	3.96412E-02	3.79464E-02	3.81944E-02	3.97136E-02	3.64583E-02	3.68923E-02	3.90625E-02	3.72024E-02	3.72725E-02	3.74349E-02	3.74349E-02	4.76952E-02	4.68750E-02	4.21007E-02	3.90625E-02	3.90625E-02	3.95116E-02	4.15584E-02	3.94805E-02	3.90625E-02	3.89610E-02	3.64583E-02	4.15584E-02	4.07309E-02	4.01786E-02	3.11688E-03	0.00000E+00	5.19480E-04	2.59740E-03	5.19480E-04	4.15584E-03	2.02020E-03	2.07792E-03	5.19480E-04
Gpp25_MuehltL	5.84291E-02	4.23177E-02	5.79991E-02	4.29688E-02	4.21875E-02	1.92695E-02	4.79911E-02	3.47222E-02	3.51563E-02	3.43750E-02	3.51563E-02	3.77604E-02	3.77604E-02	3.69791E-02	3.97136E-02	4.00391E-02	3.86285E-02	3.90625E-02	4.01786E-02	3.71093E-02	3.75000E-02	3.97136E-02	3.77604E-02	3.79918E-02	3.79464E-02	3.79464E-02	4.86999E-02	4.73090E-02	4.32292E-02	3.97136E-02	3.97136E-02	3.98614E-02	4.25974E-02	4.02597E-02	3.97136E-02	3.96103E-02	3.71093E-02	4.22077E-02	4.16044E-02	4.07986E-02	3.89611E-03	5.19480E-04	0.00000E+00	3.11688E-03	1.29870E-03	5.19480E-03	2.59740E-03	3.24675E-03	1.29870E-03
Gpp26_MuehltL	6.05664E-02	4.42708E-02	6.02376E-02	4.47916E-02	4.38368E-02	1.82247E-02	4.88281E-02	3.68303E-02	3.72024E-02	3.64583E-02	3.69791E-02	3.95833E-02	3.95833E-02	3.90625E-02	4.16667E-02	4.22454E-02	4.05506E-02	4.07986E-02	4.23177E-02	3.90625E-02	3.94965E-02	4.16667E-02	3.98066E-02	3.99927E-02	4.00391E-02	4.00391E-02	4.99274E-02	4.94792E-02	4.47049E-02	4.16667E-02	4.16667E-02	4.21110E-02	4.41558E-02	4.20779E-02	4.16667E-02	4.15584E-02	3.90625E-02	4.41558E-02	4.33306E-02	4.27827E-02	5.71429E-03	2.59740E-03	3.11688E-03	0.00000E+00	3.11688E-03	6.75325E-03	3.75180E-03	4.67532E-03	1.55844E-03
Gpp27_MuehltL	5.84291E-02	4.23177E-02	5.79991E-02	4.29688E-02	4.21875E-02	1.92695E-02	4.79911E-02	3.47222E-02	3.51563E-02	3.43750E-02	3.51563E-02	3.77604E-02	3.71093E-02	3.64583E-02	3.90625E-02	3.97136E-02	3.81944E-02	3.85417E-02	3.98066E-02	3.64583E-02	3.69791E-02	3.90625E-02	3.73264E-02	3.73081E-02	3.75744E-02	3.75744E-02	4.86999E-02	4.73090E-02	4.32292E-02	3.97136E-02	3.97136E-02	3.98614E-02	4.25974E-02	4.02597E-02	3.97136E-02	3.96103E-02	3.71093E-02	4.22077E-02	4.16044E-02	4.07986E-02	3.89611E-03	5.19480E-04	1.29870E-03	3.11688E-03	0.00000E+00	4.54545E-03	2.59740E-03	3.24675E-03	1.29870E-03
Gpp28_QuilanF	5.65680E-02	4.10156E-02	5.60434E-02	4.16667E-02	4.06250E-02	2.08252E-02	4.61309E-02	3.29861E-02	3.34201E-02	3.28125E-02	3.38542E-02	3.64584E-02	3.58073E-02	3.48959E-02	3.77604E-02	3.77604E-02	3.64583E-02	3.69792E-02	3.79464E-02	3.51563E-02	3.54167E-02	3.77604E-02	3.55903E-02	3.56478E-02	3.57143E-02	3.57143E-02	4.78285E-02	4.55729E-02	4.16666E-02	3.84114E-02	3.84114E-02	3.78389E-02	4.10389E-02	3.89610E-02	3.84114E-02	3.83117E-02	3.58073E-02	4.09091E-02	4.00433E-02	3.90625E-02	6.49351E-03	4.15584E-03	5.19480E-03	6.75325E-03	4.54545E-03	0.00000E+00	4.54545E-03	5.84415E-03	5.19480E-03
Gpp30_LdAydatF	5.84890E-02	4.26432E-02	5.81973E-02	4.29688E-02	4.13773E-02	1.24369E-02	4.80587E-02	3.48958E-02	3.51563E-02	3.47222E-02	3.51563E-02	3.67839E-02	3.77604E-02	3.73264E-02	4.00391E-02	3.94965E-02	3.77604E-02	3.84838E-02	4.02462E-02	3.74349E-02	3.76157E-02	4.00391E-02	3.77604E-02	3.67892E-02	3.78788E-02	3.78788E-02	4.74491E-02	4.76563E-02	4.19560E-02	4.00391E-02	4.00391E-02	3.99839E-02	4.15584E-02	4.02597E-02	4.00391E-02	3.99350E-02	3.74349E-02	4.25324E-02	4.10068E-02	4.06250E-02	5.19481E-03	2.02020E-03	2.59740E-03	3.75180E-03	2.59740E-03	4.54545E-03	0.00000E+00	3.57143E-03	1.94805E-03
Gpp35_GdJonteF	5.88011E-02	4.29688E-02	5.83246E-02	4.36198E-02	4.27083E-02	2.08279E-02	4.83631E-02	3.51563E-02	3.55903E-02	3.48959E-02	3.58073E-02	3.84114E-02	3.84114E-02	3.75000E-02	4.03646E-02	4.03646E-02	3.90625E-02	3.95833E-02	4.05506E-02	3.77604E-02	3.80208E-02	4.03646E-02	3.81944E-02	3.83499E-02	3.83184E-02	3.83184E-02	4.91340E-02	4.77431E-02	4.37500E-02	4.03646E-02	4.03646E-02	4.01500E-02	4.31169E-02	4.09091E-02	4.03646E-02	4.02597E-02	3.77604E-02	4.28571E-02	4.21239E-02	4.12326E-02	5.84415E-03	2.07792E-03	3.24675E-03	4.67532E-03	3.24675E-03	5.84415E-03	3.57143E-03	0.00000E+00	3.24675E-03
Gpp36_GdJonteF	5.84291E-02	4.23177E-02	5.79991E-02	4.29688E-02	4.21875E-02	1.92695E-02	4.79911E-02	3.47222E-02	3.51563E-02	3.43750E-02	3.51563E-02	3.77604E-02	3.77604E-02	3.69791E-02	3.97136E-02	4.00391E-02	3.86285E-02	3.90625E-02	4.01786E-02	3.71093E-02	3.75000E-02	3.97136E-02	3.77604E-02	3.79918E-02	3.79464E-02	3.79464E-02	4.86999E-02	4.73090E-02	4.32292E-02	3.97136E-02	3.97136E-02	3.98614E-02	4.25974E-02	4.02597E-02	3.97136E-02	3.96103E-02	3.71093E-02	4.22078E-02	4.16044E-02	4.07986E-02	3.89611E-03	5.19480E-04	1.29870E-03	1.55844E-03	1.29870E-03	5.19480E-03	1.94805E-03	3.24675E-03	0.00000E+00
Gpp38_CseSauvetF	5.59484E-02	4.16939E-02	5.55185E-02	4.23449E-02	4.16871E-02	1.87500E-02	4.76365E-02	3.43029E-02	3.47370E-02	3.38719E-02	3.45273E-02	3.71331E-02	3.71331E-02	3.64773E-02	3.90880E-02	3.97263E-02	3.82103E-02	3.85607E-02	3.98211E-02	3.64821E-02	3.69982E-02	3.90880E-02	3.73422E-02	3.76459E-02	3.75880E-02	3.75880E-02	4.82852E-02	4.68954E-02	4.27287E-02	3.90880E-02	3.90880E-02	3.95841E-02	4.20982E-02	3.96357E-02	3.90880E-02	3.89864E-02	3.64821E-02	4.15855E-02	4.11052E-02	4.03816E-02	3.24844E-03	0.00000E+00	6.49350E-04	2.59875E-03	6.49350E-04	4.54714E-03	2.27273E-03	2.59740E-03	6.49350E-04
Gpp40_VdHeraultF	6.05664E-02	4.42708E-02	6.02376E-02	4.47916E-02	4.38368E-02	1.82247E-02	5.01302E-02	3.68303E-02	3.72024E-02	3.64583E-02	3.69791E-02	3.75000E-02	3.95833E-02	3.90625E-02	4.16667E-02	4.22454E-02	3.98066E-02	4.07986E-02	4.23177E-02	3.90625E-02	3.94965E-02	4.16667E-02	3.98066E-02	3.99927E-02	4.00391E-02	4.00391E-02	5.03023E-02	4.94792E-02	4.47049E-02	4.16667E-02	4.16667E-02	4.21110E-02	4.41558E-02	4.20779E-02	4.16667E-02	4.15584E-02	3.90625E-02	4.41558E-02	4.33306E-02	4.27827E-02	5.71429E-03	2.59740E-03	3.11688E-03	5.19481E-03	3.11688E-03	6.75325E-03	4.04040E-03	4.67532E-03	3.11688E-03
Gsc_1_RenssCoNY	5.35908E-02	1.29870E-03	5.31111E-02	1.75325E-02	1.66234E-02	4.27084E-02	4.31548E-02	3.16840E-02	2.99479E-02	2.70834E-02	2.86459E-02	3.25521E-02	3.32031E-02	3.43750E-02	3.51563E-02	3.51563E-02	3.38542E-02	3.43750E-02	3.53423E-02	3.25521E-02	3.28125E-02	3.51563E-02	3.29861E-02	3.51898E-02	3.38542E-02	3.45982E-02	1.70195E-02	4.77431E-02	3.75000E-02	2.99479E-02	2.99479E-02	2.98032E-02	3.28125E-02	3.05989E-02	2.99479E-02	2.99479E-02	2.73438E-02	3.25521E-02	3.17708E-02	3.08160E-02	4.62239E-02	4.27084E-02	4.36198E-02	4.53125E-02	4.36198E-02	4.23177E-02	4.32943E-02	4.42709E-02	4.36198E-02
Gsv4a_DiktiCrete	6.07812E-02	4.55729E-02	5.80298E-02	4.07986E-02	3.94345E-02	4.46428E-02	4.51389E-02	3.38542E-02	3.28776E-02	3.23661E-02	3.29861E-02	3.55903E-02	3.03819E-02	3.12500E-02	3.25521E-02	3.25521E-02	3.09245E-02	3.12500E-02	3.26968E-02	2.99479E-02	3.01339E-02	3.25521E-02	3.02734E-02	3.26051E-02	3.09606E-02	3.15393E-02	5.28138E-02	3.58073E-03	8.92857E-03	3.77604E-02	3.77604E-02	3.76420E-02	3.98065E-02	3.81944E-02	3.77604E-02	3.77604E-02	3.51563E-02	4.03646E-02	3.90625E-02	3.84114E-02	4.86111E-02	4.53869E-02	4.60069E-02	4.79911E-02	4.60069E-02	4.42709E-02	4.58333E-02	4.64410E-02	4.60069E-02
Gsv4b_DiktiCrete	5.37667E-02	3.45644E-02	5.15557E-02	3.38542E-02	3.16840E-02	3.88455E-02	4.05506E-02	1.40224E-02	1.25933E-02	1.27837E-02	1.39458E-02	1.72358E-02	2.05966E-02	2.06163E-02	2.29640E-02	2.13542E-02	2.00320E-02	2.06163E-02	2.17634E-02	2.03598E-02	1.99653E-02	2.29640E-02	1.96314E-02	2.02259E-02	1.97173E-02	2.00893E-02	3.95057E-02	1.44231E-02	1.62761E-02	3.29072E-02	3.29072E-02	3.10872E-02	3.36372E-02	3.31439E-02	3.29072E-02	3.29072E-02	3.03030E-02	3.55114E-02	3.32031E-02	3.24519E-02	4.16667E-02	3.84115E-02	3.90625E-02	4.10156E-02	3.90625E-02	3.69318E-02	3.80208E-02	3.92992E-02	3.90625E-02
Gsv_1_KourCrete	6.10342E-02	4.49218E-02	5.87578E-02	4.03646E-02	3.95833E-02	4.32292E-02	4.53869E-02	3.38542E-02	3.25521E-02	3.17708E-02	3.25521E-02	3.51563E-02	2.99479E-02	3.12500E-02	3.19011E-02	3.22266E-02	3.08160E-02	3.12500E-02	3.23661E-02	2.92969E-02	2.96875E-02	3.19011E-02	2.99479E-02	3.29438E-02	3.08780E-02	3.16220E-02	5.34879E-02	3.03820E-03	1.04167E-02	3.71093E-02	3.71093E-02	3.73264E-02	4.01041E-02	3.77604E-02	3.71093E-02	3.71093E-02	3.45052E-02	3.97136E-02	3.90625E-02	3.81944E-02	4.55729E-02	4.21875E-02	4.29688E-02	4.47916E-02	4.29688E-02	4.16667E-02	4.29688E-02	4.36198E-02	4.29688E-02
Gsv_2_VrissesCrete	6.36756E-02	4.77431E-02	6.09068E-02	4.29688E-02	4.16667E-02	4.53869E-02	4.54282E-02	3.61328E-02	3.51563E-02	3.45982E-02	3.51563E-02	3.77604E-02	3.25521E-02	3.34821E-02	3.47222E-02	3.48958E-02	3.32031E-02	3.34821E-02	3.50116E-02	3.21181E-02	3.23661E-02	3.47222E-02	3.25521E-02	3.49749E-02	3.32755E-02	3.38542E-02	5.50950E-02	5.85937E-03	1.11607E-02	3.99306E-02	3.99306E-02	4.00095E-02	4.20387E-02	4.03646E-02	3.99306E-02	3.99306E-02	3.73264E-02	4.25347E-02	4.12946E-02	4.06901E-02	5.03472E-02	4.72470E-02	4.77431E-02	4.98512E-02	4.77431E-02	4.60069E-02	4.79167E-02	4.81771E-02	4.77431E-02
Gtv_1_Georgia	5.23111E-02	4.22454E-02	4.72946E-02	3.73264E-02	3.54167E-02	9.63541E-03	5.42535E-03	4.02462E-02	3.95360E-02	3.93229E-02	3.99306E-02	4.25347E-02	3.73264E-02	3.77604E-02	3.73264E-02	3.64583E-02	3.74053E-02	3.77604E-02	3.71094E-02	3.70370E-02	3.69792E-02	3.70370E-02	3.64583E-02	3.79622E-02	3.73264E-02	3.71094E-02	4.36110E-02	4.68750E-02	4.11458E-02	3.96412E-02	3.96412E-02	3.88765E-02	4.08854E-02	3.99306E-02	3.96412E-02	3.96412E-02	3.70370E-02	4.22454E-02	4.03646E-02	3.97727E-02	5.00579E-02	4.71354E-02	4.77431E-02	4.63542E-02	4.77431E-02	4.57176E-02	4.56731E-02	4.80324E-02	4.57176E-02
Gus11_LovecBG	4.25468E-02	2.64757E-02	4.03974E-02	2.51736E-02	2.49256E-02	2.79018E-02	3.21181E-02	1.49739E-02	1.39974E-02	1.33928E-02	1.38889E-02	1.64931E-02	2.17014E-02	2.26934E-02	2.38715E-02	2.42188E-02	2.24609E-02	2.26934E-02	2.43056E-02	2.12673E-02	2.15774E-02	2.38715E-02	2.18099E-02	2.39068E-02	2.25694E-02	2.31481E-02	3.39157E-02	2.63672E-02	2.49256E-02	2.38715E-02	2.38715E-02	2.41477E-02	2.60417E-02	2.43056E-02	2.38715E-02	2.38715E-02	2.12673E-02	2.64757E-02	2.52976E-02	2.47396E-02	2.95139E-02	2.64137E-02	2.69097E-02	2.90178E-02	2.69097E-02	2.51736E-02	2.70833E-02	2.73438E-02	2.69097E-02
Gve_1_AssalamIR	5.44631E-02	4.42708E-02	4.96962E-02	3.93880E-02	3.76157E-02	1.21528E-02	7.57576E-03	4.24479E-02	4.16667E-02	4.13773E-02	4.19922E-02	4.39453E-02	3.93880E-02	3.99306E-02	3.93880E-02	3.86285E-02	3.95833E-02	3.99306E-02	3.92992E-02	3.90625E-02	3.90625E-02	3.90625E-02	3.85417E-02	3.98914E-02	3.95360E-02	3.92992E-02	4.61512E-02	4.89583E-02	4.31134E-02	4.13412E-02	4.13412E-02	4.08654E-02	4.28241E-02	4.16667E-02	4.13412E-02	4.13412E-02	3.87370E-02	4.39453E-02	4.22454E-02	4.16667E-02	5.24089E-02	4.91898E-02	4.98047E-02	5.17940E-02	4.98047E-02	4.78515E-02	4.92622E-02	5.01302E-02	4.98047E-02
Gve_2_VazIR	5.38967E-02	4.34896E-02	4.87834E-02	3.85417E-02	3.66951E-02	1.11269E-02	7.41186E-03	4.16667E-02	4.10156E-02	4.07197E-02	4.11458E-02	4.37500E-02	3.85417E-02	3.90625E-02	3.85417E-02	3.81324E-02	3.88455E-02	3.85890E-02	3.86618E-02	3.82812E-02	3.83523E-02	3.82812E-02	3.79774E-02	3.92320E-02	3.88622E-02	3.86618E-02	4.43153E-02	4.83941E-02	4.23769E-02	4.08854E-02	4.08854E-02	4.06250E-02	4.21402E-02	4.11458E-02	4.08854E-02	4.08854E-02	3.82812E-02	4.34896E-02	4.16667E-02	4.12327E-02	5.10417E-02	4.80587E-02	4.84375E-02	5.06629E-02	4.84375E-02	4.63542E-02	4.83631E-02	4.86979E-02	4.84375E-02
Gve_3_SirinRudIR	5.20963E-02	4.20387E-02	4.75424E-02	3.72024E-02	3.54818E-02	1.07422E-02	5.20833E-03	4.05093E-02	3.96412E-02	3.93880E-02	4.01786E-02	4.27827E-02	3.75744E-02	3.80859E-02	3.75744E-02	3.64583E-02	3.76157E-02	3.80859E-02	3.72396E-02	3.72024E-02	3.71094E-02	3.72024E-02	3.64583E-02	3.80945E-02	3.75000E-02	3.72396E-02	4.43324E-02	4.68750E-02	4.16667E-02	3.98065E-02	3.98065E-02	3.88455E-02	4.13411E-02	4.01786E-02	3.98065E-02	3.98065E-02	3.72024E-02	4.24107E-02	4.06901E-02	3.99306E-02	4.98512E-02	4.65495E-02	4.72470E-02	4.91536E-02	4.72470E-02	4.53869E-02	4.66383E-02	4.76191E-02	4.72470E-02
Gxx_3_GdlNesqueF	5.36549E-02	3.25521E-02	5.02058E-02	2.84288E-02	2.64423E-02	3.76602E-02	3.81944E-02	1.61830E-02	1.56250E-02	1.54247E-02	1.56250E-02	1.84462E-02	3.25521E-03	3.60577E-03	5.64237E-03	5.20834E-03	3.34821E-03	3.60577E-03	5.38195E-03	3.03819E-03	3.00481E-03	5.64237E-03	2.97619E-03	3.10877E-03	3.29861E-03	3.64583E-03	3.37092E-02	3.31101E-02	3.06491E-02	3.05990E-02	3.05990E-02	2.55821E-02	2.98478E-02	3.01649E-02	3.01649E-02	3.03819E-02	2.86458E-02	3.25521E-02	3.10497E-02	2.99479E-02	4.05816E-02	3.76602E-02	3.79774E-02	4.02644E-02	3.77604E-02	3.55903E-02	3.79232E-02	3.79774E-02	3.79774E-02
Gxx_5_GdTarnF	5.16601E-02	3.29861E-02	4.83041E-02	2.86458E-02	2.68229E-02	3.61884E-02	3.60243E-02	1.60985E-02	1.56250E-02	1.64062E-02	1.62037E-02	1.85185E-02	5.49768E-03	5.98958E-03	3.18287E-03	2.20353E-03	5.68182E-03	5.98958E-03	3.25521E-03	5.20833E-03	5.20833E-03	2.60417E-03	2.60417E-03	4.74800E-03	5.64236E-03	3.25521E-03	3.57984E-02	3.12500E-02	3.04566E-02	3.15100E-02	3.15100E-02	2.89322E-02	3.21987E-02	3.17569E-02	3.15100E-02	3.14697E-02	2.89089E-02	3.40665E-02	3.17115E-02	3.07396E-02	4.16321E-02	3.85038E-02	3.90302E-02	4.11052E-02	3.90302E-02	3.70054E-02	3.86093E-02	3.93188E-02	3.90302E-02
[truncated: 14 more columns]
