# Supplementary material for: General functions to transform associate data to host data, and their use in phylogenetic inference from sequences with intra-individual variability
Source: BMC Evol Biol. 2008 Mar 18;8:86. doi: 10.1186/1471-2148-8-86 (PMC2291458; doi:10.1186/1471-2148-8-86)
Supplement: Additional file 1 — Distance matrices and quality statistics. This contains all sequence alignments in NEXUS format, all intermediary generated associate distance or host character data (depending on the transformation formula used; see Fig. 1) and all final distance matrices obtained, together with their Delta values. A readme file that describes the contents of each file in the archive is included. [file 1471-2148-8-86-S1.zip › Goeker_Grimm_Supp_Mat_1/Acer_g0_m2.v.dlt]

Filename:          Acer_g0_m2.v.dst
Matrix_number:      1
Quartets_examined:  595665
Fraction_examined:  1.00000E+00
Sum_of_squares:     2.52684E+00
Maximum_distance:   6.69013E-02
Delta_value:        2.13624E-01
Epsilon_value:      2.15133E-01
Non_additivity:     1.76656E+00
Additivity:         1.46627E+01
Squared_R_Q_diff.:  1.42387E+01
Absolute_mean_Q:    2.09394E-03
Rescaled_mean_Q:    3.12990E-02
Q_per_sqrt_SS:      7.84654E+02
Absolute_mean_R:    2.39385E-02
Rescaled_mean_R:    3.57818E-01
R_per_sqrt_SS:      8.97036E+03

Taxon	QE	DV	EV	AMQ	RMQ	AMR	RMR
Gcm_0_MorArb	 37820	 2.47318E-01	 2.47661E-01	 2.34104E-03	 3.49924E-02	 2.12795E-02	 3.18073E-01
Gfd_1_FlorCavSPFla	 37820	 2.41477E-01	 2.41927E-01	 2.76735E-03	 4.13647E-02	 2.20738E-02	 3.29946E-01
Gga_1_ShenHubei	 37820	 2.41012E-01	 2.41356E-01	 2.55004E-03	 3.81165E-02	 2.17241E-02	 3.24719E-01
Ggd_0_MorArb	 37820	 2.83991E-01	 2.84441E-01	 2.72664E-03	 4.07562E-02	 2.00027E-02	 2.98988E-01
Ggd_1_EmCynUtah	 37820	 2.82345E-01	 2.82768E-01	 2.73375E-03	 4.08625E-02	 2.00115E-02	 2.99120E-01
Ghd_1_cvBreslau	 37820	 2.32802E-01	 2.32987E-01	 2.36787E-03	 3.53935E-02	 2.49538E-02	 3.72995E-01
Ghd_2_CGreece	 37820	 2.34858E-01	 2.35201E-01	 2.36273E-03	 3.53166E-02	 2.49580E-02	 3.73057E-01
Ghy_1_Iran	 37820	 2.63216E-01	 2.63692E-01	 2.98682E-03	 4.46452E-02	 1.94328E-02	 2.90469E-01
Gib_1_AlpadGEO	 37820	 2.66219E-01	 2.66695E-01	 2.86209E-03	 4.27808E-02	 1.94661E-02	 2.90968E-01
Gib_2_VashlGEO	 37820	 2.14075E-01	 2.14524E-01	 2.33249E-03	 3.48646E-02	 1.97067E-02	 2.94563E-01
Gib_3_NorawARM	 37820	 2.36524E-01	 2.37000E-01	 2.51857E-03	 3.76461E-02	 1.95496E-02	 2.92215E-01
Gib_4_AlpadGEO	 37820	 2.36488E-01	 2.36937E-01	 2.58029E-03	 3.85686E-02	 1.96166E-02	 2.93217E-01
Gms10_VdAudeF	 37820	 1.80218E-01	 1.85004E-01	 1.62600E-03	 2.43045E-02	 2.26908E-02	 3.39169E-01
Gms11_VdLlobrE	 37820	 2.10584E-01	 2.10927E-01	 2.72134E-03	 4.06769E-02	 2.32167E-02	 3.47029E-01
Gms12_GdlJonteF	 37820	 1.88469E-01	 1.89949E-01	 1.82123E-03	 2.72226E-02	 2.28451E-02	 3.41475E-01
Gms13_GdlJonteF	 37820	 1.71457E-01	 1.79046E-01	 1.79321E-03	 2.68038E-02	 2.32967E-02	 3.48225E-01
Gms17_GdlNesqueF	 37820	 1.80218E-01	 1.85004E-01	 1.62601E-03	 2.43045E-02	 2.26908E-02	 3.39169E-01
Gms19_xxxF	 37820	 2.02756E-01	 2.03179E-01	 1.63137E-03	 2.43847E-02	 2.25855E-02	 3.37595E-01
Gms21_GordesF	 37820	 1.71457E-01	 1.79046E-01	 1.79321E-03	 2.68038E-02	 2.32967E-02	 3.48225E-01
Gms24_NaheD	 37820	 1.92717E-01	 1.95387E-01	 1.61049E-03	 2.40726E-02	 2.24465E-02	 3.35516E-01
Gms_4_BdlHerreriaE	 37820	 1.92717E-01	 1.95387E-01	 1.61049E-03	 2.40726E-02	 2.24465E-02	 3.35516E-01
Gms_5_VdCeleF	 37820	 1.71457E-01	 1.79046E-01	 1.79321E-03	 2.68038E-02	 2.32967E-02	 3.48225E-01
Gms_6_VdCeleF	 37820	 1.87928E-01	 1.92582E-01	 1.81486E-03	 2.71274E-02	 2.27993E-02	 3.40790E-01
Gms_7_VdCeleF	 37820	 1.80218E-01	 1.85004E-01	 1.62601E-03	 2.43045E-02	 2.26908E-02	 3.39169E-01
Gms_8_VdCeleF	 37820	 1.69468E-01	 1.69812E-01	 1.64224E-03	 2.45472E-02	 2.30797E-02	 3.44982E-01
Gms_9_VdCeleF	 37820	 1.71457E-01	 1.79046E-01	 1.79321E-03	 2.68038E-02	 2.32967E-02	 3.48225E-01
Gni_A_AlbanyNY	 37820	 2.78635E-01	 2.79058E-01	 3.25486E-03	 4.86516E-02	 2.17655E-02	 3.25338E-01
Gof_1_Cyprus	 37820	 2.51975E-01	 2.52398E-01	 2.52798E-03	 3.77867E-02	 2.33494E-02	 3.49012E-01
Gof_2_Syria_opGT	 37820	 2.56639E-01	 2.56904E-01	 2.54838E-03	 3.80917E-02	 2.33545E-02	 3.49088E-01
Gop10_VdLlobregatE	 37820	 1.95855E-01	 1.96146E-01	 1.92247E-03	 2.87359E-02	 2.53844E-02	 3.79431E-01
Gop11_VdLlobregatE	 37820	 1.95855E-01	 1.96146E-01	 1.92247E-03	 2.87359E-02	 2.53844E-02	 3.79431E-01
Gop13_GdTarnF	 37820	 1.99280E-01	 1.99571E-01	 1.92290E-03	 2.87423E-02	 2.58917E-02	 3.87014E-01
Gop14_VdLotF	 37820	 2.10803E-01	 2.11068E-01	 2.13142E-03	 3.18592E-02	 2.66668E-02	 3.98600E-01
Gop16_CseNoirF	 37820	 2.00569E-01	 2.00886E-01	 1.92176E-03	 2.87253E-02	 2.59197E-02	 3.87432E-01
Gop_4_StVallierF	 37820	 1.99870E-01	 2.00187E-01	 1.92448E-03	 2.87659E-02	 2.52629E-02	 3.77614E-01
Gop_5_CaussolsF	 37820	 2.15755E-01	 2.16072E-01	 1.97219E-03	 2.94791E-02	 2.55950E-02	 3.82579E-01
Gop_7_ArezzoI	 37820	 1.92569E-01	 1.92860E-01	 1.92938E-03	 2.88391E-02	 2.46535E-02	 3.68506E-01
Gop_8_VdAudeF	 37820	 2.05286E-01	 2.05577E-01	 2.16047E-03	 3.22934E-02	 2.61569E-02	 3.90978E-01
Got_1_BGTue	 37820	 1.97674E-01	 1.97938E-01	 1.97272E-03	 2.94870E-02	 2.52220E-02	 3.77003E-01
Got_2_AetnaSicily	 37820	 1.96890E-01	 1.97154E-01	 1.97193E-03	 2.94752E-02	 2.52697E-02	 3.77717E-01
Gpp22_BudapH	 37820	 1.99979E-01	 2.01143E-01	 1.66536E-03	 2.48927E-02	 2.87421E-02	 4.29619E-01
Gpp24_cultTue	 37820	 1.95431E-01	 1.98102E-01	 1.58067E-03	 2.36269E-02	 2.85832E-02	 4.27244E-01
Gpp25_MuehltL	 37820	 1.92780E-01	 1.94419E-01	 1.57876E-03	 2.35983E-02	 2.86174E-02	 4.27756E-01
Gpp26_MuehltL	 37820	 1.93865E-01	 1.94156E-01	 1.57982E-03	 2.36141E-02	 2.86211E-02	 4.27810E-01
Gpp27_MuehltL	 37820	 2.06164E-01	 2.07883E-01	 2.03240E-03	 3.03791E-02	 2.83607E-02	 4.23918E-01
Gpp28_QuilanF	 37820	 1.92518E-01	 1.92862E-01	 2.07684E-03	 3.10434E-02	 2.70290E-02	 4.04013E-01
Gpp30_LdAydatF	 37820	 1.95431E-01	 1.98102E-01	 1.58067E-03	 2.36269E-02	 2.85832E-02	 4.27244E-01
Gpp35_GdJonteF	 37820	 1.78641E-01	 1.79805E-01	 1.59486E-03	 2.38390E-02	 2.79786E-02	 4.18207E-01
Gpp36_GdJonteF	 37820	 1.94022E-01	 1.95661E-01	 1.62628E-03	 2.43087E-02	 2.86397E-02	 4.28089E-01
Gpp38_CseSauvetF	 37820	 1.95431E-01	 1.98102E-01	 1.58067E-03	 2.36269E-02	 2.85832E-02	 4.27244E-01
Gpp40_VdHeraultF	 37820	 1.95536E-01	 1.95827E-01	 1.63424E-03	 2.44276E-02	 2.86738E-02	 4.28598E-01
Gsc_1_RenssCoNY	 37820	 2.40820E-01	 2.41243E-01	 2.78437E-03	 4.16191E-02	 2.21072E-02	 3.30446E-01
Gsv4a_DiktiCrete	 37820	 2.52108E-01	 2.52558E-01	 2.60383E-03	 3.89205E-02	 2.32731E-02	 3.47873E-01
Gsv4b_DiktiCrete	 37820	 2.19297E-01	 2.19720E-01	 2.20905E-03	 3.30196E-02	 1.92068E-02	 2.87092E-01
Gsv_1_KourCrete	 37820	 2.47176E-01	 2.47599E-01	 2.56457E-03	 3.83336E-02	 2.30528E-02	 3.44579E-01
Gsv_2_VrissesCrete	 37820	 2.52072E-01	 2.52522E-01	 2.60543E-03	 3.89444E-02	 2.32767E-02	 3.47926E-01
Gtv_1_Georgia	 37820	 2.34909E-01	 2.35253E-01	 2.30019E-03	 3.43818E-02	 2.46368E-02	 3.68256E-01
Gus11_LovecBG	 37820	 2.66105E-01	 2.66555E-01	 2.17119E-03	 3.24537E-02	 1.72500E-02	 2.57843E-01
Gve_1_AssalamIR	 37820	 2.34058E-01	 2.34402E-01	 2.24706E-03	 3.35876E-02	 2.45953E-02	 3.67636E-01
Gve_2_VazIR	 37820	 2.33768E-01	 2.34111E-01	 2.25116E-03	 3.36489E-02	 2.46144E-02	 3.67922E-01
Gve_3_SirinRudIR	 37820	 2.33598E-01	 2.33941E-01	 2.24628E-03	 3.35760E-02	 2.45820E-02	 3.67436E-01
Gxx_3_GdlNesqueF	 37820	 1.92717E-01	 1.95387E-01	 1.61049E-03	 2.40726E-02	 2.24465E-02	 3.35516E-01
Gxx_5_GdTarnF	 37820	 1.74145E-01	 1.79829E-01	 1.80369E-03	 2.69605E-02	 2.32429E-02	 3.47420E-01
