# Supplementary material for: General functions to transform associate data to host data, and their use in phylogenetic inference from sequences with intra-individual variability
Source: BMC Evol Biol. 2008 Mar 18;8:86. doi: 10.1186/1471-2148-8-86 (PMC2291458; doi:10.1186/1471-2148-8-86)
Supplement: Additional file 1 — Distance matrices and quality statistics. This contains all sequence alignments in NEXUS format, all intermediary generated associate distance or host character data (depending on the transformation formula used; see Fig. 1) and all final distance matrices obtained, together with their Delta values. A readme file that describes the contents of each file in the archive is included. [file 1471-2148-8-86-S1.zip › Goeker_Grimm_Supp_Mat_1/Acer_g0_m2.v.dst]

63
Gcm_0_MorArb	0	0.0549337	0.0078608	0.0552385	0.0580101	0.0550316	0.0550316	0.0521524	0.0520123	0.0518706	0.0495275	0.0497969	0.0550575	0.0607624	0.05229	0.0547612	0.0550575	0.0606036	0.0547612	0.0549092	0.0549092	0.0547612	0.052149	0.0550575	0.057827	0.0547612	0.0550822	0.0667089	0.0667089	0.0547712	0.0547712	0.0547752	0.0635667	0.0549232	0.0521558	0.052309	0.0547717	0.0576841	0.0576891	0.0606167	0.0612384	0.0607327	0.0608976	0.0635137	0.0608979	0.0582797	0.0607327	0.0584413	0.0608979
Gfd_1_FlorCavSPFla	0.0549337	0	0.0550897	0.0158534	0.0184988	0.0435134	0.0435134	0.0294923	0.0294142	0.0267274	0.0241786	0.024308	0.0322648	0.0377599	0.0323509	0.0348811	0.0322648	0.0376725	0.0348811	0.0321792	0.0321792	0.0348811	0.0322648	0.0322648	0.0349614	0.0348811	0	0.0491391	0.0491391	0.0293514	0.0293514	0.0293523	0.037677	0.0294303	0.0267348	0.0267536	0.0266095	0.0321099	0.0293523	0.03211	0.0437509	0.0433957	0.0435121	0.0461283	0.0435121	0.0408965	0.0433957	0.0410078	0.0435121
Gga_1_ShenHubei	0.0078608	0.0550897	0	0.0495587	0.0523207	0.0551952	0.0551952	0.0522978	0.0521572	0.0520024	0.0496648	0.0499351	0.0552118	0.0609348	0.0524357	0.0549021	0.0552118	0.0607637	0.0549021	0.055063	0.055063	0.0549021	0.0522942	0.0552118	0.05799	0.0549021	0.0552388	0.0669013	0.0669013	0.0520089	0.0520089	0.0520128	0.060778	0.0521532	0.0493972	0.0523022	0.0549136	0.0549129	0.0578411	0.060778	0.0614112	0.060903	0.0610685	0.063681	0.0610688	0.058443	0.060903	0.0586059	0.0610688
Ggd_0_MorArb	0.0552385	0.0158534	0.0495587	0	0.00261154	0.0380599	0.0380599	0.0296453	0.0295666	0.0294894	0.0270155	0.0271608	0.026869	0.0323448	0.0269406	0.0294885	0.026869	0.0322627	0.0294885	0.0267977	0.0267977	0.0294885	0.026869	0.026869	0.0295631	0.0294885	0.0158952	0.0436513	0.0436513	0.0350574	0.0350574	0.0350591	0.0435353	0.0351529	0.0324381	0.032444	0.0322661	0.0378659	0.0350593	0.0378664	0.0439875	0.0436286	0.0437461	0.0463655	0.0437461	0.0411162	0.0436286	0.0412288	0.0437461
Ggd_1_EmCynUtah	0.0580101	0.0184988	0.0523207	0.00261154	0	0.040785	0.040785	0.0323461	0.0322602	0.0321746	0.0297223	0.029882	0.029561	0.0350462	0.0296398	0.0321735	0.029561	0.0349562	0.0321735	0.0294826	0.0294826	0.0321735	0.029561	0.029561	0.0322563	0.0321735	0.0185475	0.0463874	0.0463874	0.0377599	0.0377599	0.0377618	0.0462639	0.0378628	0.0351476	0.0351533	0.0349602	0.0405769	0.0377622	0.0405776	0.0467442	0.0463629	0.0464876	0.0491002	0.0464877	0.0438643	0.0463629	0.0439847	0.0464877
Ghd_1_cvBreslau	0.0550316	0.0435134	0.0551952	0.0380599	0.040785	0	0	0.0407723	0.0406634	0.0405524	0.0381475	0.0383539	0.0379387	0.0434949	0.035221	0.0377379	0.0379387	0.0433813	0.0377379	0.0378375	0.0378375	0.0377379	0.0351269	0.0379387	0.0406579	0.0377379	0.0436303	0.0492296	0.0492296	0.0405556	0.0405556	0.0404456	0.0489628	0.0405536	0.0379434	0.0378459	0.0377423	0.0376382	0.040446	0.0433874	0.0494713	0.0490679	0.0491999	0.0518058	0.0492002	0.0465861	0.0490679	0.0467141	0.0492002
Ghd_2_CGreece	0.0550316	0.0435134	0.0551952	0.0380599	0.040785	0	0	0.0407723	0.0406634	0.0405524	0.0381475	0.0383539	0.0379387	0.0434949	0.035221	0.0377379	0.0379387	0.0433813	0.0377379	0.0378375	0.0378375	0.0377379	0.0351269	0.0379387	0.0406579	0.0377379	0.0436303	0.0492296	0.0492296	0.0405556	0.0405556	0.0405577	0.0491008	0.0406664	0.0379434	0.037951	0.0377423	0.0377419	0.0405582	0.0433874	0.0496122	0.0492066	0.0493394	0.0519521	0.0493397	0.0467182	0.0492066	0.046847	0.0493397
Ghy_1_Iran	0.0521524	0.0294923	0.0522978	0.0296453	0.0323461	0.0407723	0.0407723	0	0	0.00524141	0	0	0.0132192	0.0185546	0.0132542	0.0158428	0.0132192	0.0185275	0.0158428	0.0131844	0.0131844	0.0158428	0.0132192	0.0132192	0.0158619	0.0158428	0.0295709	0.0350502	0.0350502	0.0266775	0.0266775	0.0266781	0.0349729	0.026749	0.024054	0.0240744	0.0239451	0.0294261	0.0266781	0.0294262	0.0325131	0.0322514	0.0323375	0.0349608	0.0323375	0.029719	0.0322514	0.0297992	0.0323375
Gib_1_AlpadGEO	0.0520123	0.0294142	0.0521572	0.0295666	0.0322602	0.0406634	0.0406634	0	0	0.00517364	0	0	0.0131844	0.0185058	0.0132192	0.0158012	0.0131844	0.0184788	0.0158012	0.0131498	0.0131498	0.0158012	0.0131844	0.0131844	0.0158202	0.0158012	0.0294925	0.034957	0.034957	0.026607	0.026607	0.0266076	0.0348799	0.0266782	0.0239903	0.0240105	0.0238819	0.0293482	0.0266076	0.0293483	0.0352288	0.0349452	0.0350385	0.0376549	0.0350385	0.032426	0.0349452	0.0325136	0.0350385
Gib_2_VashlGEO	0.0518706	0.0267274	0.0520024	0.0294894	0.0321746	0.0405524	0.0405524	0.00524141	0.00517364	0	0	0	0.0131735	0.0184782	0.0132082	0.0157939	0.0131735	0.0184632	0.0157939	0.0131389	0.0131389	0.0157939	0.0131735	0.0131735	0.015801	0.0157939	0.0267984	0.0348752	0.0348752	0.0320456	0.0320456	0.0320464	0.0403899	0.0321317	0.0294253	0.0294558	0.0292973	0.0348103	0.0320465	0.0348105	0.0351482	0.0348657	0.0349587	0.0375788	0.0349587	0.0323544	0.0348657	0.0324416	0.0349587
Gib_3_NorawARM	0.0495275	0.0241786	0.0496648	0.0270155	0.0297223	0.0381475	0.0381475	0	0	0	0	0	0.0106058	0.0159459	0.010634	0.0132433	0.0106058	0.0159269	0.0132433	0.0105778	0.0105778	0.0132433	0.0106058	0.0106058	0.0132542	0.0132433	0.0242432	0.0324339	0.0324339	0.0268197	0.0268197	0.0268203	0.0351603	0.0268921	0.0241824	0.0242032	0.0240725	0.0295832	0.0268204	0.0295834	0.0326887	0.0324241	0.0325112	0.0351483	0.0325112	0.0298791	0.0324241	0.0299602	0.0325112
Gib_4_AlpadGEO	0.0497969	0.024308	0.0499351	0.0271608	0.029882	0.0383539	0.0383539	0	0	0	0	0	0.0106623	0.0160308	0.0106907	0.0133137	0.0106623	0.0160117	0.0133137	0.010634	0.010634	0.0133137	0.0106623	0.0106623	0.0133247	0.0133137	0.0243733	0.0326083	0.0326083	0.0269634	0.0269634	0.0269641	0.0353498	0.0270365	0.0243122	0.0243334	0.0242013	0.029742	0.0269641	0.0297422	0.0328662	0.0325987	0.0326867	0.0353379	0.0326868	0.0300411	0.0325987	0.0301231	0.0326868
Gms10_VdAudeF	0.0550575	0.0322648	0.0552118	0.026869	0.029561	0.0379387	0.0379387	0.0132192	0.0131844	0.0131735	0.0106058	0.0106623	0	0.0026183	0	0.00261621	0	0.00524137	0.00261621	0	0	0.00261621	0	0	0	0.00261621	0.02957	0.0322578	0.0322578	0.0349703	0.0349703	0.0349716	0.0434155	0.0350651	0.0323471	0.0323655	0.0321893	0.0377682	0.0349717	0.0377685	0.0381493	0.0378406	0.037942	0.0405652	0.0352197	0.0325931	0.0378406	0.0354184	0.0379421
Gms11_VdLlobrE	0.0607624	0.0377599	0.0609348	0.0323448	0.0350462	0.0434949	0.0434949	0.0185546	0.0185058	0.0184782	0.0159459	0.0160308	0.0026183	0	0.00526513	0.00786068	0.0026183	0.0105086	0.00786068	0.00523761	0.00523761	0.00786068	0.00525133	0.0026183	0.00261145	0.00786068	0.0350548	0.0377499	0.0377499	0.0404715	0.0404715	0.0404733	0.048995	0.0405816	0.0378553	0.0378727	0.037665	0.0432951	0.0404735	0.0432957	0.0380442	0.0377371	0.037838	0.0404544	0.0351231	0.0325036	0.0377371	0.035321	0.0378381
Gms12_GdlJonteF	0.05229	0.0323509	0.0524357	0.0269406	0.0296398	0.035221	0.035221	0.0132542	0.0132192	0.0132082	0.010634	0.0106907	0	0.00526513	0	0	0	0.00525514	0	0	0	0	0	0	0.00262516	0	0.029649	0.0323438	0.0323438	0.0350637	0.0350637	0.035065	0.0435321	0.035159	0.0324336	0.0324523	0.0322751	0.0378693	0.0350652	0.0378696	0.0382526	0.0379421	0.038044	0.0406742	0.0353143	0.032681	0.0379421	0.0355143	0.0380442
Gms13_GdlJonteF	0.0547612	0.0348811	0.0549021	0.0294885	0.0321735	0.0377379	0.0377379	0.0158428	0.0158012	0.0157939	0.0132433	0.0133137	0.00261621	0.00786068	0	0	0.00261621	0.00785442	0	0.00260939	0.00260939	0	0	0.00261621	0.00522767	0	0.0321933	0.0348741	0.0348741	0.0375904	0.0375904	0.0375917	0.0460352	0.0376921	0.0349703	0.0349995	0.0348094	0.0403882	0.0375918	0.0403885	0.040786	0.0404565	0.0405648	0.0431849	0.0378388	0.0352262	0.0404565	0.0380622	0.0405649
Gms17_GdlNesqueF	0.0550575	0.0322648	0.0552118	0.026869	0.029561	0.0379387	0.0379387	0.0132192	0.0131844	0.0131735	0.0106058	0.0106623	0	0.0026183	0	0.00261621	0	0.00524137	0.00261621	0	0	0.00261621	0	0	0	0.00261621	0.02957	0.0322578	0.0322578	0.0349703	0.0349703	0.0349716	0.0434155	0.0350651	0.0323471	0.0323655	0.0321893	0.0377682	0.0349717	0.0377685	0.0381493	0.0378406	0.037942	0.0405652	0.0352197	0.0325931	0.0378406	0.0354184	0.0379421
Gms19_xxxF	0.0606036	0.0376725	0.0607637	0.0322627	0.0349562	0.0433813	0.0433813	0.0185275	0.0184788	0.0184632	0.0159269	0.0160117	0.00524137	0.0105086	0.00525514	0.00785442	0.00524137	0	0.00785442	0.00522768	0.00522768	0.00785442	0.00524137	0.00524137	0.00786073	0.00785442	0.0349757	0.037664	0.037664	0.0403884	0.0403884	0.04039	0.048885	0.0404981	0.0377684	0.037797	0.0375907	0.0432032	0.0403901	0.0432036	0.0436313	0.0432779	0.043394	0.046014	0.04066	0.0380466	0.0432779	0.0408986	0.043394
Gms21_GordesF	0.0547612	0.0348811	0.0549021	0.0294885	0.0321735	0.0377379	0.0377379	0.0158428	0.0158012	0.0157939	0.0132433	0.0133137	0.00261621	0.00786068	0	0	0.00261621	0.00785442	0	0.00260939	0.00260939	0	0	0.00261621	0.00522767	0	0.0321933	0.0348741	0.0348741	0.0375904	0.0375904	0.0375917	0.0460352	0.0376921	0.0349703	0.0349995	0.0348094	0.0403882	0.0375918	0.0403885	0.040786	0.0404565	0.0405648	0.0431849	0.0378388	0.0352262	0.0404565	0.0380622	0.0405649
Gms24_NaheD	0.0549092	0.0321792	0.055063	0.0267977	0.0294826	0.0378375	0.0378375	0.0131844	0.0131498	0.0131389	0.0105778	0.010634	0	0.00523761	0	0.00260939	0	0.00522768	0.00260939	0	0	0.00260939	0	0	0.00261147	0.00260939	0.0294915	0.0321722	0.0321722	0.0348774	0.0348774	0.0348786	0.0432995	0.0349717	0.032261	0.0322792	0.0321039	0.0376677	0.0348788	0.037668	0.0380467	0.0377396	0.0378405	0.0404569	0.0351256	0.0325057	0.0377396	0.0353231	0.0378406
Gms_4_BdlHerreriaE	0.0549092	0.0321792	0.055063	0.0267977	0.0294826	0.0378375	0.0378375	0.0131844	0.0131498	0.0131389	0.0105778	0.010634	0	0.00523761	0	0.00260939	0	0.00522768	0.00260939	0	0	0.00260939	0	0	0.00261147	0.00260939	0.0294915	0.0321722	0.0321722	0.0348774	0.0348774	0.0348786	0.0432995	0.0349717	0.032261	0.0322792	0.0321039	0.0376677	0.0348788	0.037668	0.0380467	0.0377396	0.0378405	0.0404569	0.0351256	0.0325057	0.0377396	0.0353231	0.0378406
Gms_5_VdCeleF	0.0547612	0.0348811	0.0549021	0.0294885	0.0321735	0.0377379	0.0377379	0.0158428	0.0158012	0.0157939	0.0132433	0.0133137	0.00261621	0.00786068	0	0	0.00261621	0.00785442	0	0.00260939	0.00260939	0	0	0.00261621	0.00522767	0	0.0321933	0.0348741	0.0348741	0.0375904	0.0375904	0.0375917	0.0460352	0.0376921	0.0349703	0.0349995	0.0348094	0.0403882	0.0375918	0.0403885	0.040786	0.0404565	0.0405648	0.0431849	0.0378388	0.0352262	0.0404565	0.0380622	0.0405649
Gms_6_VdCeleF	0.052149	0.0322648	0.0522942	0.026869	0.029561	0.0351269	0.0351269	0.0132192	0.0131844	0.0131735	0.0106058	0.0106623	0	0.00525133	0	0	0	0.00524137	0	0	0	0	0	0	0.0026183	0	0.02957	0.0322578	0.0322578	0.0349703	0.0349703	0.0349716	0.0434155	0.0350651	0.0323471	0.0323655	0.0321893	0.0377682	0.0349717	0.0377685	0.0381493	0.0378406	0.037942	0.0405652	0.0352197	0.0325931	0.0378406	0.0354184	0.0379421
Gms_7_VdCeleF	0.0550575	0.0322648	0.0552118	0.026869	0.029561	0.0379387	0.0379387	0.0132192	0.0131844	0.0131735	0.0106058	0.0106623	0	0.0026183	0	0.00261621	0	0.00524137	0.00261621	0	0	0.00261621	0	0	0	0.00261621	0.02957	0.0322578	0.0322578	0.0349703	0.0349703	0.0349716	0.0434155	0.0350651	0.0323471	0.0323655	0.0321893	0.0377682	0.0349717	0.0377685	0.0381493	0.0378406	0.037942	0.0405652	0.0352197	0.0325931	0.0378406	0.0354184	0.0379421
Gms_8_VdCeleF	0.057827	0.0349614	0.05799	0.0295631	0.0322563	0.0406579	0.0406579	0.0158619	0.0158202	0.015801	0.0132542	0.0133247	0	0.00261145	0.00262516	0.00522767	0	0.00786073	0.00522767	0.00261147	0.00261147	0.00522767	0.0026183	0	0	0.00522767	0.032265	0.0349529	0.0349529	0.0376662	0.0376662	0.0376678	0.0461388	0.0377684	0.03505	0.0350677	0.0348763	0.0404731	0.037668	0.0404735	0.0408823	0.0405514	0.04066	0.0432764	0.0379372	0.0353168	0.0405514	0.0381501	0.0406601
Gms_9_VdCeleF	0.0547612	0.0348811	0.0549021	0.0294885	0.0321735	0.0377379	0.0377379	0.0158428	0.0158012	0.0157939	0.0132433	0.0133137	0.00261621	0.00786068	0	0	0.00261621	0.00785442	0	0.00260939	0.00260939	0	0	0.00261621	0.00522767	0	0.0321933	0.0348741	0.0348741	0.0375904	0.0375904	0.0375917	0.0460352	0.0376921	0.0349703	0.0349995	0.0348094	0.0403882	0.0375918	0.0403885	0.040786	0.0404565	0.0405648	0.0431849	0.0378388	0.0352262	0.0404565	0.0380622	0.0405649
Gni_A_AlbanyNY	0.0550822	0	0.0552388	0.0158952	0.0185475	0.0436303	0.0436303	0.0295709	0.0294925	0.0267984	0.0242432	0.0243733	0.02957	0.0350548	0.029649	0.0321933	0.02957	0.0349757	0.0321933	0.0294915	0.0294915	0.0321933	0.02957	0.02957	0.032265	0.0321933	0	0.0492716	0.0492716	0.0294294	0.0294294	0.0294303	0.0377776	0.0295087	0.026806	0.0268249	0.02668	0.0321953	0.0294303	0.0321954	0.0438692	0.0435121	0.0436292	0.0462523	0.0436291	0.0410069	0.0435121	0.0411188	0.0436291
Gof_1_Cyprus	0.0667089	0.0491391	0.0669013	0.0436513	0.0463874	0.0492296	0.0492296	0.0350502	0.034957	0.0348752	0.0324339	0.0326083	0.0322578	0.0377499	0.0323438	0.0348741	0.0322578	0.037664	0.0348741	0.0321722	0.0321722	0.0348741	0.0322578	0.0322578	0.0349529	0.0348741	0.0492716	0	0	0.040475	0.040475	0.0404769	0.0490003	0.0405853	0.0378589	0.0378757	0.0376679	0.0432993	0.040477	0.0432996	0.049499	0.0490952	0.0492275	0.0518436	0.0492274	0.0466119	0.0490952	0.0467396	0.0492274
Gof_2_Syria_opGT	0.0667089	0.0491391	0.0669013	0.0436513	0.0463874	0.0492296	0.0492296	0.0350502	0.034957	0.0348752	0.0324339	0.0326083	0.0322578	0.0377499	0.0323438	0.0348741	0.0322578	0.037664	0.0348741	0.0321722	0.0321722	0.0348741	0.0322578	0.0322578	0.0349529	0.0348741	0.0492716	0	0	0.0403675	0.0403675	0.0403693	0.0488694	0.0404772	0.0377581	0.0377747	0.037568	0.0431841	0.0403694	0.0431843	0.049499	0.0490952	0.0492275	0.0518436	0.0492274	0.0466119	0.0490952	0.0467396	0.0492274
Gop10_VdLlobregatE	0.0547712	0.0293514	0.0520089	0.0350574	0.0377599	0.0405556	0.0405556	0.0266775	0.026607	0.0320456	0.0268197	0.0269634	0.0349703	0.0404715	0.0350637	0.0375904	0.0349703	0.0403884	0.0375904	0.0348774	0.0348774	0.0375904	0.0349703	0.0349703	0.0376662	0.0375904	0.0294294	0.040475	0.0403675	0	0	0.00260474	0.0105081	0.00261153	0	0.00261838	0.0052242	0.0052242	0.00785871	0.0105081	0.0407901	0.0404606	0.0405689	0.043189	0.0405689	0.0379628	0.0404606	0.0380656	0.0405689
Gop11_VdLlobregatE	0.0547712	0.0293514	0.0520089	0.0350574	0.0377599	0.0405556	0.0405556	0.0266775	0.026607	0.0320456	0.0268197	0.0269634	0.0349703	0.0404715	0.0350637	0.0375904	0.0349703	0.0403884	0.0375904	0.0348774	0.0348774	0.0375904	0.0349703	0.0349703	0.0376662	0.0375904	0.0294294	0.040475	0.0403675	0	0	0.00260474	0.0105081	0.00261153	0	0.00261838	0.0052242	0.0052242	0.00785871	0.0105081	0.0407901	0.0404606	0.0405689	0.043189	0.0405689	0.0379628	0.0404606	0.0380656	0.0405689
Gop13_GdTarnF	0.0547752	0.0293523	0.0520128	0.0350591	0.0377618	0.0404456	0.0405577	0.0266781	0.0266076	0.0320464	0.0268203	0.0269641	0.0349716	0.0404733	0.035065	0.0375917	0.0349716	0.04039	0.0375917	0.0348786	0.0348786	0.0375917	0.0349716	0.0349716	0.0376678	0.0375917	0.0294303	0.0404769	0.0403693	0.00260474	0.00260474	0	0.00781748	0	0	0	0.00260474	0.00259121	0.00519702	0.00785872	0.0406789	0.0403511	0.0404588	0.0430721	0.0404589	0.0378597	0.0403511	0.0379619	0.0404589
Gop14_VdLotF	0.0635667	0.037677	0.060778	0.0435353	0.0462639	0.0489628	0.0491008	0.0349729	0.0348799	0.0403899	0.0351603	0.0353498	0.0434155	0.048995	0.0435321	0.0460352	0.0434155	0.048885	0.0460352	0.0432995	0.0432995	0.0460352	0.0434155	0.0434155	0.0461388	0.0460352	0.0377776	0.0490003	0.0488694	0.0105081	0.0105081	0.00781748	0	0.00783784	0.00787929	0.00522411	0.0105081	0.0104527	0.00781748	0.0105082	0.0463716	0.0488414	0.0489725	0.0515857	0.0489727	0.0435185	0.0488414	0.0464978	0.0489727
Gop16_CseNoirF	0.0549232	0.0294303	0.0521532	0.0351529	0.0378628	0.0405536	0.0406664	0.026749	0.0266782	0.0321317	0.0268921	0.0270365	0.0350651	0.0405816	0.035159	0.0376921	0.0350651	0.0404981	0.0376921	0.0349717	0.0349717	0.0376921	0.0350651	0.0350651	0.0377684	0.0376921	0.0295087	0.0405853	0.0404772	0.00261153	0.00261153	0	0.00783784	0	0	0	0.00261153	0.00259793	0.00521053	0.00787929	0.0407884	0.0404588	0.0405672	0.0431872	0.0405672	0.0379614	0.0404588	0.0380641	0.0405672
Gop_4_StVallierF	0.0521558	0.0267348	0.0493972	0.0324381	0.0351476	0.0379434	0.0379434	0.024054	0.0239903	0.0294253	0.0241824	0.0243122	0.0323471	0.0378553	0.0324336	0.0349703	0.0323471	0.0377684	0.0349703	0.032261	0.032261	0.0349703	0.0323471	0.0323471	0.03505	0.0349703	0.026806	0.0378589	0.0377581	0	0	0	0.00787929	0	0	0	0.00261153	0.00261153	0.00523795	0.00787929	0.0381534	0.0378445	0.037946	0.0405692	0.037946	0.035326	0.0378445	0.0354218	0.037946
Gop_5_CaussolsF	0.052309	0.0267536	0.0523022	0.032444	0.0351533	0.0378459	0.037951	0.0240744	0.0240105	0.0294558	0.0242032	0.0243334	0.0323655	0.0378727	0.0324523	0.0349995	0.0323655	0.037797	0.0349995	0.0322792	0.0322792	0.0349995	0.0323655	0.0323655	0.0350677	0.0349995	0.0268249	0.0378757	0.0377747	0.00261838	0.00261838	0	0.00522411	0	0	0	0	0.00260471	0	0.00261838	0.0380667	0.037759	0.0378602	0.0404872	0.0378602	0.0352478	0.037759	0.0353433	0.0378602
Gop_7_ArezzoI	0.0547717	0.0266095	0.0549136	0.0322661	0.0349602	0.0377423	0.0377423	0.0239451	0.0238819	0.0292973	0.0240725	0.0242013	0.0321893	0.037665	0.0322751	0.0348094	0.0321893	0.0375907	0.0348094	0.0321039	0.0321039	0.0348094	0.0321893	0.0321893	0.0348763	0.0348094	0.02668	0.0376679	0.037568	0.0052242	0.0052242	0.00260474	0.0105081	0.00261153	0.00261153	0	0	0.0052242	0.00260474	0.00522421	0.037962	0.0376561	0.0377567	0.0403768	0.0377567	0.0351513	0.0376561	0.0352463	0.0377567
Gop_8_VdAudeF	0.0576841	0.0321099	0.0549129	0.0378659	0.0405769	0.0376382	0.0377419	0.0294261	0.0293482	0.0348103	0.0295832	0.029742	0.0377682	0.0432951	0.0378693	0.0403882	0.0377682	0.0432032	0.0403882	0.0376677	0.0376677	0.0403882	0.0377682	0.0377682	0.0404731	0.0403882	0.0321953	0.0432993	0.0431841	0.0052242	0.0052242	0.00259121	0.0104527	0.00259793	0.00261153	0.00260471	0.0052242	0	0.00781747	0.0105081	0.0435143	0.0431627	0.0432782	0.0458914	0.0432782	0.0406786	0.0431627	0.0407887	0.0432782
Got_1_BGTue	0.0576891	0.0293523	0.0578411	0.0350593	0.0377622	0.040446	0.0405582	0.0266781	0.0266076	0.0320465	0.0268204	0.0269641	0.0349717	0.0404735	0.0350652	0.0375918	0.0349717	0.0403901	0.0375918	0.0348788	0.0348788	0.0375918	0.0349717	0.0349717	0.037668	0.0375918	0.0294303	0.040477	0.0403694	0.00785871	0.00785871	0.00519702	0.00781748	0.00521053	0.00523795	0	0.00260474	0.00781747	0	0.00260474	0.0406793	0.0403515	0.0404592	0.0430724	0.0404593	0.03786	0.0403515	0.0379622	0.0404593
Got_2_AetnaSicily	0.0606167	0.03211	0.060778	0.0378664	0.0405776	0.0433874	0.0433874	0.0294262	0.0293483	0.0348105	0.0295834	0.0297422	0.0377685	0.0432957	0.0378696	0.0403885	0.0377685	0.0432036	0.0403885	0.037668	0.037668	0.0403885	0.0377685	0.0377685	0.0404735	0.0403885	0.0321954	0.0432996	0.0431843	0.0105081	0.0105081	0.00785872	0.0105082	0.00787929	0.00787929	0.00261838	0.00522421	0.0105081	0.00260474	0	0.0436368	0.0432832	0.0433992	0.0460193	0.0433994	0.0407924	0.0432832	0.0409032	0.0433994
Gpp22_BudapH	0.0612384	0.0437509	0.0614112	0.0439875	0.0467442	0.0494713	0.0496122	0.0325131	0.0352288	0.0351482	0.0326887	0.0328662	0.0381493	0.0380442	0.0382526	0.040786	0.0381493	0.0436313	0.040786	0.0380467	0.0380467	0.040786	0.0381493	0.0381493	0.0408823	0.040786	0.0438692	0.049499	0.049499	0.0407901	0.0407901	0.0406789	0.0463716	0.0407884	0.0381534	0.0380667	0.037962	0.0435143	0.0406793	0.0436368	0	0	0	0.00262304	0	0.00263888	0	0	0
Gpp24_cultTue	0.0607327	0.0433957	0.060903	0.0436286	0.0463629	0.0490679	0.0492066	0.0322514	0.0349452	0.0348657	0.0324241	0.0325987	0.0378406	0.0377371	0.0379421	0.0404565	0.0378406	0.0432779	0.0404565	0.0377396	0.0377396	0.0404565	0.0378406	0.0378406	0.0405514	0.0404565	0.0435121	0.0490952	0.0490952	0.0404606	0.0404606	0.0403511	0.0488414	0.0404588	0.0378445	0.037759	0.0376561	0.0431627	0.0403515	0.0432832	0	0	0	0.00260256	0	0.00262502	0	0	0
Gpp25_MuehltL	0.0608976	0.0435121	0.0610685	0.0437461	0.0464876	0.0491999	0.0493394	0.0323375	0.0350385	0.0349587	0.0325112	0.0326867	0.037942	0.037838	0.038044	0.0405648	0.037942	0.043394	0.0405648	0.0378405	0.0378405	0.0405648	0.037942	0.037942	0.04066	0.0405648	0.0436292	0.0492275	0.0492275	0.0405689	0.0405689	0.0404588	0.0489725	0.0405672	0.037946	0.0378602	0.0377567	0.0432782	0.0404592	0.0433992	0	0	0	0.00260935	0	0.00263193	0	0	0
Gpp26_MuehltL	0.0635137	0.0461283	0.063681	0.0463655	0.0491002	0.0518058	0.0519521	0.0349608	0.0376549	0.0375788	0.0351483	0.0353379	0.0405652	0.0404544	0.0406742	0.0431849	0.0405652	0.046014	0.0431849	0.0404569	0.0404569	0.0431849	0.0405652	0.0405652	0.0432764	0.0431849	0.0462523	0.0518436	0.0518436	0.043189	0.043189	0.0430721	0.0515857	0.0431872	0.0405692	0.0404872	0.0403768	0.0458914	0.0430724	0.0460193	0.00262304	0.00260256	0.00260935	0	0.00260935	0.00525496	0.00260256	0.00262994	0.00260935
Gpp27_MuehltL	0.0608979	0.0435121	0.0610688	0.0437461	0.0464877	0.0492002	0.0493397	0.0323375	0.0350385	0.0349587	0.0325112	0.0326868	0.0352197	0.0351231	0.0353143	0.0378388	0.0352197	0.04066	0.0378388	0.0351256	0.0351256	0.0378388	0.0352197	0.0352197	0.0379372	0.0378388	0.0436291	0.0492274	0.0492274	0.0405689	0.0405689	0.0404589	0.0489727	0.0405672	0.037946	0.0378602	0.0377567	0.0432782	0.0404593	0.0433994	0	0	0	0.00260935	0	0.00262502	0	0	0
Gpp28_QuilanF	0.0582797	0.0408965	0.058443	0.0411162	0.0438643	0.0465861	0.0467182	0.029719	0.032426	0.0323544	0.0298791	0.0300411	0.0325931	0.0325036	0.032681	0.0352262	0.0325931	0.0380466	0.0352262	0.0325057	0.0325057	0.0352262	0.0325931	0.0325931	0.0353168	0.0352262	0.0410069	0.0466119	0.0466119	0.0379628	0.0379628	0.0378597	0.0435185	0.0379614	0.035326	0.0352478	0.0351513	0.0406786	0.03786	0.0407924	0.00263888	0.00262502	0.00263193	0.00525496	0.00262502	0	0.00262502	0	0.00263193
Gpp30_LdAydatF	0.0607327	0.0433957	0.060903	0.0436286	0.0463629	0.0490679	0.0492066	0.0322514	0.0349452	0.0348657	0.0324241	0.0325987	0.0378406	0.0377371	0.0379421	0.0404565	0.0378406	0.0432779	0.0404565	0.0377396	0.0377396	0.0404565	0.0378406	0.0378406	0.0405514	0.0404565	0.0435121	0.0490952	0.0490952	0.0404606	0.0404606	0.0403511	0.0488414	0.0404588	0.0378445	0.037759	0.0376561	0.0431627	0.0403515	0.0432832	0	0	0	0.00260256	0	0.00262502	0	0	0
Gpp35_GdJonteF	0.0584413	0.0410078	0.0586059	0.0412288	0.0439847	0.0467141	0.046847	0.0297992	0.0325136	0.0324416	0.0299602	0.0301231	0.0354184	0.035321	0.0355143	0.0380622	0.0354184	0.0408986	0.0380622	0.0353231	0.0353231	0.0380622	0.0354184	0.0354184	0.0381501	0.0380622	0.0411188	0.0467396	0.0467396	0.0380656	0.0380656	0.0379619	0.0464978	0.0380641	0.0354218	0.0353433	0.0352463	0.0407887	0.0379622	0.0409032	0	0	0	0.00262994	0	0	0	0	0
Gpp36_GdJonteF	0.0608979	0.0435121	0.0610688	0.0437461	0.0464877	0.0492002	0.0493397	0.0323375	0.0350385	0.0349587	0.0325112	0.0326868	0.0379421	0.0378381	0.0380442	0.0405649	0.0379421	0.043394	0.0405649	0.0378406	0.0378406	0.0405649	0.0379421	0.0379421	0.0406601	0.0405649	0.0436291	0.0492274	0.0492274	0.0405689	0.0405689	0.0404589	0.0489727	0.0405672	0.037946	0.0378602	0.0377567	0.0432782	0.0404593	0.0433994	0	0	0	0.00260935	0	0.00263193	0	0	0
Gpp38_CseSauvetF	0.0607327	0.0433957	0.060903	0.0436286	0.0463629	0.0490679	0.0492066	0.0322514	0.0349452	0.0348657	0.0324241	0.0325987	0.0378406	0.0377371	0.0379421	0.0404565	0.0378406	0.0432779	0.0404565	0.0377396	0.0377396	0.0404565	0.0378406	0.0378406	0.0405514	0.0404565	0.0435121	0.0490952	0.0490952	0.0404606	0.0404606	0.0403511	0.0488414	0.0404588	0.0378445	0.037759	0.0376561	0.0431627	0.0403515	0.0432832	0	0	0	0.00260256	0	0.00262502	0	0	0
Gpp40_VdHeraultF	0.0636834	0.0462427	0.0638631	0.0464924	0.0492352	0.0519453	0.0520929	0.0350385	0.0377409	0.0376524	0.0352265	0.0325987	0.0406601	0.0405485	0.0407694	0.0432759	0.0406601	0.0461141	0.0432759	0.0405514	0.0405514	0.0432759	0.0406601	0.0406601	0.0433797	0.0432759	0.046367	0.0519746	0.0519746	0.0432806	0.0432806	0.0431631	0.0517039	0.0432786	0.0406647	0.0405707	0.0404596	0.0459911	0.0431636	0.0461202	0.00262501	0.00260451	0.0026113	0.00521385	0.0026113	0.00526458	0.00260451	0.00263193	0.0026113
Gsc_1_RenssCoNY	0.0552309	0	0.0553881	0.0159372	0.0185965	0.0437476	0.0437476	0.0296498	0.0295708	0.0268696	0.024308	0.0244388	0.0324374	0.0379621	0.0325244	0.0350675	0.0324374	0.0378741	0.0350675	0.0323509	0.0323509	0.0350675	0.0324374	0.0324374	0.0351482	0.0350675	0	0.0494037	0.0494037	0.0295077	0.0295077	0.0295085	0.0378786	0.0295873	0.0268773	0.0268965	0.0267509	0.032281	0.0295086	0.0322812	0.0439883	0.0436292	0.0437468	0.0463769	0.0437469	0.041118	0.0436292	0.0412305	0.0437469
Gsv4a_DiktiCrete	0.0638978	0.0463898	0.0640804	0.0409061	0.0436404	0.0436153	0.0436153	0.0323448	0.0322588	0.0321864	0.0297234	0.0298834	0.0295622	0.0350433	0.0296412	0.0321855	0.0295622	0.034966	0.0321855	0.0294837	0.0294837	0.0321855	0.0295622	0.0295622	0.0322554	0.0321855	0.046515	0.0026183	0.0026183	0.0377668	0.0377668	0.0377683	0.0462624	0.0378696	0.0351437	0.0351616	0.0349693	0.0405814	0.0377684	0.0405816	0.0467333	0.0463521	0.0464771	0.0491002	0.0464771	0.0438558	0.0463521	0.0439759	0.0464771
Gsv4b_DiktiCrete	0.0518628	0.034879	0.0519942	0.0294869	0.0321717	0.0349398	0.0349398	0.0158923	0.015685	0.0156545	0.0131374	0.0132065	0.0185268	0.0238783	0.0185758	0.0211472	0.0185268	0.0238471	0.0211472	0.018478	0.018478	0.0211472	0.0185268	0.0185268	0.0211705	0.0211472	0.034972	0.0185438	0.0185438	0.0320435	0.0320435	0.0320443	0.040386	0.0321295	0.0294232	0.0294541	0.0292956	0.0348076	0.0320444	0.0348079	0.0351457	0.0348633	0.0349563	0.0375764	0.0349564	0.0323524	0.0348633	0.0324397	0.0349564
Gsv_1_KourCrete	0.0638978	0.0463898	0.0640804	0.0409061	0.0436404	0.0464772	0.0464772	0.0323448	0.0322588	0.0321864	0.0297234	0.0298834	0.0295622	0.0350433	0.0296412	0.0321855	0.0295622	0.034966	0.0321855	0.0294837	0.0294837	0.0321855	0.0295622	0.0295622	0.0322554	0.0321855	0.046515	0.0026183	0.0026183	0.0377668	0.0377668	0.0377683	0.0462624	0.0378696	0.0351437	0.0351616	0.0349693	0.0405814	0.0377684	0.0405816	0.0438558	0.043499	0.0436162	0.0462393	0.0436161	0.0409953	0.043499	0.0411072	0.0436161
Gsv_2_VrissesCrete	0.0665185	0.0490086	0.0666976	0.0435277	0.0462553	0.0462278	0.0462278	0.0349693	0.0348764	0.0348075	0.0323615	0.0325355	0.0321865	0.037661	0.0322723	0.0348066	0.0321865	0.0375873	0.0348066	0.0321011	0.0321011	0.0348066	0.0321865	0.0321865	0.034873	0.0348066	0.0491406	0.00522768	0.00522768	0.0403884	0.0403884	0.0403899	0.0488847	0.040498	0.0377683	0.0377968	0.0375906	0.0432032	0.04039	0.0432034	0.0493724	0.0489704	0.0491023	0.0517222	0.0491023	0.0464947	0.0489704	0.0466218	0.0491023
Gtv_1_Georgia	0.055033	0.043514	0.055197	0.0380606	0.0407859	0.00523709	0.00523709	0.0407729	0.0406639	0.0405529	0.038148	0.0383544	0.0379393	0.0434958	0.0352214	0.0377383	0.0379393	0.043382	0.0377383	0.037838	0.037838	0.0377383	0.0351273	0.0379393	0.0406586	0.0377383	0.0436309	0.0492304	0.0492304	0.0405561	0.0405561	0.0405582	0.0491017	0.0406668	0.0379439	0.0379514	0.0377427	0.0433868	0.0405587	0.0433881	0.0496137	0.049208	0.0493407	0.0519535	0.0493411	0.0467195	0.049208	0.0468484	0.0464635
Gus11_LovecBG	0.0433998	0.0266611	0.0435163	0.0267968	0.0294815	0.0322421	0.0322421	0.0132414	0.0132067	0.013172	0.0106188	0.0106752	0.0212628	0.0266553	0.0213191	0.0238794	0.0212628	0.0266037	0.0238794	0.0212067	0.0212067	0.0238794	0.0212628	0.0212628	0.0239232	0.0238794	0.0267318	0.0266567	0.0266567	0.0238806	0.0238806	0.023881	0.0321031	0.0239443	0.021264	0.0212853	0.0211718	0.0266052	0.0238811	0.0266053	0.0268655	0.0266509	0.0267217	0.0293382	0.0267217	0.0241119	0.0266509	0.0241765	0.0267217
Gve_1_AssalamIR	0.0522671	0.0407837	0.0524224	0.0353329	0.038057	0.00261817	0.00261817	0.0380457	0.0379439	0.0378418	0.0354151	0.0356067	0.0352214	0.0407676	0.032505	0.0350362	0.0352214	0.0406621	0.0350362	0.0351273	0.0351273	0.0350362	0.0324181	0.0352214	0.0379393	0.0350362	0.0408934	0.0464836	0.0464836	0.0378446	0.0378446	0.0378463	0.0463626	0.0379478	0.0352254	0.0352333	0.03504	0.0406664	0.0378467	0.0406673	0.0468461	0.0464632	0.0465887	0.0492082	0.0465889	0.043961	0.0464632	0.0440822	0.0465889
Gve_2_VazIR	0.0550281	0.0435126	0.0551803	0.0380505	0.0407751	0.0052412	0.0052412	0.0407744	0.0406652	0.0405665	0.0381509	0.0383578	0.0379425	0.0434968	0.0352258	0.0377533	0.0379425	0.0433945	0.0377533	0.037841	0.037841	0.0377533	0.0351315	0.0379425	0.0406606	0.0377533	0.0436297	0.0492283	0.0492283	0.0405692	0.0405692	0.040571	0.0491108	0.0406799	0.0379464	0.0379653	0.037757	0.0433987	0.0405715	0.0433998	0.0496145	0.0492085	0.0493415	0.0519648	0.0493419	0.0467211	0.0492085	0.04685	0.0493419
Gve_3_SirinRudIR	0.0521262	0.0406747	0.052281	0.0352385	0.0379554	0.00261134	0.00261134	0.0379439	0.0378427	0.0377409	0.03532	0.0355106	0.0351273	0.0406586	0.0324181	0.034943	0.0351273	0.0405534	0.034943	0.0350338	0.0350338	0.034943	0.0323317	0.0351273	0.037838	0.034943	0.0407837	0.0463588	0.0463588	0.0377436	0.0377436	0.0377454	0.0462383	0.0378463	0.0351313	0.0351391	0.0349467	0.0405577	0.0377458	0.0405587	0.0467195	0.0463385	0.0464632	0.049076	0.0464635	0.0438423	0.0463385	0.0439629	0.0464635
Gxx_3_GdlNesqueF	0.0549092	0.0321792	0.055063	0.0267977	0.0294826	0.0378375	0.0378375	0.0131844	0.0131498	0.0131389	0.0105778	0.010634	0	0.00523761	0	0.00260939	0	0.00522768	0.00260939	0	0	0.00260939	0	0	0.00261147	0.00260939	0.0294915	0.0321722	0.0321722	0.0348774	0.0348774	0.0348786	0.0432995	0.0349717	0.032261	0.0322792	0.0321039	0.0376677	0.0348788	0.037668	0.0380467	0.0377396	0.0378405	0.0404569	0.0351256	0.0325057	0.0377396	0.0353231	0.0378406
Gxx_5_GdTarnF	0.0547612	0.0348811	0.0549021	0.0294885	0.0321735	0.0376342	0.0377379	0.0158428	0.0158012	0.0157939	0.0132433	0.0133137	0.00261621	0.00786068	0	0	0.00261621	0.00785442	0	0.00260939	0.00260939	0	0	0.00261621	0.00522767	0	0.0321933	0.0348741	0.0347817	0.0374907	0.0374907	0.0372889	0.0456599	0.0373877	0.0348774	0.034717	0.0347172	0.0400617	0.0372889	0.0402811	0.0406731	0.0403454	0.0404531	0.0430664	0.0377346	0.0351291	0.0403454	0.037957	0.0404532
[truncated: 14 more columns]
