# Supplementary material for: General functions to transform associate data to host data, and their use in phylogenetic inference from sequences with intra-individual variability
Source: BMC Evol Biol. 2008 Mar 18;8:86. doi: 10.1186/1471-2148-8-86 (PMC2291458; doi:10.1186/1471-2148-8-86)
Supplement: Additional file 1 — Distance matrices and quality statistics. This contains all sequence alignments in NEXUS format, all intermediary generated associate distance or host character data (depending on the transformation formula used; see Fig. 1) and all final distance matrices obtained, together with their Delta values. A readme file that describes the contents of each file in the archive is included. [file 1471-2148-8-86-S1.zip › Goeker_Grimm_Supp_Mat_1/Acer_g0_m3.c.dlt]

Filename:          Acer_g0_m3.c.dst
Matrix_number:      1
Quartets_examined:  82251
Fraction_examined:  1.00000E+00
Sum_of_squares:     7.13069E-01
Maximum_distance:   6.70644E-02
Delta_value:        2.44792E-01
Epsilon_value:      2.47855E-01
Non_additivity:     1.59589E+00
Additivity:         9.02654E+00
Squared_R_Q_diff.:  8.46594E+00
Absolute_mean_Q:    2.93684E-03
Rescaled_mean_Q:    4.37913E-02
Q_per_sqrt_SS:      2.86059E+02
Absolute_mean_R:    2.12026E-02
Rescaled_mean_R:    3.16153E-01
R_per_sqrt_SS:      2.06521E+03

Taxon	QE	DV	EV	AMQ	RMQ	AMR	RMR
Gcm_0_MorArb	 8436	 2.27800E-01	 2.27800E-01	 2.81781E-03	 4.20165E-02	 2.23465E-02	 3.33210E-01
Gga_1_ShenHubei	 8436	 2.43710E-01	 2.43710E-01	 3.05177E-03	 4.55051E-02	 2.25042E-02	 3.35562E-01
Ggd_1_EmCynUtah	 8436	 3.11434E-01	 3.11434E-01	 2.99077E-03	 4.45954E-02	 1.56407E-02	 2.33219E-01
Ghd_1_cvBreslau	 8436	 2.25707E-01	 2.27603E-01	 4.01562E-03	 5.98771E-02	 2.34136E-02	 3.49122E-01
Ghd_2_CGreece	 8436	 2.24991E-01	 2.26176E-01	 2.72064E-03	 4.05676E-02	 2.50929E-02	 3.74162E-01
Ghy_1_Iran	 8436	 2.83718E-01	 2.83718E-01	 3.56285E-03	 5.31258E-02	 1.79719E-02	 2.67980E-01
Gib_1_AlpadGEO	 8436	 2.56946E-01	 2.57420E-01	 3.02628E-03	 4.51249E-02	 1.78920E-02	 2.66788E-01
Gib_2_VashlGEO	 8436	 2.48703E-01	 2.48703E-01	 2.95177E-03	 4.40140E-02	 1.78450E-02	 2.66088E-01
Gms11_VdLlobrE	 8436	 2.10757E-01	 2.21307E-01	 2.26059E-03	 3.37077E-02	 2.00557E-02	 2.99051E-01
Gms13_GdlJonteF	 8436	 2.27558E-01	 2.28980E-01	 2.52220E-03	 3.76086E-02	 2.05926E-02	 3.07058E-01
Gms17_GdlNesqueF	 8436	 1.95640E-01	 2.05716E-01	 2.10222E-03	 3.13462E-02	 2.02283E-02	 3.01624E-01
Gms19_xxxF	 8436	 1.98858E-01	 2.08815E-01	 2.08850E-03	 3.11417E-02	 2.01838E-02	 3.00961E-01
Gms21_GordesF	 8436	 2.13063E-01	 2.24324E-01	 2.31178E-03	 3.44711E-02	 2.00854E-02	 2.99494E-01
Gms_4_BdlHerreriaE	 8436	 2.02987E-01	 2.13418E-01	 2.13521E-03	 3.18382E-02	 2.00235E-02	 2.98571E-01
Gms_6_VdCeleF	 8436	 2.16111E-01	 2.27491E-01	 2.31894E-03	 3.45778E-02	 2.00087E-02	 2.98350E-01
Gms_7_VdCeleF	 8436	 2.27230E-01	 2.38254E-01	 2.62273E-03	 3.91076E-02	 1.89919E-02	 2.83189E-01
Gms_8_VdCeleF	 8436	 2.10757E-01	 2.21307E-01	 2.26059E-03	 3.37077E-02	 2.00557E-02	 2.99051E-01
Gms_9_VdCeleF	 8436	 2.27487E-01	 2.38748E-01	 2.37591E-03	 3.54273E-02	 1.98816E-02	 2.96455E-01
Gni_A_AlbanyNY	 8436	 3.00597E-01	 3.00715E-01	 3.75531E-03	 5.59956E-02	 1.84832E-02	 2.75604E-01
Gof_1_Cyprus	 8436	 2.42370E-01	 2.42370E-01	 3.07538E-03	 4.58571E-02	 2.19314E-02	 3.27020E-01
Gof_2_Syria_opGT	 8436	 2.34255E-01	 2.34255E-01	 3.60970E-03	 5.38244E-02	 2.14129E-02	 3.19288E-01
Gop13_GdTarnF	 8436	 2.67784E-01	 2.67784E-01	 3.23739E-03	 4.82729E-02	 2.21779E-02	 3.30695E-01
Gop14_VdLotF	 8436	 2.68177E-01	 2.68177E-01	 3.34149E-03	 4.98251E-02	 2.27775E-02	 3.39636E-01
Got_1_BGTue	 8436	 2.58817E-01	 2.58817E-01	 3.25204E-03	 4.84914E-02	 2.28316E-02	 3.40443E-01
Got_2_AetnaSicily	 8436	 2.60282E-01	 2.60282E-01	 3.22375E-03	 4.80695E-02	 2.27549E-02	 3.39299E-01
Gpp24_cultTue	 8436	 2.44930E-01	 2.45404E-01	 2.84814E-03	 4.24688E-02	 2.43060E-02	 3.62428E-01
Gpp26_MuehltL	 8436	 2.45144E-01	 2.45618E-01	 2.85081E-03	 4.25086E-02	 2.43517E-02	 3.63109E-01
Gpp30_LdAydatF	 8436	 2.49619E-01	 2.50093E-01	 2.84268E-03	 4.23874E-02	 2.37774E-02	 3.54546E-01
Gpp40_VdHeraultF	 8436	 2.45716E-01	 2.46190E-01	 2.85311E-03	 4.25429E-02	 2.43504E-02	 3.63089E-01
Gsv4a_DiktiCrete	 8436	 2.56080E-01	 2.56080E-01	 3.11897E-03	 4.65071E-02	 2.17918E-02	 3.24938E-01
Gsv4b_DiktiCrete	 8436	 2.70741E-01	 2.70741E-01	 3.56337E-03	 5.31335E-02	 1.89042E-02	 2.81882E-01
Gsv_2_VrissesCrete	 8436	 2.58435E-01	 2.58435E-01	 3.16242E-03	 4.71550E-02	 2.17896E-02	 3.24905E-01
Gtv_1_Georgia	 8436	 2.25292E-01	 2.26477E-01	 2.71928E-03	 4.05473E-02	 2.51111E-02	 3.74432E-01
Gus11_LovecBG	 8436	 3.17055E-01	 3.17055E-01	 3.14886E-03	 4.69528E-02	 1.64412E-02	 2.45155E-01
Gve_1_AssalamIR	 8436	 2.30391E-01	 2.31695E-01	 2.99857E-03	 4.47118E-02	 2.55124E-02	 3.80416E-01
Gve_2_VazIR	 8436	 2.19284E-01	 2.20470E-01	 2.68337E-03	 4.00119E-02	 2.44939E-02	 3.65230E-01
Gve_3_SirinRudIR	 8436	 2.18613E-01	 2.19799E-01	 2.79888E-03	 4.17342E-02	 2.55108E-02	 3.80392E-01
Gxx_3_GdlNesqueF	 8436	 2.95569E-01	 3.05527E-01	 4.00570E-03	 5.97291E-02	 1.78100E-02	 2.65566E-01
Gxx_5_GdTarnF	 8436	 2.84602E-01	 2.85788E-01	 3.31441E-03	 4.94214E-02	 1.75607E-02	 2.61848E-01
