# Supplementary material for: General functions to transform associate data to host data, and their use in phylogenetic inference from sequences with intra-individual variability
Source: BMC Evol Biol. 2008 Mar 18;8:86. doi: 10.1186/1471-2148-8-86 (PMC2291458; doi:10.1186/1471-2148-8-86)
Supplement: Additional file 1 — Distance matrices and quality statistics. This contains all sequence alignments in NEXUS format, all intermediary generated associate distance or host character data (depending on the transformation formula used; see Fig. 1) and all final distance matrices obtained, together with their Delta values. A readme file that describes the contents of each file in the archive is included. [file 1471-2148-8-86-S1.zip › Goeker_Grimm_Supp_Mat_1/Acer_g0_m3.e.dlt]

Filename:          Acer_g0_m3.e.dst
Matrix_number:      1
Quartets_examined:  82251
Fraction_examined:  1.00000E+00
Sum_of_squares:     3.99257E+00
Maximum_distance:   1.62265E-01
Delta_value:        3.12817E-01
Epsilon_value:      3.13680E-01
Non_additivity:     5.94581E-01
Additivity:         2.20346E+00
Squared_R_Q_diff.:  1.89065E+00
Absolute_mean_Q:    2.65580E-03
Rescaled_mean_Q:    1.63670E-02
Q_per_sqrt_SS:      1.09323E+02
Absolute_mean_R:    1.10709E-02
Rescaled_mean_R:    6.82273E-02
R_per_sqrt_SS:      4.55720E+02

Taxon	QE	DV	EV	AMQ	RMQ	AMR	RMR
Gcm_0_MorArb	 8436	 2.90535E-01	 2.90891E-01	 1.93648E-03	 1.19341E-02	 8.97156E-03	 5.52895E-02
Gga_1_ShenHubei	 8436	 3.08401E-01	 3.08757E-01	 2.16278E-03	 1.33287E-02	 8.93217E-03	 5.50468E-02
Ggd_1_EmCynUtah	 8436	 3.24828E-01	 3.25184E-01	 2.37138E-03	 1.46142E-02	 8.51462E-03	 5.24736E-02
Ghd_1_cvBreslau	 8436	 3.78366E-01	 3.78485E-01	 5.35729E-03	 3.30157E-02	 1.94271E-02	 1.19724E-01
Ghd_2_CGreece	 8436	 3.20404E-01	 3.20641E-01	 2.23080E-03	 1.37479E-02	 8.69835E-03	 5.36058E-02
Ghy_1_Iran	 8436	 3.31208E-01	 3.31564E-01	 2.07925E-03	 1.28139E-02	 8.12194E-03	 5.00535E-02
Gib_1_AlpadGEO	 8436	 3.24704E-01	 3.24704E-01	 2.55132E-03	 1.57232E-02	 9.24829E-03	 5.69950E-02
Gib_2_VashlGEO	 8436	 3.04196E-01	 3.07871E-01	 2.94134E-03	 1.81268E-02	 1.41267E-02	 8.70595E-02
Gms11_VdLlobrE	 8436	 2.88203E-01	 2.93300E-01	 2.59834E-03	 1.60130E-02	 1.32724E-02	 8.17946E-02
Gms13_GdlJonteF	 8436	 2.92135E-01	 2.92491E-01	 2.24875E-03	 1.38585E-02	 9.85969E-03	 6.07629E-02
Gms17_GdlNesqueF	 8436	 3.05079E-01	 3.05198E-01	 2.60522E-03	 1.60554E-02	 1.03068E-02	 6.35185E-02
Gms19_xxxF	 8436	 3.24486E-01	 3.29583E-01	 1.85995E-03	 1.14624E-02	 7.69443E-03	 4.74189E-02
Gms21_GordesF	 8436	 3.33575E-01	 3.33931E-01	 2.38395E-03	 1.46917E-02	 8.82896E-03	 5.44107E-02
Gms_4_BdlHerreriaE	 8436	 3.01405E-01	 3.01761E-01	 1.93179E-03	 1.19051E-02	 8.29763E-03	 5.11363E-02
Gms_6_VdCeleF	 8436	 3.16739E-01	 3.17095E-01	 2.63854E-03	 1.62607E-02	 1.00331E-02	 6.18319E-02
Gms_7_VdCeleF	 8436	 3.05472E-01	 3.05591E-01	 3.60087E-03	 2.21913E-02	 1.40055E-02	 8.63123E-02
Gms_8_VdCeleF	 8436	 3.09757E-01	 3.09875E-01	 3.00025E-03	 1.84898E-02	 1.25375E-02	 7.72657E-02
Gms_9_VdCeleF	 8436	 2.95400E-01	 2.95519E-01	 3.02123E-03	 1.86191E-02	 1.29837E-02	 8.00154E-02
Gni_A_AlbanyNY	 8436	 3.67654E-01	 3.67773E-01	 5.27574E-03	 3.25131E-02	 1.98059E-02	 1.22059E-01
Gof_1_Cyprus	 8436	 3.04618E-01	 3.08292E-01	 2.95344E-03	 1.82013E-02	 1.41514E-02	 8.72116E-02
Gof_2_Syria_opGT	 8436	 3.31679E-01	 3.32034E-01	 4.62688E-03	 2.85144E-02	 2.09003E-02	 1.28804E-01
Gop13_GdTarnF	 8436	 3.25318E-01	 3.25318E-01	 2.40072E-03	 1.47950E-02	 8.71919E-03	 5.37343E-02
Gop14_VdLotF	 8436	 3.16158E-01	 3.16158E-01	 2.23418E-03	 1.37687E-02	 8.50362E-03	 5.24057E-02
Got_1_BGTue	 8436	 3.23754E-01	 3.24110E-01	 2.33814E-03	 1.44094E-02	 9.10582E-03	 5.61170E-02
Got_2_AetnaSicily	 8436	 2.84680E-01	 2.85036E-01	 2.13696E-03	 1.31696E-02	 1.00453E-02	 6.19065E-02
Gpp24_cultTue	 8436	 3.04834E-01	 3.08271E-01	 2.95663E-03	 1.82210E-02	 1.41509E-02	 8.72087E-02
Gpp26_MuehltL	 8436	 3.01640E-01	 3.04011E-01	 2.02212E-03	 1.24619E-02	 9.07465E-03	 5.59249E-02
Gpp30_LdAydatF	 8436	 3.27613E-01	 3.27613E-01	 2.53213E-03	 1.56049E-02	 9.43105E-03	 5.81213E-02
Gpp40_VdHeraultF	 8436	 3.20625E-01	 3.23233E-01	 1.97672E-03	 1.21820E-02	 8.32091E-03	 5.12798E-02
Gsv4a_DiktiCrete	 8436	 2.99217E-01	 2.99573E-01	 1.92774E-03	 1.18802E-02	 7.94507E-03	 4.89635E-02
Gsv4b_DiktiCrete	 8436	 3.26478E-01	 3.26715E-01	 3.68647E-03	 2.27188E-02	 1.74998E-02	 1.07847E-01
Gsv_2_VrissesCrete	 8436	 2.93885E-01	 2.94241E-01	 2.01937E-03	 1.24449E-02	 8.94598E-03	 5.51319E-02
Gtv_1_Georgia	 8436	 2.95398E-01	 2.95636E-01	 1.86217E-03	 1.14761E-02	 8.14096E-03	 5.01708E-02
Gus11_LovecBG	 8436	 2.91281E-01	 2.91637E-01	 2.42907E-03	 1.49697E-02	 1.06187E-02	 6.54402E-02
Gve_1_AssalamIR	 8436	 3.12876E-01	 3.13231E-01	 2.69472E-03	 1.66069E-02	 1.18813E-02	 7.32214E-02
Gve_2_VazIR	 8436	 2.79884E-01	 2.80003E-01	 2.21263E-03	 1.36359E-02	 1.05317E-02	 6.49042E-02
Gve_3_SirinRudIR	 8436	 2.84353E-01	 2.84709E-01	 2.27748E-03	 1.40356E-02	 1.09926E-02	 6.77449E-02
Gxx_3_GdlNesqueF	 8436	 3.42436E-01	 3.42555E-01	 3.01970E-03	 1.86097E-02	 9.91492E-03	 6.11033E-02
Gxx_5_GdTarnF	 8436	 3.10678E-01	 3.11033E-01	 2.47249E-03	 1.52373E-02	 9.22201E-03	 5.68330E-02
