# Supplementary material for: General functions to transform associate data to host data, and their use in phylogenetic inference from sequences with intra-individual variability
Source: BMC Evol Biol. 2008 Mar 18;8:86. doi: 10.1186/1471-2148-8-86 (PMC2291458; doi:10.1186/1471-2148-8-86)
Supplement: Additional file 1 — Distance matrices and quality statistics. This contains all sequence alignments in NEXUS format, all intermediary generated associate distance or host character data (depending on the transformation formula used; see Fig. 1) and all final distance matrices obtained, together with their Delta values. A readme file that describes the contents of each file in the archive is included. [file 1471-2148-8-86-S1.zip › Goeker_Grimm_Supp_Mat_1/Acer_g0_m3.f.dlt]

Filename:          Acer_g0_m3.f.dst
Matrix_number:      1
Quartets_examined:  82251
Fraction_examined:  1.00000E+00
Sum_of_squares:     1.11946E+01
Maximum_distance:   1.77823E-01
Delta_value:        2.06974E-01
Epsilon_value:      2.06974E-01
Non_additivity:     6.61854E-01
Additivity:         6.38129E+00
Squared_R_Q_diff.:  6.18734E+00
Absolute_mean_Q:    4.86764E-03
Rescaled_mean_Q:    2.73735E-02
Q_per_sqrt_SS:      1.19662E+02
Absolute_mean_R:    5.90881E-02
Rescaled_mean_R:    3.32286E-01
R_per_sqrt_SS:      1.45257E+03

Taxon	QE	DV	EV	AMQ	RMQ	AMR	RMR
Gcm_0_MorArb	 8436	 1.99592E-01	 1.99592E-01	 4.18314E-03	 2.35242E-02	 5.42879E-02	 3.05292E-01
Gga_1_ShenHubei	 8436	 2.01092E-01	 2.01092E-01	 4.28658E-03	 2.41059E-02	 5.44880E-02	 3.06417E-01
Ggd_1_EmCynUtah	 8436	 2.68466E-01	 2.68466E-01	 5.26295E-03	 2.95965E-02	 4.34121E-02	 2.44131E-01
Ghd_1_cvBreslau	 8436	 1.61833E-01	 1.61833E-01	 5.81427E-03	 3.26970E-02	 6.18040E-02	 3.47559E-01
Ghd_2_CGreece	 8436	 1.88668E-01	 1.88668E-01	 4.36472E-03	 2.45453E-02	 6.78077E-02	 3.81321E-01
Ghy_1_Iran	 8436	 2.14991E-01	 2.14991E-01	 6.36818E-03	 3.58119E-02	 5.06074E-02	 2.84594E-01
Gib_1_AlpadGEO	 8436	 1.97829E-01	 1.97829E-01	 5.92863E-03	 3.33400E-02	 5.21203E-02	 2.93102E-01
Gib_2_VashlGEO	 8436	 1.82229E-01	 1.82229E-01	 5.32713E-03	 2.99575E-02	 5.03073E-02	 2.82907E-01
Gms11_VdLlobrE	 8436	 1.87063E-01	 1.87063E-01	 4.55869E-03	 2.56361E-02	 6.03854E-02	 3.39581E-01
Gms13_GdlJonteF	 8436	 1.95007E-01	 1.95007E-01	 4.80400E-03	 2.70156E-02	 6.05151E-02	 3.40311E-01
Gms17_GdlNesqueF	 8436	 1.81930E-01	 1.81930E-01	 3.93546E-03	 2.21314E-02	 6.11225E-02	 3.43727E-01
Gms19_xxxF	 8436	 1.80581E-01	 1.80581E-01	 3.71028E-03	 2.08650E-02	 5.63273E-02	 3.16761E-01
Gms21_GordesF	 8436	 1.97813E-01	 1.97813E-01	 4.19107E-03	 2.35688E-02	 6.00303E-02	 3.37584E-01
Gms_4_BdlHerreriaE	 8436	 1.95118E-01	 1.95118E-01	 4.05275E-03	 2.27909E-02	 6.04038E-02	 3.39685E-01
Gms_6_VdCeleF	 8436	 1.93750E-01	 1.93750E-01	 4.37388E-03	 2.45968E-02	 6.27569E-02	 3.52918E-01
Gms_7_VdCeleF	 8436	 1.76593E-01	 1.76593E-01	 3.95210E-03	 2.22249E-02	 6.04791E-02	 3.40109E-01
Gms_8_VdCeleF	 8436	 1.68180E-01	 1.68180E-01	 3.83410E-03	 2.15614E-02	 6.11780E-02	 3.44039E-01
Gms_9_VdCeleF	 8436	 2.02276E-01	 2.02276E-01	 4.47153E-03	 2.51459E-02	 6.17966E-02	 3.47517E-01
Gni_A_AlbanyNY	 8436	 3.04623E-01	 3.04623E-01	 6.03216E-03	 3.39223E-02	 4.51667E-02	 2.53998E-01
Gof_1_Cyprus	 8436	 2.11093E-01	 2.11093E-01	 5.27058E-03	 2.96395E-02	 5.90062E-02	 3.31825E-01
Gof_2_Syria_opGT	 8436	 2.03110E-01	 2.03110E-01	 6.65354E-03	 3.74166E-02	 5.80579E-02	 3.26492E-01
Gop13_GdTarnF	 8436	 2.29419E-01	 2.29419E-01	 5.08273E-03	 2.85831E-02	 5.92382E-02	 3.33130E-01
Gop14_VdLotF	 8436	 2.28309E-01	 2.28309E-01	 5.05207E-03	 2.84107E-02	 6.00357E-02	 3.37615E-01
Got_1_BGTue	 8436	 2.20380E-01	 2.20380E-01	 4.97599E-03	 2.79828E-02	 5.99377E-02	 3.37064E-01
Got_2_AetnaSicily	 8436	 2.20763E-01	 2.20763E-01	 4.93395E-03	 2.77464E-02	 5.97530E-02	 3.36025E-01
Gpp24_cultTue	 8436	 2.16648E-01	 2.16648E-01	 4.50430E-03	 2.53302E-02	 6.56930E-02	 3.69429E-01
Gpp26_MuehltL	 8436	 2.17223E-01	 2.17223E-01	 4.46714E-03	 2.51213E-02	 6.44113E-02	 3.62221E-01
Gpp30_LdAydatF	 8436	 2.14707E-01	 2.14707E-01	 4.49485E-03	 2.52771E-02	 6.50749E-02	 3.65953E-01
Gpp40_VdHeraultF	 8436	 2.16797E-01	 2.16797E-01	 4.46246E-03	 2.50950E-02	 6.45214E-02	 3.62840E-01
Gsv4a_DiktiCrete	 8436	 2.15000E-01	 2.15000E-01	 5.29948E-03	 2.98020E-02	 6.02150E-02	 3.38623E-01
Gsv4b_DiktiCrete	 8436	 2.29698E-01	 2.29698E-01	 7.37260E-03	 4.14603E-02	 5.19158E-02	 2.91952E-01
Gsv_2_VrissesCrete	 8436	 2.16807E-01	 2.16807E-01	 5.33382E-03	 2.99951E-02	 5.90065E-02	 3.31827E-01
Gtv_1_Georgia	 8436	 1.87368E-01	 1.87368E-01	 4.28512E-03	 2.40977E-02	 6.65474E-02	 3.74234E-01
Gus11_LovecBG	 8436	 3.10134E-01	 3.10134E-01	 6.21265E-03	 3.49373E-02	 4.39192E-02	 2.46983E-01
Gve_1_AssalamIR	 8436	 1.86876E-01	 1.86876E-01	 4.35327E-03	 2.44809E-02	 6.90390E-02	 3.88246E-01
Gve_2_VazIR	 8436	 1.89174E-01	 1.89174E-01	 4.28716E-03	 2.41091E-02	 6.80685E-02	 3.82788E-01
Gve_3_SirinRudIR	 8436	 1.85293E-01	 1.85293E-01	 4.27756E-03	 2.40551E-02	 6.96283E-02	 3.91560E-01
Gxx_3_GdlNesqueF	 8436	 1.77780E-01	 1.77780E-01	 3.89417E-03	 2.18991E-02	 5.84342E-02	 3.28609E-01
Gxx_5_GdTarnF	 8436	 1.98005E-01	 1.98005E-01	 5.17409E-03	 2.90969E-02	 5.69376E-02	 3.20193E-01
