# Supplementary material for: General functions to transform associate data to host data, and their use in phylogenetic inference from sequences with intra-individual variability
Source: BMC Evol Biol. 2008 Mar 18;8:86. doi: 10.1186/1471-2148-8-86 (PMC2291458; doi:10.1186/1471-2148-8-86)
Supplement: Additional file 1 — Distance matrices and quality statistics. This contains all sequence alignments in NEXUS format, all intermediary generated associate distance or host character data (depending on the transformation formula used; see Fig. 1) and all final distance matrices obtained, together with their Delta values. A readme file that describes the contents of each file in the archive is included. [file 1471-2148-8-86-S1.zip › Goeker_Grimm_Supp_Mat_1/Acer_g0_m3.f.dst]

39
Gcm_0_MorArb	0.00000E+00	6.47064E-02	1.62019E-01	1.48019E-01	1.60403E-01	1.59742E-01	1.56915E-01	1.57949E-01	1.65552E-01	1.62242E-01	1.63518E-01	1.65552E-01	1.62340E-01	1.59771E-01	1.61011E-01	1.62041E-01	1.64728E-01	1.62019E-01	1.46453E-01	1.77365E-01	1.61123E-01	1.61361E-01	1.67291E-01	1.67722E-01	1.68180E-01	1.69865E-01	1.71981E-01	1.68261E-01	1.71981E-01	1.72951E-01	1.53353E-01	1.77823E-01	1.61526E-01	1.45338E-01	1.60448E-01	1.60821E-01	1.59263E-01	1.59997E-01	1.58453E-01
Gga_1_ShenHubei	6.47064E-02	0.00000E+00	1.54738E-01	1.46575E-01	1.58616E-01	1.59316E-01	1.56481E-01	1.57518E-01	1.63821E-01	1.60475E-01	1.61766E-01	1.63821E-01	1.60574E-01	1.57977E-01	1.59231E-01	1.60272E-01	1.62989E-01	1.60250E-01	1.45988E-01	1.75751E-01	1.59798E-01	1.56842E-01	1.62936E-01	1.67316E-01	1.67775E-01	1.69464E-01	1.71585E-01	1.67856E-01	1.71585E-01	1.71295E-01	1.52119E-01	1.76213E-01	1.59751E-01	1.42604E-01	1.58662E-01	1.59039E-01	1.57463E-01	1.57931E-01	1.56644E-01
Ggd_1_EmCynUtah	1.62019E-01	1.54738E-01	0.00000E+00	1.17851E-01	1.33073E-01	1.22035E-01	1.18311E-01	1.19678E-01	1.19072E-01	1.19980E-01	1.16229E-01	1.19072E-01	1.17925E-01	1.14741E-01	1.15526E-01	1.16958E-01	1.17925E-01	1.17482E-01	9.17306E-02	1.44338E-01	1.23837E-01	1.29285E-01	1.36613E-01	1.32309E-01	1.32889E-01	1.44338E-01	1.46822E-01	1.42446E-01	1.46822E-01	1.41203E-01	1.13544E-01	1.44900E-01	1.34424E-01	1.12553E-01	1.33127E-01	1.33576E-01	1.31696E-01	1.12962E-01	1.14805E-01
Ghd_1_cvBreslau	1.48019E-01	1.46575E-01	1.17851E-01	0.00000E+00	5.27046E-02	1.16578E-01	1.14583E-01	1.15995E-01	1.16617E-01	1.16306E-01	1.16229E-01	1.19072E-01	1.15695E-01	1.14741E-01	1.13632E-01	1.14836E-01	1.17186E-01	1.13728E-01	1.09127E-01	1.35015E-01	1.12834E-01	1.18633E-01	1.26560E-01	1.21914E-01	1.22700E-01	1.01929E-01	1.05409E-01	1.00683E-01	1.05409E-01	1.30000E-01	1.05165E-01	1.31967E-01	6.46594E-02	9.81325E-02	6.19186E-02	6.37356E-02	5.95119E-02	1.11415E-01	1.10816E-01
Ghd_2_CGreece	1.60403E-01	1.58616E-01	1.33073E-01	5.27046E-02	0.00000E+00	1.39929E-01	1.36693E-01	1.37878E-01	1.37353E-01	1.33344E-01	1.34895E-01	1.37353E-01	1.33463E-01	1.33615E-01	1.31844E-01	1.34720E-01	1.36359E-01	1.33073E-01	1.28150E-01	1.51383E-01	1.31981E-01	1.37105E-01	1.44037E-01	1.39961E-01	1.40509E-01	1.51383E-01	1.52620E-01	1.49580E-01	1.53753E-01	1.46186E-01	1.27016E-01	1.47572E-01	4.38622E-02	1.23230E-01	3.97111E-02	4.49700E-02	3.67990E-02	1.31101E-01	1.28708E-01
Ghy_1_Iran	1.59742E-01	1.59316E-01	1.22035E-01	1.16578E-01	1.39929E-01	0.00000E+00	2.99196E-02	5.63367E-02	9.07606E-02	9.19483E-02	8.69963E-02	9.07606E-02	8.92496E-02	8.49985E-02	8.60558E-02	8.79679E-02	8.92496E-02	8.86641E-02	1.15526E-01	1.32275E-01	1.09540E-01	1.15663E-01	1.23801E-01	1.19034E-01	1.19678E-01	1.27258E-01	1.30069E-01	1.25108E-01	1.30069E-01	1.28847E-01	7.41938E-02	1.32275E-01	1.41214E-01	8.46254E-02	1.39981E-01	1.40408E-01	1.39556E-01	8.41432E-02	8.50854E-02
Gib_1_AlpadGEO	1.56915E-01	1.56481E-01	1.18311E-01	1.14583E-01	1.36693E-01	2.99196E-02	0.00000E+00	4.01351E-02	8.44114E-02	8.69443E-02	8.06872E-02	8.56872E-02	8.40852E-02	7.95586E-02	8.06872E-02	8.17338E-02	8.25221E-02	8.30725E-02	1.10485E-01	1.28847E-01	1.06400E-01	1.14603E-01	1.22811E-01	1.18004E-01	1.18654E-01	1.28847E-01	1.31624E-01	1.26724E-01	1.31624E-01	1.25325E-01	6.59336E-02	1.29477E-01	1.38008E-01	7.91598E-02	1.36746E-01	1.37183E-01	1.36311E-01	7.86441E-02	8.02330E-02
Gib_2_VashlGEO	1.57949E-01	1.57518E-01	1.19678E-01	1.15995E-01	1.37878E-01	5.63367E-02	4.01351E-02	0.00000E+00	8.75661E-02	8.87966E-02	8.36582E-02	8.75661E-02	8.59990E-02	8.15787E-02	8.26797E-02	8.46681E-02	8.59990E-02	8.53913E-02	1.08628E-01	1.30104E-01	1.10894E-01	1.24147E-01	1.31762E-01	1.27294E-01	1.27896E-01	1.30104E-01	1.32855E-01	1.28002E-01	1.32855E-01	1.26617E-01	6.34435E-02	1.30728E-01	1.39183E-01	8.11899E-02	1.37931E-01	1.38364E-01	1.37500E-01	8.06872E-02	8.39159E-02
Gms11_VdLlobrE	1.65552E-01	1.63821E-01	1.19072E-01	1.16617E-01	1.37353E-01	9.07606E-02	8.44114E-02	8.75661E-02	0.00000E+00	5.03173E-02	2.78861E-02	4.81125E-02	4.51976E-02	3.60844E-02	3.85088E-02	2.16840E-02	1.75132E-02	2.99498E-02	1.16190E-01	1.29547E-01	1.14109E-01	1.33686E-01	1.40786E-01	1.36613E-01	1.37175E-01	1.32855E-01	1.35550E-01	1.30797E-01	1.35550E-01	1.26045E-01	8.76579E-02	1.30174E-01	1.38662E-01	1.07960E-01	1.37405E-01	1.37841E-01	1.36973E-01	3.52734E-02	5.29617E-02
Gms13_GdlJonteF	1.62242E-01	1.60475E-01	1.19980E-01	1.16306E-01	1.33344E-01	9.19483E-02	8.69443E-02	8.87966E-02	5.03173E-02	0.00000E+00	4.31590E-02	5.03173E-02	2.64072E-02	3.89756E-02	1.99464E-02	4.26108E-02	4.75378E-02	2.43551E-02	1.17582E-01	1.30382E-01	1.15056E-01	1.34495E-01	1.41554E-01	1.37405E-01	1.37964E-01	1.40013E-01	1.42573E-01	1.37668E-01	1.42573E-01	1.26902E-01	8.88871E-02	1.31005E-01	1.34692E-01	1.08961E-01	1.33398E-01	1.33847E-01	1.32953E-01	4.04331E-02	2.04399E-02
Gms17_GdlNesqueF	1.63518E-01	1.61766E-01	1.16229E-01	1.16229E-01	1.34895E-01	8.69963E-02	8.06872E-02	8.36582E-02	2.78861E-02	4.31590E-02	0.00000E+00	4.05671E-02	3.70634E-02	2.51586E-02	2.85272E-02	2.66932E-02	1.82217E-02	3.17666E-02	1.15174E-01	1.26938E-01	1.11138E-01	1.31159E-01	1.38389E-01	1.34142E-01	1.34714E-01	1.36812E-01	1.39430E-01	1.34411E-01	1.37865E-01	1.23362E-01	8.37542E-02	1.27578E-01	1.36228E-01	1.04816E-01	1.34546E-01	1.35392E-01	1.34508E-01	2.73623E-02	4.62149E-02
Gms19_xxxF	1.65552E-01	1.63821E-01	1.19072E-01	1.19072E-01	1.37353E-01	9.07606E-02	8.56872E-02	8.75661E-02	4.81125E-02	5.03173E-02	4.05671E-02	0.00000E+00	4.51976E-02	3.60844E-02	3.85088E-02	4.50855E-02	4.51976E-02	4.40302E-02	1.18043E-01	1.29547E-01	1.14109E-01	1.33686E-01	1.40786E-01	1.36613E-01	1.37175E-01	1.39236E-01	1.41810E-01	1.37274E-01	1.41810E-01	1.26045E-01	8.76579E-02	1.30174E-01	1.38662E-01	1.07960E-01	1.37405E-01	1.37051E-01	1.36973E-01	3.76540E-02	5.29617E-02
Gms21_GordesF	1.62340E-01	1.60574E-01	1.17925E-01	1.15695E-01	1.33463E-01	8.92496E-02	8.40852E-02	8.59990E-02	4.51976E-02	2.64072E-02	3.70634E-02	4.51976E-02	0.00000E+00	3.20950E-02	2.07289E-02	3.87336E-02	4.20813E-02	2.70031E-02	1.16047E-01	1.28493E-01	1.12911E-01	1.32665E-01	1.39816E-01	1.35614E-01	1.36180E-01	1.38255E-01	1.40847E-01	1.36279E-01	1.40847E-01	1.24961E-01	8.60924E-02	1.29125E-01	1.34811E-01	1.06693E-01	1.33518E-01	1.33966E-01	1.33073E-01	3.38502E-02	3.11520E-02
Gms_4_BdlHerreriaE	1.59771E-01	1.57977E-01	1.14741E-01	1.14741E-01	1.33615E-01	8.49985E-02	7.95586E-02	8.15787E-02	3.60844E-02	3.89756E-02	2.51586E-02	3.60844E-02	3.20950E-02	0.00000E+00	2.16840E-02	3.19369E-02	3.20950E-02	3.04290E-02	1.12714E-01	1.25577E-01	1.09581E-01	1.29843E-01	1.37142E-01	1.32855E-01	1.33432E-01	1.35550E-01	1.38193E-01	1.33534E-01	1.38193E-01	1.21961E-01	8.16772E-02	1.26224E-01	1.34961E-01	1.03164E-01	1.33669E-01	1.34117E-01	1.33225E-01	2.01269E-02	4.23345E-02
Gms_6_VdCeleF	1.61011E-01	1.59231E-01	1.15526E-01	1.13632E-01	1.31844E-01	8.60558E-02	8.06872E-02	8.26797E-02	3.85088E-02	1.99464E-02	2.85272E-02	3.85088E-02	2.07289E-02	2.16840E-02	0.00000E+00	3.13655E-02	3.47985E-02	1.80422E-02	1.13752E-01	1.26295E-01	1.10404E-01	1.30537E-01	1.37800E-01	1.33534E-01	1.34108E-01	1.36216E-01	1.38845E-01	1.34209E-01	1.38845E-01	1.22700E-01	8.27769E-02	1.26938E-01	1.33207E-01	1.04036E-01	1.31899E-01	1.32352E-01	1.31448E-01	2.42061E-02	2.59031E-02
Gms_7_VdCeleF	1.62041E-01	1.60272E-01	1.16958E-01	1.14836E-01	1.34720E-01	8.79679E-02	8.17338E-02	8.46681E-02	2.16840E-02	4.26108E-02	2.66932E-02	4.50855E-02	3.87336E-02	3.19369E-02	3.13655E-02	0.00000E+00	2.25988E-02	2.68149E-02	1.13784E-01	1.27606E-01	1.11900E-01	1.31806E-01	1.39002E-01	1.34774E-01	1.35343E-01	1.33588E-01	1.36269E-01	1.31542E-01	1.36269E-01	1.24049E-01	8.47630E-02	1.28242E-01	1.36055E-01	1.05623E-01	1.34774E-01	1.35218E-01	1.34333E-01	2.98773E-02	4.50199E-02
Gms_8_VdCeleF	1.64728E-01	1.62989E-01	1.17925E-01	1.17186E-01	1.36359E-01	8.92496E-02	8.25221E-02	8.59990E-02	1.75132E-02	4.75378E-02	1.82217E-02	4.51976E-02	4.20813E-02	3.20950E-02	3.47985E-02	2.25988E-02	0.00000E+00	3.22749E-02	1.16327E-01	1.28493E-01	1.12911E-01	1.32665E-01	1.39816E-01	1.35614E-01	1.36180E-01	1.36359E-01	1.38986E-01	1.34355E-01	1.38986E-01	1.24961E-01	8.60924E-02	1.29125E-01	1.37678E-01	1.06693E-01	1.36412E-01	1.36850E-01	1.35976E-01	3.30719E-02	5.03284E-02
Gms_9_VdCeleF	1.62019E-01	1.60250E-01	1.17482E-01	1.13728E-01	1.33073E-01	8.86641E-02	8.30725E-02	8.53913E-02	2.99498E-02	2.43551E-02	3.17666E-02	4.40302E-02	2.70031E-02	3.04290E-02	1.80422E-02	2.68149E-02	3.22749E-02	0.00000E+00	1.14465E-01	1.28087E-01	1.12449E-01	1.32271E-01	1.39443E-01	1.35230E-01	1.35797E-01	1.34048E-01	1.36719E-01	1.32008E-01	1.36719E-01	1.24543E-01	8.54853E-02	1.28721E-01	1.34424E-01	1.06204E-01	1.33127E-01	1.33576E-01	1.32681E-01	3.06186E-02	2.94327E-02
Gni_A_AlbanyNY	1.46453E-01	1.45988E-01	9.17306E-02	1.09127E-01	1.28150E-01	1.15526E-01	1.10485E-01	1.08628E-01	1.16190E-01	1.17582E-01	1.15174E-01	1.18043E-01	1.16047E-01	1.12714E-01	1.13752E-01	1.13784E-01	1.16327E-01	1.14465E-01	0.00000E+00	1.45740E-01	1.20168E-01	1.14957E-01	1.23142E-01	1.17889E-01	1.18996E-01	1.29162E-01	1.31108E-01	1.27896E-01	1.31933E-01	1.42636E-01	1.09531E-01	1.46298E-01	1.31052E-01	1.04427E-01	1.29302E-01	1.28926E-01	1.28506E-01	1.09375E-01	1.11882E-01
Gof_1_Cyprus	1.77365E-01	1.75751E-01	1.44338E-01	1.35015E-01	1.51383E-01	1.32275E-01	1.28847E-01	1.30104E-01	1.29547E-01	1.30382E-01	1.26938E-01	1.29547E-01	1.28493E-01	1.25577E-01	1.26295E-01	1.27606E-01	1.28493E-01	1.28087E-01	1.45740E-01	0.00000E+00	4.81125E-02	1.38992E-01	1.45833E-01	1.41810E-01	1.42351E-01	1.53093E-01	1.55438E-01	1.51311E-01	1.55438E-01	4.13399E-02	7.32740E-02	5.26016E-02	1.52571E-01	1.14465E-01	1.51430E-01	1.51825E-01	1.51038E-01	1.23954E-01	1.22639E-01
Gof_2_Syria_opGT	1.61123E-01	1.59798E-01	1.23837E-01	1.12834E-01	1.31981E-01	1.09540E-01	1.06400E-01	1.10894E-01	1.14109E-01	1.15056E-01	1.11138E-01	1.14109E-01	1.12911E-01	1.09581E-01	1.10404E-01	1.11900E-01	1.12911E-01	1.12449E-01	1.20168E-01	4.81125E-02	0.00000E+00	9.72424E-02	1.04031E-01	9.68479E-02	9.76362E-02	1.33940E-01	1.36613E-01	1.31899E-01	1.36613E-01	5.61760E-02	6.02741E-02	6.49129E-02	1.33343E-01	9.20466E-02	1.31762E-01	1.32489E-01	1.31586E-01	1.05683E-01	1.04891E-01
Gop13_GdTarnF	1.61361E-01	1.56842E-01	1.29285E-01	1.18633E-01	1.37105E-01	1.15663E-01	1.14603E-01	1.24147E-01	1.33686E-01	1.34495E-01	1.31159E-01	1.33686E-01	1.32665E-01	1.29843E-01	1.30537E-01	1.31806E-01	1.32665E-01	1.32271E-01	1.14957E-01	1.38992E-01	9.72424E-02	0.00000E+00	4.04322E-02	5.42887E-02	5.58202E-02	1.38811E-01	1.41386E-01	1.36848E-01	1.41386E-01	1.35733E-01	1.11960E-01	1.39576E-01	1.38417E-01	1.07645E-01	1.36365E-01	1.37594E-01	1.36725E-01	1.22183E-01	1.23558E-01
Gop14_VdLotF	1.67291E-01	1.62936E-01	1.36613E-01	1.26560E-01	1.44037E-01	1.23801E-01	1.22811E-01	1.31762E-01	1.40786E-01	1.41554E-01	1.38389E-01	1.40786E-01	1.39816E-01	1.37142E-01	1.37800E-01	1.39002E-01	1.39816E-01	1.39443E-01	1.23142E-01	1.45833E-01	1.04031E-01	4.04322E-02	0.00000E+00	5.61978E-02	5.76882E-02	1.45644E-01	1.48100E-01	1.43774E-01	1.48100E-01	1.42731E-01	1.20348E-01	1.46390E-01	1.45286E-01	1.16345E-01	1.43332E-01	1.44502E-01	1.43675E-01	1.29770E-01	1.31149E-01
Got_1_BGTue	1.67722E-01	1.67316E-01	1.32309E-01	1.21914E-01	1.39961E-01	1.19034E-01	1.18004E-01	1.27294E-01	1.36613E-01	1.37405E-01	1.34142E-01	1.36613E-01	1.35614E-01	1.32855E-01	1.33534E-01	1.34774E-01	1.35614E-01	1.35230E-01	1.17889E-01	1.41810E-01	9.68479E-02	5.42887E-02	5.61978E-02	0.00000E+00	3.61624E-02	1.41625E-01	1.44150E-01	1.39702E-01	1.44150E-01	1.38617E-01	1.15439E-01	1.42382E-01	1.41246E-01	1.11260E-01	1.38715E-01	1.40440E-01	1.39589E-01	1.26267E-01	1.26695E-01
Got_2_AetnaSicily	1.68180E-01	1.67775E-01	1.32889E-01	1.22700E-01	1.40509E-01	1.19678E-01	1.18654E-01	1.27896E-01	1.37175E-01	1.37964E-01	1.34714E-01	1.37175E-01	1.36180E-01	1.33432E-01	1.34108E-01	1.35343E-01	1.36180E-01	1.35797E-01	1.18996E-01	1.42351E-01	9.76362E-02	5.58202E-02	5.76882E-02	3.61624E-02	0.00000E+00	1.42351E-01	1.44869E-01	1.40432E-01	1.44869E-01	1.39171E-01	1.16103E-01	1.42921E-01	1.41789E-01	1.11949E-01	1.39787E-01	1.40986E-01	1.40138E-01	1.26874E-01	1.27626E-01
Gpp24_cultTue	1.69865E-01	1.69464E-01	1.44338E-01	1.01929E-01	1.51383E-01	1.27258E-01	1.28847E-01	1.30104E-01	1.32855E-01	1.40013E-01	1.36812E-01	1.39236E-01	1.38255E-01	1.35550E-01	1.36216E-01	1.33588E-01	1.36359E-01	1.34048E-01	1.29162E-01	1.53093E-01	1.33940E-01	1.38811E-01	1.45644E-01	1.41625E-01	1.42351E-01	0.00000E+00	2.68608E-02	1.80188E-02	2.68608E-02	1.50141E-01	1.24485E-01	1.52561E-01	1.52571E-01	1.14465E-01	1.51430E-01	1.50750E-01	1.49304E-01	1.32091E-01	1.35428E-01
Gpp26_MuehltL	1.71981E-01	1.71585E-01	1.46822E-01	1.05409E-01	1.52620E-01	1.30069E-01	1.31624E-01	1.32855E-01	1.35550E-01	1.42573E-01	1.39430E-01	1.41810E-01	1.40847E-01	1.38193E-01	1.38845E-01	1.36269E-01	1.38986E-01	1.36719E-01	1.31108E-01	1.55438E-01	1.36613E-01	1.41386E-01	1.48100E-01	1.44150E-01	1.44869E-01	2.68608E-02	0.00000E+00	3.00313E-02	3.79869E-02	1.52531E-01	1.27357E-01	1.54913E-01	1.52504E-01	1.17582E-01	1.53800E-01	1.53130E-01	1.51707E-01	1.34801E-01	1.38066E-01
Gpp30_LdAydatF	1.68261E-01	1.67856E-01	1.42446E-01	1.00683E-01	1.49580E-01	1.25108E-01	1.26724E-01	1.28002E-01	1.30797E-01	1.37668E-01	1.34411E-01	1.37274E-01	1.36279E-01	1.33534E-01	1.34209E-01	1.31542E-01	1.34355E-01	1.32008E-01	1.27896E-01	1.51311E-01	1.31899E-01	1.36848E-01	1.43774E-01	1.39702E-01	1.40432E-01	1.80188E-02	3.00313E-02	0.00000E+00	2.75241E-02	1.48323E-01	1.22286E-01	1.50772E-01	1.49544E-01	1.12070E-01	1.49628E-01	1.48939E-01	1.47476E-01	1.30021E-01	1.33416E-01
Gpp40_VdHeraultF	1.71981E-01	1.71585E-01	1.46822E-01	1.05409E-01	1.53753E-01	1.30069E-01	1.31624E-01	1.32855E-01	1.35550E-01	1.42573E-01	1.37865E-01	1.41810E-01	1.40847E-01	1.38193E-01	1.38845E-01	1.36269E-01	1.38986E-01	1.36719E-01	1.31933E-01	1.55438E-01	1.36613E-01	1.41386E-01	1.48100E-01	1.44150E-01	1.44869E-01	2.68608E-02	3.79869E-02	2.75241E-02	0.00000E+00	1.52531E-01	1.27357E-01	1.54913E-01	1.54924E-01	1.17582E-01	1.53800E-01	1.53130E-01	1.51707E-01	1.34801E-01	1.38066E-01
Gsv4a_DiktiCrete	1.72951E-01	1.71295E-01	1.41203E-01	1.30000E-01	1.46186E-01	1.28847E-01	1.25325E-01	1.26617E-01	1.26045E-01	1.26902E-01	1.23362E-01	1.26045E-01	1.24961E-01	1.21961E-01	1.22700E-01	1.24049E-01	1.24961E-01	1.24543E-01	1.42636E-01	4.13399E-02	5.61760E-02	1.35733E-01	1.42731E-01	1.38617E-01	1.39171E-01	1.50141E-01	1.52531E-01	1.48323E-01	1.52531E-01	0.00000E+00	6.68872E-02	2.38676E-02	1.47417E-01	1.10485E-01	1.46236E-01	1.46645E-01	1.45830E-01	1.20289E-01	1.18934E-01
Gsv4b_DiktiCrete	1.53353E-01	1.52119E-01	1.13544E-01	1.05165E-01	1.27016E-01	7.41938E-02	6.59336E-02	6.34435E-02	8.76579E-02	8.88871E-02	8.37542E-02	8.76579E-02	8.60924E-02	8.16772E-02	8.27769E-02	8.47630E-02	8.60924E-02	8.54853E-02	1.09531E-01	7.32740E-02	6.02741E-02	1.11960E-01	1.20348E-01	1.15439E-01	1.16103E-01	1.24485E-01	1.27357E-01	1.22286E-01	1.27357E-01	6.68872E-02	0.00000E+00	7.43764E-02	1.28430E-01	7.18409E-02	1.27073E-01	1.27543E-01	1.26605E-01	7.98863E-02	8.07502E-02
Gsv_2_VrissesCrete	1.77823E-01	1.76213E-01	1.44900E-01	1.31967E-01	1.47572E-01	1.32275E-01	1.29477E-01	1.30728E-01	1.30174E-01	1.31005E-01	1.27578E-01	1.30174E-01	1.29125E-01	1.26224E-01	1.26938E-01	1.28242E-01	1.29125E-01	1.28721E-01	1.46298E-01	5.26016E-02	6.49129E-02	1.39576E-01	1.46390E-01	1.42382E-01	1.42921E-01	1.52561E-01	1.54913E-01	1.50772E-01	1.54913E-01	2.38676E-02	7.43764E-02	0.00000E+00	1.48791E-01	1.15174E-01	1.47621E-01	1.48026E-01	1.47218E-01	1.24609E-01	1.23301E-01
Gtv_1_Georgia	1.61526E-01	1.59751E-01	1.34424E-01	6.46594E-02	4.38622E-02	1.41214E-01	1.38008E-01	1.39183E-01	1.38662E-01	1.34692E-01	1.36228E-01	1.38662E-01	1.34811E-01	1.34961E-01	1.33207E-01	1.36055E-01	1.37678E-01	1.34424E-01	1.31052E-01	1.52571E-01	1.33343E-01	1.38417E-01	1.45286E-01	1.41246E-01	1.41789E-01	1.52571E-01	1.52504E-01	1.49544E-01	1.54924E-01	1.47417E-01	1.28430E-01	1.48791E-01	0.00000E+00	1.24687E-01	4.40268E-02	4.88231E-02	4.26583E-02	1.32472E-01	1.30104E-01
Gus11_LovecBG	1.45338E-01	1.42604E-01	1.12553E-01	9.81325E-02	1.23230E-01	8.46254E-02	7.91598E-02	8.11899E-02	1.07960E-01	1.08961E-01	1.04816E-01	1.07960E-01	1.06693E-01	1.03164E-01	1.04036E-01	1.05623E-01	1.06693E-01	1.06204E-01	1.04427E-01	1.14465E-01	9.20466E-02	1.07645E-01	1.16345E-01	1.11260E-01	1.11949E-01	1.14465E-01	1.17582E-01	1.12070E-01	1.17582E-01	1.10485E-01	7.18409E-02	1.15174E-01	1.24687E-01	0.00000E+00	1.23288E-01	1.23773E-01	1.22806E-01	9.98860E-02	1.03235E-01
Gve_1_AssalamIR	1.60448E-01	1.58662E-01	1.33127E-01	6.19186E-02	3.97111E-02	1.39981E-01	1.36746E-01	1.37931E-01	1.37405E-01	1.33398E-01	1.34546E-01	1.37405E-01	1.33518E-01	1.33669E-01	1.31899E-01	1.34774E-01	1.36412E-01	1.33127E-01	1.29302E-01	1.51430E-01	1.31762E-01	1.36365E-01	1.43332E-01	1.38715E-01	1.39787E-01	1.51430E-01	1.53800E-01	1.49628E-01	1.53800E-01	1.46236E-01	1.27073E-01	1.47621E-01	4.40268E-02	1.23288E-01	0.00000E+00	3.17167E-02	2.45916E-02	1.31074E-01	1.28764E-01
Gve_2_VazIR	1.60821E-01	1.59039E-01	1.33576E-01	6.37356E-02	4.49700E-02	1.40408E-01	1.37183E-01	1.38364E-01	1.37841E-01	1.33847E-01	1.35392E-01	1.37051E-01	1.33966E-01	1.34117E-01	1.32352E-01	1.35218E-01	1.36850E-01	1.33576E-01	1.28926E-01	1.51825E-01	1.32489E-01	1.37594E-01	1.44502E-01	1.40440E-01	1.40986E-01	1.50750E-01	1.53130E-01	1.48939E-01	1.53130E-01	1.46645E-01	1.27543E-01	1.48026E-01	4.88231E-02	1.23773E-01	3.17167E-02	0.00000E+00	2.84844E-02	1.31612E-01	1.29228E-01
Gve_3_SirinRudIR	1.59263E-01	1.57463E-01	1.31696E-01	5.95119E-02	3.67990E-02	1.39556E-01	1.36311E-01	1.37500E-01	1.36973E-01	1.32953E-01	1.34508E-01	1.36973E-01	1.33073E-01	1.33225E-01	1.31448E-01	1.34333E-01	1.35976E-01	1.32681E-01	1.28506E-01	1.51038E-01	1.31586E-01	1.36725E-01	1.43675E-01	1.39589E-01	1.40138E-01	1.49304E-01	1.51707E-01	1.47476E-01	1.51707E-01	1.45830E-01	1.26605E-01	1.47218E-01	4.26583E-02	1.22806E-01	2.45916E-02	2.84844E-02	0.00000E+00	1.30703E-01	1.28302E-01
Gxx_3_GdlNesqueF	1.59997E-01	1.57931E-01	1.12962E-01	1.11415E-01	1.31101E-01	8.41432E-02	7.86441E-02	8.06872E-02	3.52734E-02	4.04331E-02	2.73623E-02	3.76540E-02	3.38502E-02	2.01269E-02	2.42061E-02	2.98773E-02	3.30719E-02	3.06186E-02	1.09375E-01	1.23954E-01	1.05683E-01	1.22183E-01	1.29770E-01	1.26267E-01	1.26874E-01	1.32091E-01	1.34801E-01	1.30021E-01	1.34801E-01	1.20289E-01	7.98863E-02	1.24609E-01	1.32472E-01	9.98860E-02	1.31074E-01	1.31612E-01	1.30703E-01	0.00000E+00	4.32521E-02
Gxx_5_GdTarnF	1.58453E-01	1.56644E-01	1.14805E-01	1.10816E-01	1.28708E-01	8.50854E-02	8.02330E-02	8.39159E-02	5.29617E-02	2.04399E-02	4.62149E-02	5.29617E-02	3.11520E-02	4.23345E-02	2.59031E-02	4.50199E-02	5.03284E-02	2.94327E-02	1.11882E-01	1.22639E-01	1.04891E-01	1.23558E-01	1.31149E-01	1.26695E-01	1.27626E-01	1.35428E-01	1.38066E-01	1.33416E-01	1.38066E-01	1.18934E-01	8.07502E-02	1.23301E-01	1.30104E-01	1.03235E-01	1.28764E-01	1.29228E-01	1.28302E-01	4.32521E-02	0.00000E+00
