# Supplementary material for: General functions to transform associate data to host data, and their use in phylogenetic inference from sequences with intra-individual variability
Source: BMC Evol Biol. 2008 Mar 18;8:86. doi: 10.1186/1471-2148-8-86 (PMC2291458; doi:10.1186/1471-2148-8-86)
Supplement: Additional file 1 — Distance matrices and quality statistics. This contains all sequence alignments in NEXUS format, all intermediary generated associate distance or host character data (depending on the transformation formula used; see Fig. 1) and all final distance matrices obtained, together with their Delta values. A readme file that describes the contents of each file in the archive is included. [file 1471-2148-8-86-S1.zip › Goeker_Grimm_Supp_Mat_1/Acer_g0_m3.i.dlt]

Filename:          Acer_g0_m3.i.dst
Matrix_number:      1
Quartets_examined:  82251
Fraction_examined:  1.00000E+00
Sum_of_squares:     8.31257E-01
Maximum_distance:   6.25000E-02
Delta_value:        2.14277E-01
Epsilon_value:      2.42520E-01
Non_additivity:     1.89897E+00
Additivity:         9.15937E+00
Squared_R_Q_diff.:  8.59441E+00
Absolute_mean_Q:    2.90747E-03
Rescaled_mean_Q:    4.65195E-02
Q_per_sqrt_SS:      2.62294E+02
Absolute_mean_R:    2.30739E-02
Rescaled_mean_R:    3.69183E-01
R_per_sqrt_SS:      2.08159E+03

Taxon	QE	DV	EV	AMQ	RMQ	AMR	RMR
Gcm_0_MorArb	 8436	 1.91472E-01	 2.02259E-01	 2.49390E-03	 3.99024E-02	 2.28379E-02	 3.65406E-01
Gga_1_ShenHubei	 8436	 1.96885E-01	 2.05183E-01	 2.78190E-03	 4.45104E-02	 2.36916E-02	 3.79065E-01
Ggd_1_EmCynUtah	 8436	 2.54617E-01	 2.66590E-01	 2.61629E-03	 4.18607E-02	 1.75392E-02	 2.80628E-01
Ghd_1_cvBreslau	 8436	 1.86496E-01	 1.96453E-01	 4.87969E-03	 7.80751E-02	 3.38626E-02	 5.41801E-01
Ghd_2_CGreece	 8436	 1.98453E-01	 2.07462E-01	 2.70138E-03	 4.32221E-02	 2.67426E-02	 4.27881E-01
Ghy_1_Iran	 8436	 2.27880E-01	 2.43053E-01	 3.10487E-03	 4.96780E-02	 1.91871E-02	 3.06994E-01
Gib_1_AlpadGEO	 8436	 2.23736E-01	 2.38909E-01	 3.09773E-03	 4.95637E-02	 1.93656E-02	 3.09850E-01
Gib_2_VashlGEO	 8436	 2.14872E-01	 2.26133E-01	 2.93587E-03	 4.69739E-02	 1.92561E-02	 3.08097E-01
Gms11_VdLlobrE	 8436	 1.60686E-01	 2.49828E-01	 1.88258E-03	 3.01212E-02	 2.08124E-02	 3.32998E-01
Gms13_GdlJonteF	 8436	 2.14324E-01	 2.24400E-01	 2.43323E-03	 3.89317E-02	 2.15284E-02	 3.44454E-01
Gms17_GdlNesqueF	 8436	 1.60686E-01	 2.49828E-01	 1.88258E-03	 3.01212E-02	 2.08124E-02	 3.32998E-01
Gms19_xxxF	 8436	 1.60686E-01	 2.49828E-01	 1.88258E-03	 3.01212E-02	 2.08124E-02	 3.32998E-01
Gms21_GordesF	 8436	 2.12914E-01	 2.22872E-01	 2.38336E-03	 3.81337E-02	 2.15609E-02	 3.44975E-01
Gms_4_BdlHerreriaE	 8436	 1.71617E-01	 2.55543E-01	 2.05079E-03	 3.28127E-02	 2.08039E-02	 3.32862E-01
Gms_6_VdCeleF	 8436	 1.62219E-01	 2.54205E-01	 1.94376E-03	 3.11001E-02	 2.11692E-02	 3.38707E-01
Gms_7_VdCeleF	 8436	 1.84582E-01	 2.57484E-01	 2.44985E-03	 3.91976E-02	 2.11329E-02	 3.38126E-01
Gms_8_VdCeleF	 8436	 1.60686E-01	 2.49828E-01	 1.88258E-03	 3.01212E-02	 2.08124E-02	 3.32998E-01
Gms_9_VdCeleF	 8436	 1.62219E-01	 2.54205E-01	 1.94376E-03	 3.11001E-02	 2.11692E-02	 3.38707E-01
Gni_A_AlbanyNY	 8436	 3.28437E-01	 3.43136E-01	 3.82038E-03	 6.11261E-02	 1.85112E-02	 2.96180E-01
Gof_1_Cyprus	 8436	 2.23608E-01	 2.37240E-01	 3.21003E-03	 5.13605E-02	 2.35341E-02	 3.76545E-01
Gof_2_Syria_opGT	 8436	 2.39465E-01	 2.49185E-01	 4.83015E-03	 7.72824E-02	 2.87729E-02	 4.60366E-01
Gop13_GdTarnF	 8436	 2.49888E-01	 2.56764E-01	 3.56517E-03	 5.70427E-02	 2.42911E-02	 3.88658E-01
Gop14_VdLotF	 8436	 2.49155E-01	 2.56030E-01	 3.54583E-03	 5.67333E-02	 2.38248E-02	 3.81197E-01
Got_1_BGTue	 8436	 2.36494E-01	 2.45029E-01	 3.38212E-03	 5.41139E-02	 2.40918E-02	 3.85469E-01
Got_2_AetnaSicily	 8436	 2.43164E-01	 2.58455E-01	 3.37619E-03	 5.40190E-02	 2.40778E-02	 3.85245E-01
Gpp24_cultTue	 8436	 2.25313E-01	 2.36337E-01	 2.75643E-03	 4.41030E-02	 2.59216E-02	 4.14746E-01
Gpp26_MuehltL	 8436	 2.19124E-01	 2.28370E-01	 2.81892E-03	 4.51027E-02	 2.61905E-02	 4.19049E-01
Gpp30_LdAydatF	 8436	 2.28770E-01	 2.39912E-01	 2.93774E-03	 4.70039E-02	 2.61220E-02	 4.17952E-01
Gpp40_VdHeraultF	 8436	 2.24105E-01	 2.32995E-01	 2.74914E-03	 4.39862E-02	 2.59234E-02	 4.14775E-01
Gsv4a_DiktiCrete	 8436	 2.24523E-01	 2.39459E-01	 3.17003E-03	 5.07204E-02	 2.33791E-02	 3.74066E-01
Gsv4b_DiktiCrete	 8436	 2.11217E-01	 2.24493E-01	 3.89953E-03	 6.23925E-02	 2.33643E-02	 3.73830E-01
Gsv_2_VrissesCrete	 8436	 2.42587E-01	 2.53493E-01	 3.39820E-03	 5.43713E-02	 2.33841E-02	 3.74145E-01
Gtv_1_Georgia	 8436	 1.98836E-01	 2.10334E-01	 2.59056E-03	 4.14490E-02	 2.64570E-02	 4.23312E-01
Gus11_LovecBG	 8436	 2.82696E-01	 2.93364E-01	 2.88710E-03	 4.61936E-02	 1.75833E-02	 2.81333E-01
Gve_1_AssalamIR	 8436	 1.98882E-01	 2.11210E-01	 2.57318E-03	 4.11708E-02	 2.66070E-02	 4.25712E-01
Gve_2_VazIR	 8436	 1.96767E-01	 2.05184E-01	 2.61363E-03	 4.18180E-02	 2.67777E-02	 4.28443E-01
Gve_3_SirinRudIR	 8436	 1.99120E-01	 2.10737E-01	 2.57341E-03	 4.11746E-02	 2.66080E-02	 4.25729E-01
Gxx_3_GdlNesqueF	 8436	 2.30051E-01	 3.06509E-01	 4.02705E-03	 6.44328E-02	 2.12068E-02	 3.39309E-01
Gxx_5_GdTarnF	 8436	 2.59732E-01	 2.66133E-01	 3.32068E-03	 5.31309E-02	 2.01705E-02	 3.22728E-01
