# Supplementary material for: General functions to transform associate data to host data, and their use in phylogenetic inference from sequences with intra-individual variability
Source: BMC Evol Biol. 2008 Mar 18;8:86. doi: 10.1186/1471-2148-8-86 (PMC2291458; doi:10.1186/1471-2148-8-86)
Supplement: Additional file 1 — Distance matrices and quality statistics. This contains all sequence alignments in NEXUS format, all intermediary generated associate distance or host character data (depending on the transformation formula used; see Fig. 1) and all final distance matrices obtained, together with their Delta values. A readme file that describes the contents of each file in the archive is included. [file 1471-2148-8-86-S1.zip › Goeker_Grimm_Supp_Mat_1/Acer_g0_m3.i.dst]

39
Gcm_0_MorArb	0.00000E+00	7.81250E-03	4.94792E-02	5.20833E-02	5.20833E-02	4.94792E-02	4.94792E-02	4.94792E-02	5.20833E-02	5.20833E-02	5.20833E-02	5.20833E-02	5.20833E-02	4.94792E-02	5.20833E-02	5.20833E-02	5.20833E-02	5.20833E-02	5.46875E-02	6.25000E-02	5.46875E-02	5.20833E-02	5.20833E-02	5.46875E-02	5.46875E-02	5.72917E-02	5.98958E-02	5.72917E-02	5.98958E-02	5.98958E-02	4.94792E-02	6.25000E-02	4.94792E-02	4.16667E-02	5.20833E-02	5.20833E-02	4.94792E-02	5.20833E-02	4.94792E-02
Gga_1_ShenHubei	7.81250E-03	0.00000E+00	4.46194E-02	4.46194E-02	4.46194E-02	4.94792E-02	4.94792E-02	4.94792E-02	4.72441E-02	4.72441E-02	4.72441E-02	4.72441E-02	4.72441E-02	4.46194E-02	4.72441E-02	4.72441E-02	4.72441E-02	4.72441E-02	5.46875E-02	5.77428E-02	5.46875E-02	4.94792E-02	4.94792E-02	5.46875E-02	5.46875E-02	5.72917E-02	5.98958E-02	5.72917E-02	5.98958E-02	5.51181E-02	4.72441E-02	5.77428E-02	4.19947E-02	3.90625E-02	4.46194E-02	4.46194E-02	4.19947E-02	4.72441E-02	4.46194E-02
Ggd_1_EmCynUtah	4.94792E-02	4.46194E-02	0.00000E+00	3.38542E-02	3.38542E-02	2.60417E-02	2.60417E-02	2.60417E-02	2.34375E-02	2.60417E-02	2.34375E-02	2.34375E-02	2.60417E-02	2.34375E-02	2.34375E-02	2.34375E-02	2.34375E-02	2.34375E-02	1.55844E-02	3.90625E-02	3.12500E-02	3.12500E-02	3.12500E-02	3.12500E-02	3.12500E-02	3.90625E-02	4.16667E-02	3.90625E-02	4.16667E-02	3.64583E-02	2.60417E-02	3.90625E-02	3.12500E-02	2.34375E-02	3.38542E-02	3.38542E-02	3.12500E-02	2.34375E-02	2.34375E-02
Ghd_1_cvBreslau	5.20833E-02	4.46194E-02	3.38542E-02	0.00000E+00	0.00000E+00	3.38542E-02	3.38542E-02	3.38542E-02	3.64583E-02	3.64583E-02	3.64583E-02	3.64583E-02	3.64583E-02	3.64583E-02	3.64583E-02	3.43840E-02	3.64583E-02	3.64583E-02	3.90625E-02	4.68750E-02	3.90625E-02	3.89610E-02	3.89610E-02	3.89610E-02	3.90625E-02	0.00000E+00	2.59740E-03	0.00000E+00	2.59740E-03	4.42708E-02	3.38542E-02	4.42708E-02	2.60417E-03	2.60417E-02	5.20833E-03	5.20833E-03	2.60417E-03	3.64583E-02	3.38542E-02
Ghd_2_CGreece	5.20833E-02	4.46194E-02	3.38542E-02	0.00000E+00	0.00000E+00	3.90625E-02	3.90625E-02	3.90625E-02	3.64583E-02	3.64583E-02	3.64583E-02	3.64583E-02	3.64583E-02	3.64583E-02	3.64583E-02	3.43840E-02	3.64583E-02	3.64583E-02	3.90625E-02	4.68750E-02	3.90625E-02	3.90625E-02	3.90625E-02	3.90625E-02	3.90625E-02	4.68750E-02	4.68750E-02	4.68750E-02	4.94792E-02	4.42708E-02	3.64583E-02	4.42708E-02	2.60417E-03	3.12500E-02	5.20833E-03	5.20833E-03	2.60417E-03	3.64583E-02	3.38542E-02
Ghy_1_Iran	4.94792E-02	4.94792E-02	2.60417E-02	3.38542E-02	3.90625E-02	0.00000E+00	0.00000E+00	5.20833E-03	1.30208E-02	1.56250E-02	1.30208E-02	1.30208E-02	1.56250E-02	1.30208E-02	1.30208E-02	1.30208E-02	1.30208E-02	1.30208E-02	3.12500E-02	3.38542E-02	2.60417E-02	2.60417E-02	2.60417E-02	2.60417E-02	2.60417E-02	3.38542E-02	3.64583E-02	3.38542E-02	3.64583E-02	3.12500E-02	0.00000E+00	3.38542E-02	3.64583E-02	1.30208E-02	3.90625E-02	3.90625E-02	3.64583E-02	1.30208E-02	1.30208E-02
Gib_1_AlpadGEO	4.94792E-02	4.94792E-02	2.60417E-02	3.38542E-02	3.90625E-02	0.00000E+00	0.00000E+00	2.57732E-03	1.30208E-02	1.56250E-02	1.30208E-02	1.30208E-02	1.56250E-02	1.30208E-02	1.30208E-02	1.30208E-02	1.30208E-02	1.30208E-02	3.12500E-02	3.38542E-02	2.60417E-02	2.60417E-02	2.60417E-02	2.60417E-02	2.60417E-02	3.38542E-02	3.64583E-02	3.38542E-02	3.64583E-02	3.12500E-02	0.00000E+00	3.38542E-02	3.64583E-02	1.30208E-02	3.90625E-02	3.90625E-02	3.64583E-02	1.30208E-02	1.30208E-02
Gib_2_VashlGEO	4.94792E-02	4.94792E-02	2.60417E-02	3.38542E-02	3.90625E-02	5.20833E-03	2.57732E-03	0.00000E+00	1.30208E-02	1.56250E-02	1.30208E-02	1.30208E-02	1.56250E-02	1.30208E-02	1.30208E-02	1.30208E-02	1.30208E-02	1.30208E-02	2.86458E-02	3.38542E-02	3.12500E-02	3.12500E-02	3.12500E-02	3.12500E-02	3.12500E-02	3.38542E-02	3.64583E-02	3.38542E-02	3.64583E-02	3.12500E-02	0.00000E+00	3.38542E-02	3.64583E-02	1.30208E-02	3.90625E-02	3.90625E-02	3.64583E-02	1.30208E-02	1.56250E-02
Gms11_VdLlobrE	5.20833E-02	4.72441E-02	2.34375E-02	3.64583E-02	3.64583E-02	1.30208E-02	1.30208E-02	1.30208E-02	0.00000E+00	2.60417E-03	0.00000E+00	0.00000E+00	2.60417E-03	0.00000E+00	0.00000E+00	0.00000E+00	0.00000E+00	0.00000E+00	2.86458E-02	3.12500E-02	3.12500E-02	3.38542E-02	3.38542E-02	3.38542E-02	3.38542E-02	3.64583E-02	3.90625E-02	3.64583E-02	3.90625E-02	2.86458E-02	1.30208E-02	3.12500E-02	3.38542E-02	2.08333E-02	3.64583E-02	3.64583E-02	3.38542E-02	0.00000E+00	2.60417E-03
Gms13_GdlJonteF	5.20833E-02	4.72441E-02	2.60417E-02	3.64583E-02	3.64583E-02	1.56250E-02	1.56250E-02	1.56250E-02	2.60417E-03	0.00000E+00	2.60417E-03	2.60417E-03	0.00000E+00	2.60417E-03	0.00000E+00	0.00000E+00	2.60417E-03	0.00000E+00	3.12500E-02	3.38542E-02	3.38542E-02	3.64583E-02	3.64583E-02	3.64583E-02	3.64583E-02	3.90625E-02	4.16667E-02	3.64583E-02	4.16667E-02	3.12500E-02	1.56250E-02	3.38542E-02	3.38542E-02	2.34375E-02	3.64583E-02	3.64583E-02	3.38542E-02	2.60417E-03	0.00000E+00
Gms17_GdlNesqueF	5.20833E-02	4.72441E-02	2.34375E-02	3.64583E-02	3.64583E-02	1.30208E-02	1.30208E-02	1.30208E-02	0.00000E+00	2.60417E-03	0.00000E+00	0.00000E+00	2.60417E-03	0.00000E+00	0.00000E+00	0.00000E+00	0.00000E+00	0.00000E+00	2.86458E-02	3.12500E-02	3.12500E-02	3.38542E-02	3.38542E-02	3.38542E-02	3.38542E-02	3.64583E-02	3.90625E-02	3.64583E-02	3.90625E-02	2.86458E-02	1.30208E-02	3.12500E-02	3.38542E-02	2.08333E-02	3.64583E-02	3.64583E-02	3.38542E-02	0.00000E+00	2.60417E-03
Gms19_xxxF	5.20833E-02	4.72441E-02	2.34375E-02	3.64583E-02	3.64583E-02	1.30208E-02	1.30208E-02	1.30208E-02	0.00000E+00	2.60417E-03	0.00000E+00	0.00000E+00	2.60417E-03	0.00000E+00	0.00000E+00	0.00000E+00	0.00000E+00	0.00000E+00	2.86458E-02	3.12500E-02	3.12500E-02	3.38542E-02	3.38542E-02	3.38542E-02	3.38542E-02	3.64583E-02	3.90625E-02	3.64583E-02	3.90625E-02	2.86458E-02	1.30208E-02	3.12500E-02	3.38542E-02	2.08333E-02	3.64583E-02	3.64583E-02	3.38542E-02	0.00000E+00	2.60417E-03
Gms21_GordesF	5.20833E-02	4.72441E-02	2.60417E-02	3.64583E-02	3.64583E-02	1.56250E-02	1.56250E-02	1.56250E-02	2.60417E-03	0.00000E+00	2.60417E-03	2.60417E-03	0.00000E+00	2.60417E-03	0.00000E+00	0.00000E+00	2.60417E-03	0.00000E+00	3.12500E-02	3.38542E-02	3.38542E-02	3.64583E-02	3.64583E-02	3.64583E-02	3.64583E-02	3.90625E-02	4.16667E-02	3.90625E-02	4.16667E-02	3.12500E-02	1.56250E-02	3.38542E-02	3.38542E-02	2.34375E-02	3.64583E-02	3.64583E-02	3.38542E-02	2.60417E-03	0.00000E+00
Gms_4_BdlHerreriaE	4.94792E-02	4.46194E-02	2.34375E-02	3.64583E-02	3.64583E-02	1.30208E-02	1.30208E-02	1.30208E-02	0.00000E+00	2.60417E-03	0.00000E+00	0.00000E+00	2.60417E-03	0.00000E+00	0.00000E+00	0.00000E+00	0.00000E+00	0.00000E+00	2.86458E-02	3.12500E-02	3.12500E-02	3.38542E-02	3.38542E-02	3.38542E-02	3.38542E-02	3.64583E-02	3.90625E-02	3.64583E-02	3.90625E-02	2.86458E-02	1.30208E-02	3.12500E-02	3.38542E-02	2.08333E-02	3.64583E-02	3.64583E-02	3.38542E-02	0.00000E+00	2.60417E-03
Gms_6_VdCeleF	5.20833E-02	4.72441E-02	2.34375E-02	3.64583E-02	3.64583E-02	1.30208E-02	1.30208E-02	1.30208E-02	0.00000E+00	0.00000E+00	0.00000E+00	0.00000E+00	0.00000E+00	0.00000E+00	0.00000E+00	0.00000E+00	0.00000E+00	0.00000E+00	2.86458E-02	3.12500E-02	3.12500E-02	3.38542E-02	3.38542E-02	3.38542E-02	3.38542E-02	3.64583E-02	3.90625E-02	3.64583E-02	3.90625E-02	2.86458E-02	1.30208E-02	3.12500E-02	3.38542E-02	2.08333E-02	3.64583E-02	3.64583E-02	3.38542E-02	0.00000E+00	0.00000E+00
Gms_7_VdCeleF	5.20833E-02	4.72441E-02	2.34375E-02	3.43840E-02	3.43840E-02	1.30208E-02	1.30208E-02	1.30208E-02	0.00000E+00	0.00000E+00	0.00000E+00	0.00000E+00	0.00000E+00	0.00000E+00	0.00000E+00	0.00000E+00	0.00000E+00	0.00000E+00	2.86458E-02	3.12500E-02	3.12500E-02	3.38542E-02	3.38542E-02	3.38542E-02	3.38542E-02	3.43840E-02	3.72493E-02	3.15186E-02	3.72493E-02	2.86458E-02	1.30208E-02	3.12500E-02	3.38542E-02	2.08333E-02	3.64583E-02	3.43840E-02	3.38542E-02	0.00000E+00	0.00000E+00
Gms_8_VdCeleF	5.20833E-02	4.72441E-02	2.34375E-02	3.64583E-02	3.64583E-02	1.30208E-02	1.30208E-02	1.30208E-02	0.00000E+00	2.60417E-03	0.00000E+00	0.00000E+00	2.60417E-03	0.00000E+00	0.00000E+00	0.00000E+00	0.00000E+00	0.00000E+00	2.86458E-02	3.12500E-02	3.12500E-02	3.38542E-02	3.38542E-02	3.38542E-02	3.38542E-02	3.64583E-02	3.90625E-02	3.64583E-02	3.90625E-02	2.86458E-02	1.30208E-02	3.12500E-02	3.38542E-02	2.08333E-02	3.64583E-02	3.64583E-02	3.38542E-02	0.00000E+00	2.60417E-03
Gms_9_VdCeleF	5.20833E-02	4.72441E-02	2.34375E-02	3.64583E-02	3.64583E-02	1.30208E-02	1.30208E-02	1.30208E-02	0.00000E+00	0.00000E+00	0.00000E+00	0.00000E+00	0.00000E+00	0.00000E+00	0.00000E+00	0.00000E+00	0.00000E+00	0.00000E+00	2.86458E-02	3.12500E-02	3.12500E-02	3.38542E-02	3.38542E-02	3.38542E-02	3.38542E-02	3.64583E-02	3.90625E-02	3.64583E-02	3.90625E-02	2.86458E-02	1.30208E-02	3.12500E-02	3.38542E-02	2.08333E-02	3.64583E-02	3.64583E-02	3.38542E-02	0.00000E+00	0.00000E+00
Gni_A_AlbanyNY	5.46875E-02	5.46875E-02	1.55844E-02	3.90625E-02	3.90625E-02	3.12500E-02	3.12500E-02	2.86458E-02	2.86458E-02	3.12500E-02	2.86458E-02	2.86458E-02	3.12500E-02	2.86458E-02	2.86458E-02	2.86458E-02	2.86458E-02	2.86458E-02	0.00000E+00	4.94792E-02	3.12500E-02	3.12500E-02	3.12500E-02	3.12500E-02	3.12500E-02	4.42708E-02	4.68750E-02	4.42708E-02	4.68750E-02	4.68750E-02	2.86458E-02	4.94792E-02	3.64583E-02	2.86458E-02	3.90625E-02	3.90625E-02	3.64583E-02	2.86458E-02	3.12500E-02
Gof_1_Cyprus	6.25000E-02	5.77428E-02	3.90625E-02	4.68750E-02	4.68750E-02	3.38542E-02	3.38542E-02	3.38542E-02	3.12500E-02	3.38542E-02	3.12500E-02	3.12500E-02	3.38542E-02	3.12500E-02	3.12500E-02	3.12500E-02	3.12500E-02	3.12500E-02	4.94792E-02	0.00000E+00	0.00000E+00	3.90625E-02	3.90625E-02	3.90625E-02	3.90625E-02	4.68750E-02	4.94792E-02	4.68750E-02	4.94792E-02	2.60417E-03	2.60417E-03	5.20833E-03	4.42708E-02	2.60417E-02	4.68750E-02	4.68750E-02	4.42708E-02	3.12500E-02	2.86458E-02
Gof_2_Syria_opGT	5.46875E-02	5.46875E-02	3.12500E-02	3.90625E-02	3.90625E-02	2.60417E-02	2.60417E-02	3.12500E-02	3.12500E-02	3.38542E-02	3.12500E-02	3.12500E-02	3.38542E-02	3.12500E-02	3.12500E-02	3.12500E-02	3.12500E-02	3.12500E-02	3.12500E-02	0.00000E+00	0.00000E+00	2.59740E-03	5.19481E-03	0.00000E+00	0.00000E+00	3.90625E-02	4.16667E-02	3.90625E-02	4.16667E-02	2.60417E-03	2.60417E-03	5.20833E-03	3.64583E-02	2.34375E-02	3.90625E-02	3.90625E-02	3.64583E-02	1.82292E-02	2.33766E-02
Gop13_GdTarnF	5.20833E-02	4.94792E-02	3.12500E-02	3.89610E-02	3.90625E-02	2.60417E-02	2.60417E-02	3.12500E-02	3.38542E-02	3.64583E-02	3.38542E-02	3.38542E-02	3.64583E-02	3.38542E-02	3.38542E-02	3.38542E-02	3.38542E-02	3.38542E-02	3.12500E-02	3.90625E-02	2.59740E-03	0.00000E+00	0.00000E+00	2.58398E-03	2.59740E-03	3.89610E-02	4.15584E-02	3.89610E-02	4.15584E-02	3.64583E-02	2.60417E-02	3.90625E-02	3.64583E-02	2.34375E-02	3.90625E-02	3.90625E-02	3.64583E-02	1.30208E-02	2.32558E-02
Gop14_VdLotF	5.20833E-02	4.94792E-02	3.12500E-02	3.89610E-02	3.90625E-02	2.60417E-02	2.60417E-02	3.12500E-02	3.38542E-02	3.64583E-02	3.38542E-02	3.38542E-02	3.64583E-02	3.38542E-02	3.38542E-02	3.38542E-02	3.38542E-02	3.38542E-02	3.12500E-02	3.90625E-02	5.19481E-03	0.00000E+00	0.00000E+00	5.16796E-03	5.19481E-03	3.89610E-02	4.15584E-02	3.89610E-02	4.15584E-02	3.64583E-02	2.60417E-02	3.90625E-02	3.64583E-02	2.34375E-02	3.90625E-02	3.90625E-02	3.64583E-02	1.30208E-02	2.32558E-02
Got_1_BGTue	5.46875E-02	5.46875E-02	3.12500E-02	3.89610E-02	3.90625E-02	2.60417E-02	2.60417E-02	3.12500E-02	3.38542E-02	3.64583E-02	3.38542E-02	3.38542E-02	3.64583E-02	3.38542E-02	3.38542E-02	3.38542E-02	3.38542E-02	3.38542E-02	3.12500E-02	3.90625E-02	0.00000E+00	2.58398E-03	5.16796E-03	0.00000E+00	0.00000E+00	3.89610E-02	4.15584E-02	3.89610E-02	4.15584E-02	3.64583E-02	2.60417E-02	3.90625E-02	3.64583E-02	2.34375E-02	3.90625E-02	3.90625E-02	3.64583E-02	1.82292E-02	2.32558E-02
Got_2_AetnaSicily	5.46875E-02	5.46875E-02	3.12500E-02	3.90625E-02	3.90625E-02	2.60417E-02	2.60417E-02	3.12500E-02	3.38542E-02	3.64583E-02	3.38542E-02	3.38542E-02	3.64583E-02	3.38542E-02	3.38542E-02	3.38542E-02	3.38542E-02	3.38542E-02	3.12500E-02	3.90625E-02	0.00000E+00	2.59740E-03	5.19481E-03	0.00000E+00	0.00000E+00	3.90625E-02	4.16667E-02	3.90625E-02	4.16667E-02	3.64583E-02	2.60417E-02	3.90625E-02	3.64583E-02	2.34375E-02	3.90625E-02	3.90625E-02	3.64583E-02	1.82292E-02	2.33766E-02
Gpp24_cultTue	5.72917E-02	5.72917E-02	3.90625E-02	0.00000E+00	4.68750E-02	3.38542E-02	3.38542E-02	3.38542E-02	3.64583E-02	3.90625E-02	3.64583E-02	3.64583E-02	3.90625E-02	3.64583E-02	3.64583E-02	3.43840E-02	3.64583E-02	3.64583E-02	4.42708E-02	4.68750E-02	3.90625E-02	3.89610E-02	3.89610E-02	3.89610E-02	3.90625E-02	0.00000E+00	2.59740E-03	0.00000E+00	2.59740E-03	4.42708E-02	3.38542E-02	4.68750E-02	4.42708E-02	2.60417E-02	4.68750E-02	4.68750E-02	4.42708E-02	3.64583E-02	3.63636E-02
Gpp26_MuehltL	5.98958E-02	5.98958E-02	4.16667E-02	2.59740E-03	4.68750E-02	3.64583E-02	3.64583E-02	3.64583E-02	3.90625E-02	4.16667E-02	3.90625E-02	3.90625E-02	4.16667E-02	3.90625E-02	3.90625E-02	3.72493E-02	3.90625E-02	3.90625E-02	4.68750E-02	4.94792E-02	4.16667E-02	4.15584E-02	4.15584E-02	4.15584E-02	4.16667E-02	2.59740E-03	0.00000E+00	0.00000E+00	5.19481E-03	4.68750E-02	3.64583E-02	4.94792E-02	4.42708E-02	2.86458E-02	4.94792E-02	4.94792E-02	4.68750E-02	3.90625E-02	3.89610E-02
Gpp30_LdAydatF	5.72917E-02	5.72917E-02	3.90625E-02	0.00000E+00	4.68750E-02	3.38542E-02	3.38542E-02	3.38542E-02	3.64583E-02	3.64583E-02	3.64583E-02	3.64583E-02	3.90625E-02	3.64583E-02	3.64583E-02	3.15186E-02	3.64583E-02	3.64583E-02	4.42708E-02	4.68750E-02	3.90625E-02	3.89610E-02	3.89610E-02	3.89610E-02	3.90625E-02	0.00000E+00	0.00000E+00	0.00000E+00	2.59740E-03	4.42708E-02	3.38542E-02	4.68750E-02	4.42708E-02	2.60417E-02	4.68750E-02	4.68750E-02	4.42708E-02	3.64583E-02	3.63636E-02
Gpp40_VdHeraultF	5.98958E-02	5.98958E-02	4.16667E-02	2.59740E-03	4.94792E-02	3.64583E-02	3.64583E-02	3.64583E-02	3.90625E-02	4.16667E-02	3.90625E-02	3.90625E-02	4.16667E-02	3.90625E-02	3.90625E-02	3.72493E-02	3.90625E-02	3.90625E-02	4.68750E-02	4.94792E-02	4.16667E-02	4.15584E-02	4.15584E-02	4.15584E-02	4.16667E-02	2.59740E-03	5.19481E-03	2.59740E-03	0.00000E+00	4.68750E-02	3.64583E-02	4.94792E-02	4.68750E-02	2.86458E-02	4.94792E-02	4.94792E-02	4.68750E-02	3.90625E-02	3.89610E-02
Gsv4a_DiktiCrete	5.98958E-02	5.51181E-02	3.64583E-02	4.42708E-02	4.42708E-02	3.12500E-02	3.12500E-02	3.12500E-02	2.86458E-02	3.12500E-02	2.86458E-02	2.86458E-02	3.12500E-02	2.86458E-02	2.86458E-02	2.86458E-02	2.86458E-02	2.86458E-02	4.68750E-02	2.60417E-03	2.60417E-03	3.64583E-02	3.64583E-02	3.64583E-02	3.64583E-02	4.42708E-02	4.68750E-02	4.42708E-02	4.68750E-02	0.00000E+00	0.00000E+00	0.00000E+00	4.16667E-02	2.34375E-02	4.42708E-02	4.42708E-02	4.16667E-02	2.86458E-02	2.60417E-02
Gsv4b_DiktiCrete	4.94792E-02	4.72441E-02	2.60417E-02	3.38542E-02	3.64583E-02	0.00000E+00	0.00000E+00	0.00000E+00	1.30208E-02	1.56250E-02	1.30208E-02	1.30208E-02	1.56250E-02	1.30208E-02	1.30208E-02	1.30208E-02	1.30208E-02	1.30208E-02	2.86458E-02	2.60417E-03	2.60417E-03	2.60417E-02	2.60417E-02	2.60417E-02	2.60417E-02	3.38542E-02	3.64583E-02	3.38542E-02	3.64583E-02	0.00000E+00	0.00000E+00	2.60417E-03	3.38542E-02	1.30208E-02	3.64583E-02	3.64583E-02	3.38542E-02	1.30208E-02	1.30208E-02
Gsv_2_VrissesCrete	6.25000E-02	5.77428E-02	3.90625E-02	4.42708E-02	4.42708E-02	3.38542E-02	3.38542E-02	3.38542E-02	3.12500E-02	3.38542E-02	3.12500E-02	3.12500E-02	3.38542E-02	3.12500E-02	3.12500E-02	3.12500E-02	3.12500E-02	3.12500E-02	4.94792E-02	5.20833E-03	5.20833E-03	3.90625E-02	3.90625E-02	3.90625E-02	3.90625E-02	4.68750E-02	4.94792E-02	4.68750E-02	4.94792E-02	0.00000E+00	2.60417E-03	0.00000E+00	4.16667E-02	2.60417E-02	4.42708E-02	4.42708E-02	4.16667E-02	3.12500E-02	2.86458E-02
Gtv_1_Georgia	4.94792E-02	4.19947E-02	3.12500E-02	2.60417E-03	2.60417E-03	3.64583E-02	3.64583E-02	3.64583E-02	3.38542E-02	3.38542E-02	3.38542E-02	3.38542E-02	3.38542E-02	3.38542E-02	3.38542E-02	3.38542E-02	3.38542E-02	3.38542E-02	3.64583E-02	4.42708E-02	3.64583E-02	3.64583E-02	3.64583E-02	3.64583E-02	3.64583E-02	4.42708E-02	4.42708E-02	4.42708E-02	4.68750E-02	4.16667E-02	3.38542E-02	4.16667E-02	0.00000E+00	2.86458E-02	2.60417E-03	2.60417E-03	0.00000E+00	3.38542E-02	3.12500E-02
Gus11_LovecBG	4.16667E-02	3.90625E-02	2.34375E-02	2.60417E-02	3.12500E-02	1.30208E-02	1.30208E-02	1.30208E-02	2.08333E-02	2.34375E-02	2.08333E-02	2.08333E-02	2.34375E-02	2.08333E-02	2.08333E-02	2.08333E-02	2.08333E-02	2.08333E-02	2.86458E-02	2.60417E-02	2.34375E-02	2.34375E-02	2.34375E-02	2.34375E-02	2.34375E-02	2.60417E-02	2.86458E-02	2.60417E-02	2.86458E-02	2.34375E-02	1.30208E-02	2.60417E-02	2.86458E-02	0.00000E+00	3.12500E-02	3.12500E-02	2.86458E-02	2.08333E-02	2.08333E-02
Gve_1_AssalamIR	5.20833E-02	4.46194E-02	3.38542E-02	5.20833E-03	5.20833E-03	3.90625E-02	3.90625E-02	3.90625E-02	3.64583E-02	3.64583E-02	3.64583E-02	3.64583E-02	3.64583E-02	3.64583E-02	3.64583E-02	3.64583E-02	3.64583E-02	3.64583E-02	3.90625E-02	4.68750E-02	3.90625E-02	3.90625E-02	3.90625E-02	3.90625E-02	3.90625E-02	4.68750E-02	4.94792E-02	4.68750E-02	4.94792E-02	4.42708E-02	3.64583E-02	4.42708E-02	2.60417E-03	3.12500E-02	0.00000E+00	2.60417E-03	2.60417E-03	3.64583E-02	3.38542E-02
Gve_2_VazIR	5.20833E-02	4.46194E-02	3.38542E-02	5.20833E-03	5.20833E-03	3.90625E-02	3.90625E-02	3.90625E-02	3.64583E-02	3.64583E-02	3.64583E-02	3.64583E-02	3.64583E-02	3.64583E-02	3.64583E-02	3.43840E-02	3.64583E-02	3.64583E-02	3.90625E-02	4.68750E-02	3.90625E-02	3.90625E-02	3.90625E-02	3.90625E-02	3.90625E-02	4.68750E-02	4.94792E-02	4.68750E-02	4.94792E-02	4.42708E-02	3.64583E-02	4.42708E-02	2.60417E-03	3.12500E-02	2.60417E-03	0.00000E+00	0.00000E+00	3.64583E-02	3.38542E-02
Gve_3_SirinRudIR	4.94792E-02	4.19947E-02	3.12500E-02	2.60417E-03	2.60417E-03	3.64583E-02	3.64583E-02	3.64583E-02	3.38542E-02	3.38542E-02	3.38542E-02	3.38542E-02	3.38542E-02	3.38542E-02	3.38542E-02	3.38542E-02	3.38542E-02	3.38542E-02	3.64583E-02	4.42708E-02	3.64583E-02	3.64583E-02	3.64583E-02	3.64583E-02	3.64583E-02	4.42708E-02	4.68750E-02	4.42708E-02	4.68750E-02	4.16667E-02	3.38542E-02	4.16667E-02	0.00000E+00	2.86458E-02	2.60417E-03	0.00000E+00	0.00000E+00	3.38542E-02	3.12500E-02
Gxx_3_GdlNesqueF	5.20833E-02	4.72441E-02	2.34375E-02	3.64583E-02	3.64583E-02	1.30208E-02	1.30208E-02	1.30208E-02	0.00000E+00	2.60417E-03	0.00000E+00	0.00000E+00	2.60417E-03	0.00000E+00	0.00000E+00	0.00000E+00	0.00000E+00	0.00000E+00	2.86458E-02	3.12500E-02	1.82292E-02	1.30208E-02	1.30208E-02	1.82292E-02	1.82292E-02	3.64583E-02	3.90625E-02	3.64583E-02	3.90625E-02	2.86458E-02	1.30208E-02	3.12500E-02	3.38542E-02	2.08333E-02	3.64583E-02	3.64583E-02	3.38542E-02	0.00000E+00	2.60417E-03
Gxx_5_GdTarnF	4.94792E-02	4.46194E-02	2.34375E-02	3.38542E-02	3.38542E-02	1.30208E-02	1.30208E-02	1.56250E-02	2.60417E-03	0.00000E+00	2.60417E-03	2.60417E-03	0.00000E+00	2.60417E-03	0.00000E+00	0.00000E+00	2.60417E-03	0.00000E+00	3.12500E-02	2.86458E-02	2.33766E-02	2.32558E-02	2.32558E-02	2.32558E-02	2.33766E-02	3.63636E-02	3.89610E-02	3.63636E-02	3.89610E-02	2.60417E-02	1.30208E-02	2.86458E-02	3.12500E-02	2.08333E-02	3.38542E-02	3.38542E-02	3.12500E-02	2.60417E-03	0.00000E+00
