# Supplementary material for: General functions to transform associate data to host data, and their use in phylogenetic inference from sequences with intra-individual variability
Source: BMC Evol Biol. 2008 Mar 18;8:86. doi: 10.1186/1471-2148-8-86 (PMC2291458; doi:10.1186/1471-2148-8-86)
Supplement: Additional file 1 — Distance matrices and quality statistics. This contains all sequence alignments in NEXUS format, all intermediary generated associate distance or host character data (depending on the transformation formula used; see Fig. 1) and all final distance matrices obtained, together with their Delta values. A readme file that describes the contents of each file in the archive is included. [file 1471-2148-8-86-S1.zip › Goeker_Grimm_Supp_Mat_1/Acer_g0_m3.p.dlt]

Filename:          Acer_g0_m3.p.dst
Matrix_number:      1
Quartets_examined:  82251
Fraction_examined:  1.00000E+00
Sum_of_squares:     9.51810E-01
Maximum_distance:   6.36756E-02
Delta_value:        2.20938E-01
Epsilon_value:      2.20938E-01
Non_additivity:     1.35748E+00
Additivity:         8.09867E+00
Squared_R_Q_diff.:  7.65522E+00
Absolute_mean_Q:    2.53980E-03
Rescaled_mean_Q:    3.98865E-02
Q_per_sqrt_SS:      2.14124E+02
Absolute_mean_R:    2.18798E-02
Rescaled_mean_R:    3.43614E-01
R_per_sqrt_SS:      1.84463E+03

Taxon	QE	DV	EV	AMQ	RMQ	AMR	RMR
Gcm_0_MorArb	 8436	 1.99998E-01	 1.99998E-01	 2.29122E-03	 3.59826E-02	 2.20484E-02	 3.46261E-01
Gga_1_ShenHubei	 8436	 1.98732E-01	 1.98732E-01	 2.35938E-03	 3.70531E-02	 2.24978E-02	 3.53319E-01
Ggd_1_EmCynUtah	 8436	 2.79202E-01	 2.79202E-01	 2.56380E-03	 4.02634E-02	 1.64521E-02	 2.58374E-01
Ghd_1_cvBreslau	 8436	 1.96533E-01	 1.96533E-01	 4.13558E-03	 6.49476E-02	 2.87963E-02	 4.52235E-01
Ghd_2_CGreece	 8436	 2.04733E-01	 2.04733E-01	 2.41780E-03	 3.79706E-02	 2.56419E-02	 4.02695E-01
Ghy_1_Iran	 8436	 2.37065E-01	 2.37065E-01	 2.97412E-03	 4.67074E-02	 1.82537E-02	 2.86666E-01
Gib_1_AlpadGEO	 8436	 2.29572E-01	 2.29572E-01	 2.84106E-03	 4.46178E-02	 1.84361E-02	 2.89532E-01
Gib_2_VashlGEO	 8436	 2.13854E-01	 2.13854E-01	 2.64065E-03	 4.14704E-02	 1.82280E-02	 2.86263E-01
Gms11_VdLlobrE	 8436	 2.00051E-01	 2.00051E-01	 1.91938E-03	 3.01430E-02	 2.03726E-02	 3.19944E-01
Gms13_GdlJonteF	 8436	 2.09984E-01	 2.09984E-01	 2.16735E-03	 3.40374E-02	 2.07102E-02	 3.25246E-01
Gms17_GdlNesqueF	 8436	 1.88418E-01	 1.88418E-01	 1.75936E-03	 2.76301E-02	 2.03446E-02	 3.19504E-01
Gms19_xxxF	 8436	 1.96851E-01	 1.96851E-01	 1.76577E-03	 2.77307E-02	 2.01610E-02	 3.16621E-01
Gms21_GordesF	 8436	 2.02455E-01	 2.02455E-01	 2.01688E-03	 3.16744E-02	 2.05759E-02	 3.23136E-01
Gms_4_BdlHerreriaE	 8436	 2.00561E-01	 2.00561E-01	 1.85729E-03	 2.91680E-02	 2.00915E-02	 3.15529E-01
Gms_6_VdCeleF	 8436	 1.98504E-01	 1.98504E-01	 1.77609E-03	 2.78927E-02	 2.04567E-02	 3.21264E-01
Gms_7_VdCeleF	 8436	 2.24486E-01	 2.24486E-01	 2.06742E-03	 3.24680E-02	 2.04204E-02	 3.20695E-01
Gms_8_VdCeleF	 8436	 1.89277E-01	 1.89277E-01	 1.77446E-03	 2.78672E-02	 2.04560E-02	 3.21253E-01
Gms_9_VdCeleF	 8436	 2.07409E-01	 2.07409E-01	 1.87175E-03	 2.93951E-02	 2.05407E-02	 3.22583E-01
Gni_A_AlbanyNY	 8436	 3.14739E-01	 3.14739E-01	 3.35299E-03	 5.26574E-02	 1.74782E-02	 2.74487E-01
Gof_1_Cyprus	 8436	 2.32265E-01	 2.32265E-01	 2.87807E-03	 4.51990E-02	 2.25624E-02	 3.54333E-01
Gof_2_Syria_opGT	 8436	 2.16683E-01	 2.16683E-01	 3.73485E-03	 5.86543E-02	 2.51486E-02	 3.94949E-01
Gop13_GdTarnF	 8436	 2.45079E-01	 2.45079E-01	 3.04322E-03	 4.77926E-02	 2.31270E-02	 3.63201E-01
Gop14_VdLotF	 8436	 2.40575E-01	 2.40575E-01	 2.86809E-03	 4.50422E-02	 2.29661E-02	 3.60674E-01
Got_1_BGTue	 8436	 2.30439E-01	 2.30439E-01	 2.74312E-03	 4.30796E-02	 2.28732E-02	 3.59214E-01
Got_2_AetnaSicily	 8436	 2.30956E-01	 2.30956E-01	 2.79223E-03	 4.38509E-02	 2.29808E-02	 3.60904E-01
Gpp24_cultTue	 8436	 2.23144E-01	 2.23144E-01	 2.49419E-03	 3.91702E-02	 2.45551E-02	 3.85629E-01
Gpp26_MuehltL	 8436	 2.24030E-01	 2.24030E-01	 2.52455E-03	 3.96470E-02	 2.46476E-02	 3.87081E-01
Gpp30_LdAydatF	 8436	 2.24926E-01	 2.24926E-01	 2.59802E-03	 4.08009E-02	 2.45980E-02	 3.86301E-01
Gpp40_VdHeraultF	 8436	 2.21458E-01	 2.21458E-01	 2.49665E-03	 3.92089E-02	 2.45866E-02	 3.86123E-01
Gsv4a_DiktiCrete	 8436	 2.34217E-01	 2.34217E-01	 2.84225E-03	 4.46363E-02	 2.23853E-02	 3.51553E-01
Gsv4b_DiktiCrete	 8436	 2.20666E-01	 2.20666E-01	 3.13726E-03	 4.92695E-02	 1.98594E-02	 3.11884E-01
Gsv_2_VrissesCrete	 8436	 2.46116E-01	 2.46116E-01	 3.01944E-03	 4.74190E-02	 2.23789E-02	 3.51451E-01
Gtv_1_Georgia	 8436	 2.01423E-01	 2.01423E-01	 2.43833E-03	 3.82930E-02	 2.55904E-02	 4.01887E-01
Gus11_LovecBG	 8436	 2.94466E-01	 2.94466E-01	 2.76981E-03	 4.34987E-02	 1.67947E-02	 2.63755E-01
Gve_1_AssalamIR	 8436	 1.95308E-01	 1.95308E-01	 2.39728E-03	 3.76483E-02	 2.58403E-02	 4.05811E-01
Gve_2_VazIR	 8436	 1.97887E-01	 1.97887E-01	 2.39614E-03	 3.76304E-02	 2.58202E-02	 4.05497E-01
Gve_3_SirinRudIR	 8436	 2.00462E-01	 2.00462E-01	 2.40069E-03	 3.77019E-02	 2.57271E-02	 4.04034E-01
Gxx_3_GdlNesqueF	 8436	 2.14055E-01	 2.14055E-01	 2.42649E-03	 3.81070E-02	 1.95955E-02	 3.07739E-01
Gxx_5_GdTarnF	 8436	 2.30020E-01	 2.30020E-01	 2.50039E-03	 3.92677E-02	 1.93134E-02	 3.03309E-01
