# Supplementary material for: General functions to transform associate data to host data, and their use in phylogenetic inference from sequences with intra-individual variability
Source: BMC Evol Biol. 2008 Mar 18;8:86. doi: 10.1186/1471-2148-8-86 (PMC2291458; doi:10.1186/1471-2148-8-86)
Supplement: Additional file 1 — Distance matrices and quality statistics. This contains all sequence alignments in NEXUS format, all intermediary generated associate distance or host character data (depending on the transformation formula used; see Fig. 1) and all final distance matrices obtained, together with their Delta values. A readme file that describes the contents of each file in the archive is included. [file 1471-2148-8-86-S1.zip › Goeker_Grimm_Supp_Mat_1/Acer_g0_m3.v.dlt]

Filename:          Acer_g0_m3.v.dst
Matrix_number:      1
Quartets_examined:  82251
Fraction_examined:  1.00000E+00
Sum_of_squares:     1.03714E+00
Maximum_distance:   6.69013E-02
Delta_value:        2.14265E-01
Epsilon_value:      2.15919E-01
Non_additivity:     1.04532E+00
Additivity:         8.06008E+00
Squared_R_Q_diff.:  7.80779E+00
Absolute_mean_Q:    2.13199E-03
Rescaled_mean_Q:    3.18677E-02
Q_per_sqrt_SS:      1.72190E+02
Absolute_mean_R:    2.23198E-02
Rescaled_mean_R:    3.33623E-01
R_per_sqrt_SS:      1.80266E+03

Taxon	QE	DV	EV	AMQ	RMQ	AMR	RMR
Gcm_0_MorArb	 8436	 2.10613E-01	 2.11087E-01	 2.32429E-03	 3.47421E-02	 2.32370E-02	 3.47332E-01
Gga_1_ShenHubei	 8436	 2.17343E-01	 2.17817E-01	 2.49996E-03	 3.73679E-02	 2.35849E-02	 3.52532E-01
Ggd_1_EmCynUtah	 8436	 2.98930E-01	 2.99523E-01	 2.71805E-03	 4.06278E-02	 1.73548E-02	 2.59410E-01
Ghd_1_cvBreslau	 8436	 1.92185E-01	 1.92304E-01	 1.95682E-03	 2.92494E-02	 2.69977E-02	 4.03545E-01
Ghd_2_CGreece	 8436	 1.91179E-01	 1.91653E-01	 1.94555E-03	 2.90809E-02	 2.69918E-02	 4.03457E-01
Ghy_1_Iran	 8436	 2.64622E-01	 2.65215E-01	 3.18785E-03	 4.76501E-02	 1.86827E-02	 2.79257E-01
Gib_1_AlpadGEO	 8436	 2.55742E-01	 2.56335E-01	 2.98689E-03	 4.46462E-02	 1.85709E-02	 2.77587E-01
Gib_2_VashlGEO	 8436	 2.14021E-01	 2.14614E-01	 2.46674E-03	 3.68713E-02	 1.82374E-02	 2.72602E-01
Gms11_VdLlobrE	 8436	 1.95542E-01	 1.96016E-01	 2.28623E-03	 3.41732E-02	 2.12916E-02	 3.18255E-01
Gms13_GdlJonteF	 8436	 1.67693E-01	 1.77887E-01	 1.70392E-03	 2.54691E-02	 2.09218E-02	 3.12726E-01
Gms17_GdlNesqueF	 8436	 1.68098E-01	 1.71417E-01	 1.47287E-03	 2.20156E-02	 2.06487E-02	 3.08644E-01
Gms19_xxxF	 8436	 1.96471E-01	 1.97063E-01	 1.47539E-03	 2.20533E-02	 2.04276E-02	 3.05339E-01
Gms21_GordesF	 8436	 1.67693E-01	 1.77887E-01	 1.70392E-03	 2.54691E-02	 2.09218E-02	 3.12726E-01
Gms_4_BdlHerreriaE	 8436	 1.87201E-01	 1.88149E-01	 1.45207E-03	 2.17046E-02	 2.02846E-02	 3.03202E-01
Gms_6_VdCeleF	 8436	 1.84651E-01	 1.87970E-01	 1.70934E-03	 2.55502E-02	 2.04413E-02	 3.05545E-01
Gms_7_VdCeleF	 8436	 1.68098E-01	 1.71418E-01	 1.47287E-03	 2.20156E-02	 2.06487E-02	 3.08644E-01
Gms_8_VdCeleF	 8436	 1.57939E-01	 1.58413E-01	 1.48503E-03	 2.21973E-02	 2.10617E-02	 3.14817E-01
Gms_9_VdCeleF	 8436	 1.67693E-01	 1.77887E-01	 1.70392E-03	 2.54691E-02	 2.09218E-02	 3.12726E-01
Gni_A_AlbanyNY	 8436	 3.18687E-01	 3.19279E-01	 3.51585E-03	 5.25527E-02	 1.86876E-02	 2.79331E-01
Gof_1_Cyprus	 8436	 2.13687E-01	 2.14279E-01	 2.24422E-03	 3.35453E-02	 2.35786E-02	 3.52439E-01
Gof_2_Syria_opGT	 8436	 2.19923E-01	 2.20160E-01	 2.25981E-03	 3.37783E-02	 2.35845E-02	 3.52527E-01
Gop13_GdTarnF	 8436	 2.48530E-01	 2.48767E-01	 2.56026E-03	 3.82692E-02	 2.33880E-02	 3.49590E-01
Gop14_VdLotF	 8436	 2.47176E-01	 2.47413E-01	 2.55754E-03	 3.82286E-02	 2.41668E-02	 3.61231E-01
Got_1_BGTue	 8436	 2.36943E-01	 2.37180E-01	 2.44600E-03	 3.65613E-02	 2.35497E-02	 3.52007E-01
Got_2_AetnaSicily	 8436	 2.34557E-01	 2.34794E-01	 2.44381E-03	 3.65286E-02	 2.35559E-02	 3.52099E-01
Gpp24_cultTue	 8436	 2.34874E-01	 2.35111E-01	 2.02543E-03	 3.02749E-02	 2.47553E-02	 3.70027E-01
Gpp26_MuehltL	 8436	 2.33672E-01	 2.33909E-01	 2.02873E-03	 3.03242E-02	 2.47749E-02	 3.70321E-01
Gpp30_LdAydatF	 8436	 2.34874E-01	 2.35111E-01	 2.02543E-03	 3.02749E-02	 2.47553E-02	 3.70027E-01
Gpp40_VdHeraultF	 8436	 2.33369E-01	 2.33606E-01	 2.03840E-03	 3.04687E-02	 2.47938E-02	 3.70603E-01
Gsv4a_DiktiCrete	 8436	 2.19163E-01	 2.19756E-01	 2.34156E-03	 3.50002E-02	 2.33210E-02	 3.48588E-01
Gsv4b_DiktiCrete	 8436	 2.17358E-01	 2.17951E-01	 2.22283E-03	 3.32256E-02	 1.82547E-02	 2.72860E-01
Gsv_2_VrissesCrete	 8436	 2.19200E-01	 2.19792E-01	 2.34188E-03	 3.50051E-02	 2.33231E-02	 3.48619E-01
Gtv_1_Georgia	 8436	 1.94433E-01	 1.94907E-01	 1.94559E-03	 2.90815E-02	 2.66009E-02	 3.97615E-01
Gus11_LovecBG	 8436	 3.00414E-01	 3.01006E-01	 2.60618E-03	 3.89556E-02	 1.72478E-02	 2.57809E-01
Gve_1_AssalamIR	 8436	 1.96705E-01	 1.97179E-01	 1.94416E-03	 2.90601E-02	 2.65808E-02	 3.97314E-01
Gve_2_VazIR	 8436	 1.94621E-01	 1.95095E-01	 1.94439E-03	 2.90636E-02	 2.66027E-02	 3.97641E-01
Gve_3_SirinRudIR	 8436	 1.96210E-01	 1.96685E-01	 1.94614E-03	 2.90898E-02	 2.65650E-02	 3.97078E-01
Gxx_3_GdlNesqueF	 8436	 1.87201E-01	 1.88149E-01	 1.45207E-03	 2.17046E-02	 2.02846E-02	 3.03202E-01
Gxx_5_GdTarnF	 8436	 1.69485E-01	 1.78494E-01	 1.70890E-03	 2.55437E-02	 2.08821E-02	 3.12133E-01
