# Supplementary material for: General functions to transform associate data to host data, and their use in phylogenetic inference from sequences with intra-individual variability
Source: BMC Evol Biol. 2008 Mar 18;8:86. doi: 10.1186/1471-2148-8-86 (PMC2291458; doi:10.1186/1471-2148-8-86)
Supplement: Additional file 1 — Distance matrices and quality statistics. This contains all sequence alignments in NEXUS format, all intermediary generated associate distance or host character data (depending on the transformation formula used; see Fig. 1) and all final distance matrices obtained, together with their Delta values. A readme file that describes the contents of each file in the archive is included. [file 1471-2148-8-86-S1.zip › Goeker_Grimm_Supp_Mat_1/Acer_g0_m4.c.dlt]

Filename:          Acer_g0_m4.c.dst
Matrix_number:      1
Quartets_examined:  17550
Fraction_examined:  1.00000E+00
Sum_of_squares:     3.51174E-01
Maximum_distance:   6.70644E-02
Delta_value:        2.40787E-01
Epsilon_value:      2.43921E-01
Non_additivity:     9.80827E-01
Additivity:         6.15602E+00
Squared_R_Q_diff.:  5.81919E+00
Absolute_mean_Q:    2.84323E-03
Rescaled_mean_Q:    4.23955E-02
Q_per_sqrt_SS:      8.42031E+01
Absolute_mean_R:    2.17149E-02
Rescaled_mean_R:    3.23792E-01
R_per_sqrt_SS:      6.43093E+02

Taxon	QE	DV	EV	AMQ	RMQ	AMR	RMR
Gcm_0_MorArb	 2600	 2.08795E-01	 2.08795E-01	 2.75953E-03	 4.11475E-02	 2.54449E-02	 3.79409E-01
Gga_1_ShenHubei	 2600	 2.16486E-01	 2.16486E-01	 2.80052E-03	 4.17587E-02	 2.53569E-02	 3.78097E-01
Ghd_2_CGreece	 2600	 1.97794E-01	 1.99332E-01	 2.19401E-03	 3.27150E-02	 2.71023E-02	 4.04124E-01
Ghy_1_Iran	 2600	 2.79880E-01	 2.79880E-01	 3.57557E-03	 5.33155E-02	 1.87128E-02	 2.79027E-01
Gib_1_AlpadGEO	 2600	 2.75925E-01	 2.75925E-01	 3.26991E-03	 4.87577E-02	 1.83122E-02	 2.73054E-01
Gms13_GdlJonteF	 2600	 2.28549E-01	 2.32780E-01	 2.47308E-03	 3.68761E-02	 2.06585E-02	 3.08040E-01
Gms17_GdlNesqueF	 2600	 2.08214E-01	 2.15906E-01	 2.30689E-03	 3.43982E-02	 2.03860E-02	 3.03976E-01
Gms21_GordesF	 2600	 2.14022E-01	 2.25560E-01	 2.25261E-03	 3.35887E-02	 1.98874E-02	 2.96542E-01
Gms_6_VdCeleF	 2600	 2.14426E-01	 2.25580E-01	 2.26876E-03	 3.38296E-02	 1.98143E-02	 2.95452E-01
Gms_7_VdCeleF	 2600	 2.40385E-01	 2.51539E-01	 2.62502E-03	 3.91418E-02	 1.88931E-02	 2.81716E-01
Gms_8_VdCeleF	 2600	 2.11434E-01	 2.19126E-01	 2.36094E-03	 3.52040E-02	 2.03224E-02	 3.03028E-01
Gms_9_VdCeleF	 2600	 2.18064E-01	 2.29603E-01	 2.26140E-03	 3.37199E-02	 1.98525E-02	 2.96022E-01
Gni_A_AlbanyNY	 2600	 2.64417E-01	 2.64802E-01	 3.35514E-03	 5.00287E-02	 1.92476E-02	 2.87001E-01
Gof_1_Cyprus	 2600	 2.11240E-01	 2.11240E-01	 2.68507E-03	 4.00372E-02	 2.36574E-02	 3.52757E-01
Gop13_GdTarnF	 2600	 3.02450E-01	 3.02450E-01	 3.82952E-03	 5.71022E-02	 2.08615E-02	 3.11066E-01
Got_2_AetnaSicily	 2600	 3.03658E-01	 3.03658E-01	 3.87748E-03	 5.78172E-02	 2.07394E-02	 3.09245E-01
Gpp30_LdAydatF	 2600	 3.16807E-01	 3.16807E-01	 3.34174E-03	 4.98288E-02	 1.70443E-02	 2.54148E-01
Gsv4a_DiktiCrete	 2600	 2.17378E-01	 2.17378E-01	 2.72841E-03	 4.06835E-02	 2.37096E-02	 3.53535E-01
Gsv4b_DiktiCrete	 2600	 2.52005E-01	 2.52005E-01	 3.59025E-03	 5.35344E-02	 2.05431E-02	 3.06320E-01
Gsv_2_VrissesCrete	 2600	 2.29188E-01	 2.29188E-01	 2.87075E-03	 4.28059E-02	 2.38643E-02	 3.55841E-01
Gtv_1_Georgia	 2600	 1.98105E-01	 1.99643E-01	 2.18695E-03	 3.26098E-02	 2.71186E-02	 4.04366E-01
Gus11_LovecBG	 2600	 3.31095E-01	 3.31095E-01	 3.55488E-03	 5.30070E-02	 1.75709E-02	 2.62000E-01
Gve_1_AssalamIR	 2600	 2.05120E-01	 2.06659E-01	 2.40987E-03	 3.59337E-02	 2.74814E-02	 4.09776E-01
Gve_2_VazIR	 2600	 1.83520E-01	 1.85059E-01	 2.18635E-03	 3.26007E-02	 2.65193E-02	 3.95431E-01
Gve_3_SirinRudIR	 2600	 1.93061E-01	 1.94600E-01	 2.32772E-03	 3.47087E-02	 2.75495E-02	 4.10791E-01
Gxx_3_GdlNesqueF	 2600	 2.93080E-01	 3.00772E-01	 3.55510E-03	 5.30102E-02	 1.79445E-02	 2.67571E-01
Gxx_5_GdTarnF	 2600	 2.86182E-01	 2.90028E-01	 3.11986E-03	 4.65203E-02	 1.77067E-02	 2.64025E-01
