# Supplementary material for: General functions to transform associate data to host data, and their use in phylogenetic inference from sequences with intra-individual variability
Source: BMC Evol Biol. 2008 Mar 18;8:86. doi: 10.1186/1471-2148-8-86 (PMC2291458; doi:10.1186/1471-2148-8-86)
Supplement: Additional file 1 — Distance matrices and quality statistics. This contains all sequence alignments in NEXUS format, all intermediary generated associate distance or host character data (depending on the transformation formula used; see Fig. 1) and all final distance matrices obtained, together with their Delta values. A readme file that describes the contents of each file in the archive is included. [file 1471-2148-8-86-S1.zip › Goeker_Grimm_Supp_Mat_1/Acer_g0_m4.c.dst]

27
Gcm_0_MorArb	0	0.00792299	0.0528382	0.0527211	0.0497969	0.0552072	0.0555075	0.0525744	0.05229	0.0475328	0.0553567	0.0527177	0.0234347	0.0668902	0.0525892	0.058002	0.0589155	0.0612677	0.0426421	0.0670644	0.052992	0.0436332	0.0538693	0.050466	0.0503195	0.0451137	0.0472837
Gga_1_ShenHubei	0.00792299	0	0.0501933	0.0530135	0.0500715	0.052568	0.052865	0.0499321	0.0496615	0.0448592	0.0527212	0.0500684	0.023575	0.0642672	0.0499433	0.0583135	0.0592448	0.0586313	0.0427726	0.0644241	0.0503403	0.0410054	0.0511748	0.0477931	0.0476536	0.0451084	0.0446131
Ghd_2_CGreece	0.0528382	0.0501933	0	0.0386682	0.0358006	0.0355102	0.0356995	0.0328573	0.0326802	0.0305301	0.0356028	0.0329465	0.0145917	0.0468622	0.0357072	0.0382558	0.0446845	0.0413247	0.025396	0.0440916	0	0.0298675	0	0	0	0.0279051	0.0275228
Ghy_1_Iran	0.0527211	0.0530135	0.0386682	0	0	0.0160543	0.0133959	0.0133959	0.0133247	0.0108503	0.0133602	0.0134318	0.0116742	0.0353326	0.0243789	0.0269641	0.0302033	0.0326938	0	0.0353461	0.0387786	0.0133824	0.0394213	0.0361985	0.0389904	0.0109542	0.00808734
Gib_1_AlpadGEO	0.0497969	0.0500715	0.0358006	0	0	0.0133492	0.0106623	0.0106907	0.010634	0.00809386	0.010634	0.0106907	0.00870472	0.0325208	0.0243789	0.0269641	0.0302032	0.0298834	0	0.0326233	0.035902	0.0106752	0.0364962	0.0333149	0.0360981	0.00819782	0.00806561
Gms13_GdlJonteF	0.0552072	0.052568	0.0355102	0.0160543	0.0133492	0	0.00264387	0	0	0	0.0026369	0	0.0116065	0.0350605	0.0353499	0.0378945	0.0382655	0.0324445	0.00824284	0.0351807	0.0356095	0.02407	0.0361959	0.0330442	0.035803	0.00270831	0
Gms17_GdlNesqueF	0.0555075	0.052865	0.0356995	0.0133959	0.0106623	0.00264387	0	0	0	0	0	0	0.0116402	0.0324304	0.0326989	0.0352536	0.0357045	0.0298005	0.00550084	0.0325328	0.0358004	0.0214328	0.036291	0.0332204	0.0359953	0	0.0026793
Gms21_GordesF	0.0525744	0.0499321	0.0328573	0.0133959	0.0106907	0	0	0	0	0	0	0	0.0116065	0.0324303	0.0326988	0.0352537	0.0358022	0.0298004	0.00550084	0.0325328	0.0329497	0.0214328	0.0334928	0.0303626	0.0331288	0	0
Gms_6_VdCeleF	0.05229	0.0496615	0.0326802	0.0133247	0.010634	0	0	0	0	0	0	0	0.0115397	0.0322578	0.0325234	0.0350652	0.0356077	0.0296412	0.00547077	0.0323587	0.0327715	0.0213191	0.0333087	0.0301975	0.0329488	0	0
Gms_7_VdCeleF	0.0475328	0.0448592	0.0305301	0.0108503	0.00809386	0	0	0	0	0	0	0	0.00875184	0.0301189	0.0303716	0.0329632	0.0306103	0.0274477	0.00278601	0.0302063	0.0306172	0.0189947	0.0311285	0.0279821	0.0307857	0	0
Gms_8_VdCeleF	0.0553567	0.0527212	0.0356028	0.0133602	0.010634	0.0026369	0	0	0	0	0	0	0.011573	0.0323438	0.0326108	0.0351592	0.0328634	0.0297206	0.00548576	0.0324455	0.0357032	0.0213758	0.036291	0.0331296	0.035897	0	0.00267214
Gms_9_VdCeleF	0.0527177	0.0500684	0.0329465	0.0134318	0.0106907	0	0	0	0	0	0	0	0.0116065	0.0325174	0.0327873	0.0353486	0.0330428	0.0298807	0.005516	0.0326206	0.0330394	0.0214901	0.0335856	0.0304458	0.0332195	0	0
Gni_A_AlbanyNY	0.0234347	0.023575	0.0145917	0.0116742	0.00870472	0.0116065	0.0116402	0.0116065	0.0115397	0.00875184	0.011573	0.0116065	0	0.0293924	0.0116406	0.0144828	0.0146784	0.0265221	0.00298573	0.0294849	0.0147207	0.00575408	0.0149386	0.0118086	0.014763	0.00585517	0.00583354
Gof_1_Cyprus	0.0668902	0.0642672	0.0468622	0.0353326	0.0325208	0.0350605	0.0324304	0.0324303	0.0322578	0.0301189	0.0323438	0.0325174	0.0293924	0	0.0380662	0.0405852	0.0469888	0.00262516	0.00272536	0.00525514	0.0469959	0.0267274	0.0477696	0.0444625	0.0472517	0.0275389	0.0243783
Gop13_GdTarnF	0.0525892	0.0499433	0.0357072	0.0243789	0.0243789	0.0353499	0.0326989	0.0326988	0.0325234	0.0303716	0.0326108	0.0327873	0.0116406	0.0380662	0	0.00263215	0.0357078	0.0354311	0.0138664	0.0381794	0.035808	0.0214349	0.0335981	0.0332268	0.0360031	0.0136769	0.0188546
Got_2_AetnaSicily	0.058002	0.0583135	0.0382558	0.0269641	0.0269641	0.0378945	0.0352536	0.0352537	0.0350652	0.0329632	0.0351592	0.0353486	0.0144828	0.0405852	0.00263215	0	0.0383747	0.0379711	0.0165624	0.0407157	0.0383634	0.0240079	0.0361971	0.0358102	0.0385713	0.0164148	0.0215717
Gpp30_LdAydatF	0.0589155	0.0592448	0.0446845	0.0302033	0.0302032	0.0382655	0.0357045	0.0358022	0.0356077	0.0306103	0.0328634	0.0330428	0.0146784	0.0469888	0.0357078	0.0383747	0	0.0443322	0.0225666	0.0442272	0.0446904	0.0243707	0.045565	0.0393045	0.0421184	0.0251199	0.0303698
Gsv4a_DiktiCrete	0.0612677	0.0586313	0.0413247	0.0326938	0.0298834	0.0324445	0.0298005	0.0298004	0.0296412	0.0274477	0.0297206	0.0298807	0.0265221	0.00262516	0.0354311	0.0379711	0.0443322	0	0	0	0.041442	0.0241142	0.0421263	0.0388824	0.0416681	0.0248479	0.0217246
Gsv4b_DiktiCrete	0.0426421	0.0427726	0.025396	0	0	0.00824284	0.00550084	0.00550084	0.00547077	0.00278601	0.00548576	0.005516	0.00298573	0.00272536	0.0138664	0.0165624	0.0225666	0	0	0.00273798	0.0254692	0.00273278	0.0259026	0.022762	0.0256124	0.00559316	0.00275306
Gsv_2_VrissesCrete	0.0670644	0.0644241	0.0440916	0.0353461	0.0326233	0.0351807	0.0325328	0.0325328	0.0323587	0.0302063	0.0324455	0.0326206	0.0294849	0.00525514	0.0381794	0.0407157	0.0442272	0	0.00273798	0	0.0442166	0.0268164	0.044948	0.0416721	0.0444582	0.027633	0.0244636
Gtv_1_Georgia	0.052992	0.0503403	0	0.0387786	0.035902	0.0356095	0.0358004	0.0329497	0.0327715	0.0306172	0.0357032	0.0330394	0.0147207	0.0469959	0.035808	0.0383634	0.0446904	0.041442	0.0254692	0.0442166	0	0.0299506	0	0	0	0.0279849	0.0276001
Gus11_LovecBG	0.0436332	0.0410054	0.0298675	0.0133824	0.0106752	0.02407	0.0214328	0.0214328	0.0213191	0.0189947	0.0213758	0.0214901	0.00575408	0.0267274	0.0214349	0.0240079	0.0243707	0.0241142	0.00273278	0.0268164	0.0299506	0	0.0304409	0.0273701	0.0301122	0.0136149	0.0161609
Gve_1_AssalamIR	0.0538693	0.0511748	0	0.0394213	0.0364962	0.0361959	0.036291	0.0334928	0.0333087	0.0311285	0.036291	0.0335856	0.0149386	0.0477696	0.0335981	0.0361971	0.045565	0.0421263	0.0259026	0.044948	0	0.0304409	0	0	0	0.0283763	0.0280587
Gve_2_VazIR	0.050466	0.0477931	0	0.0361985	0.0333149	0.0330442	0.0332204	0.0303626	0.0301975	0.0279821	0.0331296	0.0304458	0.0118086	0.0444625	0.0332268	0.0358102	0.0393045	0.0388824	0.022762	0.0416721	0	0.0273701	0	0	0	0.025322	0.0249719
Gve_3_SirinRudIR	0.0503195	0.0476536	0	0.0389904	0.0360981	0.035803	0.0359953	0.0331288	0.0329488	0.0307857	0.035897	0.0332195	0.014763	0.0472517	0.0360031	0.0385713	0.0421184	0.0416681	0.0256124	0.0444582	0	0.0301122	0	0	0	0.0281403	0.0277515
Gxx_3_GdlNesqueF	0.0451137	0.0451084	0.0279051	0.0109542	0.00819782	0.00270831	0	0	0	0	0	0	0.00585517	0.0275389	0.0136769	0.0164148	0.0251199	0.0248479	0.00559316	0.027633	0.0279849	0.0136149	0.0283763	0.025322	0.0281403	0	0.00273798
Gxx_5_GdTarnF	0.0472837	0.0446131	0.0275228	0.00808734	0.00806561	0	0.0026793	0	0	0	0.00267214	0	0.00583354	0.0243783	0.0188546	0.0215717	0.0303698	0.0217246	0.00275306	0.0244636	0.0276001	0.0161609	0.0280587	0.0249719	0.0277515	0.00273798	0
