# Supplementary material for: General functions to transform associate data to host data, and their use in phylogenetic inference from sequences with intra-individual variability
Source: BMC Evol Biol. 2008 Mar 18;8:86. doi: 10.1186/1471-2148-8-86 (PMC2291458; doi:10.1186/1471-2148-8-86)
Supplement: Additional file 1 — Distance matrices and quality statistics. This contains all sequence alignments in NEXUS format, all intermediary generated associate distance or host character data (depending on the transformation formula used; see Fig. 1) and all final distance matrices obtained, together with their Delta values. A readme file that describes the contents of each file in the archive is included. [file 1471-2148-8-86-S1.zip › Goeker_Grimm_Supp_Mat_1/Acer_g0_m4.e.dlt]

Filename:          Acer_g0_m4.e.dst
Matrix_number:      1
Quartets_examined:  17550
Fraction_examined:  1.00000E+00
Sum_of_squares:     1.57074E+00
Maximum_distance:   1.46417E-01
Delta_value:        3.08740E-01
Epsilon_value:      3.08740E-01
Non_additivity:     4.04189E-01
Additivity:         1.27019E+00
Squared_R_Q_diff.:  1.03432E+00
Absolute_mean_Q:    2.43345E-03
Rescaled_mean_Q:    1.66200E-02
Q_per_sqrt_SS:      3.40760E+01
Absolute_mean_R:    9.35688E-03
Rescaled_mean_R:    6.39057E-02
R_per_sqrt_SS:      1.31026E+02

Taxon	QE	DV	EV	AMQ	RMQ	AMR	RMR
Gcm_0_MorArb	 2600	 2.77923E-01	 2.77923E-01	 1.60557E-03	 1.09657E-02	 7.53016E-03	 5.14296E-02
Gga_1_ShenHubei	 2600	 3.06882E-01	 3.06882E-01	 1.95881E-03	 1.33783E-02	 7.71162E-03	 5.26689E-02
Ghd_2_CGreece	 2600	 3.06463E-01	 3.06463E-01	 2.00789E-03	 1.37135E-02	 7.22412E-03	 4.93393E-02
Ghy_1_Iran	 2600	 2.97296E-01	 2.97296E-01	 1.82022E-03	 1.24318E-02	 7.51808E-03	 5.13470E-02
Gib_1_AlpadGEO	 2600	 3.13111E-01	 3.13111E-01	 2.47459E-03	 1.69009E-02	 8.41214E-03	 5.74533E-02
Gms13_GdlJonteF	 2600	 2.74237E-01	 2.74237E-01	 1.96036E-03	 1.33889E-02	 8.73954E-03	 5.96894E-02
Gms17_GdlNesqueF	 2600	 3.16700E-01	 3.16700E-01	 2.53523E-03	 1.73151E-02	 8.75757E-03	 5.98125E-02
Gms21_GordesF	 2600	 3.13168E-01	 3.13168E-01	 2.30583E-03	 1.57484E-02	 8.39826E-03	 5.73585E-02
Gms_6_VdCeleF	 2600	 3.20930E-01	 3.20930E-01	 2.57682E-03	 1.75992E-02	 9.17627E-03	 6.26722E-02
Gms_7_VdCeleF	 2600	 3.23333E-01	 3.23333E-01	 3.66218E-03	 2.50120E-02	 1.31358E-02	 8.97149E-02
Gms_8_VdCeleF	 2600	 3.27490E-01	 3.27490E-01	 2.91971E-03	 1.99411E-02	 1.01061E-02	 6.90227E-02
Gms_9_VdCeleF	 2600	 3.00536E-01	 3.00536E-01	 3.00885E-03	 2.05499E-02	 1.20230E-02	 8.21145E-02
Gni_A_AlbanyNY	 2600	 3.90849E-01	 3.90849E-01	 5.26380E-03	 3.59507E-02	 1.58608E-02	 1.08326E-01
Gof_1_Cyprus	 2600	 3.59773E-01	 3.59773E-01	 3.12355E-03	 2.13333E-02	 1.08630E-02	 7.41921E-02
Gop13_GdTarnF	 2600	 3.01858E-01	 3.01858E-01	 1.76666E-03	 1.20660E-02	 7.09701E-03	 4.84712E-02
Got_2_AetnaSicily	 2600	 2.78683E-01	 2.78683E-01	 1.84134E-03	 1.25760E-02	 8.44904E-03	 5.77053E-02
Gpp30_LdAydatF	 2600	 3.26672E-01	 3.26672E-01	 2.35209E-03	 1.60643E-02	 8.29878E-03	 5.66791E-02
Gsv4a_DiktiCrete	 2600	 2.79913E-01	 2.79913E-01	 1.56888E-03	 1.07151E-02	 6.82602E-03	 4.66204E-02
Gsv4b_DiktiCrete	 2600	 3.52152E-01	 3.52152E-01	 3.78426E-03	 2.58458E-02	 1.32547E-02	 9.05269E-02
Gsv_2_VrissesCrete	 2600	 2.72341E-01	 2.72341E-01	 1.74786E-03	 1.19376E-02	 8.07328E-03	 5.51389E-02
Gtv_1_Georgia	 2600	 2.85136E-01	 2.85136E-01	 1.65412E-03	 1.12973E-02	 6.85150E-03	 4.67945E-02
Gus11_LovecBG	 2600	 2.78718E-01	 2.78718E-01	 1.84017E-03	 1.25680E-02	 8.44945E-03	 5.77081E-02
Gve_1_AssalamIR	 2600	 3.18252E-01	 3.18252E-01	 2.59252E-03	 1.77064E-02	 1.14276E-02	 7.80482E-02
Gve_2_VazIR	 2600	 2.74250E-01	 2.74250E-01	 1.95240E-03	 1.33345E-02	 1.02409E-02	 6.99433E-02
Gve_3_SirinRudIR	 2600	 2.73510E-01	 2.73510E-01	 2.12170E-03	 1.44908E-02	 1.11356E-02	 7.60538E-02
Gxx_3_GdlNesqueF	 2600	 3.57540E-01	 3.57540E-01	 2.99665E-03	 2.04665E-02	 8.89769E-03	 6.07695E-02
Gxx_5_GdTarnF	 2600	 3.08263E-01	 3.08263E-01	 2.26087E-03	 1.54413E-02	 8.17746E-03	 5.58505E-02
