# Supplementary material for: General functions to transform associate data to host data, and their use in phylogenetic inference from sequences with intra-individual variability
Source: BMC Evol Biol. 2008 Mar 18;8:86. doi: 10.1186/1471-2148-8-86 (PMC2291458; doi:10.1186/1471-2148-8-86)
Supplement: Additional file 1 — Distance matrices and quality statistics. This contains all sequence alignments in NEXUS format, all intermediary generated associate distance or host character data (depending on the transformation formula used; see Fig. 1) and all final distance matrices obtained, together with their Delta values. A readme file that describes the contents of each file in the archive is included. [file 1471-2148-8-86-S1.zip › Goeker_Grimm_Supp_Mat_1/Acer_g0_m4.f]

 27	 1568	[mingrpsize= 4]
Gcm_0_MorArb      	[5]	 1.00000E+00	 0.00000E+00	 0.00000E+00	 0.00000E+00	 0.00000E+00	 0.00000E+00	 0.00000E+00	 1.00000E+00	 0.00000E+00	 0.00000E+00	 0.00000E+00	 1.00000E+00	 0.00000E+00	 0.00000E+00	 1.00000E+00	 0.00000E+00	 0.00000E+00	 0.00000E+00	 0.00000E+00	 1.00000E+00	 0.00000E+00	 1.00000E+00	 0.00000E+00	 0.00000E+00	 0.00000E+00	 0.00000E+00	 1.00000E+00	 0.00000E+00	 1.00000E+00	 0.00000E+00	 0.00000E+00	 0.00000E+00	 1.00000E+00	 0.00000E+00	 0.00000E+00	 0.00000E+00	 1.00000E+00	 0.00000E+00	 0.00000E+00	 0.00000E+00	 0.00000E+00	 1.00000E+00	 0.00000E+00	 0.00000E+00	 0.00000E+00	 1.00000E+00	 0.00000E+00	 0.00000E+00	 0.00000E+00	 0.00000E+00	 0.00000E+00	 1.00000E+00	 0.00000E+00	 0.00000E+00	 1.00000E+00	 0.00000E+00	 0.00000E+00	 1.00000E+00	 0.00000E+00	 0.00000E+00	 0.00000E+00	 1.00000E+00	 0.00000E+00	 0.00000E+00	 0.00000E+00	 0.00000E+00	 0.00000E+00	 1.00000E+00	 1.00000E+00	 0.00000E+00	 0.00000E+00	 0.00000E+00	 0.00000E+00	 0.00000E+00	 1.00000E+00	 0.00000E+00	 0.00000E+00	 1.00000E+00	 0.00000E+00	 0.00000E+00	 1.00000E+00	 0.00000E+00	 0.00000E+00	 0.00000E+00	 0.00000E+00	 0.00000E+00	 1.00000E+00	 0.00000E+00	 1.00000E+00	 0.00000E+00	 0.00000E+00	 0.00000E+00	 1.00000E+00	 0.00000E+00	 0.00000E+00	 0.00000E+00	 0.00000E+00	 1.00000E+00	 0.00000E+00	 0.00000E+00	 0.00000E+00	 0.00000E+00	 1.00000E+00	 0.00000E+00	 1.00000E+00	 0.00000E+00	 0.00000E+00	 0.00000E+00	 0.00000E+00	 1.00000E+00	 0.00000E+00	 0.00000E+00	 0.00000E+00	 1.00000E+00	 0.00000E+00	 0.00000E+00	 0.00000E+00	 1.00000E+00	 0.00000E+00	 0.00000E+00	 0.00000E+00	 0.00000E+00	 1.00000E+00	 0.00000E+00	 0.00000E+00	 1.00000E+00	 0.00000E+00	 0.00000E+00	 0.00000E+00	 0.00000E+00	 1.00000E+00	 0.00000E+00	 1.00000E+00	 0.00000E+00	 0.00000E+00	 0.00000E+00	 1.00000E+00	 0.00000E+00	 0.00000E+00	 0.00000E+00	 0.00000E+00	 1.00000E+00	 0.00000E+00	 0.00000E+00	 0.00000E+00	 1.00000E+00	 0.00000E+00	 0.00000E+00	 0.00000E+00	 1.00000E+00	 0.00000E+00	 0.00000E+00	 0.00000E+00	 0.00000E+00	 1.00000E+00	 0.00000E+00	 0.00000E+00	 0.00000E+00	 0.00000E+00	 1.00000E+00	 0.00000E+00	 0.00000E+00	 0.00000E+00	 1.00000E+00	 0.00000E+00	 0.00000E+00	 0.00000E+00	 1.00000E+00	 0.00000E+00	 1.00000E+00	 0.00000E+00	 0.00000E+00	-9.90000E+01	-9.90000E+01	-9.90000E+01	-9.90000E+01	 1.00000E+00	 0.00000E+00	 0.00000E+00	 0.00000E+00	 0.00000E+00	 0.00000E+00	 0.00000E+00	 1.00000E+00	 0.00000E+00	 1.00000E+00	 0.00000E+00	 0.00000E+00	 1.00000E+00	 0.00000E+00	 0.00000E+00	 0.00000E+00	 0.00000E+00	 0.00000E+00	 1.00000E+00	 0.00000E+00	 0.00000E+00	 0.00000E+00	 1.00000E+00	 0.00000E+00	 0.00000E+00	 0.00000E+00	 1.00000E+00	 0.00000E+00	 0.00000E+00	 0.00000E+00	 0.00000E+00	 1.00000E+00	 0.00000E+00	 0.00000E+00	 1.00000E+00	 0.00000E+00	 0.00000E+00	 1.00000E+00	 0.00000E+00	 0.00000E+00	 0.00000E+00	 0.00000E+00	 1.00000E+00	 0.00000E+00	 0.00000E+00	 1.00000E+00	 0.00000E+00	 0.00000E+00	 0.00000E+00	 0.00000E+00	 1.00000E+00	 0.00000E+00	 1.00000E+00	 0.00000E+00	 0.00000E+00	 0.00000E+00	 0.00000E+00	 0.00000E+00	 1.00000E+00	 0.00000E+00	 0.00000E+00	 1.00000E+00	 0.00000E+00	 0.00000E+00	 0.00000E+00	 1.00000E+00	 0.00000E+00	 0.00000E+00	 0.00000E+00	 0.00000E+00	 0.00000E+00	 1.00000E+00	 0.00000E+00	 1.00000E+00	 0.00000E+00	 0.00000E+00	 0.00000E+00	 0.00000E+00	 1.00000E+00	 0.00000E+00	 0.00000E+00	 0.00000E+00	 0.00000E+00	 1.00000E+00	 0.00000E+00	 0.00000E+00	 1.00000E+00	 0.00000E+00	 0.00000E+00	 0.00000E+00	 1.00000E+00	 0.00000E+00	 0.00000E+00	 0.00000E+00	 0.00000E+00	 1.00000E+00	 0.00000E+00	 0.00000E+00	 1.00000E+00	 0.00000E+00	 0.00000E+00	 1.00000E+00	 0.00000E+00	 0.00000E+00	 1.00000E+00	 0.00000E+00	 0.00000E+00	 0.00000E+00	 0.00000E+00	 0.00000E+00	 1.00000E+00	 0.00000E+00	 0.00000E+00	 0.00000E+00	 0.00000E+00	 1.00000E+00	 0.00000E+00	 0.00000E+00	 0.00000E+00	 1.00000E+00	 0.00000E+00	 0.00000E+00	 1.00000E+00	 0.00000E+00	 0.00000E+00	 0.00000E+00	 1.00000E+00	 0.00000E+00	 1.00000E+00	 0.00000E+00	 0.00000E+00	 0.00000E+00	 0.00000E+00	 0.00000E+00	 0.00000E+00	 1.00000E+00	 0.00000E+00	 1.00000E+00	 0.00000E+00	 0.00000E+00	 0.00000E+00	 0.00000E+00	 1.00000E+00	 0.00000E+00	 1.00000E+00	 0.00000E+00	 0.00000E+00	 0.00000E+00	 0.00000E+00	 1.00000E+00	 0.00000E+00	 0.00000E+00	 0.00000E+00	 0.00000E+00	 1.00000E+00	 0.00000E+00	 0.00000E+00	 0.00000E+00	 1.00000E+00	 0.00000E+00	 0.00000E+00	 1.00000E+00	 0.00000E+00	 0.00000E+00	 1.00000E+00	 0.00000E+00	 0.00000E+00	 0.00000E+00	 0.00000E+00	 0.00000E+00	 0.00000E+00	 1.00000E+00	 0.00000E+00	 1.00000E+00	 0.00000E+00	 0.00000E+00	 0.00000E+00	 1.00000E+00	 0.00000E+00	 0.00000E+00	 0.00000E+00	 1.00000E+00	 0.00000E+00	 0.00000E+00	 0.00000E+00	 1.00000E+00	 0.00000E+00	 0.00000E+00	 0.00000E+00	 0.00000E+00	 0.00000E+00	 1.00000E+00	 0.00000E+00	 1.00000E+00	 0.00000E+00	 0.00000E+00	 0.00000E+00	 0.00000E+00	 1.00000E+00	 0.00000E+00	 0.00000E+00	 1.00000E+00	 0.00000E+00	 0.00000E+00	 0.00000E+00	 0.00000E+00	 0.00000E+00	 1.00000E+00	 0.00000E+00	 1.00000E+00	 0.00000E+00	 0.00000E+00	 0.00000E+00	 1.00000E+00	 0.00000E+00	 0.00000E+00	 0.00000E+00	 1.00000E+00	 0.00000E+00	 0.00000E+00	 0.00000E+00	 0.00000E+00	 0.00000E+00	 1.00000E+00	 0.00000E+00	 1.00000E+00	 0.00000E+00	 0.00000E+00	 0.00000E+00	 0.00000E+00	 1.00000E+00	 0.00000E+00	 0.00000E+00	 0.00000E+00	 1.00000E+00	 0.00000E+00	 0.00000E+00	 1.00000E+00	 0.00000E+00	 0.00000E+00	 0.00000E+00	 0.00000E+00	 1.00000E+00	 0.00000E+00	 1.00000E+00	 0.00000E+00	 0.00000E+00	 0.00000E+00	 1.00000E+00	 0.00000E+00	 0.00000E+00	 0.00000E+00	 0.00000E+00	 1.00000E+00	 0.00000E+00	 0.00000E+00	 0.00000E+00	 1.00000E+00	 0.00000E+00	 0.00000E+00	 0.00000E+00	 1.00000E+00	 0.00000E+00	 0.00000E+00	 0.00000E+00	 1.00000E+00	 0.00000E+00	 0.00000E+00	 0.00000E+00	 0.00000E+00	 1.00000E+00	 0.00000E+00	 0.00000E+00	 0.00000E+00	 1.00000E+00	 0.00000E+00	 0.00000E+00	 1.00000E+00	 0.00000E+00	 0.00000E+00	 0.00000E+00	 0.00000E+00	 1.00000E+00	 0.00000E+00	 0.00000E+00	 1.00000E+00	 0.00000E+00	 0.00000E+00	 0.00000E+00	 0.00000E+00	 1.00000E+00	 0.00000E+00	 0.00000E+00	 0.00000E+00	 1.00000E+00	 0.00000E+00	 1.00000E+00	 0.00000E+00	 0.00000E+00	 0.00000E+00	 0.00000E+00	 1.00000E+00	 0.00000E+00	 0.00000E+00	 0.00000E+00	 1.00000E+00	 0.00000E+00	 0.00000E+00	 0.00000E+00	 0.00000E+00	 1.00000E+00	 0.00000E+00	 0.00000E+00	 1.00000E+00	 0.00000E+00	 0.00000E+00	 0.00000E+00	 0.00000E+00	 1.00000E+00	 0.00000E+00	 0.00000E+00	 1.00000E+00	 0.00000E+00	 0.00000E+00	 0.00000E+00	 1.00000E+00	 0.00000E+00	 0.00000E+00	 1.00000E+00	 0.00000E+00	 0.00000E+00	 0.00000E+00	 1.00000E+00	 0.00000E+00	 0.00000E+00	 0.00000E+00	 0.00000E+00	 0.00000E+00	 1.00000E+00	 0.00000E+00	 0.00000E+00	 0.00000E+00	 1.00000E+00	 0.00000E+00	 1.00000E+00	 0.00000E+00	 0.00000E+00	 0.00000E+00	 1.00000E+00	 0.00000E+00	 0.00000E+00	 0.00000E+00	 0.00000E+00	 1.00000E+00	 0.00000E+00	 0.00000E+00	 1.00000E+00	 0.00000E+00	 0.00000E+00	 0.00000E+00	 1.00000E+00	 0.00000E+00	 0.00000E+00	 0.00000E+00	 0.00000E+00	 0.00000E+00	 1.00000E+00	 0.00000E+00	 1.00000E+00	 0.00000E+00	 0.00000E+00	 0.00000E+00	 0.00000E+00	 0.00000E+00	 1.00000E+00	 0.00000E+00	 1.00000E+00	 0.00000E+00	 0.00000E+00	 0.00000E+00	 0.00000E+00	 0.00000E+00	 1.00000E+00	 0.00000E+00	 0.00000E+00	 1.00000E+00	 0.00000E+00	 0.00000E+00	 0.00000E+00	 0.00000E+00	 1.00000E+00	 0.00000E+00	 0.00000E+00	 0.00000E+00	 0.00000E+00	 1.00000E+00	 0.00000E+00	 0.00000E+00	 1.00000E+00	 0.00000E+00	 0.00000E+00	 1.00000E+00	 0.00000E+00	 0.00000E+00	 0.00000E+00	 1.00000E+00	 0.00000E+00	 0.00000E+00	 0.00000E+00	 1.00000E+00	 0.00000E+00	 0.00000E+00	 0.00000E+00	 1.00000E+00	 0.00000E+00	 0.00000E+00	 0.00000E+00	 0.00000E+00	 0.00000E+00	 1.00000E+00	 0.00000E+00	 0.00000E+00	 1.00000E+00	 0.00000E+00	 0.00000E+00	 1.00000E+00	 0.00000E+00	 0.00000E+00	 0.00000E+00	 1.00000E+00	 0.00000E+00	 0.00000E+00	 0.00000E+00	 0.00000E+00	 1.00000E+00	 0.00000E+00	 0.00000E+00	 1.00000E+00	 0.00000E+00	 0.00000E+00	 0.00000E+00	 1.00000E+00	 0.00000E+00	 0.00000E+00	 0.00000E+00	 1.00000E+00	 0.00000E+00	 0.00000E+00	 0.00000E+00	 1.00000E+00	 0.00000E+00	 0.00000E+00	 0.00000E+00	 0.00000E+00	 1.00000E+00	 0.00000E+00	 0.00000E+00	 0.00000E+00	 1.00000E+00	 0.00000E+00	 1.00000E+00	 0.00000E+00	 0.00000E+00	 0.00000E+00	 0.00000E+00	 0.00000E+00	 1.00000E+00	 0.00000E+00	 1.00000E+00	 0.00000E+00	 0.00000E+00	 0.00000E+00	 0.00000E+00	 1.00000E+00	 0.00000E+00	 0.00000E+00	 0.00000E+00	 0.00000E+00	 1.00000E+00	 0.00000E+00	 0.00000E+00	 0.00000E+00	 1.00000E+00	 0.00000E+00	 0.00000E+00	 0.00000E+00	 0.00000E+00	 1.00000E+00	 0.00000E+00	 0.00000E+00	 1.00000E+00	 0.00000E+00	 0.00000E+00	 0.00000E+00	 0.00000E+00	 1.00000E+00	 0.00000E+00	 0.00000E+00	 1.00000E+00	 0.00000E+00	 0.00000E+00	 0.00000E+00	 0.00000E+00	 1.00000E+00	 0.00000E+00	 0.00000E+00	 1.00000E+00	 0.00000E+00	 0.00000E+00	 0.00000E+00	 0.00000E+00	 1.00000E+00	 0.00000E+00	 0.00000E+00	 1.00000E+00	 0.00000E+00	 0.00000E+00	 1.00000E+00	 0.00000E+00	 0.00000E+00	 1.00000E+00	 0.00000E+00	 0.00000E+00	 0.00000E+00	 0.00000E+00	 0.00000E+00	 0.00000E+00	 1.00000E+00	 0.00000E+00	 0.00000E+00	 1.00000E+00	 0.00000E+00	 0.00000E+00	 0.00000E+00	 0.00000E+00	 1.00000E+00	 0.00000E+00	 0.00000E+00	 1.00000E+00	 0.00000E+00	 0.00000E+00	 0.00000E+00	 1.00000E+00	 0.00000E+00	 0.00000E+00	 1.00000E+00	 0.00000E+00	 0.00000E+00	 1.00000E+00	 0.00000E+00	 0.00000E+00	 0.00000E+00	 0.00000E+00	 0.00000E+00	 0.00000E+00	 1.00000E+00	 0.00000E+00	 0.00000E+00	 0.00000E+00	 1.00000E+00	 0.00000E+00	 0.00000E+00	 1.00000E+00	 0.00000E+00	 0.00000E+00	 1.00000E+00	 0.00000E+00	 0.00000E+00	 0.00000E+00	 1.00000E+00	 0.00000E+00	 0.00000E+00	 0.00000E+00	 0.00000E+00	 0.00000E+00	 1.00000E+00	 0.00000E+00	 0.00000E+00	 0.00000E+00	 1.00000E+00	 0.00000E+00	 1.00000E+00	 0.00000E+00	 0.00000E+00	 0.00000E+00	 0.00000E+00	 0.00000E+00	 1.00000E+00	 0.00000E+00	 0.00000E+00	 0.00000E+00	 1.00000E+00	 0.00000E+00	 0.00000E+00	 0.00000E+00	 1.00000E+00	 0.00000E+00	 1.00000E+00	 0.00000E+00	 0.00000E+00	 1.00000E+00	 0.00000E+00	 0.00000E+00	 0.00000E+00	 0.00000E+00	 0.00000E+00	 0.00000E+00	 1.00000E+00	 0.00000E+00	 0.00000E+00	 0.00000E+00	 1.00000E+00	 1.00000E+00	 0.00000E+00	 0.00000E+00	 0.00000E+00	 0.00000E+00	 0.00000E+00	 0.00000E+00	 1.00000E+00	 0.00000E+00	 0.00000E+00	 0.00000E+00	 1.00000E+00	 0.00000E+00	 0.00000E+00	 0.00000E+00	 1.00000E+00	 1.00000E+00	 0.00000E+00	 0.00000E+00	 0.00000E+00	 0.00000E+00	 0.00000E+00	 0.00000E+00	 1.00000E+00	 0.00000E+00	 1.00000E+00	 0.00000E+00	 0.00000E+00	 0.00000E+00	 0.00000E+00	 1.00000E+00	 0.00000E+00	 0.00000E+00	 0.00000E+00	 0.00000E+00	 1.00000E+00	 0.00000E+00	 0.00000E+00	 0.00000E+00	 1.00000E+00	 0.00000E+00	 0.00000E+00	 1.00000E+00	 0.00000E+00	 0.00000E+00	 1.00000E+00	 0.00000E+00	 0.00000E+00	 0.00000E+00	 0.00000E+00	 1.00000E+00	 0.00000E+00	 1.00000E+00	 0.00000E+00	 0.00000E+00	 0.00000E+00	-9.90000E+01	-9.90000E+01	-9.90000E+01	-9.90000E+01	 0.00000E+00	 0.00000E+00	 1.00000E+00	 0.00000E+00	 0.00000E+00	 0.00000E+00	 1.00000E+00	 0.00000E+00	 0.00000E+00	 0.00000E+00	 1.00000E+00	 0.00000E+00	 0.00000E+00	 0.00000E+00	 1.00000E+00	 0.00000E+00	 1.00000E+00	 0.00000E+00	 0.00000E+00	 0.00000E+00	 0.00000E+00	 1.00000E+00	 0.00000E+00	 0.00000E+00	 0.00000E+00	 0.00000E+00	 0.00000E+00	 1.00000E+00	 0.00000E+00	 0.00000E+00	 0.00000E+00	 1.00000E+00	 0.00000E+00	 0.00000E+00	 1.00000E+00	 0.00000E+00	 0.00000E+00	 0.00000E+00	 1.00000E+00	 0.00000E+00	 0.00000E+00	 1.00000E+00	 0.00000E+00	 0.00000E+00	 0.00000E+00	 1.00000E+00	 0.00000E+00	 0.00000E+00	 0.00000E+00	 0.00000E+00	 1.00000E+00	 0.00000E+00	 0.00000E+00	 0.00000E+00	 0.00000E+00	 1.00000E+00	 0.00000E+00	 0.00000E+00	 1.00000E+00	 0.00000E+00	 0.00000E+00	 0.00000E+00	 1.00000E+00	 0.00000E+00	 0.00000E+00	 0.00000E+00	 1.00000E+00	 0.00000E+00	-9.90000E+01	-9.90000E+01	-9.90000E+01	-9.90000E+01	-9.90000E+01	-9.90000E+01	-9.90000E+01	-9.90000E+01	-9.90000E+01	-9.90000E+01	-9.90000E+01	-9.90000E+01	-9.90000E+01	-9.90000E+01	-9.90000E+01	-9.90000E+01	 0.00000E+00	 1.00000E+00	 0.00000E+00	 0.00000E+00	 0.00000E+00	 0.00000E+00	 1.00000E+00	 0.00000E+00	 0.00000E+00	 0.00000E+00	 1.00000E+00	 0.00000E+00	 1.00000E+00	 0.00000E+00	 0.00000E+00	 0.00000E+00	 0.00000E+00	 0.00000E+00	 0.00000E+00	 1.00000E+00	 1.00000E+00	 0.00000E+00	 0.00000E+00	 0.00000E+00	 0.00000E+00	 1.00000E+00	 0.00000E+00	 0.00000E+00	 0.00000E+00	 0.00000E+00	 0.00000E+00	 1.00000E+00	 0.00000E+00	 0.00000E+00	 1.00000E+00	 0.00000E+00	 0.00000E+00	 0.00000E+00	 1.00000E+00	 0.00000E+00	 0.00000E+00	 1.00000E+00	 0.00000E+00	 0.00000E+00	 0.00000E+00	 1.00000E+00	 0.00000E+00	 0.00000E+00	 0.00000E+00	 0.00000E+00	 0.00000E+00	 1.00000E+00	 0.00000E+00	 1.00000E+00	 0.00000E+00	 0.00000E+00	 0.00000E+00	 1.00000E+00	 0.00000E+00	 0.00000E+00	 0.00000E+00	 1.00000E+00	 0.00000E+00	 0.00000E+00	 0.00000E+00	 0.00000E+00	 1.00000E+00	 0.00000E+00	 0.00000E+00	 0.00000E+00	 0.00000E+00	 1.00000E+00	 0.00000E+00	 0.00000E+00	 1.00000E+00	 0.00000E+00	 0.00000E+00	 0.00000E+00	 0.00000E+00	 1.00000E+00	 0.00000E+00	 0.00000E+00	 1.00000E+00	 0.00000E+00	 0.00000E+00	 1.00000E+00	 0.00000E+00	 0.00000E+00	 0.00000E+00	 1.00000E+00	 0.00000E+00	 0.00000E+00	 0.00000E+00	 0.00000E+00	 1.00000E+00	 0.00000E+00	 1.00000E+00	 0.00000E+00	 0.00000E+00	 0.00000E+00	 1.00000E+00	 0.00000E+00	 0.00000E+00	 0.00000E+00	 0.00000E+00	 1.00000E+00	 0.00000E+00	 0.00000E+00	 0.00000E+00	 0.00000E+00	 1.00000E+00	 0.00000E+00	 0.00000E+00	 0.00000E+00	 1.00000E+00	 0.00000E+00	 0.00000E+00	 1.00000E+00	 0.00000E+00	 0.00000E+00	 0.00000E+00	 1.00000E+00	 0.00000E+00	 0.00000E+00	 0.00000E+00	 1.00000E+00	 0.00000E+00	 0.00000E+00	 0.00000E+00	 0.00000E+00	 1.00000E+00	 0.00000E+00	 0.00000E+00	 1.00000E+00	 0.00000E+00	 0.00000E+00	 0.00000E+00	 0.00000E+00	 1.00000E+00	 0.00000E+00	 0.00000E+00	 0.00000E+00	 1.00000E+00	 0.00000E+00	 0.00000E+00	 0.00000E+00	 0.00000E+00	 1.00000E+00	 0.00000E+00	 0.00000E+00	 0.00000E+00	 1.00000E+00	 0.00000E+00	 0.00000E+00	 1.00000E+00	 0.00000E+00	 0.00000E+00	 0.00000E+00	 1.00000E+00	 0.00000E+00	 0.00000E+00	 1.00000E+00	 0.00000E+00	 0.00000E+00	 0.00000E+00	 1.00000E+00	 0.00000E+00	 0.00000E+00	 0.00000E+00	 0.00000E+00	 0.00000E+00	 1.00000E+00	 1.00000E+00	 0.00000E+00	 0.00000E+00	 0.00000E+00	 1.00000E+00	 0.00000E+00	 0.00000E+00	 0.00000E+00	 1.00000E+00	 0.00000E+00	 0.00000E+00	 0.00000E+00	 0.00000E+00	 0.00000E+00	 0.00000E+00	 1.00000E+00	 1.00000E+00	 0.00000E+00	 0.00000E+00	 0.00000E+00	 0.00000E+00	 1.00000E+00	 0.00000E+00	 0.00000E+00	 0.00000E+00	 0.00000E+00	 1.00000E+00	 0.00000E+00	 1.00000E+00	 0.00000E+00	 0.00000E+00	 0.00000E+00	 0.00000E+00	 0.00000E+00	 1.00000E+00	 0.00000E+00	 0.00000E+00	 0.00000E+00	 0.00000E+00	 1.00000E+00	 0.00000E+00	 1.00000E+00	 0.00000E+00	 0.00000E+00	 0.00000E+00	 0.00000E+00	 1.00000E+00	 0.00000E+00	 0.00000E+00	 0.00000E+00	 0.00000E+00	 1.00000E+00	 0.00000E+00	 1.00000E+00	 0.00000E+00	 0.00000E+00	 0.00000E+00	 0.00000E+00	 1.00000E+00	 0.00000E+00	 0.00000E+00	 0.00000E+00	 0.00000E+00	 1.00000E+00	 0.00000E+00	 1.00000E+00	 0.00000E+00	 0.00000E+00	 0.00000E+00	 0.00000E+00	 1.00000E+00	 0.00000E+00	 0.00000E+00	 0.00000E+00	 1.00000E+00	 0.00000E+00	 0.00000E+00	 1.00000E+00	 0.00000E+00	 0.00000E+00	 0.00000E+00	 0.00000E+00	 1.00000E+00	 0.00000E+00	 1.00000E+00	 0.00000E+00	 0.00000E+00	 0.00000E+00	 0.00000E+00	 0.00000E+00	 0.00000E+00	 1.00000E+00	 0.00000E+00	 0.00000E+00	 1.00000E+00	 0.00000E+00	 0.00000E+00	 0.00000E+00	 1.00000E+00	 0.00000E+00	 1.00000E+00	 0.00000E+00	 0.00000E+00	 0.00000E+00	 0.00000E+00	 1.00000E+00	 0.00000E+00	 0.00000E+00	 0.00000E+00	 0.00000E+00	 1.00000E+00	 0.00000E+00	 0.00000E+00	 0.00000E+00	 0.00000E+00	 1.00000E+00	 0.00000E+00	 1.00000E+00	 0.00000E+00	 0.00000E+00	 0.00000E+00	 0.00000E+00	 1.00000E+00	 0.00000E+00	 0.00000E+00	 0.00000E+00	 0.00000E+00	 1.00000E+00	 0.00000E+00	 0.00000E+00	 1.00000E+00	 0.00000E+00	 1.00000E+00	 0.00000E+00	 0.00000E+00	 0.00000E+00	 0.00000E+00	 1.00000E+00	 0.00000E+00	 0.00000E+00	 0.00000E+00	 0.00000E+00	 1.00000E+00	 0.00000E+00	 0.00000E+00	 0.00000E+00	 0.00000E+00	 1.00000E+00	 0.00000E+00	 0.00000E+00	 0.00000E+00	 1.00000E+00	 0.00000E+00	 1.00000E+00	 0.00000E+00	 0.00000E+00	 0.00000E+00	 0.00000E+00	 1.00000E+00	 0.00000E+00	 0.00000E+00	 0.00000E+00	 1.00000E+00	 0.00000E+00	 0.00000E+00	 0.00000E+00	 0.00000E+00	 1.00000E+00	 0.00000E+00	 0.00000E+00	 1.00000E+00	 0.00000E+00	 0.00000E+00	 0.00000E+00	 1.00000E+00	 0.00000E+00	 0.00000E+00	 0.00000E+00	 0.00000E+00	 1.00000E+00	 0.00000E+00	 1.00000E+00	 0.00000E+00	 0.00000E+00	 1.00000E+00	 0.00000E+00	 0.00000E+00	 0.00000E+00	 1.00000E+00	 0.00000E+00	 0.00000E+00	 0.00000E+00	 1.00000E+00	 0.00000E+00	 0.00000E+00	 0.00000E+00	 0.00000E+00	 0.00000E+00	 0.00000E+00	 1.00000E+00	 1.00000E+00	 0.00000E+00	 0.00000E+00	 0.00000E+00	 1.00000E+00	 0.00000E+00	 0.00000E+00	 0.00000E+00	 1.00000E+00	 0.00000E+00	 0.00000E+00	 0.00000E+00	-9.90000E+01	-9.90000E+01	-9.90000E+01	-9.90000E+01	-9.90000E+01	-9.90000E+01	-9.90000E+01	-9.90000E+01	 0.00000E+00	 1.00000E+00	 0.00000E+00	 0.00000E+00	 0.00000E+00	 1.00000E+00	 0.00000E+00	 0.00000E+00	 0.00000E+00	 0.00000E+00	 0.00000E+00	 1.00000E+00	 0.00000E+00	 1.00000E+00	 0.00000E+00	 0.00000E+00	 0.00000E+00	 0.00000E+00	 1.00000E+00	 0.00000E+00	 1.00000E+00	 0.00000E+00	 0.00000E+00	 0.00000E+00	 0.00000E+00	 0.00000E+00	 1.00000E+00	 0.00000E+00	 0.00000E+00	 1.00000E+00	 0.00000E+00	 0.00000E+00	 0.00000E+00	 0.00000E+00	 0.00000E+00	 1.00000E+00	 0.00000E+00	 1.00000E+00	 0.00000E+00	 0.00000E+00	 0.00000E+00	 1.00000E+00	 0.00000E+00	 0.00000E+00	 0.00000E+00	 6.00000E-01	 4.00000E-01	 0.00000E+00	 0.00000E+00	 0.00000E+00	 1.00000E+00	 0.00000E+00	 0.00000E+00	 0.00000E+00	 0.00000E+00	 1.00000E+00	 0.00000E+00	 1.00000E+00	 0.00000E+00	 0.00000E+00	 0.00000E+00	 0.00000E+00	 1.00000E+00	 0.00000E+00	 0.00000E+00	 1.00000E+00	 0.00000E+00	 0.00000E+00	 0.00000E+00	 0.00000E+00	 1.00000E+00	 0.00000E+00	 0.00000E+00	 1.00000E+00	 0.00000E+00	 0.00000E+00	 0.00000E+00	 0.00000E+00	 1.00000E+00	 0.00000E+00	 0.00000E+00	 0.00000E+00	 0.00000E+00	 1.00000E+00	 0.00000E+00	 0.00000E+00	 1.00000E+00	 0.00000E+00	 0.00000E+00	 0.00000E+00	 1.00000E+00	 0.00000E+00	 0.00000E+00	 1.00000E+00	 0.00000E+00	 0.00000E+00	 0.00000E+00	 0.00000E+00	 0.00000E+00	 1.00000E+00	 0.00000E+00	 1.00000E+00	 0.00000E+00	 0.00000E+00	 1.00000E+00	 0.00000E+00	 0.00000E+00	 0.00000E+00	 0.00000E+00	 1.00000E+00	 0.00000E+00	 0.00000E+00	 0.00000E+00	 1.00000E+00	 0.00000E+00	 0.00000E+00	 0.00000E+00	 0.00000E+00	 1.00000E+00	 0.00000E+00	 1.00000E+00	 0.00000E+00	 0.00000E+00	 0.00000E+00	 0.00000E+00	 1.00000E+00	 0.00000E+00	 0.00000E+00	 0.00000E+00	 1.00000E+00	 0.00000E+00	 0.00000E+00	 0.00000E+00	 1.00000E+00	 0.00000E+00	 0.00000E+00	 0.00000E+00	 0.00000E+00	 0.00000E+00	 1.00000E+00	 0.00000E+00	 0.00000E+00	 1.00000E+00	 0.00000E+00	 1.00000E+00	 0.00000E+00	 0.00000E+00	 0.00000E+00	 1.00000E+00	 0.00000E+00	 0.00000E+00	 0.00000E+00	 0.00000E+00	 0.00000E+00	 1.00000E+00	 0.00000E+00	 0.00000E+00	 1.00000E+00	 0.00000E+00	 0.00000E+00	 0.00000E+00	 0.00000E+00	 1.00000E+00	 0.00000E+00	 0.00000E+00	 0.00000E+00	 0.00000E+00	 1.00000E+00	 0.00000E+00	 0.00000E+00	 0.00000E+00	 1.00000E+00	 0.00000E+00	 0.00000E+00	 1.00000E+00	 0.00000E+00	 0.00000E+00	 0.00000E+00	 0.00000E+00	 1.00000E+00	 0.00000E+00	 1.00000E+00	 0.00000E+00	 0.00000E+00	 1.00000E+00	 0.00000E+00	 0.00000E+00	 0.00000E+00	 1.00000E+00	 0.00000E+00	 0.00000E+00	 0.00000E+00	 0.00000E+00	 1.00000E+00	 0.00000E+00	 0.00000E+00	 1.00000E+00	 0.00000E+00	 0.00000E+00	 0.00000E+00	 0.00000E+00	 0.00000E+00	 1.00000E+00	 0.00000E+00	 0.00000E+00	 1.00000E+00	 0.00000E+00	 0.00000E+00	 0.00000E+00	 0.00000E+00	 1.00000E+00	 0.00000E+00	 0.00000E+00	 1.00000E+00	 0.00000E+00	 0.00000E+00	 1.00000E+00	 0.00000E+00	 0.00000E+00	 0.00000E+00	 0.00000E+00	 1.00000E+00	 0.00000E+00	 0.00000E+00	 0.00000E+00	 0.00000E+00	 1.00000E+00	 0.00000E+00	 0.00000E+00	 1.00000E+00	 0.00000E+00	 0.00000E+00	 1.00000E+00	 0.00000E+00	 0.00000E+00	 0.00000E+00	 0.00000E+00	 0.00000E+00	 0.00000E+00	 1.00000E+00	 0.00000E+00	 1.00000E+00	 0.00000E+00	 0.00000E+00
Gga_1_ShenHubei   	[6]	 1.00000E+00	 0.00000E+00	 0.00000E+00	 0.00000E+00	 0.00000E+00	 0.00000E+00	 0.00000E+00	 1.00000E+00	 0.00000E+00	 0.00000E+00	 0.00000E+00	 1.00000E+00	 0.00000E+00	 0.00000E+00	 1.00000E+00	 0.00000E+00	 0.00000E+00	 0.00000E+00	 0.00000E+00	 1.00000E+00	 0.00000E+00	 1.00000E+00	 0.00000E+00	 0.00000E+00	 0.00000E+00	 0.00000E+00	 1.00000E+00	 0.00000E+00	 1.00000E+00	 0.00000E+00	 0.00000E+00	 0.00000E+00	 1.00000E+00	 0.00000E+00	 0.00000E+00	 0.00000E+00	 1.00000E+00	 0.00000E+00	 0.00000E+00	 0.00000E+00	 0.00000E+00	 1.00000E+00	 0.00000E+00	 0.00000E+00	 0.00000E+00	 1.00000E+00	 0.00000E+00	 0.00000E+00	 0.00000E+00	 0.00000E+00	 0.00000E+00	 1.00000E+00	 0.00000E+00	 0.00000E+00	 1.00000E+00	 0.00000E+00	 0.00000E+00	 1.00000E+00	 0.00000E+00	 0.00000E+00	 0.00000E+00	 1.00000E+00	 0.00000E+00	 0.00000E+00	 0.00000E+00	 0.00000E+00	 0.00000E+00	 1.00000E+00	 1.00000E+00	 0.00000E+00	 0.00000E+00	 0.00000E+00	 0.00000E+00	 0.00000E+00	 1.00000E+00	 0.00000E+00	 0.00000E+00	 1.00000E+00	 0.00000E+00	 0.00000E+00	 1.00000E+00	 0.00000E+00	 0.00000E+00	 0.00000E+00	 0.00000E+00	 0.00000E+00	 1.00000E+00	 0.00000E+00	 1.00000E+00	 0.00000E+00	 0.00000E+00	 0.00000E+00	 1.00000E+00	 0.00000E+00	 0.00000E+00	 0.00000E+00	 0.00000E+00	 1.00000E+00	 0.00000E+00	 0.00000E+00	 0.00000E+00	 0.00000E+00	 1.00000E+00	 0.00000E+00	 1.00000E+00	 0.00000E+00	 0.00000E+00	 0.00000E+00	 0.00000E+00	 1.00000E+00	 0.00000E+00	 0.00000E+00	 0.00000E+00	 1.00000E+00	 0.00000E+00	 0.00000E+00	 0.00000E+00	 1.00000E+00	 0.00000E+00	 0.00000E+00	 0.00000E+00	 0.00000E+00	 1.00000E+00	 0.00000E+00	 0.00000E+00	 0.00000E+00	 0.00000E+00	 1.00000E+00	 0.00000E+00	 0.00000E+00	 1.00000E+00	 0.00000E+00	 1.00000E+00	 0.00000E+00	 0.00000E+00	 0.00000E+00	 1.00000E+00	 0.00000E+00	 0.00000E+00	 0.00000E+00	 0.00000E+00	 1.00000E+00	 0.00000E+00	 0.00000E+00	 0.00000E+00	 1.00000E+00	 0.00000E+00	 0.00000E+00	 0.00000E+00	 1.00000E+00	 0.00000E+00	 0.00000E+00	 0.00000E+00	 0.00000E+00	 1.00000E+00	 0.00000E+00	 0.00000E+00	 0.00000E+00	 0.00000E+00	 1.00000E+00	 0.00000E+00	 0.00000E+00	 0.00000E+00	 1.00000E+00	 0.00000E+00	 0.00000E+00	 0.00000E+00	 1.00000E+00	 0.00000E+00	 1.00000E+00	 0.00000E+00	 0.00000E+00	-9.90000E+01	-9.90000E+01	-9.90000E+01	-9.90000E+01	 1.00000E+00	 0.00000E+00	 0.00000E+00	 0.00000E+00	 0.00000E+00	 0.00000E+00	 0.00000E+00	 1.00000E+00	 0.00000E+00	 1.00000E+00	 0.00000E+00	 0.00000E+00	 1.00000E+00	 0.00000E+00	 0.00000E+00	 0.00000E+00	 0.00000E+00	 0.00000E+00	 1.00000E+00	 0.00000E+00	 0.00000E+00	 0.00000E+00	 1.00000E+00	 0.00000E+00	 0.00000E+00	 0.00000E+00	 1.00000E+00	 0.00000E+00	 0.00000E+00	 0.00000E+00	 0.00000E+00	 1.00000E+00	 0.00000E+00	 0.00000E+00	 1.00000E+00	 0.00000E+00	 0.00000E+00	 1.00000E+00	 0.00000E+00	 0.00000E+00	 0.00000E+00	 0.00000E+00	 1.00000E+00	 0.00000E+00	 0.00000E+00	 1.00000E+00	 0.00000E+00	 0.00000E+00	 0.00000E+00	 0.00000E+00	 1.00000E+00	 0.00000E+00	 1.00000E+00	 0.00000E+00	 0.00000E+00	 0.00000E+00	 0.00000E+00	 0.00000E+00	 1.00000E+00	 0.00000E+00	 0.00000E+00	 1.00000E+00	 0.00000E+00	 0.00000E+00	 0.00000E+00	 1.00000E+00	 0.00000E+00	 0.00000E+00	 0.00000E+00	 0.00000E+00	 0.00000E+00	 1.00000E+00	 0.00000E+00	 1.00000E+00	 0.00000E+00	 0.00000E+00	 0.00000E+00	 0.00000E+00	 1.00000E+00	 0.00000E+00	 0.00000E+00	 0.00000E+00	 0.00000E+00	 1.00000E+00	 0.00000E+00	 0.00000E+00	 1.00000E+00	 0.00000E+00	 0.00000E+00	 0.00000E+00	 1.00000E+00	 0.00000E+00	 0.00000E+00	 0.00000E+00	 0.00000E+00	 1.00000E+00	 0.00000E+00	 0.00000E+00	 1.00000E+00	 0.00000E+00	 0.00000E+00	 1.00000E+00	 0.00000E+00	 0.00000E+00	 1.00000E+00	 0.00000E+00	 0.00000E+00	 0.00000E+00	 0.00000E+00	 0.00000E+00	 1.00000E+00	 0.00000E+00	 0.00000E+00	 0.00000E+00	 0.00000E+00	 1.00000E+00	 0.00000E+00	 0.00000E+00	 0.00000E+00	 1.00000E+00	 0.00000E+00	 0.00000E+00	 1.00000E+00	 0.00000E+00	 0.00000E+00	 0.00000E+00	 1.00000E+00	 0.00000E+00	 1.00000E+00	 0.00000E+00	 0.00000E+00	 0.00000E+00	 0.00000E+00	 0.00000E+00	 0.00000E+00	 1.00000E+00	 0.00000E+00	 1.00000E+00	 0.00000E+00	 0.00000E+00	 0.00000E+00	 0.00000E+00	 1.00000E+00	 0.00000E+00	 1.00000E+00	 0.00000E+00	 0.00000E+00	 0.00000E+00	 0.00000E+00	 0.00000E+00	 0.00000E+00	 1.00000E+00	 0.00000E+00	 0.00000E+00	 1.00000E+00	 0.00000E+00	 0.00000E+00	 0.00000E+00	 1.00000E+00	 0.00000E+00	 0.00000E+00	 1.00000E+00	 0.00000E+00	 0.00000E+00	 1.00000E+00	 0.00000E+00	 0.00000E+00	 0.00000E+00	 0.00000E+00	 0.00000E+00	 0.00000E+00	 1.00000E+00	 0.00000E+00	 1.00000E+00	 0.00000E+00	 0.00000E+00	 0.00000E+00	 1.00000E+00	 0.00000E+00	 0.00000E+00	 0.00000E+00	 1.00000E+00	 0.00000E+00	 0.00000E+00	 0.00000E+00	 1.00000E+00	 0.00000E+00	 0.00000E+00	 0.00000E+00	 0.00000E+00	 0.00000E+00	 1.00000E+00	 0.00000E+00	 1.00000E+00	 0.00000E+00	 0.00000E+00	 0.00000E+00	 0.00000E+00	 1.00000E+00	 0.00000E+00	 0.00000E+00	 1.00000E+00	 0.00000E+00	 0.00000E+00	 0.00000E+00	 0.00000E+00	 0.00000E+00	 1.00000E+00	 0.00000E+00	 1.00000E+00	 0.00000E+00	 0.00000E+00	 0.00000E+00	 1.00000E+00	 0.00000E+00	 0.00000E+00	 0.00000E+00	 1.00000E+00	 0.00000E+00	 0.00000E+00	 0.00000E+00	 0.00000E+00	 0.00000E+00	 1.00000E+00	 0.00000E+00	 1.00000E+00	 0.00000E+00	 0.00000E+00	 0.00000E+00	 0.00000E+00	 1.00000E+00	 0.00000E+00	 0.00000E+00	 0.00000E+00	 1.00000E+00	 0.00000E+00	 0.00000E+00	 1.00000E+00	 0.00000E+00	 0.00000E+00	 0.00000E+00	 0.00000E+00	 1.00000E+00	 0.00000E+00	 1.00000E+00	 0.00000E+00	 0.00000E+00	 0.00000E+00	 1.00000E+00	 0.00000E+00	 0.00000E+00	 0.00000E+00	 0.00000E+00	 1.00000E+00	 0.00000E+00	 0.00000E+00	 0.00000E+00	 1.00000E+00	 0.00000E+00	 0.00000E+00	 0.00000E+00	 1.00000E+00	 0.00000E+00	 0.00000E+00	 0.00000E+00	 1.00000E+00	 0.00000E+00	 0.00000E+00	 0.00000E+00	 0.00000E+00	 1.00000E+00	 0.00000E+00	 0.00000E+00	 0.00000E+00	 1.00000E+00	 0.00000E+00	 0.00000E+00	 1.00000E+00	 0.00000E+00	 0.00000E+00	 0.00000E+00	 0.00000E+00	 1.00000E+00	 0.00000E+00	 0.00000E+00	 1.00000E+00	 0.00000E+00	 0.00000E+00	 0.00000E+00	 0.00000E+00	 1.00000E+00	 0.00000E+00	 0.00000E+00	 0.00000E+00	 1.00000E+00	 0.00000E+00	 1.00000E+00	 0.00000E+00	 0.00000E+00	 0.00000E+00	 0.00000E+00	 1.00000E+00	 0.00000E+00	 0.00000E+00	 0.00000E+00	 1.00000E+00	 0.00000E+00	 0.00000E+00	 0.00000E+00	 0.00000E+00	 1.00000E+00	 0.00000E+00	 0.00000E+00	 1.00000E+00	 0.00000E+00	 0.00000E+00	 0.00000E+00	 0.00000E+00	 1.00000E+00	 0.00000E+00	 0.00000E+00	 1.00000E+00	 0.00000E+00	 0.00000E+00	 0.00000E+00	 1.00000E+00	 0.00000E+00	 0.00000E+00	 1.00000E+00	 0.00000E+00	 0.00000E+00	 0.00000E+00	 1.00000E+00	 0.00000E+00	 0.00000E+00	 0.00000E+00	 0.00000E+00	 0.00000E+00	 1.00000E+00	 0.00000E+00	 0.00000E+00	 0.00000E+00	 1.00000E+00	 0.00000E+00	 1.00000E+00	 0.00000E+00	 0.00000E+00	 0.00000E+00	 1.00000E+00	 0.00000E+00	 0.00000E+00	 0.00000E+00	 0.00000E+00	 1.00000E+00	 0.00000E+00	 0.00000E+00	 1.00000E+00	 0.00000E+00	 0.00000E+00	 0.00000E+00	 1.00000E+00	 0.00000E+00	 0.00000E+00	 0.00000E+00	 0.00000E+00	 0.00000E+00	 1.00000E+00	 0.00000E+00	 1.00000E+00	 0.00000E+00	 0.00000E+00	 0.00000E+00	 0.00000E+00	 0.00000E+00	 1.00000E+00	 0.00000E+00	 1.00000E+00	 0.00000E+00	 0.00000E+00	 0.00000E+00	 0.00000E+00	 0.00000E+00	 1.00000E+00	 0.00000E+00	 0.00000E+00	 1.00000E+00	 0.00000E+00	 0.00000E+00	 0.00000E+00	 0.00000E+00	 1.00000E+00	 0.00000E+00	 0.00000E+00	 0.00000E+00	 0.00000E+00	 1.00000E+00	 0.00000E+00	 0.00000E+00	 1.00000E+00	 0.00000E+00	 0.00000E+00	 1.00000E+00	 0.00000E+00	 0.00000E+00	 0.00000E+00	 1.00000E+00	 0.00000E+00	 0.00000E+00	 0.00000E+00	 1.00000E+00	 0.00000E+00	 0.00000E+00	 0.00000E+00	 1.00000E+00	 0.00000E+00	 0.00000E+00	 0.00000E+00	 0.00000E+00	 0.00000E+00	 1.00000E+00	 0.00000E+00	 0.00000E+00	 1.00000E+00	 0.00000E+00	 0.00000E+00	 8.33333E-01	 0.00000E+00	 1.66667E-01	 0.00000E+00	 1.00000E+00	 0.00000E+00	 0.00000E+00	 0.00000E+00	 0.00000E+00	 1.00000E+00	 0.00000E+00	 0.00000E+00	 1.00000E+00	 0.00000E+00	 0.00000E+00	 0.00000E+00	 1.00000E+00	 0.00000E+00	 0.00000E+00	 0.00000E+00	 1.00000E+00	 0.00000E+00	 0.00000E+00	 0.00000E+00	 1.00000E+00	 0.00000E+00	 0.00000E+00	 0.00000E+00	 0.00000E+00	 1.00000E+00	 0.00000E+00	 0.00000E+00	 0.00000E+00	 1.00000E+00	 0.00000E+00	 1.00000E+00	 0.00000E+00	 0.00000E+00	 0.00000E+00	 0.00000E+00	 0.00000E+00	 1.00000E+00	 0.00000E+00	 1.00000E+00	 0.00000E+00	 0.00000E+00	 0.00000E+00	 0.00000E+00	 1.00000E+00	 0.00000E+00	 0.00000E+00	 0.00000E+00	 0.00000E+00	 1.00000E+00	 0.00000E+00	 0.00000E+00	 0.00000E+00	 1.00000E+00	 0.00000E+00	 0.00000E+00	 0.00000E+00	 0.00000E+00	 1.00000E+00	 0.00000E+00	 0.00000E+00	 1.00000E+00	 0.00000E+00	 0.00000E+00	 0.00000E+00	 0.00000E+00	 1.00000E+00	 0.00000E+00	 0.00000E+00	 1.00000E+00	 0.00000E+00	 0.00000E+00	 0.00000E+00	 0.00000E+00	 1.00000E+00	 0.00000E+00	 0.00000E+00	 1.00000E+00	 0.00000E+00	 0.00000E+00	 0.00000E+00	 0.00000E+00	 1.00000E+00	 0.00000E+00	 0.00000E+00	 1.00000E+00	 0.00000E+00	 0.00000E+00	 1.00000E+00	 0.00000E+00	 0.00000E+00	 0.00000E+00	 1.00000E+00	 0.00000E+00	 0.00000E+00	 0.00000E+00	 0.00000E+00	 0.00000E+00	 1.00000E+00	 0.00000E+00	 0.00000E+00	 1.00000E+00	 0.00000E+00	 0.00000E+00	 0.00000E+00	 0.00000E+00	 1.00000E+00	 0.00000E+00	 0.00000E+00	 1.00000E+00	 0.00000E+00	 0.00000E+00	 0.00000E+00	 1.00000E+00	 0.00000E+00	 0.00000E+00	 1.00000E+00	 0.00000E+00	 0.00000E+00	 1.00000E+00	 0.00000E+00	 0.00000E+00	 0.00000E+00	 0.00000E+00	 0.00000E+00	 0.00000E+00	 1.00000E+00	 0.00000E+00	 0.00000E+00	 0.00000E+00	 1.00000E+00	 0.00000E+00	 0.00000E+00	 1.00000E+00	 0.00000E+00	 0.00000E+00	 1.00000E+00	 0.00000E+00	 0.00000E+00	 0.00000E+00	 1.00000E+00	 0.00000E+00	 0.00000E+00	 0.00000E+00	 0.00000E+00	 0.00000E+00	 1.00000E+00	 0.00000E+00	 0.00000E+00	 0.00000E+00	 1.00000E+00	 0.00000E+00	 1.00000E+00	 0.00000E+00	 0.00000E+00	 0.00000E+00	 0.00000E+00	 0.00000E+00	 1.00000E+00	 0.00000E+00	 0.00000E+00	 0.00000E+00	 1.00000E+00	 0.00000E+00	 0.00000E+00	 0.00000E+00	 1.00000E+00	 0.00000E+00	 1.00000E+00	 0.00000E+00	 0.00000E+00	 1.00000E+00	 0.00000E+00	 0.00000E+00	 0.00000E+00	 0.00000E+00	 0.00000E+00	 0.00000E+00	 1.00000E+00	 0.00000E+00	 0.00000E+00	 0.00000E+00	 1.00000E+00	 1.00000E+00	 0.00000E+00	 0.00000E+00	 0.00000E+00	 0.00000E+00	 0.00000E+00	 0.00000E+00	 1.00000E+00	 0.00000E+00	 0.00000E+00	 0.00000E+00	 1.00000E+00	 0.00000E+00	 0.00000E+00	 0.00000E+00	 1.00000E+00	 1.00000E+00	 0.00000E+00	 0.00000E+00	 0.00000E+00	 0.00000E+00	 0.00000E+00	 0.00000E+00	 1.00000E+00	 0.00000E+00	 1.00000E+00	 0.00000E+00	 0.00000E+00	 0.00000E+00	 0.00000E+00	 1.00000E+00	 0.00000E+00	 0.00000E+00	 0.00000E+00	 0.00000E+00	 1.00000E+00	 0.00000E+00	 0.00000E+00	 0.00000E+00	 1.00000E+00	 0.00000E+00	 0.00000E+00	 1.00000E+00	 0.00000E+00	 0.00000E+00	 1.00000E+00	 0.00000E+00	 0.00000E+00	 0.00000E+00	 0.00000E+00	 1.00000E+00	 0.00000E+00	 1.00000E+00	 0.00000E+00	 0.00000E+00	 0.00000E+00	-9.90000E+01	-9.90000E+01	-9.90000E+01	-9.90000E+01	 0.00000E+00	 0.00000E+00	 1.00000E+00	 0.00000E+00	 0.00000E+00	 0.00000E+00	 1.00000E+00	 0.00000E+00	 0.00000E+00	 0.00000E+00	 1.00000E+00	 0.00000E+00	 0.00000E+00	 0.00000E+00	 1.00000E+00	 0.00000E+00	 1.00000E+00	 0.00000E+00	 0.00000E+00	 0.00000E+00	 0.00000E+00	 1.00000E+00	 0.00000E+00	 0.00000E+00	 0.00000E+00	 0.00000E+00	 0.00000E+00	 1.00000E+00	 0.00000E+00	 0.00000E+00	 0.00000E+00	 1.00000E+00	 0.00000E+00	 0.00000E+00	 1.00000E+00	 0.00000E+00	 0.00000E+00	 0.00000E+00	 1.00000E+00	 0.00000E+00	 0.00000E+00	 1.00000E+00	 0.00000E+00	 0.00000E+00	 0.00000E+00	 1.00000E+00	 0.00000E+00	 0.00000E+00	 0.00000E+00	 0.00000E+00	 1.00000E+00	 0.00000E+00	 0.00000E+00	 0.00000E+00	 0.00000E+00	 1.00000E+00	 0.00000E+00	 0.00000E+00	 1.00000E+00	 0.00000E+00	 0.00000E+00	 0.00000E+00	 1.00000E+00	 0.00000E+00	 0.00000E+00	 0.00000E+00	 1.00000E+00	 0.00000E+00	-9.90000E+01	-9.90000E+01	-9.90000E+01	-9.90000E+01	-9.90000E+01	-9.90000E+01	-9.90000E+01	-9.90000E+01	-9.90000E+01	-9.90000E+01	-9.90000E+01	-9.90000E+01	-9.90000E+01	-9.90000E+01	-9.90000E+01	-9.90000E+01	 0.00000E+00	 1.00000E+00	 0.00000E+00	 0.00000E+00	 0.00000E+00	 0.00000E+00	 1.00000E+00	 0.00000E+00	 0.00000E+00	 0.00000E+00	 1.00000E+00	 0.00000E+00	 1.00000E+00	 0.00000E+00	 0.00000E+00	 0.00000E+00	 0.00000E+00	 0.00000E+00	 0.00000E+00	 1.00000E+00	 1.00000E+00	 0.00000E+00	 0.00000E+00	 0.00000E+00	 0.00000E+00	 1.00000E+00	 0.00000E+00	 0.00000E+00	 0.00000E+00	 0.00000E+00	 0.00000E+00	 1.00000E+00	 0.00000E+00	 0.00000E+00	 1.00000E+00	 0.00000E+00	 0.00000E+00	 0.00000E+00	 1.00000E+00	 0.00000E+00	 0.00000E+00	 1.00000E+00	 0.00000E+00	 0.00000E+00	 0.00000E+00	 1.00000E+00	 0.00000E+00	 0.00000E+00	 0.00000E+00	 0.00000E+00	 0.00000E+00	 1.00000E+00	 0.00000E+00	 1.00000E+00	 0.00000E+00	 0.00000E+00	 0.00000E+00	 1.00000E+00	 0.00000E+00	 0.00000E+00	 0.00000E+00	 1.00000E+00	 0.00000E+00	 0.00000E+00	 0.00000E+00	 0.00000E+00	 1.00000E+00	 0.00000E+00	 0.00000E+00	 0.00000E+00	 0.00000E+00	 1.00000E+00	 0.00000E+00	 0.00000E+00	 1.00000E+00	 0.00000E+00	 0.00000E+00	 0.00000E+00	 0.00000E+00	 1.00000E+00	 0.00000E+00	 0.00000E+00	 1.00000E+00	 0.00000E+00	 0.00000E+00	 1.00000E+00	 0.00000E+00	 0.00000E+00	 0.00000E+00	 1.00000E+00	 0.00000E+00	 0.00000E+00	 0.00000E+00	 0.00000E+00	 1.00000E+00	 0.00000E+00	 1.00000E+00	 0.00000E+00	 0.00000E+00	 0.00000E+00	 1.00000E+00	 0.00000E+00	 0.00000E+00	 0.00000E+00	 0.00000E+00	 1.00000E+00	 0.00000E+00	 0.00000E+00	 0.00000E+00	 0.00000E+00	 1.00000E+00	 0.00000E+00	 0.00000E+00	 0.00000E+00	 1.00000E+00	 0.00000E+00	 0.00000E+00	 1.00000E+00	 0.00000E+00	 0.00000E+00	 0.00000E+00	 1.00000E+00	 0.00000E+00	 0.00000E+00	 0.00000E+00	 1.00000E+00	 0.00000E+00	 0.00000E+00	 0.00000E+00	 0.00000E+00	 1.00000E+00	 0.00000E+00	 0.00000E+00	 1.00000E+00	 0.00000E+00	 0.00000E+00	 0.00000E+00	 0.00000E+00	 1.00000E+00	 0.00000E+00	 0.00000E+00	 0.00000E+00	 1.00000E+00	 0.00000E+00	 0.00000E+00	 0.00000E+00	 0.00000E+00	 1.00000E+00	 0.00000E+00	 0.00000E+00	 0.00000E+00	 1.00000E+00	 0.00000E+00	 0.00000E+00	 1.00000E+00	 0.00000E+00	 0.00000E+00	 0.00000E+00	 1.00000E+00	 0.00000E+00	 0.00000E+00	 1.00000E+00	 0.00000E+00	 0.00000E+00	 0.00000E+00	 1.00000E+00	 0.00000E+00	 0.00000E+00	 0.00000E+00	 0.00000E+00	 0.00000E+00	 1.00000E+00	 1.00000E+00	 0.00000E+00	 0.00000E+00	 0.00000E+00	 1.00000E+00	 0.00000E+00	 0.00000E+00	 0.00000E+00	 1.00000E+00	 0.00000E+00	 0.00000E+00	 0.00000E+00	 0.00000E+00	 0.00000E+00	 0.00000E+00	 1.00000E+00	 1.00000E+00	 0.00000E+00	 0.00000E+00	 0.00000E+00	 0.00000E+00	 1.00000E+00	 0.00000E+00	 0.00000E+00	 0.00000E+00	 0.00000E+00	 1.00000E+00	 0.00000E+00	 1.00000E+00	 0.00000E+00	 0.00000E+00	 0.00000E+00	 0.00000E+00	 0.00000E+00	 1.00000E+00	 0.00000E+00	 0.00000E+00	 0.00000E+00	 0.00000E+00	 1.00000E+00	 0.00000E+00	 1.00000E+00	 0.00000E+00	 0.00000E+00	 0.00000E+00	 0.00000E+00	 1.00000E+00	 0.00000E+00	 0.00000E+00	 0.00000E+00	 0.00000E+00	 1.00000E+00	 0.00000E+00	 1.00000E+00	 0.00000E+00	 0.00000E+00	 0.00000E+00	 0.00000E+00	 1.00000E+00	 0.00000E+00	 0.00000E+00	 0.00000E+00	 0.00000E+00	 1.00000E+00	 0.00000E+00	 1.00000E+00	 0.00000E+00	 0.00000E+00	 0.00000E+00	 0.00000E+00	 1.00000E+00	 0.00000E+00	 0.00000E+00	 0.00000E+00	 1.00000E+00	 0.00000E+00	 0.00000E+00	 1.00000E+00	 0.00000E+00	 0.00000E+00	 0.00000E+00	 0.00000E+00	 1.00000E+00	 0.00000E+00	 1.00000E+00	 0.00000E+00	 0.00000E+00	 0.00000E+00	 0.00000E+00	 0.00000E+00	 0.00000E+00	 1.00000E+00	 0.00000E+00	 0.00000E+00	 1.00000E+00	 0.00000E+00	 0.00000E+00	 0.00000E+00	 1.00000E+00	 0.00000E+00	 1.00000E+00	 0.00000E+00	 0.00000E+00	 0.00000E+00	 0.00000E+00	 1.00000E+00	 0.00000E+00	 0.00000E+00	 0.00000E+00	 0.00000E+00	 1.00000E+00	 0.00000E+00	 0.00000E+00	 0.00000E+00	 0.00000E+00	 1.00000E+00	 0.00000E+00	 1.00000E+00	 0.00000E+00	 0.00000E+00	 0.00000E+00	 0.00000E+00	 1.00000E+00	 0.00000E+00	 0.00000E+00	 0.00000E+00	 0.00000E+00	 1.00000E+00	 0.00000E+00	 0.00000E+00	 1.00000E+00	 0.00000E+00	 1.00000E+00	 0.00000E+00	 0.00000E+00	 0.00000E+00	 0.00000E+00	 1.00000E+00	 0.00000E+00	 0.00000E+00	 0.00000E+00	 0.00000E+00	 1.00000E+00	 0.00000E+00	 0.00000E+00	 0.00000E+00	 0.00000E+00	 1.00000E+00	 0.00000E+00	 0.00000E+00	 0.00000E+00	 1.00000E+00	 0.00000E+00	 1.00000E+00	 0.00000E+00	 0.00000E+00	 0.00000E+00	 0.00000E+00	 1.00000E+00	 0.00000E+00	 0.00000E+00	 0.00000E+00	 1.00000E+00	 0.00000E+00	 0.00000E+00	 0.00000E+00	 0.00000E+00	 1.00000E+00	 0.00000E+00	 0.00000E+00	 1.00000E+00	 0.00000E+00	 0.00000E+00	 0.00000E+00	 1.00000E+00	 0.00000E+00	 0.00000E+00	 0.00000E+00	 0.00000E+00	 1.00000E+00	 0.00000E+00	 1.00000E+00	 0.00000E+00	 0.00000E+00	 1.00000E+00	 0.00000E+00	 0.00000E+00	 0.00000E+00	 1.00000E+00	 0.00000E+00	 0.00000E+00	 0.00000E+00	 1.00000E+00	 0.00000E+00	 0.00000E+00	 0.00000E+00	 0.00000E+00	 0.00000E+00	 0.00000E+00	 1.00000E+00	 1.00000E+00	 0.00000E+00	 0.00000E+00	 0.00000E+00	 1.00000E+00	 0.00000E+00	 0.00000E+00	 0.00000E+00	 1.00000E+00	 0.00000E+00	 0.00000E+00	 0.00000E+00	-9.90000E+01	-9.90000E+01	-9.90000E+01	-9.90000E+01	-9.90000E+01	-9.90000E+01	-9.90000E+01	-9.90000E+01	 0.00000E+00	 1.00000E+00	 0.00000E+00	 0.00000E+00	 0.00000E+00	 1.00000E+00	 0.00000E+00	 0.00000E+00	 0.00000E+00	 0.00000E+00	 0.00000E+00	 1.00000E+00	 0.00000E+00	 1.00000E+00	 0.00000E+00	 0.00000E+00	 0.00000E+00	 0.00000E+00	 1.00000E+00	 0.00000E+00	 1.00000E+00	 0.00000E+00	 0.00000E+00	 0.00000E+00	 0.00000E+00	 0.00000E+00	 1.00000E+00	 0.00000E+00	 0.00000E+00	 1.00000E+00	 0.00000E+00	 0.00000E+00	 0.00000E+00	 0.00000E+00	 0.00000E+00	 1.00000E+00	 0.00000E+00	 1.00000E+00	 0.00000E+00	 0.00000E+00	 0.00000E+00	 1.00000E+00	 0.00000E+00	 0.00000E+00	 0.00000E+00	 1.00000E+00	 0.00000E+00	 0.00000E+00	 0.00000E+00	 0.00000E+00	 1.00000E+00	 0.00000E+00	 0.00000E+00	 0.00000E+00	 0.00000E+00	 1.00000E+00	 0.00000E+00	 1.00000E+00	 0.00000E+00	 0.00000E+00	 0.00000E+00	 0.00000E+00	 1.00000E+00	 0.00000E+00	 0.00000E+00	 1.00000E+00	 0.00000E+00	 0.00000E+00	 0.00000E+00	 0.00000E+00	 1.00000E+00	 0.00000E+00	 0.00000E+00	 1.00000E+00	 0.00000E+00	 0.00000E+00	 0.00000E+00	 0.00000E+00	 1.00000E+00	 0.00000E+00	 0.00000E+00	 0.00000E+00	 0.00000E+00	 1.00000E+00	 0.00000E+00	 0.00000E+00	 1.00000E+00	 0.00000E+00	 0.00000E+00	 0.00000E+00	 1.00000E+00	 0.00000E+00	 0.00000E+00	 1.00000E+00	 0.00000E+00	 0.00000E+00	 0.00000E+00	 0.00000E+00	 0.00000E+00	 1.00000E+00	 0.00000E+00	 1.00000E+00	 0.00000E+00	 0.00000E+00	 1.00000E+00	 0.00000E+00	 0.00000E+00	 0.00000E+00	 0.00000E+00	 1.00000E+00	 0.00000E+00	 0.00000E+00	 0.00000E+00	 1.00000E+00	 0.00000E+00	 0.00000E+00	 0.00000E+00	 0.00000E+00	 1.00000E+00	 0.00000E+00	 1.00000E+00	 0.00000E+00	 0.00000E+00	 0.00000E+00	 0.00000E+00	 1.00000E+00	 0.00000E+00	 0.00000E+00	 0.00000E+00	 1.00000E+00	 0.00000E+00	 0.00000E+00	 0.00000E+00	 1.00000E+00	 0.00000E+00	 0.00000E+00	 0.00000E+00	 0.00000E+00	 0.00000E+00	 1.00000E+00	 0.00000E+00	 0.00000E+00	 1.00000E+00	 0.00000E+00	 1.00000E+00	 0.00000E+00	 0.00000E+00	 0.00000E+00	 1.00000E+00	 0.00000E+00	 0.00000E+00	 0.00000E+00	 0.00000E+00	 0.00000E+00	 1.00000E+00	 0.00000E+00	 0.00000E+00	 1.00000E+00	 0.00000E+00	 0.00000E+00	 0.00000E+00	 0.00000E+00	 1.00000E+00	 0.00000E+00	 0.00000E+00	 0.00000E+00	 0.00000E+00	 1.00000E+00	 0.00000E+00	 0.00000E+00	 0.00000E+00	 1.00000E+00	 0.00000E+00	 0.00000E+00	 1.00000E+00	 0.00000E+00	 0.00000E+00	 0.00000E+00	 0.00000E+00	 1.00000E+00	 0.00000E+00	 1.00000E+00	 0.00000E+00	 0.00000E+00	 1.00000E+00	 0.00000E+00	 0.00000E+00	 0.00000E+00	 1.00000E+00	 0.00000E+00	 0.00000E+00	 0.00000E+00	 0.00000E+00	 1.00000E+00	 0.00000E+00	 0.00000E+00	 1.00000E+00	 0.00000E+00	 0.00000E+00	 0.00000E+00	 0.00000E+00	 0.00000E+00	 1.00000E+00	 0.00000E+00	 0.00000E+00	 1.00000E+00	 0.00000E+00	 0.00000E+00	 0.00000E+00	 0.00000E+00	 1.00000E+00	 0.00000E+00	 0.00000E+00	 8.33333E-01	 0.00000E+00	 1.66667E-01	 1.00000E+00	 0.00000E+00	 0.00000E+00	 0.00000E+00	 0.00000E+00	 1.00000E+00	 0.00000E+00	 0.00000E+00	 0.00000E+00	 0.00000E+00	 1.00000E+00	 0.00000E+00	 0.00000E+00	 1.00000E+00	 0.00000E+00	 0.00000E+00	 1.00000E+00	 0.00000E+00	 0.00000E+00	 0.00000E+00	 0.00000E+00	 0.00000E+00	 0.00000E+00	 1.00000E+00	 0.00000E+00	 1.00000E+00	 0.00000E+00	 0.00000E+00
Ghd_2_CGreece     	[5]	 1.00000E+00	 0.00000E+00	 0.00000E+00	 0.00000E+00	 0.00000E+00	 0.00000E+00	 0.00000E+00	 1.00000E+00	 0.00000E+00	 0.00000E+00	 0.00000E+00	 1.00000E+00	 0.00000E+00	 0.00000E+00	 1.00000E+00	 0.00000E+00	 0.00000E+00	 0.00000E+00	 0.00000E+00	 1.00000E+00	 0.00000E+00	 1.00000E+00	 0.00000E+00	 0.00000E+00	 0.00000E+00	 0.00000E+00	 1.00000E+00	 0.00000E+00	 1.00000E+00	 0.00000E+00	 0.00000E+00	 0.00000E+00	 1.00000E+00	 0.00000E+00	 0.00000E+00	 0.00000E+00	 1.00000E+00	 0.00000E+00	 0.00000E+00	 0.00000E+00	 0.00000E+00	 1.00000E+00	 0.00000E+00	 0.00000E+00	 0.00000E+00	 1.00000E+00	 0.00000E+00	 0.00000E+00	 0.00000E+00	 0.00000E+00	 0.00000E+00	 1.00000E+00	 0.00000E+00	 0.00000E+00	 1.00000E+00	 0.00000E+00	 0.00000E+00	 1.00000E+00	 0.00000E+00	 0.00000E+00	 0.00000E+00	 1.00000E+00	 0.00000E+00	 0.00000E+00	 0.00000E+00	 0.00000E+00	 0.00000E+00	 1.00000E+00	 1.00000E+00	 0.00000E+00	 0.00000E+00	 0.00000E+00	 0.00000E+00	 0.00000E+00	 1.00000E+00	 0.00000E+00	 0.00000E+00	 1.00000E+00	 0.00000E+00	 0.00000E+00	 1.00000E+00	 0.00000E+00	 0.00000E+00	 0.00000E+00	 0.00000E+00	 0.00000E+00	 1.00000E+00	 0.00000E+00	 1.00000E+00	 0.00000E+00	 0.00000E+00	 0.00000E+00	 1.00000E+00	 0.00000E+00	 0.00000E+00	 0.00000E+00	 0.00000E+00	 1.00000E+00	 0.00000E+00	 0.00000E+00	 0.00000E+00	 0.00000E+00	 1.00000E+00	 0.00000E+00	 1.00000E+00	 0.00000E+00	 0.00000E+00	 0.00000E+00	 0.00000E+00	 1.00000E+00	 0.00000E+00	 0.00000E+00	 0.00000E+00	 1.00000E+00	 0.00000E+00	 0.00000E+00	 0.00000E+00	 1.00000E+00	 0.00000E+00	 0.00000E+00	 0.00000E+00	 0.00000E+00	 1.00000E+00	 0.00000E+00	 0.00000E+00	 1.00000E+00	 0.00000E+00	 0.00000E+00	 0.00000E+00	 0.00000E+00	 1.00000E+00	 0.00000E+00	 1.00000E+00	 0.00000E+00	 0.00000E+00	 0.00000E+00	 1.00000E+00	 0.00000E+00	 0.00000E+00	 0.00000E+00	 0.00000E+00	 1.00000E+00	 0.00000E+00	 0.00000E+00	 0.00000E+00	 8.00000E-01	 0.00000E+00	 2.00000E-01	 0.00000E+00	 0.00000E+00	 0.00000E+00	 1.00000E+00	 0.00000E+00	 0.00000E+00	 1.00000E+00	 0.00000E+00	 0.00000E+00	 0.00000E+00	 0.00000E+00	 1.00000E+00	 0.00000E+00	 0.00000E+00	 0.00000E+00	 1.00000E+00	 0.00000E+00	 0.00000E+00	 0.00000E+00	 1.00000E+00	 0.00000E+00	 0.00000E+00	 0.00000E+00	 1.00000E+00	-9.90000E+01	-9.90000E+01	-9.90000E+01	-9.90000E+01	 1.00000E+00	 0.00000E+00	 0.00000E+00	 0.00000E+00	 0.00000E+00	 0.00000E+00	 0.00000E+00	 1.00000E+00	 0.00000E+00	 1.00000E+00	 0.00000E+00	 0.00000E+00	 1.00000E+00	 0.00000E+00	 0.00000E+00	 0.00000E+00	 0.00000E+00	 0.00000E+00	 1.00000E+00	 0.00000E+00	 0.00000E+00	 0.00000E+00	 1.00000E+00	 0.00000E+00	 0.00000E+00	 0.00000E+00	 1.00000E+00	 0.00000E+00	 0.00000E+00	 0.00000E+00	 0.00000E+00	 1.00000E+00	 0.00000E+00	 0.00000E+00	 1.00000E+00	 0.00000E+00	 0.00000E+00	 1.00000E+00	 0.00000E+00	 0.00000E+00	 4.00000E-01	 0.00000E+00	 6.00000E-01	 0.00000E+00	 0.00000E+00	 0.00000E+00	 0.00000E+00	 1.00000E+00	 1.00000E+00	 0.00000E+00	 0.00000E+00	 0.00000E+00	 1.00000E+00	 0.00000E+00	 0.00000E+00	 0.00000E+00	 0.00000E+00	 0.00000E+00	 1.00000E+00	 0.00000E+00	 0.00000E+00	 1.00000E+00	 0.00000E+00	 0.00000E+00	 0.00000E+00	 1.00000E+00	 0.00000E+00	 0.00000E+00	 0.00000E+00	 1.00000E+00	 0.00000E+00	 0.00000E+00	 0.00000E+00	 1.00000E+00	 0.00000E+00	 0.00000E+00	 0.00000E+00	 0.00000E+00	 1.00000E+00	 0.00000E+00	 0.00000E+00	 0.00000E+00	 0.00000E+00	 1.00000E+00	 0.00000E+00	 0.00000E+00	 1.00000E+00	 0.00000E+00	 0.00000E+00	 0.00000E+00	 1.00000E+00	 0.00000E+00	 0.00000E+00	 0.00000E+00	 0.00000E+00	 1.00000E+00	 0.00000E+00	 0.00000E+00	 1.00000E+00	 0.00000E+00	 0.00000E+00	 1.00000E+00	 0.00000E+00	 0.00000E+00	 0.00000E+00	 0.00000E+00	 1.00000E+00	 0.00000E+00	 0.00000E+00	 0.00000E+00	 1.00000E+00	 0.00000E+00	 0.00000E+00	 0.00000E+00	 0.00000E+00	 1.00000E+00	 0.00000E+00	 0.00000E+00	 0.00000E+00	 1.00000E+00	 0.00000E+00	 0.00000E+00	 1.00000E+00	 0.00000E+00	 0.00000E+00	 0.00000E+00	 1.00000E+00	 0.00000E+00	 1.00000E+00	 0.00000E+00	 0.00000E+00	 0.00000E+00	 0.00000E+00	 0.00000E+00	 0.00000E+00	 1.00000E+00	 0.00000E+00	 1.00000E+00	 0.00000E+00	 0.00000E+00	 0.00000E+00	 0.00000E+00	 1.00000E+00	 0.00000E+00	 1.00000E+00	 0.00000E+00	 0.00000E+00	 0.00000E+00	 0.00000E+00	 0.00000E+00	 0.00000E+00	 1.00000E+00	 0.00000E+00	 0.00000E+00	 1.00000E+00	 0.00000E+00	 0.00000E+00	 0.00000E+00	 1.00000E+00	 0.00000E+00	 0.00000E+00	 1.00000E+00	 0.00000E+00	 0.00000E+00	 1.00000E+00	 0.00000E+00	 0.00000E+00	 0.00000E+00	 0.00000E+00	 1.00000E+00	 0.00000E+00	 0.00000E+00	 0.00000E+00	 1.00000E+00	 0.00000E+00	 0.00000E+00	 0.00000E+00	 1.00000E+00	 0.00000E+00	 0.00000E+00	 0.00000E+00	 1.00000E+00	 0.00000E+00	 0.00000E+00	 0.00000E+00	 1.00000E+00	 0.00000E+00	 0.00000E+00	 0.00000E+00	 0.00000E+00	 0.00000E+00	 1.00000E+00	 0.00000E+00	 1.00000E+00	 0.00000E+00	 0.00000E+00	 0.00000E+00	 0.00000E+00	 1.00000E+00	 0.00000E+00	 0.00000E+00	 1.00000E+00	 0.00000E+00	 0.00000E+00	 0.00000E+00	 0.00000E+00	 0.00000E+00	 1.00000E+00	 0.00000E+00	 1.00000E+00	 0.00000E+00	 0.00000E+00	 0.00000E+00	 1.00000E+00	 0.00000E+00	 0.00000E+00	 0.00000E+00	 1.00000E+00	 0.00000E+00	 0.00000E+00	 0.00000E+00	 0.00000E+00	 0.00000E+00	 1.00000E+00	 0.00000E+00	 1.00000E+00	 0.00000E+00	 0.00000E+00	 0.00000E+00	 0.00000E+00	 1.00000E+00	 0.00000E+00	 0.00000E+00	 0.00000E+00	 1.00000E+00	 0.00000E+00	 0.00000E+00	 1.00000E+00	 0.00000E+00	 0.00000E+00	 0.00000E+00	 0.00000E+00	 1.00000E+00	 0.00000E+00	 1.00000E+00	 0.00000E+00	 0.00000E+00	 0.00000E+00	 1.00000E+00	 0.00000E+00	 0.00000E+00	 0.00000E+00	 0.00000E+00	 1.00000E+00	 0.00000E+00	 0.00000E+00	 0.00000E+00	 1.00000E+00	 0.00000E+00	 0.00000E+00	 0.00000E+00	 1.00000E+00	 0.00000E+00	 0.00000E+00	 0.00000E+00	 1.00000E+00	 0.00000E+00	 0.00000E+00	 0.00000E+00	 0.00000E+00	 1.00000E+00	 0.00000E+00	 0.00000E+00	 0.00000E+00	 1.00000E+00	 0.00000E+00	 0.00000E+00	 1.00000E+00	 0.00000E+00	 0.00000E+00	 0.00000E+00	 0.00000E+00	 1.00000E+00	 0.00000E+00	 0.00000E+00	 1.00000E+00	 0.00000E+00	 0.00000E+00	 0.00000E+00	 0.00000E+00	 1.00000E+00	 0.00000E+00	 0.00000E+00	 0.00000E+00	 1.00000E+00	 0.00000E+00	 1.00000E+00	 0.00000E+00	 0.00000E+00	 0.00000E+00	 0.00000E+00	 1.00000E+00	 0.00000E+00	 0.00000E+00	 0.00000E+00	 1.00000E+00	 0.00000E+00	 0.00000E+00	 0.00000E+00	 0.00000E+00	 1.00000E+00	 0.00000E+00	 0.00000E+00	 1.00000E+00	 0.00000E+00	 0.00000E+00	 0.00000E+00	 0.00000E+00	 1.00000E+00	 0.00000E+00	 0.00000E+00	 1.00000E+00	 0.00000E+00	 0.00000E+00	 0.00000E+00	 1.00000E+00	 0.00000E+00	 0.00000E+00	 1.00000E+00	 0.00000E+00	 0.00000E+00	 0.00000E+00	 1.00000E+00	 0.00000E+00	 0.00000E+00	 0.00000E+00	 0.00000E+00	 0.00000E+00	 1.00000E+00	 0.00000E+00	 0.00000E+00	 0.00000E+00	 1.00000E+00	 0.00000E+00	 1.00000E+00	 0.00000E+00	 0.00000E+00	 0.00000E+00	 1.00000E+00	 0.00000E+00	 0.00000E+00	 0.00000E+00	 0.00000E+00	 1.00000E+00	 0.00000E+00	 0.00000E+00	 1.00000E+00	 0.00000E+00	 0.00000E+00	 0.00000E+00	 1.00000E+00	 0.00000E+00	 0.00000E+00	 0.00000E+00	 0.00000E+00	 0.00000E+00	 1.00000E+00	 0.00000E+00	 1.00000E+00	 0.00000E+00	 0.00000E+00	 0.00000E+00	 0.00000E+00	 0.00000E+00	 1.00000E+00	 0.00000E+00	 1.00000E+00	 0.00000E+00	 0.00000E+00	 0.00000E+00	 0.00000E+00	 0.00000E+00	 1.00000E+00	 0.00000E+00	 0.00000E+00	 0.00000E+00	 0.00000E+00	 1.00000E+00	 0.00000E+00	 0.00000E+00	 1.00000E+00	 0.00000E+00	 0.00000E+00	 0.00000E+00	 0.00000E+00	 1.00000E+00	 0.00000E+00	 0.00000E+00	 1.00000E+00	 0.00000E+00	 0.00000E+00	 1.00000E+00	 0.00000E+00	 0.00000E+00	 0.00000E+00	 1.00000E+00	 0.00000E+00	 0.00000E+00	 0.00000E+00	 1.00000E+00	 0.00000E+00	 0.00000E+00	 0.00000E+00	 0.00000E+00	 0.00000E+00	 1.00000E+00	 0.00000E+00	 0.00000E+00	 0.00000E+00	 1.00000E+00	 0.00000E+00	 0.00000E+00	 1.00000E+00	 0.00000E+00	 0.00000E+00	 0.00000E+00	 0.00000E+00	 1.00000E+00	 0.00000E+00	 1.00000E+00	 0.00000E+00	 0.00000E+00	 0.00000E+00	 0.00000E+00	 1.00000E+00	 0.00000E+00	 0.00000E+00	 1.00000E+00	 0.00000E+00	 0.00000E+00	 0.00000E+00	 1.00000E+00	 0.00000E+00	 0.00000E+00	 0.00000E+00	 1.00000E+00	 0.00000E+00	 0.00000E+00	 0.00000E+00	 1.00000E+00	 0.00000E+00	 0.00000E+00	 0.00000E+00	 0.00000E+00	 1.00000E+00	 0.00000E+00	 0.00000E+00	 0.00000E+00	 1.00000E+00	 0.00000E+00	 1.00000E+00	 0.00000E+00	 0.00000E+00	 0.00000E+00	 1.00000E+00	 0.00000E+00	 0.00000E+00	 0.00000E+00	 1.00000E+00	 0.00000E+00	 0.00000E+00	 0.00000E+00	 0.00000E+00	 1.00000E+00	 0.00000E+00	 0.00000E+00	 0.00000E+00	 0.00000E+00	 1.00000E+00	 0.00000E+00	 0.00000E+00	 0.00000E+00	 1.00000E+00	 0.00000E+00	 0.00000E+00	 0.00000E+00	 0.00000E+00	 1.00000E+00	 0.00000E+00	 0.00000E+00	 1.00000E+00	 0.00000E+00	 0.00000E+00	 1.00000E+00	 0.00000E+00	 0.00000E+00	 0.00000E+00	 0.00000E+00	 1.00000E+00	 0.00000E+00	 0.00000E+00	 1.00000E+00	 0.00000E+00	 0.00000E+00	 0.00000E+00	 0.00000E+00	 1.00000E+00	 0.00000E+00	 0.00000E+00	 0.00000E+00	 0.00000E+00	 1.00000E+00	 0.00000E+00	 0.00000E+00	 1.00000E+00	 0.00000E+00	 0.00000E+00	 1.00000E+00	 0.00000E+00	 0.00000E+00	 0.00000E+00	 0.00000E+00	 0.00000E+00	 1.00000E+00	 0.00000E+00	 0.00000E+00	 0.00000E+00	 1.00000E+00	 0.00000E+00	 0.00000E+00	 1.00000E+00	 0.00000E+00	 0.00000E+00	 0.00000E+00	 0.00000E+00	 1.00000E+00	 0.00000E+00	 0.00000E+00	 1.00000E+00	 0.00000E+00	 0.00000E+00	 0.00000E+00	 1.00000E+00	 0.00000E+00	 0.00000E+00	 1.00000E+00	 0.00000E+00	 0.00000E+00	 1.00000E+00	 0.00000E+00	 0.00000E+00	 0.00000E+00	 0.00000E+00	 0.00000E+00	 0.00000E+00	 1.00000E+00	 0.00000E+00	 0.00000E+00	 0.00000E+00	 1.00000E+00	 0.00000E+00	 0.00000E+00	 1.00000E+00	 0.00000E+00	 0.00000E+00	 1.00000E+00	 0.00000E+00	 0.00000E+00	 0.00000E+00	 1.00000E+00	 0.00000E+00	 0.00000E+00	 0.00000E+00	 0.00000E+00	 0.00000E+00	 1.00000E+00	 0.00000E+00	 0.00000E+00	 0.00000E+00	 1.00000E+00	 0.00000E+00	 1.00000E+00	 0.00000E+00	 0.00000E+00	 0.00000E+00	 0.00000E+00	 0.00000E+00	 1.00000E+00	 0.00000E+00	 0.00000E+00	 0.00000E+00	 1.00000E+00	 0.00000E+00	 0.00000E+00	 0.00000E+00	 1.00000E+00	 0.00000E+00	 1.00000E+00	 0.00000E+00	 0.00000E+00	 1.00000E+00	 0.00000E+00	 0.00000E+00	 0.00000E+00	 0.00000E+00	 0.00000E+00	 0.00000E+00	 1.00000E+00	 0.00000E+00	 0.00000E+00	 0.00000E+00	 1.00000E+00	 1.00000E+00	 0.00000E+00	 0.00000E+00	 0.00000E+00	 0.00000E+00	 0.00000E+00	 0.00000E+00	 1.00000E+00	 0.00000E+00	 0.00000E+00	 0.00000E+00	 1.00000E+00	 0.00000E+00	 0.00000E+00	 0.00000E+00	 1.00000E+00	 1.00000E+00	 0.00000E+00	 0.00000E+00	 0.00000E+00	 0.00000E+00	 0.00000E+00	 0.00000E+00	 1.00000E+00	 0.00000E+00	 1.00000E+00	 0.00000E+00	 0.00000E+00	 2.00000E-01	 0.00000E+00	 8.00000E-01	 0.00000E+00	 0.00000E+00	 0.00000E+00	 0.00000E+00	 1.00000E+00	 0.00000E+00	 0.00000E+00	 0.00000E+00	 1.00000E+00	 0.00000E+00	 0.00000E+00	 1.00000E+00	 0.00000E+00	 0.00000E+00	 1.00000E+00	 0.00000E+00	 0.00000E+00	 0.00000E+00	 0.00000E+00	 1.00000E+00	 0.00000E+00	 1.00000E+00	 0.00000E+00	 0.00000E+00	 0.00000E+00	-9.90000E+01	-9.90000E+01	-9.90000E+01	-9.90000E+01	 0.00000E+00	 0.00000E+00	 1.00000E+00	 0.00000E+00	 0.00000E+00	 0.00000E+00	 1.00000E+00	 0.00000E+00	 0.00000E+00	 0.00000E+00	 1.00000E+00	 0.00000E+00	 0.00000E+00	 0.00000E+00	 1.00000E+00	 0.00000E+00	 1.00000E+00	 0.00000E+00	 0.00000E+00	 0.00000E+00	 0.00000E+00	 1.00000E+00	 0.00000E+00	 0.00000E+00	 0.00000E+00	 0.00000E+00	 0.00000E+00	 1.00000E+00	 0.00000E+00	 0.00000E+00	 0.00000E+00	 1.00000E+00	 0.00000E+00	 0.00000E+00	 1.00000E+00	 0.00000E+00	 0.00000E+00	 0.00000E+00	 1.00000E+00	 0.00000E+00	 0.00000E+00	 1.00000E+00	 0.00000E+00	 0.00000E+00	 0.00000E+00	 1.00000E+00	 0.00000E+00	 0.00000E+00	 1.00000E+00	 0.00000E+00	 0.00000E+00	 0.00000E+00	 0.00000E+00	 0.00000E+00	 0.00000E+00	 1.00000E+00	 0.00000E+00	 0.00000E+00	 1.00000E+00	 0.00000E+00	 0.00000E+00	 0.00000E+00	 1.00000E+00	 0.00000E+00	 0.00000E+00	 0.00000E+00	 1.00000E+00	 0.00000E+00	-9.90000E+01	-9.90000E+01	-9.90000E+01	-9.90000E+01	-9.90000E+01	-9.90000E+01	-9.90000E+01	-9.90000E+01	-9.90000E+01	-9.90000E+01	-9.90000E+01	-9.90000E+01	-9.90000E+01	-9.90000E+01	-9.90000E+01	-9.90000E+01	 0.00000E+00	 1.00000E+00	 0.00000E+00	 0.00000E+00	 0.00000E+00	 0.00000E+00	 1.00000E+00	 0.00000E+00	 0.00000E+00	 0.00000E+00	 1.00000E+00	 0.00000E+00	 1.00000E+00	 0.00000E+00	 0.00000E+00	 0.00000E+00	 0.00000E+00	 0.00000E+00	 0.00000E+00	 1.00000E+00	 1.00000E+00	 0.00000E+00	 0.00000E+00	 0.00000E+00	 0.00000E+00	 0.00000E+00	 0.00000E+00	 1.00000E+00	 0.00000E+00	 0.00000E+00	 0.00000E+00	 1.00000E+00	 0.00000E+00	 0.00000E+00	 1.00000E+00	 0.00000E+00	 0.00000E+00	 0.00000E+00	 1.00000E+00	 0.00000E+00	 0.00000E+00	 1.00000E+00	 0.00000E+00	 0.00000E+00	 0.00000E+00	 1.00000E+00	 0.00000E+00	 0.00000E+00	 0.00000E+00	 0.00000E+00	 0.00000E+00	 1.00000E+00	 0.00000E+00	 1.00000E+00	 0.00000E+00	 0.00000E+00	 0.00000E+00	 1.00000E+00	 0.00000E+00	 0.00000E+00	 0.00000E+00	 1.00000E+00	 0.00000E+00	 0.00000E+00	 0.00000E+00	 0.00000E+00	 1.00000E+00	 0.00000E+00	 0.00000E+00	 0.00000E+00	 0.00000E+00	 1.00000E+00	 0.00000E+00	 0.00000E+00	 1.00000E+00	 0.00000E+00	 0.00000E+00	 0.00000E+00	 0.00000E+00	 1.00000E+00	 0.00000E+00	 0.00000E+00	 1.00000E+00	 0.00000E+00	 0.00000E+00	 1.00000E+00	 0.00000E+00	 0.00000E+00	 0.00000E+00	 0.00000E+00	 0.00000E+00	 1.00000E+00	 0.00000E+00	 0.00000E+00	 1.00000E+00	 0.00000E+00	 1.00000E+00	 0.00000E+00	 0.00000E+00	 0.00000E+00	 1.00000E+00	 0.00000E+00	 0.00000E+00	 0.00000E+00	 0.00000E+00	 1.00000E+00	 0.00000E+00	 0.00000E+00	 0.00000E+00	 0.00000E+00	 1.00000E+00	 0.00000E+00	 0.00000E+00	 0.00000E+00	 1.00000E+00	 0.00000E+00	 0.00000E+00	 1.00000E+00	 0.00000E+00	 0.00000E+00	 0.00000E+00	 1.00000E+00	 0.00000E+00	 0.00000E+00	 0.00000E+00	 1.00000E+00	 0.00000E+00	 0.00000E+00	 0.00000E+00	 0.00000E+00	 1.00000E+00	 0.00000E+00	 0.00000E+00	 1.00000E+00	 0.00000E+00	 0.00000E+00	 0.00000E+00	 0.00000E+00	 1.00000E+00	 0.00000E+00	 0.00000E+00	 0.00000E+00	 1.00000E+00	 0.00000E+00	 0.00000E+00	 0.00000E+00	 0.00000E+00	 1.00000E+00	 0.00000E+00	 0.00000E+00	 0.00000E+00	 1.00000E+00	 0.00000E+00	 0.00000E+00	 1.00000E+00	 0.00000E+00	 0.00000E+00	 0.00000E+00	 1.00000E+00	 0.00000E+00	 0.00000E+00	 1.00000E+00	 0.00000E+00	 0.00000E+00	 0.00000E+00	 1.00000E+00	 0.00000E+00	 0.00000E+00	 0.00000E+00	 0.00000E+00	 0.00000E+00	 1.00000E+00	 1.00000E+00	 0.00000E+00	 0.00000E+00	 0.00000E+00	 1.00000E+00	 0.00000E+00	 0.00000E+00	 0.00000E+00	 1.00000E+00	 0.00000E+00	 0.00000E+00	 0.00000E+00	 0.00000E+00	 0.00000E+00	 0.00000E+00	 1.00000E+00	 1.00000E+00	 0.00000E+00	 0.00000E+00	 0.00000E+00	 0.00000E+00	 1.00000E+00	 0.00000E+00	 0.00000E+00	 0.00000E+00	 0.00000E+00	 1.00000E+00	 0.00000E+00	 1.00000E+00	 0.00000E+00	 0.00000E+00	 0.00000E+00	 0.00000E+00	 0.00000E+00	 1.00000E+00	 0.00000E+00	 0.00000E+00	 0.00000E+00	 0.00000E+00	 1.00000E+00	 0.00000E+00	 0.00000E+00	 0.00000E+00	 1.00000E+00	 0.00000E+00	 0.00000E+00	 1.00000E+00	 0.00000E+00	 0.00000E+00	 0.00000E+00	 0.00000E+00	 1.00000E+00	 0.00000E+00	 1.00000E+00	 0.00000E+00	 0.00000E+00	 0.00000E+00	 0.00000E+00	 1.00000E+00	 0.00000E+00	 0.00000E+00	 0.00000E+00	 0.00000E+00	 1.00000E+00	 0.00000E+00	 1.00000E+00	 0.00000E+00	 0.00000E+00	 0.00000E+00	 0.00000E+00	 1.00000E+00	 0.00000E+00	 0.00000E+00	 0.00000E+00	 1.00000E+00	 0.00000E+00	 0.00000E+00	 1.00000E+00	 0.00000E+00	 0.00000E+00	 0.00000E+00	 0.00000E+00	 1.00000E+00	 0.00000E+00	 1.00000E+00	 0.00000E+00	 0.00000E+00	 0.00000E+00	 0.00000E+00	 0.00000E+00	 0.00000E+00	 1.00000E+00	 0.00000E+00	 0.00000E+00	 1.00000E+00	 0.00000E+00	 0.00000E+00	 0.00000E+00	 1.00000E+00	 0.00000E+00	 1.00000E+00	 0.00000E+00	 0.00000E+00	 0.00000E+00	 0.00000E+00	 1.00000E+00	 0.00000E+00	 0.00000E+00	 0.00000E+00	 0.00000E+00	 1.00000E+00	 0.00000E+00	 0.00000E+00	 0.00000E+00	 0.00000E+00	 1.00000E+00	 0.00000E+00	 1.00000E+00	 0.00000E+00	 0.00000E+00	 0.00000E+00	 0.00000E+00	 1.00000E+00	 0.00000E+00	 0.00000E+00	 0.00000E+00	 0.00000E+00	 1.00000E+00	 0.00000E+00	 0.00000E+00	 1.00000E+00	 0.00000E+00	 1.00000E+00	 0.00000E+00	 0.00000E+00	 0.00000E+00	 0.00000E+00	 1.00000E+00	 0.00000E+00	 0.00000E+00	 0.00000E+00	 0.00000E+00	 1.00000E+00	 0.00000E+00	 0.00000E+00	 0.00000E+00	 0.00000E+00	 1.00000E+00	 0.00000E+00	 0.00000E+00	 0.00000E+00	 1.00000E+00	 0.00000E+00	 1.00000E+00	 0.00000E+00	 0.00000E+00	 0.00000E+00	 0.00000E+00	 1.00000E+00	 0.00000E+00	 0.00000E+00	 0.00000E+00	 1.00000E+00	 0.00000E+00	 0.00000E+00	 0.00000E+00	 0.00000E+00	 1.00000E+00	 0.00000E+00	 0.00000E+00	 1.00000E+00	 0.00000E+00	 0.00000E+00	 0.00000E+00	 1.00000E+00	 0.00000E+00	 0.00000E+00	 0.00000E+00	 0.00000E+00	 1.00000E+00	 0.00000E+00	 1.00000E+00	 0.00000E+00	 0.00000E+00	 1.00000E+00	 0.00000E+00	 0.00000E+00	 0.00000E+00	 1.00000E+00	 0.00000E+00	 0.00000E+00	 0.00000E+00	 1.00000E+00	 0.00000E+00	 0.00000E+00	 0.00000E+00	 0.00000E+00	 0.00000E+00	 0.00000E+00	 1.00000E+00	 1.00000E+00	 0.00000E+00	 0.00000E+00	 0.00000E+00	 1.00000E+00	 0.00000E+00	 0.00000E+00	 0.00000E+00	 1.00000E+00	 0.00000E+00	 0.00000E+00	 0.00000E+00	-9.90000E+01	-9.90000E+01	-9.90000E+01	-9.90000E+01	-9.90000E+01	-9.90000E+01	-9.90000E+01	-9.90000E+01	 0.00000E+00	 1.00000E+00	 0.00000E+00	 0.00000E+00	 0.00000E+00	 1.00000E+00	 0.00000E+00	 0.00000E+00	 0.00000E+00	 0.00000E+00	 0.00000E+00	 1.00000E+00	 0.00000E+00	 1.00000E+00	 0.00000E+00	 0.00000E+00	 0.00000E+00	 0.00000E+00	 1.00000E+00	 0.00000E+00	 1.00000E+00	 0.00000E+00	 0.00000E+00	 0.00000E+00	 0.00000E+00	 0.00000E+00	 1.00000E+00	 0.00000E+00	 0.00000E+00	 1.00000E+00	 0.00000E+00	 0.00000E+00	 0.00000E+00	 0.00000E+00	 0.00000E+00	 1.00000E+00	 0.00000E+00	 1.00000E+00	 0.00000E+00	 0.00000E+00	 0.00000E+00	 1.00000E+00	 0.00000E+00	 0.00000E+00	 0.00000E+00	 1.00000E+00	 0.00000E+00	 0.00000E+00	 0.00000E+00	 0.00000E+00	 1.00000E+00	 0.00000E+00	 0.00000E+00	 0.00000E+00	 0.00000E+00	 1.00000E+00	 0.00000E+00	 1.00000E+00	 0.00000E+00	 0.00000E+00	 0.00000E+00	 0.00000E+00	 1.00000E+00	 0.00000E+00	 0.00000E+00	 1.00000E+00	 0.00000E+00	 0.00000E+00	 0.00000E+00	 0.00000E+00	 1.00000E+00	 0.00000E+00	 0.00000E+00	 1.00000E+00	 0.00000E+00	 0.00000E+00	 0.00000E+00	 0.00000E+00	 1.00000E+00	 0.00000E+00	 0.00000E+00	 0.00000E+00	 0.00000E+00	 1.00000E+00	 0.00000E+00	 0.00000E+00	 1.00000E+00	 0.00000E+00	 0.00000E+00	 0.00000E+00	 1.00000E+00	 0.00000E+00	 0.00000E+00	 1.00000E+00	 0.00000E+00	 0.00000E+00	 0.00000E+00	 0.00000E+00	 0.00000E+00	 1.00000E+00	 0.00000E+00	 1.00000E+00	 0.00000E+00	 0.00000E+00	 1.00000E+00	 0.00000E+00	 0.00000E+00	 0.00000E+00	 0.00000E+00	 1.00000E+00	 0.00000E+00	 0.00000E+00	 0.00000E+00	 1.00000E+00	 0.00000E+00	 0.00000E+00	 0.00000E+00	 0.00000E+00	 1.00000E+00	 0.00000E+00	 1.00000E+00	 0.00000E+00	 0.00000E+00	 0.00000E+00	 0.00000E+00	 1.00000E+00	 0.00000E+00	 0.00000E+00	 0.00000E+00	 1.00000E+00	 0.00000E+00	 0.00000E+00	 0.00000E+00	 1.00000E+00	 0.00000E+00	 0.00000E+00	 0.00000E+00	 0.00000E+00	 0.00000E+00	 1.00000E+00	 0.00000E+00	 0.00000E+00	 1.00000E+00	 0.00000E+00	 1.00000E+00	 0.00000E+00	 0.00000E+00	 0.00000E+00	 1.00000E+00	 0.00000E+00	 0.00000E+00	 0.00000E+00	 6.00000E-01	 0.00000E+00	 4.00000E-01	 0.00000E+00	 0.00000E+00	 1.00000E+00	 0.00000E+00	 0.00000E+00	 0.00000E+00	 0.00000E+00	 1.00000E+00	 0.00000E+00	 0.00000E+00	 0.00000E+00	 0.00000E+00	 1.00000E+00	 0.00000E+00	 0.00000E+00	 0.00000E+00	 1.00000E+00	 0.00000E+00	 0.00000E+00	 1.00000E+00	 0.00000E+00	 0.00000E+00	 0.00000E+00	 0.00000E+00	 1.00000E+00	 0.00000E+00	 1.00000E+00	 0.00000E+00	 0.00000E+00	 1.00000E+00	 0.00000E+00	 0.00000E+00	 0.00000E+00	 1.00000E+00	 0.00000E+00	 0.00000E+00	 0.00000E+00	 0.00000E+00	 1.00000E+00	 0.00000E+00	 0.00000E+00	 1.00000E+00	 0.00000E+00	 0.00000E+00	 0.00000E+00	 0.00000E+00	 0.00000E+00	 1.00000E+00	 0.00000E+00	 0.00000E+00	 1.00000E+00	 0.00000E+00	 0.00000E+00	 0.00000E+00	 0.00000E+00	 1.00000E+00	 0.00000E+00	 0.00000E+00	 1.00000E+00	 0.00000E+00	 0.00000E+00	 1.00000E+00	 0.00000E+00	 0.00000E+00	 0.00000E+00	 0.00000E+00	 1.00000E+00	 0.00000E+00	 0.00000E+00	 0.00000E+00	 0.00000E+00	 1.00000E+00	 0.00000E+00	 0.00000E+00	 1.00000E+00	 0.00000E+00	 0.00000E+00	 1.00000E+00	 0.00000E+00	 0.00000E+00	 0.00000E+00	 0.00000E+00	 0.00000E+00	 0.00000E+00	 1.00000E+00	 0.00000E+00	 1.00000E+00	 0.00000E+00	 0.00000E+00
Ghy_1_Iran        	[4]	 1.00000E+00	 0.00000E+00	 0.00000E+00	 0.00000E+00	 0.00000E+00	 0.00000E+00	 0.00000E+00	 1.00000E+00	 0.00000E+00	 0.00000E+00	 0.00000E+00	 1.00000E+00	 0.00000E+00	 0.00000E+00	 1.00000E+00	 0.00000E+00	 0.00000E+00	 0.00000E+00	 0.00000E+00	 1.00000E+00	 0.00000E+00	 1.00000E+00	 0.00000E+00	 0.00000E+00	 0.00000E+00	 0.00000E+00	 1.00000E+00	 0.00000E+00	 1.00000E+00	 0.00000E+00	 0.00000E+00	 0.00000E+00	 1.00000E+00	 0.00000E+00	 0.00000E+00	 0.00000E+00	 1.00000E+00	 0.00000E+00	 0.00000E+00	 0.00000E+00	 0.00000E+00	 1.00000E+00	 0.00000E+00	 0.00000E+00	 0.00000E+00	 1.00000E+00	 0.00000E+00	 0.00000E+00	 0.00000E+00	 0.00000E+00	 0.00000E+00	 1.00000E+00	 0.00000E+00	 0.00000E+00	 1.00000E+00	 0.00000E+00	 0.00000E+00	 1.00000E+00	 0.00000E+00	 0.00000E+00	 0.00000E+00	 1.00000E+00	 0.00000E+00	 0.00000E+00	 0.00000E+00	 1.00000E+00	 0.00000E+00	 0.00000E+00	 1.00000E+00	 0.00000E+00	 0.00000E+00	 0.00000E+00	 0.00000E+00	 0.00000E+00	 1.00000E+00	 0.00000E+00	 0.00000E+00	 1.00000E+00	 0.00000E+00	 0.00000E+00	 1.00000E+00	 0.00000E+00	 0.00000E+00	 0.00000E+00	 0.00000E+00	 0.00000E+00	 1.00000E+00	 0.00000E+00	 1.00000E+00	 0.00000E+00	 0.00000E+00	 0.00000E+00	 1.00000E+00	 0.00000E+00	 0.00000E+00	 0.00000E+00	 0.00000E+00	 1.00000E+00	 0.00000E+00	 0.00000E+00	 0.00000E+00	 0.00000E+00	 1.00000E+00	 0.00000E+00	 1.00000E+00	 0.00000E+00	 0.00000E+00	 0.00000E+00	 0.00000E+00	 1.00000E+00	 0.00000E+00	 0.00000E+00	 0.00000E+00	 1.00000E+00	 0.00000E+00	 0.00000E+00	 2.50000E-01	 7.50000E-01	 0.00000E+00	 0.00000E+00	 0.00000E+00	 0.00000E+00	 1.00000E+00	 0.00000E+00	 0.00000E+00	 1.00000E+00	 0.00000E+00	 0.00000E+00	 0.00000E+00	 0.00000E+00	 1.00000E+00	 0.00000E+00	 1.00000E+00	 0.00000E+00	 0.00000E+00	 0.00000E+00	 1.00000E+00	 0.00000E+00	 0.00000E+00	 0.00000E+00	 0.00000E+00	 1.00000E+00	 0.00000E+00	 0.00000E+00	 0.00000E+00	 1.00000E+00	 0.00000E+00	 0.00000E+00	 0.00000E+00	 1.00000E+00	 0.00000E+00	 0.00000E+00	 0.00000E+00	 0.00000E+00	 1.00000E+00	 0.00000E+00	 0.00000E+00	 0.00000E+00	 0.00000E+00	 1.00000E+00	 0.00000E+00	 0.00000E+00	 0.00000E+00	 1.00000E+00	 0.00000E+00	 0.00000E+00	 0.00000E+00	 1.00000E+00	 0.00000E+00	 0.00000E+00	 0.00000E+00	 1.00000E+00	-9.90000E+01	-9.90000E+01	-9.90000E+01	-9.90000E+01	 1.00000E+00	 0.00000E+00	 0.00000E+00	 0.00000E+00	 0.00000E+00	 1.00000E+00	 0.00000E+00	 0.00000E+00	 0.00000E+00	 1.00000E+00	 0.00000E+00	 0.00000E+00	 1.00000E+00	 0.00000E+00	 0.00000E+00	 0.00000E+00	 0.00000E+00	 0.00000E+00	 1.00000E+00	 0.00000E+00	 0.00000E+00	 0.00000E+00	 1.00000E+00	 0.00000E+00	 0.00000E+00	 0.00000E+00	 1.00000E+00	 0.00000E+00	 0.00000E+00	 0.00000E+00	 0.00000E+00	 1.00000E+00	 0.00000E+00	 0.00000E+00	 1.00000E+00	 0.00000E+00	 0.00000E+00	 1.00000E+00	 0.00000E+00	 0.00000E+00	 0.00000E+00	 0.00000E+00	 1.00000E+00	 0.00000E+00	 0.00000E+00	 1.00000E+00	 0.00000E+00	 0.00000E+00	 1.00000E+00	 0.00000E+00	 0.00000E+00	 0.00000E+00	 1.00000E+00	 0.00000E+00	 0.00000E+00	 0.00000E+00	 0.00000E+00	 0.00000E+00	 1.00000E+00	 0.00000E+00	 0.00000E+00	 1.00000E+00	 0.00000E+00	 0.00000E+00	 0.00000E+00	 1.00000E+00	 0.00000E+00	 0.00000E+00	 0.00000E+00	 0.00000E+00	 0.00000E+00	 1.00000E+00	 0.00000E+00	 1.00000E+00	 0.00000E+00	 0.00000E+00	 0.00000E+00	 0.00000E+00	 1.00000E+00	 0.00000E+00	 0.00000E+00	 0.00000E+00	 0.00000E+00	 1.00000E+00	 0.00000E+00	 0.00000E+00	 1.00000E+00	 0.00000E+00	 0.00000E+00	 0.00000E+00	 1.00000E+00	 0.00000E+00	 0.00000E+00	 0.00000E+00	 0.00000E+00	 1.00000E+00	 0.00000E+00	 0.00000E+00	 1.00000E+00	 0.00000E+00	 0.00000E+00	 1.00000E+00	 0.00000E+00	 0.00000E+00	 0.00000E+00	 0.00000E+00	 1.00000E+00	 0.00000E+00	 0.00000E+00	 0.00000E+00	 1.00000E+00	 0.00000E+00	 0.00000E+00	 0.00000E+00	 0.00000E+00	 1.00000E+00	 0.00000E+00	 1.00000E+00	 0.00000E+00	 0.00000E+00	 0.00000E+00	 0.00000E+00	 1.00000E+00	 0.00000E+00	 0.00000E+00	 0.00000E+00	 1.00000E+00	 0.00000E+00	 1.00000E+00	 0.00000E+00	 0.00000E+00	 0.00000E+00	 0.00000E+00	 0.00000E+00	 0.00000E+00	 1.00000E+00	 0.00000E+00	 1.00000E+00	 0.00000E+00	 0.00000E+00	 0.00000E+00	 0.00000E+00	 1.00000E+00	 0.00000E+00	 1.00000E+00	 0.00000E+00	 0.00000E+00	 0.00000E+00	 0.00000E+00	 0.00000E+00	 0.00000E+00	 1.00000E+00	 0.00000E+00	 0.00000E+00	 1.00000E+00	 0.00000E+00	 0.00000E+00	 0.00000E+00	 1.00000E+00	 0.00000E+00	 0.00000E+00	 1.00000E+00	 0.00000E+00	 0.00000E+00	 1.00000E+00	 0.00000E+00	 0.00000E+00	 0.00000E+00	 0.00000E+00	 1.00000E+00	 0.00000E+00	 0.00000E+00	 0.00000E+00	 1.00000E+00	 0.00000E+00	 0.00000E+00	 0.00000E+00	 1.00000E+00	 0.00000E+00	 0.00000E+00	 0.00000E+00	 1.00000E+00	 0.00000E+00	 0.00000E+00	 0.00000E+00	 7.50000E-01	 2.50000E-01	 0.00000E+00	 0.00000E+00	 0.00000E+00	 0.00000E+00	 1.00000E+00	 0.00000E+00	 1.00000E+00	 0.00000E+00	 0.00000E+00	 0.00000E+00	 0.00000E+00	 1.00000E+00	 0.00000E+00	 0.00000E+00	 7.50000E-01	 0.00000E+00	 2.50000E-01	 0.00000E+00	 0.00000E+00	 0.00000E+00	 1.00000E+00	 0.00000E+00	 1.00000E+00	 0.00000E+00	 0.00000E+00	 0.00000E+00	 1.00000E+00	 0.00000E+00	 0.00000E+00	 0.00000E+00	 1.00000E+00	 0.00000E+00	 0.00000E+00	 0.00000E+00	 0.00000E+00	 0.00000E+00	 1.00000E+00	 0.00000E+00	 1.00000E+00	 0.00000E+00	 0.00000E+00	 0.00000E+00	 0.00000E+00	 1.00000E+00	 0.00000E+00	 0.00000E+00	 0.00000E+00	 1.00000E+00	 0.00000E+00	 0.00000E+00	 1.00000E+00	 0.00000E+00	 0.00000E+00	 0.00000E+00	 0.00000E+00	 1.00000E+00	 0.00000E+00	 1.00000E+00	 0.00000E+00	 0.00000E+00	 0.00000E+00	 1.00000E+00	 0.00000E+00	 0.00000E+00	 0.00000E+00	 0.00000E+00	 1.00000E+00	 0.00000E+00	 0.00000E+00	 0.00000E+00	 1.00000E+00	 0.00000E+00	 0.00000E+00	 0.00000E+00	 1.00000E+00	 0.00000E+00	 0.00000E+00	 0.00000E+00	 1.00000E+00	 0.00000E+00	 0.00000E+00	 0.00000E+00	 0.00000E+00	 1.00000E+00	 0.00000E+00	 0.00000E+00	 0.00000E+00	 1.00000E+00	 0.00000E+00	 0.00000E+00	 1.00000E+00	 0.00000E+00	 0.00000E+00	 0.00000E+00	 0.00000E+00	 1.00000E+00	 0.00000E+00	 0.00000E+00	 1.00000E+00	 0.00000E+00	 0.00000E+00	 0.00000E+00	 0.00000E+00	 1.00000E+00	 0.00000E+00	 0.00000E+00	 0.00000E+00	 1.00000E+00	 0.00000E+00	 1.00000E+00	 0.00000E+00	 0.00000E+00	 0.00000E+00	 0.00000E+00	 1.00000E+00	 0.00000E+00	 0.00000E+00	 0.00000E+00	 1.00000E+00	 0.00000E+00	 0.00000E+00	 0.00000E+00	 0.00000E+00	 1.00000E+00	 0.00000E+00	 0.00000E+00	 1.00000E+00	 0.00000E+00	 0.00000E+00	 0.00000E+00	 0.00000E+00	 1.00000E+00	 0.00000E+00	 0.00000E+00	 1.00000E+00	 0.00000E+00	 0.00000E+00	 0.00000E+00	 1.00000E+00	 0.00000E+00	 0.00000E+00	 1.00000E+00	 0.00000E+00	 0.00000E+00	 0.00000E+00	 1.00000E+00	 0.00000E+00	 0.00000E+00	 0.00000E+00	 0.00000E+00	 0.00000E+00	 1.00000E+00	 0.00000E+00	 0.00000E+00	 0.00000E+00	 1.00000E+00	 0.00000E+00	 1.00000E+00	 0.00000E+00	 0.00000E+00	 0.00000E+00	 1.00000E+00	 0.00000E+00	 0.00000E+00	 0.00000E+00	 0.00000E+00	 1.00000E+00	 0.00000E+00	 0.00000E+00	 1.00000E+00	 0.00000E+00	 0.00000E+00	 0.00000E+00	 1.00000E+00	 0.00000E+00	 0.00000E+00	 0.00000E+00	 0.00000E+00	 0.00000E+00	 1.00000E+00	 0.00000E+00	 1.00000E+00	 0.00000E+00	 0.00000E+00	 0.00000E+00	 0.00000E+00	 0.00000E+00	 1.00000E+00	 0.00000E+00	 1.00000E+00	 0.00000E+00	 0.00000E+00	 0.00000E+00	 0.00000E+00	 0.00000E+00	 1.00000E+00	 0.00000E+00	 0.00000E+00	 1.00000E+00	 0.00000E+00	 0.00000E+00	 0.00000E+00	 0.00000E+00	 1.00000E+00	 0.00000E+00	 0.00000E+00	 0.00000E+00	 0.00000E+00	 1.00000E+00	 0.00000E+00	 0.00000E+00	 1.00000E+00	 0.00000E+00	 0.00000E+00	 1.00000E+00	 0.00000E+00	 0.00000E+00	 0.00000E+00	 1.00000E+00	 0.00000E+00	 0.00000E+00	 0.00000E+00	 1.00000E+00	 0.00000E+00	 0.00000E+00	 0.00000E+00	 0.00000E+00	 0.00000E+00	 1.00000E+00	 0.00000E+00	 0.00000E+00	 0.00000E+00	 1.00000E+00	 0.00000E+00	 0.00000E+00	 1.00000E+00	 0.00000E+00	 0.00000E+00	 1.00000E+00	 0.00000E+00	 0.00000E+00	 0.00000E+00	 1.00000E+00	 0.00000E+00	 0.00000E+00	 0.00000E+00	 0.00000E+00	 1.00000E+00	 0.00000E+00	 0.00000E+00	 1.00000E+00	 0.00000E+00	 0.00000E+00	 0.00000E+00	 1.00000E+00	 0.00000E+00	 0.00000E+00	 0.00000E+00	 1.00000E+00	 0.00000E+00	 0.00000E+00	 0.00000E+00	 1.00000E+00	 0.00000E+00	 0.00000E+00	 0.00000E+00	 0.00000E+00	 1.00000E+00	 0.00000E+00	 0.00000E+00	 0.00000E+00	 1.00000E+00	 0.00000E+00	 1.00000E+00	 0.00000E+00	 0.00000E+00	 0.00000E+00	 1.00000E+00	 0.00000E+00	 0.00000E+00	 0.00000E+00	 1.00000E+00	 0.00000E+00	 0.00000E+00	 0.00000E+00	 0.00000E+00	 1.00000E+00	 0.00000E+00	 0.00000E+00	 0.00000E+00	 0.00000E+00	 1.00000E+00	 0.00000E+00	 0.00000E+00	 0.00000E+00	 1.00000E+00	 0.00000E+00	 0.00000E+00	 0.00000E+00	 0.00000E+00	 1.00000E+00	 0.00000E+00	 0.00000E+00	 1.00000E+00	 0.00000E+00	 0.00000E+00	 1.00000E+00	 0.00000E+00	 0.00000E+00	 0.00000E+00	 0.00000E+00	 1.00000E+00	 0.00000E+00	 0.00000E+00	 1.00000E+00	 0.00000E+00	 0.00000E+00	 0.00000E+00	 0.00000E+00	 1.00000E+00	 0.00000E+00	 0.00000E+00	 0.00000E+00	 0.00000E+00	 1.00000E+00	 0.00000E+00	 0.00000E+00	 1.00000E+00	 0.00000E+00	 0.00000E+00	 1.00000E+00	 0.00000E+00	 0.00000E+00	 0.00000E+00	 0.00000E+00	 0.00000E+00	 1.00000E+00	 0.00000E+00	 1.00000E+00	 0.00000E+00	 0.00000E+00	 0.00000E+00	 0.00000E+00	 1.00000E+00	 0.00000E+00	 0.00000E+00	 0.00000E+00	 0.00000E+00	 1.00000E+00	 0.00000E+00	 0.00000E+00	 1.00000E+00	 0.00000E+00	 0.00000E+00	 0.00000E+00	 1.00000E+00	 0.00000E+00	 0.00000E+00	 1.00000E+00	 0.00000E+00	 0.00000E+00	 1.00000E+00	 0.00000E+00	 0.00000E+00	 0.00000E+00	 0.00000E+00	 0.00000E+00	 0.00000E+00	 1.00000E+00	 0.00000E+00	 0.00000E+00	 0.00000E+00	 1.00000E+00	 0.00000E+00	 0.00000E+00	 1.00000E+00	 0.00000E+00	 0.00000E+00	 1.00000E+00	 0.00000E+00	 0.00000E+00	 0.00000E+00	 1.00000E+00	 0.00000E+00	 0.00000E+00	 0.00000E+00	 0.00000E+00	 0.00000E+00	 1.00000E+00	 0.00000E+00	 0.00000E+00	 0.00000E+00	 1.00000E+00	 0.00000E+00	 1.00000E+00	 0.00000E+00	 0.00000E+00	 0.00000E+00	 0.00000E+00	 0.00000E+00	 1.00000E+00	 0.00000E+00	 0.00000E+00	 0.00000E+00	 1.00000E+00	 0.00000E+00	 0.00000E+00	 0.00000E+00	 1.00000E+00	 0.00000E+00	 1.00000E+00	 0.00000E+00	 0.00000E+00	 1.00000E+00	 0.00000E+00	 0.00000E+00	 0.00000E+00	 0.00000E+00	 0.00000E+00	 0.00000E+00	 1.00000E+00	 0.00000E+00	 0.00000E+00	 0.00000E+00	 1.00000E+00	 1.00000E+00	 0.00000E+00	 0.00000E+00	 0.00000E+00	 0.00000E+00	 0.00000E+00	 0.00000E+00	 1.00000E+00	 0.00000E+00	 0.00000E+00	 0.00000E+00	 1.00000E+00	 0.00000E+00	 0.00000E+00	 0.00000E+00	 1.00000E+00	 1.00000E+00	 0.00000E+00	 0.00000E+00	 0.00000E+00	 0.00000E+00	 0.00000E+00	 0.00000E+00	 1.00000E+00	 0.00000E+00	 1.00000E+00	 0.00000E+00	 0.00000E+00	 0.00000E+00	 0.00000E+00	 1.00000E+00	 0.00000E+00	 0.00000E+00	 0.00000E+00	 0.00000E+00	 1.00000E+00	 0.00000E+00	 0.00000E+00	 0.00000E+00	 1.00000E+00	 0.00000E+00	 0.00000E+00	 1.00000E+00	 0.00000E+00	 0.00000E+00	 1.00000E+00	 0.00000E+00	 0.00000E+00	 0.00000E+00	 0.00000E+00	 1.00000E+00	 0.00000E+00	 1.00000E+00	 0.00000E+00	 0.00000E+00	 0.00000E+00	-9.90000E+01	-9.90000E+01	-9.90000E+01	-9.90000E+01	 0.00000E+00	 0.00000E+00	 1.00000E+00	 0.00000E+00	 0.00000E+00	 0.00000E+00	 1.00000E+00	 0.00000E+00	 0.00000E+00	 0.00000E+00	 1.00000E+00	 0.00000E+00	 0.00000E+00	 0.00000E+00	 1.00000E+00	 0.00000E+00	 1.00000E+00	 0.00000E+00	 0.00000E+00	 0.00000E+00	 0.00000E+00	 1.00000E+00	 0.00000E+00	 0.00000E+00	 0.00000E+00	 0.00000E+00	 0.00000E+00	 1.00000E+00	 0.00000E+00	 0.00000E+00	 0.00000E+00	 1.00000E+00	 0.00000E+00	 0.00000E+00	 1.00000E+00	 0.00000E+00	 0.00000E+00	 0.00000E+00	 1.00000E+00	 0.00000E+00	 0.00000E+00	 1.00000E+00	 0.00000E+00	 0.00000E+00	 0.00000E+00	 1.00000E+00	 0.00000E+00	 0.00000E+00	 0.00000E+00	 0.00000E+00	 1.00000E+00	 0.00000E+00	 0.00000E+00	 0.00000E+00	 0.00000E+00	 1.00000E+00	 0.00000E+00	 0.00000E+00	 1.00000E+00	 0.00000E+00	 0.00000E+00	 0.00000E+00	 1.00000E+00	 0.00000E+00	 0.00000E+00	 0.00000E+00	 1.00000E+00	 0.00000E+00	-9.90000E+01	-9.90000E+01	-9.90000E+01	-9.90000E+01	-9.90000E+01	-9.90000E+01	-9.90000E+01	-9.90000E+01	-9.90000E+01	-9.90000E+01	-9.90000E+01	-9.90000E+01	-9.90000E+01	-9.90000E+01	-9.90000E+01	-9.90000E+01	 0.00000E+00	 1.00000E+00	 0.00000E+00	 0.00000E+00	 0.00000E+00	 0.00000E+00	 1.00000E+00	 0.00000E+00	 0.00000E+00	 0.00000E+00	 1.00000E+00	 0.00000E+00	 1.00000E+00	 0.00000E+00	 0.00000E+00	 0.00000E+00	 0.00000E+00	 0.00000E+00	 0.00000E+00	 1.00000E+00	 1.00000E+00	 0.00000E+00	 0.00000E+00	 0.00000E+00	 0.00000E+00	 0.00000E+00	 0.00000E+00	 1.00000E+00	 0.00000E+00	 0.00000E+00	 0.00000E+00	 1.00000E+00	 0.00000E+00	 0.00000E+00	 1.00000E+00	 0.00000E+00	 0.00000E+00	 0.00000E+00	 1.00000E+00	 0.00000E+00	 0.00000E+00	 1.00000E+00	 0.00000E+00	 0.00000E+00	 0.00000E+00	 1.00000E+00	 0.00000E+00	 0.00000E+00	 0.00000E+00	 0.00000E+00	 0.00000E+00	 1.00000E+00	 0.00000E+00	 1.00000E+00	 0.00000E+00	 0.00000E+00	 0.00000E+00	 1.00000E+00	 0.00000E+00	 0.00000E+00	 0.00000E+00	 1.00000E+00	 0.00000E+00	 0.00000E+00	 0.00000E+00	 0.00000E+00	 1.00000E+00	 0.00000E+00	 0.00000E+00	 0.00000E+00	 0.00000E+00	 1.00000E+00	 0.00000E+00	 0.00000E+00	 1.00000E+00	 0.00000E+00	 0.00000E+00	 0.00000E+00	 0.00000E+00	 1.00000E+00	 0.00000E+00	 0.00000E+00	 1.00000E+00	 0.00000E+00	 0.00000E+00	 1.00000E+00	 0.00000E+00	 0.00000E+00	 0.00000E+00	 1.00000E+00	 0.00000E+00	 0.00000E+00	 0.00000E+00	 0.00000E+00	 1.00000E+00	 0.00000E+00	 1.00000E+00	 0.00000E+00	 0.00000E+00	 0.00000E+00	 1.00000E+00	 0.00000E+00	 0.00000E+00	 0.00000E+00	 0.00000E+00	 1.00000E+00	 0.00000E+00	 0.00000E+00	 0.00000E+00	 0.00000E+00	 1.00000E+00	 0.00000E+00	 0.00000E+00	 0.00000E+00	 1.00000E+00	 0.00000E+00	 0.00000E+00	 1.00000E+00	 0.00000E+00	 0.00000E+00	 0.00000E+00	 1.00000E+00	 0.00000E+00	 0.00000E+00	 0.00000E+00	 1.00000E+00	 0.00000E+00	 0.00000E+00	 0.00000E+00	 0.00000E+00	 1.00000E+00	 0.00000E+00	 0.00000E+00	 1.00000E+00	 0.00000E+00	 0.00000E+00	 0.00000E+00	 0.00000E+00	 1.00000E+00	 0.00000E+00	 0.00000E+00	 0.00000E+00	 1.00000E+00	 0.00000E+00	 0.00000E+00	 0.00000E+00	 0.00000E+00	 1.00000E+00	 0.00000E+00	 0.00000E+00	 0.00000E+00	 1.00000E+00	 0.00000E+00	 0.00000E+00	 1.00000E+00	 0.00000E+00	 0.00000E+00	 0.00000E+00	 1.00000E+00	 0.00000E+00	 0.00000E+00	 1.00000E+00	 0.00000E+00	 0.00000E+00	 0.00000E+00	 1.00000E+00	 0.00000E+00	 0.00000E+00	 0.00000E+00	 0.00000E+00	 0.00000E+00	 1.00000E+00	 1.00000E+00	 0.00000E+00	 0.00000E+00	 0.00000E+00	 1.00000E+00	 0.00000E+00	 0.00000E+00	 0.00000E+00	 1.00000E+00	 0.00000E+00	 0.00000E+00	 0.00000E+00	 0.00000E+00	 0.00000E+00	 0.00000E+00	 1.00000E+00	 1.00000E+00	 0.00000E+00	 0.00000E+00	 0.00000E+00	 1.00000E+00	 0.00000E+00	 0.00000E+00	 0.00000E+00	 0.00000E+00	 0.00000E+00	 1.00000E+00	 0.00000E+00	 1.00000E+00	 0.00000E+00	 0.00000E+00	 0.00000E+00	 0.00000E+00	 0.00000E+00	 1.00000E+00	 0.00000E+00	 0.00000E+00	 0.00000E+00	 0.00000E+00	 1.00000E+00	 0.00000E+00	 0.00000E+00	 0.00000E+00	 1.00000E+00	 0.00000E+00	 0.00000E+00	 1.00000E+00	 0.00000E+00	 0.00000E+00	 0.00000E+00	 0.00000E+00	 1.00000E+00	 0.00000E+00	 1.00000E+00	 0.00000E+00	 0.00000E+00	 0.00000E+00	 0.00000E+00	 1.00000E+00	 0.00000E+00	 0.00000E+00	 0.00000E+00	 0.00000E+00	 1.00000E+00	 0.00000E+00	 1.00000E+00	 0.00000E+00	 0.00000E+00	 0.00000E+00	 0.00000E+00	 1.00000E+00	 0.00000E+00	 0.00000E+00	 0.00000E+00	 1.00000E+00	 0.00000E+00	 0.00000E+00	 1.00000E+00	 0.00000E+00	 0.00000E+00	 0.00000E+00	 0.00000E+00	 1.00000E+00	 0.00000E+00	 1.00000E+00	 0.00000E+00	 0.00000E+00	 0.00000E+00	 0.00000E+00	 0.00000E+00	 0.00000E+00	 1.00000E+00	 0.00000E+00	 0.00000E+00	 1.00000E+00	 0.00000E+00	 0.00000E+00	 0.00000E+00	 1.00000E+00	 0.00000E+00	 1.00000E+00	 0.00000E+00	 0.00000E+00	 0.00000E+00	 0.00000E+00	 1.00000E+00	 0.00000E+00	 0.00000E+00	 0.00000E+00	 0.00000E+00	 1.00000E+00	 0.00000E+00	 0.00000E+00	 0.00000E+00	 0.00000E+00	 1.00000E+00	 0.00000E+00	 1.00000E+00	 0.00000E+00	 0.00000E+00	 0.00000E+00	 0.00000E+00	 1.00000E+00	 0.00000E+00	 0.00000E+00	 0.00000E+00	 0.00000E+00	 1.00000E+00	 0.00000E+00	 0.00000E+00	 1.00000E+00	 0.00000E+00	 1.00000E+00	 0.00000E+00	 0.00000E+00	 0.00000E+00	 0.00000E+00	 1.00000E+00	 0.00000E+00	 0.00000E+00	 0.00000E+00	 0.00000E+00	 1.00000E+00	 0.00000E+00	 0.00000E+00	 0.00000E+00	 0.00000E+00	 1.00000E+00	 0.00000E+00	 0.00000E+00	 0.00000E+00	 1.00000E+00	 0.00000E+00	 1.00000E+00	 0.00000E+00	 0.00000E+00	 0.00000E+00	 0.00000E+00	 1.00000E+00	 0.00000E+00	 0.00000E+00	 0.00000E+00	 1.00000E+00	 0.00000E+00	 0.00000E+00	 0.00000E+00	 0.00000E+00	 1.00000E+00	 0.00000E+00	 0.00000E+00	 1.00000E+00	 0.00000E+00	 0.00000E+00	 0.00000E+00	 1.00000E+00	 0.00000E+00	 0.00000E+00	 0.00000E+00	 0.00000E+00	 1.00000E+00	 0.00000E+00	 1.00000E+00	 0.00000E+00	 0.00000E+00	 1.00000E+00	 0.00000E+00	 0.00000E+00	 0.00000E+00	 1.00000E+00	 0.00000E+00	 0.00000E+00	 0.00000E+00	 1.00000E+00	 0.00000E+00	 0.00000E+00	 0.00000E+00	 0.00000E+00	 0.00000E+00	 0.00000E+00	 1.00000E+00	 1.00000E+00	 0.00000E+00	 0.00000E+00	 0.00000E+00	 1.00000E+00	 0.00000E+00	 0.00000E+00	 0.00000E+00	 1.00000E+00	 0.00000E+00	 0.00000E+00	 0.00000E+00	-9.90000E+01	-9.90000E+01	-9.90000E+01	-9.90000E+01	-9.90000E+01	-9.90000E+01	-9.90000E+01	-9.90000E+01	 0.00000E+00	 1.00000E+00	 0.00000E+00	 0.00000E+00	 0.00000E+00	 1.00000E+00	 0.00000E+00	 0.00000E+00	 0.00000E+00	 0.00000E+00	 0.00000E+00	 1.00000E+00	 0.00000E+00	 1.00000E+00	 0.00000E+00	 0.00000E+00	 0.00000E+00	 0.00000E+00	 1.00000E+00	 0.00000E+00	 1.00000E+00	 0.00000E+00	 0.00000E+00	 0.00000E+00	 0.00000E+00	 0.00000E+00	 1.00000E+00	 0.00000E+00	 0.00000E+00	 1.00000E+00	 0.00000E+00	 0.00000E+00	 0.00000E+00	 0.00000E+00	 0.00000E+00	 1.00000E+00	 0.00000E+00	 1.00000E+00	 0.00000E+00	 0.00000E+00	 0.00000E+00	 1.00000E+00	 0.00000E+00	 0.00000E+00	 0.00000E+00	 1.00000E+00	 0.00000E+00	 0.00000E+00	 0.00000E+00	 0.00000E+00	 1.00000E+00	 0.00000E+00	 0.00000E+00	 0.00000E+00	 0.00000E+00	 1.00000E+00	 0.00000E+00	 1.00000E+00	 0.00000E+00	 0.00000E+00	 0.00000E+00	 0.00000E+00	 1.00000E+00	 0.00000E+00	 0.00000E+00	 1.00000E+00	 0.00000E+00	 0.00000E+00	 0.00000E+00	 0.00000E+00	 1.00000E+00	 0.00000E+00	 0.00000E+00	 1.00000E+00	 0.00000E+00	 0.00000E+00	 0.00000E+00	 0.00000E+00	 1.00000E+00	 0.00000E+00	 0.00000E+00	 0.00000E+00	 0.00000E+00	 1.00000E+00	 0.00000E+00	 0.00000E+00	 1.00000E+00	 0.00000E+00	 0.00000E+00	 0.00000E+00	 1.00000E+00	 0.00000E+00	 0.00000E+00	 1.00000E+00	 0.00000E+00	 0.00000E+00	 0.00000E+00	 0.00000E+00	 0.00000E+00	 1.00000E+00	 0.00000E+00	 1.00000E+00	 0.00000E+00	 0.00000E+00	 1.00000E+00	 0.00000E+00	 0.00000E+00	 0.00000E+00	 0.00000E+00	 1.00000E+00	 0.00000E+00	 0.00000E+00	 0.00000E+00	 1.00000E+00	 0.00000E+00	 0.00000E+00	 0.00000E+00	 0.00000E+00	 1.00000E+00	 0.00000E+00	 1.00000E+00	 0.00000E+00	 0.00000E+00	 0.00000E+00	 0.00000E+00	 1.00000E+00	 0.00000E+00	 0.00000E+00	 0.00000E+00	 1.00000E+00	 0.00000E+00	 0.00000E+00	 0.00000E+00	 1.00000E+00	 0.00000E+00	 0.00000E+00	 0.00000E+00	 1.00000E+00	 0.00000E+00	 0.00000E+00	 0.00000E+00	 0.00000E+00	 1.00000E+00	 0.00000E+00	 1.00000E+00	 0.00000E+00	 0.00000E+00	 0.00000E+00	 1.00000E+00	 0.00000E+00	 0.00000E+00	 0.00000E+00	 0.00000E+00	 0.00000E+00	 1.00000E+00	 0.00000E+00	 0.00000E+00	 1.00000E+00	 0.00000E+00	 0.00000E+00	 0.00000E+00	 0.00000E+00	 1.00000E+00	 0.00000E+00	 0.00000E+00	 1.00000E+00	 0.00000E+00	 0.00000E+00	 0.00000E+00	 0.00000E+00	 0.00000E+00	 1.00000E+00	 0.00000E+00	 0.00000E+00	 1.00000E+00	 0.00000E+00	 0.00000E+00	 0.00000E+00	 0.00000E+00	 1.00000E+00	 0.00000E+00	 1.00000E+00	 0.00000E+00	 0.00000E+00	 1.00000E+00	 0.00000E+00	 0.00000E+00	 0.00000E+00	 1.00000E+00	 0.00000E+00	 0.00000E+00	 0.00000E+00	 0.00000E+00	 1.00000E+00	 0.00000E+00	 0.00000E+00	 1.00000E+00	 0.00000E+00	 0.00000E+00	 0.00000E+00	 0.00000E+00	 0.00000E+00	 1.00000E+00	 0.00000E+00	 0.00000E+00	 1.00000E+00	 0.00000E+00	 0.00000E+00	 0.00000E+00	 0.00000E+00	 1.00000E+00	 0.00000E+00	 0.00000E+00	 1.00000E+00	 0.00000E+00	 0.00000E+00	 1.00000E+00	 0.00000E+00	 0.00000E+00	 0.00000E+00	 0.00000E+00	 1.00000E+00	 0.00000E+00	 0.00000E+00	 0.00000E+00	 0.00000E+00	 1.00000E+00	 0.00000E+00	 0.00000E+00	 1.00000E+00	 0.00000E+00	 0.00000E+00	 1.00000E+00	 0.00000E+00	 0.00000E+00	 0.00000E+00	 0.00000E+00	 0.00000E+00	 0.00000E+00	 1.00000E+00	 0.00000E+00	 5.00000E-01	 0.00000E+00	 5.00000E-01
Gib_1_AlpadGEO    	[4]	 1.00000E+00	 0.00000E+00	 0.00000E+00	 0.00000E+00	 0.00000E+00	 0.00000E+00	 0.00000E+00	 1.00000E+00	 0.00000E+00	 0.00000E+00	 0.00000E+00	 1.00000E+00	 0.00000E+00	 0.00000E+00	 1.00000E+00	 0.00000E+00	 0.00000E+00	 0.00000E+00	 0.00000E+00	 1.00000E+00	 0.00000E+00	 1.00000E+00	 0.00000E+00	 0.00000E+00	 0.00000E+00	 0.00000E+00	 1.00000E+00	 0.00000E+00	 1.00000E+00	 0.00000E+00	 0.00000E+00	 0.00000E+00	 1.00000E+00	 0.00000E+00	 0.00000E+00	 0.00000E+00	 1.00000E+00	 0.00000E+00	 0.00000E+00	 0.00000E+00	 0.00000E+00	 1.00000E+00	 0.00000E+00	 0.00000E+00	 0.00000E+00	 1.00000E+00	 0.00000E+00	 0.00000E+00	 0.00000E+00	 0.00000E+00	 0.00000E+00	 1.00000E+00	 0.00000E+00	 0.00000E+00	 1.00000E+00	 0.00000E+00	 0.00000E+00	 1.00000E+00	 0.00000E+00	 0.00000E+00	 0.00000E+00	 1.00000E+00	 0.00000E+00	 0.00000E+00	 0.00000E+00	 1.00000E+00	 0.00000E+00	 0.00000E+00	 1.00000E+00	 0.00000E+00	 0.00000E+00	 0.00000E+00	 0.00000E+00	 0.00000E+00	 1.00000E+00	 0.00000E+00	 0.00000E+00	 1.00000E+00	 0.00000E+00	 0.00000E+00	 1.00000E+00	 0.00000E+00	 0.00000E+00	 0.00000E+00	 0.00000E+00	 0.00000E+00	 1.00000E+00	 0.00000E+00	 1.00000E+00	 0.00000E+00	 0.00000E+00	 0.00000E+00	 1.00000E+00	 0.00000E+00	 0.00000E+00	 0.00000E+00	 0.00000E+00	 1.00000E+00	 0.00000E+00	 0.00000E+00	 0.00000E+00	 0.00000E+00	 1.00000E+00	 0.00000E+00	 1.00000E+00	 0.00000E+00	 0.00000E+00	 0.00000E+00	 0.00000E+00	 1.00000E+00	 0.00000E+00	 0.00000E+00	 0.00000E+00	 1.00000E+00	 0.00000E+00	 0.00000E+00	 0.00000E+00	 1.00000E+00	 0.00000E+00	 0.00000E+00	 0.00000E+00	 0.00000E+00	 1.00000E+00	 0.00000E+00	 0.00000E+00	 1.00000E+00	 0.00000E+00	 0.00000E+00	 0.00000E+00	 0.00000E+00	 1.00000E+00	 0.00000E+00	 1.00000E+00	 0.00000E+00	 0.00000E+00	 0.00000E+00	 1.00000E+00	 0.00000E+00	 0.00000E+00	 0.00000E+00	 0.00000E+00	 1.00000E+00	 0.00000E+00	 0.00000E+00	 0.00000E+00	 1.00000E+00	 0.00000E+00	 0.00000E+00	 0.00000E+00	 1.00000E+00	 0.00000E+00	 0.00000E+00	 0.00000E+00	 0.00000E+00	 1.00000E+00	 0.00000E+00	 0.00000E+00	 0.00000E+00	 0.00000E+00	 1.00000E+00	 0.00000E+00	 0.00000E+00	 0.00000E+00	 1.00000E+00	 0.00000E+00	 0.00000E+00	 0.00000E+00	 1.00000E+00	 0.00000E+00	 0.00000E+00	 0.00000E+00	 1.00000E+00	-9.90000E+01	-9.90000E+01	-9.90000E+01	-9.90000E+01	 1.00000E+00	 0.00000E+00	 0.00000E+00	 0.00000E+00	 0.00000E+00	 1.00000E+00	 0.00000E+00	 0.00000E+00	 0.00000E+00	 1.00000E+00	 0.00000E+00	 0.00000E+00	 1.00000E+00	 0.00000E+00	 0.00000E+00	 0.00000E+00	 0.00000E+00	 0.00000E+00	 1.00000E+00	 0.00000E+00	 0.00000E+00	 0.00000E+00	 1.00000E+00	 0.00000E+00	 0.00000E+00	 0.00000E+00	 1.00000E+00	 0.00000E+00	 0.00000E+00	 0.00000E+00	 0.00000E+00	 1.00000E+00	 0.00000E+00	 0.00000E+00	 1.00000E+00	 0.00000E+00	 0.00000E+00	 1.00000E+00	 0.00000E+00	 0.00000E+00	 0.00000E+00	 0.00000E+00	 1.00000E+00	 0.00000E+00	 0.00000E+00	 1.00000E+00	 0.00000E+00	 0.00000E+00	 1.00000E+00	 0.00000E+00	 0.00000E+00	 0.00000E+00	 1.00000E+00	 0.00000E+00	 0.00000E+00	 0.00000E+00	 2.50000E-01	 0.00000E+00	 7.50000E-01	 0.00000E+00	 0.00000E+00	 1.00000E+00	 0.00000E+00	 0.00000E+00	 0.00000E+00	 1.00000E+00	 0.00000E+00	 0.00000E+00	 0.00000E+00	 0.00000E+00	 0.00000E+00	 1.00000E+00	 0.00000E+00	 1.00000E+00	 0.00000E+00	 0.00000E+00	 0.00000E+00	 0.00000E+00	 1.00000E+00	 0.00000E+00	 0.00000E+00	 0.00000E+00	 0.00000E+00	 1.00000E+00	 0.00000E+00	 0.00000E+00	 1.00000E+00	 0.00000E+00	 0.00000E+00	 0.00000E+00	 1.00000E+00	 0.00000E+00	 0.00000E+00	 0.00000E+00	 0.00000E+00	 1.00000E+00	 0.00000E+00	 0.00000E+00	 1.00000E+00	 0.00000E+00	 0.00000E+00	 1.00000E+00	 0.00000E+00	 0.00000E+00	 0.00000E+00	 0.00000E+00	 1.00000E+00	 0.00000E+00	 0.00000E+00	 0.00000E+00	 1.00000E+00	 0.00000E+00	 0.00000E+00	 0.00000E+00	 0.00000E+00	 1.00000E+00	 0.00000E+00	 1.00000E+00	 0.00000E+00	 0.00000E+00	 0.00000E+00	 0.00000E+00	 1.00000E+00	 0.00000E+00	 0.00000E+00	 0.00000E+00	 1.00000E+00	 0.00000E+00	 1.00000E+00	 0.00000E+00	 0.00000E+00	 0.00000E+00	 0.00000E+00	 0.00000E+00	 0.00000E+00	 1.00000E+00	 0.00000E+00	 1.00000E+00	 0.00000E+00	 0.00000E+00	 0.00000E+00	 0.00000E+00	 1.00000E+00	 0.00000E+00	 1.00000E+00	 0.00000E+00	 0.00000E+00	 0.00000E+00	 0.00000E+00	 0.00000E+00	 0.00000E+00	 1.00000E+00	 0.00000E+00	 0.00000E+00	 1.00000E+00	 0.00000E+00	 0.00000E+00	 0.00000E+00	 1.00000E+00	 0.00000E+00	 0.00000E+00	 1.00000E+00	 0.00000E+00	 0.00000E+00	 1.00000E+00	 0.00000E+00	 0.00000E+00	 0.00000E+00	 0.00000E+00	 1.00000E+00	 0.00000E+00	 0.00000E+00	 0.00000E+00	 1.00000E+00	 0.00000E+00	 0.00000E+00	 0.00000E+00	 1.00000E+00	 0.00000E+00	 0.00000E+00	 0.00000E+00	 1.00000E+00	 0.00000E+00	 0.00000E+00	 0.00000E+00	 1.00000E+00	 0.00000E+00	 0.00000E+00	 0.00000E+00	 0.00000E+00	 0.00000E+00	 1.00000E+00	 0.00000E+00	 1.00000E+00	 0.00000E+00	 0.00000E+00	 0.00000E+00	 0.00000E+00	 1.00000E+00	 0.00000E+00	 0.00000E+00	 1.00000E+00	 0.00000E+00	 0.00000E+00	 0.00000E+00	 0.00000E+00	 0.00000E+00	 1.00000E+00	 0.00000E+00	 1.00000E+00	 0.00000E+00	 0.00000E+00	 0.00000E+00	 1.00000E+00	 0.00000E+00	 0.00000E+00	 0.00000E+00	 1.00000E+00	 0.00000E+00	 0.00000E+00	 0.00000E+00	 0.00000E+00	 0.00000E+00	 1.00000E+00	 0.00000E+00	 1.00000E+00	 0.00000E+00	 0.00000E+00	 0.00000E+00	 0.00000E+00	 1.00000E+00	 0.00000E+00	 0.00000E+00	 0.00000E+00	 1.00000E+00	 0.00000E+00	 0.00000E+00	 1.00000E+00	 0.00000E+00	 0.00000E+00	 0.00000E+00	 0.00000E+00	 1.00000E+00	 0.00000E+00	 1.00000E+00	 0.00000E+00	 0.00000E+00	 0.00000E+00	 1.00000E+00	 0.00000E+00	 0.00000E+00	 0.00000E+00	 0.00000E+00	 1.00000E+00	 0.00000E+00	 0.00000E+00	 0.00000E+00	 1.00000E+00	 0.00000E+00	 0.00000E+00	 0.00000E+00	 1.00000E+00	 0.00000E+00	 0.00000E+00	 0.00000E+00	 1.00000E+00	 0.00000E+00	 0.00000E+00	 0.00000E+00	 0.00000E+00	 1.00000E+00	 0.00000E+00	 0.00000E+00	 0.00000E+00	 1.00000E+00	 0.00000E+00	 0.00000E+00	 1.00000E+00	 0.00000E+00	 0.00000E+00	 0.00000E+00	 0.00000E+00	 1.00000E+00	 0.00000E+00	 0.00000E+00	 1.00000E+00	 0.00000E+00	 0.00000E+00	 0.00000E+00	 0.00000E+00	 1.00000E+00	 0.00000E+00	 0.00000E+00	 0.00000E+00	 1.00000E+00	 0.00000E+00	 1.00000E+00	 0.00000E+00	 0.00000E+00	 0.00000E+00	 0.00000E+00	 1.00000E+00	 0.00000E+00	 0.00000E+00	 0.00000E+00	 1.00000E+00	 0.00000E+00	 0.00000E+00	 0.00000E+00	 0.00000E+00	 1.00000E+00	 0.00000E+00	 0.00000E+00	 1.00000E+00	 0.00000E+00	 0.00000E+00	 0.00000E+00	 0.00000E+00	 1.00000E+00	 0.00000E+00	 0.00000E+00	 1.00000E+00	 0.00000E+00	 0.00000E+00	 0.00000E+00	 1.00000E+00	 0.00000E+00	 0.00000E+00	 1.00000E+00	 0.00000E+00	 0.00000E+00	 0.00000E+00	 1.00000E+00	 0.00000E+00	 0.00000E+00	 0.00000E+00	 0.00000E+00	 0.00000E+00	 1.00000E+00	 0.00000E+00	 0.00000E+00	 0.00000E+00	 1.00000E+00	 0.00000E+00	 1.00000E+00	 0.00000E+00	 0.00000E+00	 0.00000E+00	 1.00000E+00	 0.00000E+00	 0.00000E+00	 0.00000E+00	 0.00000E+00	 1.00000E+00	 0.00000E+00	 0.00000E+00	 1.00000E+00	 0.00000E+00	 0.00000E+00	 0.00000E+00	 1.00000E+00	 0.00000E+00	 0.00000E+00	 0.00000E+00	 0.00000E+00	 0.00000E+00	 1.00000E+00	 0.00000E+00	 1.00000E+00	 0.00000E+00	 0.00000E+00	 0.00000E+00	 0.00000E+00	 0.00000E+00	 1.00000E+00	 0.00000E+00	 1.00000E+00	 0.00000E+00	 0.00000E+00	 0.00000E+00	 0.00000E+00	 0.00000E+00	 1.00000E+00	 0.00000E+00	 0.00000E+00	 1.00000E+00	 0.00000E+00	 0.00000E+00	 0.00000E+00	 0.00000E+00	 1.00000E+00	 0.00000E+00	 0.00000E+00	 0.00000E+00	 0.00000E+00	 1.00000E+00	 0.00000E+00	 0.00000E+00	 1.00000E+00	 0.00000E+00	 0.00000E+00	 1.00000E+00	 0.00000E+00	 0.00000E+00	 0.00000E+00	 1.00000E+00	 0.00000E+00	 0.00000E+00	 0.00000E+00	 1.00000E+00	 0.00000E+00	 0.00000E+00	 0.00000E+00	 0.00000E+00	 0.00000E+00	 1.00000E+00	 0.00000E+00	 0.00000E+00	 0.00000E+00	 1.00000E+00	 0.00000E+00	 0.00000E+00	 1.00000E+00	 0.00000E+00	 0.00000E+00	 1.00000E+00	 0.00000E+00	 0.00000E+00	 0.00000E+00	 1.00000E+00	 0.00000E+00	 0.00000E+00	 0.00000E+00	 0.00000E+00	 1.00000E+00	 0.00000E+00	 2.50000E-01	 7.50000E-01	 0.00000E+00	 0.00000E+00	 0.00000E+00	 1.00000E+00	 0.00000E+00	 0.00000E+00	 0.00000E+00	 1.00000E+00	 0.00000E+00	 0.00000E+00	 0.00000E+00	 1.00000E+00	 0.00000E+00	 0.00000E+00	 0.00000E+00	 0.00000E+00	 1.00000E+00	 0.00000E+00	 0.00000E+00	 0.00000E+00	 1.00000E+00	 0.00000E+00	 1.00000E+00	 0.00000E+00	 0.00000E+00	 0.00000E+00	 1.00000E+00	 0.00000E+00	 0.00000E+00	 0.00000E+00	 1.00000E+00	 0.00000E+00	 0.00000E+00	 0.00000E+00	 0.00000E+00	 1.00000E+00	 0.00000E+00	 0.00000E+00	 0.00000E+00	 0.00000E+00	 1.00000E+00	 0.00000E+00	 0.00000E+00	 0.00000E+00	 1.00000E+00	 0.00000E+00	 0.00000E+00	 0.00000E+00	 0.00000E+00	 1.00000E+00	 0.00000E+00	 0.00000E+00	 1.00000E+00	 0.00000E+00	 0.00000E+00	 1.00000E+00	 0.00000E+00	 0.00000E+00	 0.00000E+00	 0.00000E+00	 1.00000E+00	 0.00000E+00	 0.00000E+00	 1.00000E+00	 0.00000E+00	 0.00000E+00	 0.00000E+00	 0.00000E+00	 1.00000E+00	 0.00000E+00	 0.00000E+00	 0.00000E+00	 0.00000E+00	 1.00000E+00	 0.00000E+00	 0.00000E+00	 1.00000E+00	 0.00000E+00	 0.00000E+00	 1.00000E+00	 0.00000E+00	 0.00000E+00	 0.00000E+00	 0.00000E+00	 0.00000E+00	 1.00000E+00	 0.00000E+00	 1.00000E+00	 0.00000E+00	 0.00000E+00	 0.00000E+00	 0.00000E+00	 1.00000E+00	 0.00000E+00	 0.00000E+00	 0.00000E+00	 0.00000E+00	 1.00000E+00	 0.00000E+00	 0.00000E+00	 1.00000E+00	 0.00000E+00	 0.00000E+00	 0.00000E+00	 1.00000E+00	 0.00000E+00	 0.00000E+00	 1.00000E+00	 0.00000E+00	 0.00000E+00	 1.00000E+00	 0.00000E+00	 0.00000E+00	 0.00000E+00	 0.00000E+00	 0.00000E+00	 0.00000E+00	 1.00000E+00	 0.00000E+00	 0.00000E+00	 0.00000E+00	 1.00000E+00	 0.00000E+00	 0.00000E+00	 1.00000E+00	 0.00000E+00	 0.00000E+00	 1.00000E+00	 0.00000E+00	 0.00000E+00	 0.00000E+00	 1.00000E+00	 0.00000E+00	 0.00000E+00	 0.00000E+00	 0.00000E+00	 0.00000E+00	 1.00000E+00	 0.00000E+00	 0.00000E+00	 0.00000E+00	 1.00000E+00	 0.00000E+00	 1.00000E+00	 0.00000E+00	 0.00000E+00	 0.00000E+00	 0.00000E+00	 0.00000E+00	 1.00000E+00	 0.00000E+00	 0.00000E+00	 0.00000E+00	 1.00000E+00	 0.00000E+00	 0.00000E+00	 0.00000E+00	 1.00000E+00	 0.00000E+00	 1.00000E+00	 0.00000E+00	 0.00000E+00	 1.00000E+00	 0.00000E+00	 0.00000E+00	 0.00000E+00	 0.00000E+00	 0.00000E+00	 0.00000E+00	 1.00000E+00	 0.00000E+00	 0.00000E+00	 0.00000E+00	 1.00000E+00	 1.00000E+00	 0.00000E+00	 0.00000E+00	 0.00000E+00	 0.00000E+00	 0.00000E+00	 0.00000E+00	 1.00000E+00	 0.00000E+00	 0.00000E+00	 0.00000E+00	 1.00000E+00	 0.00000E+00	 0.00000E+00	 0.00000E+00	 1.00000E+00	 1.00000E+00	 0.00000E+00	 0.00000E+00	 0.00000E+00	 0.00000E+00	 0.00000E+00	 0.00000E+00	 1.00000E+00	 0.00000E+00	 1.00000E+00	 0.00000E+00	 0.00000E+00	 0.00000E+00	 0.00000E+00	 1.00000E+00	 0.00000E+00	 0.00000E+00	 0.00000E+00	 0.00000E+00	 1.00000E+00	 0.00000E+00	 0.00000E+00	 0.00000E+00	 1.00000E+00	 0.00000E+00	 0.00000E+00	 1.00000E+00	 0.00000E+00	 0.00000E+00	 1.00000E+00	 0.00000E+00	 0.00000E+00	 0.00000E+00	 0.00000E+00	 1.00000E+00	 0.00000E+00	 1.00000E+00	 0.00000E+00	 0.00000E+00	 0.00000E+00	-9.90000E+01	-9.90000E+01	-9.90000E+01	-9.90000E+01	 0.00000E+00	 0.00000E+00	 1.00000E+00	 0.00000E+00	 0.00000E+00	 0.00000E+00	 1.00000E+00	 0.00000E+00	 0.00000E+00	 0.00000E+00	 1.00000E+00	 0.00000E+00	 0.00000E+00	 0.00000E+00	 1.00000E+00	 0.00000E+00	 1.00000E+00	 0.00000E+00	 0.00000E+00	 0.00000E+00	 0.00000E+00	 1.00000E+00	 0.00000E+00	 0.00000E+00	 0.00000E+00	 0.00000E+00	 0.00000E+00	 1.00000E+00	 0.00000E+00	 0.00000E+00	 0.00000E+00	 1.00000E+00	 0.00000E+00	 0.00000E+00	 1.00000E+00	 0.00000E+00	 0.00000E+00	 0.00000E+00	 1.00000E+00	 0.00000E+00	 0.00000E+00	 1.00000E+00	 0.00000E+00	 0.00000E+00	 0.00000E+00	 1.00000E+00	 0.00000E+00	 0.00000E+00	 0.00000E+00	 0.00000E+00	 1.00000E+00	 0.00000E+00	 0.00000E+00	 0.00000E+00	 0.00000E+00	 1.00000E+00	 0.00000E+00	 0.00000E+00	 1.00000E+00	 0.00000E+00	 0.00000E+00	 0.00000E+00	 1.00000E+00	 0.00000E+00	 0.00000E+00	 0.00000E+00	 1.00000E+00	 0.00000E+00	 0.00000E+00	 0.00000E+00	 0.00000E+00	 1.00000E+00	 0.00000E+00	 0.00000E+00	 1.00000E+00	 0.00000E+00	 0.00000E+00	 0.00000E+00	 1.00000E+00	 0.00000E+00	 0.00000E+00	 0.00000E+00	 1.00000E+00	 0.00000E+00	 0.00000E+00	 1.00000E+00	 0.00000E+00	 0.00000E+00	 0.00000E+00	 0.00000E+00	 1.00000E+00	 0.00000E+00	 0.00000E+00	 0.00000E+00	 1.00000E+00	 0.00000E+00	 1.00000E+00	 0.00000E+00	 0.00000E+00	 0.00000E+00	 0.00000E+00	 0.00000E+00	 0.00000E+00	 1.00000E+00	 1.00000E+00	 0.00000E+00	 0.00000E+00	 0.00000E+00	 0.00000E+00	 0.00000E+00	 0.00000E+00	 1.00000E+00	 0.00000E+00	 0.00000E+00	 0.00000E+00	 1.00000E+00	 0.00000E+00	 0.00000E+00	 1.00000E+00	 0.00000E+00	 0.00000E+00	 0.00000E+00	 1.00000E+00	 0.00000E+00	 0.00000E+00	 1.00000E+00	 0.00000E+00	 0.00000E+00	 0.00000E+00	 1.00000E+00	 0.00000E+00	 0.00000E+00	 0.00000E+00	 0.00000E+00	 0.00000E+00	 1.00000E+00	 0.00000E+00	 1.00000E+00	 0.00000E+00	 0.00000E+00	 0.00000E+00	 1.00000E+00	 0.00000E+00	 0.00000E+00	 0.00000E+00	 1.00000E+00	 0.00000E+00	 0.00000E+00	 0.00000E+00	 0.00000E+00	 1.00000E+00	 0.00000E+00	 0.00000E+00	 0.00000E+00	 0.00000E+00	 1.00000E+00	 0.00000E+00	 0.00000E+00	 1.00000E+00	 0.00000E+00	 0.00000E+00	 0.00000E+00	 0.00000E+00	 1.00000E+00	 0.00000E+00	 0.00000E+00	 1.00000E+00	 0.00000E+00	 0.00000E+00	 1.00000E+00	 0.00000E+00	 0.00000E+00	 0.00000E+00	 1.00000E+00	 0.00000E+00	 0.00000E+00	 0.00000E+00	 0.00000E+00	 1.00000E+00	 0.00000E+00	 1.00000E+00	 0.00000E+00	 0.00000E+00	 0.00000E+00	 1.00000E+00	 0.00000E+00	 0.00000E+00	 0.00000E+00	 0.00000E+00	 1.00000E+00	 0.00000E+00	 0.00000E+00	 0.00000E+00	 0.00000E+00	 1.00000E+00	 0.00000E+00	 0.00000E+00	 0.00000E+00	 1.00000E+00	 0.00000E+00	 0.00000E+00	 1.00000E+00	 0.00000E+00	 0.00000E+00	 0.00000E+00	 1.00000E+00	 0.00000E+00	 0.00000E+00	 0.00000E+00	 1.00000E+00	 0.00000E+00	 0.00000E+00	 0.00000E+00	 0.00000E+00	 1.00000E+00	 0.00000E+00	 0.00000E+00	 1.00000E+00	 0.00000E+00	 0.00000E+00	 0.00000E+00	 0.00000E+00	 1.00000E+00	 0.00000E+00	 0.00000E+00	 0.00000E+00	 1.00000E+00	 0.00000E+00	 0.00000E+00	 0.00000E+00	 0.00000E+00	 1.00000E+00	 0.00000E+00	 0.00000E+00	 0.00000E+00	 1.00000E+00	 0.00000E+00	 0.00000E+00	 1.00000E+00	 0.00000E+00	 0.00000E+00	 0.00000E+00	 1.00000E+00	 0.00000E+00	 0.00000E+00	 1.00000E+00	 0.00000E+00	 0.00000E+00	 0.00000E+00	 1.00000E+00	 0.00000E+00	 0.00000E+00	 0.00000E+00	 0.00000E+00	 0.00000E+00	 1.00000E+00	 1.00000E+00	 0.00000E+00	 0.00000E+00	 0.00000E+00	 1.00000E+00	 0.00000E+00	 0.00000E+00	 0.00000E+00	 1.00000E+00	 0.00000E+00	 0.00000E+00	 0.00000E+00	 0.00000E+00	 0.00000E+00	 0.00000E+00	 1.00000E+00	 1.00000E+00	 0.00000E+00	 0.00000E+00	 0.00000E+00	 1.00000E+00	 0.00000E+00	 0.00000E+00	 0.00000E+00	 0.00000E+00	 0.00000E+00	 1.00000E+00	 0.00000E+00	 1.00000E+00	 0.00000E+00	 0.00000E+00	 0.00000E+00	 0.00000E+00	 0.00000E+00	 1.00000E+00	 0.00000E+00	 0.00000E+00	 0.00000E+00	 0.00000E+00	 1.00000E+00	 0.00000E+00	 0.00000E+00	 0.00000E+00	 1.00000E+00	 0.00000E+00	 0.00000E+00	 1.00000E+00	 0.00000E+00	 0.00000E+00	 0.00000E+00	 0.00000E+00	 1.00000E+00	 0.00000E+00	 1.00000E+00	 0.00000E+00	 0.00000E+00	 0.00000E+00	 0.00000E+00	 1.00000E+00	 0.00000E+00	 0.00000E+00	 0.00000E+00	 0.00000E+00	 1.00000E+00	 0.00000E+00	 1.00000E+00	 0.00000E+00	 0.00000E+00	 0.00000E+00	 0.00000E+00	 1.00000E+00	 0.00000E+00	 0.00000E+00	 0.00000E+00	 1.00000E+00	 0.00000E+00	 0.00000E+00	 1.00000E+00	 0.00000E+00	 0.00000E+00	 0.00000E+00	 0.00000E+00	 1.00000E+00	 0.00000E+00	 1.00000E+00	 0.00000E+00	 0.00000E+00	 0.00000E+00	 0.00000E+00	 0.00000E+00	 0.00000E+00	 1.00000E+00	 0.00000E+00	 0.00000E+00	 1.00000E+00	 0.00000E+00	 0.00000E+00	 0.00000E+00	 1.00000E+00	 0.00000E+00	 1.00000E+00	 0.00000E+00	 0.00000E+00	 0.00000E+00	 0.00000E+00	 1.00000E+00	 0.00000E+00	 0.00000E+00	 0.00000E+00	 0.00000E+00	 1.00000E+00	 0.00000E+00	 0.00000E+00	 0.00000E+00	 0.00000E+00	 1.00000E+00	 0.00000E+00	 1.00000E+00	 0.00000E+00	 0.00000E+00	 0.00000E+00	 0.00000E+00	 1.00000E+00	 0.00000E+00	 0.00000E+00	 0.00000E+00	 0.00000E+00	 1.00000E+00	 0.00000E+00	 0.00000E+00	 1.00000E+00	 0.00000E+00	 1.00000E+00	 0.00000E+00	 0.00000E+00	 0.00000E+00	 0.00000E+00	 1.00000E+00	 0.00000E+00	 0.00000E+00	 0.00000E+00	 0.00000E+00	 1.00000E+00	 0.00000E+00	 0.00000E+00	 0.00000E+00	 0.00000E+00	 1.00000E+00	 0.00000E+00	 0.00000E+00	 0.00000E+00	 1.00000E+00	 0.00000E+00	 1.00000E+00	 0.00000E+00	 0.00000E+00	 0.00000E+00	 0.00000E+00	 1.00000E+00	 0.00000E+00	 0.00000E+00	 0.00000E+00	 1.00000E+00	 0.00000E+00	 0.00000E+00	 0.00000E+00	 0.00000E+00	 1.00000E+00	 0.00000E+00	 0.00000E+00	 1.00000E+00	 0.00000E+00	 0.00000E+00	 0.00000E+00	 1.00000E+00	 0.00000E+00	 0.00000E+00	 0.00000E+00	 0.00000E+00	 1.00000E+00	 0.00000E+00	 1.00000E+00	 0.00000E+00	 0.00000E+00	 1.00000E+00	 0.00000E+00	 0.00000E+00	 0.00000E+00	 1.00000E+00	 0.00000E+00	 0.00000E+00	 0.00000E+00	 1.00000E+00	 0.00000E+00	 0.00000E+00	 0.00000E+00	 0.00000E+00	 0.00000E+00	 0.00000E+00	 1.00000E+00	 1.00000E+00	 0.00000E+00	 0.00000E+00	 0.00000E+00	 1.00000E+00	 0.00000E+00	 0.00000E+00	 0.00000E+00	 1.00000E+00	 0.00000E+00	 0.00000E+00	 0.00000E+00	-9.90000E+01	-9.90000E+01	-9.90000E+01	-9.90000E+01	-9.90000E+01	-9.90000E+01	-9.90000E+01	-9.90000E+01	 0.00000E+00	 1.00000E+00	 0.00000E+00	 0.00000E+00	 0.00000E+00	 1.00000E+00	 0.00000E+00	 0.00000E+00	 0.00000E+00	 0.00000E+00	 0.00000E+00	 1.00000E+00	 0.00000E+00	 1.00000E+00	 0.00000E+00	 0.00000E+00	 0.00000E+00	 0.00000E+00	 1.00000E+00	 0.00000E+00	 1.00000E+00	 0.00000E+00	 0.00000E+00	 0.00000E+00	 0.00000E+00	 0.00000E+00	 1.00000E+00	 0.00000E+00	 0.00000E+00	 1.00000E+00	 0.00000E+00	 0.00000E+00	 0.00000E+00	 0.00000E+00	 0.00000E+00	 1.00000E+00	 0.00000E+00	 1.00000E+00	 0.00000E+00	 0.00000E+00	 0.00000E+00	 1.00000E+00	 0.00000E+00	 0.00000E+00	 0.00000E+00	 1.00000E+00	 0.00000E+00	 0.00000E+00	 0.00000E+00	 0.00000E+00	 1.00000E+00	 0.00000E+00	 0.00000E+00	 0.00000E+00	 0.00000E+00	 1.00000E+00	 0.00000E+00	 1.00000E+00	 0.00000E+00	 0.00000E+00	 0.00000E+00	 0.00000E+00	 1.00000E+00	 0.00000E+00	 0.00000E+00	 1.00000E+00	 0.00000E+00	 0.00000E+00	 0.00000E+00	 0.00000E+00	 1.00000E+00	 0.00000E+00	 0.00000E+00	 1.00000E+00	 0.00000E+00	 0.00000E+00	 0.00000E+00	 0.00000E+00	 1.00000E+00	 0.00000E+00	 0.00000E+00	 0.00000E+00	 0.00000E+00	 1.00000E+00	 0.00000E+00	 0.00000E+00	 1.00000E+00	 0.00000E+00	 0.00000E+00	 0.00000E+00	 1.00000E+00	 0.00000E+00	 0.00000E+00	 1.00000E+00	 0.00000E+00	 0.00000E+00	 0.00000E+00	 0.00000E+00	 0.00000E+00	 1.00000E+00	 0.00000E+00	 1.00000E+00	 0.00000E+00	 0.00000E+00	 1.00000E+00	 0.00000E+00	 0.00000E+00	 0.00000E+00	 0.00000E+00	 1.00000E+00	 0.00000E+00	 0.00000E+00	 0.00000E+00	 1.00000E+00	 0.00000E+00	 0.00000E+00	 0.00000E+00	 0.00000E+00	 1.00000E+00	 0.00000E+00	 1.00000E+00	 0.00000E+00	 0.00000E+00	 0.00000E+00	 0.00000E+00	 1.00000E+00	 0.00000E+00	 0.00000E+00	 0.00000E+00	 1.00000E+00	 0.00000E+00	 0.00000E+00	 0.00000E+00	 1.00000E+00	 0.00000E+00	 0.00000E+00	 0.00000E+00	 7.50000E-01	 0.00000E+00	 2.50000E-01	 0.00000E+00	 0.00000E+00	 1.00000E+00	 0.00000E+00	 1.00000E+00	 0.00000E+00	 0.00000E+00	 0.00000E+00	 1.00000E+00	 0.00000E+00	 0.00000E+00	 0.00000E+00	 0.00000E+00	 0.00000E+00	 1.00000E+00	 0.00000E+00	 0.00000E+00	 1.00000E+00	 0.00000E+00	 0.00000E+00	 0.00000E+00	 0.00000E+00	 1.00000E+00	 0.00000E+00	 0.00000E+00	 1.00000E+00	 0.00000E+00	 0.00000E+00	 0.00000E+00	 0.00000E+00	 0.00000E+00	 1.00000E+00	 0.00000E+00	 0.00000E+00	 1.00000E+00	 0.00000E+00	 0.00000E+00	 0.00000E+00	 0.00000E+00	 1.00000E+00	 2.50000E-01	 7.50000E-01	 0.00000E+00	 0.00000E+00	 1.00000E+00	 0.00000E+00	 0.00000E+00	 0.00000E+00	 1.00000E+00	 0.00000E+00	 0.00000E+00	 0.00000E+00	 0.00000E+00	 1.00000E+00	 0.00000E+00	 0.00000E+00	 1.00000E+00	 0.00000E+00	 0.00000E+00	 0.00000E+00	 0.00000E+00	 0.00000E+00	 1.00000E+00	 0.00000E+00	 0.00000E+00	 1.00000E+00	 0.00000E+00	 0.00000E+00	 0.00000E+00	 0.00000E+00	 1.00000E+00	 0.00000E+00	 0.00000E+00	 1.00000E+00	 0.00000E+00	 0.00000E+00	 1.00000E+00	 0.00000E+00	 0.00000E+00	 0.00000E+00	 0.00000E+00	 1.00000E+00	 0.00000E+00	 0.00000E+00	 0.00000E+00	 0.00000E+00	 1.00000E+00	 0.00000E+00	 0.00000E+00	 1.00000E+00	 0.00000E+00	 0.00000E+00	 1.00000E+00	 0.00000E+00	 0.00000E+00	 0.00000E+00	 0.00000E+00	 0.00000E+00	 0.00000E+00	 1.00000E+00	 0.00000E+00	 1.00000E+00	 0.00000E+00	 0.00000E+00
Gms13_GdlJonteF   	[6]	 1.00000E+00	 0.00000E+00	 0.00000E+00	 0.00000E+00	 0.00000E+00	 0.00000E+00	 0.00000E+00	 1.00000E+00	 0.00000E+00	 0.00000E+00	 0.00000E+00	 1.00000E+00	 0.00000E+00	 0.00000E+00	 1.00000E+00	 0.00000E+00	 0.00000E+00	 0.00000E+00	 0.00000E+00	 1.00000E+00	 0.00000E+00	 1.00000E+00	 0.00000E+00	 0.00000E+00	 0.00000E+00	 0.00000E+00	 1.00000E+00	 0.00000E+00	 1.00000E+00	 0.00000E+00	 0.00000E+00	 0.00000E+00	 1.00000E+00	 0.00000E+00	 0.00000E+00	 0.00000E+00	 1.00000E+00	 0.00000E+00	 0.00000E+00	 0.00000E+00	 0.00000E+00	 1.00000E+00	 0.00000E+00	 0.00000E+00	 0.00000E+00	 1.00000E+00	 0.00000E+00	 0.00000E+00	 0.00000E+00	 0.00000E+00	 0.00000E+00	 1.00000E+00	 0.00000E+00	 0.00000E+00	 1.00000E+00	 0.00000E+00	 0.00000E+00	 1.00000E+00	 0.00000E+00	 0.00000E+00	 0.00000E+00	 1.00000E+00	 0.00000E+00	 0.00000E+00	 0.00000E+00	 1.00000E+00	 0.00000E+00	 0.00000E+00	 1.00000E+00	 0.00000E+00	 0.00000E+00	 0.00000E+00	 0.00000E+00	 0.00000E+00	 1.00000E+00	 0.00000E+00	 0.00000E+00	 1.00000E+00	 0.00000E+00	 0.00000E+00	 1.00000E+00	 0.00000E+00	 0.00000E+00	 0.00000E+00	 0.00000E+00	 0.00000E+00	 1.00000E+00	 0.00000E+00	 1.00000E+00	 0.00000E+00	 0.00000E+00	 0.00000E+00	 1.00000E+00	 0.00000E+00	 0.00000E+00	 0.00000E+00	 0.00000E+00	 1.00000E+00	 0.00000E+00	 0.00000E+00	 0.00000E+00	 0.00000E+00	 1.00000E+00	 0.00000E+00	 1.00000E+00	 0.00000E+00	 0.00000E+00	 0.00000E+00	 0.00000E+00	 1.00000E+00	 0.00000E+00	 0.00000E+00	 0.00000E+00	 1.00000E+00	 0.00000E+00	 0.00000E+00	 0.00000E+00	 1.00000E+00	 0.00000E+00	 0.00000E+00	 0.00000E+00	 0.00000E+00	 1.00000E+00	 0.00000E+00	 0.00000E+00	 1.00000E+00	 0.00000E+00	 0.00000E+00	 0.00000E+00	 0.00000E+00	 1.00000E+00	 0.00000E+00	 1.00000E+00	 0.00000E+00	 0.00000E+00	 0.00000E+00	 1.00000E+00	 0.00000E+00	 0.00000E+00	 0.00000E+00	 0.00000E+00	 1.00000E+00	 0.00000E+00	 0.00000E+00	 0.00000E+00	 1.00000E+00	 0.00000E+00	 0.00000E+00	 0.00000E+00	 1.00000E+00	 0.00000E+00	 0.00000E+00	 0.00000E+00	 0.00000E+00	 1.00000E+00	 0.00000E+00	 0.00000E+00	 0.00000E+00	 0.00000E+00	 1.00000E+00	 0.00000E+00	 0.00000E+00	 0.00000E+00	 1.00000E+00	 0.00000E+00	 0.00000E+00	 0.00000E+00	 1.00000E+00	 0.00000E+00	 0.00000E+00	 0.00000E+00	 1.00000E+00	-9.90000E+01	-9.90000E+01	-9.90000E+01	-9.90000E+01	 1.00000E+00	 0.00000E+00	 0.00000E+00	 0.00000E+00	 0.00000E+00	 1.00000E+00	 0.00000E+00	 0.00000E+00	 0.00000E+00	 1.00000E+00	 0.00000E+00	 0.00000E+00	 1.00000E+00	 0.00000E+00	 0.00000E+00	 0.00000E+00	 0.00000E+00	 0.00000E+00	 1.00000E+00	 0.00000E+00	 0.00000E+00	 0.00000E+00	 1.00000E+00	 0.00000E+00	 0.00000E+00	 0.00000E+00	 1.00000E+00	 0.00000E+00	 0.00000E+00	 0.00000E+00	 0.00000E+00	 1.00000E+00	 0.00000E+00	 0.00000E+00	 1.00000E+00	 0.00000E+00	 0.00000E+00	 1.00000E+00	 0.00000E+00	 0.00000E+00	 0.00000E+00	 0.00000E+00	 1.00000E+00	 0.00000E+00	 0.00000E+00	 1.00000E+00	 0.00000E+00	 0.00000E+00	 1.00000E+00	 0.00000E+00	 0.00000E+00	 0.00000E+00	 1.00000E+00	 0.00000E+00	 0.00000E+00	 0.00000E+00	 0.00000E+00	 0.00000E+00	 1.00000E+00	 0.00000E+00	 0.00000E+00	 1.00000E+00	 0.00000E+00	 0.00000E+00	 0.00000E+00	 1.00000E+00	 0.00000E+00	 0.00000E+00	 0.00000E+00	 0.00000E+00	 0.00000E+00	 1.00000E+00	 0.00000E+00	 1.00000E+00	 0.00000E+00	 0.00000E+00	 0.00000E+00	 0.00000E+00	 1.00000E+00	 0.00000E+00	 0.00000E+00	 0.00000E+00	 0.00000E+00	 1.00000E+00	 0.00000E+00	 0.00000E+00	 1.00000E+00	 0.00000E+00	 0.00000E+00	 0.00000E+00	 1.00000E+00	 0.00000E+00	 0.00000E+00	 0.00000E+00	 0.00000E+00	 1.00000E+00	 0.00000E+00	 0.00000E+00	 1.00000E+00	 0.00000E+00	 0.00000E+00	 1.00000E+00	 0.00000E+00	 0.00000E+00	 0.00000E+00	 0.00000E+00	 1.00000E+00	 0.00000E+00	 0.00000E+00	 0.00000E+00	 1.00000E+00	 0.00000E+00	 0.00000E+00	 0.00000E+00	 0.00000E+00	 1.00000E+00	 0.00000E+00	 1.00000E+00	 0.00000E+00	 0.00000E+00	 0.00000E+00	 0.00000E+00	 1.00000E+00	 0.00000E+00	 0.00000E+00	 0.00000E+00	 1.00000E+00	 0.00000E+00	 1.00000E+00	 0.00000E+00	 0.00000E+00	 0.00000E+00	 0.00000E+00	 0.00000E+00	 0.00000E+00	 1.00000E+00	 0.00000E+00	 1.00000E+00	 0.00000E+00	 0.00000E+00	 0.00000E+00	 0.00000E+00	 1.00000E+00	 0.00000E+00	 1.00000E+00	 0.00000E+00	 0.00000E+00	 0.00000E+00	 0.00000E+00	 0.00000E+00	 0.00000E+00	 1.00000E+00	 0.00000E+00	 0.00000E+00	 1.00000E+00	 0.00000E+00	 0.00000E+00	 0.00000E+00	 1.00000E+00	 0.00000E+00	 0.00000E+00	 1.00000E+00	 0.00000E+00	 0.00000E+00	 1.00000E+00	 0.00000E+00	 0.00000E+00	 0.00000E+00	 0.00000E+00	 1.00000E+00	 0.00000E+00	 0.00000E+00	 0.00000E+00	 1.00000E+00	 0.00000E+00	 0.00000E+00	 0.00000E+00	 1.00000E+00	 0.00000E+00	 0.00000E+00	 0.00000E+00	 1.00000E+00	 0.00000E+00	 0.00000E+00	 0.00000E+00	 1.00000E+00	 0.00000E+00	 0.00000E+00	 0.00000E+00	 0.00000E+00	 0.00000E+00	 1.00000E+00	 0.00000E+00	 1.00000E+00	 0.00000E+00	 0.00000E+00	 0.00000E+00	 0.00000E+00	 1.00000E+00	 0.00000E+00	 0.00000E+00	 1.00000E+00	 0.00000E+00	 0.00000E+00	 0.00000E+00	 0.00000E+00	 0.00000E+00	 1.00000E+00	 0.00000E+00	 1.00000E+00	 0.00000E+00	 0.00000E+00	 0.00000E+00	 1.00000E+00	 0.00000E+00	 0.00000E+00	 0.00000E+00	 1.00000E+00	 0.00000E+00	 0.00000E+00	 0.00000E+00	 0.00000E+00	 0.00000E+00	 1.00000E+00	 0.00000E+00	 1.00000E+00	 0.00000E+00	 0.00000E+00	 0.00000E+00	 0.00000E+00	 1.00000E+00	 0.00000E+00	 0.00000E+00	 0.00000E+00	 1.00000E+00	 0.00000E+00	 0.00000E+00	 1.00000E+00	 0.00000E+00	 0.00000E+00	 0.00000E+00	 0.00000E+00	 1.00000E+00	 0.00000E+00	 1.00000E+00	 0.00000E+00	 0.00000E+00	 0.00000E+00	 1.00000E+00	 0.00000E+00	 0.00000E+00	 0.00000E+00	 0.00000E+00	 1.00000E+00	 0.00000E+00	 0.00000E+00	 0.00000E+00	 1.00000E+00	 0.00000E+00	 0.00000E+00	 0.00000E+00	 1.00000E+00	 0.00000E+00	 0.00000E+00	 0.00000E+00	 1.00000E+00	 0.00000E+00	 0.00000E+00	 0.00000E+00	 0.00000E+00	 1.00000E+00	 0.00000E+00	 0.00000E+00	 0.00000E+00	 1.00000E+00	 0.00000E+00	 0.00000E+00	 1.00000E+00	 0.00000E+00	 0.00000E+00	 0.00000E+00	 0.00000E+00	 1.00000E+00	 0.00000E+00	 0.00000E+00	 1.00000E+00	 0.00000E+00	 0.00000E+00	 0.00000E+00	 0.00000E+00	 1.00000E+00	 0.00000E+00	 0.00000E+00	 0.00000E+00	 1.00000E+00	 0.00000E+00	 1.00000E+00	 0.00000E+00	 0.00000E+00	 0.00000E+00	 0.00000E+00	 1.00000E+00	 0.00000E+00	 0.00000E+00	 0.00000E+00	 1.00000E+00	 0.00000E+00	 0.00000E+00	 0.00000E+00	 0.00000E+00	 1.00000E+00	 0.00000E+00	 0.00000E+00	 1.00000E+00	 0.00000E+00	 0.00000E+00	 0.00000E+00	 0.00000E+00	 1.00000E+00	 0.00000E+00	 0.00000E+00	 1.00000E+00	 0.00000E+00	 0.00000E+00	 0.00000E+00	 1.00000E+00	 0.00000E+00	 0.00000E+00	 1.00000E+00	 0.00000E+00	 0.00000E+00	 0.00000E+00	 1.00000E+00	 0.00000E+00	 0.00000E+00	 0.00000E+00	 0.00000E+00	 0.00000E+00	 1.00000E+00	 0.00000E+00	 0.00000E+00	 0.00000E+00	 1.00000E+00	 0.00000E+00	 1.00000E+00	 0.00000E+00	 0.00000E+00	 0.00000E+00	 1.00000E+00	 0.00000E+00	 0.00000E+00	 0.00000E+00	 0.00000E+00	 1.00000E+00	 0.00000E+00	 0.00000E+00	 1.00000E+00	 0.00000E+00	 0.00000E+00	 0.00000E+00	 1.00000E+00	 0.00000E+00	 0.00000E+00	 0.00000E+00	 0.00000E+00	 0.00000E+00	 1.00000E+00	 0.00000E+00	 1.00000E+00	 0.00000E+00	 0.00000E+00	 0.00000E+00	 0.00000E+00	 0.00000E+00	 1.00000E+00	 0.00000E+00	 1.00000E+00	 0.00000E+00	 0.00000E+00	 0.00000E+00	 0.00000E+00	 0.00000E+00	 1.00000E+00	 0.00000E+00	 0.00000E+00	 1.00000E+00	 0.00000E+00	 0.00000E+00	 0.00000E+00	 0.00000E+00	 1.00000E+00	 0.00000E+00	 0.00000E+00	 0.00000E+00	 0.00000E+00	 1.00000E+00	 0.00000E+00	 0.00000E+00	 1.00000E+00	 0.00000E+00	 0.00000E+00	 1.00000E+00	 0.00000E+00	 0.00000E+00	 0.00000E+00	 1.00000E+00	 0.00000E+00	 0.00000E+00	 0.00000E+00	 1.00000E+00	 0.00000E+00	 0.00000E+00	 0.00000E+00	 0.00000E+00	 0.00000E+00	 1.00000E+00	 0.00000E+00	 0.00000E+00	 0.00000E+00	 1.00000E+00	 0.00000E+00	 0.00000E+00	 1.00000E+00	 0.00000E+00	 0.00000E+00	 0.00000E+00	 0.00000E+00	 1.00000E+00	 0.00000E+00	 1.00000E+00	 0.00000E+00	 0.00000E+00	 0.00000E+00	 0.00000E+00	 1.00000E+00	 0.00000E+00	 0.00000E+00	 1.00000E+00	 0.00000E+00	 0.00000E+00	 0.00000E+00	 1.00000E+00	 0.00000E+00	 0.00000E+00	 0.00000E+00	 1.00000E+00	 0.00000E+00	 0.00000E+00	 0.00000E+00	 1.00000E+00	 0.00000E+00	 0.00000E+00	 0.00000E+00	 0.00000E+00	 1.00000E+00	 0.00000E+00	 0.00000E+00	 0.00000E+00	 1.00000E+00	 0.00000E+00	 1.00000E+00	 0.00000E+00	 0.00000E+00	 0.00000E+00	 1.00000E+00	 0.00000E+00	 0.00000E+00	 0.00000E+00	 1.00000E+00	 0.00000E+00	 0.00000E+00	 0.00000E+00	 0.00000E+00	 1.00000E+00	 0.00000E+00	 0.00000E+00	 0.00000E+00	 0.00000E+00	 1.00000E+00	 0.00000E+00	 0.00000E+00	 0.00000E+00	 1.00000E+00	 0.00000E+00	 0.00000E+00	 0.00000E+00	 0.00000E+00	 1.00000E+00	 0.00000E+00	 0.00000E+00	 1.00000E+00	 0.00000E+00	 0.00000E+00	 1.00000E+00	 0.00000E+00	 0.00000E+00	 0.00000E+00	 0.00000E+00	 1.00000E+00	 0.00000E+00	 0.00000E+00	 1.00000E+00	 0.00000E+00	 0.00000E+00	 0.00000E+00	 0.00000E+00	 1.00000E+00	 0.00000E+00	 0.00000E+00	 0.00000E+00	 0.00000E+00	 1.00000E+00	 0.00000E+00	 0.00000E+00	 1.00000E+00	 0.00000E+00	 0.00000E+00	 1.00000E+00	 0.00000E+00	 0.00000E+00	 0.00000E+00	 0.00000E+00	 0.00000E+00	 1.00000E+00	 1.00000E+00	 0.00000E+00	 0.00000E+00	 0.00000E+00	 0.00000E+00	 0.00000E+00	 1.00000E+00	 0.00000E+00	 0.00000E+00	 0.00000E+00	 0.00000E+00	 1.00000E+00	 0.00000E+00	 0.00000E+00	 1.00000E+00	 0.00000E+00	 0.00000E+00	 0.00000E+00	 1.00000E+00	 0.00000E+00	 0.00000E+00	 1.00000E+00	 0.00000E+00	 0.00000E+00	 1.00000E+00	 0.00000E+00	 0.00000E+00	 0.00000E+00	 0.00000E+00	 0.00000E+00	 0.00000E+00	 1.00000E+00	 0.00000E+00	 0.00000E+00	 0.00000E+00	 1.00000E+00	 0.00000E+00	 0.00000E+00	 1.00000E+00	 0.00000E+00	 0.00000E+00	 1.00000E+00	 0.00000E+00	 0.00000E+00	 0.00000E+00	 1.00000E+00	 0.00000E+00	 0.00000E+00	 0.00000E+00	 0.00000E+00	 0.00000E+00	 1.00000E+00	 0.00000E+00	 0.00000E+00	 0.00000E+00	 1.00000E+00	 0.00000E+00	 1.00000E+00	 0.00000E+00	 0.00000E+00	 0.00000E+00	 0.00000E+00	 0.00000E+00	 1.00000E+00	 0.00000E+00	 0.00000E+00	 0.00000E+00	 1.00000E+00	 0.00000E+00	 0.00000E+00	 0.00000E+00	 1.00000E+00	 0.00000E+00	 1.00000E+00	 0.00000E+00	 0.00000E+00	 1.00000E+00	 0.00000E+00	 0.00000E+00	 0.00000E+00	 0.00000E+00	 0.00000E+00	 0.00000E+00	 1.00000E+00	 0.00000E+00	 0.00000E+00	 0.00000E+00	 1.00000E+00	 1.00000E+00	 0.00000E+00	 0.00000E+00	 0.00000E+00	 0.00000E+00	 0.00000E+00	 0.00000E+00	 1.00000E+00	 0.00000E+00	 0.00000E+00	 0.00000E+00	 1.00000E+00	 0.00000E+00	 0.00000E+00	 0.00000E+00	 1.00000E+00	 1.00000E+00	 0.00000E+00	 0.00000E+00	 0.00000E+00	 0.00000E+00	 0.00000E+00	 0.00000E+00	 1.00000E+00	 0.00000E+00	 1.00000E+00	 0.00000E+00	 0.00000E+00	 0.00000E+00	 0.00000E+00	 1.00000E+00	 0.00000E+00	 0.00000E+00	 0.00000E+00	 0.00000E+00	 1.00000E+00	 0.00000E+00	 0.00000E+00	 0.00000E+00	 1.00000E+00	 0.00000E+00	 0.00000E+00	 1.00000E+00	 0.00000E+00	 0.00000E+00	 1.00000E+00	 0.00000E+00	 0.00000E+00	 0.00000E+00	 0.00000E+00	 1.00000E+00	 0.00000E+00	 1.00000E+00	 0.00000E+00	 0.00000E+00	 0.00000E+00	-9.90000E+01	-9.90000E+01	-9.90000E+01	-9.90000E+01	 0.00000E+00	 0.00000E+00	 1.00000E+00	 0.00000E+00	 0.00000E+00	 0.00000E+00	 1.00000E+00	 0.00000E+00	 0.00000E+00	 0.00000E+00	 1.00000E+00	 0.00000E+00	 0.00000E+00	 0.00000E+00	 1.00000E+00	 0.00000E+00	 1.00000E+00	 0.00000E+00	 0.00000E+00	 0.00000E+00	 0.00000E+00	 1.00000E+00	 0.00000E+00	 0.00000E+00	 0.00000E+00	 0.00000E+00	 0.00000E+00	 1.00000E+00	 0.00000E+00	 0.00000E+00	 0.00000E+00	 1.00000E+00	 0.00000E+00	 0.00000E+00	 1.00000E+00	 0.00000E+00	 0.00000E+00	 0.00000E+00	 1.00000E+00	 0.00000E+00	 0.00000E+00	 1.00000E+00	 0.00000E+00	 0.00000E+00	 0.00000E+00	 0.00000E+00	 1.00000E+00	 0.00000E+00	 0.00000E+00	 0.00000E+00	 1.00000E+00	 0.00000E+00	 0.00000E+00	 0.00000E+00	 0.00000E+00	 1.00000E+00	 0.00000E+00	 0.00000E+00	 1.00000E+00	 0.00000E+00	 0.00000E+00	 0.00000E+00	 1.00000E+00	 0.00000E+00	 0.00000E+00	 0.00000E+00	 8.33333E-01	 1.66667E-01	-9.90000E+01	-9.90000E+01	-9.90000E+01	-9.90000E+01	-9.90000E+01	-9.90000E+01	-9.90000E+01	-9.90000E+01	-9.90000E+01	-9.90000E+01	-9.90000E+01	-9.90000E+01	-9.90000E+01	-9.90000E+01	-9.90000E+01	-9.90000E+01	 0.00000E+00	 1.00000E+00	 0.00000E+00	 0.00000E+00	 0.00000E+00	 0.00000E+00	 1.00000E+00	 0.00000E+00	 0.00000E+00	 0.00000E+00	 1.00000E+00	 0.00000E+00	 1.00000E+00	 0.00000E+00	 0.00000E+00	 0.00000E+00	 0.00000E+00	 0.00000E+00	 0.00000E+00	 1.00000E+00	 1.00000E+00	 0.00000E+00	 0.00000E+00	 0.00000E+00	 0.00000E+00	 0.00000E+00	 0.00000E+00	 1.00000E+00	 0.00000E+00	 0.00000E+00	 0.00000E+00	 1.00000E+00	 0.00000E+00	 0.00000E+00	 1.00000E+00	 0.00000E+00	 0.00000E+00	 0.00000E+00	 1.00000E+00	 0.00000E+00	 0.00000E+00	 1.00000E+00	 0.00000E+00	 0.00000E+00	 0.00000E+00	 1.00000E+00	 0.00000E+00	 0.00000E+00	 0.00000E+00	 0.00000E+00	 0.00000E+00	 1.00000E+00	 0.00000E+00	 1.00000E+00	 0.00000E+00	 0.00000E+00	 0.00000E+00	 1.00000E+00	 0.00000E+00	 0.00000E+00	 0.00000E+00	 1.00000E+00	 0.00000E+00	 0.00000E+00	 0.00000E+00	 0.00000E+00	 1.00000E+00	 0.00000E+00	 0.00000E+00	 0.00000E+00	 0.00000E+00	 1.00000E+00	 0.00000E+00	 0.00000E+00	 1.00000E+00	 0.00000E+00	 0.00000E+00	 0.00000E+00	 0.00000E+00	 1.00000E+00	 0.00000E+00	 0.00000E+00	 1.00000E+00	 0.00000E+00	 0.00000E+00	 1.00000E+00	 0.00000E+00	 0.00000E+00	 0.00000E+00	 1.00000E+00	 0.00000E+00	 0.00000E+00	 0.00000E+00	 0.00000E+00	 1.00000E+00	 0.00000E+00	 1.00000E+00	 0.00000E+00	 0.00000E+00	 0.00000E+00	 1.00000E+00	 0.00000E+00	 0.00000E+00	 0.00000E+00	 0.00000E+00	 1.00000E+00	 0.00000E+00	 0.00000E+00	 0.00000E+00	 0.00000E+00	 1.00000E+00	 0.00000E+00	 0.00000E+00	 0.00000E+00	 1.00000E+00	 0.00000E+00	 0.00000E+00	 1.00000E+00	 0.00000E+00	 0.00000E+00	 0.00000E+00	 1.00000E+00	 0.00000E+00	 0.00000E+00	 0.00000E+00	 1.00000E+00	 0.00000E+00	 0.00000E+00	 0.00000E+00	 0.00000E+00	 1.00000E+00	 0.00000E+00	 0.00000E+00	 1.00000E+00	 0.00000E+00	 0.00000E+00	 0.00000E+00	 0.00000E+00	 1.00000E+00	 0.00000E+00	 0.00000E+00	 0.00000E+00	 1.00000E+00	 0.00000E+00	 0.00000E+00	 0.00000E+00	 0.00000E+00	 1.00000E+00	 0.00000E+00	 0.00000E+00	 0.00000E+00	 1.00000E+00	 0.00000E+00	 0.00000E+00	 1.00000E+00	 0.00000E+00	 0.00000E+00	 0.00000E+00	 1.00000E+00	 0.00000E+00	 0.00000E+00	 1.00000E+00	 0.00000E+00	 0.00000E+00	 0.00000E+00	 1.00000E+00	 0.00000E+00	 0.00000E+00	 0.00000E+00	 0.00000E+00	 0.00000E+00	 1.00000E+00	 1.00000E+00	 0.00000E+00	 0.00000E+00	 0.00000E+00	 1.00000E+00	 0.00000E+00	 0.00000E+00	 0.00000E+00	 1.00000E+00	 0.00000E+00	 0.00000E+00	 0.00000E+00	 0.00000E+00	 0.00000E+00	 0.00000E+00	 1.00000E+00	 1.00000E+00	 0.00000E+00	 0.00000E+00	 0.00000E+00	 0.00000E+00	 1.00000E+00	 0.00000E+00	 0.00000E+00	 0.00000E+00	 0.00000E+00	 1.00000E+00	 0.00000E+00	 1.00000E+00	 0.00000E+00	 0.00000E+00	 0.00000E+00	 0.00000E+00	 0.00000E+00	 1.00000E+00	 0.00000E+00	 0.00000E+00	 0.00000E+00	 0.00000E+00	 1.00000E+00	 0.00000E+00	 0.00000E+00	 0.00000E+00	 1.00000E+00	 0.00000E+00	 0.00000E+00	 1.00000E+00	 0.00000E+00	 0.00000E+00	 0.00000E+00	 0.00000E+00	 1.00000E+00	 0.00000E+00	 1.00000E+00	 0.00000E+00	 0.00000E+00	 0.00000E+00	 0.00000E+00	 1.00000E+00	 0.00000E+00	 0.00000E+00	 0.00000E+00	 0.00000E+00	 1.00000E+00	 0.00000E+00	 1.00000E+00	 0.00000E+00	 0.00000E+00	 0.00000E+00	 0.00000E+00	 1.00000E+00	 0.00000E+00	 0.00000E+00	 0.00000E+00	 1.00000E+00	 0.00000E+00	 0.00000E+00	 1.00000E+00	 0.00000E+00	 0.00000E+00	 0.00000E+00	 0.00000E+00	 1.00000E+00	 0.00000E+00	 1.00000E+00	 0.00000E+00	 0.00000E+00	 0.00000E+00	 0.00000E+00	 0.00000E+00	 0.00000E+00	 1.00000E+00	 0.00000E+00	 0.00000E+00	 1.00000E+00	 0.00000E+00	 0.00000E+00	 0.00000E+00	 1.00000E+00	 0.00000E+00	 1.00000E+00	 0.00000E+00	 0.00000E+00	 0.00000E+00	 0.00000E+00	 1.00000E+00	 0.00000E+00	 0.00000E+00	 0.00000E+00	 0.00000E+00	 1.00000E+00	 0.00000E+00	 0.00000E+00	 0.00000E+00	 0.00000E+00	 1.00000E+00	 0.00000E+00	 1.00000E+00	 0.00000E+00	 0.00000E+00	 0.00000E+00	 0.00000E+00	 1.00000E+00	 0.00000E+00	 0.00000E+00	 0.00000E+00	 0.00000E+00	 1.00000E+00	 0.00000E+00	 0.00000E+00	 1.00000E+00	 0.00000E+00	 1.00000E+00	 0.00000E+00	 0.00000E+00	 0.00000E+00	 0.00000E+00	 1.00000E+00	 0.00000E+00	 0.00000E+00	 0.00000E+00	 0.00000E+00	 1.00000E+00	 0.00000E+00	 0.00000E+00	 0.00000E+00	 0.00000E+00	 1.00000E+00	 0.00000E+00	 0.00000E+00	 0.00000E+00	 1.00000E+00	 0.00000E+00	 1.00000E+00	 0.00000E+00	 0.00000E+00	 0.00000E+00	 0.00000E+00	 1.00000E+00	 0.00000E+00	 0.00000E+00	 0.00000E+00	 1.00000E+00	 0.00000E+00	 0.00000E+00	 0.00000E+00	 0.00000E+00	 1.00000E+00	 0.00000E+00	 0.00000E+00	 1.00000E+00	 0.00000E+00	 0.00000E+00	 0.00000E+00	 1.00000E+00	 0.00000E+00	 0.00000E+00	 0.00000E+00	 0.00000E+00	 1.00000E+00	 0.00000E+00	 1.00000E+00	 0.00000E+00	 0.00000E+00	 1.00000E+00	 0.00000E+00	 0.00000E+00	 0.00000E+00	 1.00000E+00	 0.00000E+00	 0.00000E+00	 0.00000E+00	 1.00000E+00	 0.00000E+00	 0.00000E+00	 0.00000E+00	 0.00000E+00	 0.00000E+00	 0.00000E+00	 1.00000E+00	 1.00000E+00	 0.00000E+00	 0.00000E+00	 0.00000E+00	 1.00000E+00	 0.00000E+00	 0.00000E+00	 0.00000E+00	 1.00000E+00	 0.00000E+00	 0.00000E+00	 0.00000E+00	-9.90000E+01	-9.90000E+01	-9.90000E+01	-9.90000E+01	-9.90000E+01	-9.90000E+01	-9.90000E+01	-9.90000E+01	 0.00000E+00	 1.00000E+00	 0.00000E+00	 0.00000E+00	 0.00000E+00	 1.00000E+00	 0.00000E+00	 0.00000E+00	 0.00000E+00	 0.00000E+00	 0.00000E+00	 1.00000E+00	 0.00000E+00	 1.00000E+00	 0.00000E+00	 0.00000E+00	 0.00000E+00	 0.00000E+00	 1.00000E+00	 0.00000E+00	 1.00000E+00	 0.00000E+00	 0.00000E+00	 0.00000E+00	 0.00000E+00	 0.00000E+00	 1.00000E+00	 0.00000E+00	 0.00000E+00	 1.00000E+00	 0.00000E+00	 0.00000E+00	 0.00000E+00	 0.00000E+00	 0.00000E+00	 1.00000E+00	 0.00000E+00	 1.00000E+00	 0.00000E+00	 0.00000E+00	 0.00000E+00	 1.00000E+00	 0.00000E+00	 0.00000E+00	 0.00000E+00	 1.00000E+00	 0.00000E+00	 0.00000E+00	 0.00000E+00	 0.00000E+00	 1.00000E+00	 0.00000E+00	 0.00000E+00	 0.00000E+00	 0.00000E+00	 1.00000E+00	 0.00000E+00	 1.00000E+00	 0.00000E+00	 0.00000E+00	 1.00000E+00	 0.00000E+00	 0.00000E+00	 0.00000E+00	 0.00000E+00	 1.00000E+00	 0.00000E+00	 0.00000E+00	 0.00000E+00	 0.00000E+00	 1.00000E+00	 0.00000E+00	 0.00000E+00	 1.00000E+00	 0.00000E+00	 0.00000E+00	 0.00000E+00	 0.00000E+00	 1.00000E+00	 0.00000E+00	 0.00000E+00	 0.00000E+00	 0.00000E+00	 1.00000E+00	 0.00000E+00	 0.00000E+00	 1.00000E+00	 0.00000E+00	 0.00000E+00	 0.00000E+00	 1.00000E+00	 0.00000E+00	 0.00000E+00	 1.00000E+00	 0.00000E+00	 0.00000E+00	 0.00000E+00	 0.00000E+00	 0.00000E+00	 1.00000E+00	 0.00000E+00	 1.00000E+00	 0.00000E+00	 0.00000E+00	 1.00000E+00	 0.00000E+00	 0.00000E+00	 0.00000E+00	 0.00000E+00	 1.00000E+00	 0.00000E+00	 0.00000E+00	 0.00000E+00	 1.00000E+00	 0.00000E+00	 0.00000E+00	 0.00000E+00	 0.00000E+00	 1.00000E+00	 0.00000E+00	 1.00000E+00	 0.00000E+00	 0.00000E+00	 0.00000E+00	 0.00000E+00	 1.00000E+00	 0.00000E+00	 0.00000E+00	 0.00000E+00	 1.00000E+00	 0.00000E+00	 0.00000E+00	 0.00000E+00	 1.00000E+00	 0.00000E+00	 0.00000E+00	 0.00000E+00	 0.00000E+00	 0.00000E+00	 1.00000E+00	 0.00000E+00	 0.00000E+00	 1.00000E+00	 0.00000E+00	 1.00000E+00	 0.00000E+00	 0.00000E+00	 0.00000E+00	 1.00000E+00	 0.00000E+00	 0.00000E+00	 0.00000E+00	 0.00000E+00	 0.00000E+00	 1.00000E+00	 0.00000E+00	 0.00000E+00	 1.00000E+00	 0.00000E+00	 0.00000E+00	 0.00000E+00	 0.00000E+00	 1.00000E+00	 0.00000E+00	 0.00000E+00	 1.00000E+00	 0.00000E+00	 0.00000E+00	 0.00000E+00	 0.00000E+00	 0.00000E+00	 1.00000E+00	 0.00000E+00	 0.00000E+00	 1.00000E+00	 0.00000E+00	 0.00000E+00	 0.00000E+00	 0.00000E+00	 1.00000E+00	 0.00000E+00	 1.00000E+00	 0.00000E+00	 0.00000E+00	 1.00000E+00	 0.00000E+00	 0.00000E+00	 0.00000E+00	 1.00000E+00	 0.00000E+00	 0.00000E+00	 0.00000E+00	 0.00000E+00	 1.00000E+00	 0.00000E+00	 0.00000E+00	 1.00000E+00	 0.00000E+00	 0.00000E+00	 0.00000E+00	 0.00000E+00	 0.00000E+00	 1.00000E+00	 0.00000E+00	 0.00000E+00	 8.33333E-01	 0.00000E+00	 1.66667E-01	 0.00000E+00	 0.00000E+00	 1.00000E+00	 0.00000E+00	 0.00000E+00	 1.00000E+00	 0.00000E+00	 0.00000E+00	 1.00000E+00	 0.00000E+00	 0.00000E+00	 0.00000E+00	 0.00000E+00	 1.00000E+00	 0.00000E+00	 0.00000E+00	 0.00000E+00	 0.00000E+00	 1.00000E+00	 0.00000E+00	 0.00000E+00	 1.00000E+00	 0.00000E+00	 0.00000E+00	 1.00000E+00	 0.00000E+00	 0.00000E+00	 0.00000E+00	 0.00000E+00	 0.00000E+00	 0.00000E+00	 1.00000E+00	 0.00000E+00	 1.00000E+00	 0.00000E+00	 0.00000E+00
Gms17_GdlNesqueF  	[4]	 1.00000E+00	 0.00000E+00	 0.00000E+00	 0.00000E+00	 0.00000E+00	 0.00000E+00	 0.00000E+00	 1.00000E+00	 0.00000E+00	 0.00000E+00	 0.00000E+00	 1.00000E+00	 0.00000E+00	 0.00000E+00	 1.00000E+00	 0.00000E+00	 0.00000E+00	 0.00000E+00	 0.00000E+00	 1.00000E+00	 0.00000E+00	 1.00000E+00	 0.00000E+00	 0.00000E+00	 0.00000E+00	 0.00000E+00	 1.00000E+00	 0.00000E+00	 1.00000E+00	 0.00000E+00	 0.00000E+00	 0.00000E+00	 1.00000E+00	 0.00000E+00	 0.00000E+00	 0.00000E+00	 1.00000E+00	 0.00000E+00	 0.00000E+00	 0.00000E+00	 0.00000E+00	 1.00000E+00	 0.00000E+00	 0.00000E+00	 0.00000E+00	 1.00000E+00	 0.00000E+00	 0.00000E+00	 0.00000E+00	 0.00000E+00	 0.00000E+00	 1.00000E+00	 0.00000E+00	 0.00000E+00	 1.00000E+00	 0.00000E+00	 0.00000E+00	 1.00000E+00	 0.00000E+00	 0.00000E+00	 0.00000E+00	 1.00000E+00	 0.00000E+00	 0.00000E+00	 0.00000E+00	 1.00000E+00	 0.00000E+00	 0.00000E+00	 1.00000E+00	 0.00000E+00	 0.00000E+00	 0.00000E+00	 0.00000E+00	 0.00000E+00	 1.00000E+00	 0.00000E+00	 0.00000E+00	 1.00000E+00	 0.00000E+00	 0.00000E+00	 1.00000E+00	 0.00000E+00	 0.00000E+00	 0.00000E+00	 0.00000E+00	 0.00000E+00	 1.00000E+00	 0.00000E+00	 1.00000E+00	 0.00000E+00	 0.00000E+00	 0.00000E+00	 1.00000E+00	 0.00000E+00	 0.00000E+00	 0.00000E+00	 0.00000E+00	 1.00000E+00	 0.00000E+00	 0.00000E+00	 0.00000E+00	 0.00000E+00	 1.00000E+00	 0.00000E+00	 1.00000E+00	 0.00000E+00	 0.00000E+00	 0.00000E+00	 0.00000E+00	 1.00000E+00	 0.00000E+00	 0.00000E+00	 0.00000E+00	 1.00000E+00	 0.00000E+00	 0.00000E+00	 0.00000E+00	 1.00000E+00	 0.00000E+00	 0.00000E+00	 0.00000E+00	 0.00000E+00	 1.00000E+00	 0.00000E+00	 0.00000E+00	 1.00000E+00	 0.00000E+00	 0.00000E+00	 0.00000E+00	 0.00000E+00	 1.00000E+00	 0.00000E+00	 1.00000E+00	 0.00000E+00	 0.00000E+00	 0.00000E+00	 1.00000E+00	 0.00000E+00	 0.00000E+00	 0.00000E+00	 0.00000E+00	 1.00000E+00	 0.00000E+00	 0.00000E+00	 0.00000E+00	 1.00000E+00	 0.00000E+00	 0.00000E+00	 0.00000E+00	 1.00000E+00	 0.00000E+00	 0.00000E+00	 0.00000E+00	 0.00000E+00	 1.00000E+00	 0.00000E+00	 0.00000E+00	 0.00000E+00	 0.00000E+00	 1.00000E+00	 0.00000E+00	 0.00000E+00	 0.00000E+00	 1.00000E+00	 0.00000E+00	 0.00000E+00	 0.00000E+00	 1.00000E+00	 0.00000E+00	 0.00000E+00	 0.00000E+00	 1.00000E+00	-9.90000E+01	-9.90000E+01	-9.90000E+01	-9.90000E+01	 1.00000E+00	 0.00000E+00	 0.00000E+00	 0.00000E+00	 0.00000E+00	 1.00000E+00	 0.00000E+00	 0.00000E+00	 0.00000E+00	 1.00000E+00	 0.00000E+00	 0.00000E+00	 1.00000E+00	 0.00000E+00	 0.00000E+00	 0.00000E+00	 0.00000E+00	 0.00000E+00	 1.00000E+00	 0.00000E+00	 0.00000E+00	 0.00000E+00	 1.00000E+00	 0.00000E+00	 0.00000E+00	 0.00000E+00	 1.00000E+00	 0.00000E+00	 0.00000E+00	 0.00000E+00	 0.00000E+00	 1.00000E+00	 0.00000E+00	 0.00000E+00	 1.00000E+00	 0.00000E+00	 0.00000E+00	 1.00000E+00	 0.00000E+00	 0.00000E+00	 0.00000E+00	 0.00000E+00	 1.00000E+00	 0.00000E+00	 0.00000E+00	 1.00000E+00	 0.00000E+00	 0.00000E+00	 1.00000E+00	 0.00000E+00	 0.00000E+00	 0.00000E+00	 1.00000E+00	 0.00000E+00	 0.00000E+00	 0.00000E+00	 0.00000E+00	 0.00000E+00	 1.00000E+00	 0.00000E+00	 0.00000E+00	 1.00000E+00	 0.00000E+00	 0.00000E+00	 0.00000E+00	 1.00000E+00	 0.00000E+00	 0.00000E+00	 0.00000E+00	 0.00000E+00	 0.00000E+00	 1.00000E+00	 0.00000E+00	 1.00000E+00	 0.00000E+00	 0.00000E+00	 0.00000E+00	 0.00000E+00	 1.00000E+00	 0.00000E+00	 0.00000E+00	 0.00000E+00	 0.00000E+00	 1.00000E+00	 0.00000E+00	 0.00000E+00	 1.00000E+00	 0.00000E+00	 0.00000E+00	 0.00000E+00	 1.00000E+00	 0.00000E+00	 0.00000E+00	 0.00000E+00	 0.00000E+00	 1.00000E+00	 0.00000E+00	 0.00000E+00	 1.00000E+00	 0.00000E+00	 0.00000E+00	 1.00000E+00	 0.00000E+00	 0.00000E+00	 0.00000E+00	 0.00000E+00	 1.00000E+00	 0.00000E+00	 0.00000E+00	 0.00000E+00	 1.00000E+00	 0.00000E+00	 0.00000E+00	 0.00000E+00	 0.00000E+00	 1.00000E+00	 0.00000E+00	 1.00000E+00	 0.00000E+00	 0.00000E+00	 0.00000E+00	 0.00000E+00	 1.00000E+00	 0.00000E+00	 0.00000E+00	 0.00000E+00	 1.00000E+00	 0.00000E+00	 1.00000E+00	 0.00000E+00	 0.00000E+00	 0.00000E+00	 0.00000E+00	 0.00000E+00	 0.00000E+00	 1.00000E+00	 0.00000E+00	 1.00000E+00	 0.00000E+00	 0.00000E+00	 0.00000E+00	 0.00000E+00	 1.00000E+00	 0.00000E+00	 1.00000E+00	 0.00000E+00	 0.00000E+00	 0.00000E+00	 0.00000E+00	 0.00000E+00	 0.00000E+00	 1.00000E+00	 0.00000E+00	 0.00000E+00	 1.00000E+00	 0.00000E+00	 0.00000E+00	 0.00000E+00	 1.00000E+00	 0.00000E+00	 0.00000E+00	 1.00000E+00	 0.00000E+00	 0.00000E+00	 1.00000E+00	 0.00000E+00	 0.00000E+00	 0.00000E+00	 0.00000E+00	 1.00000E+00	 0.00000E+00	 0.00000E+00	 0.00000E+00	 1.00000E+00	 0.00000E+00	 0.00000E+00	 0.00000E+00	 1.00000E+00	 0.00000E+00	 0.00000E+00	 0.00000E+00	 1.00000E+00	 0.00000E+00	 0.00000E+00	 0.00000E+00	 1.00000E+00	 0.00000E+00	 0.00000E+00	 0.00000E+00	 0.00000E+00	 0.00000E+00	 1.00000E+00	 0.00000E+00	 1.00000E+00	 0.00000E+00	 0.00000E+00	 0.00000E+00	 0.00000E+00	 1.00000E+00	 0.00000E+00	 0.00000E+00	 1.00000E+00	 0.00000E+00	 0.00000E+00	 0.00000E+00	 0.00000E+00	 0.00000E+00	 1.00000E+00	 0.00000E+00	 1.00000E+00	 0.00000E+00	 0.00000E+00	 0.00000E+00	 1.00000E+00	 0.00000E+00	 0.00000E+00	 0.00000E+00	 1.00000E+00	 0.00000E+00	 0.00000E+00	 0.00000E+00	 0.00000E+00	 0.00000E+00	 1.00000E+00	 0.00000E+00	 1.00000E+00	 0.00000E+00	 0.00000E+00	 0.00000E+00	 0.00000E+00	 1.00000E+00	 0.00000E+00	 0.00000E+00	 0.00000E+00	 1.00000E+00	 0.00000E+00	 0.00000E+00	 1.00000E+00	 0.00000E+00	 0.00000E+00	 0.00000E+00	 0.00000E+00	 1.00000E+00	 0.00000E+00	 1.00000E+00	 0.00000E+00	 0.00000E+00	 0.00000E+00	 1.00000E+00	 0.00000E+00	 0.00000E+00	 0.00000E+00	 0.00000E+00	 1.00000E+00	 0.00000E+00	 0.00000E+00	 0.00000E+00	 1.00000E+00	 0.00000E+00	 0.00000E+00	 0.00000E+00	 1.00000E+00	 0.00000E+00	 0.00000E+00	 0.00000E+00	 1.00000E+00	 0.00000E+00	 0.00000E+00	 0.00000E+00	 0.00000E+00	 1.00000E+00	 0.00000E+00	 2.50000E-01	 0.00000E+00	 7.50000E-01	 0.00000E+00	 0.00000E+00	 1.00000E+00	 0.00000E+00	 0.00000E+00	 0.00000E+00	 0.00000E+00	 1.00000E+00	 0.00000E+00	 0.00000E+00	 1.00000E+00	 0.00000E+00	 0.00000E+00	 0.00000E+00	 0.00000E+00	 1.00000E+00	 0.00000E+00	 0.00000E+00	 0.00000E+00	 1.00000E+00	 0.00000E+00	 1.00000E+00	 0.00000E+00	 0.00000E+00	 0.00000E+00	 0.00000E+00	 1.00000E+00	 0.00000E+00	 0.00000E+00	 0.00000E+00	 1.00000E+00	 0.00000E+00	 0.00000E+00	 0.00000E+00	 0.00000E+00	 1.00000E+00	 0.00000E+00	 0.00000E+00	 1.00000E+00	 0.00000E+00	 0.00000E+00	 0.00000E+00	 0.00000E+00	 1.00000E+00	 0.00000E+00	 0.00000E+00	 1.00000E+00	 0.00000E+00	 0.00000E+00	 0.00000E+00	 1.00000E+00	 0.00000E+00	 0.00000E+00	 1.00000E+00	 0.00000E+00	 0.00000E+00	 0.00000E+00	 1.00000E+00	 0.00000E+00	 0.00000E+00	 0.00000E+00	 0.00000E+00	 0.00000E+00	 1.00000E+00	 0.00000E+00	 0.00000E+00	 0.00000E+00	 1.00000E+00	 0.00000E+00	 1.00000E+00	 0.00000E+00	 0.00000E+00	 0.00000E+00	 1.00000E+00	 0.00000E+00	 0.00000E+00	 0.00000E+00	 0.00000E+00	 1.00000E+00	 0.00000E+00	 0.00000E+00	 1.00000E+00	 0.00000E+00	 0.00000E+00	 0.00000E+00	 1.00000E+00	 0.00000E+00	 0.00000E+00	 0.00000E+00	 0.00000E+00	 0.00000E+00	 1.00000E+00	 0.00000E+00	 1.00000E+00	 0.00000E+00	 0.00000E+00	 0.00000E+00	 0.00000E+00	 0.00000E+00	 1.00000E+00	 0.00000E+00	 1.00000E+00	 0.00000E+00	 0.00000E+00	 0.00000E+00	 0.00000E+00	 0.00000E+00	 1.00000E+00	 0.00000E+00	 0.00000E+00	 1.00000E+00	 0.00000E+00	 0.00000E+00	 0.00000E+00	 0.00000E+00	 1.00000E+00	 0.00000E+00	 0.00000E+00	 0.00000E+00	 0.00000E+00	 1.00000E+00	 0.00000E+00	 0.00000E+00	 1.00000E+00	 0.00000E+00	 0.00000E+00	 1.00000E+00	 0.00000E+00	 0.00000E+00	 0.00000E+00	 1.00000E+00	 0.00000E+00	 0.00000E+00	 0.00000E+00	 1.00000E+00	 0.00000E+00	 0.00000E+00	 0.00000E+00	 0.00000E+00	 0.00000E+00	 1.00000E+00	 0.00000E+00	 0.00000E+00	 0.00000E+00	 1.00000E+00	 0.00000E+00	 0.00000E+00	 1.00000E+00	 0.00000E+00	 0.00000E+00	 0.00000E+00	 0.00000E+00	 1.00000E+00	 0.00000E+00	 1.00000E+00	 0.00000E+00	 0.00000E+00	 0.00000E+00	 0.00000E+00	 1.00000E+00	 0.00000E+00	 0.00000E+00	 5.00000E-01	 0.00000E+00	 5.00000E-01	 0.00000E+00	 1.00000E+00	 0.00000E+00	 0.00000E+00	 0.00000E+00	 1.00000E+00	 0.00000E+00	 0.00000E+00	 0.00000E+00	 1.00000E+00	 0.00000E+00	 0.00000E+00	 0.00000E+00	 0.00000E+00	 1.00000E+00	 0.00000E+00	 0.00000E+00	 0.00000E+00	 1.00000E+00	 0.00000E+00	 1.00000E+00	 0.00000E+00	 0.00000E+00	 0.00000E+00	 1.00000E+00	 0.00000E+00	 0.00000E+00	 0.00000E+00	 1.00000E+00	 0.00000E+00	 0.00000E+00	 0.00000E+00	 0.00000E+00	 1.00000E+00	 0.00000E+00	 0.00000E+00	 0.00000E+00	 0.00000E+00	 1.00000E+00	 0.00000E+00	 0.00000E+00	 0.00000E+00	 1.00000E+00	 0.00000E+00	 0.00000E+00	 0.00000E+00	 0.00000E+00	 1.00000E+00	 0.00000E+00	 0.00000E+00	 1.00000E+00	 0.00000E+00	 0.00000E+00	 1.00000E+00	 0.00000E+00	 0.00000E+00	 0.00000E+00	 0.00000E+00	 1.00000E+00	 0.00000E+00	 0.00000E+00	 1.00000E+00	 0.00000E+00	 0.00000E+00	 0.00000E+00	 0.00000E+00	 1.00000E+00	 0.00000E+00	 0.00000E+00	 0.00000E+00	 0.00000E+00	 1.00000E+00	 0.00000E+00	 0.00000E+00	 1.00000E+00	 0.00000E+00	 0.00000E+00	 1.00000E+00	 0.00000E+00	 0.00000E+00	 0.00000E+00	 0.00000E+00	 0.00000E+00	 1.00000E+00	 0.00000E+00	 1.00000E+00	 0.00000E+00	 0.00000E+00	 0.00000E+00	 0.00000E+00	 1.00000E+00	 0.00000E+00	 0.00000E+00	 0.00000E+00	 0.00000E+00	 1.00000E+00	 0.00000E+00	 0.00000E+00	 1.00000E+00	 0.00000E+00	 0.00000E+00	 0.00000E+00	 1.00000E+00	 0.00000E+00	 0.00000E+00	 1.00000E+00	 0.00000E+00	 0.00000E+00	 1.00000E+00	 0.00000E+00	 0.00000E+00	 0.00000E+00	 0.00000E+00	 0.00000E+00	 0.00000E+00	 1.00000E+00	 0.00000E+00	 0.00000E+00	 0.00000E+00	 1.00000E+00	 0.00000E+00	 0.00000E+00	 1.00000E+00	 0.00000E+00	 0.00000E+00	 1.00000E+00	 0.00000E+00	 0.00000E+00	 0.00000E+00	 1.00000E+00	 0.00000E+00	 0.00000E+00	 0.00000E+00	 0.00000E+00	 0.00000E+00	 1.00000E+00	 0.00000E+00	 0.00000E+00	 0.00000E+00	 1.00000E+00	 0.00000E+00	 1.00000E+00	 0.00000E+00	 0.00000E+00	 0.00000E+00	 0.00000E+00	 0.00000E+00	 1.00000E+00	 0.00000E+00	 0.00000E+00	 0.00000E+00	 1.00000E+00	 0.00000E+00	 0.00000E+00	 0.00000E+00	 1.00000E+00	 0.00000E+00	 1.00000E+00	 0.00000E+00	 0.00000E+00	 1.00000E+00	 0.00000E+00	 0.00000E+00	 0.00000E+00	 0.00000E+00	 0.00000E+00	 0.00000E+00	 1.00000E+00	 0.00000E+00	 0.00000E+00	 0.00000E+00	 1.00000E+00	 1.00000E+00	 0.00000E+00	 0.00000E+00	 0.00000E+00	 0.00000E+00	 0.00000E+00	 0.00000E+00	 1.00000E+00	 0.00000E+00	 0.00000E+00	 0.00000E+00	 1.00000E+00	 0.00000E+00	 0.00000E+00	 0.00000E+00	 1.00000E+00	 1.00000E+00	 0.00000E+00	 0.00000E+00	 0.00000E+00	 0.00000E+00	 0.00000E+00	 0.00000E+00	 1.00000E+00	 0.00000E+00	 1.00000E+00	 0.00000E+00	 0.00000E+00	 0.00000E+00	 0.00000E+00	 1.00000E+00	 0.00000E+00	 0.00000E+00	 0.00000E+00	 0.00000E+00	 1.00000E+00	 0.00000E+00	 0.00000E+00	 0.00000E+00	 1.00000E+00	 0.00000E+00	 0.00000E+00	 1.00000E+00	 0.00000E+00	 0.00000E+00	 1.00000E+00	 0.00000E+00	 0.00000E+00	 0.00000E+00	 0.00000E+00	 1.00000E+00	 0.00000E+00	 1.00000E+00	 0.00000E+00	 0.00000E+00	 0.00000E+00	-9.90000E+01	-9.90000E+01	-9.90000E+01	-9.90000E+01	 0.00000E+00	 0.00000E+00	 1.00000E+00	 0.00000E+00	 0.00000E+00	 0.00000E+00	 1.00000E+00	 0.00000E+00	 0.00000E+00	 0.00000E+00	 1.00000E+00	 0.00000E+00	 0.00000E+00	 0.00000E+00	 1.00000E+00	 0.00000E+00	 1.00000E+00	 0.00000E+00	 0.00000E+00	 0.00000E+00	 0.00000E+00	 1.00000E+00	 0.00000E+00	 0.00000E+00	 0.00000E+00	 0.00000E+00	 0.00000E+00	 1.00000E+00	 0.00000E+00	 0.00000E+00	 0.00000E+00	 1.00000E+00	 0.00000E+00	 0.00000E+00	 1.00000E+00	 0.00000E+00	 0.00000E+00	 0.00000E+00	 1.00000E+00	 0.00000E+00	 0.00000E+00	 7.50000E-01	 0.00000E+00	 2.50000E-01	 0.00000E+00	 0.00000E+00	 1.00000E+00	 0.00000E+00	 0.00000E+00	 0.00000E+00	 1.00000E+00	 0.00000E+00	 0.00000E+00	 0.00000E+00	 0.00000E+00	 1.00000E+00	 0.00000E+00	 0.00000E+00	 1.00000E+00	 0.00000E+00	 0.00000E+00	 0.00000E+00	 1.00000E+00	 0.00000E+00	 0.00000E+00	 0.00000E+00	 1.00000E+00	 0.00000E+00	-9.90000E+01	-9.90000E+01	-9.90000E+01	-9.90000E+01	-9.90000E+01	-9.90000E+01	-9.90000E+01	-9.90000E+01	-9.90000E+01	-9.90000E+01	-9.90000E+01	-9.90000E+01	-9.90000E+01	-9.90000E+01	-9.90000E+01	-9.90000E+01	 0.00000E+00	 1.00000E+00	 0.00000E+00	 0.00000E+00	 0.00000E+00	 0.00000E+00	 1.00000E+00	 0.00000E+00	 0.00000E+00	 0.00000E+00	 1.00000E+00	 0.00000E+00	 1.00000E+00	 0.00000E+00	 0.00000E+00	 0.00000E+00	 0.00000E+00	 0.00000E+00	 0.00000E+00	 1.00000E+00	 1.00000E+00	 0.00000E+00	 0.00000E+00	 0.00000E+00	 0.00000E+00	 0.00000E+00	 0.00000E+00	 1.00000E+00	 0.00000E+00	 0.00000E+00	 0.00000E+00	 1.00000E+00	 0.00000E+00	 0.00000E+00	 1.00000E+00	 0.00000E+00	 0.00000E+00	 0.00000E+00	 1.00000E+00	 0.00000E+00	 0.00000E+00	 1.00000E+00	 0.00000E+00	 0.00000E+00	 0.00000E+00	 1.00000E+00	 0.00000E+00	 0.00000E+00	 0.00000E+00	 0.00000E+00	 0.00000E+00	 1.00000E+00	 0.00000E+00	 1.00000E+00	 0.00000E+00	 0.00000E+00	 0.00000E+00	 1.00000E+00	 0.00000E+00	 0.00000E+00	 0.00000E+00	 1.00000E+00	 0.00000E+00	 0.00000E+00	 0.00000E+00	 0.00000E+00	 1.00000E+00	 0.00000E+00	 0.00000E+00	 0.00000E+00	 0.00000E+00	 1.00000E+00	 0.00000E+00	 0.00000E+00	 1.00000E+00	 0.00000E+00	 0.00000E+00	 0.00000E+00	 0.00000E+00	 1.00000E+00	 0.00000E+00	 0.00000E+00	 1.00000E+00	 0.00000E+00	 0.00000E+00	 1.00000E+00	 0.00000E+00	 0.00000E+00	 0.00000E+00	 1.00000E+00	 0.00000E+00	 0.00000E+00	 0.00000E+00	 0.00000E+00	 1.00000E+00	 0.00000E+00	 1.00000E+00	 0.00000E+00	 0.00000E+00	 0.00000E+00	 1.00000E+00	 0.00000E+00	 0.00000E+00	 0.00000E+00	 0.00000E+00	 1.00000E+00	 0.00000E+00	 0.00000E+00	 0.00000E+00	 0.00000E+00	 1.00000E+00	 0.00000E+00	 0.00000E+00	 0.00000E+00	 1.00000E+00	 0.00000E+00	 0.00000E+00	 1.00000E+00	 0.00000E+00	 0.00000E+00	 0.00000E+00	 1.00000E+00	 0.00000E+00	 0.00000E+00	 0.00000E+00	 1.00000E+00	 0.00000E+00	 0.00000E+00	 0.00000E+00	 0.00000E+00	 1.00000E+00	 0.00000E+00	 0.00000E+00	 1.00000E+00	 0.00000E+00	 0.00000E+00	 0.00000E+00	 0.00000E+00	 1.00000E+00	 0.00000E+00	 0.00000E+00	 0.00000E+00	 1.00000E+00	 0.00000E+00	 0.00000E+00	 0.00000E+00	 0.00000E+00	 1.00000E+00	 0.00000E+00	 0.00000E+00	 0.00000E+00	 1.00000E+00	 0.00000E+00	 0.00000E+00	 1.00000E+00	 0.00000E+00	 0.00000E+00	 0.00000E+00	 1.00000E+00	 0.00000E+00	 0.00000E+00	 1.00000E+00	 0.00000E+00	 0.00000E+00	 0.00000E+00	 1.00000E+00	 0.00000E+00	 0.00000E+00	 0.00000E+00	 0.00000E+00	 0.00000E+00	 1.00000E+00	 1.00000E+00	 0.00000E+00	 0.00000E+00	 0.00000E+00	 1.00000E+00	 0.00000E+00	 0.00000E+00	 0.00000E+00	 1.00000E+00	 0.00000E+00	 0.00000E+00	 0.00000E+00	 0.00000E+00	 0.00000E+00	 0.00000E+00	 1.00000E+00	 1.00000E+00	 0.00000E+00	 0.00000E+00	 0.00000E+00	 0.00000E+00	 1.00000E+00	 0.00000E+00	 0.00000E+00	 0.00000E+00	 0.00000E+00	 1.00000E+00	 0.00000E+00	 1.00000E+00	 0.00000E+00	 0.00000E+00	 0.00000E+00	 0.00000E+00	 0.00000E+00	 1.00000E+00	 0.00000E+00	 0.00000E+00	 0.00000E+00	 0.00000E+00	 1.00000E+00	 0.00000E+00	 0.00000E+00	 0.00000E+00	 1.00000E+00	 0.00000E+00	 0.00000E+00	 1.00000E+00	 0.00000E+00	 0.00000E+00	 0.00000E+00	 0.00000E+00	 1.00000E+00	 0.00000E+00	 1.00000E+00	 0.00000E+00	 0.00000E+00	 0.00000E+00	 0.00000E+00	 1.00000E+00	 0.00000E+00	 0.00000E+00	 0.00000E+00	 0.00000E+00	 1.00000E+00	 0.00000E+00	 1.00000E+00	 0.00000E+00	 0.00000E+00	 0.00000E+00	 0.00000E+00	 1.00000E+00	 0.00000E+00	 0.00000E+00	 0.00000E+00	 1.00000E+00	 0.00000E+00	 0.00000E+00	 1.00000E+00	 0.00000E+00	 0.00000E+00	 0.00000E+00	 0.00000E+00	 1.00000E+00	 0.00000E+00	 1.00000E+00	 0.00000E+00	 0.00000E+00	 0.00000E+00	 0.00000E+00	 0.00000E+00	 0.00000E+00	 1.00000E+00	 0.00000E+00	 0.00000E+00	 1.00000E+00	 0.00000E+00	 0.00000E+00	 0.00000E+00	 1.00000E+00	 0.00000E+00	 1.00000E+00	 0.00000E+00	 0.00000E+00	 0.00000E+00	 0.00000E+00	 1.00000E+00	 0.00000E+00	 0.00000E+00	 0.00000E+00	 0.00000E+00	 1.00000E+00	 0.00000E+00	 0.00000E+00	 0.00000E+00	 0.00000E+00	 1.00000E+00	 0.00000E+00	 1.00000E+00	 0.00000E+00	 0.00000E+00	 0.00000E+00	 0.00000E+00	 1.00000E+00	 0.00000E+00	 0.00000E+00	 0.00000E+00	 0.00000E+00	 1.00000E+00	 0.00000E+00	 0.00000E+00	 1.00000E+00	 0.00000E+00	 1.00000E+00	 0.00000E+00	 0.00000E+00	 0.00000E+00	 0.00000E+00	 1.00000E+00	 0.00000E+00	 0.00000E+00	 0.00000E+00	 0.00000E+00	 1.00000E+00	 0.00000E+00	 0.00000E+00	 0.00000E+00	 0.00000E+00	 1.00000E+00	 0.00000E+00	 0.00000E+00	 0.00000E+00	 1.00000E+00	 0.00000E+00	 1.00000E+00	 0.00000E+00	 0.00000E+00	 0.00000E+00	 0.00000E+00	 1.00000E+00	 0.00000E+00	 0.00000E+00	 0.00000E+00	 1.00000E+00	 0.00000E+00	 0.00000E+00	 0.00000E+00	 0.00000E+00	 1.00000E+00	 0.00000E+00	 0.00000E+00	 1.00000E+00	 0.00000E+00	 0.00000E+00	 0.00000E+00	 1.00000E+00	 0.00000E+00	 0.00000E+00	 0.00000E+00	 0.00000E+00	 1.00000E+00	 0.00000E+00	 1.00000E+00	 0.00000E+00	 0.00000E+00	 1.00000E+00	 0.00000E+00	 0.00000E+00	 0.00000E+00	 1.00000E+00	 0.00000E+00	 0.00000E+00	 0.00000E+00	 1.00000E+00	 0.00000E+00	 0.00000E+00	 0.00000E+00	 0.00000E+00	 0.00000E+00	 0.00000E+00	 1.00000E+00	 1.00000E+00	 0.00000E+00	 0.00000E+00	 0.00000E+00	 1.00000E+00	 0.00000E+00	 0.00000E+00	 0.00000E+00	 1.00000E+00	 0.00000E+00	 0.00000E+00	 0.00000E+00	-9.90000E+01	-9.90000E+01	-9.90000E+01	-9.90000E+01	-9.90000E+01	-9.90000E+01	-9.90000E+01	-9.90000E+01	 0.00000E+00	 1.00000E+00	 0.00000E+00	 0.00000E+00	 0.00000E+00	 1.00000E+00	 0.00000E+00	 0.00000E+00	 0.00000E+00	 0.00000E+00	 0.00000E+00	 1.00000E+00	 0.00000E+00	 1.00000E+00	 0.00000E+00	 0.00000E+00	 0.00000E+00	 0.00000E+00	 1.00000E+00	 0.00000E+00	 1.00000E+00	 0.00000E+00	 0.00000E+00	 0.00000E+00	 0.00000E+00	 0.00000E+00	 1.00000E+00	 0.00000E+00	 0.00000E+00	 1.00000E+00	 0.00000E+00	 0.00000E+00	 0.00000E+00	 0.00000E+00	 0.00000E+00	 1.00000E+00	 0.00000E+00	 1.00000E+00	 0.00000E+00	 0.00000E+00	 0.00000E+00	 1.00000E+00	 0.00000E+00	 0.00000E+00	 0.00000E+00	 1.00000E+00	 0.00000E+00	 0.00000E+00	 0.00000E+00	 0.00000E+00	 1.00000E+00	 0.00000E+00	 0.00000E+00	 0.00000E+00	 0.00000E+00	 1.00000E+00	 0.00000E+00	 1.00000E+00	 0.00000E+00	 0.00000E+00	 1.00000E+00	 0.00000E+00	 0.00000E+00	 0.00000E+00	 0.00000E+00	 1.00000E+00	 0.00000E+00	 0.00000E+00	 0.00000E+00	 0.00000E+00	 1.00000E+00	 0.00000E+00	 0.00000E+00	 1.00000E+00	 0.00000E+00	 0.00000E+00	 0.00000E+00	 0.00000E+00	 1.00000E+00	 0.00000E+00	 0.00000E+00	 0.00000E+00	 0.00000E+00	 1.00000E+00	 0.00000E+00	 0.00000E+00	 1.00000E+00	 0.00000E+00	 0.00000E+00	 0.00000E+00	 1.00000E+00	 0.00000E+00	 0.00000E+00	 1.00000E+00	 0.00000E+00	 0.00000E+00	 0.00000E+00	 0.00000E+00	 0.00000E+00	 1.00000E+00	 0.00000E+00	 1.00000E+00	 0.00000E+00	 0.00000E+00	 1.00000E+00	 0.00000E+00	 0.00000E+00	 0.00000E+00	 0.00000E+00	 1.00000E+00	 0.00000E+00	 0.00000E+00	 0.00000E+00	 1.00000E+00	 0.00000E+00	 0.00000E+00	 0.00000E+00	 0.00000E+00	 1.00000E+00	 0.00000E+00	 1.00000E+00	 0.00000E+00	 0.00000E+00	 0.00000E+00	 0.00000E+00	 1.00000E+00	 0.00000E+00	 0.00000E+00	 0.00000E+00	 1.00000E+00	 0.00000E+00	 0.00000E+00	 0.00000E+00	 1.00000E+00	 0.00000E+00	 0.00000E+00	 0.00000E+00	 0.00000E+00	 0.00000E+00	 1.00000E+00	 0.00000E+00	 0.00000E+00	 1.00000E+00	 0.00000E+00	 1.00000E+00	 0.00000E+00	 0.00000E+00	 0.00000E+00	 1.00000E+00	 0.00000E+00	 0.00000E+00	 0.00000E+00	 0.00000E+00	 0.00000E+00	 1.00000E+00	 0.00000E+00	 0.00000E+00	 1.00000E+00	 0.00000E+00	 0.00000E+00	 0.00000E+00	 0.00000E+00	 1.00000E+00	 0.00000E+00	 0.00000E+00	 1.00000E+00	 0.00000E+00	 0.00000E+00	 0.00000E+00	 0.00000E+00	 0.00000E+00	 1.00000E+00	 0.00000E+00	 0.00000E+00	 1.00000E+00	 0.00000E+00	 0.00000E+00	 0.00000E+00	 0.00000E+00	 1.00000E+00	 0.00000E+00	 1.00000E+00	 0.00000E+00	 0.00000E+00	 1.00000E+00	 0.00000E+00	 0.00000E+00	 0.00000E+00	 1.00000E+00	 0.00000E+00	 0.00000E+00	 0.00000E+00	 0.00000E+00	 1.00000E+00	 0.00000E+00	 0.00000E+00	 1.00000E+00	 0.00000E+00	 0.00000E+00	 0.00000E+00	 0.00000E+00	 0.00000E+00	 1.00000E+00	 0.00000E+00	 0.00000E+00	 1.00000E+00	 0.00000E+00	 0.00000E+00	 0.00000E+00	 0.00000E+00	 1.00000E+00	 0.00000E+00	 0.00000E+00	 1.00000E+00	 0.00000E+00	 0.00000E+00	 1.00000E+00	 0.00000E+00	 0.00000E+00	 0.00000E+00	 0.00000E+00	 1.00000E+00	 0.00000E+00	 0.00000E+00	 0.00000E+00	 0.00000E+00	 1.00000E+00	 0.00000E+00	 0.00000E+00	 1.00000E+00	 0.00000E+00	 0.00000E+00	 1.00000E+00	 0.00000E+00	 0.00000E+00	 0.00000E+00	 0.00000E+00	 0.00000E+00	 0.00000E+00	 1.00000E+00	 0.00000E+00	 1.00000E+00	 0.00000E+00	 0.00000E+00
Gms21_GordesF     	[5]	 1.00000E+00	 0.00000E+00	 0.00000E+00	 0.00000E+00	 0.00000E+00	 0.00000E+00	 0.00000E+00	 1.00000E+00	 0.00000E+00	 0.00000E+00	 0.00000E+00	 1.00000E+00	 0.00000E+00	 0.00000E+00	 1.00000E+00	 0.00000E+00	 0.00000E+00	 0.00000E+00	 0.00000E+00	 1.00000E+00	 0.00000E+00	 1.00000E+00	 0.00000E+00	 0.00000E+00	 0.00000E+00	 0.00000E+00	 1.00000E+00	 0.00000E+00	 1.00000E+00	 0.00000E+00	 0.00000E+00	 0.00000E+00	 1.00000E+00	 0.00000E+00	 0.00000E+00	 0.00000E+00	 1.00000E+00	 0.00000E+00	 0.00000E+00	 0.00000E+00	 0.00000E+00	 1.00000E+00	 0.00000E+00	 0.00000E+00	 0.00000E+00	 1.00000E+00	 0.00000E+00	 0.00000E+00	 0.00000E+00	 0.00000E+00	 0.00000E+00	 1.00000E+00	 0.00000E+00	 0.00000E+00	 1.00000E+00	 0.00000E+00	 0.00000E+00	 1.00000E+00	 0.00000E+00	 0.00000E+00	 0.00000E+00	 1.00000E+00	 0.00000E+00	 0.00000E+00	 0.00000E+00	 1.00000E+00	 0.00000E+00	 0.00000E+00	 1.00000E+00	 0.00000E+00	 0.00000E+00	 0.00000E+00	 0.00000E+00	 0.00000E+00	 1.00000E+00	 0.00000E+00	 0.00000E+00	 1.00000E+00	 0.00000E+00	 0.00000E+00	 1.00000E+00	 0.00000E+00	 0.00000E+00	 0.00000E+00	 0.00000E+00	 0.00000E+00	 1.00000E+00	 0.00000E+00	 1.00000E+00	 0.00000E+00	 0.00000E+00	 0.00000E+00	 1.00000E+00	 0.00000E+00	 0.00000E+00	 0.00000E+00	 0.00000E+00	 1.00000E+00	 0.00000E+00	 0.00000E+00	 0.00000E+00	 0.00000E+00	 1.00000E+00	 0.00000E+00	 1.00000E+00	 0.00000E+00	 0.00000E+00	 0.00000E+00	 0.00000E+00	 1.00000E+00	 0.00000E+00	 0.00000E+00	 0.00000E+00	 1.00000E+00	 0.00000E+00	 0.00000E+00	 0.00000E+00	 1.00000E+00	 0.00000E+00	 0.00000E+00	 0.00000E+00	 0.00000E+00	 1.00000E+00	 0.00000E+00	 0.00000E+00	 1.00000E+00	 0.00000E+00	 0.00000E+00	 0.00000E+00	 0.00000E+00	 1.00000E+00	 0.00000E+00	 1.00000E+00	 0.00000E+00	 0.00000E+00	 0.00000E+00	 1.00000E+00	 0.00000E+00	 0.00000E+00	 0.00000E+00	 0.00000E+00	 1.00000E+00	 0.00000E+00	 0.00000E+00	 0.00000E+00	 1.00000E+00	 0.00000E+00	 0.00000E+00	 0.00000E+00	 1.00000E+00	 0.00000E+00	 0.00000E+00	 0.00000E+00	 0.00000E+00	 1.00000E+00	 0.00000E+00	 0.00000E+00	 0.00000E+00	 0.00000E+00	 1.00000E+00	 0.00000E+00	 0.00000E+00	 0.00000E+00	 1.00000E+00	 0.00000E+00	 0.00000E+00	 0.00000E+00	 1.00000E+00	 0.00000E+00	 0.00000E+00	 0.00000E+00	 1.00000E+00	-9.90000E+01	-9.90000E+01	-9.90000E+01	-9.90000E+01	 1.00000E+00	 0.00000E+00	 0.00000E+00	 0.00000E+00	 0.00000E+00	 1.00000E+00	 0.00000E+00	 0.00000E+00	 0.00000E+00	 1.00000E+00	 0.00000E+00	 0.00000E+00	 1.00000E+00	 0.00000E+00	 0.00000E+00	 0.00000E+00	 0.00000E+00	 0.00000E+00	 1.00000E+00	 0.00000E+00	 0.00000E+00	 0.00000E+00	 1.00000E+00	 0.00000E+00	 0.00000E+00	 0.00000E+00	 1.00000E+00	 0.00000E+00	 0.00000E+00	 0.00000E+00	 0.00000E+00	 1.00000E+00	 0.00000E+00	 0.00000E+00	 1.00000E+00	 0.00000E+00	 0.00000E+00	 1.00000E+00	 0.00000E+00	 0.00000E+00	 0.00000E+00	 0.00000E+00	 1.00000E+00	 0.00000E+00	 0.00000E+00	 1.00000E+00	 0.00000E+00	 0.00000E+00	 1.00000E+00	 0.00000E+00	 0.00000E+00	 0.00000E+00	 1.00000E+00	 0.00000E+00	 0.00000E+00	 0.00000E+00	 0.00000E+00	 0.00000E+00	 1.00000E+00	 0.00000E+00	 0.00000E+00	 1.00000E+00	 0.00000E+00	 0.00000E+00	 0.00000E+00	 1.00000E+00	 0.00000E+00	 0.00000E+00	 0.00000E+00	 0.00000E+00	 0.00000E+00	 1.00000E+00	 0.00000E+00	 1.00000E+00	 0.00000E+00	 0.00000E+00	 0.00000E+00	 0.00000E+00	 1.00000E+00	 0.00000E+00	 0.00000E+00	 0.00000E+00	 0.00000E+00	 1.00000E+00	 0.00000E+00	 0.00000E+00	 1.00000E+00	 0.00000E+00	 0.00000E+00	 0.00000E+00	 1.00000E+00	 0.00000E+00	 0.00000E+00	 0.00000E+00	 0.00000E+00	 1.00000E+00	 0.00000E+00	 0.00000E+00	 1.00000E+00	 0.00000E+00	 0.00000E+00	 1.00000E+00	 0.00000E+00	 0.00000E+00	 0.00000E+00	 0.00000E+00	 1.00000E+00	 0.00000E+00	 0.00000E+00	 0.00000E+00	 1.00000E+00	 0.00000E+00	 0.00000E+00	 0.00000E+00	 0.00000E+00	 1.00000E+00	 0.00000E+00	 1.00000E+00	 0.00000E+00	 0.00000E+00	 0.00000E+00	 0.00000E+00	 1.00000E+00	 0.00000E+00	 0.00000E+00	 0.00000E+00	 1.00000E+00	 0.00000E+00	 1.00000E+00	 0.00000E+00	 0.00000E+00	 0.00000E+00	 0.00000E+00	 0.00000E+00	 0.00000E+00	 1.00000E+00	 0.00000E+00	 1.00000E+00	 0.00000E+00	 0.00000E+00	 0.00000E+00	 0.00000E+00	 1.00000E+00	 0.00000E+00	 1.00000E+00	 0.00000E+00	 0.00000E+00	 0.00000E+00	 0.00000E+00	 0.00000E+00	 0.00000E+00	 1.00000E+00	 0.00000E+00	 0.00000E+00	 1.00000E+00	 0.00000E+00	 0.00000E+00	 0.00000E+00	 1.00000E+00	 0.00000E+00	 0.00000E+00	 1.00000E+00	 0.00000E+00	 0.00000E+00	 1.00000E+00	 0.00000E+00	 0.00000E+00	 0.00000E+00	 0.00000E+00	 1.00000E+00	 0.00000E+00	 0.00000E+00	 0.00000E+00	 1.00000E+00	 0.00000E+00	 0.00000E+00	 0.00000E+00	 1.00000E+00	 0.00000E+00	 0.00000E+00	 0.00000E+00	 1.00000E+00	 0.00000E+00	 0.00000E+00	 0.00000E+00	 1.00000E+00	 0.00000E+00	 0.00000E+00	 0.00000E+00	 0.00000E+00	 0.00000E+00	 1.00000E+00	 0.00000E+00	 1.00000E+00	 0.00000E+00	 0.00000E+00	 0.00000E+00	 0.00000E+00	 1.00000E+00	 0.00000E+00	 0.00000E+00	 1.00000E+00	 0.00000E+00	 0.00000E+00	 0.00000E+00	 0.00000E+00	 0.00000E+00	 1.00000E+00	 0.00000E+00	 1.00000E+00	 0.00000E+00	 0.00000E+00	 0.00000E+00	 1.00000E+00	 0.00000E+00	 0.00000E+00	 0.00000E+00	 1.00000E+00	 0.00000E+00	 0.00000E+00	 0.00000E+00	 0.00000E+00	 0.00000E+00	 1.00000E+00	 0.00000E+00	 1.00000E+00	 0.00000E+00	 0.00000E+00	 0.00000E+00	 0.00000E+00	 1.00000E+00	 0.00000E+00	 0.00000E+00	 0.00000E+00	 1.00000E+00	 0.00000E+00	 0.00000E+00	 6.00000E-01	 0.00000E+00	 4.00000E-01	 0.00000E+00	 0.00000E+00	 1.00000E+00	 0.00000E+00	 1.00000E+00	 0.00000E+00	 0.00000E+00	 0.00000E+00	 1.00000E+00	 0.00000E+00	 0.00000E+00	 0.00000E+00	 0.00000E+00	 1.00000E+00	 0.00000E+00	 0.00000E+00	 0.00000E+00	 1.00000E+00	 0.00000E+00	 0.00000E+00	 0.00000E+00	 1.00000E+00	 0.00000E+00	 0.00000E+00	 0.00000E+00	 1.00000E+00	 0.00000E+00	 0.00000E+00	 0.00000E+00	 0.00000E+00	 1.00000E+00	 0.00000E+00	 0.00000E+00	 0.00000E+00	 1.00000E+00	 0.00000E+00	 0.00000E+00	 1.00000E+00	 0.00000E+00	 0.00000E+00	 0.00000E+00	 0.00000E+00	 1.00000E+00	 0.00000E+00	 0.00000E+00	 1.00000E+00	 0.00000E+00	 0.00000E+00	 0.00000E+00	 0.00000E+00	 1.00000E+00	 0.00000E+00	 0.00000E+00	 0.00000E+00	 1.00000E+00	 0.00000E+00	 1.00000E+00	 0.00000E+00	 0.00000E+00	 0.00000E+00	 0.00000E+00	 1.00000E+00	 0.00000E+00	 0.00000E+00	 0.00000E+00	 1.00000E+00	 0.00000E+00	 0.00000E+00	 0.00000E+00	 0.00000E+00	 1.00000E+00	 0.00000E+00	 0.00000E+00	 1.00000E+00	 0.00000E+00	 0.00000E+00	 0.00000E+00	 0.00000E+00	 1.00000E+00	 0.00000E+00	 0.00000E+00	 1.00000E+00	 0.00000E+00	 0.00000E+00	 0.00000E+00	 1.00000E+00	 0.00000E+00	 0.00000E+00	 1.00000E+00	 0.00000E+00	 0.00000E+00	 0.00000E+00	 1.00000E+00	 0.00000E+00	 0.00000E+00	 0.00000E+00	 0.00000E+00	 0.00000E+00	 1.00000E+00	 0.00000E+00	 0.00000E+00	 0.00000E+00	 1.00000E+00	 0.00000E+00	 1.00000E+00	 0.00000E+00	 0.00000E+00	 0.00000E+00	 1.00000E+00	 0.00000E+00	 0.00000E+00	 0.00000E+00	 0.00000E+00	 1.00000E+00	 0.00000E+00	 0.00000E+00	 1.00000E+00	 0.00000E+00	 0.00000E+00	 0.00000E+00	 1.00000E+00	 0.00000E+00	 0.00000E+00	 0.00000E+00	 0.00000E+00	 0.00000E+00	 1.00000E+00	 0.00000E+00	 1.00000E+00	 0.00000E+00	 0.00000E+00	 0.00000E+00	 0.00000E+00	 0.00000E+00	 1.00000E+00	 0.00000E+00	 1.00000E+00	 0.00000E+00	 0.00000E+00	 0.00000E+00	 0.00000E+00	 0.00000E+00	 1.00000E+00	 0.00000E+00	 0.00000E+00	 1.00000E+00	 0.00000E+00	 0.00000E+00	 0.00000E+00	 0.00000E+00	 1.00000E+00	 0.00000E+00	 0.00000E+00	 0.00000E+00	 0.00000E+00	 1.00000E+00	 0.00000E+00	 0.00000E+00	 1.00000E+00	 0.00000E+00	 0.00000E+00	 1.00000E+00	 0.00000E+00	 0.00000E+00	 0.00000E+00	 1.00000E+00	 0.00000E+00	 0.00000E+00	 0.00000E+00	 1.00000E+00	 0.00000E+00	 0.00000E+00	 0.00000E+00	 0.00000E+00	 0.00000E+00	 1.00000E+00	 0.00000E+00	 0.00000E+00	 0.00000E+00	 1.00000E+00	 0.00000E+00	 0.00000E+00	 1.00000E+00	 0.00000E+00	 0.00000E+00	 0.00000E+00	 0.00000E+00	 1.00000E+00	 0.00000E+00	 1.00000E+00	 0.00000E+00	 0.00000E+00	 0.00000E+00	 0.00000E+00	 1.00000E+00	 0.00000E+00	 0.00000E+00	 1.00000E+00	 0.00000E+00	 0.00000E+00	 0.00000E+00	 1.00000E+00	 0.00000E+00	 0.00000E+00	 0.00000E+00	 1.00000E+00	 0.00000E+00	 0.00000E+00	 0.00000E+00	 1.00000E+00	 0.00000E+00	 0.00000E+00	 0.00000E+00	 0.00000E+00	 1.00000E+00	 0.00000E+00	 0.00000E+00	 0.00000E+00	 1.00000E+00	 0.00000E+00	 1.00000E+00	 0.00000E+00	 0.00000E+00	 0.00000E+00	 1.00000E+00	 0.00000E+00	 0.00000E+00	 0.00000E+00	 1.00000E+00	 0.00000E+00	 0.00000E+00	 0.00000E+00	 0.00000E+00	 1.00000E+00	 0.00000E+00	 0.00000E+00	 0.00000E+00	 0.00000E+00	 1.00000E+00	 0.00000E+00	 0.00000E+00	 0.00000E+00	 1.00000E+00	 0.00000E+00	 0.00000E+00	 0.00000E+00	 0.00000E+00	 1.00000E+00	 0.00000E+00	 0.00000E+00	 1.00000E+00	 0.00000E+00	 0.00000E+00	 1.00000E+00	 0.00000E+00	 0.00000E+00	 0.00000E+00	 0.00000E+00	 1.00000E+00	 0.00000E+00	 0.00000E+00	 1.00000E+00	 0.00000E+00	 0.00000E+00	 0.00000E+00	 0.00000E+00	 1.00000E+00	 0.00000E+00	 0.00000E+00	 0.00000E+00	 0.00000E+00	 1.00000E+00	 0.00000E+00	 0.00000E+00	 1.00000E+00	 0.00000E+00	 0.00000E+00	 1.00000E+00	 0.00000E+00	 0.00000E+00	 0.00000E+00	 0.00000E+00	 0.00000E+00	 1.00000E+00	 6.00000E-01	 4.00000E-01	 0.00000E+00	 0.00000E+00	 0.00000E+00	 0.00000E+00	 1.00000E+00	 0.00000E+00	 0.00000E+00	 0.00000E+00	 0.00000E+00	 1.00000E+00	 0.00000E+00	 0.00000E+00	 1.00000E+00	 0.00000E+00	 0.00000E+00	 0.00000E+00	 1.00000E+00	 0.00000E+00	 0.00000E+00	 1.00000E+00	 0.00000E+00	 0.00000E+00	 1.00000E+00	 0.00000E+00	 0.00000E+00	 0.00000E+00	 0.00000E+00	 0.00000E+00	 0.00000E+00	 1.00000E+00	 0.00000E+00	 0.00000E+00	 0.00000E+00	 1.00000E+00	 0.00000E+00	 0.00000E+00	 1.00000E+00	 0.00000E+00	 0.00000E+00	 1.00000E+00	 0.00000E+00	 0.00000E+00	 0.00000E+00	 1.00000E+00	 0.00000E+00	 0.00000E+00	 0.00000E+00	 0.00000E+00	 0.00000E+00	 1.00000E+00	 0.00000E+00	 0.00000E+00	 0.00000E+00	 1.00000E+00	 0.00000E+00	 1.00000E+00	 0.00000E+00	 0.00000E+00	 0.00000E+00	 0.00000E+00	 0.00000E+00	 1.00000E+00	 0.00000E+00	 0.00000E+00	 0.00000E+00	 1.00000E+00	 0.00000E+00	 0.00000E+00	 0.00000E+00	 1.00000E+00	 0.00000E+00	 1.00000E+00	 0.00000E+00	 0.00000E+00	 1.00000E+00	 0.00000E+00	 0.00000E+00	 0.00000E+00	 0.00000E+00	 0.00000E+00	 0.00000E+00	 1.00000E+00	 0.00000E+00	 0.00000E+00	 0.00000E+00	 1.00000E+00	 1.00000E+00	 0.00000E+00	 0.00000E+00	 0.00000E+00	 0.00000E+00	 0.00000E+00	 0.00000E+00	 1.00000E+00	 0.00000E+00	 0.00000E+00	 0.00000E+00	 1.00000E+00	 0.00000E+00	 0.00000E+00	 0.00000E+00	 1.00000E+00	 1.00000E+00	 0.00000E+00	 0.00000E+00	 0.00000E+00	 0.00000E+00	 0.00000E+00	 0.00000E+00	 1.00000E+00	 0.00000E+00	 1.00000E+00	 0.00000E+00	 0.00000E+00	 0.00000E+00	 0.00000E+00	 1.00000E+00	 0.00000E+00	 0.00000E+00	 0.00000E+00	 0.00000E+00	 1.00000E+00	 0.00000E+00	 0.00000E+00	 0.00000E+00	 1.00000E+00	 0.00000E+00	 0.00000E+00	 1.00000E+00	 0.00000E+00	 0.00000E+00	 1.00000E+00	 0.00000E+00	 0.00000E+00	 0.00000E+00	 0.00000E+00	 1.00000E+00	 0.00000E+00	 1.00000E+00	 0.00000E+00	 0.00000E+00	 0.00000E+00	-9.90000E+01	-9.90000E+01	-9.90000E+01	-9.90000E+01	 0.00000E+00	 0.00000E+00	 1.00000E+00	 0.00000E+00	 0.00000E+00	 0.00000E+00	 1.00000E+00	 0.00000E+00	 0.00000E+00	 0.00000E+00	 1.00000E+00	 0.00000E+00	 0.00000E+00	 0.00000E+00	 1.00000E+00	 0.00000E+00	 1.00000E+00	 0.00000E+00	 0.00000E+00	 0.00000E+00	 0.00000E+00	 1.00000E+00	 0.00000E+00	 0.00000E+00	 0.00000E+00	 0.00000E+00	 0.00000E+00	 1.00000E+00	 0.00000E+00	 0.00000E+00	 0.00000E+00	 1.00000E+00	 0.00000E+00	 0.00000E+00	 1.00000E+00	 0.00000E+00	 0.00000E+00	 0.00000E+00	 1.00000E+00	 0.00000E+00	 0.00000E+00	 1.00000E+00	 0.00000E+00	 0.00000E+00	 0.00000E+00	 0.00000E+00	 1.00000E+00	 0.00000E+00	 0.00000E+00	 0.00000E+00	 1.00000E+00	 0.00000E+00	 0.00000E+00	 0.00000E+00	 0.00000E+00	 1.00000E+00	 0.00000E+00	 0.00000E+00	 1.00000E+00	 0.00000E+00	 0.00000E+00	 0.00000E+00	 1.00000E+00	 0.00000E+00	 0.00000E+00	 0.00000E+00	 1.00000E+00	 0.00000E+00	-9.90000E+01	-9.90000E+01	-9.90000E+01	-9.90000E+01	-9.90000E+01	-9.90000E+01	-9.90000E+01	-9.90000E+01	-9.90000E+01	-9.90000E+01	-9.90000E+01	-9.90000E+01	-9.90000E+01	-9.90000E+01	-9.90000E+01	-9.90000E+01	 0.00000E+00	 1.00000E+00	 0.00000E+00	 0.00000E+00	 0.00000E+00	 0.00000E+00	 1.00000E+00	 0.00000E+00	 0.00000E+00	 0.00000E+00	 1.00000E+00	 0.00000E+00	 1.00000E+00	 0.00000E+00	 0.00000E+00	 0.00000E+00	 0.00000E+00	 0.00000E+00	 0.00000E+00	 1.00000E+00	 1.00000E+00	 0.00000E+00	 0.00000E+00	 0.00000E+00	 0.00000E+00	 0.00000E+00	 0.00000E+00	 1.00000E+00	 0.00000E+00	 0.00000E+00	 0.00000E+00	 1.00000E+00	 0.00000E+00	 0.00000E+00	 1.00000E+00	 0.00000E+00	 0.00000E+00	 0.00000E+00	 1.00000E+00	 0.00000E+00	 0.00000E+00	 1.00000E+00	 0.00000E+00	 0.00000E+00	 0.00000E+00	 1.00000E+00	 0.00000E+00	 0.00000E+00	 0.00000E+00	 0.00000E+00	 0.00000E+00	 1.00000E+00	 0.00000E+00	 1.00000E+00	 0.00000E+00	 0.00000E+00	 0.00000E+00	 1.00000E+00	 0.00000E+00	 0.00000E+00	 0.00000E+00	 1.00000E+00	 0.00000E+00	 0.00000E+00	 0.00000E+00	 0.00000E+00	 1.00000E+00	 0.00000E+00	 0.00000E+00	 0.00000E+00	 0.00000E+00	 1.00000E+00	 0.00000E+00	 0.00000E+00	 1.00000E+00	 0.00000E+00	 0.00000E+00	 0.00000E+00	 0.00000E+00	 1.00000E+00	 0.00000E+00	 0.00000E+00	 1.00000E+00	 0.00000E+00	 0.00000E+00	 1.00000E+00	 0.00000E+00	 0.00000E+00	 0.00000E+00	 1.00000E+00	 0.00000E+00	 0.00000E+00	 0.00000E+00	 0.00000E+00	 1.00000E+00	 0.00000E+00	 1.00000E+00	 0.00000E+00	 0.00000E+00	 0.00000E+00	 1.00000E+00	 0.00000E+00	 0.00000E+00	 0.00000E+00	 0.00000E+00	 1.00000E+00	 0.00000E+00	 0.00000E+00	 0.00000E+00	 0.00000E+00	 1.00000E+00	 0.00000E+00	 0.00000E+00	 0.00000E+00	 1.00000E+00	 0.00000E+00	 0.00000E+00	 1.00000E+00	 0.00000E+00	 0.00000E+00	 0.00000E+00	 1.00000E+00	 0.00000E+00	 0.00000E+00	 0.00000E+00	 1.00000E+00	 0.00000E+00	 0.00000E+00	 0.00000E+00	 0.00000E+00	 1.00000E+00	 0.00000E+00	 0.00000E+00	 1.00000E+00	 0.00000E+00	 0.00000E+00	 0.00000E+00	 0.00000E+00	 1.00000E+00	 0.00000E+00	 0.00000E+00	 0.00000E+00	 1.00000E+00	 0.00000E+00	 0.00000E+00	 0.00000E+00	 0.00000E+00	 1.00000E+00	 0.00000E+00	 0.00000E+00	 0.00000E+00	 1.00000E+00	 0.00000E+00	 0.00000E+00	 1.00000E+00	 0.00000E+00	 0.00000E+00	 0.00000E+00	 1.00000E+00	 0.00000E+00	 0.00000E+00	 1.00000E+00	 0.00000E+00	 0.00000E+00	 0.00000E+00	 1.00000E+00	 0.00000E+00	 0.00000E+00	 0.00000E+00	 0.00000E+00	 0.00000E+00	 1.00000E+00	 1.00000E+00	 0.00000E+00	 0.00000E+00	 0.00000E+00	 1.00000E+00	 0.00000E+00	 0.00000E+00	 0.00000E+00	 1.00000E+00	 0.00000E+00	 0.00000E+00	 0.00000E+00	 0.00000E+00	 0.00000E+00	 0.00000E+00	 1.00000E+00	 1.00000E+00	 0.00000E+00	 0.00000E+00	 0.00000E+00	 0.00000E+00	 1.00000E+00	 0.00000E+00	 0.00000E+00	 0.00000E+00	 0.00000E+00	 1.00000E+00	 0.00000E+00	 1.00000E+00	 0.00000E+00	 0.00000E+00	 0.00000E+00	 0.00000E+00	 0.00000E+00	 1.00000E+00	 0.00000E+00	 0.00000E+00	 0.00000E+00	 0.00000E+00	 1.00000E+00	 0.00000E+00	 0.00000E+00	 0.00000E+00	 1.00000E+00	 0.00000E+00	 0.00000E+00	 1.00000E+00	 0.00000E+00	 0.00000E+00	 0.00000E+00	 0.00000E+00	 1.00000E+00	 0.00000E+00	 1.00000E+00	 0.00000E+00	 0.00000E+00	 0.00000E+00	 0.00000E+00	 1.00000E+00	 0.00000E+00	 0.00000E+00	 0.00000E+00	 0.00000E+00	 1.00000E+00	 0.00000E+00	 1.00000E+00	 0.00000E+00	 0.00000E+00	 0.00000E+00	 0.00000E+00	 1.00000E+00	 0.00000E+00	 0.00000E+00	 0.00000E+00	 1.00000E+00	 0.00000E+00	 0.00000E+00	 1.00000E+00	 0.00000E+00	 0.00000E+00	 0.00000E+00	 0.00000E+00	 1.00000E+00	 0.00000E+00	 1.00000E+00	 0.00000E+00	 0.00000E+00	 0.00000E+00	 0.00000E+00	 0.00000E+00	 0.00000E+00	 1.00000E+00	 0.00000E+00	 0.00000E+00	 1.00000E+00	 0.00000E+00	 0.00000E+00	 0.00000E+00	 1.00000E+00	 0.00000E+00	 1.00000E+00	 0.00000E+00	 0.00000E+00	 0.00000E+00	 0.00000E+00	 6.00000E-01	 0.00000E+00	 4.00000E-01	 0.00000E+00	 0.00000E+00	 1.00000E+00	 0.00000E+00	 0.00000E+00	 0.00000E+00	 0.00000E+00	 1.00000E+00	 0.00000E+00	 1.00000E+00	 0.00000E+00	 0.00000E+00	 0.00000E+00	 0.00000E+00	 1.00000E+00	 0.00000E+00	 0.00000E+00	 0.00000E+00	 0.00000E+00	 1.00000E+00	 0.00000E+00	 0.00000E+00	 1.00000E+00	 0.00000E+00	 1.00000E+00	 0.00000E+00	 0.00000E+00	 0.00000E+00	 0.00000E+00	 1.00000E+00	 0.00000E+00	 0.00000E+00	 0.00000E+00	 0.00000E+00	 1.00000E+00	 0.00000E+00	 0.00000E+00	 0.00000E+00	 0.00000E+00	 1.00000E+00	 0.00000E+00	 0.00000E+00	 0.00000E+00	 1.00000E+00	 0.00000E+00	 1.00000E+00	 0.00000E+00	 0.00000E+00	 0.00000E+00	 0.00000E+00	 1.00000E+00	 0.00000E+00	 0.00000E+00	 0.00000E+00	 1.00000E+00	 0.00000E+00	 0.00000E+00	 0.00000E+00	 0.00000E+00	 1.00000E+00	 0.00000E+00	 0.00000E+00	 1.00000E+00	 0.00000E+00	 0.00000E+00	 0.00000E+00	 1.00000E+00	 0.00000E+00	 0.00000E+00	 0.00000E+00	 0.00000E+00	 1.00000E+00	 0.00000E+00	 1.00000E+00	 0.00000E+00	 0.00000E+00	 1.00000E+00	 0.00000E+00	 0.00000E+00	 0.00000E+00	 1.00000E+00	 0.00000E+00	 0.00000E+00	 0.00000E+00	 1.00000E+00	 0.00000E+00	 0.00000E+00	 0.00000E+00	 0.00000E+00	 0.00000E+00	 0.00000E+00	 1.00000E+00	 1.00000E+00	 0.00000E+00	 0.00000E+00	 0.00000E+00	 1.00000E+00	 0.00000E+00	 0.00000E+00	 0.00000E+00	 1.00000E+00	 0.00000E+00	 0.00000E+00	 0.00000E+00	-9.90000E+01	-9.90000E+01	-9.90000E+01	-9.90000E+01	-9.90000E+01	-9.90000E+01	-9.90000E+01	-9.90000E+01	 0.00000E+00	 1.00000E+00	 0.00000E+00	 0.00000E+00	 0.00000E+00	 1.00000E+00	 0.00000E+00	 0.00000E+00	 0.00000E+00	 0.00000E+00	 0.00000E+00	 1.00000E+00	 0.00000E+00	 1.00000E+00	 0.00000E+00	 0.00000E+00	 0.00000E+00	 0.00000E+00	 1.00000E+00	 0.00000E+00	 1.00000E+00	 0.00000E+00	 0.00000E+00	 0.00000E+00	 0.00000E+00	 0.00000E+00	 1.00000E+00	 0.00000E+00	 0.00000E+00	 1.00000E+00	 0.00000E+00	 0.00000E+00	 0.00000E+00	 0.00000E+00	 0.00000E+00	 1.00000E+00	 0.00000E+00	 1.00000E+00	 0.00000E+00	 0.00000E+00	 0.00000E+00	 1.00000E+00	 0.00000E+00	 0.00000E+00	 0.00000E+00	 1.00000E+00	 0.00000E+00	 0.00000E+00	 0.00000E+00	 0.00000E+00	 1.00000E+00	 0.00000E+00	 0.00000E+00	 0.00000E+00	 0.00000E+00	 1.00000E+00	 0.00000E+00	 1.00000E+00	 0.00000E+00	 0.00000E+00	 1.00000E+00	 0.00000E+00	 0.00000E+00	 0.00000E+00	 0.00000E+00	 1.00000E+00	 0.00000E+00	 0.00000E+00	 0.00000E+00	 0.00000E+00	 1.00000E+00	 0.00000E+00	 0.00000E+00	 1.00000E+00	 0.00000E+00	 0.00000E+00	 0.00000E+00	 0.00000E+00	 1.00000E+00	 0.00000E+00	 0.00000E+00	 0.00000E+00	 0.00000E+00	 1.00000E+00	 0.00000E+00	 0.00000E+00	 1.00000E+00	 0.00000E+00	 0.00000E+00	 0.00000E+00	 1.00000E+00	 0.00000E+00	 0.00000E+00	 1.00000E+00	 0.00000E+00	 0.00000E+00	 0.00000E+00	 0.00000E+00	 0.00000E+00	 1.00000E+00	 0.00000E+00	 1.00000E+00	 0.00000E+00	 0.00000E+00	 1.00000E+00	 0.00000E+00	 0.00000E+00	 0.00000E+00	 0.00000E+00	 1.00000E+00	 0.00000E+00	 0.00000E+00	 0.00000E+00	 1.00000E+00	 0.00000E+00	 0.00000E+00	 0.00000E+00	 0.00000E+00	 1.00000E+00	 0.00000E+00	 1.00000E+00	 0.00000E+00	 0.00000E+00	 0.00000E+00	 0.00000E+00	 1.00000E+00	 0.00000E+00	 0.00000E+00	 0.00000E+00	 1.00000E+00	 0.00000E+00	 0.00000E+00	 0.00000E+00	 1.00000E+00	 0.00000E+00	 0.00000E+00	 0.00000E+00	 0.00000E+00	 0.00000E+00	 1.00000E+00	 0.00000E+00	 0.00000E+00	 1.00000E+00	 0.00000E+00	 1.00000E+00	 0.00000E+00	 0.00000E+00	 0.00000E+00	 1.00000E+00	 0.00000E+00	 0.00000E+00	 0.00000E+00	 0.00000E+00	 0.00000E+00	 1.00000E+00	 0.00000E+00	 0.00000E+00	 1.00000E+00	 0.00000E+00	 0.00000E+00	 0.00000E+00	 0.00000E+00	 1.00000E+00	 0.00000E+00	 0.00000E+00	 1.00000E+00	 0.00000E+00	 0.00000E+00	 0.00000E+00	 0.00000E+00	 0.00000E+00	 1.00000E+00	 0.00000E+00	 0.00000E+00	 1.00000E+00	 0.00000E+00	 0.00000E+00	 0.00000E+00	 0.00000E+00	 1.00000E+00	 0.00000E+00	 1.00000E+00	 0.00000E+00	 0.00000E+00	 1.00000E+00	 0.00000E+00	 0.00000E+00	 0.00000E+00	 1.00000E+00	 0.00000E+00	 0.00000E+00	 0.00000E+00	 0.00000E+00	 1.00000E+00	 0.00000E+00	 0.00000E+00	 1.00000E+00	 0.00000E+00	 0.00000E+00	 0.00000E+00	 0.00000E+00	 0.00000E+00	 1.00000E+00	 0.00000E+00	 0.00000E+00	 1.00000E+00	 0.00000E+00	 0.00000E+00	 0.00000E+00	 0.00000E+00	 1.00000E+00	 0.00000E+00	 0.00000E+00	 1.00000E+00	 0.00000E+00	 0.00000E+00	 1.00000E+00	 0.00000E+00	 0.00000E+00	 0.00000E+00	 0.00000E+00	 1.00000E+00	 0.00000E+00	 0.00000E+00	 0.00000E+00	 0.00000E+00	 1.00000E+00	 0.00000E+00	 0.00000E+00	 1.00000E+00	 0.00000E+00	 0.00000E+00	 1.00000E+00	 0.00000E+00	 0.00000E+00	 0.00000E+00	 0.00000E+00	 0.00000E+00	 0.00000E+00	 1.00000E+00	 0.00000E+00	 1.00000E+00	 0.00000E+00	 0.00000E+00
Gms_6_VdCeleF     	[4]	 1.00000E+00	 0.00000E+00	 0.00000E+00	 0.00000E+00	 0.00000E+00	 0.00000E+00	 0.00000E+00	 1.00000E+00	 0.00000E+00	 0.00000E+00	 0.00000E+00	 1.00000E+00	 0.00000E+00	 0.00000E+00	 1.00000E+00	 0.00000E+00	 0.00000E+00	 0.00000E+00	 0.00000E+00	 1.00000E+00	 0.00000E+00	 1.00000E+00	 0.00000E+00	 0.00000E+00	 0.00000E+00	 0.00000E+00	 1.00000E+00	 0.00000E+00	 1.00000E+00	 0.00000E+00	 0.00000E+00	 0.00000E+00	 1.00000E+00	 0.00000E+00	 0.00000E+00	 0.00000E+00	 1.00000E+00	 0.00000E+00	 0.00000E+00	 0.00000E+00	 0.00000E+00	 1.00000E+00	 0.00000E+00	 0.00000E+00	 0.00000E+00	 1.00000E+00	 0.00000E+00	 0.00000E+00	 0.00000E+00	 0.00000E+00	 0.00000E+00	 1.00000E+00	 0.00000E+00	 0.00000E+00	 1.00000E+00	 0.00000E+00	 0.00000E+00	 1.00000E+00	 0.00000E+00	 0.00000E+00	 0.00000E+00	 1.00000E+00	 0.00000E+00	 0.00000E+00	 0.00000E+00	 1.00000E+00	 0.00000E+00	 0.00000E+00	 1.00000E+00	 0.00000E+00	 0.00000E+00	 0.00000E+00	 0.00000E+00	 0.00000E+00	 1.00000E+00	 0.00000E+00	 0.00000E+00	 1.00000E+00	 0.00000E+00	 0.00000E+00	 1.00000E+00	 0.00000E+00	 0.00000E+00	 0.00000E+00	 0.00000E+00	 0.00000E+00	 1.00000E+00	 0.00000E+00	 1.00000E+00	 0.00000E+00	 0.00000E+00	 0.00000E+00	 1.00000E+00	 0.00000E+00	 0.00000E+00	 0.00000E+00	 0.00000E+00	 1.00000E+00	 0.00000E+00	 0.00000E+00	 0.00000E+00	 0.00000E+00	 1.00000E+00	 0.00000E+00	 1.00000E+00	 0.00000E+00	 0.00000E+00	 0.00000E+00	 0.00000E+00	 1.00000E+00	 0.00000E+00	 0.00000E+00	 0.00000E+00	 1.00000E+00	 0.00000E+00	 0.00000E+00	 0.00000E+00	 1.00000E+00	 0.00000E+00	 0.00000E+00	 0.00000E+00	 0.00000E+00	 1.00000E+00	 0.00000E+00	 0.00000E+00	 1.00000E+00	 0.00000E+00	 0.00000E+00	 0.00000E+00	 0.00000E+00	 1.00000E+00	 0.00000E+00	 1.00000E+00	 0.00000E+00	 0.00000E+00	 0.00000E+00	 1.00000E+00	 0.00000E+00	 0.00000E+00	 0.00000E+00	 0.00000E+00	 1.00000E+00	 0.00000E+00	 0.00000E+00	 0.00000E+00	 1.00000E+00	 0.00000E+00	 0.00000E+00	 0.00000E+00	 1.00000E+00	 0.00000E+00	 0.00000E+00	 0.00000E+00	 0.00000E+00	 1.00000E+00	 0.00000E+00	 0.00000E+00	 0.00000E+00	 0.00000E+00	 1.00000E+00	 0.00000E+00	 0.00000E+00	 0.00000E+00	 1.00000E+00	 0.00000E+00	 0.00000E+00	 0.00000E+00	 1.00000E+00	 0.00000E+00	 0.00000E+00	 0.00000E+00	 1.00000E+00	-9.90000E+01	-9.90000E+01	-9.90000E+01	-9.90000E+01	 1.00000E+00	 0.00000E+00	 0.00000E+00	 0.00000E+00	 0.00000E+00	 1.00000E+00	 0.00000E+00	 0.00000E+00	 0.00000E+00	 1.00000E+00	 0.00000E+00	 0.00000E+00	 1.00000E+00	 0.00000E+00	 0.00000E+00	 0.00000E+00	 0.00000E+00	 0.00000E+00	 1.00000E+00	 0.00000E+00	 0.00000E+00	 0.00000E+00	 1.00000E+00	 0.00000E+00	 0.00000E+00	 0.00000E+00	 1.00000E+00	 0.00000E+00	 0.00000E+00	 0.00000E+00	 0.00000E+00	 1.00000E+00	 0.00000E+00	 0.00000E+00	 1.00000E+00	 0.00000E+00	 0.00000E+00	 1.00000E+00	 0.00000E+00	 0.00000E+00	 0.00000E+00	 0.00000E+00	 1.00000E+00	 0.00000E+00	 0.00000E+00	 1.00000E+00	 0.00000E+00	 0.00000E+00	 1.00000E+00	 0.00000E+00	 0.00000E+00	 0.00000E+00	 1.00000E+00	 0.00000E+00	 0.00000E+00	 0.00000E+00	 0.00000E+00	 0.00000E+00	 1.00000E+00	 0.00000E+00	 0.00000E+00	 1.00000E+00	 0.00000E+00	 0.00000E+00	 0.00000E+00	 1.00000E+00	 0.00000E+00	 0.00000E+00	 0.00000E+00	 0.00000E+00	 0.00000E+00	 1.00000E+00	 0.00000E+00	 1.00000E+00	 0.00000E+00	 0.00000E+00	 0.00000E+00	 0.00000E+00	 1.00000E+00	 0.00000E+00	 0.00000E+00	 0.00000E+00	 0.00000E+00	 1.00000E+00	 0.00000E+00	 0.00000E+00	 1.00000E+00	 0.00000E+00	 0.00000E+00	 0.00000E+00	 1.00000E+00	 0.00000E+00	 0.00000E+00	 0.00000E+00	 0.00000E+00	 1.00000E+00	 0.00000E+00	 0.00000E+00	 1.00000E+00	 0.00000E+00	 0.00000E+00	 1.00000E+00	 0.00000E+00	 0.00000E+00	 0.00000E+00	 0.00000E+00	 1.00000E+00	 0.00000E+00	 0.00000E+00	 0.00000E+00	 1.00000E+00	 0.00000E+00	 0.00000E+00	 0.00000E+00	 0.00000E+00	 1.00000E+00	 0.00000E+00	 1.00000E+00	 0.00000E+00	 0.00000E+00	 0.00000E+00	 0.00000E+00	 1.00000E+00	 0.00000E+00	 0.00000E+00	 0.00000E+00	 1.00000E+00	 0.00000E+00	 1.00000E+00	 0.00000E+00	 0.00000E+00	 0.00000E+00	 0.00000E+00	 0.00000E+00	 0.00000E+00	 1.00000E+00	 0.00000E+00	 1.00000E+00	 0.00000E+00	 0.00000E+00	 0.00000E+00	 0.00000E+00	 1.00000E+00	 0.00000E+00	 1.00000E+00	 0.00000E+00	 0.00000E+00	 0.00000E+00	 0.00000E+00	 0.00000E+00	 0.00000E+00	 1.00000E+00	 0.00000E+00	 0.00000E+00	 1.00000E+00	 0.00000E+00	 0.00000E+00	 0.00000E+00	 1.00000E+00	 0.00000E+00	 0.00000E+00	 1.00000E+00	 0.00000E+00	 0.00000E+00	 1.00000E+00	 0.00000E+00	 0.00000E+00	 0.00000E+00	 0.00000E+00	 1.00000E+00	 0.00000E+00	 0.00000E+00	 0.00000E+00	 1.00000E+00	 0.00000E+00	 0.00000E+00	 0.00000E+00	 1.00000E+00	 0.00000E+00	 0.00000E+00	 0.00000E+00	 1.00000E+00	 0.00000E+00	 0.00000E+00	 0.00000E+00	 1.00000E+00	 0.00000E+00	 0.00000E+00	 0.00000E+00	 0.00000E+00	 0.00000E+00	 1.00000E+00	 0.00000E+00	 1.00000E+00	 0.00000E+00	 0.00000E+00	 0.00000E+00	 0.00000E+00	 1.00000E+00	 0.00000E+00	 0.00000E+00	 1.00000E+00	 0.00000E+00	 0.00000E+00	 0.00000E+00	 0.00000E+00	 0.00000E+00	 1.00000E+00	 0.00000E+00	 1.00000E+00	 0.00000E+00	 0.00000E+00	 0.00000E+00	 1.00000E+00	 0.00000E+00	 0.00000E+00	 0.00000E+00	 1.00000E+00	 0.00000E+00	 0.00000E+00	 0.00000E+00	 0.00000E+00	 0.00000E+00	 1.00000E+00	 0.00000E+00	 1.00000E+00	 0.00000E+00	 0.00000E+00	 0.00000E+00	 0.00000E+00	 1.00000E+00	 0.00000E+00	 0.00000E+00	 0.00000E+00	 1.00000E+00	 0.00000E+00	 0.00000E+00	 1.00000E+00	 0.00000E+00	 0.00000E+00	 0.00000E+00	 0.00000E+00	 1.00000E+00	 0.00000E+00	 1.00000E+00	 0.00000E+00	 0.00000E+00	 0.00000E+00	 1.00000E+00	 0.00000E+00	 0.00000E+00	 0.00000E+00	 0.00000E+00	 1.00000E+00	 0.00000E+00	 0.00000E+00	 0.00000E+00	 1.00000E+00	 0.00000E+00	 0.00000E+00	 0.00000E+00	 1.00000E+00	 0.00000E+00	 0.00000E+00	 0.00000E+00	 1.00000E+00	 0.00000E+00	 0.00000E+00	 0.00000E+00	 0.00000E+00	 1.00000E+00	 0.00000E+00	 0.00000E+00	 0.00000E+00	 1.00000E+00	 0.00000E+00	 0.00000E+00	 1.00000E+00	 0.00000E+00	 0.00000E+00	 0.00000E+00	 0.00000E+00	 1.00000E+00	 0.00000E+00	 0.00000E+00	 1.00000E+00	 0.00000E+00	 0.00000E+00	 0.00000E+00	 0.00000E+00	 1.00000E+00	 0.00000E+00	 0.00000E+00	 0.00000E+00	 1.00000E+00	 0.00000E+00	 1.00000E+00	 0.00000E+00	 0.00000E+00	 0.00000E+00	 0.00000E+00	 1.00000E+00	 0.00000E+00	 0.00000E+00	 0.00000E+00	 1.00000E+00	 0.00000E+00	 0.00000E+00	 0.00000E+00	 0.00000E+00	 1.00000E+00	 0.00000E+00	 0.00000E+00	 1.00000E+00	 0.00000E+00	 0.00000E+00	 0.00000E+00	 0.00000E+00	 1.00000E+00	 0.00000E+00	 0.00000E+00	 1.00000E+00	 0.00000E+00	 0.00000E+00	 0.00000E+00	 1.00000E+00	 0.00000E+00	 0.00000E+00	 1.00000E+00	 0.00000E+00	 0.00000E+00	 0.00000E+00	 1.00000E+00	 0.00000E+00	 0.00000E+00	 0.00000E+00	 0.00000E+00	 0.00000E+00	 1.00000E+00	 0.00000E+00	 0.00000E+00	 0.00000E+00	 1.00000E+00	 0.00000E+00	 1.00000E+00	 0.00000E+00	 0.00000E+00	 0.00000E+00	 1.00000E+00	 0.00000E+00	 0.00000E+00	 0.00000E+00	 0.00000E+00	 1.00000E+00	 0.00000E+00	 0.00000E+00	 1.00000E+00	 0.00000E+00	 0.00000E+00	 0.00000E+00	 1.00000E+00	 0.00000E+00	 0.00000E+00	 0.00000E+00	 0.00000E+00	 0.00000E+00	 1.00000E+00	 0.00000E+00	 1.00000E+00	 0.00000E+00	 0.00000E+00	 0.00000E+00	 0.00000E+00	 0.00000E+00	 1.00000E+00	 0.00000E+00	 1.00000E+00	 0.00000E+00	 0.00000E+00	 0.00000E+00	 0.00000E+00	 0.00000E+00	 1.00000E+00	 0.00000E+00	 0.00000E+00	 1.00000E+00	 0.00000E+00	 0.00000E+00	 0.00000E+00	 0.00000E+00	 1.00000E+00	 0.00000E+00	 0.00000E+00	 0.00000E+00	 0.00000E+00	 1.00000E+00	 0.00000E+00	 0.00000E+00	 1.00000E+00	 0.00000E+00	 0.00000E+00	 1.00000E+00	 0.00000E+00	 0.00000E+00	 0.00000E+00	 1.00000E+00	 0.00000E+00	 0.00000E+00	 0.00000E+00	 1.00000E+00	 0.00000E+00	 0.00000E+00	 0.00000E+00	 0.00000E+00	 0.00000E+00	 1.00000E+00	 0.00000E+00	 0.00000E+00	 0.00000E+00	 1.00000E+00	 0.00000E+00	 0.00000E+00	 1.00000E+00	 0.00000E+00	 0.00000E+00	 0.00000E+00	 0.00000E+00	 1.00000E+00	 0.00000E+00	 1.00000E+00	 0.00000E+00	 0.00000E+00	 0.00000E+00	 0.00000E+00	 1.00000E+00	 0.00000E+00	 0.00000E+00	 1.00000E+00	 0.00000E+00	 0.00000E+00	 0.00000E+00	 1.00000E+00	 0.00000E+00	 0.00000E+00	 0.00000E+00	 1.00000E+00	 0.00000E+00	 0.00000E+00	 0.00000E+00	 1.00000E+00	 0.00000E+00	 0.00000E+00	 0.00000E+00	 0.00000E+00	 1.00000E+00	 0.00000E+00	 0.00000E+00	 0.00000E+00	 1.00000E+00	 0.00000E+00	 1.00000E+00	 0.00000E+00	 0.00000E+00	 0.00000E+00	 1.00000E+00	 0.00000E+00	 0.00000E+00	 0.00000E+00	 1.00000E+00	 0.00000E+00	 0.00000E+00	 0.00000E+00	 0.00000E+00	 1.00000E+00	 0.00000E+00	 0.00000E+00	 0.00000E+00	 0.00000E+00	 1.00000E+00	 0.00000E+00	 0.00000E+00	 0.00000E+00	 1.00000E+00	 0.00000E+00	 0.00000E+00	 0.00000E+00	 0.00000E+00	 1.00000E+00	 0.00000E+00	 0.00000E+00	 1.00000E+00	 0.00000E+00	 0.00000E+00	 1.00000E+00	 0.00000E+00	 0.00000E+00	 0.00000E+00	 0.00000E+00	 1.00000E+00	 0.00000E+00	 0.00000E+00	 1.00000E+00	 0.00000E+00	 0.00000E+00	 0.00000E+00	 0.00000E+00	 1.00000E+00	 0.00000E+00	 0.00000E+00	 0.00000E+00	 0.00000E+00	 1.00000E+00	 0.00000E+00	 0.00000E+00	 1.00000E+00	 0.00000E+00	 0.00000E+00	 1.00000E+00	 0.00000E+00	 0.00000E+00	 0.00000E+00	 0.00000E+00	 0.00000E+00	 1.00000E+00	 5.00000E-01	 5.00000E-01	 0.00000E+00	 0.00000E+00	 0.00000E+00	 0.00000E+00	 1.00000E+00	 0.00000E+00	 0.00000E+00	 0.00000E+00	 0.00000E+00	 1.00000E+00	 0.00000E+00	 0.00000E+00	 1.00000E+00	 0.00000E+00	 0.00000E+00	 0.00000E+00	 1.00000E+00	 0.00000E+00	 0.00000E+00	 1.00000E+00	 0.00000E+00	 0.00000E+00	 1.00000E+00	 0.00000E+00	 0.00000E+00	 0.00000E+00	 0.00000E+00	 0.00000E+00	 0.00000E+00	 1.00000E+00	 0.00000E+00	 0.00000E+00	 0.00000E+00	 1.00000E+00	 0.00000E+00	 0.00000E+00	 1.00000E+00	 0.00000E+00	 0.00000E+00	 1.00000E+00	 0.00000E+00	 0.00000E+00	 0.00000E+00	 1.00000E+00	 0.00000E+00	 0.00000E+00	 0.00000E+00	 0.00000E+00	 0.00000E+00	 1.00000E+00	 0.00000E+00	 0.00000E+00	 0.00000E+00	 1.00000E+00	 0.00000E+00	 1.00000E+00	 0.00000E+00	 0.00000E+00	 0.00000E+00	 0.00000E+00	 0.00000E+00	 1.00000E+00	 0.00000E+00	 0.00000E+00	 0.00000E+00	 1.00000E+00	 0.00000E+00	 0.00000E+00	 0.00000E+00	 1.00000E+00	 0.00000E+00	 1.00000E+00	 0.00000E+00	 0.00000E+00	 1.00000E+00	 0.00000E+00	 0.00000E+00	 0.00000E+00	 0.00000E+00	 0.00000E+00	 0.00000E+00	 1.00000E+00	 0.00000E+00	 0.00000E+00	 0.00000E+00	 1.00000E+00	 1.00000E+00	 0.00000E+00	 0.00000E+00	 0.00000E+00	 0.00000E+00	 0.00000E+00	 0.00000E+00	 1.00000E+00	 0.00000E+00	 0.00000E+00	 0.00000E+00	 1.00000E+00	 0.00000E+00	 0.00000E+00	 0.00000E+00	 1.00000E+00	 1.00000E+00	 0.00000E+00	 0.00000E+00	 0.00000E+00	 0.00000E+00	 0.00000E+00	 0.00000E+00	 1.00000E+00	 0.00000E+00	 1.00000E+00	 0.00000E+00	 0.00000E+00	 0.00000E+00	 0.00000E+00	 1.00000E+00	 0.00000E+00	 0.00000E+00	 0.00000E+00	 0.00000E+00	 1.00000E+00	 0.00000E+00	 0.00000E+00	 0.00000E+00	 1.00000E+00	 0.00000E+00	 0.00000E+00	 1.00000E+00	 0.00000E+00	 0.00000E+00	 1.00000E+00	 0.00000E+00	 0.00000E+00	 0.00000E+00	 0.00000E+00	 1.00000E+00	 0.00000E+00	 1.00000E+00	 0.00000E+00	 0.00000E+00	 0.00000E+00	-9.90000E+01	-9.90000E+01	-9.90000E+01	-9.90000E+01	 0.00000E+00	 0.00000E+00	 1.00000E+00	 0.00000E+00	 0.00000E+00	 0.00000E+00	 1.00000E+00	 0.00000E+00	 0.00000E+00	 0.00000E+00	 1.00000E+00	 0.00000E+00	 0.00000E+00	 0.00000E+00	 1.00000E+00	 0.00000E+00	 1.00000E+00	 0.00000E+00	 0.00000E+00	 0.00000E+00	 0.00000E+00	 1.00000E+00	 0.00000E+00	 0.00000E+00	 0.00000E+00	 0.00000E+00	 0.00000E+00	 1.00000E+00	 0.00000E+00	 0.00000E+00	 0.00000E+00	 1.00000E+00	 0.00000E+00	 0.00000E+00	 1.00000E+00	 0.00000E+00	 0.00000E+00	 0.00000E+00	 1.00000E+00	 0.00000E+00	 0.00000E+00	 1.00000E+00	 0.00000E+00	 0.00000E+00	 0.00000E+00	 0.00000E+00	 1.00000E+00	 0.00000E+00	 0.00000E+00	 0.00000E+00	 1.00000E+00	 0.00000E+00	 0.00000E+00	 0.00000E+00	 0.00000E+00	 1.00000E+00	 0.00000E+00	 0.00000E+00	 1.00000E+00	 0.00000E+00	 0.00000E+00	 0.00000E+00	 1.00000E+00	 0.00000E+00	 0.00000E+00	 0.00000E+00	 1.00000E+00	 0.00000E+00	-9.90000E+01	-9.90000E+01	-9.90000E+01	-9.90000E+01	-9.90000E+01	-9.90000E+01	-9.90000E+01	-9.90000E+01	-9.90000E+01	-9.90000E+01	-9.90000E+01	-9.90000E+01	-9.90000E+01	-9.90000E+01	-9.90000E+01	-9.90000E+01	 0.00000E+00	 1.00000E+00	 0.00000E+00	 0.00000E+00	 0.00000E+00	 0.00000E+00	 1.00000E+00	 0.00000E+00	 0.00000E+00	 0.00000E+00	 1.00000E+00	 0.00000E+00	 1.00000E+00	 0.00000E+00	 0.00000E+00	 0.00000E+00	 0.00000E+00	 0.00000E+00	 0.00000E+00	 1.00000E+00	 1.00000E+00	 0.00000E+00	 0.00000E+00	 0.00000E+00	 0.00000E+00	 0.00000E+00	 0.00000E+00	 1.00000E+00	 0.00000E+00	 0.00000E+00	 0.00000E+00	 1.00000E+00	 0.00000E+00	 0.00000E+00	 1.00000E+00	 0.00000E+00	 0.00000E+00	 0.00000E+00	 1.00000E+00	 0.00000E+00	 0.00000E+00	 1.00000E+00	 0.00000E+00	 0.00000E+00	 0.00000E+00	 1.00000E+00	 0.00000E+00	 0.00000E+00	 0.00000E+00	 0.00000E+00	 0.00000E+00	 1.00000E+00	 0.00000E+00	 1.00000E+00	 0.00000E+00	 0.00000E+00	 0.00000E+00	 1.00000E+00	 0.00000E+00	 0.00000E+00	 0.00000E+00	 1.00000E+00	 0.00000E+00	 0.00000E+00	 0.00000E+00	 0.00000E+00	 1.00000E+00	 0.00000E+00	 0.00000E+00	 0.00000E+00	 0.00000E+00	 1.00000E+00	 0.00000E+00	 0.00000E+00	 1.00000E+00	 0.00000E+00	 0.00000E+00	 0.00000E+00	 0.00000E+00	 1.00000E+00	 0.00000E+00	 0.00000E+00	 1.00000E+00	 0.00000E+00	 0.00000E+00	 1.00000E+00	 0.00000E+00	 0.00000E+00	 0.00000E+00	 1.00000E+00	 0.00000E+00	 0.00000E+00	 0.00000E+00	 0.00000E+00	 1.00000E+00	 0.00000E+00	 1.00000E+00	 0.00000E+00	 0.00000E+00	 0.00000E+00	 1.00000E+00	 0.00000E+00	 0.00000E+00	 0.00000E+00	 0.00000E+00	 1.00000E+00	 0.00000E+00	 0.00000E+00	 0.00000E+00	 0.00000E+00	 1.00000E+00	 0.00000E+00	 0.00000E+00	 0.00000E+00	 1.00000E+00	 0.00000E+00	 0.00000E+00	 1.00000E+00	 0.00000E+00	 0.00000E+00	 0.00000E+00	 1.00000E+00	 0.00000E+00	 0.00000E+00	 0.00000E+00	 1.00000E+00	 0.00000E+00	 0.00000E+00	 0.00000E+00	 0.00000E+00	 1.00000E+00	 0.00000E+00	 0.00000E+00	 1.00000E+00	 0.00000E+00	 0.00000E+00	 0.00000E+00	 0.00000E+00	 1.00000E+00	 0.00000E+00	 0.00000E+00	 0.00000E+00	 1.00000E+00	 0.00000E+00	 0.00000E+00	 0.00000E+00	 0.00000E+00	 1.00000E+00	 0.00000E+00	 0.00000E+00	 0.00000E+00	 1.00000E+00	 0.00000E+00	 0.00000E+00	 1.00000E+00	 0.00000E+00	 0.00000E+00	 0.00000E+00	 1.00000E+00	 0.00000E+00	 0.00000E+00	 1.00000E+00	 0.00000E+00	 0.00000E+00	 0.00000E+00	 1.00000E+00	 0.00000E+00	 0.00000E+00	 0.00000E+00	 0.00000E+00	 0.00000E+00	 1.00000E+00	 1.00000E+00	 0.00000E+00	 0.00000E+00	 0.00000E+00	 1.00000E+00	 0.00000E+00	 0.00000E+00	 0.00000E+00	 1.00000E+00	 0.00000E+00	 0.00000E+00	 0.00000E+00	 0.00000E+00	 0.00000E+00	 0.00000E+00	 1.00000E+00	 1.00000E+00	 0.00000E+00	 0.00000E+00	 0.00000E+00	 0.00000E+00	 1.00000E+00	 0.00000E+00	 0.00000E+00	 0.00000E+00	 0.00000E+00	 1.00000E+00	 0.00000E+00	 1.00000E+00	 0.00000E+00	 0.00000E+00	 0.00000E+00	 0.00000E+00	 0.00000E+00	 1.00000E+00	 0.00000E+00	 0.00000E+00	 0.00000E+00	 0.00000E+00	 1.00000E+00	 0.00000E+00	 0.00000E+00	 0.00000E+00	 1.00000E+00	 0.00000E+00	 0.00000E+00	 1.00000E+00	 0.00000E+00	 0.00000E+00	 0.00000E+00	 0.00000E+00	 1.00000E+00	 0.00000E+00	 1.00000E+00	 0.00000E+00	 0.00000E+00	 0.00000E+00	 0.00000E+00	 1.00000E+00	 0.00000E+00	 0.00000E+00	 0.00000E+00	 0.00000E+00	 1.00000E+00	 0.00000E+00	 1.00000E+00	 0.00000E+00	 0.00000E+00	 0.00000E+00	 0.00000E+00	 1.00000E+00	 0.00000E+00	 0.00000E+00	 0.00000E+00	 1.00000E+00	 0.00000E+00	 0.00000E+00	 1.00000E+00	 0.00000E+00	 0.00000E+00	 0.00000E+00	 0.00000E+00	 1.00000E+00	 0.00000E+00	 1.00000E+00	 0.00000E+00	 0.00000E+00	 0.00000E+00	 0.00000E+00	 0.00000E+00	 0.00000E+00	 1.00000E+00	 0.00000E+00	 0.00000E+00	 1.00000E+00	 0.00000E+00	 0.00000E+00	 0.00000E+00	 1.00000E+00	 0.00000E+00	 1.00000E+00	 0.00000E+00	 0.00000E+00	 0.00000E+00	 0.00000E+00	 1.00000E+00	 0.00000E+00	 0.00000E+00	 0.00000E+00	 0.00000E+00	 1.00000E+00	 0.00000E+00	 0.00000E+00	 0.00000E+00	 0.00000E+00	 1.00000E+00	 0.00000E+00	 1.00000E+00	 0.00000E+00	 0.00000E+00	 0.00000E+00	 0.00000E+00	 1.00000E+00	 0.00000E+00	 0.00000E+00	 0.00000E+00	 0.00000E+00	 1.00000E+00	 0.00000E+00	 0.00000E+00	 1.00000E+00	 0.00000E+00	 1.00000E+00	 0.00000E+00	 0.00000E+00	 0.00000E+00	 0.00000E+00	 1.00000E+00	 0.00000E+00	 0.00000E+00	 0.00000E+00	 0.00000E+00	 1.00000E+00	 0.00000E+00	 0.00000E+00	 0.00000E+00	 0.00000E+00	 1.00000E+00	 0.00000E+00	 0.00000E+00	 0.00000E+00	 1.00000E+00	 0.00000E+00	 1.00000E+00	 0.00000E+00	 0.00000E+00	 0.00000E+00	 0.00000E+00	 1.00000E+00	 0.00000E+00	 0.00000E+00	 0.00000E+00	 1.00000E+00	 0.00000E+00	 0.00000E+00	 0.00000E+00	 0.00000E+00	 1.00000E+00	 0.00000E+00	 0.00000E+00	 1.00000E+00	 0.00000E+00	 0.00000E+00	 0.00000E+00	 1.00000E+00	 0.00000E+00	 0.00000E+00	 0.00000E+00	 0.00000E+00	 1.00000E+00	 0.00000E+00	 1.00000E+00	 0.00000E+00	 0.00000E+00	 1.00000E+00	 0.00000E+00	 0.00000E+00	 0.00000E+00	 1.00000E+00	 0.00000E+00	 0.00000E+00	 0.00000E+00	 1.00000E+00	 0.00000E+00	 0.00000E+00	 0.00000E+00	 0.00000E+00	 0.00000E+00	 0.00000E+00	 1.00000E+00	 1.00000E+00	 0.00000E+00	 0.00000E+00	 0.00000E+00	 1.00000E+00	 0.00000E+00	 0.00000E+00	 0.00000E+00	 1.00000E+00	 0.00000E+00	 0.00000E+00	 0.00000E+00	-9.90000E+01	-9.90000E+01	-9.90000E+01	-9.90000E+01	-9.90000E+01	-9.90000E+01	-9.90000E+01	-9.90000E+01	 0.00000E+00	 1.00000E+00	 0.00000E+00	 0.00000E+00	 0.00000E+00	 1.00000E+00	 0.00000E+00	 0.00000E+00	 0.00000E+00	 0.00000E+00	 0.00000E+00	 1.00000E+00	 0.00000E+00	 1.00000E+00	 0.00000E+00	 0.00000E+00	 0.00000E+00	 0.00000E+00	 1.00000E+00	 0.00000E+00	 1.00000E+00	 0.00000E+00	 0.00000E+00	 0.00000E+00	 0.00000E+00	 0.00000E+00	 1.00000E+00	 0.00000E+00	 0.00000E+00	 1.00000E+00	 0.00000E+00	 0.00000E+00	 0.00000E+00	 0.00000E+00	 0.00000E+00	 1.00000E+00	 0.00000E+00	 1.00000E+00	 0.00000E+00	 0.00000E+00	 0.00000E+00	 1.00000E+00	 0.00000E+00	 0.00000E+00	 0.00000E+00	 1.00000E+00	 0.00000E+00	 0.00000E+00	 0.00000E+00	 0.00000E+00	 1.00000E+00	 0.00000E+00	 0.00000E+00	 0.00000E+00	 0.00000E+00	 1.00000E+00	 0.00000E+00	 1.00000E+00	 0.00000E+00	 0.00000E+00	 1.00000E+00	 0.00000E+00	 0.00000E+00	 0.00000E+00	 0.00000E+00	 1.00000E+00	 0.00000E+00	 0.00000E+00	 0.00000E+00	 0.00000E+00	 1.00000E+00	 0.00000E+00	 0.00000E+00	 1.00000E+00	 0.00000E+00	 0.00000E+00	 0.00000E+00	 0.00000E+00	 1.00000E+00	 0.00000E+00	 0.00000E+00	 0.00000E+00	 0.00000E+00	 1.00000E+00	 0.00000E+00	 0.00000E+00	 1.00000E+00	 0.00000E+00	 0.00000E+00	 0.00000E+00	 1.00000E+00	 0.00000E+00	 0.00000E+00	 1.00000E+00	 0.00000E+00	 0.00000E+00	 0.00000E+00	 0.00000E+00	 0.00000E+00	 1.00000E+00	 0.00000E+00	 1.00000E+00	 0.00000E+00	 0.00000E+00	 1.00000E+00	 0.00000E+00	 0.00000E+00	 0.00000E+00	 0.00000E+00	 1.00000E+00	 0.00000E+00	 0.00000E+00	 0.00000E+00	 1.00000E+00	 0.00000E+00	 0.00000E+00	 0.00000E+00	 0.00000E+00	 1.00000E+00	 0.00000E+00	 1.00000E+00	 0.00000E+00	 0.00000E+00	 0.00000E+00	 0.00000E+00	 1.00000E+00	 0.00000E+00	 0.00000E+00	 0.00000E+00	 1.00000E+00	 0.00000E+00	 0.00000E+00	 0.00000E+00	 1.00000E+00	 0.00000E+00	 0.00000E+00	 0.00000E+00	 0.00000E+00	 0.00000E+00	 1.00000E+00	 0.00000E+00	 0.00000E+00	 1.00000E+00	 0.00000E+00	 1.00000E+00	 0.00000E+00	 0.00000E+00	 0.00000E+00	 1.00000E+00	 0.00000E+00	 0.00000E+00	 0.00000E+00	 0.00000E+00	 0.00000E+00	 1.00000E+00	 0.00000E+00	 0.00000E+00	 1.00000E+00	 0.00000E+00	 0.00000E+00	 0.00000E+00	 0.00000E+00	 1.00000E+00	 0.00000E+00	 0.00000E+00	 1.00000E+00	 0.00000E+00	 0.00000E+00	 0.00000E+00	 0.00000E+00	 0.00000E+00	 1.00000E+00	 0.00000E+00	 0.00000E+00	 1.00000E+00	 0.00000E+00	 0.00000E+00	 0.00000E+00	 0.00000E+00	 1.00000E+00	 0.00000E+00	 1.00000E+00	 0.00000E+00	 0.00000E+00	 1.00000E+00	 0.00000E+00	 0.00000E+00	 0.00000E+00	 1.00000E+00	 0.00000E+00	 0.00000E+00	 0.00000E+00	 0.00000E+00	 1.00000E+00	 0.00000E+00	 0.00000E+00	 1.00000E+00	 0.00000E+00	 0.00000E+00	 0.00000E+00	 0.00000E+00	 0.00000E+00	 1.00000E+00	 0.00000E+00	 0.00000E+00	 1.00000E+00	 0.00000E+00	 0.00000E+00	 0.00000E+00	 0.00000E+00	 1.00000E+00	 0.00000E+00	 0.00000E+00	 1.00000E+00	 0.00000E+00	 0.00000E+00	 1.00000E+00	 0.00000E+00	 0.00000E+00	 0.00000E+00	 0.00000E+00	 1.00000E+00	 0.00000E+00	 0.00000E+00	 0.00000E+00	 0.00000E+00	 1.00000E+00	 0.00000E+00	 0.00000E+00	 1.00000E+00	 0.00000E+00	 0.00000E+00	 1.00000E+00	 0.00000E+00	 0.00000E+00	 0.00000E+00	 0.00000E+00	 0.00000E+00	 0.00000E+00	 1.00000E+00	 0.00000E+00	 1.00000E+00	 0.00000E+00	 0.00000E+00
Gms_7_VdCeleF     	[6]	 1.00000E+00	 0.00000E+00	 0.00000E+00	 0.00000E+00	 0.00000E+00	 0.00000E+00	 0.00000E+00	 1.00000E+00	 0.00000E+00	 0.00000E+00	 0.00000E+00	 1.00000E+00	 0.00000E+00	 0.00000E+00	 1.00000E+00	 0.00000E+00	 0.00000E+00	 0.00000E+00	 0.00000E+00	 1.00000E+00	 0.00000E+00	 1.00000E+00	 0.00000E+00	 0.00000E+00	 0.00000E+00	 0.00000E+00	 1.00000E+00	 0.00000E+00	 1.00000E+00	 0.00000E+00	 0.00000E+00	 0.00000E+00	 1.00000E+00	 0.00000E+00	 0.00000E+00	 0.00000E+00	 1.00000E+00	 0.00000E+00	 0.00000E+00	 0.00000E+00	 0.00000E+00	 1.00000E+00	 0.00000E+00	 0.00000E+00	 0.00000E+00	 1.00000E+00	 0.00000E+00	 0.00000E+00	 0.00000E+00	 0.00000E+00	 0.00000E+00	 1.00000E+00	 0.00000E+00	 0.00000E+00	 1.00000E+00	 0.00000E+00	 0.00000E+00	 1.00000E+00	 0.00000E+00	 0.00000E+00	 0.00000E+00	 1.00000E+00	 0.00000E+00	 0.00000E+00	 0.00000E+00	 1.00000E+00	 0.00000E+00	 0.00000E+00	 1.00000E+00	 0.00000E+00	 0.00000E+00	 0.00000E+00	 0.00000E+00	 0.00000E+00	 1.00000E+00	 0.00000E+00	 0.00000E+00	 1.00000E+00	 0.00000E+00	 0.00000E+00	 1.00000E+00	 0.00000E+00	 0.00000E+00	 0.00000E+00	 0.00000E+00	 0.00000E+00	 1.00000E+00	 0.00000E+00	 1.00000E+00	 0.00000E+00	 0.00000E+00	 0.00000E+00	 1.00000E+00	 0.00000E+00	 0.00000E+00	 0.00000E+00	 0.00000E+00	 1.00000E+00	 0.00000E+00	 0.00000E+00	 0.00000E+00	 0.00000E+00	 1.00000E+00	 0.00000E+00	 1.00000E+00	 0.00000E+00	 0.00000E+00	 0.00000E+00	 0.00000E+00	 1.00000E+00	 0.00000E+00	 0.00000E+00	 0.00000E+00	 1.00000E+00	 0.00000E+00	 0.00000E+00	 0.00000E+00	 1.00000E+00	 0.00000E+00	 0.00000E+00	 0.00000E+00	 0.00000E+00	 1.00000E+00	 0.00000E+00	 0.00000E+00	 1.00000E+00	 0.00000E+00	 0.00000E+00	 0.00000E+00	 0.00000E+00	 1.00000E+00	 0.00000E+00	 1.00000E+00	 0.00000E+00	 0.00000E+00	 0.00000E+00	 1.00000E+00	 0.00000E+00	 0.00000E+00	 0.00000E+00	 0.00000E+00	 1.00000E+00	 0.00000E+00	 0.00000E+00	 0.00000E+00	 1.00000E+00	 0.00000E+00	 0.00000E+00	 0.00000E+00	 1.00000E+00	 0.00000E+00	 0.00000E+00	 0.00000E+00	 0.00000E+00	 1.00000E+00	 0.00000E+00	 0.00000E+00	 0.00000E+00	 0.00000E+00	 1.00000E+00	 0.00000E+00	 0.00000E+00	 0.00000E+00	 1.00000E+00	 0.00000E+00	 0.00000E+00	 0.00000E+00	 1.00000E+00	 0.00000E+00	 0.00000E+00	 0.00000E+00	 1.00000E+00	-9.90000E+01	-9.90000E+01	-9.90000E+01	-9.90000E+01	 1.00000E+00	 0.00000E+00	 0.00000E+00	 0.00000E+00	 0.00000E+00	 1.00000E+00	 0.00000E+00	 0.00000E+00	 0.00000E+00	 1.00000E+00	 0.00000E+00	 0.00000E+00	 1.00000E+00	 0.00000E+00	 0.00000E+00	 0.00000E+00	 0.00000E+00	 0.00000E+00	 1.00000E+00	 0.00000E+00	 0.00000E+00	 0.00000E+00	 1.00000E+00	 0.00000E+00	 0.00000E+00	 0.00000E+00	 1.00000E+00	 0.00000E+00	 0.00000E+00	 0.00000E+00	 0.00000E+00	 1.00000E+00	 0.00000E+00	 0.00000E+00	 1.00000E+00	 0.00000E+00	 0.00000E+00	 1.00000E+00	 0.00000E+00	 0.00000E+00	 0.00000E+00	 0.00000E+00	 1.00000E+00	 0.00000E+00	 0.00000E+00	 1.00000E+00	 0.00000E+00	 0.00000E+00	 1.00000E+00	 0.00000E+00	 0.00000E+00	 0.00000E+00	 1.00000E+00	 0.00000E+00	 0.00000E+00	 0.00000E+00	 0.00000E+00	 0.00000E+00	 1.00000E+00	 0.00000E+00	 0.00000E+00	 1.00000E+00	 0.00000E+00	 0.00000E+00	 0.00000E+00	 1.00000E+00	 0.00000E+00	 0.00000E+00	 0.00000E+00	 0.00000E+00	 0.00000E+00	 1.00000E+00	 0.00000E+00	 1.00000E+00	 0.00000E+00	 0.00000E+00	 0.00000E+00	 0.00000E+00	 1.00000E+00	 0.00000E+00	 0.00000E+00	 0.00000E+00	 0.00000E+00	 1.00000E+00	 0.00000E+00	 0.00000E+00	 1.00000E+00	 0.00000E+00	 0.00000E+00	 0.00000E+00	 1.00000E+00	 0.00000E+00	 0.00000E+00	 0.00000E+00	 0.00000E+00	 1.00000E+00	 0.00000E+00	 0.00000E+00	 1.00000E+00	 0.00000E+00	 0.00000E+00	 1.00000E+00	 0.00000E+00	 0.00000E+00	 0.00000E+00	 0.00000E+00	 1.00000E+00	 0.00000E+00	 0.00000E+00	 0.00000E+00	 1.00000E+00	 0.00000E+00	 0.00000E+00	 0.00000E+00	 0.00000E+00	 1.00000E+00	 0.00000E+00	 1.00000E+00	 0.00000E+00	 0.00000E+00	 0.00000E+00	 0.00000E+00	 1.00000E+00	 0.00000E+00	 0.00000E+00	 0.00000E+00	 1.00000E+00	 0.00000E+00	 1.00000E+00	 0.00000E+00	 0.00000E+00	 0.00000E+00	 0.00000E+00	 0.00000E+00	 0.00000E+00	 1.00000E+00	 0.00000E+00	 1.00000E+00	 0.00000E+00	 0.00000E+00	 0.00000E+00	 0.00000E+00	 1.00000E+00	 0.00000E+00	 1.00000E+00	 0.00000E+00	 0.00000E+00	 0.00000E+00	 0.00000E+00	 0.00000E+00	 0.00000E+00	 1.00000E+00	 0.00000E+00	 0.00000E+00	 1.00000E+00	 0.00000E+00	 0.00000E+00	 0.00000E+00	 1.00000E+00	 0.00000E+00	 0.00000E+00	 1.00000E+00	 0.00000E+00	 0.00000E+00	 1.00000E+00	 0.00000E+00	 0.00000E+00	 0.00000E+00	 0.00000E+00	 1.00000E+00	 0.00000E+00	 0.00000E+00	 0.00000E+00	 1.00000E+00	 0.00000E+00	 0.00000E+00	 0.00000E+00	 1.00000E+00	 0.00000E+00	 0.00000E+00	 0.00000E+00	 1.00000E+00	 0.00000E+00	 0.00000E+00	 0.00000E+00	 1.00000E+00	 0.00000E+00	 0.00000E+00	 0.00000E+00	 0.00000E+00	 0.00000E+00	 1.00000E+00	 0.00000E+00	 1.00000E+00	 0.00000E+00	 0.00000E+00	 0.00000E+00	 0.00000E+00	 1.00000E+00	 0.00000E+00	 0.00000E+00	 1.00000E+00	 0.00000E+00	 0.00000E+00	 0.00000E+00	 0.00000E+00	 0.00000E+00	 1.00000E+00	 0.00000E+00	 1.00000E+00	 0.00000E+00	 0.00000E+00	 0.00000E+00	 1.00000E+00	 0.00000E+00	 0.00000E+00	 0.00000E+00	 1.00000E+00	 0.00000E+00	 0.00000E+00	 0.00000E+00	 0.00000E+00	 0.00000E+00	 1.00000E+00	 0.00000E+00	 1.00000E+00	 0.00000E+00	 0.00000E+00	 0.00000E+00	 0.00000E+00	 1.00000E+00	 0.00000E+00	 0.00000E+00	 0.00000E+00	 1.00000E+00	 0.00000E+00	 0.00000E+00	 1.00000E+00	 0.00000E+00	 0.00000E+00	 0.00000E+00	 0.00000E+00	 1.00000E+00	 0.00000E+00	 1.00000E+00	 0.00000E+00	 0.00000E+00	 0.00000E+00	 1.00000E+00	 0.00000E+00	 0.00000E+00	 0.00000E+00	 0.00000E+00	 1.00000E+00	 0.00000E+00	 0.00000E+00	 0.00000E+00	 1.00000E+00	 0.00000E+00	 0.00000E+00	 0.00000E+00	 1.00000E+00	 0.00000E+00	 0.00000E+00	 0.00000E+00	 1.00000E+00	 0.00000E+00	 0.00000E+00	 0.00000E+00	 0.00000E+00	 1.00000E+00	 0.00000E+00	 0.00000E+00	 0.00000E+00	 1.00000E+00	 0.00000E+00	 0.00000E+00	 1.00000E+00	 0.00000E+00	 0.00000E+00	 0.00000E+00	 0.00000E+00	 1.00000E+00	 0.00000E+00	 0.00000E+00	 1.00000E+00	 0.00000E+00	 0.00000E+00	 0.00000E+00	 0.00000E+00	 1.00000E+00	 0.00000E+00	 0.00000E+00	 0.00000E+00	 1.00000E+00	 0.00000E+00	 1.00000E+00	 0.00000E+00	 0.00000E+00	 0.00000E+00	 0.00000E+00	 1.00000E+00	 0.00000E+00	 0.00000E+00	 0.00000E+00	 1.00000E+00	 0.00000E+00	 0.00000E+00	 0.00000E+00	 0.00000E+00	 1.00000E+00	 0.00000E+00	 0.00000E+00	 1.00000E+00	 0.00000E+00	 0.00000E+00	 0.00000E+00	 0.00000E+00	 1.00000E+00	 0.00000E+00	 0.00000E+00	 1.00000E+00	 0.00000E+00	 0.00000E+00	 0.00000E+00	 1.00000E+00	 0.00000E+00	 0.00000E+00	 1.00000E+00	 0.00000E+00	 0.00000E+00	 0.00000E+00	 1.00000E+00	 0.00000E+00	 0.00000E+00	 0.00000E+00	 0.00000E+00	 0.00000E+00	 1.00000E+00	 0.00000E+00	 0.00000E+00	 0.00000E+00	 1.00000E+00	 0.00000E+00	 1.00000E+00	 0.00000E+00	 0.00000E+00	 0.00000E+00	 1.00000E+00	 0.00000E+00	 0.00000E+00	 0.00000E+00	 0.00000E+00	 1.00000E+00	 0.00000E+00	 0.00000E+00	 1.00000E+00	 0.00000E+00	 0.00000E+00	 0.00000E+00	 1.00000E+00	 0.00000E+00	 0.00000E+00	 0.00000E+00	 0.00000E+00	 0.00000E+00	 1.00000E+00	 0.00000E+00	 1.00000E+00	 0.00000E+00	 0.00000E+00	 0.00000E+00	 0.00000E+00	 0.00000E+00	 1.00000E+00	 0.00000E+00	 1.00000E+00	 0.00000E+00	 0.00000E+00	 0.00000E+00	 0.00000E+00	 0.00000E+00	 1.00000E+00	 0.00000E+00	 0.00000E+00	 1.00000E+00	 0.00000E+00	 0.00000E+00	 0.00000E+00	 0.00000E+00	 1.00000E+00	 0.00000E+00	 0.00000E+00	 0.00000E+00	 0.00000E+00	 1.00000E+00	 0.00000E+00	 0.00000E+00	 1.00000E+00	 0.00000E+00	 0.00000E+00	 1.00000E+00	 0.00000E+00	 0.00000E+00	 0.00000E+00	 1.00000E+00	 0.00000E+00	 0.00000E+00	 0.00000E+00	 1.00000E+00	 0.00000E+00	 0.00000E+00	 0.00000E+00	 0.00000E+00	 0.00000E+00	 1.00000E+00	 0.00000E+00	 0.00000E+00	 0.00000E+00	 1.00000E+00	 0.00000E+00	 0.00000E+00	 1.00000E+00	 0.00000E+00	 0.00000E+00	 0.00000E+00	 0.00000E+00	 1.00000E+00	 0.00000E+00	 1.00000E+00	 0.00000E+00	 0.00000E+00	 0.00000E+00	 0.00000E+00	 1.00000E+00	 0.00000E+00	 0.00000E+00	 5.00000E-01	 0.00000E+00	 5.00000E-01	 0.00000E+00	 1.00000E+00	 0.00000E+00	 0.00000E+00	 0.00000E+00	 1.00000E+00	 0.00000E+00	 0.00000E+00	 0.00000E+00	 1.00000E+00	 0.00000E+00	 0.00000E+00	 3.33333E-01	 0.00000E+00	 6.66667E-01	 0.00000E+00	 0.00000E+00	 0.00000E+00	 1.00000E+00	 0.00000E+00	 1.00000E+00	 0.00000E+00	 0.00000E+00	 0.00000E+00	 1.00000E+00	 0.00000E+00	 0.00000E+00	 0.00000E+00	 1.00000E+00	 0.00000E+00	 0.00000E+00	 0.00000E+00	 0.00000E+00	 1.00000E+00	 0.00000E+00	 0.00000E+00	 0.00000E+00	 0.00000E+00	 1.00000E+00	 0.00000E+00	 0.00000E+00	 0.00000E+00	 1.00000E+00	 0.00000E+00	 0.00000E+00	 0.00000E+00	 0.00000E+00	 1.00000E+00	 0.00000E+00	 0.00000E+00	 1.00000E+00	 0.00000E+00	 0.00000E+00	 8.33333E-01	 0.00000E+00	 1.66667E-01	 0.00000E+00	 0.00000E+00	 1.00000E+00	 0.00000E+00	 0.00000E+00	 1.00000E+00	 0.00000E+00	 0.00000E+00	 0.00000E+00	 0.00000E+00	 1.00000E+00	 0.00000E+00	 0.00000E+00	 0.00000E+00	 0.00000E+00	 1.00000E+00	 0.00000E+00	 0.00000E+00	 1.00000E+00	 0.00000E+00	 0.00000E+00	 1.00000E+00	 0.00000E+00	 0.00000E+00	 0.00000E+00	 0.00000E+00	 0.00000E+00	 1.00000E+00	 1.66667E-01	 8.33333E-01	 0.00000E+00	 0.00000E+00	 0.00000E+00	 0.00000E+00	 1.00000E+00	 0.00000E+00	 0.00000E+00	 0.00000E+00	 0.00000E+00	 1.00000E+00	 0.00000E+00	 0.00000E+00	 1.00000E+00	 0.00000E+00	 0.00000E+00	 0.00000E+00	 1.00000E+00	 0.00000E+00	 0.00000E+00	 1.00000E+00	 0.00000E+00	 0.00000E+00	 1.00000E+00	 0.00000E+00	 0.00000E+00	 0.00000E+00	 0.00000E+00	 0.00000E+00	 0.00000E+00	 1.00000E+00	 0.00000E+00	 0.00000E+00	 0.00000E+00	 1.00000E+00	 0.00000E+00	 0.00000E+00	 1.00000E+00	 0.00000E+00	 0.00000E+00	 1.00000E+00	 0.00000E+00	 0.00000E+00	 0.00000E+00	 1.00000E+00	 0.00000E+00	 0.00000E+00	 0.00000E+00	 0.00000E+00	 0.00000E+00	 1.00000E+00	 0.00000E+00	 0.00000E+00	 0.00000E+00	 1.00000E+00	 0.00000E+00	 1.00000E+00	 0.00000E+00	 0.00000E+00	 0.00000E+00	 0.00000E+00	 0.00000E+00	 1.00000E+00	 0.00000E+00	 0.00000E+00	 0.00000E+00	 1.00000E+00	 0.00000E+00	 0.00000E+00	 0.00000E+00	 1.00000E+00	 0.00000E+00	 1.00000E+00	 0.00000E+00	 0.00000E+00	 1.00000E+00	 0.00000E+00	 0.00000E+00	 0.00000E+00	 0.00000E+00	 0.00000E+00	 0.00000E+00	 1.00000E+00	 0.00000E+00	 0.00000E+00	 0.00000E+00	 1.00000E+00	 1.00000E+00	 0.00000E+00	 0.00000E+00	 0.00000E+00	 0.00000E+00	 0.00000E+00	 0.00000E+00	 1.00000E+00	 0.00000E+00	 0.00000E+00	 0.00000E+00	 1.00000E+00	 0.00000E+00	 0.00000E+00	 0.00000E+00	 1.00000E+00	 1.00000E+00	 0.00000E+00	 0.00000E+00	 0.00000E+00	 0.00000E+00	 0.00000E+00	 0.00000E+00	 1.00000E+00	 0.00000E+00	 1.00000E+00	 0.00000E+00	 0.00000E+00	 0.00000E+00	 0.00000E+00	 1.00000E+00	 0.00000E+00	 0.00000E+00	 0.00000E+00	 0.00000E+00	 1.00000E+00	 0.00000E+00	 0.00000E+00	 0.00000E+00	 1.00000E+00	 0.00000E+00	 0.00000E+00	 1.00000E+00	 0.00000E+00	 0.00000E+00	 1.00000E+00	 0.00000E+00	 0.00000E+00	 0.00000E+00	 0.00000E+00	 1.00000E+00	 0.00000E+00	 1.00000E+00	 0.00000E+00	 0.00000E+00	 0.00000E+00	-9.90000E+01	-9.90000E+01	-9.90000E+01	-9.90000E+01	 0.00000E+00	 0.00000E+00	 1.00000E+00	 0.00000E+00	 0.00000E+00	 0.00000E+00	 1.00000E+00	 0.00000E+00	 0.00000E+00	 0.00000E+00	 1.00000E+00	 0.00000E+00	 0.00000E+00	 0.00000E+00	 1.00000E+00	 0.00000E+00	 1.00000E+00	 0.00000E+00	 0.00000E+00	 0.00000E+00	 0.00000E+00	 1.00000E+00	 0.00000E+00	 0.00000E+00	 0.00000E+00	 0.00000E+00	 0.00000E+00	 1.00000E+00	 0.00000E+00	 0.00000E+00	 0.00000E+00	 1.00000E+00	 0.00000E+00	 0.00000E+00	 1.00000E+00	 0.00000E+00	 0.00000E+00	 0.00000E+00	 1.00000E+00	 0.00000E+00	 0.00000E+00	 1.00000E+00	 0.00000E+00	 0.00000E+00	 0.00000E+00	 0.00000E+00	 8.33333E-01	 1.66667E-01	 0.00000E+00	 0.00000E+00	 1.00000E+00	 0.00000E+00	 0.00000E+00	 0.00000E+00	 0.00000E+00	 1.00000E+00	 0.00000E+00	 0.00000E+00	 1.00000E+00	 0.00000E+00	 0.00000E+00	 0.00000E+00	 1.00000E+00	 0.00000E+00	 0.00000E+00	 0.00000E+00	 1.00000E+00	 0.00000E+00	-9.90000E+01	-9.90000E+01	-9.90000E+01	-9.90000E+01	-9.90000E+01	-9.90000E+01	-9.90000E+01	-9.90000E+01	-9.90000E+01	-9.90000E+01	-9.90000E+01	-9.90000E+01	-9.90000E+01	-9.90000E+01	-9.90000E+01	-9.90000E+01	 0.00000E+00	 1.00000E+00	 0.00000E+00	 0.00000E+00	 0.00000E+00	 0.00000E+00	 1.00000E+00	 0.00000E+00	 0.00000E+00	 0.00000E+00	 1.00000E+00	 0.00000E+00	 1.00000E+00	 0.00000E+00	 0.00000E+00	 0.00000E+00	 0.00000E+00	 0.00000E+00	 0.00000E+00	 1.00000E+00	 1.00000E+00	 0.00000E+00	 0.00000E+00	 0.00000E+00	 0.00000E+00	 0.00000E+00	 0.00000E+00	 1.00000E+00	 0.00000E+00	 0.00000E+00	 0.00000E+00	 1.00000E+00	 0.00000E+00	 0.00000E+00	 1.00000E+00	 0.00000E+00	 1.66667E-01	 0.00000E+00	 8.33333E-01	 0.00000E+00	 0.00000E+00	 1.00000E+00	 0.00000E+00	 0.00000E+00	 0.00000E+00	 1.00000E+00	 0.00000E+00	 0.00000E+00	 0.00000E+00	 0.00000E+00	 0.00000E+00	 1.00000E+00	 0.00000E+00	 1.00000E+00	 0.00000E+00	 0.00000E+00	 0.00000E+00	 1.00000E+00	 0.00000E+00	 0.00000E+00	 0.00000E+00	 1.00000E+00	 0.00000E+00	 0.00000E+00	 0.00000E+00	 0.00000E+00	 1.00000E+00	 0.00000E+00	 0.00000E+00	 0.00000E+00	 0.00000E+00	 1.00000E+00	 0.00000E+00	 0.00000E+00	 1.00000E+00	 0.00000E+00	 0.00000E+00	 0.00000E+00	 0.00000E+00	 1.00000E+00	 0.00000E+00	 0.00000E+00	 1.00000E+00	 0.00000E+00	 0.00000E+00	 1.00000E+00	 0.00000E+00	 0.00000E+00	 0.00000E+00	 1.00000E+00	 0.00000E+00	 0.00000E+00	 0.00000E+00	 0.00000E+00	 1.00000E+00	 0.00000E+00	 1.00000E+00	 0.00000E+00	 0.00000E+00	 0.00000E+00	 1.00000E+00	 0.00000E+00	 0.00000E+00	 0.00000E+00	 0.00000E+00	 1.00000E+00	 0.00000E+00	 0.00000E+00	 0.00000E+00	 0.00000E+00	 1.00000E+00	 0.00000E+00	 0.00000E+00	 0.00000E+00	 1.00000E+00	 0.00000E+00	 0.00000E+00	 1.00000E+00	 0.00000E+00	 0.00000E+00	 0.00000E+00	 1.00000E+00	 0.00000E+00	 0.00000E+00	 0.00000E+00	 1.00000E+00	 0.00000E+00	 0.00000E+00	 0.00000E+00	 0.00000E+00	 1.00000E+00	 0.00000E+00	 0.00000E+00	 1.00000E+00	 0.00000E+00	 0.00000E+00	 0.00000E+00	 0.00000E+00	 1.00000E+00	 0.00000E+00	 0.00000E+00	 0.00000E+00	 1.00000E+00	 0.00000E+00	 0.00000E+00	 0.00000E+00	 0.00000E+00	 1.00000E+00	 0.00000E+00	 0.00000E+00	 0.00000E+00	 1.00000E+00	 0.00000E+00	 0.00000E+00	 1.00000E+00	 0.00000E+00	 0.00000E+00	 0.00000E+00	 1.00000E+00	 0.00000E+00	 0.00000E+00	 1.00000E+00	 0.00000E+00	 0.00000E+00	 0.00000E+00	 1.00000E+00	 0.00000E+00	 0.00000E+00	 0.00000E+00	 0.00000E+00	 0.00000E+00	 1.00000E+00	 1.00000E+00	 0.00000E+00	 0.00000E+00	 0.00000E+00	 1.00000E+00	 0.00000E+00	 0.00000E+00	 0.00000E+00	 1.00000E+00	 0.00000E+00	 0.00000E+00	 0.00000E+00	 0.00000E+00	 0.00000E+00	 0.00000E+00	 1.00000E+00	 1.00000E+00	 0.00000E+00	 0.00000E+00	 0.00000E+00	 0.00000E+00	 1.00000E+00	 0.00000E+00	 0.00000E+00	 0.00000E+00	 0.00000E+00	 1.00000E+00	 0.00000E+00	 1.00000E+00	 0.00000E+00	 0.00000E+00	 0.00000E+00	 0.00000E+00	 0.00000E+00	 1.00000E+00	 0.00000E+00	 0.00000E+00	 0.00000E+00	 0.00000E+00	 1.00000E+00	 0.00000E+00	 0.00000E+00	 0.00000E+00	 1.00000E+00	 0.00000E+00	 0.00000E+00	 1.00000E+00	 0.00000E+00	 0.00000E+00	 0.00000E+00	 0.00000E+00	 1.00000E+00	 0.00000E+00	 1.00000E+00	 0.00000E+00	 0.00000E+00	 0.00000E+00	 0.00000E+00	 1.00000E+00	 0.00000E+00	 0.00000E+00	 0.00000E+00	 0.00000E+00	 1.00000E+00	 0.00000E+00	 1.00000E+00	 0.00000E+00	 0.00000E+00	 0.00000E+00	 0.00000E+00	 1.00000E+00	 0.00000E+00	 0.00000E+00	 0.00000E+00	 1.00000E+00	 0.00000E+00	 0.00000E+00	 1.00000E+00	 0.00000E+00	 0.00000E+00	 0.00000E+00	 0.00000E+00	 1.00000E+00	 0.00000E+00	 1.00000E+00	 0.00000E+00	 0.00000E+00	 0.00000E+00	 0.00000E+00	 0.00000E+00	 0.00000E+00	 1.00000E+00	 0.00000E+00	 0.00000E+00	 1.00000E+00	 0.00000E+00	 0.00000E+00	 0.00000E+00	 1.00000E+00	 0.00000E+00	 1.00000E+00	 0.00000E+00	 0.00000E+00	 0.00000E+00	 0.00000E+00	 1.00000E+00	 0.00000E+00	 0.00000E+00	 0.00000E+00	 0.00000E+00	 1.00000E+00	 0.00000E+00	 0.00000E+00	 0.00000E+00	 0.00000E+00	 1.00000E+00	 0.00000E+00	 1.00000E+00	 0.00000E+00	 0.00000E+00	 0.00000E+00	 0.00000E+00	 1.00000E+00	 0.00000E+00	 0.00000E+00	 0.00000E+00	 0.00000E+00	 1.00000E+00	 0.00000E+00	 0.00000E+00	 1.00000E+00	 0.00000E+00	 1.00000E+00	 0.00000E+00	 0.00000E+00	 0.00000E+00	 0.00000E+00	 1.00000E+00	 0.00000E+00	 0.00000E+00	 0.00000E+00	 0.00000E+00	 1.00000E+00	 0.00000E+00	 0.00000E+00	 0.00000E+00	 0.00000E+00	 1.00000E+00	 0.00000E+00	 0.00000E+00	 0.00000E+00	 1.00000E+00	 0.00000E+00	 1.00000E+00	 0.00000E+00	 0.00000E+00	 0.00000E+00	 0.00000E+00	 1.00000E+00	 0.00000E+00	 0.00000E+00	 0.00000E+00	 1.00000E+00	 0.00000E+00	 0.00000E+00	 0.00000E+00	 0.00000E+00	 1.00000E+00	 0.00000E+00	 0.00000E+00	 1.00000E+00	 0.00000E+00	 0.00000E+00	 0.00000E+00	 1.00000E+00	 0.00000E+00	 0.00000E+00	 0.00000E+00	 0.00000E+00	 1.00000E+00	 0.00000E+00	 1.00000E+00	 0.00000E+00	 0.00000E+00	 1.00000E+00	 0.00000E+00	 0.00000E+00	 0.00000E+00	 1.00000E+00	 0.00000E+00	 0.00000E+00	 0.00000E+00	 1.00000E+00	 0.00000E+00	 0.00000E+00	 0.00000E+00	 0.00000E+00	 0.00000E+00	 0.00000E+00	 1.00000E+00	 1.00000E+00	 0.00000E+00	 0.00000E+00	 0.00000E+00	 1.00000E+00	 0.00000E+00	 0.00000E+00	 0.00000E+00	 1.00000E+00	 0.00000E+00	 0.00000E+00	 0.00000E+00	-9.90000E+01	-9.90000E+01	-9.90000E+01	-9.90000E+01	-9.90000E+01	-9.90000E+01	-9.90000E+01	-9.90000E+01	 0.00000E+00	 1.00000E+00	 0.00000E+00	 0.00000E+00	 0.00000E+00	 1.00000E+00	 0.00000E+00	 0.00000E+00	 0.00000E+00	 0.00000E+00	 0.00000E+00	 1.00000E+00	 0.00000E+00	 1.00000E+00	 0.00000E+00	 0.00000E+00	 0.00000E+00	 0.00000E+00	 1.00000E+00	 0.00000E+00	 1.00000E+00	 0.00000E+00	 0.00000E+00	 0.00000E+00	 0.00000E+00	 0.00000E+00	 1.00000E+00	 0.00000E+00	 0.00000E+00	 1.00000E+00	 0.00000E+00	 0.00000E+00	 0.00000E+00	 0.00000E+00	 0.00000E+00	 1.00000E+00	 0.00000E+00	 1.00000E+00	 0.00000E+00	 0.00000E+00	 0.00000E+00	 1.00000E+00	 0.00000E+00	 0.00000E+00	 0.00000E+00	 1.00000E+00	 0.00000E+00	 0.00000E+00	 0.00000E+00	 0.00000E+00	 1.00000E+00	 0.00000E+00	 0.00000E+00	 0.00000E+00	 0.00000E+00	 1.00000E+00	 0.00000E+00	 1.00000E+00	 0.00000E+00	 0.00000E+00	 1.00000E+00	 0.00000E+00	 0.00000E+00	 0.00000E+00	 0.00000E+00	 1.00000E+00	 0.00000E+00	 0.00000E+00	 0.00000E+00	 0.00000E+00	 1.00000E+00	 0.00000E+00	 0.00000E+00	 1.00000E+00	 0.00000E+00	 0.00000E+00	 0.00000E+00	 0.00000E+00	 1.00000E+00	 0.00000E+00	 0.00000E+00	 0.00000E+00	 0.00000E+00	 1.00000E+00	 0.00000E+00	 0.00000E+00	 1.00000E+00	 0.00000E+00	 0.00000E+00	 0.00000E+00	 1.00000E+00	 0.00000E+00	 0.00000E+00	 1.00000E+00	 0.00000E+00	 0.00000E+00	 0.00000E+00	 0.00000E+00	 0.00000E+00	 1.00000E+00	 0.00000E+00	 1.00000E+00	 0.00000E+00	 0.00000E+00	 1.00000E+00	 0.00000E+00	 0.00000E+00	 0.00000E+00	 0.00000E+00	 1.00000E+00	 0.00000E+00	 0.00000E+00	 0.00000E+00	 6.00000E-01	 0.00000E+00	 4.00000E-01	 0.00000E+00	 0.00000E+00	 1.00000E+00	 0.00000E+00	 1.00000E+00	 0.00000E+00	 0.00000E+00	 0.00000E+00	 0.00000E+00	 1.00000E+00	 0.00000E+00	 0.00000E+00	 0.00000E+00	 1.00000E+00	 0.00000E+00	 0.00000E+00	 0.00000E+00	 1.00000E+00	 0.00000E+00	 0.00000E+00	 0.00000E+00	 0.00000E+00	 0.00000E+00	 1.00000E+00	 0.00000E+00	 0.00000E+00	 1.00000E+00	 0.00000E+00	 1.00000E+00	 0.00000E+00	 0.00000E+00	 0.00000E+00	 1.00000E+00	 0.00000E+00	 0.00000E+00	 0.00000E+00	 0.00000E+00	 0.00000E+00	 1.00000E+00	 0.00000E+00	 0.00000E+00	 1.00000E+00	 0.00000E+00	 0.00000E+00	 0.00000E+00	 0.00000E+00	 1.00000E+00	 0.00000E+00	 0.00000E+00	 1.00000E+00	 0.00000E+00	 0.00000E+00	 0.00000E+00	 0.00000E+00	 0.00000E+00	 1.00000E+00	 0.00000E+00	 0.00000E+00	 1.00000E+00	 0.00000E+00	 0.00000E+00	 0.00000E+00	 0.00000E+00	 1.00000E+00	 0.00000E+00	 1.00000E+00	 0.00000E+00	 0.00000E+00	 1.00000E+00	 0.00000E+00	 0.00000E+00	 0.00000E+00	 1.00000E+00	 0.00000E+00	 0.00000E+00	 0.00000E+00	 0.00000E+00	 8.00000E-01	 0.00000E+00	 2.00000E-01	 1.00000E+00	 0.00000E+00	 0.00000E+00	 0.00000E+00	 0.00000E+00	 0.00000E+00	 1.00000E+00	 0.00000E+00	 0.00000E+00	 1.00000E+00	 0.00000E+00	 0.00000E+00	 0.00000E+00	 0.00000E+00	 1.00000E+00	 0.00000E+00	 0.00000E+00	 1.00000E+00	 0.00000E+00	 0.00000E+00	 1.00000E+00	 0.00000E+00	 0.00000E+00	 0.00000E+00	 0.00000E+00	 1.00000E+00	 0.00000E+00	 0.00000E+00	 0.00000E+00	 0.00000E+00	 1.00000E+00	 0.00000E+00	 0.00000E+00	 1.00000E+00	 0.00000E+00	 0.00000E+00	 1.00000E+00	 0.00000E+00	 0.00000E+00	 0.00000E+00	 0.00000E+00	 0.00000E+00	 0.00000E+00	 1.00000E+00	 0.00000E+00	 1.00000E+00	 0.00000E+00	 0.00000E+00
Gms_8_VdCeleF     	[5]	 1.00000E+00	 0.00000E+00	 0.00000E+00	 0.00000E+00	 0.00000E+00	 0.00000E+00	 0.00000E+00	 1.00000E+00	 0.00000E+00	 0.00000E+00	 0.00000E+00	 1.00000E+00	 0.00000E+00	 0.00000E+00	 1.00000E+00	 0.00000E+00	 0.00000E+00	 0.00000E+00	 0.00000E+00	 1.00000E+00	 0.00000E+00	 1.00000E+00	 0.00000E+00	 0.00000E+00	 0.00000E+00	 0.00000E+00	 1.00000E+00	 0.00000E+00	 1.00000E+00	 0.00000E+00	 0.00000E+00	 0.00000E+00	 1.00000E+00	 0.00000E+00	 0.00000E+00	 0.00000E+00	 1.00000E+00	 0.00000E+00	 0.00000E+00	 0.00000E+00	 0.00000E+00	 1.00000E+00	 0.00000E+00	 0.00000E+00	 0.00000E+00	 1.00000E+00	 0.00000E+00	 0.00000E+00	 0.00000E+00	 0.00000E+00	 0.00000E+00	 1.00000E+00	 0.00000E+00	 0.00000E+00	 1.00000E+00	 0.00000E+00	 0.00000E+00	 1.00000E+00	 0.00000E+00	 0.00000E+00	 0.00000E+00	 1.00000E+00	 0.00000E+00	 0.00000E+00	 0.00000E+00	 1.00000E+00	 0.00000E+00	 0.00000E+00	 1.00000E+00	 0.00000E+00	 0.00000E+00	 0.00000E+00	 0.00000E+00	 0.00000E+00	 1.00000E+00	 0.00000E+00	 0.00000E+00	 1.00000E+00	 0.00000E+00	 0.00000E+00	 1.00000E+00	 0.00000E+00	 0.00000E+00	 0.00000E+00	 0.00000E+00	 0.00000E+00	 1.00000E+00	 0.00000E+00	 1.00000E+00	 0.00000E+00	 0.00000E+00	 0.00000E+00	 1.00000E+00	 0.00000E+00	 0.00000E+00	 0.00000E+00	 0.00000E+00	 1.00000E+00	 0.00000E+00	 0.00000E+00	 0.00000E+00	 0.00000E+00	 1.00000E+00	 0.00000E+00	 1.00000E+00	 0.00000E+00	 0.00000E+00	 0.00000E+00	 0.00000E+00	 1.00000E+00	 0.00000E+00	 0.00000E+00	 0.00000E+00	 1.00000E+00	 0.00000E+00	 0.00000E+00	 0.00000E+00	 1.00000E+00	 0.00000E+00	 0.00000E+00	 0.00000E+00	 0.00000E+00	 1.00000E+00	 0.00000E+00	 0.00000E+00	 1.00000E+00	 0.00000E+00	 0.00000E+00	 0.00000E+00	 0.00000E+00	 1.00000E+00	 0.00000E+00	 1.00000E+00	 0.00000E+00	 0.00000E+00	 0.00000E+00	 1.00000E+00	 0.00000E+00	 0.00000E+00	 0.00000E+00	 0.00000E+00	 1.00000E+00	 0.00000E+00	 0.00000E+00	 0.00000E+00	 1.00000E+00	 0.00000E+00	 0.00000E+00	 0.00000E+00	 1.00000E+00	 0.00000E+00	 0.00000E+00	 0.00000E+00	 0.00000E+00	 1.00000E+00	 0.00000E+00	 0.00000E+00	 0.00000E+00	 0.00000E+00	 1.00000E+00	 0.00000E+00	 0.00000E+00	 0.00000E+00	 1.00000E+00	 0.00000E+00	 0.00000E+00	 0.00000E+00	 1.00000E+00	 0.00000E+00	 0.00000E+00	 0.00000E+00	 1.00000E+00	-9.90000E+01	-9.90000E+01	-9.90000E+01	-9.90000E+01	 1.00000E+00	 0.00000E+00	 0.00000E+00	 0.00000E+00	 0.00000E+00	 1.00000E+00	 0.00000E+00	 0.00000E+00	 0.00000E+00	 1.00000E+00	 0.00000E+00	 0.00000E+00	 1.00000E+00	 0.00000E+00	 0.00000E+00	 0.00000E+00	 0.00000E+00	 0.00000E+00	 1.00000E+00	 0.00000E+00	 0.00000E+00	 0.00000E+00	 1.00000E+00	 0.00000E+00	 0.00000E+00	 0.00000E+00	 1.00000E+00	 0.00000E+00	 0.00000E+00	 0.00000E+00	 0.00000E+00	 1.00000E+00	 0.00000E+00	 0.00000E+00	 1.00000E+00	 0.00000E+00	 0.00000E+00	 1.00000E+00	 0.00000E+00	 0.00000E+00	 0.00000E+00	 0.00000E+00	 1.00000E+00	 0.00000E+00	 0.00000E+00	 1.00000E+00	 0.00000E+00	 0.00000E+00	 1.00000E+00	 0.00000E+00	 0.00000E+00	 0.00000E+00	 1.00000E+00	 0.00000E+00	 0.00000E+00	 0.00000E+00	 0.00000E+00	 0.00000E+00	 1.00000E+00	 0.00000E+00	 0.00000E+00	 1.00000E+00	 0.00000E+00	 0.00000E+00	 0.00000E+00	 1.00000E+00	 0.00000E+00	 0.00000E+00	 0.00000E+00	 0.00000E+00	 0.00000E+00	 1.00000E+00	 0.00000E+00	 1.00000E+00	 0.00000E+00	 0.00000E+00	 0.00000E+00	 0.00000E+00	 1.00000E+00	 0.00000E+00	 0.00000E+00	 0.00000E+00	 0.00000E+00	 1.00000E+00	 0.00000E+00	 0.00000E+00	 1.00000E+00	 0.00000E+00	 0.00000E+00	 0.00000E+00	 1.00000E+00	 0.00000E+00	 0.00000E+00	 0.00000E+00	 0.00000E+00	 1.00000E+00	 0.00000E+00	 0.00000E+00	 1.00000E+00	 0.00000E+00	 0.00000E+00	 1.00000E+00	 0.00000E+00	 0.00000E+00	 0.00000E+00	 0.00000E+00	 1.00000E+00	 0.00000E+00	 0.00000E+00	 0.00000E+00	 1.00000E+00	 0.00000E+00	 0.00000E+00	 0.00000E+00	 0.00000E+00	 1.00000E+00	 0.00000E+00	 1.00000E+00	 0.00000E+00	 0.00000E+00	 0.00000E+00	 0.00000E+00	 1.00000E+00	 0.00000E+00	 0.00000E+00	 0.00000E+00	 1.00000E+00	 0.00000E+00	 1.00000E+00	 0.00000E+00	 0.00000E+00	 0.00000E+00	 0.00000E+00	 0.00000E+00	 0.00000E+00	 1.00000E+00	 0.00000E+00	 1.00000E+00	 0.00000E+00	 0.00000E+00	 0.00000E+00	 0.00000E+00	 1.00000E+00	 0.00000E+00	 1.00000E+00	 0.00000E+00	 0.00000E+00	 0.00000E+00	 0.00000E+00	 0.00000E+00	 0.00000E+00	 1.00000E+00	 0.00000E+00	 0.00000E+00	 1.00000E+00	 0.00000E+00	 0.00000E+00	 0.00000E+00	 1.00000E+00	 0.00000E+00	 0.00000E+00	 1.00000E+00	 0.00000E+00	 0.00000E+00	 1.00000E+00	 0.00000E+00	 0.00000E+00	 0.00000E+00	 0.00000E+00	 1.00000E+00	 0.00000E+00	 0.00000E+00	 0.00000E+00	 1.00000E+00	 0.00000E+00	 0.00000E+00	 0.00000E+00	 1.00000E+00	 0.00000E+00	 0.00000E+00	 0.00000E+00	 1.00000E+00	 0.00000E+00	 0.00000E+00	 0.00000E+00	 1.00000E+00	 0.00000E+00	 0.00000E+00	 0.00000E+00	 0.00000E+00	 0.00000E+00	 1.00000E+00	 0.00000E+00	 1.00000E+00	 0.00000E+00	 0.00000E+00	 0.00000E+00	 0.00000E+00	 1.00000E+00	 0.00000E+00	 0.00000E+00	 1.00000E+00	 0.00000E+00	 0.00000E+00	 0.00000E+00	 0.00000E+00	 0.00000E+00	 1.00000E+00	 0.00000E+00	 1.00000E+00	 0.00000E+00	 0.00000E+00	 0.00000E+00	 1.00000E+00	 0.00000E+00	 0.00000E+00	 0.00000E+00	 1.00000E+00	 0.00000E+00	 0.00000E+00	 0.00000E+00	 0.00000E+00	 0.00000E+00	 1.00000E+00	 0.00000E+00	 1.00000E+00	 0.00000E+00	 0.00000E+00	 0.00000E+00	 0.00000E+00	 1.00000E+00	 0.00000E+00	 0.00000E+00	 0.00000E+00	 1.00000E+00	 0.00000E+00	 0.00000E+00	 1.00000E+00	 0.00000E+00	 0.00000E+00	 0.00000E+00	 0.00000E+00	 1.00000E+00	 0.00000E+00	 1.00000E+00	 0.00000E+00	 0.00000E+00	 0.00000E+00	 1.00000E+00	 0.00000E+00	 0.00000E+00	 0.00000E+00	 0.00000E+00	 1.00000E+00	 0.00000E+00	 0.00000E+00	 0.00000E+00	 1.00000E+00	 0.00000E+00	 0.00000E+00	 0.00000E+00	 1.00000E+00	 0.00000E+00	 0.00000E+00	 0.00000E+00	 1.00000E+00	 0.00000E+00	 0.00000E+00	 0.00000E+00	 0.00000E+00	 1.00000E+00	 0.00000E+00	 0.00000E+00	 0.00000E+00	 1.00000E+00	 0.00000E+00	 0.00000E+00	 1.00000E+00	 0.00000E+00	 0.00000E+00	 0.00000E+00	 0.00000E+00	 1.00000E+00	 0.00000E+00	 0.00000E+00	 1.00000E+00	 0.00000E+00	 0.00000E+00	 0.00000E+00	 0.00000E+00	 1.00000E+00	 0.00000E+00	 0.00000E+00	 0.00000E+00	 1.00000E+00	 0.00000E+00	 1.00000E+00	 0.00000E+00	 0.00000E+00	 0.00000E+00	 0.00000E+00	 1.00000E+00	 0.00000E+00	 0.00000E+00	 0.00000E+00	 1.00000E+00	 0.00000E+00	 0.00000E+00	 0.00000E+00	 0.00000E+00	 1.00000E+00	 0.00000E+00	 0.00000E+00	 1.00000E+00	 0.00000E+00	 0.00000E+00	 0.00000E+00	 0.00000E+00	 1.00000E+00	 0.00000E+00	 0.00000E+00	 1.00000E+00	 0.00000E+00	 0.00000E+00	 0.00000E+00	 1.00000E+00	 0.00000E+00	 0.00000E+00	 1.00000E+00	 0.00000E+00	 0.00000E+00	 0.00000E+00	 1.00000E+00	 0.00000E+00	 0.00000E+00	 0.00000E+00	 0.00000E+00	 0.00000E+00	 1.00000E+00	 0.00000E+00	 0.00000E+00	 0.00000E+00	 1.00000E+00	 0.00000E+00	 1.00000E+00	 0.00000E+00	 0.00000E+00	 0.00000E+00	 1.00000E+00	 0.00000E+00	 0.00000E+00	 0.00000E+00	 0.00000E+00	 1.00000E+00	 0.00000E+00	 0.00000E+00	 1.00000E+00	 0.00000E+00	 0.00000E+00	 0.00000E+00	 1.00000E+00	 0.00000E+00	 0.00000E+00	 0.00000E+00	 0.00000E+00	 0.00000E+00	 1.00000E+00	 0.00000E+00	 1.00000E+00	 0.00000E+00	 0.00000E+00	 0.00000E+00	 0.00000E+00	 0.00000E+00	 1.00000E+00	 0.00000E+00	 1.00000E+00	 0.00000E+00	 0.00000E+00	 0.00000E+00	 0.00000E+00	 0.00000E+00	 1.00000E+00	 0.00000E+00	 0.00000E+00	 1.00000E+00	 0.00000E+00	 0.00000E+00	 0.00000E+00	 0.00000E+00	 1.00000E+00	 0.00000E+00	 0.00000E+00	 0.00000E+00	 0.00000E+00	 1.00000E+00	 0.00000E+00	 0.00000E+00	 1.00000E+00	 0.00000E+00	 0.00000E+00	 1.00000E+00	 0.00000E+00	 0.00000E+00	 0.00000E+00	 1.00000E+00	 0.00000E+00	 0.00000E+00	 0.00000E+00	 1.00000E+00	 0.00000E+00	 0.00000E+00	 0.00000E+00	 0.00000E+00	 0.00000E+00	 1.00000E+00	 0.00000E+00	 0.00000E+00	 0.00000E+00	 1.00000E+00	 0.00000E+00	 0.00000E+00	 1.00000E+00	 0.00000E+00	 0.00000E+00	 0.00000E+00	 0.00000E+00	 1.00000E+00	 0.00000E+00	 1.00000E+00	 0.00000E+00	 0.00000E+00	 0.00000E+00	 0.00000E+00	 1.00000E+00	 0.00000E+00	 0.00000E+00	 2.00000E-01	 0.00000E+00	 8.00000E-01	 0.00000E+00	 1.00000E+00	 0.00000E+00	 0.00000E+00	 0.00000E+00	 1.00000E+00	 0.00000E+00	 0.00000E+00	 0.00000E+00	 1.00000E+00	 0.00000E+00	 0.00000E+00	 0.00000E+00	 0.00000E+00	 1.00000E+00	 0.00000E+00	 0.00000E+00	 0.00000E+00	 1.00000E+00	 0.00000E+00	 1.00000E+00	 0.00000E+00	 0.00000E+00	 0.00000E+00	 1.00000E+00	 0.00000E+00	 0.00000E+00	 0.00000E+00	 1.00000E+00	 0.00000E+00	 0.00000E+00	 0.00000E+00	 0.00000E+00	 1.00000E+00	 0.00000E+00	 0.00000E+00	 0.00000E+00	 0.00000E+00	 1.00000E+00	 0.00000E+00	 0.00000E+00	 0.00000E+00	 1.00000E+00	 0.00000E+00	 0.00000E+00	 0.00000E+00	 0.00000E+00	 1.00000E+00	 0.00000E+00	 0.00000E+00	 1.00000E+00	 0.00000E+00	 0.00000E+00	 1.00000E+00	 0.00000E+00	 0.00000E+00	 0.00000E+00	 0.00000E+00	 1.00000E+00	 0.00000E+00	 0.00000E+00	 1.00000E+00	 0.00000E+00	 0.00000E+00	 0.00000E+00	 0.00000E+00	 1.00000E+00	 0.00000E+00	 0.00000E+00	 0.00000E+00	 0.00000E+00	 1.00000E+00	 0.00000E+00	 0.00000E+00	 1.00000E+00	 0.00000E+00	 0.00000E+00	 1.00000E+00	 0.00000E+00	 0.00000E+00	 0.00000E+00	 0.00000E+00	 0.00000E+00	 1.00000E+00	 0.00000E+00	 1.00000E+00	 0.00000E+00	 0.00000E+00	 0.00000E+00	 0.00000E+00	 1.00000E+00	 0.00000E+00	 0.00000E+00	 0.00000E+00	 0.00000E+00	 1.00000E+00	 0.00000E+00	 0.00000E+00	 1.00000E+00	 0.00000E+00	 0.00000E+00	 0.00000E+00	 1.00000E+00	 0.00000E+00	 0.00000E+00	 1.00000E+00	 0.00000E+00	 0.00000E+00	 1.00000E+00	 0.00000E+00	 0.00000E+00	 0.00000E+00	 0.00000E+00	 0.00000E+00	 0.00000E+00	 1.00000E+00	 0.00000E+00	 0.00000E+00	 0.00000E+00	 1.00000E+00	 0.00000E+00	 0.00000E+00	 1.00000E+00	 0.00000E+00	 0.00000E+00	 1.00000E+00	 0.00000E+00	 0.00000E+00	 0.00000E+00	 1.00000E+00	 0.00000E+00	 0.00000E+00	 0.00000E+00	 0.00000E+00	 0.00000E+00	 1.00000E+00	 0.00000E+00	 0.00000E+00	 0.00000E+00	 1.00000E+00	 0.00000E+00	 1.00000E+00	 0.00000E+00	 0.00000E+00	 0.00000E+00	 0.00000E+00	 0.00000E+00	 1.00000E+00	 0.00000E+00	 0.00000E+00	 0.00000E+00	 1.00000E+00	 0.00000E+00	 0.00000E+00	 0.00000E+00	 1.00000E+00	 0.00000E+00	 1.00000E+00	 0.00000E+00	 0.00000E+00	 1.00000E+00	 0.00000E+00	 0.00000E+00	 0.00000E+00	 0.00000E+00	 0.00000E+00	 0.00000E+00	 1.00000E+00	 0.00000E+00	 0.00000E+00	 0.00000E+00	 1.00000E+00	 1.00000E+00	 0.00000E+00	 0.00000E+00	 0.00000E+00	 0.00000E+00	 0.00000E+00	 0.00000E+00	 1.00000E+00	 0.00000E+00	 0.00000E+00	 0.00000E+00	 1.00000E+00	 0.00000E+00	 0.00000E+00	 0.00000E+00	 1.00000E+00	 1.00000E+00	 0.00000E+00	 0.00000E+00	 0.00000E+00	 0.00000E+00	 0.00000E+00	 0.00000E+00	 1.00000E+00	 0.00000E+00	 1.00000E+00	 0.00000E+00	 0.00000E+00	 0.00000E+00	 0.00000E+00	 1.00000E+00	 0.00000E+00	 0.00000E+00	 0.00000E+00	 0.00000E+00	 1.00000E+00	 0.00000E+00	 0.00000E+00	 0.00000E+00	 1.00000E+00	 0.00000E+00	 0.00000E+00	 1.00000E+00	 0.00000E+00	 0.00000E+00	 1.00000E+00	 0.00000E+00	 0.00000E+00	 0.00000E+00	 0.00000E+00	 1.00000E+00	 0.00000E+00	 1.00000E+00	 0.00000E+00	 0.00000E+00	 0.00000E+00	-9.90000E+01	-9.90000E+01	-9.90000E+01	-9.90000E+01	 0.00000E+00	 0.00000E+00	 1.00000E+00	 0.00000E+00	 0.00000E+00	 0.00000E+00	 1.00000E+00	 0.00000E+00	 0.00000E+00	 0.00000E+00	 1.00000E+00	 0.00000E+00	 0.00000E+00	 0.00000E+00	 1.00000E+00	 0.00000E+00	 1.00000E+00	 0.00000E+00	 0.00000E+00	 0.00000E+00	 0.00000E+00	 1.00000E+00	 0.00000E+00	 0.00000E+00	 0.00000E+00	 0.00000E+00	 0.00000E+00	 1.00000E+00	 0.00000E+00	 0.00000E+00	 0.00000E+00	 1.00000E+00	 0.00000E+00	 0.00000E+00	 1.00000E+00	 0.00000E+00	 0.00000E+00	 0.00000E+00	 1.00000E+00	 0.00000E+00	 0.00000E+00	 1.00000E+00	 0.00000E+00	 0.00000E+00	 0.00000E+00	 0.00000E+00	 1.00000E+00	 0.00000E+00	 0.00000E+00	 0.00000E+00	 1.00000E+00	 0.00000E+00	 0.00000E+00	 0.00000E+00	 0.00000E+00	 1.00000E+00	 0.00000E+00	 0.00000E+00	 1.00000E+00	 0.00000E+00	 0.00000E+00	 0.00000E+00	 1.00000E+00	 0.00000E+00	 0.00000E+00	 0.00000E+00	 1.00000E+00	 0.00000E+00	-9.90000E+01	-9.90000E+01	-9.90000E+01	-9.90000E+01	-9.90000E+01	-9.90000E+01	-9.90000E+01	-9.90000E+01	-9.90000E+01	-9.90000E+01	-9.90000E+01	-9.90000E+01	-9.90000E+01	-9.90000E+01	-9.90000E+01	-9.90000E+01	 0.00000E+00	 1.00000E+00	 0.00000E+00	 0.00000E+00	 0.00000E+00	 0.00000E+00	 1.00000E+00	 0.00000E+00	 0.00000E+00	 0.00000E+00	 1.00000E+00	 0.00000E+00	 1.00000E+00	 0.00000E+00	 0.00000E+00	 0.00000E+00	 0.00000E+00	 0.00000E+00	 0.00000E+00	 1.00000E+00	 1.00000E+00	 0.00000E+00	 0.00000E+00	 0.00000E+00	 0.00000E+00	 0.00000E+00	 0.00000E+00	 1.00000E+00	 0.00000E+00	 0.00000E+00	 0.00000E+00	 1.00000E+00	 0.00000E+00	 0.00000E+00	 1.00000E+00	 0.00000E+00	 0.00000E+00	 0.00000E+00	 1.00000E+00	 0.00000E+00	 0.00000E+00	 1.00000E+00	 0.00000E+00	 0.00000E+00	 0.00000E+00	 1.00000E+00	 0.00000E+00	 0.00000E+00	 0.00000E+00	 0.00000E+00	 0.00000E+00	 1.00000E+00	 0.00000E+00	 1.00000E+00	 0.00000E+00	 0.00000E+00	 0.00000E+00	 1.00000E+00	 0.00000E+00	 0.00000E+00	 0.00000E+00	 1.00000E+00	 0.00000E+00	 0.00000E+00	 0.00000E+00	 0.00000E+00	 1.00000E+00	 0.00000E+00	 0.00000E+00	 0.00000E+00	 0.00000E+00	 1.00000E+00	 0.00000E+00	 0.00000E+00	 1.00000E+00	 0.00000E+00	 0.00000E+00	 0.00000E+00	 0.00000E+00	 1.00000E+00	 0.00000E+00	 0.00000E+00	 1.00000E+00	 0.00000E+00	 0.00000E+00	 1.00000E+00	 0.00000E+00	 0.00000E+00	 0.00000E+00	 1.00000E+00	 0.00000E+00	 0.00000E+00	 0.00000E+00	 0.00000E+00	 1.00000E+00	 0.00000E+00	 1.00000E+00	 0.00000E+00	 0.00000E+00	 0.00000E+00	 1.00000E+00	 0.00000E+00	 0.00000E+00	 0.00000E+00	 0.00000E+00	 1.00000E+00	 0.00000E+00	 0.00000E+00	 0.00000E+00	 0.00000E+00	 1.00000E+00	 0.00000E+00	 0.00000E+00	 0.00000E+00	 1.00000E+00	 0.00000E+00	 0.00000E+00	 1.00000E+00	 0.00000E+00	 0.00000E+00	 0.00000E+00	 1.00000E+00	 0.00000E+00	 0.00000E+00	 0.00000E+00	 1.00000E+00	 0.00000E+00	 0.00000E+00	 0.00000E+00	 0.00000E+00	 1.00000E+00	 0.00000E+00	 0.00000E+00	 1.00000E+00	 0.00000E+00	 0.00000E+00	 0.00000E+00	 0.00000E+00	 1.00000E+00	 0.00000E+00	 0.00000E+00	 0.00000E+00	 1.00000E+00	 0.00000E+00	 0.00000E+00	 0.00000E+00	 0.00000E+00	 1.00000E+00	 0.00000E+00	 0.00000E+00	 0.00000E+00	 1.00000E+00	 0.00000E+00	 0.00000E+00	 1.00000E+00	 0.00000E+00	 0.00000E+00	 0.00000E+00	 1.00000E+00	 0.00000E+00	 0.00000E+00	 1.00000E+00	 0.00000E+00	 0.00000E+00	 0.00000E+00	 1.00000E+00	 0.00000E+00	 0.00000E+00	 0.00000E+00	 0.00000E+00	 0.00000E+00	 1.00000E+00	 1.00000E+00	 0.00000E+00	 0.00000E+00	 0.00000E+00	 1.00000E+00	 0.00000E+00	 0.00000E+00	 0.00000E+00	 1.00000E+00	 0.00000E+00	 0.00000E+00	 0.00000E+00	 0.00000E+00	 0.00000E+00	 0.00000E+00	 1.00000E+00	 1.00000E+00	 0.00000E+00	 0.00000E+00	 0.00000E+00	 0.00000E+00	 1.00000E+00	 0.00000E+00	 0.00000E+00	 0.00000E+00	 0.00000E+00	 1.00000E+00	 0.00000E+00	 1.00000E+00	 0.00000E+00	 0.00000E+00	 0.00000E+00	 0.00000E+00	 0.00000E+00	 1.00000E+00	 0.00000E+00	 0.00000E+00	 0.00000E+00	 0.00000E+00	 1.00000E+00	 0.00000E+00	 0.00000E+00	 0.00000E+00	 1.00000E+00	 0.00000E+00	 0.00000E+00	 1.00000E+00	 0.00000E+00	 0.00000E+00	 0.00000E+00	 0.00000E+00	 1.00000E+00	 0.00000E+00	 1.00000E+00	 0.00000E+00	 0.00000E+00	 0.00000E+00	 0.00000E+00	 1.00000E+00	 0.00000E+00	 0.00000E+00	 0.00000E+00	 0.00000E+00	 1.00000E+00	 0.00000E+00	 1.00000E+00	 0.00000E+00	 0.00000E+00	 0.00000E+00	 0.00000E+00	 1.00000E+00	 0.00000E+00	 0.00000E+00	 0.00000E+00	 1.00000E+00	 0.00000E+00	 0.00000E+00	 1.00000E+00	 0.00000E+00	 0.00000E+00	 0.00000E+00	 0.00000E+00	 1.00000E+00	 0.00000E+00	 1.00000E+00	 0.00000E+00	 0.00000E+00	 0.00000E+00	 0.00000E+00	 0.00000E+00	 0.00000E+00	 1.00000E+00	 0.00000E+00	 0.00000E+00	 1.00000E+00	 0.00000E+00	 0.00000E+00	 0.00000E+00	 1.00000E+00	 0.00000E+00	 1.00000E+00	 0.00000E+00	 0.00000E+00	 0.00000E+00	 0.00000E+00	 1.00000E+00	 0.00000E+00	 0.00000E+00	 0.00000E+00	 0.00000E+00	 1.00000E+00	 0.00000E+00	 0.00000E+00	 0.00000E+00	 0.00000E+00	 1.00000E+00	 0.00000E+00	 1.00000E+00	 0.00000E+00	 0.00000E+00	 0.00000E+00	 0.00000E+00	 1.00000E+00	 0.00000E+00	 0.00000E+00	 0.00000E+00	 0.00000E+00	 1.00000E+00	 0.00000E+00	 0.00000E+00	 1.00000E+00	 0.00000E+00	 1.00000E+00	 0.00000E+00	 0.00000E+00	 0.00000E+00	 0.00000E+00	 1.00000E+00	 0.00000E+00	 0.00000E+00	 0.00000E+00	 0.00000E+00	 1.00000E+00	 0.00000E+00	 0.00000E+00	 0.00000E+00	 0.00000E+00	 1.00000E+00	 0.00000E+00	 0.00000E+00	 0.00000E+00	 1.00000E+00	 0.00000E+00	 1.00000E+00	 0.00000E+00	 0.00000E+00	 0.00000E+00	 0.00000E+00	 1.00000E+00	 0.00000E+00	 0.00000E+00	 0.00000E+00	 1.00000E+00	 0.00000E+00	 0.00000E+00	 0.00000E+00	 0.00000E+00	 1.00000E+00	 0.00000E+00	 0.00000E+00	 1.00000E+00	 0.00000E+00	 0.00000E+00	 0.00000E+00	 1.00000E+00	 0.00000E+00	 0.00000E+00	 0.00000E+00	 0.00000E+00	 1.00000E+00	 0.00000E+00	 1.00000E+00	 0.00000E+00	 0.00000E+00	 1.00000E+00	 0.00000E+00	 0.00000E+00	 0.00000E+00	 1.00000E+00	 0.00000E+00	 0.00000E+00	 0.00000E+00	 1.00000E+00	 0.00000E+00	 0.00000E+00	 0.00000E+00	 0.00000E+00	 0.00000E+00	 0.00000E+00	 1.00000E+00	 1.00000E+00	 0.00000E+00	 0.00000E+00	 0.00000E+00	 1.00000E+00	 0.00000E+00	 0.00000E+00	 0.00000E+00	 1.00000E+00	 0.00000E+00	 0.00000E+00	 0.00000E+00	-9.90000E+01	-9.90000E+01	-9.90000E+01	-9.90000E+01	-9.90000E+01	-9.90000E+01	-9.90000E+01	-9.90000E+01	 0.00000E+00	 1.00000E+00	 0.00000E+00	 0.00000E+00	 0.00000E+00	 1.00000E+00	 0.00000E+00	 0.00000E+00	 0.00000E+00	 0.00000E+00	 0.00000E+00	 1.00000E+00	 0.00000E+00	 1.00000E+00	 0.00000E+00	 0.00000E+00	 0.00000E+00	 0.00000E+00	 1.00000E+00	 0.00000E+00	 1.00000E+00	 0.00000E+00	 0.00000E+00	 0.00000E+00	 0.00000E+00	 0.00000E+00	 1.00000E+00	 0.00000E+00	 0.00000E+00	 1.00000E+00	 0.00000E+00	 0.00000E+00	 0.00000E+00	 0.00000E+00	 0.00000E+00	 1.00000E+00	 0.00000E+00	 1.00000E+00	 0.00000E+00	 0.00000E+00	 0.00000E+00	 1.00000E+00	 0.00000E+00	 0.00000E+00	 0.00000E+00	 1.00000E+00	 0.00000E+00	 0.00000E+00	 0.00000E+00	 0.00000E+00	 1.00000E+00	 0.00000E+00	 0.00000E+00	 0.00000E+00	 0.00000E+00	 1.00000E+00	 0.00000E+00	 1.00000E+00	 0.00000E+00	 0.00000E+00	 1.00000E+00	 0.00000E+00	 0.00000E+00	 0.00000E+00	 0.00000E+00	 1.00000E+00	 0.00000E+00	 0.00000E+00	 0.00000E+00	 0.00000E+00	 1.00000E+00	 0.00000E+00	 0.00000E+00	 1.00000E+00	 0.00000E+00	 0.00000E+00	 0.00000E+00	 0.00000E+00	 1.00000E+00	 0.00000E+00	 0.00000E+00	 0.00000E+00	 0.00000E+00	 1.00000E+00	 0.00000E+00	 0.00000E+00	 1.00000E+00	 0.00000E+00	 0.00000E+00	 0.00000E+00	 1.00000E+00	 0.00000E+00	 0.00000E+00	 1.00000E+00	 0.00000E+00	 0.00000E+00	 0.00000E+00	 0.00000E+00	 0.00000E+00	 1.00000E+00	 0.00000E+00	 1.00000E+00	 0.00000E+00	 0.00000E+00	 1.00000E+00	 0.00000E+00	 0.00000E+00	 0.00000E+00	 0.00000E+00	 1.00000E+00	 0.00000E+00	 0.00000E+00	 0.00000E+00	 8.00000E-01	 0.00000E+00	 2.00000E-01	 0.00000E+00	 0.00000E+00	 1.00000E+00	 0.00000E+00	 1.00000E+00	 0.00000E+00	 0.00000E+00	 0.00000E+00	 0.00000E+00	 1.00000E+00	 0.00000E+00	 0.00000E+00	 0.00000E+00	 1.00000E+00	 0.00000E+00	 0.00000E+00	 0.00000E+00	 1.00000E+00	 0.00000E+00	 0.00000E+00	 0.00000E+00	 0.00000E+00	 0.00000E+00	 1.00000E+00	 0.00000E+00	 0.00000E+00	 1.00000E+00	 0.00000E+00	 1.00000E+00	 0.00000E+00	 0.00000E+00	 0.00000E+00	 1.00000E+00	 0.00000E+00	 0.00000E+00	 0.00000E+00	 0.00000E+00	 0.00000E+00	 1.00000E+00	 0.00000E+00	 0.00000E+00	 1.00000E+00	 0.00000E+00	 0.00000E+00	 0.00000E+00	 0.00000E+00	 1.00000E+00	 0.00000E+00	 0.00000E+00	 1.00000E+00	 0.00000E+00	 0.00000E+00	 0.00000E+00	 0.00000E+00	 0.00000E+00	 1.00000E+00	 0.00000E+00	 0.00000E+00	 1.00000E+00	 0.00000E+00	 0.00000E+00	 0.00000E+00	 0.00000E+00	 1.00000E+00	 0.00000E+00	 1.00000E+00	 0.00000E+00	 0.00000E+00	 1.00000E+00	 0.00000E+00	 0.00000E+00	 0.00000E+00	 1.00000E+00	 0.00000E+00	 0.00000E+00	 0.00000E+00	 0.00000E+00	 1.00000E+00	 0.00000E+00	 0.00000E+00	 1.00000E+00	 0.00000E+00	 0.00000E+00	 0.00000E+00	 0.00000E+00	 0.00000E+00	 1.00000E+00	 0.00000E+00	 0.00000E+00	 1.00000E+00	 0.00000E+00	 0.00000E+00	 0.00000E+00	 0.00000E+00	 1.00000E+00	 0.00000E+00	 0.00000E+00	 1.00000E+00	 0.00000E+00	 0.00000E+00	 1.00000E+00	 0.00000E+00	 0.00000E+00	 0.00000E+00	 0.00000E+00	 1.00000E+00	 0.00000E+00	 0.00000E+00	 0.00000E+00	 0.00000E+00	 1.00000E+00	 0.00000E+00	 0.00000E+00	 1.00000E+00	 0.00000E+00	 0.00000E+00	 1.00000E+00	 0.00000E+00	 0.00000E+00	 0.00000E+00	 0.00000E+00	 0.00000E+00	 0.00000E+00	 1.00000E+00	 0.00000E+00	 1.00000E+00	 0.00000E+00	 0.00000E+00
Gms_9_VdCeleF     	[5]	 1.00000E+00	 0.00000E+00	 0.00000E+00	 0.00000E+00	 0.00000E+00	 0.00000E+00	 0.00000E+00	 1.00000E+00	 0.00000E+00	 0.00000E+00	 0.00000E+00	 1.00000E+00	 0.00000E+00	 0.00000E+00	 1.00000E+00	 0.00000E+00	 0.00000E+00	 0.00000E+00	 0.00000E+00	 1.00000E+00	 0.00000E+00	 1.00000E+00	 0.00000E+00	 0.00000E+00	 0.00000E+00	 0.00000E+00	 1.00000E+00	 0.00000E+00	 1.00000E+00	 0.00000E+00	 0.00000E+00	 0.00000E+00	 1.00000E+00	 0.00000E+00	 0.00000E+00	 0.00000E+00	 1.00000E+00	 0.00000E+00	 0.00000E+00	 0.00000E+00	 0.00000E+00	 1.00000E+00	 0.00000E+00	 0.00000E+00	 0.00000E+00	 1.00000E+00	 0.00000E+00	 0.00000E+00	 0.00000E+00	 0.00000E+00	 0.00000E+00	 1.00000E+00	 0.00000E+00	 0.00000E+00	 1.00000E+00	 0.00000E+00	 0.00000E+00	 1.00000E+00	 0.00000E+00	 0.00000E+00	 0.00000E+00	 1.00000E+00	 0.00000E+00	 0.00000E+00	 0.00000E+00	 1.00000E+00	 0.00000E+00	 0.00000E+00	 1.00000E+00	 0.00000E+00	 0.00000E+00	 0.00000E+00	 0.00000E+00	 0.00000E+00	 1.00000E+00	 0.00000E+00	 0.00000E+00	 1.00000E+00	 0.00000E+00	 0.00000E+00	 1.00000E+00	 0.00000E+00	 0.00000E+00	 0.00000E+00	 0.00000E+00	 0.00000E+00	 1.00000E+00	 0.00000E+00	 1.00000E+00	 0.00000E+00	 0.00000E+00	 0.00000E+00	 1.00000E+00	 0.00000E+00	 0.00000E+00	 0.00000E+00	 0.00000E+00	 1.00000E+00	 0.00000E+00	 0.00000E+00	 0.00000E+00	 0.00000E+00	 1.00000E+00	 0.00000E+00	 1.00000E+00	 0.00000E+00	 0.00000E+00	 0.00000E+00	 0.00000E+00	 1.00000E+00	 0.00000E+00	 0.00000E+00	 0.00000E+00	 1.00000E+00	 0.00000E+00	 0.00000E+00	 0.00000E+00	 1.00000E+00	 0.00000E+00	 0.00000E+00	 0.00000E+00	 0.00000E+00	 1.00000E+00	 0.00000E+00	 0.00000E+00	 1.00000E+00	 0.00000E+00	 0.00000E+00	 0.00000E+00	 0.00000E+00	 1.00000E+00	 0.00000E+00	 1.00000E+00	 0.00000E+00	 0.00000E+00	 0.00000E+00	 1.00000E+00	 0.00000E+00	 0.00000E+00	 0.00000E+00	 0.00000E+00	 1.00000E+00	 0.00000E+00	 0.00000E+00	 0.00000E+00	 1.00000E+00	 0.00000E+00	 0.00000E+00	 0.00000E+00	 1.00000E+00	 0.00000E+00	 0.00000E+00	 0.00000E+00	 0.00000E+00	 1.00000E+00	 0.00000E+00	 0.00000E+00	 0.00000E+00	 0.00000E+00	 1.00000E+00	 0.00000E+00	 0.00000E+00	 0.00000E+00	 1.00000E+00	 0.00000E+00	 0.00000E+00	 0.00000E+00	 1.00000E+00	 0.00000E+00	 0.00000E+00	 0.00000E+00	 1.00000E+00	-9.90000E+01	-9.90000E+01	-9.90000E+01	-9.90000E+01	 1.00000E+00	 0.00000E+00	 0.00000E+00	 0.00000E+00	 0.00000E+00	 1.00000E+00	 0.00000E+00	 0.00000E+00	 0.00000E+00	 1.00000E+00	 0.00000E+00	 0.00000E+00	 1.00000E+00	 0.00000E+00	 0.00000E+00	 0.00000E+00	 0.00000E+00	 0.00000E+00	 1.00000E+00	 0.00000E+00	 0.00000E+00	 0.00000E+00	 1.00000E+00	 0.00000E+00	 0.00000E+00	 0.00000E+00	 1.00000E+00	 0.00000E+00	 0.00000E+00	 0.00000E+00	 0.00000E+00	 1.00000E+00	 0.00000E+00	 0.00000E+00	 1.00000E+00	 0.00000E+00	 0.00000E+00	 1.00000E+00	 0.00000E+00	 0.00000E+00	 0.00000E+00	 0.00000E+00	 1.00000E+00	 0.00000E+00	 0.00000E+00	 1.00000E+00	 0.00000E+00	 0.00000E+00	 1.00000E+00	 0.00000E+00	 0.00000E+00	 0.00000E+00	 1.00000E+00	 0.00000E+00	 0.00000E+00	 0.00000E+00	 0.00000E+00	 0.00000E+00	 1.00000E+00	 0.00000E+00	 0.00000E+00	 1.00000E+00	 0.00000E+00	 0.00000E+00	 0.00000E+00	 1.00000E+00	 0.00000E+00	 0.00000E+00	 0.00000E+00	 0.00000E+00	 0.00000E+00	 1.00000E+00	 0.00000E+00	 1.00000E+00	 0.00000E+00	 0.00000E+00	 0.00000E+00	 0.00000E+00	 1.00000E+00	 0.00000E+00	 0.00000E+00	 0.00000E+00	 0.00000E+00	 1.00000E+00	 0.00000E+00	 0.00000E+00	 1.00000E+00	 0.00000E+00	 0.00000E+00	 0.00000E+00	 1.00000E+00	 0.00000E+00	 0.00000E+00	 0.00000E+00	 0.00000E+00	 1.00000E+00	 0.00000E+00	 0.00000E+00	 1.00000E+00	 0.00000E+00	 0.00000E+00	 1.00000E+00	 0.00000E+00	 0.00000E+00	 0.00000E+00	 0.00000E+00	 1.00000E+00	 0.00000E+00	 0.00000E+00	 0.00000E+00	 1.00000E+00	 0.00000E+00	 0.00000E+00	 0.00000E+00	 0.00000E+00	 1.00000E+00	 0.00000E+00	 1.00000E+00	 0.00000E+00	 0.00000E+00	 0.00000E+00	 0.00000E+00	 1.00000E+00	 0.00000E+00	 0.00000E+00	 0.00000E+00	 1.00000E+00	 0.00000E+00	 1.00000E+00	 0.00000E+00	 0.00000E+00	 0.00000E+00	 0.00000E+00	 0.00000E+00	 0.00000E+00	 1.00000E+00	 0.00000E+00	 1.00000E+00	 0.00000E+00	 0.00000E+00	 0.00000E+00	 0.00000E+00	 1.00000E+00	 0.00000E+00	 1.00000E+00	 0.00000E+00	 0.00000E+00	 0.00000E+00	 0.00000E+00	 0.00000E+00	 0.00000E+00	 1.00000E+00	 0.00000E+00	 0.00000E+00	 1.00000E+00	 0.00000E+00	 0.00000E+00	 0.00000E+00	 1.00000E+00	 0.00000E+00	 0.00000E+00	 1.00000E+00	 0.00000E+00	 0.00000E+00	 1.00000E+00	 0.00000E+00	 0.00000E+00	 0.00000E+00	 0.00000E+00	 1.00000E+00	 0.00000E+00	 0.00000E+00	 0.00000E+00	 1.00000E+00	 0.00000E+00	 0.00000E+00	 0.00000E+00	 1.00000E+00	 0.00000E+00	 0.00000E+00	 0.00000E+00	 1.00000E+00	 0.00000E+00	 0.00000E+00	 0.00000E+00	 1.00000E+00	 0.00000E+00	 0.00000E+00	 0.00000E+00	 0.00000E+00	 0.00000E+00	 1.00000E+00	 0.00000E+00	 1.00000E+00	 0.00000E+00	 0.00000E+00	 2.00000E-01	 0.00000E+00	 8.00000E-01	 0.00000E+00	 0.00000E+00	 1.00000E+00	 0.00000E+00	 0.00000E+00	 0.00000E+00	 0.00000E+00	 0.00000E+00	 1.00000E+00	 0.00000E+00	 1.00000E+00	 0.00000E+00	 0.00000E+00	 0.00000E+00	 1.00000E+00	 0.00000E+00	 0.00000E+00	 0.00000E+00	 1.00000E+00	 0.00000E+00	 0.00000E+00	 0.00000E+00	 0.00000E+00	 0.00000E+00	 1.00000E+00	 0.00000E+00	 1.00000E+00	 0.00000E+00	 0.00000E+00	 0.00000E+00	 0.00000E+00	 1.00000E+00	 0.00000E+00	 0.00000E+00	 0.00000E+00	 1.00000E+00	 0.00000E+00	 0.00000E+00	 1.00000E+00	 0.00000E+00	 0.00000E+00	 0.00000E+00	 0.00000E+00	 1.00000E+00	 0.00000E+00	 1.00000E+00	 0.00000E+00	 0.00000E+00	 0.00000E+00	 1.00000E+00	 0.00000E+00	 0.00000E+00	 0.00000E+00	 0.00000E+00	 1.00000E+00	 0.00000E+00	 0.00000E+00	 0.00000E+00	 1.00000E+00	 0.00000E+00	 0.00000E+00	 0.00000E+00	 1.00000E+00	 0.00000E+00	 0.00000E+00	 0.00000E+00	 1.00000E+00	 0.00000E+00	 0.00000E+00	 0.00000E+00	 0.00000E+00	 1.00000E+00	 0.00000E+00	 0.00000E+00	 0.00000E+00	 1.00000E+00	 0.00000E+00	 0.00000E+00	 1.00000E+00	 0.00000E+00	 0.00000E+00	 0.00000E+00	 0.00000E+00	 1.00000E+00	 0.00000E+00	 0.00000E+00	 1.00000E+00	 0.00000E+00	 0.00000E+00	 0.00000E+00	 0.00000E+00	 1.00000E+00	 0.00000E+00	 0.00000E+00	 0.00000E+00	 1.00000E+00	 0.00000E+00	 1.00000E+00	 0.00000E+00	 0.00000E+00	 0.00000E+00	 0.00000E+00	 1.00000E+00	 0.00000E+00	 0.00000E+00	 0.00000E+00	 1.00000E+00	 0.00000E+00	 0.00000E+00	 0.00000E+00	 0.00000E+00	 1.00000E+00	 0.00000E+00	 0.00000E+00	 1.00000E+00	 0.00000E+00	 0.00000E+00	 0.00000E+00	 0.00000E+00	 1.00000E+00	 0.00000E+00	 0.00000E+00	 1.00000E+00	 0.00000E+00	 0.00000E+00	 0.00000E+00	 1.00000E+00	 0.00000E+00	 0.00000E+00	 1.00000E+00	 0.00000E+00	 0.00000E+00	 0.00000E+00	 1.00000E+00	 0.00000E+00	 0.00000E+00	 0.00000E+00	 0.00000E+00	 0.00000E+00	 1.00000E+00	 0.00000E+00	 0.00000E+00	 0.00000E+00	 1.00000E+00	 0.00000E+00	 1.00000E+00	 0.00000E+00	 0.00000E+00	 0.00000E+00	 1.00000E+00	 0.00000E+00	 0.00000E+00	 0.00000E+00	 0.00000E+00	 1.00000E+00	 0.00000E+00	 0.00000E+00	 1.00000E+00	 0.00000E+00	 0.00000E+00	 0.00000E+00	 1.00000E+00	 0.00000E+00	 0.00000E+00	 0.00000E+00	 0.00000E+00	 0.00000E+00	 1.00000E+00	 0.00000E+00	 1.00000E+00	 0.00000E+00	 0.00000E+00	 0.00000E+00	 0.00000E+00	 0.00000E+00	 1.00000E+00	 0.00000E+00	 1.00000E+00	 0.00000E+00	 0.00000E+00	 0.00000E+00	 0.00000E+00	 0.00000E+00	 1.00000E+00	 0.00000E+00	 0.00000E+00	 1.00000E+00	 0.00000E+00	 0.00000E+00	 0.00000E+00	 0.00000E+00	 1.00000E+00	 0.00000E+00	 0.00000E+00	 0.00000E+00	 0.00000E+00	 1.00000E+00	 0.00000E+00	 0.00000E+00	 1.00000E+00	 0.00000E+00	 0.00000E+00	 1.00000E+00	 0.00000E+00	 0.00000E+00	 0.00000E+00	 1.00000E+00	 0.00000E+00	 0.00000E+00	 0.00000E+00	 1.00000E+00	 0.00000E+00	 0.00000E+00	 0.00000E+00	 0.00000E+00	 0.00000E+00	 1.00000E+00	 0.00000E+00	 0.00000E+00	 0.00000E+00	 1.00000E+00	 0.00000E+00	 0.00000E+00	 1.00000E+00	 0.00000E+00	 0.00000E+00	 0.00000E+00	 0.00000E+00	 1.00000E+00	 0.00000E+00	 1.00000E+00	 0.00000E+00	 0.00000E+00	 0.00000E+00	 0.00000E+00	 1.00000E+00	 0.00000E+00	 0.00000E+00	 8.00000E-01	 0.00000E+00	 2.00000E-01	 0.00000E+00	 1.00000E+00	 0.00000E+00	 0.00000E+00	 0.00000E+00	 1.00000E+00	 0.00000E+00	 0.00000E+00	 0.00000E+00	 1.00000E+00	 0.00000E+00	 0.00000E+00	 0.00000E+00	 0.00000E+00	 1.00000E+00	 0.00000E+00	 0.00000E+00	 0.00000E+00	 1.00000E+00	 0.00000E+00	 1.00000E+00	 0.00000E+00	 0.00000E+00	 0.00000E+00	 1.00000E+00	 0.00000E+00	 0.00000E+00	 0.00000E+00	 1.00000E+00	 0.00000E+00	 0.00000E+00	 0.00000E+00	 0.00000E+00	 1.00000E+00	 0.00000E+00	 0.00000E+00	 0.00000E+00	 0.00000E+00	 1.00000E+00	 0.00000E+00	 0.00000E+00	 0.00000E+00	 1.00000E+00	 0.00000E+00	 0.00000E+00	 0.00000E+00	 0.00000E+00	 1.00000E+00	 0.00000E+00	 0.00000E+00	 1.00000E+00	 0.00000E+00	 0.00000E+00	 1.00000E+00	 0.00000E+00	 0.00000E+00	 0.00000E+00	 0.00000E+00	 1.00000E+00	 0.00000E+00	 0.00000E+00	 1.00000E+00	 0.00000E+00	 0.00000E+00	 0.00000E+00	 0.00000E+00	 1.00000E+00	 0.00000E+00	 0.00000E+00	 0.00000E+00	 0.00000E+00	 1.00000E+00	 0.00000E+00	 0.00000E+00	 1.00000E+00	 0.00000E+00	 0.00000E+00	 1.00000E+00	 0.00000E+00	 0.00000E+00	 0.00000E+00	 0.00000E+00	 0.00000E+00	 1.00000E+00	 6.00000E-01	 4.00000E-01	 0.00000E+00	 0.00000E+00	 0.00000E+00	 0.00000E+00	 1.00000E+00	 0.00000E+00	 0.00000E+00	 0.00000E+00	 0.00000E+00	 1.00000E+00	 0.00000E+00	 0.00000E+00	 1.00000E+00	 0.00000E+00	 0.00000E+00	 0.00000E+00	 1.00000E+00	 0.00000E+00	 0.00000E+00	 1.00000E+00	 0.00000E+00	 0.00000E+00	 1.00000E+00	 0.00000E+00	 0.00000E+00	 0.00000E+00	 0.00000E+00	 0.00000E+00	 0.00000E+00	 1.00000E+00	 0.00000E+00	 0.00000E+00	 0.00000E+00	 1.00000E+00	 0.00000E+00	 0.00000E+00	 1.00000E+00	 0.00000E+00	 0.00000E+00	 1.00000E+00	 0.00000E+00	 0.00000E+00	 0.00000E+00	 1.00000E+00	 0.00000E+00	 0.00000E+00	 0.00000E+00	 0.00000E+00	 0.00000E+00	 1.00000E+00	 0.00000E+00	 0.00000E+00	 0.00000E+00	 1.00000E+00	 0.00000E+00	 1.00000E+00	 0.00000E+00	 0.00000E+00	 0.00000E+00	 0.00000E+00	 0.00000E+00	 1.00000E+00	 0.00000E+00	 0.00000E+00	 0.00000E+00	 1.00000E+00	 0.00000E+00	 0.00000E+00	 0.00000E+00	 1.00000E+00	 0.00000E+00	 1.00000E+00	 0.00000E+00	 0.00000E+00	 1.00000E+00	 0.00000E+00	 0.00000E+00	 0.00000E+00	 0.00000E+00	 0.00000E+00	 0.00000E+00	 1.00000E+00	 0.00000E+00	 0.00000E+00	 0.00000E+00	 1.00000E+00	 1.00000E+00	 0.00000E+00	 0.00000E+00	 0.00000E+00	 0.00000E+00	 0.00000E+00	 0.00000E+00	 1.00000E+00	 0.00000E+00	 0.00000E+00	 0.00000E+00	 1.00000E+00	 0.00000E+00	 0.00000E+00	 0.00000E+00	 1.00000E+00	 1.00000E+00	 0.00000E+00	 0.00000E+00	 0.00000E+00	 0.00000E+00	 0.00000E+00	 0.00000E+00	 1.00000E+00	 0.00000E+00	 1.00000E+00	 0.00000E+00	 0.00000E+00	 0.00000E+00	 0.00000E+00	 1.00000E+00	 0.00000E+00	 0.00000E+00	 0.00000E+00	 0.00000E+00	 1.00000E+00	 0.00000E+00	 0.00000E+00	 0.00000E+00	 1.00000E+00	 0.00000E+00	 0.00000E+00	 1.00000E+00	 0.00000E+00	 0.00000E+00	 1.00000E+00	 0.00000E+00	 0.00000E+00	 0.00000E+00	 0.00000E+00	 1.00000E+00	 0.00000E+00	 1.00000E+00	 0.00000E+00	 0.00000E+00	 0.00000E+00	-9.90000E+01	-9.90000E+01	-9.90000E+01	-9.90000E+01	 0.00000E+00	 0.00000E+00	 1.00000E+00	 0.00000E+00	 0.00000E+00	 0.00000E+00	 1.00000E+00	 0.00000E+00	 0.00000E+00	 0.00000E+00	 1.00000E+00	 0.00000E+00	 0.00000E+00	 0.00000E+00	 1.00000E+00	 0.00000E+00	 1.00000E+00	 0.00000E+00	 0.00000E+00	 0.00000E+00	 0.00000E+00	 1.00000E+00	 0.00000E+00	 0.00000E+00	 0.00000E+00	 0.00000E+00	 0.00000E+00	 1.00000E+00	 0.00000E+00	 0.00000E+00	 0.00000E+00	 1.00000E+00	 0.00000E+00	 0.00000E+00	 1.00000E+00	 0.00000E+00	 0.00000E+00	 0.00000E+00	 1.00000E+00	 0.00000E+00	 0.00000E+00	 1.00000E+00	 0.00000E+00	 0.00000E+00	 0.00000E+00	 0.00000E+00	 1.00000E+00	 0.00000E+00	 0.00000E+00	 0.00000E+00	 1.00000E+00	 0.00000E+00	 0.00000E+00	 0.00000E+00	 0.00000E+00	 1.00000E+00	 0.00000E+00	 0.00000E+00	 1.00000E+00	 0.00000E+00	 0.00000E+00	 0.00000E+00	 1.00000E+00	 0.00000E+00	 0.00000E+00	 0.00000E+00	 1.00000E+00	 0.00000E+00	-9.90000E+01	-9.90000E+01	-9.90000E+01	-9.90000E+01	-9.90000E+01	-9.90000E+01	-9.90000E+01	-9.90000E+01	-9.90000E+01	-9.90000E+01	-9.90000E+01	-9.90000E+01	-9.90000E+01	-9.90000E+01	-9.90000E+01	-9.90000E+01	 0.00000E+00	 1.00000E+00	 0.00000E+00	 0.00000E+00	 0.00000E+00	 0.00000E+00	 1.00000E+00	 0.00000E+00	 0.00000E+00	 0.00000E+00	 1.00000E+00	 0.00000E+00	 1.00000E+00	 0.00000E+00	 0.00000E+00	 0.00000E+00	 0.00000E+00	 0.00000E+00	 0.00000E+00	 1.00000E+00	 1.00000E+00	 0.00000E+00	 0.00000E+00	 0.00000E+00	 0.00000E+00	 0.00000E+00	 0.00000E+00	 1.00000E+00	 0.00000E+00	 0.00000E+00	 0.00000E+00	 1.00000E+00	 0.00000E+00	 0.00000E+00	 1.00000E+00	 0.00000E+00	 0.00000E+00	 0.00000E+00	 1.00000E+00	 0.00000E+00	 0.00000E+00	 1.00000E+00	 0.00000E+00	 0.00000E+00	 0.00000E+00	 1.00000E+00	 0.00000E+00	 0.00000E+00	 0.00000E+00	 0.00000E+00	 0.00000E+00	 1.00000E+00	 0.00000E+00	 1.00000E+00	 0.00000E+00	 0.00000E+00	 0.00000E+00	 1.00000E+00	 0.00000E+00	 0.00000E+00	 0.00000E+00	 1.00000E+00	 0.00000E+00	 0.00000E+00	 0.00000E+00	 0.00000E+00	 1.00000E+00	 0.00000E+00	 0.00000E+00	 0.00000E+00	 0.00000E+00	 1.00000E+00	 0.00000E+00	 0.00000E+00	 1.00000E+00	 0.00000E+00	 0.00000E+00	 0.00000E+00	 0.00000E+00	 1.00000E+00	 0.00000E+00	 0.00000E+00	 1.00000E+00	 0.00000E+00	 0.00000E+00	 1.00000E+00	 0.00000E+00	 0.00000E+00	 0.00000E+00	 1.00000E+00	 0.00000E+00	 0.00000E+00	 0.00000E+00	 0.00000E+00	 1.00000E+00	 0.00000E+00	 1.00000E+00	 0.00000E+00	 0.00000E+00	 0.00000E+00	 1.00000E+00	 0.00000E+00	 0.00000E+00	 0.00000E+00	 0.00000E+00	 1.00000E+00	 0.00000E+00	 0.00000E+00	 0.00000E+00	 0.00000E+00	 1.00000E+00	 0.00000E+00	 0.00000E+00	 0.00000E+00	 1.00000E+00	 0.00000E+00	 0.00000E+00	 1.00000E+00	 0.00000E+00	 0.00000E+00	 0.00000E+00	 1.00000E+00	 0.00000E+00	 0.00000E+00	 0.00000E+00	 1.00000E+00	 0.00000E+00	 0.00000E+00	 0.00000E+00	 0.00000E+00	 1.00000E+00	 0.00000E+00	 0.00000E+00	 1.00000E+00	 0.00000E+00	 0.00000E+00	 0.00000E+00	 0.00000E+00	 1.00000E+00	 0.00000E+00	 0.00000E+00	 0.00000E+00	 1.00000E+00	 0.00000E+00	 0.00000E+00	 0.00000E+00	 0.00000E+00	 1.00000E+00	 0.00000E+00	 0.00000E+00	 0.00000E+00	 1.00000E+00	 0.00000E+00	 0.00000E+00	 1.00000E+00	 0.00000E+00	 0.00000E+00	 0.00000E+00	 1.00000E+00	 0.00000E+00	 0.00000E+00	 1.00000E+00	 0.00000E+00	 0.00000E+00	 0.00000E+00	 1.00000E+00	 0.00000E+00	 0.00000E+00	 0.00000E+00	 0.00000E+00	 0.00000E+00	 1.00000E+00	 1.00000E+00	 0.00000E+00	 0.00000E+00	 0.00000E+00	 1.00000E+00	 0.00000E+00	 0.00000E+00	 0.00000E+00	 1.00000E+00	 0.00000E+00	 0.00000E+00	 0.00000E+00	 0.00000E+00	 0.00000E+00	 0.00000E+00	 1.00000E+00	 1.00000E+00	 0.00000E+00	 0.00000E+00	 0.00000E+00	 0.00000E+00	 1.00000E+00	 0.00000E+00	 0.00000E+00	 0.00000E+00	 0.00000E+00	 1.00000E+00	 0.00000E+00	 1.00000E+00	 0.00000E+00	 0.00000E+00	 0.00000E+00	 0.00000E+00	 0.00000E+00	 1.00000E+00	 0.00000E+00	 0.00000E+00	 0.00000E+00	 0.00000E+00	 1.00000E+00	 0.00000E+00	 0.00000E+00	 0.00000E+00	 1.00000E+00	 0.00000E+00	 0.00000E+00	 1.00000E+00	 0.00000E+00	 0.00000E+00	 0.00000E+00	 0.00000E+00	 1.00000E+00	 0.00000E+00	 1.00000E+00	 0.00000E+00	 0.00000E+00	 0.00000E+00	 0.00000E+00	 1.00000E+00	 0.00000E+00	 0.00000E+00	 0.00000E+00	 0.00000E+00	 1.00000E+00	 0.00000E+00	 1.00000E+00	 0.00000E+00	 0.00000E+00	 0.00000E+00	 0.00000E+00	 1.00000E+00	 0.00000E+00	 0.00000E+00	 0.00000E+00	 1.00000E+00	 0.00000E+00	 0.00000E+00	 1.00000E+00	 0.00000E+00	 0.00000E+00	 0.00000E+00	 0.00000E+00	 1.00000E+00	 0.00000E+00	 1.00000E+00	 0.00000E+00	 0.00000E+00	 0.00000E+00	 0.00000E+00	 0.00000E+00	 0.00000E+00	 1.00000E+00	 0.00000E+00	 0.00000E+00	 1.00000E+00	 0.00000E+00	 0.00000E+00	 0.00000E+00	 1.00000E+00	 0.00000E+00	 1.00000E+00	 0.00000E+00	 0.00000E+00	 0.00000E+00	 0.00000E+00	 1.00000E+00	 0.00000E+00	 0.00000E+00	 0.00000E+00	 0.00000E+00	 1.00000E+00	 0.00000E+00	 0.00000E+00	 0.00000E+00	 0.00000E+00	 1.00000E+00	 0.00000E+00	 1.00000E+00	 0.00000E+00	 0.00000E+00	 0.00000E+00	 0.00000E+00	 1.00000E+00	 0.00000E+00	 0.00000E+00	 0.00000E+00	 0.00000E+00	 1.00000E+00	 0.00000E+00	 0.00000E+00	 1.00000E+00	 0.00000E+00	 1.00000E+00	 0.00000E+00	 0.00000E+00	 0.00000E+00	 0.00000E+00	 1.00000E+00	 0.00000E+00	 0.00000E+00	 0.00000E+00	 0.00000E+00	 1.00000E+00	 0.00000E+00	 0.00000E+00	 0.00000E+00	 0.00000E+00	 1.00000E+00	 0.00000E+00	 0.00000E+00	 0.00000E+00	 1.00000E+00	 0.00000E+00	 1.00000E+00	 0.00000E+00	 0.00000E+00	 0.00000E+00	 0.00000E+00	 1.00000E+00	 0.00000E+00	 0.00000E+00	 0.00000E+00	 1.00000E+00	 0.00000E+00	 0.00000E+00	 0.00000E+00	 0.00000E+00	 1.00000E+00	 0.00000E+00	 0.00000E+00	 1.00000E+00	 0.00000E+00	 0.00000E+00	 0.00000E+00	 1.00000E+00	 0.00000E+00	 0.00000E+00	 0.00000E+00	 0.00000E+00	 1.00000E+00	 0.00000E+00	 1.00000E+00	 0.00000E+00	 0.00000E+00	 1.00000E+00	 0.00000E+00	 0.00000E+00	 0.00000E+00	 1.00000E+00	 0.00000E+00	 0.00000E+00	 0.00000E+00	 1.00000E+00	 0.00000E+00	 0.00000E+00	 0.00000E+00	 0.00000E+00	 0.00000E+00	 0.00000E+00	 1.00000E+00	 1.00000E+00	 0.00000E+00	 0.00000E+00	 0.00000E+00	 1.00000E+00	 0.00000E+00	 0.00000E+00	 0.00000E+00	 1.00000E+00	 0.00000E+00	 0.00000E+00	 0.00000E+00	-9.90000E+01	-9.90000E+01	-9.90000E+01	-9.90000E+01	-9.90000E+01	-9.90000E+01	-9.90000E+01	-9.90000E+01	 0.00000E+00	 1.00000E+00	 0.00000E+00	 0.00000E+00	 0.00000E+00	 1.00000E+00	 0.00000E+00	 0.00000E+00	 0.00000E+00	 0.00000E+00	 0.00000E+00	 1.00000E+00	 0.00000E+00	 1.00000E+00	 0.00000E+00	 0.00000E+00	 0.00000E+00	 0.00000E+00	 1.00000E+00	 0.00000E+00	 1.00000E+00	 0.00000E+00	 0.00000E+00	 0.00000E+00	 0.00000E+00	 0.00000E+00	 1.00000E+00	 0.00000E+00	 0.00000E+00	 1.00000E+00	 0.00000E+00	 0.00000E+00	 0.00000E+00	 0.00000E+00	 0.00000E+00	 1.00000E+00	 0.00000E+00	 1.00000E+00	 0.00000E+00	 0.00000E+00	 0.00000E+00	 1.00000E+00	 0.00000E+00	 0.00000E+00	 0.00000E+00	 1.00000E+00	 0.00000E+00	 0.00000E+00	 0.00000E+00	 0.00000E+00	 1.00000E+00	 0.00000E+00	 0.00000E+00	 0.00000E+00	 0.00000E+00	 1.00000E+00	 0.00000E+00	 1.00000E+00	 0.00000E+00	 0.00000E+00	 1.00000E+00	 0.00000E+00	 0.00000E+00	 0.00000E+00	 0.00000E+00	 1.00000E+00	 0.00000E+00	 0.00000E+00	 0.00000E+00	 0.00000E+00	 1.00000E+00	 0.00000E+00	 0.00000E+00	 1.00000E+00	 0.00000E+00	 0.00000E+00	 0.00000E+00	 0.00000E+00	 1.00000E+00	 0.00000E+00	 0.00000E+00	 0.00000E+00	 0.00000E+00	 1.00000E+00	 0.00000E+00	 0.00000E+00	 1.00000E+00	 0.00000E+00	 0.00000E+00	 0.00000E+00	 1.00000E+00	 0.00000E+00	 0.00000E+00	 1.00000E+00	 0.00000E+00	 0.00000E+00	 0.00000E+00	 0.00000E+00	 0.00000E+00	 1.00000E+00	 0.00000E+00	 1.00000E+00	 0.00000E+00	 0.00000E+00	 1.00000E+00	 0.00000E+00	 0.00000E+00	 0.00000E+00	 0.00000E+00	 1.00000E+00	 0.00000E+00	 0.00000E+00	 0.00000E+00	 6.00000E-01	 0.00000E+00	 4.00000E-01	 0.00000E+00	 0.00000E+00	 1.00000E+00	 0.00000E+00	 1.00000E+00	 0.00000E+00	 0.00000E+00	 0.00000E+00	 0.00000E+00	 1.00000E+00	 0.00000E+00	 0.00000E+00	 0.00000E+00	 1.00000E+00	 0.00000E+00	 0.00000E+00	 0.00000E+00	 1.00000E+00	 0.00000E+00	 0.00000E+00	 0.00000E+00	 0.00000E+00	 0.00000E+00	 1.00000E+00	 0.00000E+00	 0.00000E+00	 1.00000E+00	 0.00000E+00	 1.00000E+00	 0.00000E+00	 0.00000E+00	 0.00000E+00	 1.00000E+00	 0.00000E+00	 0.00000E+00	 0.00000E+00	 0.00000E+00	 0.00000E+00	 1.00000E+00	 0.00000E+00	 0.00000E+00	 1.00000E+00	 0.00000E+00	 0.00000E+00	 0.00000E+00	 0.00000E+00	 1.00000E+00	 0.00000E+00	 0.00000E+00	 1.00000E+00	 0.00000E+00	 0.00000E+00	 0.00000E+00	 0.00000E+00	 0.00000E+00	 1.00000E+00	 0.00000E+00	 0.00000E+00	 1.00000E+00	 0.00000E+00	 0.00000E+00	 0.00000E+00	 0.00000E+00	 1.00000E+00	 0.00000E+00	 1.00000E+00	 0.00000E+00	 0.00000E+00	 1.00000E+00	 0.00000E+00	 0.00000E+00	 0.00000E+00	 1.00000E+00	 0.00000E+00	 0.00000E+00	 0.00000E+00	 0.00000E+00	 1.00000E+00	 0.00000E+00	 0.00000E+00	 1.00000E+00	 0.00000E+00	 0.00000E+00	 0.00000E+00	 0.00000E+00	 0.00000E+00	 1.00000E+00	 0.00000E+00	 0.00000E+00	 1.00000E+00	 0.00000E+00	 0.00000E+00	 0.00000E+00	 0.00000E+00	 1.00000E+00	 0.00000E+00	 0.00000E+00	 1.00000E+00	 0.00000E+00	 0.00000E+00	 1.00000E+00	 0.00000E+00	 0.00000E+00	 0.00000E+00	 0.00000E+00	 1.00000E+00	 0.00000E+00	 0.00000E+00	 0.00000E+00	 0.00000E+00	 1.00000E+00	 0.00000E+00	 0.00000E+00	 1.00000E+00	 0.00000E+00	 0.00000E+00	 1.00000E+00	 0.00000E+00	 0.00000E+00	 0.00000E+00	 0.00000E+00	 0.00000E+00	 0.00000E+00	 1.00000E+00	 0.00000E+00	 1.00000E+00	 0.00000E+00	 0.00000E+00
Gni_A_AlbanyNY    	[4]	 1.00000E+00	 0.00000E+00	 0.00000E+00	 0.00000E+00	 0.00000E+00	 0.00000E+00	 0.00000E+00	 1.00000E+00	 0.00000E+00	 0.00000E+00	 0.00000E+00	 1.00000E+00	 0.00000E+00	 0.00000E+00	 1.00000E+00	 0.00000E+00	 0.00000E+00	 0.00000E+00	 0.00000E+00	 1.00000E+00	 0.00000E+00	 1.00000E+00	 0.00000E+00	 0.00000E+00	 0.00000E+00	 0.00000E+00	 1.00000E+00	 0.00000E+00	 1.00000E+00	 0.00000E+00	 0.00000E+00	 0.00000E+00	 1.00000E+00	 0.00000E+00	 0.00000E+00	 0.00000E+00	 1.00000E+00	 0.00000E+00	 0.00000E+00	 0.00000E+00	 0.00000E+00	 1.00000E+00	 0.00000E+00	 0.00000E+00	 0.00000E+00	 1.00000E+00	 0.00000E+00	 0.00000E+00	 0.00000E+00	 0.00000E+00	 0.00000E+00	 1.00000E+00	 0.00000E+00	 0.00000E+00	 1.00000E+00	 0.00000E+00	 0.00000E+00	 1.00000E+00	 0.00000E+00	 0.00000E+00	 0.00000E+00	 1.00000E+00	 0.00000E+00	 0.00000E+00	 0.00000E+00	 7.50000E-01	 0.00000E+00	 2.50000E-01	 1.00000E+00	 0.00000E+00	 0.00000E+00	 0.00000E+00	 0.00000E+00	 0.00000E+00	 1.00000E+00	 0.00000E+00	 0.00000E+00	 1.00000E+00	 0.00000E+00	 0.00000E+00	 1.00000E+00	 0.00000E+00	 0.00000E+00	 0.00000E+00	 0.00000E+00	 0.00000E+00	 1.00000E+00	 0.00000E+00	 1.00000E+00	 0.00000E+00	 0.00000E+00	 0.00000E+00	 1.00000E+00	 0.00000E+00	 0.00000E+00	 0.00000E+00	 0.00000E+00	 1.00000E+00	 0.00000E+00	 0.00000E+00	 0.00000E+00	 0.00000E+00	 1.00000E+00	 0.00000E+00	 1.00000E+00	 0.00000E+00	 0.00000E+00	 0.00000E+00	 0.00000E+00	 1.00000E+00	 0.00000E+00	 0.00000E+00	 0.00000E+00	 1.00000E+00	 0.00000E+00	 0.00000E+00	 0.00000E+00	 1.00000E+00	 0.00000E+00	 0.00000E+00	 0.00000E+00	 0.00000E+00	 1.00000E+00	 0.00000E+00	 0.00000E+00	 1.00000E+00	 0.00000E+00	 0.00000E+00	 0.00000E+00	 0.00000E+00	 1.00000E+00	 0.00000E+00	 1.00000E+00	 0.00000E+00	 0.00000E+00	 0.00000E+00	 1.00000E+00	 0.00000E+00	 0.00000E+00	 0.00000E+00	 0.00000E+00	 1.00000E+00	 0.00000E+00	 0.00000E+00	 0.00000E+00	 7.50000E-01	 0.00000E+00	 2.50000E-01	 0.00000E+00	 7.50000E-01	 0.00000E+00	 2.50000E-01	 0.00000E+00	 0.00000E+00	 1.00000E+00	 0.00000E+00	 0.00000E+00	 0.00000E+00	 0.00000E+00	 1.00000E+00	 0.00000E+00	 0.00000E+00	 0.00000E+00	 1.00000E+00	 0.00000E+00	 0.00000E+00	 0.00000E+00	 1.00000E+00	 0.00000E+00	 0.00000E+00	 0.00000E+00	 1.00000E+00	 0.00000E+00	 0.00000E+00	 0.00000E+00	 1.00000E+00	 1.00000E+00	 0.00000E+00	 0.00000E+00	 0.00000E+00	 0.00000E+00	 0.00000E+00	 0.00000E+00	 1.00000E+00	 0.00000E+00	 1.00000E+00	 0.00000E+00	 0.00000E+00	 1.00000E+00	 0.00000E+00	 0.00000E+00	 0.00000E+00	 0.00000E+00	 0.00000E+00	 1.00000E+00	 0.00000E+00	 0.00000E+00	 0.00000E+00	 1.00000E+00	 0.00000E+00	 0.00000E+00	 0.00000E+00	 1.00000E+00	 0.00000E+00	 0.00000E+00	 7.50000E-01	 0.00000E+00	 2.50000E-01	 0.00000E+00	 0.00000E+00	 1.00000E+00	 0.00000E+00	 0.00000E+00	 1.00000E+00	 0.00000E+00	 0.00000E+00	 2.50000E-01	 0.00000E+00	 7.50000E-01	 0.00000E+00	 0.00000E+00	 1.00000E+00	 0.00000E+00	 0.00000E+00	 7.50000E-01	 0.00000E+00	 2.50000E-01	 0.00000E+00	 1.00000E+00	 0.00000E+00	 0.00000E+00	 0.00000E+00	 0.00000E+00	 0.00000E+00	 1.00000E+00	 0.00000E+00	 0.00000E+00	 1.00000E+00	 0.00000E+00	 0.00000E+00	 0.00000E+00	 1.00000E+00	 0.00000E+00	 0.00000E+00	 0.00000E+00	 7.50000E-01	 0.00000E+00	 2.50000E-01	 0.00000E+00	 1.00000E+00	 0.00000E+00	 0.00000E+00	 0.00000E+00	 0.00000E+00	 1.00000E+00	 0.00000E+00	 0.00000E+00	 7.50000E-01	 0.00000E+00	 2.50000E-01	 0.00000E+00	 0.00000E+00	 1.00000E+00	 0.00000E+00	 0.00000E+00	 0.00000E+00	 1.00000E+00	 0.00000E+00	 0.00000E+00	 0.00000E+00	 0.00000E+00	 1.00000E+00	 0.00000E+00	 0.00000E+00	 1.00000E+00	 0.00000E+00	 0.00000E+00	 1.00000E+00	 0.00000E+00	 0.00000E+00	 2.50000E-01	 0.00000E+00	 7.50000E-01	 0.00000E+00	 0.00000E+00	 0.00000E+00	 1.00000E+00	 0.00000E+00	 0.00000E+00	 0.00000E+00	 0.00000E+00	 1.00000E+00	 0.00000E+00	 1.00000E+00	 0.00000E+00	 0.00000E+00	 0.00000E+00	 0.00000E+00	 1.00000E+00	 0.00000E+00	 0.00000E+00	 0.00000E+00	 1.00000E+00	 0.00000E+00	 1.00000E+00	 0.00000E+00	 0.00000E+00	 0.00000E+00	 0.00000E+00	 0.00000E+00	 0.00000E+00	 1.00000E+00	 0.00000E+00	 1.00000E+00	 0.00000E+00	 0.00000E+00	 0.00000E+00	 0.00000E+00	 1.00000E+00	 0.00000E+00	 1.00000E+00	 0.00000E+00	 0.00000E+00	 0.00000E+00	 0.00000E+00	 0.00000E+00	 0.00000E+00	 1.00000E+00	 0.00000E+00	 0.00000E+00	 1.00000E+00	 0.00000E+00	 0.00000E+00	 0.00000E+00	 1.00000E+00	 0.00000E+00	 0.00000E+00	 1.00000E+00	 0.00000E+00	 0.00000E+00	 1.00000E+00	 0.00000E+00	 0.00000E+00	 0.00000E+00	 0.00000E+00	 1.00000E+00	 0.00000E+00	 0.00000E+00	 0.00000E+00	 7.50000E-01	 0.00000E+00	 2.50000E-01	 0.00000E+00	 1.00000E+00	 0.00000E+00	 0.00000E+00	 0.00000E+00	 1.00000E+00	 0.00000E+00	 0.00000E+00	 0.00000E+00	 1.00000E+00	 0.00000E+00	 0.00000E+00	 0.00000E+00	 0.00000E+00	 0.00000E+00	 1.00000E+00	 0.00000E+00	 1.00000E+00	 0.00000E+00	 0.00000E+00	 0.00000E+00	 0.00000E+00	 1.00000E+00	 0.00000E+00	 0.00000E+00	 1.00000E+00	 0.00000E+00	 0.00000E+00	 0.00000E+00	 0.00000E+00	 0.00000E+00	 1.00000E+00	 0.00000E+00	 1.00000E+00	 0.00000E+00	 0.00000E+00	 0.00000E+00	 1.00000E+00	 0.00000E+00	 0.00000E+00	 0.00000E+00	 1.00000E+00	 0.00000E+00	 0.00000E+00	 0.00000E+00	 0.00000E+00	 0.00000E+00	 1.00000E+00	 0.00000E+00	 1.00000E+00	 0.00000E+00	 0.00000E+00	 0.00000E+00	 0.00000E+00	 1.00000E+00	 0.00000E+00	 0.00000E+00	 0.00000E+00	 1.00000E+00	 0.00000E+00	 0.00000E+00	 1.00000E+00	 0.00000E+00	 0.00000E+00	 0.00000E+00	 0.00000E+00	 1.00000E+00	 0.00000E+00	 1.00000E+00	 0.00000E+00	 0.00000E+00	 0.00000E+00	 1.00000E+00	 0.00000E+00	 0.00000E+00	 0.00000E+00	 0.00000E+00	 1.00000E+00	 0.00000E+00	 0.00000E+00	 0.00000E+00	 1.00000E+00	 0.00000E+00	 0.00000E+00	 0.00000E+00	 1.00000E+00	 0.00000E+00	 0.00000E+00	 0.00000E+00	 1.00000E+00	 0.00000E+00	 0.00000E+00	 0.00000E+00	 0.00000E+00	 1.00000E+00	 0.00000E+00	 0.00000E+00	 0.00000E+00	 1.00000E+00	 0.00000E+00	 0.00000E+00	 7.50000E-01	 0.00000E+00	 2.50000E-01	 0.00000E+00	 0.00000E+00	 1.00000E+00	 0.00000E+00	 0.00000E+00	 1.00000E+00	 0.00000E+00	 0.00000E+00	 0.00000E+00	 0.00000E+00	 1.00000E+00	 0.00000E+00	 0.00000E+00	 0.00000E+00	 1.00000E+00	 0.00000E+00	 1.00000E+00	 0.00000E+00	 0.00000E+00	 0.00000E+00	 0.00000E+00	 1.00000E+00	 0.00000E+00	 0.00000E+00	 0.00000E+00	 1.00000E+00	 0.00000E+00	 0.00000E+00	 0.00000E+00	 0.00000E+00	 1.00000E+00	 0.00000E+00	 0.00000E+00	 1.00000E+00	 0.00000E+00	 0.00000E+00	 0.00000E+00	 0.00000E+00	 1.00000E+00	 0.00000E+00	 0.00000E+00	 1.00000E+00	 0.00000E+00	 0.00000E+00	 0.00000E+00	 1.00000E+00	 0.00000E+00	 0.00000E+00	 1.00000E+00	 0.00000E+00	 0.00000E+00	 0.00000E+00	 1.00000E+00	 0.00000E+00	 0.00000E+00	 0.00000E+00	 0.00000E+00	 0.00000E+00	 1.00000E+00	 0.00000E+00	 0.00000E+00	 0.00000E+00	 1.00000E+00	 0.00000E+00	 1.00000E+00	 0.00000E+00	 0.00000E+00	 0.00000E+00	 1.00000E+00	 0.00000E+00	 0.00000E+00	 0.00000E+00	 0.00000E+00	 1.00000E+00	 0.00000E+00	 0.00000E+00	 1.00000E+00	 0.00000E+00	 0.00000E+00	 0.00000E+00	 1.00000E+00	 0.00000E+00	 0.00000E+00	 0.00000E+00	 0.00000E+00	 0.00000E+00	 1.00000E+00	 0.00000E+00	 1.00000E+00	 0.00000E+00	 0.00000E+00	 0.00000E+00	 0.00000E+00	 0.00000E+00	 1.00000E+00	 0.00000E+00	 1.00000E+00	 0.00000E+00	 0.00000E+00	 0.00000E+00	 0.00000E+00	 0.00000E+00	 1.00000E+00	 0.00000E+00	 0.00000E+00	 1.00000E+00	 0.00000E+00	 0.00000E+00	 0.00000E+00	 0.00000E+00	 1.00000E+00	 0.00000E+00	 0.00000E+00	 0.00000E+00	 0.00000E+00	 1.00000E+00	 0.00000E+00	 0.00000E+00	 1.00000E+00	 0.00000E+00	 0.00000E+00	 1.00000E+00	 0.00000E+00	 0.00000E+00	 0.00000E+00	 1.00000E+00	 0.00000E+00	 0.00000E+00	 0.00000E+00	 1.00000E+00	 0.00000E+00	 0.00000E+00	 0.00000E+00	 7.50000E-01	 0.00000E+00	 2.50000E-01	 0.00000E+00	 0.00000E+00	 0.00000E+00	 1.00000E+00	 0.00000E+00	 0.00000E+00	 1.00000E+00	 0.00000E+00	 0.00000E+00	 1.00000E+00	 0.00000E+00	 0.00000E+00	 0.00000E+00	 7.50000E-01	 0.00000E+00	 2.50000E-01	 0.00000E+00	 0.00000E+00	 1.00000E+00	 0.00000E+00	 0.00000E+00	 1.00000E+00	 0.00000E+00	 0.00000E+00	 0.00000E+00	 1.00000E+00	 0.00000E+00	 0.00000E+00	 0.00000E+00	 1.00000E+00	 0.00000E+00	 0.00000E+00	 0.00000E+00	 1.00000E+00	 0.00000E+00	 0.00000E+00	 0.00000E+00	 0.00000E+00	 1.00000E+00	 0.00000E+00	 0.00000E+00	 0.00000E+00	 1.00000E+00	 0.00000E+00	 1.00000E+00	 0.00000E+00	 0.00000E+00	 0.00000E+00	 1.00000E+00	 0.00000E+00	 0.00000E+00	 0.00000E+00	 1.00000E+00	 0.00000E+00	 0.00000E+00	 0.00000E+00	 0.00000E+00	 1.00000E+00	 0.00000E+00	 0.00000E+00	 0.00000E+00	 0.00000E+00	 1.00000E+00	 0.00000E+00	 0.00000E+00	 0.00000E+00	 1.00000E+00	 0.00000E+00	 0.00000E+00	 0.00000E+00	 0.00000E+00	 1.00000E+00	 0.00000E+00	 0.00000E+00	 1.00000E+00	 0.00000E+00	 0.00000E+00	 7.50000E-01	 0.00000E+00	 2.50000E-01	 0.00000E+00	 0.00000E+00	 1.00000E+00	 0.00000E+00	 0.00000E+00	 7.50000E-01	 0.00000E+00	 2.50000E-01	 0.00000E+00	 0.00000E+00	 1.00000E+00	 0.00000E+00	 0.00000E+00	 0.00000E+00	 0.00000E+00	 1.00000E+00	 0.00000E+00	 0.00000E+00	 1.00000E+00	 0.00000E+00	 0.00000E+00	 1.00000E+00	 0.00000E+00	 0.00000E+00	 0.00000E+00	 0.00000E+00	 0.00000E+00	 1.00000E+00	 0.00000E+00	 7.50000E-01	 0.00000E+00	 2.50000E-01	 0.00000E+00	 0.00000E+00	 1.00000E+00	 0.00000E+00	 0.00000E+00	 2.50000E-01	 0.00000E+00	 7.50000E-01	 2.50000E-01	 0.00000E+00	 7.50000E-01	 0.00000E+00	 0.00000E+00	 0.00000E+00	 1.00000E+00	 0.00000E+00	 0.00000E+00	 1.00000E+00	 0.00000E+00	 0.00000E+00	 1.00000E+00	 0.00000E+00	 0.00000E+00	 0.00000E+00	 0.00000E+00	 0.00000E+00	 0.00000E+00	 1.00000E+00	 0.00000E+00	 0.00000E+00	 0.00000E+00	 1.00000E+00	 0.00000E+00	 0.00000E+00	 1.00000E+00	 0.00000E+00	 0.00000E+00	 1.00000E+00	 0.00000E+00	 0.00000E+00	 0.00000E+00	 1.00000E+00	 0.00000E+00	 0.00000E+00	 0.00000E+00	 0.00000E+00	 0.00000E+00	 1.00000E+00	 0.00000E+00	 0.00000E+00	 0.00000E+00	 1.00000E+00	 0.00000E+00	 1.00000E+00	 0.00000E+00	 0.00000E+00	 0.00000E+00	 0.00000E+00	 0.00000E+00	 1.00000E+00	 0.00000E+00	 0.00000E+00	 0.00000E+00	 1.00000E+00	 0.00000E+00	 0.00000E+00	 0.00000E+00	 1.00000E+00	 0.00000E+00	 1.00000E+00	 0.00000E+00	 0.00000E+00	 1.00000E+00	 0.00000E+00	 0.00000E+00	 0.00000E+00	 0.00000E+00	 2.50000E-01	 0.00000E+00	 7.50000E-01	 0.00000E+00	 0.00000E+00	 0.00000E+00	 1.00000E+00	 1.00000E+00	 0.00000E+00	 0.00000E+00	 0.00000E+00	 0.00000E+00	 0.00000E+00	 0.00000E+00	 1.00000E+00	 0.00000E+00	 7.50000E-01	 0.00000E+00	 2.50000E-01	 0.00000E+00	 0.00000E+00	 0.00000E+00	 1.00000E+00	 1.00000E+00	 0.00000E+00	 0.00000E+00	 0.00000E+00	 0.00000E+00	 0.00000E+00	 0.00000E+00	 1.00000E+00	 0.00000E+00	 1.00000E+00	 0.00000E+00	 0.00000E+00	 0.00000E+00	 0.00000E+00	 1.00000E+00	 0.00000E+00	 0.00000E+00	 0.00000E+00	 0.00000E+00	 1.00000E+00	 0.00000E+00	 0.00000E+00	 0.00000E+00	 1.00000E+00	 0.00000E+00	 0.00000E+00	 1.00000E+00	 0.00000E+00	 0.00000E+00	 1.00000E+00	 0.00000E+00	 0.00000E+00	 0.00000E+00	 0.00000E+00	 1.00000E+00	 0.00000E+00	 7.50000E-01	 0.00000E+00	 2.50000E-01	 0.00000E+00	-9.90000E+01	-9.90000E+01	-9.90000E+01	-9.90000E+01	 0.00000E+00	 0.00000E+00	 1.00000E+00	 0.00000E+00	 0.00000E+00	 0.00000E+00	 7.50000E-01	 2.50000E-01	 0.00000E+00	 0.00000E+00	 1.00000E+00	 0.00000E+00	 0.00000E+00	 0.00000E+00	 1.00000E+00	 0.00000E+00	 1.00000E+00	 0.00000E+00	 0.00000E+00	 0.00000E+00	 0.00000E+00	 1.00000E+00	 0.00000E+00	 0.00000E+00	 0.00000E+00	 0.00000E+00	 0.00000E+00	 1.00000E+00	 0.00000E+00	 0.00000E+00	 0.00000E+00	 1.00000E+00	 0.00000E+00	 0.00000E+00	 1.00000E+00	 0.00000E+00	 0.00000E+00	 0.00000E+00	 1.00000E+00	 0.00000E+00	 0.00000E+00	 1.00000E+00	 0.00000E+00	 0.00000E+00	 0.00000E+00	 1.00000E+00	 0.00000E+00	 0.00000E+00	 2.50000E-01	 0.00000E+00	 7.50000E-01	 0.00000E+00	 0.00000E+00	 0.00000E+00	 0.00000E+00	 1.00000E+00	 0.00000E+00	 0.00000E+00	 1.00000E+00	 0.00000E+00	 0.00000E+00	 0.00000E+00	 1.00000E+00	 0.00000E+00	 0.00000E+00	 0.00000E+00	 1.00000E+00	 0.00000E+00	-9.90000E+01	-9.90000E+01	-9.90000E+01	-9.90000E+01	-9.90000E+01	-9.90000E+01	-9.90000E+01	-9.90000E+01	-9.90000E+01	-9.90000E+01	-9.90000E+01	-9.90000E+01	-9.90000E+01	-9.90000E+01	-9.90000E+01	-9.90000E+01	 0.00000E+00	 1.00000E+00	 0.00000E+00	 0.00000E+00	 0.00000E+00	 0.00000E+00	 1.00000E+00	 0.00000E+00	 0.00000E+00	 0.00000E+00	 1.00000E+00	 0.00000E+00	 1.00000E+00	 0.00000E+00	 0.00000E+00	 0.00000E+00	 0.00000E+00	 0.00000E+00	 0.00000E+00	 1.00000E+00	 1.00000E+00	 0.00000E+00	 0.00000E+00	 0.00000E+00	 0.00000E+00	 0.00000E+00	 0.00000E+00	 1.00000E+00	 0.00000E+00	 0.00000E+00	 0.00000E+00	 1.00000E+00	 0.00000E+00	 0.00000E+00	 1.00000E+00	 0.00000E+00	 0.00000E+00	 0.00000E+00	 1.00000E+00	 0.00000E+00	 0.00000E+00	 1.00000E+00	 0.00000E+00	 0.00000E+00	 0.00000E+00	 1.00000E+00	 0.00000E+00	 0.00000E+00	 0.00000E+00	 0.00000E+00	 0.00000E+00	 1.00000E+00	 0.00000E+00	 1.00000E+00	 0.00000E+00	 0.00000E+00	 0.00000E+00	 1.00000E+00	 0.00000E+00	 0.00000E+00	 0.00000E+00	 1.00000E+00	 0.00000E+00	 0.00000E+00	 0.00000E+00	 0.00000E+00	 1.00000E+00	 0.00000E+00	 0.00000E+00	 0.00000E+00	 0.00000E+00	 1.00000E+00	 0.00000E+00	 0.00000E+00	 1.00000E+00	 0.00000E+00	 0.00000E+00	 0.00000E+00	 0.00000E+00	 1.00000E+00	 0.00000E+00	 0.00000E+00	 1.00000E+00	 0.00000E+00	 0.00000E+00	 1.00000E+00	 0.00000E+00	 0.00000E+00	 0.00000E+00	 1.00000E+00	 0.00000E+00	 0.00000E+00	 0.00000E+00	 0.00000E+00	 1.00000E+00	 0.00000E+00	 1.00000E+00	 0.00000E+00	 0.00000E+00	 0.00000E+00	 1.00000E+00	 0.00000E+00	 0.00000E+00	 0.00000E+00	 0.00000E+00	 1.00000E+00	 0.00000E+00	 0.00000E+00	 0.00000E+00	 0.00000E+00	 1.00000E+00	 0.00000E+00	 0.00000E+00	 0.00000E+00	 1.00000E+00	 0.00000E+00	 0.00000E+00	 1.00000E+00	 0.00000E+00	 0.00000E+00	 0.00000E+00	 1.00000E+00	 0.00000E+00	 0.00000E+00	 0.00000E+00	 7.50000E-01	 0.00000E+00	 2.50000E-01	 0.00000E+00	 0.00000E+00	 1.00000E+00	 0.00000E+00	 0.00000E+00	 1.00000E+00	 0.00000E+00	 0.00000E+00	 0.00000E+00	 0.00000E+00	 1.00000E+00	 0.00000E+00	 0.00000E+00	 0.00000E+00	 1.00000E+00	 0.00000E+00	 0.00000E+00	 0.00000E+00	 0.00000E+00	 1.00000E+00	 0.00000E+00	 0.00000E+00	 0.00000E+00	 1.00000E+00	 0.00000E+00	 0.00000E+00	 1.00000E+00	 0.00000E+00	 0.00000E+00	 0.00000E+00	 1.00000E+00	 0.00000E+00	 0.00000E+00	 1.00000E+00	 0.00000E+00	 0.00000E+00	 0.00000E+00	 1.00000E+00	 0.00000E+00	 0.00000E+00	 0.00000E+00	 0.00000E+00	 0.00000E+00	 1.00000E+00	 1.00000E+00	 0.00000E+00	 0.00000E+00	 0.00000E+00	 1.00000E+00	 0.00000E+00	 0.00000E+00	 0.00000E+00	 1.00000E+00	 0.00000E+00	 0.00000E+00	 0.00000E+00	 0.00000E+00	 0.00000E+00	 0.00000E+00	 1.00000E+00	 1.00000E+00	 0.00000E+00	 0.00000E+00	 0.00000E+00	 0.00000E+00	 1.00000E+00	 0.00000E+00	 0.00000E+00	 0.00000E+00	 0.00000E+00	 1.00000E+00	 0.00000E+00	 1.00000E+00	 0.00000E+00	 0.00000E+00	 0.00000E+00	 0.00000E+00	 0.00000E+00	 1.00000E+00	 0.00000E+00	 0.00000E+00	 0.00000E+00	 0.00000E+00	 1.00000E+00	 0.00000E+00	 0.00000E+00	 0.00000E+00	 1.00000E+00	 0.00000E+00	 0.00000E+00	 1.00000E+00	 0.00000E+00	 0.00000E+00	 0.00000E+00	 0.00000E+00	 1.00000E+00	 0.00000E+00	 1.00000E+00	 0.00000E+00	 0.00000E+00	 0.00000E+00	 0.00000E+00	 1.00000E+00	 0.00000E+00	 0.00000E+00	 0.00000E+00	 0.00000E+00	 1.00000E+00	 0.00000E+00	 1.00000E+00	 0.00000E+00	 0.00000E+00	 0.00000E+00	 0.00000E+00	 1.00000E+00	 0.00000E+00	 0.00000E+00	 0.00000E+00	 1.00000E+00	 0.00000E+00	 0.00000E+00	 1.00000E+00	 0.00000E+00	 0.00000E+00	 0.00000E+00	 0.00000E+00	 1.00000E+00	 0.00000E+00	 1.00000E+00	 0.00000E+00	 0.00000E+00	 0.00000E+00	 0.00000E+00	 0.00000E+00	 0.00000E+00	 1.00000E+00	 0.00000E+00	 0.00000E+00	 1.00000E+00	 0.00000E+00	 0.00000E+00	 0.00000E+00	 1.00000E+00	 0.00000E+00	 1.00000E+00	 0.00000E+00	 0.00000E+00	 0.00000E+00	 0.00000E+00	 1.00000E+00	 0.00000E+00	 0.00000E+00	 0.00000E+00	 0.00000E+00	 1.00000E+00	 0.00000E+00	 0.00000E+00	 2.50000E-01	 0.00000E+00	 7.50000E-01	 0.00000E+00	 1.00000E+00	 0.00000E+00	 0.00000E+00	 0.00000E+00	 0.00000E+00	 1.00000E+00	 0.00000E+00	 0.00000E+00	 0.00000E+00	 0.00000E+00	 1.00000E+00	 0.00000E+00	 0.00000E+00	 1.00000E+00	 0.00000E+00	 2.50000E-01	 0.00000E+00	 7.50000E-01	 0.00000E+00	 0.00000E+00	 1.00000E+00	 0.00000E+00	 0.00000E+00	 0.00000E+00	 0.00000E+00	 1.00000E+00	 0.00000E+00	 0.00000E+00	 0.00000E+00	 0.00000E+00	 1.00000E+00	 0.00000E+00	 0.00000E+00	 0.00000E+00	 1.00000E+00	 0.00000E+00	 1.00000E+00	 0.00000E+00	 0.00000E+00	 0.00000E+00	 0.00000E+00	 1.00000E+00	 0.00000E+00	 0.00000E+00	 0.00000E+00	 1.00000E+00	 0.00000E+00	 0.00000E+00	 0.00000E+00	 0.00000E+00	 1.00000E+00	 0.00000E+00	 0.00000E+00	 1.00000E+00	 0.00000E+00	 0.00000E+00	 0.00000E+00	 1.00000E+00	 0.00000E+00	 0.00000E+00	 0.00000E+00	 0.00000E+00	 1.00000E+00	 0.00000E+00	 1.00000E+00	 0.00000E+00	 0.00000E+00	 1.00000E+00	 0.00000E+00	 0.00000E+00	 0.00000E+00	 1.00000E+00	 0.00000E+00	 0.00000E+00	 0.00000E+00	 1.00000E+00	 0.00000E+00	 0.00000E+00	 0.00000E+00	 0.00000E+00	 0.00000E+00	 0.00000E+00	 1.00000E+00	 1.00000E+00	 0.00000E+00	 0.00000E+00	 0.00000E+00	 1.00000E+00	 0.00000E+00	 0.00000E+00	 0.00000E+00	 1.00000E+00	 0.00000E+00	 0.00000E+00	 0.00000E+00	-9.90000E+01	-9.90000E+01	-9.90000E+01	-9.90000E+01	-9.90000E+01	-9.90000E+01	-9.90000E+01	-9.90000E+01	 0.00000E+00	 1.00000E+00	 0.00000E+00	 0.00000E+00	 0.00000E+00	 1.00000E+00	 0.00000E+00	 0.00000E+00	 0.00000E+00	 0.00000E+00	 0.00000E+00	 1.00000E+00	 0.00000E+00	 1.00000E+00	 0.00000E+00	 0.00000E+00	 0.00000E+00	 0.00000E+00	 1.00000E+00	 0.00000E+00	 1.00000E+00	 0.00000E+00	 0.00000E+00	 0.00000E+00	 0.00000E+00	 0.00000E+00	 1.00000E+00	 0.00000E+00	 0.00000E+00	 1.00000E+00	 0.00000E+00	 0.00000E+00	 0.00000E+00	 0.00000E+00	 0.00000E+00	 1.00000E+00	 0.00000E+00	 1.00000E+00	 0.00000E+00	 0.00000E+00	 0.00000E+00	 1.00000E+00	 0.00000E+00	 0.00000E+00	 0.00000E+00	 1.00000E+00	 0.00000E+00	 0.00000E+00	 0.00000E+00	 0.00000E+00	 1.00000E+00	 0.00000E+00	 0.00000E+00	 0.00000E+00	 0.00000E+00	 1.00000E+00	 0.00000E+00	 7.50000E-01	 0.00000E+00	 2.50000E-01	 5.00000E-01	 0.00000E+00	 5.00000E-01	 0.00000E+00	 0.00000E+00	 1.00000E+00	 0.00000E+00	 0.00000E+00	 0.00000E+00	 0.00000E+00	 1.00000E+00	 0.00000E+00	 0.00000E+00	 1.00000E+00	 0.00000E+00	 0.00000E+00	 0.00000E+00	 0.00000E+00	 1.00000E+00	 0.00000E+00	 0.00000E+00	 0.00000E+00	 0.00000E+00	 1.00000E+00	 0.00000E+00	 0.00000E+00	 1.00000E+00	 0.00000E+00	 0.00000E+00	 0.00000E+00	 1.00000E+00	 0.00000E+00	 0.00000E+00	 1.00000E+00	 0.00000E+00	 0.00000E+00	 0.00000E+00	 0.00000E+00	 0.00000E+00	 1.00000E+00	 0.00000E+00	 1.00000E+00	 0.00000E+00	 0.00000E+00	 1.00000E+00	 0.00000E+00	 0.00000E+00	 0.00000E+00	 0.00000E+00	 7.50000E-01	 0.00000E+00	 2.50000E-01	 0.00000E+00	 7.50000E-01	 0.00000E+00	 2.50000E-01	 0.00000E+00	 0.00000E+00	 1.00000E+00	 0.00000E+00	 1.00000E+00	 0.00000E+00	 0.00000E+00	 0.00000E+00	 0.00000E+00	 1.00000E+00	 0.00000E+00	 0.00000E+00	 0.00000E+00	 1.00000E+00	 0.00000E+00	 0.00000E+00	 0.00000E+00	 1.00000E+00	 0.00000E+00	 0.00000E+00	 0.00000E+00	 0.00000E+00	 0.00000E+00	 1.00000E+00	 0.00000E+00	 0.00000E+00	 1.00000E+00	 0.00000E+00	 1.00000E+00	 0.00000E+00	 0.00000E+00	 0.00000E+00	 7.50000E-01	 0.00000E+00	 0.00000E+00	 2.50000E-01	 0.00000E+00	 0.00000E+00	 1.00000E+00	 0.00000E+00	 0.00000E+00	 1.00000E+00	 0.00000E+00	 0.00000E+00	 0.00000E+00	 0.00000E+00	 1.00000E+00	 0.00000E+00	 0.00000E+00	 0.00000E+00	 0.00000E+00	 1.00000E+00	 0.00000E+00	 0.00000E+00	 0.00000E+00	 1.00000E+00	 0.00000E+00	 0.00000E+00	 1.00000E+00	 0.00000E+00	 0.00000E+00	 0.00000E+00	 0.00000E+00	 1.00000E+00	 0.00000E+00	 2.50000E-01	 7.50000E-01	 0.00000E+00	 1.00000E+00	 0.00000E+00	 0.00000E+00	 0.00000E+00	 1.00000E+00	 0.00000E+00	 0.00000E+00	 0.00000E+00	 2.50000E-01	 7.50000E-01	 0.00000E+00	 0.00000E+00	 1.00000E+00	 0.00000E+00	 0.00000E+00	 0.00000E+00	 2.50000E-01	 0.00000E+00	 7.50000E-01	 0.00000E+00	 0.00000E+00	 1.00000E+00	 0.00000E+00	 0.00000E+00	 0.00000E+00	 0.00000E+00	 1.00000E+00	 0.00000E+00	 0.00000E+00	 1.00000E+00	 0.00000E+00	 0.00000E+00	 1.00000E+00	 0.00000E+00	 0.00000E+00	 0.00000E+00	 0.00000E+00	 1.00000E+00	 0.00000E+00	 0.00000E+00	 0.00000E+00	 0.00000E+00	 1.00000E+00	 0.00000E+00	 0.00000E+00	 1.00000E+00	 0.00000E+00	 0.00000E+00	 1.00000E+00	 0.00000E+00	 0.00000E+00	 0.00000E+00	 0.00000E+00	 0.00000E+00	 0.00000E+00	 1.00000E+00	 0.00000E+00	 1.00000E+00	 0.00000E+00	 0.00000E+00
Gof_1_Cyprus      	[4]	 1.00000E+00	 0.00000E+00	 0.00000E+00	 0.00000E+00	 0.00000E+00	 0.00000E+00	 0.00000E+00	 1.00000E+00	 0.00000E+00	 0.00000E+00	 0.00000E+00	 1.00000E+00	 0.00000E+00	 0.00000E+00	 1.00000E+00	 0.00000E+00	 0.00000E+00	 0.00000E+00	 0.00000E+00	 1.00000E+00	 0.00000E+00	 1.00000E+00	 0.00000E+00	 0.00000E+00	 0.00000E+00	 0.00000E+00	 1.00000E+00	 0.00000E+00	 1.00000E+00	 0.00000E+00	 0.00000E+00	 0.00000E+00	 1.00000E+00	 0.00000E+00	 0.00000E+00	 0.00000E+00	 1.00000E+00	 0.00000E+00	 0.00000E+00	 0.00000E+00	 0.00000E+00	 1.00000E+00	 0.00000E+00	 0.00000E+00	 0.00000E+00	 1.00000E+00	 0.00000E+00	 0.00000E+00	 0.00000E+00	 0.00000E+00	 0.00000E+00	 1.00000E+00	 0.00000E+00	 0.00000E+00	 1.00000E+00	 0.00000E+00	 0.00000E+00	 1.00000E+00	 0.00000E+00	 0.00000E+00	 0.00000E+00	 1.00000E+00	 0.00000E+00	 0.00000E+00	 0.00000E+00	 0.00000E+00	 0.00000E+00	 1.00000E+00	 1.00000E+00	 0.00000E+00	 0.00000E+00	 0.00000E+00	 0.00000E+00	 0.00000E+00	 1.00000E+00	 0.00000E+00	 0.00000E+00	 1.00000E+00	 0.00000E+00	 0.00000E+00	 1.00000E+00	 0.00000E+00	 0.00000E+00	 0.00000E+00	 0.00000E+00	 0.00000E+00	 1.00000E+00	 0.00000E+00	 1.00000E+00	 0.00000E+00	 0.00000E+00	 0.00000E+00	 1.00000E+00	 0.00000E+00	 0.00000E+00	 0.00000E+00	 0.00000E+00	 1.00000E+00	 0.00000E+00	 0.00000E+00	 0.00000E+00	 0.00000E+00	 1.00000E+00	 0.00000E+00	 1.00000E+00	 0.00000E+00	 0.00000E+00	 0.00000E+00	 0.00000E+00	 1.00000E+00	 0.00000E+00	 0.00000E+00	 0.00000E+00	 1.00000E+00	 0.00000E+00	 0.00000E+00	 0.00000E+00	 1.00000E+00	 0.00000E+00	 0.00000E+00	 0.00000E+00	 0.00000E+00	 1.00000E+00	 0.00000E+00	 0.00000E+00	 1.00000E+00	 0.00000E+00	 0.00000E+00	 0.00000E+00	 0.00000E+00	 1.00000E+00	 0.00000E+00	 1.00000E+00	 0.00000E+00	 0.00000E+00	 0.00000E+00	 1.00000E+00	 0.00000E+00	 0.00000E+00	 0.00000E+00	 0.00000E+00	 1.00000E+00	 0.00000E+00	 0.00000E+00	 0.00000E+00	 1.00000E+00	 0.00000E+00	 0.00000E+00	 0.00000E+00	 1.00000E+00	 0.00000E+00	 0.00000E+00	 0.00000E+00	 0.00000E+00	 1.00000E+00	 0.00000E+00	 0.00000E+00	 0.00000E+00	 0.00000E+00	 1.00000E+00	 0.00000E+00	 0.00000E+00	 0.00000E+00	 1.00000E+00	 0.00000E+00	 0.00000E+00	 0.00000E+00	 1.00000E+00	 0.00000E+00	 0.00000E+00	 0.00000E+00	 1.00000E+00	-9.90000E+01	-9.90000E+01	-9.90000E+01	-9.90000E+01	 1.00000E+00	 0.00000E+00	 0.00000E+00	 0.00000E+00	 0.00000E+00	 0.00000E+00	 0.00000E+00	 1.00000E+00	 0.00000E+00	 1.00000E+00	 0.00000E+00	 0.00000E+00	 1.00000E+00	 0.00000E+00	 0.00000E+00	 0.00000E+00	 0.00000E+00	 0.00000E+00	 1.00000E+00	 0.00000E+00	 0.00000E+00	 0.00000E+00	 1.00000E+00	 0.00000E+00	 0.00000E+00	 0.00000E+00	 1.00000E+00	 0.00000E+00	 0.00000E+00	 0.00000E+00	 0.00000E+00	 1.00000E+00	 0.00000E+00	 0.00000E+00	 1.00000E+00	 0.00000E+00	 0.00000E+00	 1.00000E+00	 0.00000E+00	 0.00000E+00	 0.00000E+00	 0.00000E+00	 1.00000E+00	 0.00000E+00	 0.00000E+00	 1.00000E+00	 0.00000E+00	 0.00000E+00	 1.00000E+00	 0.00000E+00	 0.00000E+00	 0.00000E+00	 1.00000E+00	 0.00000E+00	 0.00000E+00	 0.00000E+00	 0.00000E+00	 0.00000E+00	 1.00000E+00	 0.00000E+00	 0.00000E+00	 1.00000E+00	 0.00000E+00	 0.00000E+00	 0.00000E+00	 0.00000E+00	 0.00000E+00	 1.00000E+00	 0.00000E+00	 0.00000E+00	 0.00000E+00	 1.00000E+00	 0.00000E+00	 1.00000E+00	 0.00000E+00	 0.00000E+00	 0.00000E+00	 0.00000E+00	 1.00000E+00	 0.00000E+00	 0.00000E+00	 0.00000E+00	 0.00000E+00	 1.00000E+00	 0.00000E+00	 0.00000E+00	 1.00000E+00	 0.00000E+00	 0.00000E+00	 1.00000E+00	 0.00000E+00	 0.00000E+00	 0.00000E+00	 0.00000E+00	 0.00000E+00	 1.00000E+00	 0.00000E+00	 0.00000E+00	 1.00000E+00	 0.00000E+00	 0.00000E+00	 1.00000E+00	 0.00000E+00	 0.00000E+00	 0.00000E+00	 0.00000E+00	 1.00000E+00	 0.00000E+00	 0.00000E+00	 0.00000E+00	 1.00000E+00	 0.00000E+00	 0.00000E+00	 0.00000E+00	 0.00000E+00	 1.00000E+00	 0.00000E+00	 1.00000E+00	 0.00000E+00	 0.00000E+00	 0.00000E+00	 0.00000E+00	 1.00000E+00	 0.00000E+00	 0.00000E+00	 0.00000E+00	 1.00000E+00	 0.00000E+00	 1.00000E+00	 0.00000E+00	 0.00000E+00	 0.00000E+00	 0.00000E+00	 0.00000E+00	 0.00000E+00	 1.00000E+00	 0.00000E+00	 1.00000E+00	 0.00000E+00	 0.00000E+00	 0.00000E+00	 0.00000E+00	 1.00000E+00	 0.00000E+00	 1.00000E+00	 0.00000E+00	 0.00000E+00	 0.00000E+00	 0.00000E+00	 0.00000E+00	 0.00000E+00	 1.00000E+00	 0.00000E+00	 0.00000E+00	 1.00000E+00	 0.00000E+00	 0.00000E+00	 0.00000E+00	 1.00000E+00	 0.00000E+00	 0.00000E+00	 1.00000E+00	 0.00000E+00	 0.00000E+00	 1.00000E+00	 0.00000E+00	 0.00000E+00	 0.00000E+00	 0.00000E+00	 1.00000E+00	 0.00000E+00	 0.00000E+00	 0.00000E+00	 1.00000E+00	 0.00000E+00	 0.00000E+00	 0.00000E+00	 1.00000E+00	 0.00000E+00	 0.00000E+00	 0.00000E+00	 1.00000E+00	 0.00000E+00	 0.00000E+00	 0.00000E+00	 1.00000E+00	 0.00000E+00	 0.00000E+00	 0.00000E+00	 0.00000E+00	 0.00000E+00	 1.00000E+00	 0.00000E+00	 1.00000E+00	 0.00000E+00	 0.00000E+00	 0.00000E+00	 0.00000E+00	 1.00000E+00	 0.00000E+00	 0.00000E+00	 1.00000E+00	 0.00000E+00	 0.00000E+00	 0.00000E+00	 0.00000E+00	 0.00000E+00	 1.00000E+00	 0.00000E+00	 1.00000E+00	 0.00000E+00	 0.00000E+00	 0.00000E+00	 1.00000E+00	 0.00000E+00	 0.00000E+00	 0.00000E+00	 1.00000E+00	 0.00000E+00	 0.00000E+00	 0.00000E+00	 0.00000E+00	 0.00000E+00	 1.00000E+00	 0.00000E+00	 1.00000E+00	 0.00000E+00	 0.00000E+00	 0.00000E+00	 0.00000E+00	 1.00000E+00	 0.00000E+00	 0.00000E+00	 0.00000E+00	 1.00000E+00	 0.00000E+00	 0.00000E+00	 1.00000E+00	 0.00000E+00	 0.00000E+00	 0.00000E+00	 0.00000E+00	 1.00000E+00	 0.00000E+00	 1.00000E+00	 0.00000E+00	 0.00000E+00	 0.00000E+00	 1.00000E+00	 0.00000E+00	 0.00000E+00	 0.00000E+00	 0.00000E+00	 1.00000E+00	 0.00000E+00	 0.00000E+00	 0.00000E+00	 1.00000E+00	 0.00000E+00	 0.00000E+00	 0.00000E+00	 1.00000E+00	 0.00000E+00	 0.00000E+00	 0.00000E+00	 1.00000E+00	 0.00000E+00	 0.00000E+00	 0.00000E+00	 0.00000E+00	 1.00000E+00	 0.00000E+00	 0.00000E+00	 0.00000E+00	 1.00000E+00	 0.00000E+00	 0.00000E+00	 1.00000E+00	 0.00000E+00	 0.00000E+00	 0.00000E+00	 0.00000E+00	 1.00000E+00	 0.00000E+00	 0.00000E+00	 1.00000E+00	 0.00000E+00	 0.00000E+00	 0.00000E+00	 0.00000E+00	 1.00000E+00	 0.00000E+00	 0.00000E+00	 0.00000E+00	 1.00000E+00	 0.00000E+00	 1.00000E+00	 0.00000E+00	 0.00000E+00	 0.00000E+00	 0.00000E+00	 1.00000E+00	 0.00000E+00	 0.00000E+00	 0.00000E+00	 1.00000E+00	 0.00000E+00	 0.00000E+00	 0.00000E+00	 0.00000E+00	 1.00000E+00	 0.00000E+00	 0.00000E+00	 1.00000E+00	 0.00000E+00	 0.00000E+00	 0.00000E+00	 0.00000E+00	 1.00000E+00	 0.00000E+00	 0.00000E+00	 1.00000E+00	 0.00000E+00	 0.00000E+00	 0.00000E+00	 1.00000E+00	 0.00000E+00	 0.00000E+00	 1.00000E+00	 0.00000E+00	 0.00000E+00	 0.00000E+00	 1.00000E+00	 0.00000E+00	 0.00000E+00	 0.00000E+00	 0.00000E+00	 0.00000E+00	 1.00000E+00	 0.00000E+00	 0.00000E+00	 0.00000E+00	 1.00000E+00	 0.00000E+00	 1.00000E+00	 0.00000E+00	 0.00000E+00	 0.00000E+00	 1.00000E+00	 0.00000E+00	 0.00000E+00	 0.00000E+00	 0.00000E+00	 1.00000E+00	 0.00000E+00	 0.00000E+00	 1.00000E+00	 0.00000E+00	 0.00000E+00	 0.00000E+00	 1.00000E+00	 0.00000E+00	 0.00000E+00	 0.00000E+00	 0.00000E+00	 0.00000E+00	 1.00000E+00	 0.00000E+00	 1.00000E+00	 0.00000E+00	 0.00000E+00	 0.00000E+00	 0.00000E+00	 0.00000E+00	 1.00000E+00	 0.00000E+00	 1.00000E+00	 0.00000E+00	 0.00000E+00	 0.00000E+00	 0.00000E+00	 0.00000E+00	 1.00000E+00	 0.00000E+00	 0.00000E+00	 1.00000E+00	 0.00000E+00	 0.00000E+00	 0.00000E+00	 0.00000E+00	 1.00000E+00	 0.00000E+00	 0.00000E+00	 0.00000E+00	 0.00000E+00	 1.00000E+00	 0.00000E+00	 0.00000E+00	 1.00000E+00	 0.00000E+00	 0.00000E+00	 1.00000E+00	 0.00000E+00	 0.00000E+00	 0.00000E+00	 1.00000E+00	 0.00000E+00	 0.00000E+00	 0.00000E+00	 1.00000E+00	 0.00000E+00	 0.00000E+00	 0.00000E+00	 0.00000E+00	 0.00000E+00	 1.00000E+00	 0.00000E+00	 0.00000E+00	 0.00000E+00	 1.00000E+00	 0.00000E+00	 0.00000E+00	 1.00000E+00	 0.00000E+00	 0.00000E+00	 0.00000E+00	 0.00000E+00	 1.00000E+00	 0.00000E+00	 1.00000E+00	 0.00000E+00	 0.00000E+00	 0.00000E+00	 0.00000E+00	 1.00000E+00	 0.00000E+00	 0.00000E+00	 1.00000E+00	 0.00000E+00	 0.00000E+00	 0.00000E+00	 1.00000E+00	 0.00000E+00	 0.00000E+00	 0.00000E+00	 1.00000E+00	 0.00000E+00	 0.00000E+00	 0.00000E+00	 1.00000E+00	 0.00000E+00	 0.00000E+00	 0.00000E+00	 0.00000E+00	 1.00000E+00	 0.00000E+00	 0.00000E+00	 0.00000E+00	 1.00000E+00	 0.00000E+00	 1.00000E+00	 0.00000E+00	 0.00000E+00	 0.00000E+00	 1.00000E+00	 0.00000E+00	 0.00000E+00	 0.00000E+00	 1.00000E+00	 0.00000E+00	 0.00000E+00	 0.00000E+00	 0.00000E+00	 1.00000E+00	 0.00000E+00	 0.00000E+00	 0.00000E+00	 0.00000E+00	 1.00000E+00	 0.00000E+00	 0.00000E+00	 0.00000E+00	 1.00000E+00	 0.00000E+00	 0.00000E+00	 0.00000E+00	 0.00000E+00	 1.00000E+00	 0.00000E+00	 0.00000E+00	 1.00000E+00	 0.00000E+00	 0.00000E+00	 1.00000E+00	 0.00000E+00	 0.00000E+00	 0.00000E+00	 0.00000E+00	 1.00000E+00	 0.00000E+00	 0.00000E+00	 1.00000E+00	 0.00000E+00	 0.00000E+00	 0.00000E+00	 0.00000E+00	 1.00000E+00	 0.00000E+00	 0.00000E+00	 0.00000E+00	 0.00000E+00	 1.00000E+00	 0.00000E+00	 0.00000E+00	 1.00000E+00	 0.00000E+00	 0.00000E+00	 1.00000E+00	 0.00000E+00	 0.00000E+00	 0.00000E+00	 0.00000E+00	 0.00000E+00	 1.00000E+00	 0.00000E+00	 1.00000E+00	 0.00000E+00	 0.00000E+00	 0.00000E+00	 0.00000E+00	 1.00000E+00	 0.00000E+00	 0.00000E+00	 0.00000E+00	 0.00000E+00	 1.00000E+00	 0.00000E+00	 0.00000E+00	 1.00000E+00	 0.00000E+00	 0.00000E+00	 0.00000E+00	 1.00000E+00	 0.00000E+00	 0.00000E+00	 1.00000E+00	 0.00000E+00	 0.00000E+00	 1.00000E+00	 0.00000E+00	 0.00000E+00	 0.00000E+00	 0.00000E+00	 0.00000E+00	 0.00000E+00	 1.00000E+00	 0.00000E+00	 1.00000E+00	 0.00000E+00	 0.00000E+00	 0.00000E+00	 0.00000E+00	 1.00000E+00	 0.00000E+00	 0.00000E+00	 1.00000E+00	 0.00000E+00	 0.00000E+00	 0.00000E+00	 1.00000E+00	 0.00000E+00	 0.00000E+00	 0.00000E+00	 0.00000E+00	 0.00000E+00	 1.00000E+00	 0.00000E+00	 0.00000E+00	 0.00000E+00	 1.00000E+00	 0.00000E+00	 1.00000E+00	 0.00000E+00	 0.00000E+00	 0.00000E+00	 0.00000E+00	 0.00000E+00	 1.00000E+00	 0.00000E+00	 0.00000E+00	 0.00000E+00	 1.00000E+00	 0.00000E+00	 0.00000E+00	 0.00000E+00	 1.00000E+00	 0.00000E+00	 1.00000E+00	 0.00000E+00	 0.00000E+00	 1.00000E+00	 0.00000E+00	 0.00000E+00	 0.00000E+00	 0.00000E+00	 0.00000E+00	 0.00000E+00	 1.00000E+00	 0.00000E+00	 0.00000E+00	 0.00000E+00	 1.00000E+00	 1.00000E+00	 0.00000E+00	 0.00000E+00	 0.00000E+00	 0.00000E+00	 0.00000E+00	 0.00000E+00	 1.00000E+00	 0.00000E+00	 0.00000E+00	 0.00000E+00	 1.00000E+00	 0.00000E+00	 0.00000E+00	 0.00000E+00	 1.00000E+00	 1.00000E+00	 0.00000E+00	 0.00000E+00	 0.00000E+00	 0.00000E+00	 0.00000E+00	 0.00000E+00	 1.00000E+00	 0.00000E+00	 1.00000E+00	 0.00000E+00	 0.00000E+00	 0.00000E+00	 0.00000E+00	 1.00000E+00	 0.00000E+00	 0.00000E+00	 0.00000E+00	 0.00000E+00	 1.00000E+00	 0.00000E+00	 0.00000E+00	 0.00000E+00	 1.00000E+00	 0.00000E+00	 0.00000E+00	 1.00000E+00	 0.00000E+00	 0.00000E+00	 1.00000E+00	 0.00000E+00	 0.00000E+00	 0.00000E+00	 0.00000E+00	 1.00000E+00	 0.00000E+00	 1.00000E+00	 0.00000E+00	 0.00000E+00	 0.00000E+00	-9.90000E+01	-9.90000E+01	-9.90000E+01	-9.90000E+01	 0.00000E+00	 0.00000E+00	 1.00000E+00	 0.00000E+00	 0.00000E+00	 0.00000E+00	 1.00000E+00	 0.00000E+00	 0.00000E+00	 0.00000E+00	 1.00000E+00	 0.00000E+00	 0.00000E+00	 0.00000E+00	 1.00000E+00	 0.00000E+00	 1.00000E+00	 0.00000E+00	 0.00000E+00	 0.00000E+00	 0.00000E+00	 1.00000E+00	 0.00000E+00	 0.00000E+00	 0.00000E+00	 0.00000E+00	 0.00000E+00	 1.00000E+00	 0.00000E+00	 0.00000E+00	 0.00000E+00	 1.00000E+00	 0.00000E+00	 0.00000E+00	 1.00000E+00	 0.00000E+00	 0.00000E+00	 0.00000E+00	 1.00000E+00	 0.00000E+00	 0.00000E+00	 1.00000E+00	 0.00000E+00	 0.00000E+00	 0.00000E+00	 1.00000E+00	 0.00000E+00	 0.00000E+00	 0.00000E+00	 0.00000E+00	 1.00000E+00	 0.00000E+00	 0.00000E+00	 0.00000E+00	 0.00000E+00	 1.00000E+00	 0.00000E+00	 0.00000E+00	 1.00000E+00	 0.00000E+00	 0.00000E+00	 0.00000E+00	 1.00000E+00	 0.00000E+00	 0.00000E+00	 0.00000E+00	 1.00000E+00	 0.00000E+00	-9.90000E+01	-9.90000E+01	-9.90000E+01	-9.90000E+01	-9.90000E+01	-9.90000E+01	-9.90000E+01	-9.90000E+01	-9.90000E+01	-9.90000E+01	-9.90000E+01	-9.90000E+01	-9.90000E+01	-9.90000E+01	-9.90000E+01	-9.90000E+01	 0.00000E+00	 1.00000E+00	 0.00000E+00	 0.00000E+00	 0.00000E+00	 0.00000E+00	 1.00000E+00	 0.00000E+00	 0.00000E+00	 0.00000E+00	 1.00000E+00	 0.00000E+00	 1.00000E+00	 0.00000E+00	 0.00000E+00	 0.00000E+00	 0.00000E+00	 0.00000E+00	 0.00000E+00	 1.00000E+00	 1.00000E+00	 0.00000E+00	 0.00000E+00	 0.00000E+00	 0.00000E+00	 0.00000E+00	 0.00000E+00	 1.00000E+00	 0.00000E+00	 0.00000E+00	 0.00000E+00	 1.00000E+00	 0.00000E+00	 0.00000E+00	 1.00000E+00	 0.00000E+00	 0.00000E+00	 0.00000E+00	 1.00000E+00	 0.00000E+00	 0.00000E+00	 1.00000E+00	 0.00000E+00	 0.00000E+00	 0.00000E+00	 1.00000E+00	 0.00000E+00	 0.00000E+00	 0.00000E+00	 0.00000E+00	 0.00000E+00	 1.00000E+00	 0.00000E+00	 1.00000E+00	 0.00000E+00	 0.00000E+00	 0.00000E+00	 1.00000E+00	 0.00000E+00	 0.00000E+00	 0.00000E+00	 1.00000E+00	 0.00000E+00	 0.00000E+00	 0.00000E+00	 0.00000E+00	 1.00000E+00	 0.00000E+00	 0.00000E+00	 0.00000E+00	 0.00000E+00	 1.00000E+00	 0.00000E+00	 0.00000E+00	 1.00000E+00	 0.00000E+00	 0.00000E+00	 0.00000E+00	 0.00000E+00	 1.00000E+00	 0.00000E+00	 0.00000E+00	 1.00000E+00	 0.00000E+00	 0.00000E+00	 1.00000E+00	 0.00000E+00	 0.00000E+00	 0.00000E+00	 1.00000E+00	 0.00000E+00	 0.00000E+00	 0.00000E+00	 0.00000E+00	 1.00000E+00	 0.00000E+00	 1.00000E+00	 0.00000E+00	 0.00000E+00	 0.00000E+00	 1.00000E+00	 0.00000E+00	 0.00000E+00	 0.00000E+00	 0.00000E+00	 1.00000E+00	 0.00000E+00	 0.00000E+00	 0.00000E+00	 0.00000E+00	 1.00000E+00	 0.00000E+00	 0.00000E+00	 0.00000E+00	 1.00000E+00	 0.00000E+00	 0.00000E+00	 1.00000E+00	 0.00000E+00	 0.00000E+00	 0.00000E+00	 1.00000E+00	 0.00000E+00	 0.00000E+00	 0.00000E+00	 1.00000E+00	 0.00000E+00	 0.00000E+00	 0.00000E+00	 0.00000E+00	 1.00000E+00	 0.00000E+00	 0.00000E+00	 1.00000E+00	 0.00000E+00	 0.00000E+00	 0.00000E+00	 0.00000E+00	 1.00000E+00	 0.00000E+00	 0.00000E+00	 0.00000E+00	 1.00000E+00	 0.00000E+00	 0.00000E+00	 0.00000E+00	 0.00000E+00	 1.00000E+00	 0.00000E+00	 0.00000E+00	 0.00000E+00	 1.00000E+00	 0.00000E+00	 0.00000E+00	 1.00000E+00	 0.00000E+00	 0.00000E+00	 0.00000E+00	 1.00000E+00	 0.00000E+00	 0.00000E+00	 1.00000E+00	 0.00000E+00	 0.00000E+00	 0.00000E+00	 1.00000E+00	 0.00000E+00	 0.00000E+00	 0.00000E+00	 0.00000E+00	 0.00000E+00	 1.00000E+00	 1.00000E+00	 0.00000E+00	 0.00000E+00	 0.00000E+00	 1.00000E+00	 0.00000E+00	 0.00000E+00	 0.00000E+00	 1.00000E+00	 0.00000E+00	 0.00000E+00	 0.00000E+00	 0.00000E+00	 0.00000E+00	 0.00000E+00	 1.00000E+00	 1.00000E+00	 0.00000E+00	 0.00000E+00	 0.00000E+00	 0.00000E+00	 1.00000E+00	 0.00000E+00	 0.00000E+00	 0.00000E+00	 0.00000E+00	 1.00000E+00	 0.00000E+00	 1.00000E+00	 0.00000E+00	 0.00000E+00	 0.00000E+00	 0.00000E+00	 0.00000E+00	 1.00000E+00	 0.00000E+00	 0.00000E+00	 0.00000E+00	 0.00000E+00	 1.00000E+00	 0.00000E+00	 0.00000E+00	 0.00000E+00	 1.00000E+00	 0.00000E+00	 0.00000E+00	 1.00000E+00	 0.00000E+00	 0.00000E+00	 0.00000E+00	 0.00000E+00	 1.00000E+00	 0.00000E+00	 1.00000E+00	 0.00000E+00	 0.00000E+00	 1.00000E+00	 0.00000E+00	 0.00000E+00	 0.00000E+00	 0.00000E+00	 1.00000E+00	 0.00000E+00	 0.00000E+00	 0.00000E+00	 1.00000E+00	 0.00000E+00	 0.00000E+00	 0.00000E+00	 0.00000E+00	 1.00000E+00	 0.00000E+00	 1.00000E+00	 0.00000E+00	 0.00000E+00	 0.00000E+00	 0.00000E+00	 1.00000E+00	 0.00000E+00	 0.00000E+00	 0.00000E+00	 0.00000E+00	 1.00000E+00	 0.00000E+00	 1.00000E+00	 0.00000E+00	 0.00000E+00	 0.00000E+00	 0.00000E+00	 1.00000E+00	 0.00000E+00	 0.00000E+00	 0.00000E+00	 0.00000E+00	 1.00000E+00	 0.00000E+00	 0.00000E+00	 0.00000E+00	 1.00000E+00	 0.00000E+00	 1.00000E+00	 0.00000E+00	 0.00000E+00	 0.00000E+00	 0.00000E+00	 1.00000E+00	 0.00000E+00	 0.00000E+00	 0.00000E+00	 0.00000E+00	 1.00000E+00	 0.00000E+00	 0.00000E+00	 0.00000E+00	 0.00000E+00	 1.00000E+00	 0.00000E+00	 1.00000E+00	 0.00000E+00	 0.00000E+00	 0.00000E+00	 0.00000E+00	 1.00000E+00	 0.00000E+00	 0.00000E+00	 0.00000E+00	 0.00000E+00	 1.00000E+00	 0.00000E+00	 0.00000E+00	 1.00000E+00	 0.00000E+00	 1.00000E+00	 0.00000E+00	 0.00000E+00	 0.00000E+00	 0.00000E+00	 1.00000E+00	 0.00000E+00	 0.00000E+00	 0.00000E+00	 0.00000E+00	 1.00000E+00	 0.00000E+00	 0.00000E+00	 0.00000E+00	 0.00000E+00	 1.00000E+00	 0.00000E+00	 0.00000E+00	 0.00000E+00	 1.00000E+00	 0.00000E+00	 1.00000E+00	 0.00000E+00	 0.00000E+00	 0.00000E+00	 0.00000E+00	 1.00000E+00	 0.00000E+00	 0.00000E+00	 0.00000E+00	 1.00000E+00	 0.00000E+00	 0.00000E+00	 0.00000E+00	 0.00000E+00	 1.00000E+00	 0.00000E+00	 0.00000E+00	 1.00000E+00	 0.00000E+00	 0.00000E+00	 0.00000E+00	 1.00000E+00	 0.00000E+00	 0.00000E+00	 0.00000E+00	 0.00000E+00	 1.00000E+00	 0.00000E+00	 1.00000E+00	 0.00000E+00	 0.00000E+00	 1.00000E+00	 0.00000E+00	 0.00000E+00	 0.00000E+00	 1.00000E+00	 0.00000E+00	 0.00000E+00	 0.00000E+00	 1.00000E+00	 0.00000E+00	 0.00000E+00	 0.00000E+00	 0.00000E+00	 0.00000E+00	 0.00000E+00	 1.00000E+00	 1.00000E+00	 0.00000E+00	 0.00000E+00	 0.00000E+00	 1.00000E+00	 0.00000E+00	 0.00000E+00	 0.00000E+00	 1.00000E+00	 0.00000E+00	 0.00000E+00	 0.00000E+00	-9.90000E+01	-9.90000E+01	-9.90000E+01	-9.90000E+01	-9.90000E+01	-9.90000E+01	-9.90000E+01	-9.90000E+01	 0.00000E+00	 1.00000E+00	 0.00000E+00	 0.00000E+00	 0.00000E+00	 1.00000E+00	 0.00000E+00	 0.00000E+00	 0.00000E+00	 0.00000E+00	 0.00000E+00	 1.00000E+00	 0.00000E+00	 1.00000E+00	 0.00000E+00	 0.00000E+00	 0.00000E+00	 0.00000E+00	 1.00000E+00	 0.00000E+00	 1.00000E+00	 0.00000E+00	 0.00000E+00	 0.00000E+00	 0.00000E+00	 0.00000E+00	 1.00000E+00	 0.00000E+00	 0.00000E+00	 1.00000E+00	 0.00000E+00	 0.00000E+00	 0.00000E+00	 0.00000E+00	 0.00000E+00	 1.00000E+00	 0.00000E+00	 1.00000E+00	 0.00000E+00	 0.00000E+00	 0.00000E+00	 1.00000E+00	 0.00000E+00	 0.00000E+00	 0.00000E+00	 1.00000E+00	 0.00000E+00	 0.00000E+00	 0.00000E+00	 0.00000E+00	 1.00000E+00	 0.00000E+00	 0.00000E+00	 0.00000E+00	 0.00000E+00	 1.00000E+00	 0.00000E+00	 1.00000E+00	 0.00000E+00	 0.00000E+00	 0.00000E+00	 0.00000E+00	 1.00000E+00	 0.00000E+00	 0.00000E+00	 1.00000E+00	 0.00000E+00	 0.00000E+00	 0.00000E+00	 0.00000E+00	 1.00000E+00	 0.00000E+00	 0.00000E+00	 1.00000E+00	 0.00000E+00	 0.00000E+00	 0.00000E+00	 0.00000E+00	 1.00000E+00	 0.00000E+00	 0.00000E+00	 0.00000E+00	 0.00000E+00	 1.00000E+00	 0.00000E+00	 0.00000E+00	 1.00000E+00	 0.00000E+00	 0.00000E+00	 0.00000E+00	 1.00000E+00	 0.00000E+00	 0.00000E+00	 1.00000E+00	 0.00000E+00	 0.00000E+00	 0.00000E+00	 0.00000E+00	 0.00000E+00	 1.00000E+00	 0.00000E+00	 1.00000E+00	 0.00000E+00	 0.00000E+00	 1.00000E+00	 0.00000E+00	 0.00000E+00	 0.00000E+00	 0.00000E+00	 1.00000E+00	 0.00000E+00	 0.00000E+00	 0.00000E+00	 1.00000E+00	 0.00000E+00	 0.00000E+00	 0.00000E+00	 0.00000E+00	 1.00000E+00	 0.00000E+00	 1.00000E+00	 0.00000E+00	 0.00000E+00	 0.00000E+00	 0.00000E+00	 1.00000E+00	 0.00000E+00	 0.00000E+00	 0.00000E+00	 1.00000E+00	 0.00000E+00	 0.00000E+00	 0.00000E+00	 1.00000E+00	 0.00000E+00	 0.00000E+00	 0.00000E+00	 0.00000E+00	 0.00000E+00	 1.00000E+00	 0.00000E+00	 0.00000E+00	 1.00000E+00	 0.00000E+00	 1.00000E+00	 0.00000E+00	 0.00000E+00	 0.00000E+00	 1.00000E+00	 0.00000E+00	 0.00000E+00	 0.00000E+00	 0.00000E+00	 0.00000E+00	 1.00000E+00	 0.00000E+00	 0.00000E+00	 1.00000E+00	 0.00000E+00	 0.00000E+00	 0.00000E+00	 0.00000E+00	 1.00000E+00	 0.00000E+00	 0.00000E+00	 1.00000E+00	 0.00000E+00	 0.00000E+00	 0.00000E+00	 0.00000E+00	 0.00000E+00	 1.00000E+00	 0.00000E+00	 0.00000E+00	 1.00000E+00	 0.00000E+00	 0.00000E+00	 0.00000E+00	 0.00000E+00	 1.00000E+00	 0.00000E+00	 1.00000E+00	 0.00000E+00	 0.00000E+00	 1.00000E+00	 0.00000E+00	 0.00000E+00	 0.00000E+00	 0.00000E+00	 0.00000E+00	 1.00000E+00	 0.00000E+00	 0.00000E+00	 1.00000E+00	 0.00000E+00	 0.00000E+00	 1.00000E+00	 0.00000E+00	 0.00000E+00	 0.00000E+00	 0.00000E+00	 0.00000E+00	 1.00000E+00	 0.00000E+00	 0.00000E+00	 1.00000E+00	 0.00000E+00	 0.00000E+00	 0.00000E+00	 0.00000E+00	 1.00000E+00	 0.00000E+00	 0.00000E+00	 1.00000E+00	 0.00000E+00	 0.00000E+00	 1.00000E+00	 0.00000E+00	 0.00000E+00	 0.00000E+00	 0.00000E+00	 1.00000E+00	 0.00000E+00	 0.00000E+00	 0.00000E+00	 0.00000E+00	 1.00000E+00	 0.00000E+00	 0.00000E+00	 1.00000E+00	 0.00000E+00	 0.00000E+00	 1.00000E+00	 0.00000E+00	 0.00000E+00	 0.00000E+00	 0.00000E+00	 0.00000E+00	 0.00000E+00	 1.00000E+00	 0.00000E+00	 1.00000E+00	 0.00000E+00	 0.00000E+00
Gop13_GdTarnF     	[7]	 1.00000E+00	 0.00000E+00	 0.00000E+00	 0.00000E+00	 0.00000E+00	 0.00000E+00	 0.00000E+00	 1.00000E+00	 0.00000E+00	 0.00000E+00	 0.00000E+00	 1.00000E+00	 0.00000E+00	 0.00000E+00	 1.00000E+00	 0.00000E+00	 0.00000E+00	 0.00000E+00	 0.00000E+00	 1.00000E+00	 0.00000E+00	 1.00000E+00	 0.00000E+00	 0.00000E+00	 0.00000E+00	 0.00000E+00	 1.00000E+00	 0.00000E+00	 1.00000E+00	 0.00000E+00	 0.00000E+00	 0.00000E+00	 1.00000E+00	 0.00000E+00	 0.00000E+00	 0.00000E+00	 1.00000E+00	 0.00000E+00	 0.00000E+00	 0.00000E+00	 0.00000E+00	 1.00000E+00	 0.00000E+00	 0.00000E+00	 0.00000E+00	 1.00000E+00	 0.00000E+00	 0.00000E+00	 0.00000E+00	 0.00000E+00	 0.00000E+00	 1.00000E+00	 0.00000E+00	 0.00000E+00	 1.00000E+00	 0.00000E+00	 0.00000E+00	 1.00000E+00	 0.00000E+00	 0.00000E+00	 2.85714E-01	 0.00000E+00	 7.14286E-01	 0.00000E+00	 0.00000E+00	 0.00000E+00	 0.00000E+00	 1.00000E+00	 1.00000E+00	 0.00000E+00	 0.00000E+00	 0.00000E+00	 0.00000E+00	 0.00000E+00	 1.00000E+00	 0.00000E+00	 0.00000E+00	 1.00000E+00	 0.00000E+00	 0.00000E+00	 1.00000E+00	 0.00000E+00	 0.00000E+00	 0.00000E+00	 0.00000E+00	 0.00000E+00	 1.00000E+00	 0.00000E+00	 1.00000E+00	 0.00000E+00	 0.00000E+00	 0.00000E+00	 1.00000E+00	 0.00000E+00	 0.00000E+00	 0.00000E+00	 0.00000E+00	 1.00000E+00	 0.00000E+00	 0.00000E+00	 0.00000E+00	 0.00000E+00	 1.00000E+00	 0.00000E+00	 1.00000E+00	 0.00000E+00	 0.00000E+00	 0.00000E+00	 0.00000E+00	 1.00000E+00	 0.00000E+00	 0.00000E+00	 0.00000E+00	 1.00000E+00	 0.00000E+00	 0.00000E+00	 0.00000E+00	 1.00000E+00	 0.00000E+00	 0.00000E+00	 0.00000E+00	 0.00000E+00	 1.00000E+00	 0.00000E+00	 0.00000E+00	 1.00000E+00	 0.00000E+00	 0.00000E+00	 0.00000E+00	 0.00000E+00	 1.00000E+00	 0.00000E+00	 1.00000E+00	 0.00000E+00	 0.00000E+00	 0.00000E+00	 1.00000E+00	 0.00000E+00	 0.00000E+00	 0.00000E+00	 0.00000E+00	 1.00000E+00	 0.00000E+00	 0.00000E+00	 0.00000E+00	 1.00000E+00	 0.00000E+00	 0.00000E+00	 0.00000E+00	 1.00000E+00	 0.00000E+00	 0.00000E+00	 0.00000E+00	 0.00000E+00	 1.00000E+00	 0.00000E+00	 0.00000E+00	 0.00000E+00	 0.00000E+00	 1.00000E+00	 0.00000E+00	 0.00000E+00	 0.00000E+00	 1.00000E+00	 0.00000E+00	 0.00000E+00	 0.00000E+00	 1.00000E+00	 0.00000E+00	 0.00000E+00	 0.00000E+00	 1.00000E+00	-9.90000E+01	-9.90000E+01	-9.90000E+01	-9.90000E+01	 1.00000E+00	 0.00000E+00	 0.00000E+00	 0.00000E+00	 0.00000E+00	 0.00000E+00	 0.00000E+00	 1.00000E+00	 0.00000E+00	 1.00000E+00	 0.00000E+00	 0.00000E+00	 1.00000E+00	 0.00000E+00	 0.00000E+00	 0.00000E+00	 0.00000E+00	 0.00000E+00	 1.00000E+00	 0.00000E+00	 0.00000E+00	 0.00000E+00	 1.00000E+00	 0.00000E+00	 0.00000E+00	 0.00000E+00	 1.00000E+00	 0.00000E+00	 0.00000E+00	 0.00000E+00	 0.00000E+00	 1.00000E+00	 0.00000E+00	 0.00000E+00	 1.00000E+00	 0.00000E+00	 0.00000E+00	 1.00000E+00	 0.00000E+00	 0.00000E+00	 0.00000E+00	 0.00000E+00	 1.00000E+00	 0.00000E+00	 0.00000E+00	 1.00000E+00	 0.00000E+00	 0.00000E+00	 1.00000E+00	 0.00000E+00	 0.00000E+00	 0.00000E+00	 1.00000E+00	 0.00000E+00	 0.00000E+00	 0.00000E+00	 0.00000E+00	 0.00000E+00	 1.00000E+00	 0.00000E+00	 1.00000E+00	 0.00000E+00	 0.00000E+00	 0.00000E+00	 0.00000E+00	 1.00000E+00	 0.00000E+00	 0.00000E+00	 0.00000E+00	 1.00000E+00	 0.00000E+00	 0.00000E+00	 0.00000E+00	 1.00000E+00	 0.00000E+00	 0.00000E+00	 0.00000E+00	 0.00000E+00	 1.00000E+00	 0.00000E+00	 0.00000E+00	 0.00000E+00	 0.00000E+00	 1.00000E+00	 0.00000E+00	 0.00000E+00	 1.00000E+00	 0.00000E+00	 0.00000E+00	 0.00000E+00	 1.00000E+00	 0.00000E+00	 0.00000E+00	 0.00000E+00	 0.00000E+00	 1.00000E+00	 0.00000E+00	 0.00000E+00	 1.00000E+00	 0.00000E+00	 0.00000E+00	 1.00000E+00	 0.00000E+00	 0.00000E+00	 0.00000E+00	 0.00000E+00	 1.00000E+00	 0.00000E+00	 0.00000E+00	 0.00000E+00	 1.00000E+00	 0.00000E+00	 0.00000E+00	 0.00000E+00	 0.00000E+00	 1.00000E+00	 0.00000E+00	 1.00000E+00	 0.00000E+00	 0.00000E+00	 0.00000E+00	 0.00000E+00	 1.00000E+00	 0.00000E+00	 0.00000E+00	 0.00000E+00	 1.00000E+00	 0.00000E+00	 1.00000E+00	 0.00000E+00	 0.00000E+00	 0.00000E+00	 0.00000E+00	 0.00000E+00	 0.00000E+00	 1.00000E+00	 0.00000E+00	 1.00000E+00	 0.00000E+00	 0.00000E+00	 0.00000E+00	 0.00000E+00	 1.00000E+00	 0.00000E+00	 1.00000E+00	 0.00000E+00	 0.00000E+00	 0.00000E+00	 0.00000E+00	 0.00000E+00	 0.00000E+00	 1.00000E+00	 0.00000E+00	 0.00000E+00	 1.00000E+00	 0.00000E+00	 0.00000E+00	 0.00000E+00	 1.00000E+00	 0.00000E+00	 0.00000E+00	 1.00000E+00	 0.00000E+00	 0.00000E+00	 1.00000E+00	 0.00000E+00	 0.00000E+00	 0.00000E+00	 0.00000E+00	 1.00000E+00	 0.00000E+00	 0.00000E+00	 0.00000E+00	 1.00000E+00	 0.00000E+00	 0.00000E+00	 0.00000E+00	 1.00000E+00	 0.00000E+00	 0.00000E+00	 0.00000E+00	 1.00000E+00	 0.00000E+00	 0.00000E+00	 0.00000E+00	 1.00000E+00	 0.00000E+00	 0.00000E+00	 0.00000E+00	 0.00000E+00	 0.00000E+00	 1.00000E+00	 0.00000E+00	 1.00000E+00	 0.00000E+00	 0.00000E+00	 0.00000E+00	 0.00000E+00	 1.00000E+00	 0.00000E+00	 0.00000E+00	 1.00000E+00	 0.00000E+00	 0.00000E+00	 0.00000E+00	 0.00000E+00	 0.00000E+00	 1.00000E+00	 0.00000E+00	 1.00000E+00	 0.00000E+00	 0.00000E+00	 0.00000E+00	 1.00000E+00	 0.00000E+00	 0.00000E+00	 0.00000E+00	 1.00000E+00	 0.00000E+00	 0.00000E+00	 0.00000E+00	 0.00000E+00	 0.00000E+00	 1.00000E+00	 0.00000E+00	 1.00000E+00	 0.00000E+00	 0.00000E+00	 0.00000E+00	 0.00000E+00	 1.00000E+00	 0.00000E+00	 0.00000E+00	 0.00000E+00	 1.00000E+00	 0.00000E+00	 0.00000E+00	 1.00000E+00	 0.00000E+00	 0.00000E+00	 0.00000E+00	 0.00000E+00	 1.00000E+00	 0.00000E+00	 1.00000E+00	 0.00000E+00	 0.00000E+00	 0.00000E+00	 1.00000E+00	 0.00000E+00	 0.00000E+00	 0.00000E+00	 0.00000E+00	 1.00000E+00	 0.00000E+00	 0.00000E+00	 0.00000E+00	 1.00000E+00	 0.00000E+00	 0.00000E+00	 0.00000E+00	 1.00000E+00	 0.00000E+00	 0.00000E+00	 0.00000E+00	 1.00000E+00	 0.00000E+00	 0.00000E+00	 0.00000E+00	 0.00000E+00	 1.00000E+00	 0.00000E+00	 0.00000E+00	 0.00000E+00	 1.00000E+00	 0.00000E+00	 0.00000E+00	 1.00000E+00	 0.00000E+00	 0.00000E+00	 0.00000E+00	 0.00000E+00	 1.00000E+00	 0.00000E+00	 0.00000E+00	 1.00000E+00	 0.00000E+00	 0.00000E+00	 0.00000E+00	 0.00000E+00	 1.00000E+00	 0.00000E+00	 0.00000E+00	 0.00000E+00	 1.00000E+00	 0.00000E+00	 1.00000E+00	 0.00000E+00	 0.00000E+00	 0.00000E+00	 0.00000E+00	 1.00000E+00	 0.00000E+00	 0.00000E+00	 0.00000E+00	 1.00000E+00	 0.00000E+00	 0.00000E+00	 0.00000E+00	 0.00000E+00	 1.00000E+00	 0.00000E+00	 0.00000E+00	 1.00000E+00	 0.00000E+00	 0.00000E+00	 0.00000E+00	 0.00000E+00	 1.00000E+00	 0.00000E+00	 0.00000E+00	 1.00000E+00	 0.00000E+00	 0.00000E+00	 0.00000E+00	 1.00000E+00	 0.00000E+00	 0.00000E+00	 1.00000E+00	 0.00000E+00	 0.00000E+00	 0.00000E+00	 1.00000E+00	 0.00000E+00	 0.00000E+00	 0.00000E+00	 0.00000E+00	 0.00000E+00	 1.00000E+00	 0.00000E+00	 0.00000E+00	 0.00000E+00	 1.00000E+00	 0.00000E+00	 1.00000E+00	 0.00000E+00	 0.00000E+00	 0.00000E+00	 1.00000E+00	 0.00000E+00	 0.00000E+00	 0.00000E+00	 0.00000E+00	 1.00000E+00	 0.00000E+00	 0.00000E+00	 1.00000E+00	 0.00000E+00	 0.00000E+00	 0.00000E+00	 1.00000E+00	 0.00000E+00	 0.00000E+00	 0.00000E+00	 0.00000E+00	 0.00000E+00	 1.00000E+00	 0.00000E+00	 8.57143E-01	 0.00000E+00	 1.42857E-01	 0.00000E+00	 0.00000E+00	 0.00000E+00	 1.00000E+00	 0.00000E+00	 1.00000E+00	 0.00000E+00	 0.00000E+00	 0.00000E+00	 0.00000E+00	 0.00000E+00	 1.00000E+00	 0.00000E+00	 0.00000E+00	 1.00000E+00	 0.00000E+00	 0.00000E+00	 0.00000E+00	 0.00000E+00	 1.00000E+00	 0.00000E+00	 0.00000E+00	 0.00000E+00	 0.00000E+00	 1.00000E+00	 0.00000E+00	 0.00000E+00	 1.00000E+00	 0.00000E+00	 0.00000E+00	 1.00000E+00	 0.00000E+00	 0.00000E+00	 0.00000E+00	 1.00000E+00	 0.00000E+00	 0.00000E+00	 0.00000E+00	 1.00000E+00	 0.00000E+00	 0.00000E+00	 0.00000E+00	 0.00000E+00	 0.00000E+00	 1.00000E+00	 0.00000E+00	 0.00000E+00	 0.00000E+00	 1.00000E+00	 0.00000E+00	 0.00000E+00	 1.00000E+00	 0.00000E+00	 0.00000E+00	 1.00000E+00	 0.00000E+00	 0.00000E+00	 0.00000E+00	 1.00000E+00	 0.00000E+00	 0.00000E+00	 0.00000E+00	 0.00000E+00	 1.00000E+00	 0.00000E+00	 0.00000E+00	 1.00000E+00	 0.00000E+00	 0.00000E+00	 0.00000E+00	 1.00000E+00	 0.00000E+00	 0.00000E+00	 0.00000E+00	 1.00000E+00	 0.00000E+00	 0.00000E+00	 0.00000E+00	 1.00000E+00	 0.00000E+00	 0.00000E+00	 0.00000E+00	 0.00000E+00	 1.00000E+00	 0.00000E+00	 0.00000E+00	 0.00000E+00	 1.00000E+00	 0.00000E+00	 1.00000E+00	 0.00000E+00	 0.00000E+00	 0.00000E+00	 1.00000E+00	 0.00000E+00	 0.00000E+00	 0.00000E+00	 1.00000E+00	 0.00000E+00	 0.00000E+00	 0.00000E+00	 0.00000E+00	 1.00000E+00	 0.00000E+00	 0.00000E+00	 0.00000E+00	 0.00000E+00	 1.00000E+00	 0.00000E+00	 0.00000E+00	 0.00000E+00	 1.00000E+00	 0.00000E+00	 0.00000E+00	 0.00000E+00	 0.00000E+00	 1.00000E+00	 0.00000E+00	 0.00000E+00	 1.00000E+00	 0.00000E+00	 0.00000E+00	 1.00000E+00	 0.00000E+00	 0.00000E+00	 0.00000E+00	 0.00000E+00	 1.00000E+00	 0.00000E+00	 0.00000E+00	 1.00000E+00	 0.00000E+00	 0.00000E+00	 0.00000E+00	 0.00000E+00	 1.00000E+00	 0.00000E+00	 0.00000E+00	 0.00000E+00	 0.00000E+00	 1.00000E+00	 0.00000E+00	 0.00000E+00	 1.00000E+00	 0.00000E+00	 0.00000E+00	 1.00000E+00	 0.00000E+00	 0.00000E+00	 0.00000E+00	 1.00000E+00	 0.00000E+00	 0.00000E+00	 0.00000E+00	 1.00000E+00	 0.00000E+00	 0.00000E+00	 0.00000E+00	 0.00000E+00	 1.00000E+00	 0.00000E+00	 0.00000E+00	 0.00000E+00	 0.00000E+00	 1.00000E+00	 0.00000E+00	 0.00000E+00	 1.00000E+00	 0.00000E+00	 0.00000E+00	 0.00000E+00	 1.00000E+00	 0.00000E+00	 0.00000E+00	 1.00000E+00	 0.00000E+00	 0.00000E+00	 1.00000E+00	 0.00000E+00	 0.00000E+00	 0.00000E+00	 0.00000E+00	 0.00000E+00	 0.00000E+00	 1.00000E+00	 0.00000E+00	 0.00000E+00	 0.00000E+00	 1.00000E+00	 0.00000E+00	 0.00000E+00	 1.00000E+00	 0.00000E+00	 0.00000E+00	 1.00000E+00	 0.00000E+00	 0.00000E+00	 0.00000E+00	 1.00000E+00	 0.00000E+00	 0.00000E+00	 0.00000E+00	 0.00000E+00	 0.00000E+00	 1.00000E+00	 0.00000E+00	 0.00000E+00	 0.00000E+00	 1.00000E+00	 0.00000E+00	 1.00000E+00	 0.00000E+00	 0.00000E+00	 0.00000E+00	 0.00000E+00	 0.00000E+00	 1.00000E+00	 0.00000E+00	 0.00000E+00	 0.00000E+00	 1.00000E+00	 0.00000E+00	 0.00000E+00	 0.00000E+00	 1.00000E+00	 0.00000E+00	 1.00000E+00	 0.00000E+00	 0.00000E+00	 1.00000E+00	 0.00000E+00	 0.00000E+00	 0.00000E+00	 0.00000E+00	 0.00000E+00	 0.00000E+00	 1.00000E+00	 0.00000E+00	 0.00000E+00	 0.00000E+00	 1.00000E+00	 1.00000E+00	 0.00000E+00	 0.00000E+00	 0.00000E+00	 0.00000E+00	 0.00000E+00	 0.00000E+00	 1.00000E+00	 0.00000E+00	 1.00000E+00	 0.00000E+00	 0.00000E+00	 0.00000E+00	 0.00000E+00	 0.00000E+00	 1.00000E+00	 1.00000E+00	 0.00000E+00	 0.00000E+00	 0.00000E+00	 0.00000E+00	 0.00000E+00	 0.00000E+00	 1.00000E+00	 0.00000E+00	 1.00000E+00	 0.00000E+00	 0.00000E+00	 0.00000E+00	 0.00000E+00	 1.00000E+00	 0.00000E+00	 0.00000E+00	 0.00000E+00	 0.00000E+00	 1.00000E+00	 0.00000E+00	 0.00000E+00	 0.00000E+00	 1.00000E+00	 0.00000E+00	 0.00000E+00	 1.00000E+00	 0.00000E+00	 0.00000E+00	 1.00000E+00	 0.00000E+00	 0.00000E+00	 0.00000E+00	 0.00000E+00	 1.00000E+00	 0.00000E+00	 1.00000E+00	 0.00000E+00	 0.00000E+00	 0.00000E+00	 0.00000E+00	 1.00000E+00	 0.00000E+00	 0.00000E+00	 0.00000E+00	 0.00000E+00	 1.00000E+00	 0.00000E+00	 0.00000E+00	 0.00000E+00	 1.00000E+00	 0.00000E+00	 0.00000E+00	 0.00000E+00	 1.00000E+00	 0.00000E+00	 0.00000E+00	 0.00000E+00	 1.00000E+00	 0.00000E+00	 1.00000E+00	 0.00000E+00	 0.00000E+00	 0.00000E+00	 0.00000E+00	 1.00000E+00	 0.00000E+00	 0.00000E+00	 0.00000E+00	 0.00000E+00	 0.00000E+00	 1.00000E+00	 0.00000E+00	 0.00000E+00	 0.00000E+00	 1.00000E+00	 0.00000E+00	 0.00000E+00	 1.00000E+00	 0.00000E+00	 0.00000E+00	 0.00000E+00	 1.00000E+00	 0.00000E+00	 0.00000E+00	 1.00000E+00	 0.00000E+00	 0.00000E+00	 0.00000E+00	 1.00000E+00	 0.00000E+00	 0.00000E+00	 0.00000E+00	 0.00000E+00	 1.00000E+00	 0.00000E+00	 0.00000E+00	 0.00000E+00	 0.00000E+00	 1.00000E+00	 0.00000E+00	 0.00000E+00	 1.00000E+00	 0.00000E+00	 0.00000E+00	 0.00000E+00	 1.00000E+00	 0.00000E+00	 0.00000E+00	 0.00000E+00	 1.00000E+00	 0.00000E+00	-9.90000E+01	-9.90000E+01	-9.90000E+01	-9.90000E+01	-9.90000E+01	-9.90000E+01	-9.90000E+01	-9.90000E+01	-9.90000E+01	-9.90000E+01	-9.90000E+01	-9.90000E+01	-9.90000E+01	-9.90000E+01	-9.90000E+01	-9.90000E+01	 0.00000E+00	 1.00000E+00	 0.00000E+00	 0.00000E+00	 0.00000E+00	 0.00000E+00	 1.00000E+00	 0.00000E+00	 0.00000E+00	 0.00000E+00	 1.00000E+00	 0.00000E+00	 1.00000E+00	 0.00000E+00	 0.00000E+00	 0.00000E+00	 0.00000E+00	 0.00000E+00	 0.00000E+00	 1.00000E+00	 1.00000E+00	 0.00000E+00	 0.00000E+00	 0.00000E+00	 0.00000E+00	 0.00000E+00	 0.00000E+00	 1.00000E+00	 0.00000E+00	 0.00000E+00	 0.00000E+00	 1.00000E+00	 0.00000E+00	 0.00000E+00	 1.00000E+00	 0.00000E+00	 0.00000E+00	 0.00000E+00	 1.00000E+00	 0.00000E+00	 0.00000E+00	 1.00000E+00	 0.00000E+00	 0.00000E+00	 0.00000E+00	 1.00000E+00	 0.00000E+00	 0.00000E+00	 0.00000E+00	 0.00000E+00	 0.00000E+00	 1.00000E+00	 0.00000E+00	 1.00000E+00	 0.00000E+00	 0.00000E+00	 0.00000E+00	 1.00000E+00	 0.00000E+00	 0.00000E+00	 0.00000E+00	 1.00000E+00	 0.00000E+00	 0.00000E+00	 0.00000E+00	 0.00000E+00	 1.00000E+00	 0.00000E+00	 0.00000E+00	 0.00000E+00	 0.00000E+00	 1.00000E+00	 0.00000E+00	 0.00000E+00	 1.00000E+00	 0.00000E+00	 0.00000E+00	 0.00000E+00	 0.00000E+00	 1.00000E+00	 1.42857E-01	 0.00000E+00	 8.57143E-01	 0.00000E+00	 0.00000E+00	 1.00000E+00	 0.00000E+00	 0.00000E+00	 0.00000E+00	 1.00000E+00	 0.00000E+00	 0.00000E+00	 0.00000E+00	 0.00000E+00	 1.00000E+00	 0.00000E+00	 1.00000E+00	 0.00000E+00	 0.00000E+00	 0.00000E+00	 1.00000E+00	 0.00000E+00	 0.00000E+00	 0.00000E+00	 0.00000E+00	 1.00000E+00	 0.00000E+00	 0.00000E+00	 0.00000E+00	 0.00000E+00	 1.00000E+00	 0.00000E+00	 0.00000E+00	 0.00000E+00	 1.00000E+00	 0.00000E+00	 0.00000E+00	 1.00000E+00	 0.00000E+00	 0.00000E+00	 0.00000E+00	 1.00000E+00	 0.00000E+00	 0.00000E+00	 0.00000E+00	 1.00000E+00	 0.00000E+00	 0.00000E+00	 0.00000E+00	 0.00000E+00	 1.00000E+00	 0.00000E+00	 0.00000E+00	 1.00000E+00	 0.00000E+00	 0.00000E+00	 0.00000E+00	 0.00000E+00	 1.00000E+00	 0.00000E+00	 0.00000E+00	 0.00000E+00	 1.00000E+00	 0.00000E+00	 0.00000E+00	 0.00000E+00	 0.00000E+00	 1.00000E+00	 0.00000E+00	 0.00000E+00	 0.00000E+00	 1.00000E+00	 0.00000E+00	 0.00000E+00	 1.00000E+00	 0.00000E+00	 0.00000E+00	 0.00000E+00	 1.00000E+00	 0.00000E+00	 0.00000E+00	 1.00000E+00	 0.00000E+00	 0.00000E+00	 0.00000E+00	 1.00000E+00	 0.00000E+00	 0.00000E+00	 0.00000E+00	 0.00000E+00	 0.00000E+00	 1.00000E+00	 1.00000E+00	 0.00000E+00	 0.00000E+00	 0.00000E+00	 1.00000E+00	 0.00000E+00	 0.00000E+00	 0.00000E+00	 1.00000E+00	 0.00000E+00	 0.00000E+00	 0.00000E+00	 0.00000E+00	 0.00000E+00	 0.00000E+00	 1.00000E+00	 1.00000E+00	 0.00000E+00	 0.00000E+00	 0.00000E+00	 0.00000E+00	 1.00000E+00	 0.00000E+00	 0.00000E+00	 0.00000E+00	 0.00000E+00	 1.00000E+00	 0.00000E+00	 1.00000E+00	 0.00000E+00	 0.00000E+00	 0.00000E+00	 0.00000E+00	 0.00000E+00	 1.00000E+00	 0.00000E+00	 0.00000E+00	 0.00000E+00	 0.00000E+00	 1.00000E+00	 0.00000E+00	 0.00000E+00	 0.00000E+00	 1.00000E+00	 0.00000E+00	 0.00000E+00	 1.00000E+00	 0.00000E+00	 0.00000E+00	 0.00000E+00	 0.00000E+00	 1.00000E+00	 0.00000E+00	 1.00000E+00	 0.00000E+00	 0.00000E+00	 0.00000E+00	 0.00000E+00	 1.00000E+00	 0.00000E+00	 0.00000E+00	 1.00000E+00	 0.00000E+00	 0.00000E+00	 0.00000E+00	 1.00000E+00	 0.00000E+00	 0.00000E+00	 0.00000E+00	 0.00000E+00	 1.00000E+00	 0.00000E+00	 0.00000E+00	 0.00000E+00	 1.00000E+00	 0.00000E+00	 0.00000E+00	 1.00000E+00	 0.00000E+00	 0.00000E+00	 0.00000E+00	 0.00000E+00	 1.00000E+00	 0.00000E+00	 1.00000E+00	 0.00000E+00	 0.00000E+00	 0.00000E+00	 0.00000E+00	 0.00000E+00	 0.00000E+00	 1.00000E+00	 0.00000E+00	 0.00000E+00	 1.00000E+00	 0.00000E+00	 0.00000E+00	 0.00000E+00	 1.00000E+00	 0.00000E+00	 1.00000E+00	 0.00000E+00	 0.00000E+00	 0.00000E+00	 0.00000E+00	 1.00000E+00	 0.00000E+00	 0.00000E+00	 0.00000E+00	 0.00000E+00	 1.00000E+00	 0.00000E+00	 0.00000E+00	 0.00000E+00	 0.00000E+00	 1.00000E+00	 0.00000E+00	 1.00000E+00	 0.00000E+00	 0.00000E+00	 0.00000E+00	 0.00000E+00	 1.00000E+00	 0.00000E+00	 0.00000E+00	 0.00000E+00	 0.00000E+00	 1.00000E+00	 0.00000E+00	 0.00000E+00	 1.00000E+00	 0.00000E+00	 1.00000E+00	 0.00000E+00	 0.00000E+00	 0.00000E+00	 0.00000E+00	 1.00000E+00	 0.00000E+00	 0.00000E+00	 0.00000E+00	 0.00000E+00	 1.00000E+00	 0.00000E+00	 0.00000E+00	 0.00000E+00	 0.00000E+00	 1.00000E+00	 0.00000E+00	 0.00000E+00	 0.00000E+00	 1.00000E+00	 0.00000E+00	 1.00000E+00	 0.00000E+00	 0.00000E+00	 0.00000E+00	 0.00000E+00	 1.00000E+00	 0.00000E+00	 0.00000E+00	 0.00000E+00	 1.00000E+00	 0.00000E+00	 0.00000E+00	 0.00000E+00	 0.00000E+00	 1.00000E+00	 0.00000E+00	 0.00000E+00	 1.00000E+00	 0.00000E+00	 0.00000E+00	 0.00000E+00	 1.00000E+00	 0.00000E+00	 0.00000E+00	 0.00000E+00	 0.00000E+00	 1.00000E+00	 0.00000E+00	 1.00000E+00	 0.00000E+00	 0.00000E+00	 1.00000E+00	 0.00000E+00	 0.00000E+00	 0.00000E+00	 1.00000E+00	 0.00000E+00	 0.00000E+00	 0.00000E+00	 1.00000E+00	 0.00000E+00	 0.00000E+00	 0.00000E+00	 0.00000E+00	 0.00000E+00	 0.00000E+00	 1.00000E+00	 1.00000E+00	 0.00000E+00	 0.00000E+00	 0.00000E+00	 1.00000E+00	 0.00000E+00	 0.00000E+00	 0.00000E+00	 1.00000E+00	 0.00000E+00	 0.00000E+00	 0.00000E+00	 1.00000E+00	 0.00000E+00	 0.00000E+00	 0.00000E+00	 1.00000E+00	 0.00000E+00	 0.00000E+00	 0.00000E+00	 0.00000E+00	 1.00000E+00	 0.00000E+00	 0.00000E+00	 0.00000E+00	 1.00000E+00	 0.00000E+00	 0.00000E+00	 0.00000E+00	 0.00000E+00	 0.00000E+00	 1.00000E+00	 0.00000E+00	 1.00000E+00	 0.00000E+00	 0.00000E+00	 0.00000E+00	 0.00000E+00	 1.00000E+00	 0.00000E+00	 1.00000E+00	 0.00000E+00	 0.00000E+00	 0.00000E+00	 0.00000E+00	 0.00000E+00	 1.00000E+00	 0.00000E+00	 0.00000E+00	 1.00000E+00	 0.00000E+00	 0.00000E+00	 0.00000E+00	 0.00000E+00	 0.00000E+00	 1.00000E+00	 0.00000E+00	 1.00000E+00	 0.00000E+00	 0.00000E+00	 0.00000E+00	 1.00000E+00	 0.00000E+00	 0.00000E+00	 0.00000E+00	 1.00000E+00	 0.00000E+00	 0.00000E+00	 0.00000E+00	 0.00000E+00	 1.00000E+00	 0.00000E+00	 0.00000E+00	 0.00000E+00	 0.00000E+00	 1.00000E+00	 0.00000E+00	 1.00000E+00	 0.00000E+00	 0.00000E+00	 0.00000E+00	 0.00000E+00	 1.00000E+00	 0.00000E+00	 0.00000E+00	 1.00000E+00	 0.00000E+00	 0.00000E+00	 0.00000E+00	 0.00000E+00	 1.00000E+00	 0.00000E+00	 0.00000E+00	 1.00000E+00	 0.00000E+00	 0.00000E+00	 0.00000E+00	 0.00000E+00	 1.00000E+00	 0.00000E+00	 0.00000E+00	 0.00000E+00	 0.00000E+00	 1.00000E+00	 0.00000E+00	 0.00000E+00	 1.00000E+00	 0.00000E+00	 0.00000E+00	 0.00000E+00	 1.00000E+00	 0.00000E+00	 0.00000E+00	 1.00000E+00	 0.00000E+00	 0.00000E+00	 0.00000E+00	 0.00000E+00	 0.00000E+00	 1.00000E+00	 0.00000E+00	 1.00000E+00	 0.00000E+00	 0.00000E+00	 1.00000E+00	 0.00000E+00	 0.00000E+00	 0.00000E+00	 0.00000E+00	 1.00000E+00	 0.00000E+00	 0.00000E+00	 0.00000E+00	 1.00000E+00	 0.00000E+00	 0.00000E+00	 0.00000E+00	 0.00000E+00	 1.00000E+00	 0.00000E+00	 1.00000E+00	 0.00000E+00	 0.00000E+00	 0.00000E+00	 0.00000E+00	 1.00000E+00	 0.00000E+00	 0.00000E+00	 0.00000E+00	 1.00000E+00	 0.00000E+00	 0.00000E+00	 0.00000E+00	 1.00000E+00	 0.00000E+00	 0.00000E+00	 0.00000E+00	 1.00000E+00	 0.00000E+00	 0.00000E+00	 0.00000E+00	 0.00000E+00	 1.00000E+00	 0.00000E+00	 1.00000E+00	 0.00000E+00	 0.00000E+00	 0.00000E+00	 1.00000E+00	 0.00000E+00	 0.00000E+00	 0.00000E+00	 0.00000E+00	 0.00000E+00	 1.00000E+00	 0.00000E+00	 0.00000E+00	 1.00000E+00	 0.00000E+00	 0.00000E+00	 0.00000E+00	 0.00000E+00	 1.00000E+00	 0.00000E+00	 0.00000E+00	 0.00000E+00	 0.00000E+00	 1.00000E+00	 0.00000E+00	 0.00000E+00	 0.00000E+00	 1.00000E+00	 0.00000E+00	 0.00000E+00	 1.00000E+00	 0.00000E+00	 0.00000E+00	 0.00000E+00	 0.00000E+00	 1.00000E+00	 0.00000E+00	 1.00000E+00	 0.00000E+00	 0.00000E+00	 1.00000E+00	 0.00000E+00	 0.00000E+00	 0.00000E+00	 1.00000E+00	 0.00000E+00	 0.00000E+00	 0.00000E+00	 0.00000E+00	 1.00000E+00	 0.00000E+00	 0.00000E+00	 1.00000E+00	 0.00000E+00	 0.00000E+00	 0.00000E+00	 0.00000E+00	 0.00000E+00	 1.00000E+00	 0.00000E+00	 0.00000E+00	 1.00000E+00	 0.00000E+00	 0.00000E+00	 0.00000E+00	 0.00000E+00	 1.00000E+00	 0.00000E+00	 0.00000E+00	 1.00000E+00	 0.00000E+00	 0.00000E+00	 1.00000E+00	 0.00000E+00	 0.00000E+00	 0.00000E+00	 0.00000E+00	 1.00000E+00	 0.00000E+00	 0.00000E+00	 0.00000E+00	 0.00000E+00	 1.00000E+00	 0.00000E+00	 0.00000E+00	 1.00000E+00	 0.00000E+00	 0.00000E+00	 1.00000E+00	 0.00000E+00	 0.00000E+00	 0.00000E+00	 0.00000E+00	 0.00000E+00	 0.00000E+00	 1.00000E+00	 0.00000E+00	 1.00000E+00	 0.00000E+00	 0.00000E+00
Got_2_AetnaSicily 	[4]	 1.00000E+00	 0.00000E+00	 0.00000E+00	 0.00000E+00	 0.00000E+00	 0.00000E+00	 0.00000E+00	 1.00000E+00	 0.00000E+00	 0.00000E+00	 0.00000E+00	 1.00000E+00	 0.00000E+00	 0.00000E+00	 1.00000E+00	 0.00000E+00	 0.00000E+00	 0.00000E+00	 0.00000E+00	 1.00000E+00	 0.00000E+00	 1.00000E+00	 0.00000E+00	 0.00000E+00	 0.00000E+00	 0.00000E+00	 1.00000E+00	 0.00000E+00	 1.00000E+00	 0.00000E+00	 0.00000E+00	 0.00000E+00	 1.00000E+00	 0.00000E+00	 0.00000E+00	 0.00000E+00	 1.00000E+00	 0.00000E+00	 0.00000E+00	 0.00000E+00	 0.00000E+00	 1.00000E+00	 0.00000E+00	 0.00000E+00	 0.00000E+00	 1.00000E+00	 0.00000E+00	 0.00000E+00	 0.00000E+00	 0.00000E+00	 0.00000E+00	 1.00000E+00	 0.00000E+00	 0.00000E+00	 1.00000E+00	 0.00000E+00	 0.00000E+00	 1.00000E+00	 0.00000E+00	 0.00000E+00	 0.00000E+00	 0.00000E+00	 1.00000E+00	 0.00000E+00	 0.00000E+00	 0.00000E+00	 0.00000E+00	 1.00000E+00	 1.00000E+00	 0.00000E+00	 0.00000E+00	 0.00000E+00	 0.00000E+00	 0.00000E+00	 1.00000E+00	 0.00000E+00	 0.00000E+00	 1.00000E+00	 0.00000E+00	 0.00000E+00	 1.00000E+00	 0.00000E+00	 0.00000E+00	 0.00000E+00	 0.00000E+00	 0.00000E+00	 1.00000E+00	 0.00000E+00	 1.00000E+00	 0.00000E+00	 0.00000E+00	 0.00000E+00	 1.00000E+00	 0.00000E+00	 0.00000E+00	 0.00000E+00	 0.00000E+00	 1.00000E+00	 0.00000E+00	 0.00000E+00	 0.00000E+00	 0.00000E+00	 1.00000E+00	 0.00000E+00	 1.00000E+00	 0.00000E+00	 0.00000E+00	 0.00000E+00	 0.00000E+00	 1.00000E+00	 0.00000E+00	 0.00000E+00	 0.00000E+00	 1.00000E+00	 0.00000E+00	 0.00000E+00	 0.00000E+00	 1.00000E+00	 0.00000E+00	 0.00000E+00	 0.00000E+00	 0.00000E+00	 1.00000E+00	 0.00000E+00	 0.00000E+00	 1.00000E+00	 0.00000E+00	 0.00000E+00	 0.00000E+00	 0.00000E+00	 1.00000E+00	 0.00000E+00	 1.00000E+00	 0.00000E+00	 0.00000E+00	 0.00000E+00	 1.00000E+00	 0.00000E+00	 0.00000E+00	 0.00000E+00	 0.00000E+00	 1.00000E+00	 0.00000E+00	 0.00000E+00	 0.00000E+00	 1.00000E+00	 0.00000E+00	 0.00000E+00	 0.00000E+00	 1.00000E+00	 0.00000E+00	 0.00000E+00	 0.00000E+00	 0.00000E+00	 1.00000E+00	 0.00000E+00	 0.00000E+00	 0.00000E+00	 0.00000E+00	 1.00000E+00	 0.00000E+00	 0.00000E+00	 0.00000E+00	 1.00000E+00	 0.00000E+00	 0.00000E+00	 0.00000E+00	 1.00000E+00	 0.00000E+00	 0.00000E+00	 0.00000E+00	 1.00000E+00	-9.90000E+01	-9.90000E+01	-9.90000E+01	-9.90000E+01	 1.00000E+00	 0.00000E+00	 0.00000E+00	 0.00000E+00	 0.00000E+00	 0.00000E+00	 0.00000E+00	 1.00000E+00	 0.00000E+00	 1.00000E+00	 0.00000E+00	 0.00000E+00	 1.00000E+00	 0.00000E+00	 0.00000E+00	 0.00000E+00	 0.00000E+00	 0.00000E+00	 1.00000E+00	 0.00000E+00	 0.00000E+00	 0.00000E+00	 1.00000E+00	 0.00000E+00	 0.00000E+00	 0.00000E+00	 1.00000E+00	 0.00000E+00	 0.00000E+00	 0.00000E+00	 0.00000E+00	 1.00000E+00	 0.00000E+00	 0.00000E+00	 1.00000E+00	 0.00000E+00	 0.00000E+00	 1.00000E+00	 0.00000E+00	 0.00000E+00	 0.00000E+00	 0.00000E+00	 1.00000E+00	 0.00000E+00	 0.00000E+00	 1.00000E+00	 0.00000E+00	 0.00000E+00	 1.00000E+00	 0.00000E+00	 0.00000E+00	 0.00000E+00	 1.00000E+00	 0.00000E+00	 0.00000E+00	 0.00000E+00	 0.00000E+00	 0.00000E+00	 1.00000E+00	 0.00000E+00	 1.00000E+00	 0.00000E+00	 0.00000E+00	 0.00000E+00	 0.00000E+00	 1.00000E+00	 0.00000E+00	 0.00000E+00	 0.00000E+00	 1.00000E+00	 0.00000E+00	 0.00000E+00	 0.00000E+00	 1.00000E+00	 0.00000E+00	 0.00000E+00	 0.00000E+00	 0.00000E+00	 1.00000E+00	 0.00000E+00	 0.00000E+00	 0.00000E+00	 0.00000E+00	 1.00000E+00	 0.00000E+00	 0.00000E+00	 1.00000E+00	 0.00000E+00	 0.00000E+00	 0.00000E+00	 1.00000E+00	 0.00000E+00	 0.00000E+00	 0.00000E+00	 0.00000E+00	 1.00000E+00	 0.00000E+00	 0.00000E+00	 1.00000E+00	 0.00000E+00	 0.00000E+00	 1.00000E+00	 0.00000E+00	 0.00000E+00	 0.00000E+00	 0.00000E+00	 1.00000E+00	 0.00000E+00	 0.00000E+00	 0.00000E+00	 1.00000E+00	 0.00000E+00	 0.00000E+00	 0.00000E+00	 0.00000E+00	 1.00000E+00	 0.00000E+00	 1.00000E+00	 0.00000E+00	 0.00000E+00	 0.00000E+00	 0.00000E+00	 1.00000E+00	 0.00000E+00	 0.00000E+00	 0.00000E+00	 1.00000E+00	 0.00000E+00	 1.00000E+00	 0.00000E+00	 0.00000E+00	 0.00000E+00	 0.00000E+00	 0.00000E+00	 0.00000E+00	 1.00000E+00	 0.00000E+00	 1.00000E+00	 0.00000E+00	 0.00000E+00	 0.00000E+00	 0.00000E+00	 1.00000E+00	 0.00000E+00	 1.00000E+00	 0.00000E+00	 0.00000E+00	 0.00000E+00	 0.00000E+00	 0.00000E+00	 0.00000E+00	 1.00000E+00	 0.00000E+00	 0.00000E+00	 1.00000E+00	 0.00000E+00	 0.00000E+00	 0.00000E+00	 1.00000E+00	 0.00000E+00	 0.00000E+00	 1.00000E+00	 0.00000E+00	 0.00000E+00	 1.00000E+00	 0.00000E+00	 0.00000E+00	 0.00000E+00	 0.00000E+00	 1.00000E+00	 0.00000E+00	 0.00000E+00	 0.00000E+00	 1.00000E+00	 0.00000E+00	 0.00000E+00	 0.00000E+00	 1.00000E+00	 0.00000E+00	 0.00000E+00	 0.00000E+00	 1.00000E+00	 0.00000E+00	 0.00000E+00	 0.00000E+00	 1.00000E+00	 0.00000E+00	 0.00000E+00	 0.00000E+00	 0.00000E+00	 0.00000E+00	 1.00000E+00	 0.00000E+00	 2.50000E-01	 0.00000E+00	 7.50000E-01	 0.00000E+00	 0.00000E+00	 1.00000E+00	 0.00000E+00	 0.00000E+00	 1.00000E+00	 0.00000E+00	 0.00000E+00	 0.00000E+00	 0.00000E+00	 0.00000E+00	 1.00000E+00	 0.00000E+00	 1.00000E+00	 0.00000E+00	 0.00000E+00	 0.00000E+00	 1.00000E+00	 0.00000E+00	 0.00000E+00	 0.00000E+00	 1.00000E+00	 0.00000E+00	 0.00000E+00	 0.00000E+00	 0.00000E+00	 0.00000E+00	 1.00000E+00	 0.00000E+00	 1.00000E+00	 0.00000E+00	 0.00000E+00	 0.00000E+00	 0.00000E+00	 1.00000E+00	 0.00000E+00	 0.00000E+00	 0.00000E+00	 1.00000E+00	 0.00000E+00	 0.00000E+00	 1.00000E+00	 0.00000E+00	 0.00000E+00	 0.00000E+00	 0.00000E+00	 1.00000E+00	 0.00000E+00	 1.00000E+00	 0.00000E+00	 0.00000E+00	 0.00000E+00	 1.00000E+00	 0.00000E+00	 0.00000E+00	 0.00000E+00	 0.00000E+00	 1.00000E+00	 0.00000E+00	 0.00000E+00	 0.00000E+00	 1.00000E+00	 0.00000E+00	 0.00000E+00	 0.00000E+00	 1.00000E+00	 0.00000E+00	 0.00000E+00	 0.00000E+00	 1.00000E+00	 0.00000E+00	 0.00000E+00	 0.00000E+00	 0.00000E+00	 1.00000E+00	 0.00000E+00	 0.00000E+00	 0.00000E+00	 1.00000E+00	 0.00000E+00	 0.00000E+00	 1.00000E+00	 0.00000E+00	 0.00000E+00	 0.00000E+00	 0.00000E+00	 1.00000E+00	 0.00000E+00	 0.00000E+00	 1.00000E+00	 0.00000E+00	 0.00000E+00	 0.00000E+00	 0.00000E+00	 1.00000E+00	 0.00000E+00	 0.00000E+00	 0.00000E+00	 1.00000E+00	 0.00000E+00	 1.00000E+00	 0.00000E+00	 0.00000E+00	 0.00000E+00	 0.00000E+00	 1.00000E+00	 0.00000E+00	 0.00000E+00	 0.00000E+00	 1.00000E+00	 0.00000E+00	 0.00000E+00	 0.00000E+00	 0.00000E+00	 1.00000E+00	 0.00000E+00	 0.00000E+00	 1.00000E+00	 0.00000E+00	 0.00000E+00	 0.00000E+00	 0.00000E+00	 1.00000E+00	 0.00000E+00	 0.00000E+00	 1.00000E+00	 0.00000E+00	 0.00000E+00	 0.00000E+00	 1.00000E+00	 0.00000E+00	 0.00000E+00	 1.00000E+00	 0.00000E+00	 0.00000E+00	 0.00000E+00	 1.00000E+00	 0.00000E+00	 0.00000E+00	 0.00000E+00	 0.00000E+00	 0.00000E+00	 1.00000E+00	 0.00000E+00	 0.00000E+00	 0.00000E+00	 1.00000E+00	 0.00000E+00	 1.00000E+00	 0.00000E+00	 0.00000E+00	 0.00000E+00	 1.00000E+00	 0.00000E+00	 0.00000E+00	 0.00000E+00	 0.00000E+00	 1.00000E+00	 0.00000E+00	 0.00000E+00	 1.00000E+00	 0.00000E+00	 0.00000E+00	 0.00000E+00	 1.00000E+00	 0.00000E+00	 0.00000E+00	 0.00000E+00	 0.00000E+00	 0.00000E+00	 1.00000E+00	 0.00000E+00	 0.00000E+00	 0.00000E+00	 1.00000E+00	 0.00000E+00	 0.00000E+00	 0.00000E+00	 1.00000E+00	 0.00000E+00	 1.00000E+00	 0.00000E+00	 0.00000E+00	 0.00000E+00	 0.00000E+00	 0.00000E+00	 1.00000E+00	 0.00000E+00	 0.00000E+00	 1.00000E+00	 0.00000E+00	 0.00000E+00	 0.00000E+00	 0.00000E+00	 1.00000E+00	 0.00000E+00	 0.00000E+00	 0.00000E+00	 0.00000E+00	 1.00000E+00	 0.00000E+00	 0.00000E+00	 1.00000E+00	 0.00000E+00	 0.00000E+00	 1.00000E+00	 0.00000E+00	 0.00000E+00	 0.00000E+00	 1.00000E+00	 0.00000E+00	 0.00000E+00	 0.00000E+00	 1.00000E+00	 0.00000E+00	 0.00000E+00	 0.00000E+00	 0.00000E+00	 0.00000E+00	 1.00000E+00	 0.00000E+00	 0.00000E+00	 0.00000E+00	 1.00000E+00	 0.00000E+00	 0.00000E+00	 1.00000E+00	 0.00000E+00	 0.00000E+00	 1.00000E+00	 0.00000E+00	 0.00000E+00	 0.00000E+00	 1.00000E+00	 0.00000E+00	 0.00000E+00	 0.00000E+00	 0.00000E+00	 1.00000E+00	 0.00000E+00	 0.00000E+00	 1.00000E+00	 0.00000E+00	 0.00000E+00	 0.00000E+00	 1.00000E+00	 0.00000E+00	 0.00000E+00	 0.00000E+00	 1.00000E+00	 0.00000E+00	 0.00000E+00	 0.00000E+00	 1.00000E+00	 0.00000E+00	 0.00000E+00	 0.00000E+00	 0.00000E+00	 1.00000E+00	 0.00000E+00	 0.00000E+00	 0.00000E+00	 1.00000E+00	 0.00000E+00	 1.00000E+00	 0.00000E+00	 0.00000E+00	 0.00000E+00	 1.00000E+00	 0.00000E+00	 0.00000E+00	 0.00000E+00	 1.00000E+00	 0.00000E+00	 0.00000E+00	 0.00000E+00	 0.00000E+00	 1.00000E+00	 0.00000E+00	 0.00000E+00	 0.00000E+00	 0.00000E+00	 1.00000E+00	 0.00000E+00	 0.00000E+00	 0.00000E+00	 1.00000E+00	 0.00000E+00	 0.00000E+00	 0.00000E+00	 0.00000E+00	 1.00000E+00	 0.00000E+00	 0.00000E+00	 1.00000E+00	 0.00000E+00	 0.00000E+00	 1.00000E+00	 0.00000E+00	 0.00000E+00	 0.00000E+00	 0.00000E+00	 1.00000E+00	 0.00000E+00	 0.00000E+00	 1.00000E+00	 0.00000E+00	 0.00000E+00	 0.00000E+00	 0.00000E+00	 1.00000E+00	 0.00000E+00	 0.00000E+00	 0.00000E+00	 0.00000E+00	 1.00000E+00	 0.00000E+00	 0.00000E+00	 1.00000E+00	 0.00000E+00	 0.00000E+00	 1.00000E+00	 0.00000E+00	 0.00000E+00	 0.00000E+00	 0.00000E+00	 0.00000E+00	 1.00000E+00	 0.00000E+00	 1.00000E+00	 0.00000E+00	 0.00000E+00	 0.00000E+00	 0.00000E+00	 1.00000E+00	 0.00000E+00	 0.00000E+00	 0.00000E+00	 0.00000E+00	 1.00000E+00	 0.00000E+00	 0.00000E+00	 1.00000E+00	 0.00000E+00	 0.00000E+00	 0.00000E+00	 1.00000E+00	 0.00000E+00	 0.00000E+00	 1.00000E+00	 0.00000E+00	 0.00000E+00	 1.00000E+00	 0.00000E+00	 0.00000E+00	 0.00000E+00	 0.00000E+00	 0.00000E+00	 0.00000E+00	 1.00000E+00	 0.00000E+00	 0.00000E+00	 0.00000E+00	 1.00000E+00	 0.00000E+00	 0.00000E+00	 1.00000E+00	 0.00000E+00	 0.00000E+00	 1.00000E+00	 0.00000E+00	 0.00000E+00	 0.00000E+00	 1.00000E+00	 0.00000E+00	 0.00000E+00	 0.00000E+00	 0.00000E+00	 0.00000E+00	 1.00000E+00	 0.00000E+00	 0.00000E+00	 0.00000E+00	 1.00000E+00	 0.00000E+00	 1.00000E+00	 0.00000E+00	 0.00000E+00	 0.00000E+00	 0.00000E+00	 0.00000E+00	 1.00000E+00	 0.00000E+00	 0.00000E+00	 0.00000E+00	 1.00000E+00	 0.00000E+00	 0.00000E+00	 0.00000E+00	 1.00000E+00	 0.00000E+00	 1.00000E+00	 0.00000E+00	 0.00000E+00	 1.00000E+00	 0.00000E+00	 0.00000E+00	 0.00000E+00	 0.00000E+00	 0.00000E+00	 0.00000E+00	 1.00000E+00	 0.00000E+00	 0.00000E+00	 0.00000E+00	 1.00000E+00	 1.00000E+00	 0.00000E+00	 0.00000E+00	 0.00000E+00	 0.00000E+00	 0.00000E+00	 0.00000E+00	 1.00000E+00	 0.00000E+00	 1.00000E+00	 0.00000E+00	 0.00000E+00	 0.00000E+00	 0.00000E+00	 0.00000E+00	 1.00000E+00	 1.00000E+00	 0.00000E+00	 0.00000E+00	 0.00000E+00	 0.00000E+00	 0.00000E+00	 0.00000E+00	 1.00000E+00	 0.00000E+00	 1.00000E+00	 0.00000E+00	 0.00000E+00	 0.00000E+00	 0.00000E+00	 1.00000E+00	 0.00000E+00	 0.00000E+00	 0.00000E+00	 0.00000E+00	 1.00000E+00	 0.00000E+00	 0.00000E+00	 0.00000E+00	 1.00000E+00	 0.00000E+00	 0.00000E+00	 1.00000E+00	 0.00000E+00	 0.00000E+00	 1.00000E+00	 0.00000E+00	 0.00000E+00	 0.00000E+00	 0.00000E+00	 1.00000E+00	 0.00000E+00	 1.00000E+00	 0.00000E+00	 0.00000E+00	 0.00000E+00	 0.00000E+00	 1.00000E+00	 0.00000E+00	 0.00000E+00	 0.00000E+00	 0.00000E+00	 1.00000E+00	 0.00000E+00	 0.00000E+00	 0.00000E+00	 1.00000E+00	 0.00000E+00	 0.00000E+00	 0.00000E+00	 1.00000E+00	 0.00000E+00	 0.00000E+00	 0.00000E+00	 1.00000E+00	 0.00000E+00	 1.00000E+00	 0.00000E+00	 0.00000E+00	 0.00000E+00	 0.00000E+00	 1.00000E+00	 0.00000E+00	 0.00000E+00	 0.00000E+00	 0.00000E+00	 0.00000E+00	 1.00000E+00	 0.00000E+00	 0.00000E+00	 0.00000E+00	 1.00000E+00	 0.00000E+00	 0.00000E+00	 1.00000E+00	 0.00000E+00	 0.00000E+00	 0.00000E+00	 1.00000E+00	 0.00000E+00	 0.00000E+00	 1.00000E+00	 0.00000E+00	 0.00000E+00	 0.00000E+00	 1.00000E+00	 0.00000E+00	 0.00000E+00	 0.00000E+00	 0.00000E+00	 1.00000E+00	 0.00000E+00	 0.00000E+00	 0.00000E+00	 0.00000E+00	 1.00000E+00	 0.00000E+00	 0.00000E+00	 1.00000E+00	 0.00000E+00	 0.00000E+00	 0.00000E+00	 1.00000E+00	 0.00000E+00	 0.00000E+00	 0.00000E+00	 1.00000E+00	 0.00000E+00	-9.90000E+01	-9.90000E+01	-9.90000E+01	-9.90000E+01	-9.90000E+01	-9.90000E+01	-9.90000E+01	-9.90000E+01	-9.90000E+01	-9.90000E+01	-9.90000E+01	-9.90000E+01	-9.90000E+01	-9.90000E+01	-9.90000E+01	-9.90000E+01	 0.00000E+00	 1.00000E+00	 0.00000E+00	 0.00000E+00	 0.00000E+00	 0.00000E+00	 1.00000E+00	 0.00000E+00	 0.00000E+00	 0.00000E+00	 1.00000E+00	 0.00000E+00	 1.00000E+00	 0.00000E+00	 0.00000E+00	 0.00000E+00	 0.00000E+00	 0.00000E+00	 0.00000E+00	 1.00000E+00	 1.00000E+00	 0.00000E+00	 0.00000E+00	 0.00000E+00	 0.00000E+00	 0.00000E+00	 0.00000E+00	 1.00000E+00	 0.00000E+00	 0.00000E+00	 0.00000E+00	 1.00000E+00	 0.00000E+00	 0.00000E+00	 1.00000E+00	 0.00000E+00	 0.00000E+00	 0.00000E+00	 1.00000E+00	 0.00000E+00	 0.00000E+00	 1.00000E+00	 0.00000E+00	 0.00000E+00	 0.00000E+00	 1.00000E+00	 0.00000E+00	 0.00000E+00	 0.00000E+00	 0.00000E+00	 0.00000E+00	 1.00000E+00	 0.00000E+00	 1.00000E+00	 0.00000E+00	 0.00000E+00	 0.00000E+00	 1.00000E+00	 0.00000E+00	 0.00000E+00	 0.00000E+00	 1.00000E+00	 0.00000E+00	 0.00000E+00	 0.00000E+00	 0.00000E+00	 1.00000E+00	 0.00000E+00	 0.00000E+00	 0.00000E+00	 0.00000E+00	 1.00000E+00	 0.00000E+00	 0.00000E+00	 1.00000E+00	 0.00000E+00	 0.00000E+00	 0.00000E+00	 0.00000E+00	 1.00000E+00	 0.00000E+00	 0.00000E+00	 1.00000E+00	 0.00000E+00	 0.00000E+00	 1.00000E+00	 0.00000E+00	 0.00000E+00	 0.00000E+00	 1.00000E+00	 0.00000E+00	 0.00000E+00	 0.00000E+00	 0.00000E+00	 1.00000E+00	 0.00000E+00	 1.00000E+00	 0.00000E+00	 0.00000E+00	 0.00000E+00	 1.00000E+00	 0.00000E+00	 0.00000E+00	 0.00000E+00	 0.00000E+00	 1.00000E+00	 0.00000E+00	 0.00000E+00	 0.00000E+00	 0.00000E+00	 1.00000E+00	 0.00000E+00	 0.00000E+00	 0.00000E+00	 1.00000E+00	 0.00000E+00	 0.00000E+00	 1.00000E+00	 0.00000E+00	 0.00000E+00	 0.00000E+00	 1.00000E+00	 0.00000E+00	 0.00000E+00	 0.00000E+00	 1.00000E+00	 0.00000E+00	 0.00000E+00	 0.00000E+00	 0.00000E+00	 1.00000E+00	 0.00000E+00	 0.00000E+00	 1.00000E+00	 0.00000E+00	 0.00000E+00	 0.00000E+00	 0.00000E+00	 1.00000E+00	 0.00000E+00	 0.00000E+00	 0.00000E+00	 1.00000E+00	 0.00000E+00	 0.00000E+00	 0.00000E+00	 0.00000E+00	 1.00000E+00	 0.00000E+00	 0.00000E+00	 0.00000E+00	 1.00000E+00	 0.00000E+00	 0.00000E+00	 1.00000E+00	 0.00000E+00	 0.00000E+00	 0.00000E+00	 1.00000E+00	 0.00000E+00	 0.00000E+00	 1.00000E+00	 0.00000E+00	 0.00000E+00	 0.00000E+00	 1.00000E+00	 0.00000E+00	 0.00000E+00	 0.00000E+00	 0.00000E+00	 0.00000E+00	 1.00000E+00	 1.00000E+00	 0.00000E+00	 0.00000E+00	 0.00000E+00	 1.00000E+00	 0.00000E+00	 0.00000E+00	 0.00000E+00	 1.00000E+00	 0.00000E+00	 0.00000E+00	 0.00000E+00	 0.00000E+00	 0.00000E+00	 0.00000E+00	 1.00000E+00	 1.00000E+00	 0.00000E+00	 0.00000E+00	 0.00000E+00	 0.00000E+00	 1.00000E+00	 0.00000E+00	 0.00000E+00	 0.00000E+00	 0.00000E+00	 1.00000E+00	 0.00000E+00	 1.00000E+00	 0.00000E+00	 0.00000E+00	 0.00000E+00	 0.00000E+00	 0.00000E+00	 1.00000E+00	 0.00000E+00	 0.00000E+00	 0.00000E+00	 0.00000E+00	 1.00000E+00	 0.00000E+00	 0.00000E+00	 0.00000E+00	 1.00000E+00	 0.00000E+00	 0.00000E+00	 1.00000E+00	 0.00000E+00	 0.00000E+00	 0.00000E+00	 0.00000E+00	 1.00000E+00	 0.00000E+00	 1.00000E+00	 0.00000E+00	 0.00000E+00	 0.00000E+00	 0.00000E+00	 1.00000E+00	 0.00000E+00	 0.00000E+00	 1.00000E+00	 0.00000E+00	 0.00000E+00	 0.00000E+00	 1.00000E+00	 0.00000E+00	 0.00000E+00	 0.00000E+00	 0.00000E+00	 1.00000E+00	 0.00000E+00	 0.00000E+00	 0.00000E+00	 1.00000E+00	 0.00000E+00	 0.00000E+00	 1.00000E+00	 0.00000E+00	 0.00000E+00	 0.00000E+00	 0.00000E+00	 1.00000E+00	 0.00000E+00	 1.00000E+00	 0.00000E+00	 0.00000E+00	 0.00000E+00	 0.00000E+00	 0.00000E+00	 0.00000E+00	 1.00000E+00	 0.00000E+00	 0.00000E+00	 1.00000E+00	 0.00000E+00	 0.00000E+00	 0.00000E+00	 1.00000E+00	 0.00000E+00	 1.00000E+00	 0.00000E+00	 0.00000E+00	 0.00000E+00	 0.00000E+00	 1.00000E+00	 0.00000E+00	 0.00000E+00	 0.00000E+00	 0.00000E+00	 1.00000E+00	 0.00000E+00	 0.00000E+00	 0.00000E+00	 0.00000E+00	 1.00000E+00	 0.00000E+00	 1.00000E+00	 0.00000E+00	 0.00000E+00	 0.00000E+00	 0.00000E+00	 1.00000E+00	 0.00000E+00	 0.00000E+00	 0.00000E+00	 0.00000E+00	 1.00000E+00	 0.00000E+00	 0.00000E+00	 1.00000E+00	 0.00000E+00	 1.00000E+00	 0.00000E+00	 0.00000E+00	 0.00000E+00	 0.00000E+00	 1.00000E+00	 0.00000E+00	 0.00000E+00	 0.00000E+00	 0.00000E+00	 1.00000E+00	 0.00000E+00	 0.00000E+00	 0.00000E+00	 0.00000E+00	 1.00000E+00	 0.00000E+00	 0.00000E+00	 0.00000E+00	 1.00000E+00	 0.00000E+00	 1.00000E+00	 0.00000E+00	 0.00000E+00	 0.00000E+00	 0.00000E+00	 1.00000E+00	 0.00000E+00	 0.00000E+00	 0.00000E+00	 1.00000E+00	 0.00000E+00	 0.00000E+00	 0.00000E+00	 0.00000E+00	 1.00000E+00	 0.00000E+00	 0.00000E+00	 1.00000E+00	 0.00000E+00	 0.00000E+00	 0.00000E+00	 1.00000E+00	 0.00000E+00	 0.00000E+00	 0.00000E+00	 0.00000E+00	 1.00000E+00	 0.00000E+00	 1.00000E+00	 0.00000E+00	 0.00000E+00	 1.00000E+00	 0.00000E+00	 0.00000E+00	 0.00000E+00	 1.00000E+00	 0.00000E+00	 0.00000E+00	 0.00000E+00	 1.00000E+00	 0.00000E+00	 0.00000E+00	 0.00000E+00	 0.00000E+00	 0.00000E+00	 0.00000E+00	 1.00000E+00	 1.00000E+00	 0.00000E+00	 0.00000E+00	 0.00000E+00	 1.00000E+00	 0.00000E+00	 0.00000E+00	 0.00000E+00	 1.00000E+00	 0.00000E+00	 0.00000E+00	 0.00000E+00	-9.90000E+01	-9.90000E+01	-9.90000E+01	-9.90000E+01	-9.90000E+01	-9.90000E+01	-9.90000E+01	-9.90000E+01	 0.00000E+00	 1.00000E+00	 0.00000E+00	 0.00000E+00	 0.00000E+00	 1.00000E+00	 0.00000E+00	 0.00000E+00	 0.00000E+00	 0.00000E+00	 0.00000E+00	 1.00000E+00	 0.00000E+00	 1.00000E+00	 0.00000E+00	 0.00000E+00	 0.00000E+00	 0.00000E+00	 1.00000E+00	 0.00000E+00	 1.00000E+00	 0.00000E+00	 0.00000E+00	 0.00000E+00	 0.00000E+00	 0.00000E+00	 1.00000E+00	 0.00000E+00	 0.00000E+00	 1.00000E+00	 0.00000E+00	 0.00000E+00	 0.00000E+00	 0.00000E+00	 0.00000E+00	 1.00000E+00	 0.00000E+00	 1.00000E+00	 0.00000E+00	 0.00000E+00	 0.00000E+00	 1.00000E+00	 0.00000E+00	 0.00000E+00	 0.00000E+00	 1.00000E+00	 0.00000E+00	 0.00000E+00	 0.00000E+00	 0.00000E+00	 1.00000E+00	 0.00000E+00	 0.00000E+00	 0.00000E+00	 0.00000E+00	 1.00000E+00	 0.00000E+00	 1.00000E+00	 0.00000E+00	 0.00000E+00	 0.00000E+00	 0.00000E+00	 1.00000E+00	 0.00000E+00	 0.00000E+00	 1.00000E+00	 0.00000E+00	 0.00000E+00	 0.00000E+00	 0.00000E+00	 1.00000E+00	 0.00000E+00	 0.00000E+00	 1.00000E+00	 0.00000E+00	 0.00000E+00	 0.00000E+00	 0.00000E+00	 1.00000E+00	 0.00000E+00	 0.00000E+00	 0.00000E+00	 0.00000E+00	 1.00000E+00	 0.00000E+00	 0.00000E+00	 1.00000E+00	 0.00000E+00	 0.00000E+00	 0.00000E+00	 1.00000E+00	 0.00000E+00	 0.00000E+00	 1.00000E+00	 0.00000E+00	 0.00000E+00	 0.00000E+00	 0.00000E+00	 0.00000E+00	 1.00000E+00	 0.00000E+00	 1.00000E+00	 0.00000E+00	 0.00000E+00	 1.00000E+00	 0.00000E+00	 0.00000E+00	 0.00000E+00	 0.00000E+00	 1.00000E+00	 0.00000E+00	 0.00000E+00	 0.00000E+00	 1.00000E+00	 0.00000E+00	 0.00000E+00	 0.00000E+00	 0.00000E+00	 1.00000E+00	 0.00000E+00	 1.00000E+00	 0.00000E+00	 0.00000E+00	 0.00000E+00	 0.00000E+00	 1.00000E+00	 0.00000E+00	 0.00000E+00	 0.00000E+00	 1.00000E+00	 0.00000E+00	 0.00000E+00	 0.00000E+00	 1.00000E+00	 0.00000E+00	 0.00000E+00	 0.00000E+00	 1.00000E+00	 0.00000E+00	 0.00000E+00	 0.00000E+00	 0.00000E+00	 1.00000E+00	 0.00000E+00	 1.00000E+00	 0.00000E+00	 0.00000E+00	 0.00000E+00	 1.00000E+00	 0.00000E+00	 0.00000E+00	 0.00000E+00	 0.00000E+00	 0.00000E+00	 1.00000E+00	 0.00000E+00	 0.00000E+00	 1.00000E+00	 0.00000E+00	 0.00000E+00	 0.00000E+00	 0.00000E+00	 1.00000E+00	 0.00000E+00	 0.00000E+00	 0.00000E+00	 0.00000E+00	 1.00000E+00	 0.00000E+00	 0.00000E+00	 0.00000E+00	 1.00000E+00	 0.00000E+00	 0.00000E+00	 1.00000E+00	 0.00000E+00	 0.00000E+00	 0.00000E+00	 0.00000E+00	 1.00000E+00	 0.00000E+00	 1.00000E+00	 0.00000E+00	 0.00000E+00	 1.00000E+00	 0.00000E+00	 0.00000E+00	 0.00000E+00	 1.00000E+00	 0.00000E+00	 0.00000E+00	 0.00000E+00	 0.00000E+00	 1.00000E+00	 0.00000E+00	 0.00000E+00	 1.00000E+00	 0.00000E+00	 0.00000E+00	 0.00000E+00	 0.00000E+00	 0.00000E+00	 1.00000E+00	 0.00000E+00	 0.00000E+00	 1.00000E+00	 0.00000E+00	 0.00000E+00	 0.00000E+00	 0.00000E+00	 1.00000E+00	 0.00000E+00	 0.00000E+00	 1.00000E+00	 0.00000E+00	 0.00000E+00	 1.00000E+00	 0.00000E+00	 0.00000E+00	 0.00000E+00	 0.00000E+00	 1.00000E+00	 0.00000E+00	 0.00000E+00	 0.00000E+00	 0.00000E+00	 1.00000E+00	 0.00000E+00	 0.00000E+00	 1.00000E+00	 0.00000E+00	 0.00000E+00	 1.00000E+00	 0.00000E+00	 0.00000E+00	 0.00000E+00	 0.00000E+00	 0.00000E+00	 0.00000E+00	 1.00000E+00	 0.00000E+00	 1.00000E+00	 0.00000E+00	 0.00000E+00
Gpp30_LdAydatF    	[6]	 1.00000E+00	 0.00000E+00	 0.00000E+00	 0.00000E+00	 0.00000E+00	 0.00000E+00	 0.00000E+00	 1.00000E+00	 0.00000E+00	 0.00000E+00	 0.00000E+00	 1.00000E+00	 0.00000E+00	 0.00000E+00	 1.00000E+00	 0.00000E+00	 0.00000E+00	 0.00000E+00	 0.00000E+00	 1.00000E+00	 0.00000E+00	 1.00000E+00	 0.00000E+00	 0.00000E+00	 0.00000E+00	 0.00000E+00	 1.00000E+00	 0.00000E+00	 1.00000E+00	 0.00000E+00	 0.00000E+00	 0.00000E+00	 1.00000E+00	 0.00000E+00	 0.00000E+00	 0.00000E+00	 1.00000E+00	 0.00000E+00	 0.00000E+00	 0.00000E+00	 0.00000E+00	 1.00000E+00	 0.00000E+00	 0.00000E+00	 0.00000E+00	 1.00000E+00	 0.00000E+00	 0.00000E+00	 0.00000E+00	 0.00000E+00	 0.00000E+00	 1.00000E+00	 0.00000E+00	 0.00000E+00	 1.00000E+00	 0.00000E+00	 0.00000E+00	 1.00000E+00	 0.00000E+00	 0.00000E+00	 0.00000E+00	 1.00000E+00	 0.00000E+00	 0.00000E+00	 0.00000E+00	 0.00000E+00	 0.00000E+00	 1.00000E+00	 1.00000E+00	 0.00000E+00	 0.00000E+00	 0.00000E+00	 0.00000E+00	 0.00000E+00	 1.00000E+00	 0.00000E+00	 0.00000E+00	 1.00000E+00	 0.00000E+00	 0.00000E+00	 1.00000E+00	 0.00000E+00	 0.00000E+00	 0.00000E+00	 0.00000E+00	 0.00000E+00	 1.00000E+00	 0.00000E+00	 1.00000E+00	 0.00000E+00	 0.00000E+00	 0.00000E+00	 1.00000E+00	 0.00000E+00	 0.00000E+00	 0.00000E+00	 0.00000E+00	 0.00000E+00	 0.00000E+00	 1.00000E+00	 0.00000E+00	 0.00000E+00	 1.00000E+00	 0.00000E+00	 1.00000E+00	 0.00000E+00	 0.00000E+00	 0.00000E+00	 0.00000E+00	 1.00000E+00	 0.00000E+00	 0.00000E+00	 0.00000E+00	 1.00000E+00	 0.00000E+00	 0.00000E+00	 0.00000E+00	 1.00000E+00	 0.00000E+00	 0.00000E+00	 0.00000E+00	 0.00000E+00	 1.00000E+00	 0.00000E+00	 0.00000E+00	 1.00000E+00	 0.00000E+00	 0.00000E+00	 0.00000E+00	 0.00000E+00	 1.00000E+00	 0.00000E+00	 1.00000E+00	 0.00000E+00	 0.00000E+00	 0.00000E+00	 1.00000E+00	 0.00000E+00	 0.00000E+00	 0.00000E+00	 0.00000E+00	 1.00000E+00	 0.00000E+00	 0.00000E+00	 0.00000E+00	 1.00000E+00	 0.00000E+00	 0.00000E+00	 0.00000E+00	 1.00000E+00	 0.00000E+00	 0.00000E+00	 0.00000E+00	 0.00000E+00	 1.00000E+00	 0.00000E+00	 0.00000E+00	 0.00000E+00	 0.00000E+00	 1.00000E+00	 0.00000E+00	 0.00000E+00	 0.00000E+00	 1.00000E+00	 0.00000E+00	 0.00000E+00	 0.00000E+00	 1.00000E+00	 0.00000E+00	 0.00000E+00	 0.00000E+00	 1.00000E+00	-9.90000E+01	-9.90000E+01	-9.90000E+01	-9.90000E+01	 1.00000E+00	 0.00000E+00	 0.00000E+00	 0.00000E+00	 0.00000E+00	 0.00000E+00	 0.00000E+00	 1.00000E+00	 0.00000E+00	 1.00000E+00	 0.00000E+00	 0.00000E+00	 1.00000E+00	 0.00000E+00	 0.00000E+00	 0.00000E+00	 0.00000E+00	 0.00000E+00	 1.00000E+00	 0.00000E+00	 0.00000E+00	 0.00000E+00	 1.00000E+00	 0.00000E+00	 0.00000E+00	 0.00000E+00	 1.00000E+00	 0.00000E+00	 0.00000E+00	 0.00000E+00	 0.00000E+00	 1.00000E+00	 0.00000E+00	 0.00000E+00	 1.00000E+00	 0.00000E+00	 0.00000E+00	 1.00000E+00	 0.00000E+00	 0.00000E+00	 0.00000E+00	 0.00000E+00	 1.00000E+00	 0.00000E+00	 0.00000E+00	 1.00000E+00	 0.00000E+00	 0.00000E+00	 1.00000E+00	 0.00000E+00	 0.00000E+00	 0.00000E+00	 1.00000E+00	 0.00000E+00	 0.00000E+00	 0.00000E+00	 0.00000E+00	 0.00000E+00	 1.00000E+00	 0.00000E+00	 0.00000E+00	 1.00000E+00	 0.00000E+00	 0.00000E+00	 0.00000E+00	 1.00000E+00	 0.00000E+00	 0.00000E+00	 0.00000E+00	 0.00000E+00	 0.00000E+00	 1.00000E+00	 0.00000E+00	 1.00000E+00	 0.00000E+00	 0.00000E+00	 0.00000E+00	 0.00000E+00	 1.00000E+00	 0.00000E+00	 0.00000E+00	 0.00000E+00	 0.00000E+00	 1.00000E+00	 0.00000E+00	 0.00000E+00	 1.00000E+00	 0.00000E+00	 0.00000E+00	 0.00000E+00	 1.00000E+00	 0.00000E+00	 0.00000E+00	 0.00000E+00	 0.00000E+00	 1.00000E+00	 0.00000E+00	 0.00000E+00	 1.00000E+00	 0.00000E+00	 0.00000E+00	 1.00000E+00	 0.00000E+00	 0.00000E+00	 0.00000E+00	 0.00000E+00	 1.00000E+00	 0.00000E+00	 0.00000E+00	 0.00000E+00	 1.00000E+00	 0.00000E+00	 0.00000E+00	 0.00000E+00	 0.00000E+00	 1.00000E+00	 0.00000E+00	 1.00000E+00	 0.00000E+00	 0.00000E+00	 0.00000E+00	 0.00000E+00	 1.00000E+00	 0.00000E+00	 0.00000E+00	 0.00000E+00	 1.00000E+00	 0.00000E+00	 1.00000E+00	 0.00000E+00	 0.00000E+00	 0.00000E+00	 0.00000E+00	 0.00000E+00	 0.00000E+00	 1.00000E+00	 0.00000E+00	 1.00000E+00	 0.00000E+00	 0.00000E+00	 0.00000E+00	 0.00000E+00	 1.00000E+00	 0.00000E+00	 1.00000E+00	 0.00000E+00	 0.00000E+00	 0.00000E+00	 0.00000E+00	 0.00000E+00	 0.00000E+00	 1.00000E+00	 0.00000E+00	 0.00000E+00	 1.00000E+00	 0.00000E+00	 1.66667E-01	 0.00000E+00	 8.33333E-01	 0.00000E+00	 0.00000E+00	 1.00000E+00	 0.00000E+00	 0.00000E+00	 1.00000E+00	 0.00000E+00	 0.00000E+00	 0.00000E+00	 0.00000E+00	 1.00000E+00	 0.00000E+00	 0.00000E+00	 0.00000E+00	 1.00000E+00	 0.00000E+00	 0.00000E+00	 0.00000E+00	 1.00000E+00	 0.00000E+00	 0.00000E+00	 0.00000E+00	 1.00000E+00	 0.00000E+00	 0.00000E+00	 0.00000E+00	 1.00000E+00	 0.00000E+00	 0.00000E+00	 0.00000E+00	 0.00000E+00	 0.00000E+00	 1.00000E+00	 0.00000E+00	 1.00000E+00	 0.00000E+00	 0.00000E+00	 0.00000E+00	 0.00000E+00	 1.00000E+00	 0.00000E+00	 0.00000E+00	 1.00000E+00	 0.00000E+00	 0.00000E+00	 0.00000E+00	 0.00000E+00	 0.00000E+00	 1.00000E+00	 0.00000E+00	 1.00000E+00	 0.00000E+00	 0.00000E+00	 0.00000E+00	 1.00000E+00	 0.00000E+00	 0.00000E+00	 0.00000E+00	 1.00000E+00	 0.00000E+00	 0.00000E+00	 0.00000E+00	 0.00000E+00	 0.00000E+00	 1.00000E+00	 0.00000E+00	 1.00000E+00	 0.00000E+00	 0.00000E+00	 0.00000E+00	 0.00000E+00	 1.00000E+00	 0.00000E+00	 0.00000E+00	 0.00000E+00	 1.00000E+00	 0.00000E+00	 0.00000E+00	 1.00000E+00	 0.00000E+00	 0.00000E+00	 0.00000E+00	 0.00000E+00	 1.00000E+00	 0.00000E+00	 1.00000E+00	 0.00000E+00	 0.00000E+00	 0.00000E+00	 1.00000E+00	 0.00000E+00	 0.00000E+00	 0.00000E+00	 0.00000E+00	 1.00000E+00	 0.00000E+00	 0.00000E+00	 0.00000E+00	 1.00000E+00	 0.00000E+00	 0.00000E+00	 0.00000E+00	 1.00000E+00	 0.00000E+00	 0.00000E+00	 0.00000E+00	 1.00000E+00	 0.00000E+00	 0.00000E+00	 0.00000E+00	 0.00000E+00	 1.00000E+00	 0.00000E+00	 0.00000E+00	 0.00000E+00	 1.00000E+00	 0.00000E+00	 0.00000E+00	 1.00000E+00	 0.00000E+00	 0.00000E+00	 0.00000E+00	 0.00000E+00	 1.00000E+00	 0.00000E+00	 0.00000E+00	 1.00000E+00	 0.00000E+00	 0.00000E+00	 0.00000E+00	 0.00000E+00	 1.00000E+00	 0.00000E+00	 0.00000E+00	 0.00000E+00	 1.00000E+00	 0.00000E+00	 1.00000E+00	 0.00000E+00	 0.00000E+00	 0.00000E+00	 0.00000E+00	 1.00000E+00	 0.00000E+00	 0.00000E+00	 0.00000E+00	 1.00000E+00	 0.00000E+00	 0.00000E+00	 0.00000E+00	 0.00000E+00	 1.00000E+00	 0.00000E+00	 0.00000E+00	 0.00000E+00	 0.00000E+00	 1.00000E+00	 0.00000E+00	 0.00000E+00	 1.00000E+00	 0.00000E+00	 0.00000E+00	 1.00000E+00	 0.00000E+00	 0.00000E+00	 0.00000E+00	 1.00000E+00	 0.00000E+00	 0.00000E+00	 1.00000E+00	 0.00000E+00	 0.00000E+00	 0.00000E+00	 1.00000E+00	 0.00000E+00	 0.00000E+00	 0.00000E+00	 0.00000E+00	 0.00000E+00	 1.00000E+00	 0.00000E+00	 0.00000E+00	 0.00000E+00	 1.00000E+00	 0.00000E+00	 1.00000E+00	 0.00000E+00	 0.00000E+00	 0.00000E+00	 1.00000E+00	 0.00000E+00	 0.00000E+00	 0.00000E+00	 0.00000E+00	 1.00000E+00	 0.00000E+00	 0.00000E+00	 1.00000E+00	 0.00000E+00	 0.00000E+00	 0.00000E+00	 1.00000E+00	 0.00000E+00	 0.00000E+00	 0.00000E+00	 0.00000E+00	 0.00000E+00	 1.00000E+00	 0.00000E+00	 1.00000E+00	 0.00000E+00	 0.00000E+00	 0.00000E+00	 0.00000E+00	 0.00000E+00	 1.00000E+00	 0.00000E+00	 1.00000E+00	 0.00000E+00	 0.00000E+00	 0.00000E+00	 0.00000E+00	 0.00000E+00	 1.00000E+00	 0.00000E+00	 0.00000E+00	 1.00000E+00	 0.00000E+00	 0.00000E+00	 0.00000E+00	 0.00000E+00	 1.00000E+00	 0.00000E+00	 0.00000E+00	 0.00000E+00	 0.00000E+00	 1.00000E+00	 0.00000E+00	 0.00000E+00	 1.00000E+00	 0.00000E+00	 1.00000E+00	 0.00000E+00	 0.00000E+00	 0.00000E+00	 0.00000E+00	 1.00000E+00	 0.00000E+00	 0.00000E+00	 0.00000E+00	 1.00000E+00	 0.00000E+00	 0.00000E+00	 0.00000E+00	 0.00000E+00	 0.00000E+00	 1.00000E+00	 0.00000E+00	 0.00000E+00	 0.00000E+00	 1.00000E+00	 0.00000E+00	 0.00000E+00	 1.00000E+00	 0.00000E+00	 0.00000E+00	 1.00000E+00	 0.00000E+00	 0.00000E+00	 0.00000E+00	 3.33333E-01	 0.00000E+00	 6.66667E-01	 0.00000E+00	 0.00000E+00	 1.00000E+00	 0.00000E+00	 0.00000E+00	 1.00000E+00	 0.00000E+00	 0.00000E+00	 0.00000E+00	 1.00000E+00	 0.00000E+00	 0.00000E+00	 0.00000E+00	 1.00000E+00	 0.00000E+00	 0.00000E+00	 0.00000E+00	 1.00000E+00	 0.00000E+00	 0.00000E+00	 0.00000E+00	 0.00000E+00	 1.00000E+00	 0.00000E+00	 0.00000E+00	 0.00000E+00	 1.00000E+00	 0.00000E+00	 1.00000E+00	 0.00000E+00	 0.00000E+00	 0.00000E+00	 1.00000E+00	 0.00000E+00	 0.00000E+00	 0.00000E+00	 1.00000E+00	 0.00000E+00	 0.00000E+00	 0.00000E+00	 0.00000E+00	 1.00000E+00	 0.00000E+00	 0.00000E+00	 0.00000E+00	 0.00000E+00	 1.00000E+00	 0.00000E+00	 0.00000E+00	 0.00000E+00	 1.00000E+00	 0.00000E+00	 0.00000E+00	 0.00000E+00	 0.00000E+00	 1.00000E+00	 0.00000E+00	 0.00000E+00	 1.00000E+00	 0.00000E+00	 0.00000E+00	 1.00000E+00	 0.00000E+00	 0.00000E+00	 0.00000E+00	 0.00000E+00	 1.00000E+00	 0.00000E+00	 0.00000E+00	 1.00000E+00	 0.00000E+00	 0.00000E+00	 0.00000E+00	 0.00000E+00	 1.00000E+00	 0.00000E+00	 0.00000E+00	 0.00000E+00	 0.00000E+00	 1.00000E+00	 0.00000E+00	 0.00000E+00	 1.00000E+00	 0.00000E+00	 0.00000E+00	 1.00000E+00	 0.00000E+00	 0.00000E+00	 0.00000E+00	 0.00000E+00	 0.00000E+00	 1.00000E+00	 0.00000E+00	 1.00000E+00	 0.00000E+00	 0.00000E+00	 0.00000E+00	 0.00000E+00	 1.00000E+00	 0.00000E+00	 0.00000E+00	 0.00000E+00	 0.00000E+00	 1.00000E+00	 0.00000E+00	 0.00000E+00	 1.00000E+00	 0.00000E+00	 0.00000E+00	 0.00000E+00	 1.00000E+00	 0.00000E+00	 0.00000E+00	 1.00000E+00	 0.00000E+00	 0.00000E+00	 1.00000E+00	 0.00000E+00	 0.00000E+00	 0.00000E+00	 0.00000E+00	 0.00000E+00	 0.00000E+00	 1.00000E+00	 0.00000E+00	 0.00000E+00	 0.00000E+00	 1.00000E+00	 0.00000E+00	 0.00000E+00	 1.00000E+00	 0.00000E+00	 0.00000E+00	 1.00000E+00	 0.00000E+00	 0.00000E+00	 0.00000E+00	 1.00000E+00	 0.00000E+00	 0.00000E+00	 0.00000E+00	 0.00000E+00	 0.00000E+00	 1.00000E+00	 0.00000E+00	 0.00000E+00	 0.00000E+00	 1.00000E+00	 0.00000E+00	 1.00000E+00	 0.00000E+00	 0.00000E+00	 0.00000E+00	 0.00000E+00	 0.00000E+00	 1.00000E+00	 0.00000E+00	 0.00000E+00	 0.00000E+00	 1.00000E+00	 0.00000E+00	 0.00000E+00	 0.00000E+00	 1.00000E+00	 0.00000E+00	 1.00000E+00	 0.00000E+00	 0.00000E+00	 1.00000E+00	 0.00000E+00	 0.00000E+00	 0.00000E+00	 0.00000E+00	 0.00000E+00	 0.00000E+00	 1.00000E+00	 0.00000E+00	 0.00000E+00	 0.00000E+00	 1.00000E+00	 1.00000E+00	 0.00000E+00	 0.00000E+00	 0.00000E+00	 0.00000E+00	 0.00000E+00	 0.00000E+00	 1.00000E+00	 0.00000E+00	 0.00000E+00	 0.00000E+00	 1.00000E+00	 0.00000E+00	 0.00000E+00	 0.00000E+00	 1.00000E+00	 1.00000E+00	 0.00000E+00	 0.00000E+00	 0.00000E+00	 0.00000E+00	 0.00000E+00	 0.00000E+00	 1.00000E+00	 0.00000E+00	 1.00000E+00	 0.00000E+00	 0.00000E+00	 0.00000E+00	 0.00000E+00	 1.00000E+00	 0.00000E+00	 0.00000E+00	 0.00000E+00	 0.00000E+00	 1.00000E+00	 0.00000E+00	 0.00000E+00	 0.00000E+00	 1.00000E+00	 0.00000E+00	 0.00000E+00	 1.00000E+00	 0.00000E+00	 0.00000E+00	 8.33333E-01	 0.00000E+00	 1.66667E-01	 0.00000E+00	 0.00000E+00	 1.00000E+00	 0.00000E+00	 1.00000E+00	 0.00000E+00	 0.00000E+00	 0.00000E+00	-9.90000E+01	-9.90000E+01	-9.90000E+01	-9.90000E+01	 0.00000E+00	 0.00000E+00	 1.00000E+00	 0.00000E+00	 0.00000E+00	 0.00000E+00	 1.00000E+00	 0.00000E+00	 0.00000E+00	 0.00000E+00	 1.00000E+00	 0.00000E+00	 0.00000E+00	 0.00000E+00	 1.00000E+00	 0.00000E+00	 1.00000E+00	 0.00000E+00	 0.00000E+00	 0.00000E+00	 0.00000E+00	 1.00000E+00	 0.00000E+00	 0.00000E+00	 0.00000E+00	 0.00000E+00	 0.00000E+00	 1.00000E+00	 0.00000E+00	 0.00000E+00	 0.00000E+00	 1.00000E+00	 0.00000E+00	 0.00000E+00	 1.00000E+00	 0.00000E+00	 0.00000E+00	 0.00000E+00	 1.00000E+00	 0.00000E+00	 0.00000E+00	 8.33333E-01	 0.00000E+00	 1.66667E-01	 0.00000E+00	 1.00000E+00	 0.00000E+00	 0.00000E+00	 0.00000E+00	 0.00000E+00	 1.00000E+00	 0.00000E+00	 0.00000E+00	 0.00000E+00	 0.00000E+00	 1.00000E+00	 0.00000E+00	 0.00000E+00	 1.00000E+00	 0.00000E+00	 0.00000E+00	 0.00000E+00	 1.00000E+00	 0.00000E+00	 1.66667E-01	 0.00000E+00	 8.33333E-01	 0.00000E+00	-9.90000E+01	-9.90000E+01	-9.90000E+01	-9.90000E+01	-9.90000E+01	-9.90000E+01	-9.90000E+01	-9.90000E+01	-9.90000E+01	-9.90000E+01	-9.90000E+01	-9.90000E+01	-9.90000E+01	-9.90000E+01	-9.90000E+01	-9.90000E+01	 0.00000E+00	 1.00000E+00	 0.00000E+00	 0.00000E+00	 0.00000E+00	 0.00000E+00	 1.00000E+00	 0.00000E+00	 0.00000E+00	 0.00000E+00	 1.00000E+00	 0.00000E+00	 1.00000E+00	 0.00000E+00	 0.00000E+00	 0.00000E+00	 0.00000E+00	 0.00000E+00	 0.00000E+00	 1.00000E+00	 1.00000E+00	 0.00000E+00	 0.00000E+00	 0.00000E+00	 0.00000E+00	 0.00000E+00	 0.00000E+00	 1.00000E+00	 0.00000E+00	 0.00000E+00	 0.00000E+00	 1.00000E+00	 0.00000E+00	 0.00000E+00	 1.00000E+00	 0.00000E+00	 0.00000E+00	 0.00000E+00	 1.00000E+00	 0.00000E+00	 0.00000E+00	 1.00000E+00	 0.00000E+00	 0.00000E+00	 0.00000E+00	 1.00000E+00	 0.00000E+00	 0.00000E+00	 0.00000E+00	 0.00000E+00	 0.00000E+00	 1.00000E+00	 0.00000E+00	 1.00000E+00	 0.00000E+00	 0.00000E+00	 0.00000E+00	 1.00000E+00	 0.00000E+00	 0.00000E+00	 0.00000E+00	 1.00000E+00	 0.00000E+00	 0.00000E+00	 0.00000E+00	 0.00000E+00	 1.00000E+00	 0.00000E+00	 0.00000E+00	 0.00000E+00	 0.00000E+00	 1.00000E+00	 0.00000E+00	 0.00000E+00	 1.00000E+00	 0.00000E+00	 0.00000E+00	 0.00000E+00	 0.00000E+00	 1.00000E+00	 0.00000E+00	 0.00000E+00	 1.00000E+00	 0.00000E+00	 0.00000E+00	 1.00000E+00	 0.00000E+00	 0.00000E+00	 0.00000E+00	 1.00000E+00	 0.00000E+00	 0.00000E+00	 0.00000E+00	 0.00000E+00	 1.00000E+00	 0.00000E+00	 1.00000E+00	 0.00000E+00	 0.00000E+00	 0.00000E+00	 1.00000E+00	 0.00000E+00	 0.00000E+00	 0.00000E+00	 0.00000E+00	 1.00000E+00	 0.00000E+00	 0.00000E+00	 0.00000E+00	 0.00000E+00	 1.00000E+00	 0.00000E+00	 0.00000E+00	 0.00000E+00	 1.00000E+00	 0.00000E+00	 0.00000E+00	 1.00000E+00	 0.00000E+00	 0.00000E+00	 0.00000E+00	 1.00000E+00	 0.00000E+00	 0.00000E+00	 0.00000E+00	 0.00000E+00	 0.00000E+00	 1.00000E+00	 0.00000E+00	 0.00000E+00	 1.00000E+00	 0.00000E+00	 0.00000E+00	 1.00000E+00	 0.00000E+00	 0.00000E+00	 0.00000E+00	 0.00000E+00	 1.00000E+00	 0.00000E+00	 0.00000E+00	 0.00000E+00	 1.00000E+00	 0.00000E+00	 0.00000E+00	 0.00000E+00	 0.00000E+00	 1.00000E+00	 0.00000E+00	 0.00000E+00	 0.00000E+00	 1.00000E+00	 0.00000E+00	 0.00000E+00	 1.00000E+00	 0.00000E+00	 0.00000E+00	 0.00000E+00	 1.00000E+00	 0.00000E+00	 0.00000E+00	 1.00000E+00	 0.00000E+00	 0.00000E+00	 0.00000E+00	 1.00000E+00	 0.00000E+00	 0.00000E+00	 0.00000E+00	 0.00000E+00	 0.00000E+00	 1.00000E+00	 1.00000E+00	 0.00000E+00	 0.00000E+00	 0.00000E+00	 1.00000E+00	 0.00000E+00	 0.00000E+00	 0.00000E+00	 1.00000E+00	 0.00000E+00	 0.00000E+00	 0.00000E+00	 0.00000E+00	 0.00000E+00	 0.00000E+00	 1.00000E+00	 1.00000E+00	 0.00000E+00	 0.00000E+00	 0.00000E+00	 0.00000E+00	 1.00000E+00	 0.00000E+00	 0.00000E+00	 0.00000E+00	 0.00000E+00	 1.00000E+00	 0.00000E+00	 1.00000E+00	 0.00000E+00	 0.00000E+00	 0.00000E+00	 0.00000E+00	 0.00000E+00	 1.00000E+00	 0.00000E+00	 0.00000E+00	 0.00000E+00	 0.00000E+00	 1.00000E+00	 0.00000E+00	 0.00000E+00	 0.00000E+00	 1.00000E+00	 0.00000E+00	 0.00000E+00	 1.00000E+00	 0.00000E+00	 0.00000E+00	 0.00000E+00	 0.00000E+00	 1.00000E+00	 0.00000E+00	 1.00000E+00	 0.00000E+00	 0.00000E+00	 0.00000E+00	 0.00000E+00	 1.00000E+00	 0.00000E+00	 0.00000E+00	 0.00000E+00	 0.00000E+00	 1.00000E+00	 0.00000E+00	 1.00000E+00	 0.00000E+00	 0.00000E+00	 0.00000E+00	 0.00000E+00	 1.00000E+00	 0.00000E+00	 0.00000E+00	 0.00000E+00	 1.00000E+00	 0.00000E+00	 0.00000E+00	 1.00000E+00	 0.00000E+00	 0.00000E+00	 0.00000E+00	 0.00000E+00	 1.00000E+00	 0.00000E+00	 1.00000E+00	 0.00000E+00	 0.00000E+00	 0.00000E+00	 0.00000E+00	 0.00000E+00	 0.00000E+00	 1.00000E+00	 1.00000E+00	 0.00000E+00	 0.00000E+00	 0.00000E+00	 0.00000E+00	 0.00000E+00	 1.00000E+00	 0.00000E+00	 1.00000E+00	 0.00000E+00	 0.00000E+00	 0.00000E+00	 0.00000E+00	 1.00000E+00	 0.00000E+00	 0.00000E+00	 0.00000E+00	 0.00000E+00	 1.00000E+00	 0.00000E+00	 0.00000E+00	 0.00000E+00	 0.00000E+00	 1.00000E+00	 0.00000E+00	 1.00000E+00	 0.00000E+00	 0.00000E+00	 0.00000E+00	 0.00000E+00	 1.00000E+00	 0.00000E+00	 0.00000E+00	 0.00000E+00	 0.00000E+00	 1.00000E+00	 0.00000E+00	 0.00000E+00	 1.00000E+00	 0.00000E+00	 1.00000E+00	 0.00000E+00	 0.00000E+00	 0.00000E+00	 0.00000E+00	 1.00000E+00	 0.00000E+00	 0.00000E+00	 0.00000E+00	 0.00000E+00	 1.00000E+00	 0.00000E+00	 0.00000E+00	 0.00000E+00	 0.00000E+00	 1.00000E+00	 0.00000E+00	 0.00000E+00	 0.00000E+00	 1.00000E+00	 0.00000E+00	 1.00000E+00	 0.00000E+00	 0.00000E+00	 0.00000E+00	 0.00000E+00	 1.00000E+00	 0.00000E+00	 0.00000E+00	 0.00000E+00	 1.00000E+00	 0.00000E+00	 0.00000E+00	 0.00000E+00	 0.00000E+00	 1.00000E+00	 0.00000E+00	 0.00000E+00	 1.00000E+00	 0.00000E+00	 0.00000E+00	 0.00000E+00	 1.00000E+00	 0.00000E+00	 0.00000E+00	 0.00000E+00	 0.00000E+00	 1.00000E+00	 0.00000E+00	 1.00000E+00	 0.00000E+00	 0.00000E+00	 1.00000E+00	 0.00000E+00	 0.00000E+00	 0.00000E+00	 1.00000E+00	 0.00000E+00	 0.00000E+00	 0.00000E+00	 1.00000E+00	 0.00000E+00	 0.00000E+00	 0.00000E+00	 0.00000E+00	 0.00000E+00	 0.00000E+00	 1.00000E+00	 1.00000E+00	 0.00000E+00	 0.00000E+00	 0.00000E+00	 1.00000E+00	 0.00000E+00	 0.00000E+00	 0.00000E+00	 1.00000E+00	 0.00000E+00	 0.00000E+00	 0.00000E+00	 1.00000E+00	 0.00000E+00	 0.00000E+00	 0.00000E+00	-9.90000E+01	-9.90000E+01	-9.90000E+01	-9.90000E+01	 0.00000E+00	 1.00000E+00	 0.00000E+00	 0.00000E+00	 0.00000E+00	 1.00000E+00	 0.00000E+00	 0.00000E+00	 0.00000E+00	 0.00000E+00	 0.00000E+00	 1.00000E+00	 0.00000E+00	 1.00000E+00	 0.00000E+00	 0.00000E+00	 0.00000E+00	 0.00000E+00	 1.00000E+00	 0.00000E+00	 1.00000E+00	 0.00000E+00	 0.00000E+00	 0.00000E+00	 0.00000E+00	 0.00000E+00	 1.00000E+00	 0.00000E+00	 0.00000E+00	 1.00000E+00	 0.00000E+00	 0.00000E+00	 0.00000E+00	 0.00000E+00	 0.00000E+00	 1.00000E+00	 0.00000E+00	 1.00000E+00	 0.00000E+00	 0.00000E+00	 0.00000E+00	 1.00000E+00	 0.00000E+00	 0.00000E+00	 0.00000E+00	 1.00000E+00	 0.00000E+00	 0.00000E+00	 0.00000E+00	 0.00000E+00	 1.00000E+00	 0.00000E+00	 0.00000E+00	 0.00000E+00	 0.00000E+00	 1.00000E+00	 0.00000E+00	 1.00000E+00	 0.00000E+00	 0.00000E+00	 0.00000E+00	 0.00000E+00	 1.00000E+00	 0.00000E+00	 0.00000E+00	 1.00000E+00	 0.00000E+00	 0.00000E+00	 0.00000E+00	 0.00000E+00	 1.00000E+00	 0.00000E+00	 0.00000E+00	 1.00000E+00	 0.00000E+00	 0.00000E+00	 0.00000E+00	 0.00000E+00	 1.00000E+00	 0.00000E+00	 0.00000E+00	 0.00000E+00	 0.00000E+00	 1.00000E+00	 0.00000E+00	 0.00000E+00	 1.00000E+00	 0.00000E+00	 0.00000E+00	 0.00000E+00	 1.00000E+00	 0.00000E+00	 0.00000E+00	 1.00000E+00	 0.00000E+00	 0.00000E+00	 0.00000E+00	 0.00000E+00	 0.00000E+00	 1.00000E+00	 0.00000E+00	 1.00000E+00	 0.00000E+00	 0.00000E+00	 1.00000E+00	 0.00000E+00	 0.00000E+00	 0.00000E+00	 0.00000E+00	 1.00000E+00	 0.00000E+00	 0.00000E+00	 0.00000E+00	 0.00000E+00	 0.00000E+00	 1.00000E+00	 0.00000E+00	 0.00000E+00	 1.00000E+00	 0.00000E+00	 1.00000E+00	 0.00000E+00	 0.00000E+00	 0.00000E+00	 0.00000E+00	 1.00000E+00	 0.00000E+00	 0.00000E+00	 0.00000E+00	 1.00000E+00	 0.00000E+00	 0.00000E+00	 0.00000E+00	 1.00000E+00	 0.00000E+00	 0.00000E+00	 0.00000E+00	 0.00000E+00	 0.00000E+00	 1.00000E+00	 0.00000E+00	 0.00000E+00	 1.00000E+00	 0.00000E+00	 1.00000E+00	 0.00000E+00	 0.00000E+00	 0.00000E+00	 1.00000E+00	 0.00000E+00	 0.00000E+00	 0.00000E+00	 0.00000E+00	 0.00000E+00	 1.00000E+00	 0.00000E+00	 0.00000E+00	 1.00000E+00	 0.00000E+00	 0.00000E+00	 0.00000E+00	 0.00000E+00	 1.00000E+00	 0.00000E+00	 0.00000E+00	 0.00000E+00	 0.00000E+00	 1.00000E+00	 0.00000E+00	 0.00000E+00	 0.00000E+00	 1.00000E+00	 0.00000E+00	 0.00000E+00	 1.00000E+00	 0.00000E+00	 0.00000E+00	 0.00000E+00	 0.00000E+00	 1.00000E+00	 0.00000E+00	 1.00000E+00	 0.00000E+00	 0.00000E+00	 1.00000E+00	 0.00000E+00	 0.00000E+00	 0.00000E+00	 1.00000E+00	 0.00000E+00	 0.00000E+00	 0.00000E+00	 0.00000E+00	 1.00000E+00	 0.00000E+00	 0.00000E+00	 1.00000E+00	 0.00000E+00	 0.00000E+00	 0.00000E+00	 0.00000E+00	 0.00000E+00	 1.00000E+00	 0.00000E+00	 0.00000E+00	 8.33333E-01	 0.00000E+00	 1.66667E-01	 0.00000E+00	 0.00000E+00	 1.00000E+00	 0.00000E+00	 0.00000E+00	 1.00000E+00	 0.00000E+00	 0.00000E+00	 1.00000E+00	 0.00000E+00	 0.00000E+00	 0.00000E+00	 0.00000E+00	 1.00000E+00	 0.00000E+00	 0.00000E+00	 0.00000E+00	 0.00000E+00	 1.00000E+00	 0.00000E+00	 0.00000E+00	 1.00000E+00	 0.00000E+00	 0.00000E+00	 1.00000E+00	 0.00000E+00	 0.00000E+00	 0.00000E+00	 0.00000E+00	 0.00000E+00	 0.00000E+00	 1.00000E+00	 0.00000E+00	 0.00000E+00	 0.00000E+00	 1.00000E+00
Gsv4a_DiktiCrete  	[4]	 1.00000E+00	 0.00000E+00	 0.00000E+00	 0.00000E+00	 0.00000E+00	 0.00000E+00	 0.00000E+00	 1.00000E+00	 0.00000E+00	 0.00000E+00	 0.00000E+00	 1.00000E+00	 0.00000E+00	 0.00000E+00	 1.00000E+00	 0.00000E+00	 0.00000E+00	 0.00000E+00	 0.00000E+00	 1.00000E+00	 0.00000E+00	 1.00000E+00	 0.00000E+00	 0.00000E+00	 0.00000E+00	 0.00000E+00	 1.00000E+00	 0.00000E+00	 1.00000E+00	 0.00000E+00	 0.00000E+00	 0.00000E+00	 1.00000E+00	 0.00000E+00	 0.00000E+00	 0.00000E+00	 1.00000E+00	 0.00000E+00	 0.00000E+00	 0.00000E+00	 0.00000E+00	 1.00000E+00	 0.00000E+00	 0.00000E+00	 0.00000E+00	 1.00000E+00	 0.00000E+00	 0.00000E+00	 0.00000E+00	 0.00000E+00	 0.00000E+00	 1.00000E+00	 0.00000E+00	 0.00000E+00	 1.00000E+00	 0.00000E+00	 0.00000E+00	 1.00000E+00	 0.00000E+00	 0.00000E+00	 0.00000E+00	 1.00000E+00	 0.00000E+00	 0.00000E+00	 0.00000E+00	 0.00000E+00	 0.00000E+00	 1.00000E+00	 1.00000E+00	 0.00000E+00	 0.00000E+00	 0.00000E+00	 0.00000E+00	 0.00000E+00	 1.00000E+00	 0.00000E+00	 0.00000E+00	 1.00000E+00	 0.00000E+00	 0.00000E+00	 1.00000E+00	 0.00000E+00	 0.00000E+00	 0.00000E+00	 0.00000E+00	 0.00000E+00	 1.00000E+00	 0.00000E+00	 1.00000E+00	 0.00000E+00	 0.00000E+00	 0.00000E+00	 1.00000E+00	 0.00000E+00	 0.00000E+00	 0.00000E+00	 0.00000E+00	 1.00000E+00	 0.00000E+00	 0.00000E+00	 0.00000E+00	 0.00000E+00	 1.00000E+00	 0.00000E+00	 1.00000E+00	 0.00000E+00	 0.00000E+00	 0.00000E+00	 0.00000E+00	 1.00000E+00	 0.00000E+00	 0.00000E+00	 0.00000E+00	 1.00000E+00	 0.00000E+00	 0.00000E+00	 0.00000E+00	 1.00000E+00	 0.00000E+00	 0.00000E+00	 0.00000E+00	 0.00000E+00	 1.00000E+00	 0.00000E+00	 0.00000E+00	 1.00000E+00	 0.00000E+00	 0.00000E+00	 0.00000E+00	 0.00000E+00	 1.00000E+00	 0.00000E+00	 1.00000E+00	 0.00000E+00	 0.00000E+00	 0.00000E+00	 1.00000E+00	 0.00000E+00	 0.00000E+00	 0.00000E+00	 0.00000E+00	 1.00000E+00	 0.00000E+00	 0.00000E+00	 0.00000E+00	 1.00000E+00	 0.00000E+00	 0.00000E+00	 0.00000E+00	 1.00000E+00	 0.00000E+00	 0.00000E+00	 0.00000E+00	 0.00000E+00	 1.00000E+00	 0.00000E+00	 0.00000E+00	 0.00000E+00	 0.00000E+00	 1.00000E+00	 0.00000E+00	 0.00000E+00	 0.00000E+00	 1.00000E+00	 0.00000E+00	 0.00000E+00	 0.00000E+00	 1.00000E+00	 0.00000E+00	 0.00000E+00	 0.00000E+00	 1.00000E+00	-9.90000E+01	-9.90000E+01	-9.90000E+01	-9.90000E+01	 1.00000E+00	 0.00000E+00	 0.00000E+00	 0.00000E+00	 0.00000E+00	 0.00000E+00	 0.00000E+00	 1.00000E+00	 0.00000E+00	 1.00000E+00	 0.00000E+00	 0.00000E+00	 1.00000E+00	 0.00000E+00	 0.00000E+00	 0.00000E+00	 0.00000E+00	 0.00000E+00	 1.00000E+00	 0.00000E+00	 0.00000E+00	 0.00000E+00	 1.00000E+00	 0.00000E+00	 0.00000E+00	 0.00000E+00	 1.00000E+00	 0.00000E+00	 0.00000E+00	 0.00000E+00	 0.00000E+00	 1.00000E+00	 0.00000E+00	 0.00000E+00	 1.00000E+00	 0.00000E+00	 0.00000E+00	 1.00000E+00	 0.00000E+00	 0.00000E+00	 0.00000E+00	 0.00000E+00	 1.00000E+00	 0.00000E+00	 0.00000E+00	 1.00000E+00	 0.00000E+00	 0.00000E+00	 1.00000E+00	 0.00000E+00	 0.00000E+00	 0.00000E+00	 1.00000E+00	 0.00000E+00	 0.00000E+00	 0.00000E+00	 0.00000E+00	 0.00000E+00	 1.00000E+00	 0.00000E+00	 0.00000E+00	 1.00000E+00	 0.00000E+00	 0.00000E+00	 0.00000E+00	 0.00000E+00	 0.00000E+00	 1.00000E+00	 0.00000E+00	 0.00000E+00	 0.00000E+00	 1.00000E+00	 0.00000E+00	 1.00000E+00	 0.00000E+00	 0.00000E+00	 0.00000E+00	 0.00000E+00	 1.00000E+00	 0.00000E+00	 0.00000E+00	 0.00000E+00	 0.00000E+00	 1.00000E+00	 0.00000E+00	 0.00000E+00	 1.00000E+00	 0.00000E+00	 0.00000E+00	 1.00000E+00	 0.00000E+00	 0.00000E+00	 0.00000E+00	 0.00000E+00	 0.00000E+00	 1.00000E+00	 0.00000E+00	 0.00000E+00	 1.00000E+00	 0.00000E+00	 0.00000E+00	 1.00000E+00	 0.00000E+00	 0.00000E+00	 0.00000E+00	 0.00000E+00	 1.00000E+00	 0.00000E+00	 0.00000E+00	 0.00000E+00	 1.00000E+00	 0.00000E+00	 0.00000E+00	 0.00000E+00	 0.00000E+00	 1.00000E+00	 0.00000E+00	 1.00000E+00	 0.00000E+00	 0.00000E+00	 0.00000E+00	 0.00000E+00	 1.00000E+00	 0.00000E+00	 0.00000E+00	 0.00000E+00	 1.00000E+00	 0.00000E+00	 1.00000E+00	 0.00000E+00	 0.00000E+00	 0.00000E+00	 0.00000E+00	 0.00000E+00	 0.00000E+00	 1.00000E+00	 0.00000E+00	 1.00000E+00	 0.00000E+00	 0.00000E+00	 0.00000E+00	 0.00000E+00	 1.00000E+00	 0.00000E+00	 1.00000E+00	 0.00000E+00	 0.00000E+00	 0.00000E+00	 0.00000E+00	 0.00000E+00	 0.00000E+00	 1.00000E+00	 0.00000E+00	 0.00000E+00	 1.00000E+00	 0.00000E+00	 0.00000E+00	 0.00000E+00	 1.00000E+00	 0.00000E+00	 0.00000E+00	 1.00000E+00	 0.00000E+00	 0.00000E+00	 1.00000E+00	 0.00000E+00	 0.00000E+00	 0.00000E+00	 0.00000E+00	 7.50000E-01	 0.00000E+00	 2.50000E-01	 0.00000E+00	 1.00000E+00	 0.00000E+00	 0.00000E+00	 0.00000E+00	 1.00000E+00	 0.00000E+00	 0.00000E+00	 0.00000E+00	 1.00000E+00	 0.00000E+00	 0.00000E+00	 0.00000E+00	 1.00000E+00	 0.00000E+00	 0.00000E+00	 0.00000E+00	 0.00000E+00	 0.00000E+00	 1.00000E+00	 0.00000E+00	 1.00000E+00	 0.00000E+00	 0.00000E+00	 0.00000E+00	 0.00000E+00	 1.00000E+00	 0.00000E+00	 0.00000E+00	 1.00000E+00	 0.00000E+00	 0.00000E+00	 0.00000E+00	 0.00000E+00	 0.00000E+00	 1.00000E+00	 0.00000E+00	 1.00000E+00	 0.00000E+00	 0.00000E+00	 0.00000E+00	 1.00000E+00	 0.00000E+00	 0.00000E+00	 0.00000E+00	 1.00000E+00	 0.00000E+00	 0.00000E+00	 0.00000E+00	 0.00000E+00	 0.00000E+00	 1.00000E+00	 0.00000E+00	 1.00000E+00	 0.00000E+00	 0.00000E+00	 0.00000E+00	 0.00000E+00	 1.00000E+00	 0.00000E+00	 0.00000E+00	 0.00000E+00	 1.00000E+00	 0.00000E+00	 0.00000E+00	 1.00000E+00	 0.00000E+00	 0.00000E+00	 0.00000E+00	 0.00000E+00	 1.00000E+00	 0.00000E+00	 1.00000E+00	 0.00000E+00	 0.00000E+00	 0.00000E+00	 1.00000E+00	 0.00000E+00	 0.00000E+00	 0.00000E+00	 0.00000E+00	 1.00000E+00	 0.00000E+00	 0.00000E+00	 0.00000E+00	 1.00000E+00	 0.00000E+00	 0.00000E+00	 0.00000E+00	 1.00000E+00	 0.00000E+00	 0.00000E+00	 0.00000E+00	 1.00000E+00	 0.00000E+00	 0.00000E+00	 0.00000E+00	 0.00000E+00	 1.00000E+00	 0.00000E+00	 0.00000E+00	 0.00000E+00	 1.00000E+00	 0.00000E+00	 0.00000E+00	 1.00000E+00	 0.00000E+00	 0.00000E+00	 0.00000E+00	 0.00000E+00	 1.00000E+00	 0.00000E+00	 0.00000E+00	 1.00000E+00	 0.00000E+00	 0.00000E+00	 0.00000E+00	 0.00000E+00	 1.00000E+00	 0.00000E+00	 0.00000E+00	 0.00000E+00	 1.00000E+00	 0.00000E+00	 1.00000E+00	 0.00000E+00	 0.00000E+00	 0.00000E+00	 0.00000E+00	 1.00000E+00	 0.00000E+00	 0.00000E+00	 0.00000E+00	 1.00000E+00	 0.00000E+00	 0.00000E+00	 0.00000E+00	 0.00000E+00	 1.00000E+00	 0.00000E+00	 0.00000E+00	 1.00000E+00	 0.00000E+00	 0.00000E+00	 0.00000E+00	 0.00000E+00	 1.00000E+00	 0.00000E+00	 0.00000E+00	 1.00000E+00	 0.00000E+00	 0.00000E+00	 0.00000E+00	 1.00000E+00	 0.00000E+00	 0.00000E+00	 1.00000E+00	 0.00000E+00	 0.00000E+00	 0.00000E+00	 1.00000E+00	 0.00000E+00	 0.00000E+00	 0.00000E+00	 0.00000E+00	 0.00000E+00	 1.00000E+00	 0.00000E+00	 0.00000E+00	 0.00000E+00	 1.00000E+00	 0.00000E+00	 1.00000E+00	 0.00000E+00	 0.00000E+00	 0.00000E+00	 1.00000E+00	 0.00000E+00	 0.00000E+00	 0.00000E+00	 0.00000E+00	 1.00000E+00	 0.00000E+00	 0.00000E+00	 1.00000E+00	 0.00000E+00	 0.00000E+00	 0.00000E+00	 1.00000E+00	 0.00000E+00	 0.00000E+00	 0.00000E+00	 0.00000E+00	 0.00000E+00	 1.00000E+00	 0.00000E+00	 1.00000E+00	 0.00000E+00	 0.00000E+00	 0.00000E+00	 0.00000E+00	 0.00000E+00	 1.00000E+00	 0.00000E+00	 1.00000E+00	 0.00000E+00	 0.00000E+00	 0.00000E+00	 0.00000E+00	 0.00000E+00	 1.00000E+00	 0.00000E+00	 0.00000E+00	 1.00000E+00	 0.00000E+00	 0.00000E+00	 0.00000E+00	 0.00000E+00	 1.00000E+00	 0.00000E+00	 0.00000E+00	 0.00000E+00	 0.00000E+00	 1.00000E+00	 0.00000E+00	 0.00000E+00	 1.00000E+00	 0.00000E+00	 0.00000E+00	 1.00000E+00	 0.00000E+00	 0.00000E+00	 0.00000E+00	 1.00000E+00	 0.00000E+00	 0.00000E+00	 0.00000E+00	 1.00000E+00	 0.00000E+00	 0.00000E+00	 0.00000E+00	 0.00000E+00	 0.00000E+00	 1.00000E+00	 0.00000E+00	 0.00000E+00	 0.00000E+00	 1.00000E+00	 0.00000E+00	 0.00000E+00	 1.00000E+00	 0.00000E+00	 0.00000E+00	 0.00000E+00	 0.00000E+00	 1.00000E+00	 0.00000E+00	 1.00000E+00	 0.00000E+00	 0.00000E+00	 0.00000E+00	 0.00000E+00	 1.00000E+00	 0.00000E+00	 0.00000E+00	 1.00000E+00	 0.00000E+00	 0.00000E+00	 0.00000E+00	 1.00000E+00	 0.00000E+00	 0.00000E+00	 0.00000E+00	 1.00000E+00	 0.00000E+00	 0.00000E+00	 0.00000E+00	 1.00000E+00	 0.00000E+00	 0.00000E+00	 0.00000E+00	 0.00000E+00	 1.00000E+00	 0.00000E+00	 0.00000E+00	 0.00000E+00	 1.00000E+00	 0.00000E+00	 1.00000E+00	 0.00000E+00	 0.00000E+00	 0.00000E+00	 1.00000E+00	 0.00000E+00	 0.00000E+00	 0.00000E+00	 1.00000E+00	 0.00000E+00	 0.00000E+00	 0.00000E+00	 0.00000E+00	 1.00000E+00	 0.00000E+00	 0.00000E+00	 0.00000E+00	 0.00000E+00	 1.00000E+00	 0.00000E+00	 0.00000E+00	 0.00000E+00	 1.00000E+00	 0.00000E+00	 0.00000E+00	 0.00000E+00	 0.00000E+00	 1.00000E+00	 0.00000E+00	 0.00000E+00	 1.00000E+00	 0.00000E+00	 0.00000E+00	 1.00000E+00	 0.00000E+00	 0.00000E+00	 0.00000E+00	 0.00000E+00	 1.00000E+00	 0.00000E+00	 0.00000E+00	 1.00000E+00	 0.00000E+00	 0.00000E+00	 0.00000E+00	 0.00000E+00	 1.00000E+00	 0.00000E+00	 0.00000E+00	 0.00000E+00	 0.00000E+00	 1.00000E+00	 0.00000E+00	 0.00000E+00	 1.00000E+00	 0.00000E+00	 0.00000E+00	 1.00000E+00	 0.00000E+00	 0.00000E+00	 0.00000E+00	 0.00000E+00	 0.00000E+00	 1.00000E+00	 0.00000E+00	 1.00000E+00	 0.00000E+00	 0.00000E+00	 0.00000E+00	 0.00000E+00	 1.00000E+00	 0.00000E+00	 0.00000E+00	 0.00000E+00	 0.00000E+00	 1.00000E+00	 0.00000E+00	 0.00000E+00	 1.00000E+00	 0.00000E+00	 0.00000E+00	 0.00000E+00	 1.00000E+00	 0.00000E+00	 0.00000E+00	 1.00000E+00	 0.00000E+00	 0.00000E+00	 1.00000E+00	 0.00000E+00	 0.00000E+00	 0.00000E+00	 0.00000E+00	 0.00000E+00	 0.00000E+00	 1.00000E+00	 0.00000E+00	 1.00000E+00	 0.00000E+00	 0.00000E+00	 0.00000E+00	 0.00000E+00	 1.00000E+00	 0.00000E+00	 0.00000E+00	 1.00000E+00	 0.00000E+00	 0.00000E+00	 0.00000E+00	 1.00000E+00	 0.00000E+00	 0.00000E+00	 0.00000E+00	 0.00000E+00	 0.00000E+00	 1.00000E+00	 0.00000E+00	 0.00000E+00	 0.00000E+00	 1.00000E+00	 0.00000E+00	 1.00000E+00	 0.00000E+00	 0.00000E+00	 0.00000E+00	 0.00000E+00	 0.00000E+00	 1.00000E+00	 0.00000E+00	 0.00000E+00	 0.00000E+00	 1.00000E+00	 0.00000E+00	 0.00000E+00	 0.00000E+00	 1.00000E+00	 0.00000E+00	 1.00000E+00	 0.00000E+00	 0.00000E+00	 1.00000E+00	 0.00000E+00	 0.00000E+00	 0.00000E+00	 0.00000E+00	 0.00000E+00	 0.00000E+00	 1.00000E+00	 0.00000E+00	 0.00000E+00	 0.00000E+00	 1.00000E+00	 1.00000E+00	 0.00000E+00	 0.00000E+00	 0.00000E+00	 0.00000E+00	 0.00000E+00	 0.00000E+00	 1.00000E+00	 0.00000E+00	 0.00000E+00	 0.00000E+00	 1.00000E+00	 0.00000E+00	 0.00000E+00	 0.00000E+00	 1.00000E+00	 1.00000E+00	 0.00000E+00	 0.00000E+00	 0.00000E+00	 0.00000E+00	 0.00000E+00	 0.00000E+00	 1.00000E+00	 0.00000E+00	 1.00000E+00	 0.00000E+00	 0.00000E+00	 0.00000E+00	 0.00000E+00	 1.00000E+00	 0.00000E+00	 0.00000E+00	 0.00000E+00	 0.00000E+00	 1.00000E+00	 0.00000E+00	 0.00000E+00	 0.00000E+00	 1.00000E+00	 0.00000E+00	 0.00000E+00	 1.00000E+00	 0.00000E+00	 0.00000E+00	 1.00000E+00	 0.00000E+00	 0.00000E+00	 0.00000E+00	 0.00000E+00	 1.00000E+00	 0.00000E+00	 1.00000E+00	 0.00000E+00	 0.00000E+00	 0.00000E+00	-9.90000E+01	-9.90000E+01	-9.90000E+01	-9.90000E+01	 0.00000E+00	 0.00000E+00	 1.00000E+00	 0.00000E+00	 0.00000E+00	 0.00000E+00	 1.00000E+00	 0.00000E+00	 0.00000E+00	 0.00000E+00	 1.00000E+00	 0.00000E+00	 0.00000E+00	 0.00000E+00	 1.00000E+00	 0.00000E+00	 1.00000E+00	 0.00000E+00	 0.00000E+00	 0.00000E+00	 0.00000E+00	 1.00000E+00	 0.00000E+00	 0.00000E+00	 0.00000E+00	 0.00000E+00	 0.00000E+00	 1.00000E+00	 0.00000E+00	 0.00000E+00	 0.00000E+00	 1.00000E+00	 0.00000E+00	 0.00000E+00	 1.00000E+00	 0.00000E+00	 0.00000E+00	 0.00000E+00	 1.00000E+00	 0.00000E+00	 0.00000E+00	 1.00000E+00	 0.00000E+00	 0.00000E+00	 0.00000E+00	 1.00000E+00	 0.00000E+00	 0.00000E+00	 0.00000E+00	 0.00000E+00	 1.00000E+00	 0.00000E+00	 0.00000E+00	 0.00000E+00	 0.00000E+00	 1.00000E+00	 0.00000E+00	 0.00000E+00	 1.00000E+00	 0.00000E+00	 0.00000E+00	 0.00000E+00	 1.00000E+00	 0.00000E+00	 0.00000E+00	 0.00000E+00	 1.00000E+00	 0.00000E+00	-9.90000E+01	-9.90000E+01	-9.90000E+01	-9.90000E+01	-9.90000E+01	-9.90000E+01	-9.90000E+01	-9.90000E+01	-9.90000E+01	-9.90000E+01	-9.90000E+01	-9.90000E+01	-9.90000E+01	-9.90000E+01	-9.90000E+01	-9.90000E+01	 0.00000E+00	 1.00000E+00	 0.00000E+00	 0.00000E+00	 0.00000E+00	 0.00000E+00	 1.00000E+00	 0.00000E+00	 0.00000E+00	 0.00000E+00	 1.00000E+00	 0.00000E+00	 1.00000E+00	 0.00000E+00	 0.00000E+00	 0.00000E+00	 0.00000E+00	 0.00000E+00	 0.00000E+00	 1.00000E+00	 1.00000E+00	 0.00000E+00	 0.00000E+00	 0.00000E+00	 0.00000E+00	 0.00000E+00	 0.00000E+00	 1.00000E+00	 0.00000E+00	 0.00000E+00	 0.00000E+00	 1.00000E+00	 0.00000E+00	 0.00000E+00	 1.00000E+00	 0.00000E+00	 0.00000E+00	 0.00000E+00	 1.00000E+00	 0.00000E+00	 0.00000E+00	 1.00000E+00	 0.00000E+00	 0.00000E+00	 0.00000E+00	 1.00000E+00	 0.00000E+00	 0.00000E+00	 0.00000E+00	 0.00000E+00	 0.00000E+00	 1.00000E+00	 0.00000E+00	 1.00000E+00	 0.00000E+00	 0.00000E+00	 0.00000E+00	 1.00000E+00	 0.00000E+00	 0.00000E+00	 0.00000E+00	 1.00000E+00	 0.00000E+00	 0.00000E+00	 0.00000E+00	 0.00000E+00	 1.00000E+00	 0.00000E+00	 0.00000E+00	 0.00000E+00	 0.00000E+00	 1.00000E+00	 0.00000E+00	 0.00000E+00	 1.00000E+00	 0.00000E+00	 0.00000E+00	 0.00000E+00	 0.00000E+00	 1.00000E+00	 0.00000E+00	 0.00000E+00	 1.00000E+00	 0.00000E+00	 0.00000E+00	 1.00000E+00	 0.00000E+00	 0.00000E+00	 0.00000E+00	 5.00000E-01	 5.00000E-01	 0.00000E+00	 0.00000E+00	 0.00000E+00	 1.00000E+00	 0.00000E+00	 1.00000E+00	 0.00000E+00	 0.00000E+00	 0.00000E+00	 1.00000E+00	 0.00000E+00	 0.00000E+00	 0.00000E+00	 0.00000E+00	 1.00000E+00	 0.00000E+00	 0.00000E+00	 0.00000E+00	 0.00000E+00	 1.00000E+00	 0.00000E+00	 0.00000E+00	 0.00000E+00	 1.00000E+00	 0.00000E+00	 0.00000E+00	 1.00000E+00	 0.00000E+00	 0.00000E+00	 0.00000E+00	 1.00000E+00	 0.00000E+00	 0.00000E+00	 0.00000E+00	 1.00000E+00	 0.00000E+00	 0.00000E+00	 0.00000E+00	 0.00000E+00	 1.00000E+00	 0.00000E+00	 0.00000E+00	 1.00000E+00	 0.00000E+00	 0.00000E+00	 0.00000E+00	 0.00000E+00	 1.00000E+00	 0.00000E+00	 0.00000E+00	 0.00000E+00	 1.00000E+00	 0.00000E+00	 0.00000E+00	 0.00000E+00	 0.00000E+00	 1.00000E+00	 0.00000E+00	 0.00000E+00	 0.00000E+00	 1.00000E+00	 0.00000E+00	 0.00000E+00	 1.00000E+00	 0.00000E+00	 0.00000E+00	 0.00000E+00	 1.00000E+00	 0.00000E+00	 0.00000E+00	 1.00000E+00	 0.00000E+00	 0.00000E+00	 0.00000E+00	 1.00000E+00	 0.00000E+00	 0.00000E+00	 0.00000E+00	 0.00000E+00	 0.00000E+00	 1.00000E+00	 1.00000E+00	 0.00000E+00	 0.00000E+00	 0.00000E+00	 1.00000E+00	 0.00000E+00	 0.00000E+00	 0.00000E+00	 1.00000E+00	 0.00000E+00	 0.00000E+00	 0.00000E+00	 0.00000E+00	 0.00000E+00	 0.00000E+00	 1.00000E+00	 1.00000E+00	 0.00000E+00	 0.00000E+00	 0.00000E+00	 0.00000E+00	 1.00000E+00	 0.00000E+00	 0.00000E+00	 0.00000E+00	 0.00000E+00	 1.00000E+00	 0.00000E+00	 1.00000E+00	 0.00000E+00	 0.00000E+00	 0.00000E+00	 0.00000E+00	 0.00000E+00	 1.00000E+00	 0.00000E+00	 0.00000E+00	 0.00000E+00	 0.00000E+00	 1.00000E+00	 0.00000E+00	 0.00000E+00	 0.00000E+00	 1.00000E+00	 0.00000E+00	 0.00000E+00	 1.00000E+00	 0.00000E+00	 0.00000E+00	 0.00000E+00	 0.00000E+00	 1.00000E+00	 0.00000E+00	 1.00000E+00	 0.00000E+00	 0.00000E+00	 1.00000E+00	 0.00000E+00	 0.00000E+00	 0.00000E+00	 0.00000E+00	 1.00000E+00	 0.00000E+00	 0.00000E+00	 0.00000E+00	 1.00000E+00	 0.00000E+00	 0.00000E+00	 0.00000E+00	 0.00000E+00	 1.00000E+00	 0.00000E+00	 1.00000E+00	 0.00000E+00	 0.00000E+00	 0.00000E+00	 0.00000E+00	 1.00000E+00	 0.00000E+00	 0.00000E+00	 0.00000E+00	 0.00000E+00	 1.00000E+00	 0.00000E+00	 1.00000E+00	 0.00000E+00	 0.00000E+00	 0.00000E+00	 0.00000E+00	 1.00000E+00	 0.00000E+00	 0.00000E+00	 0.00000E+00	 0.00000E+00	 1.00000E+00	 0.00000E+00	 0.00000E+00	 0.00000E+00	 1.00000E+00	 0.00000E+00	 1.00000E+00	 0.00000E+00	 0.00000E+00	 0.00000E+00	 0.00000E+00	 1.00000E+00	 0.00000E+00	 0.00000E+00	 0.00000E+00	 0.00000E+00	 1.00000E+00	 0.00000E+00	 0.00000E+00	 0.00000E+00	 0.00000E+00	 1.00000E+00	 0.00000E+00	 1.00000E+00	 0.00000E+00	 0.00000E+00	 0.00000E+00	 0.00000E+00	 1.00000E+00	 0.00000E+00	 0.00000E+00	 0.00000E+00	 0.00000E+00	 1.00000E+00	 0.00000E+00	 0.00000E+00	 1.00000E+00	 0.00000E+00	 1.00000E+00	 0.00000E+00	 0.00000E+00	 0.00000E+00	 0.00000E+00	 1.00000E+00	 0.00000E+00	 0.00000E+00	 0.00000E+00	 0.00000E+00	 1.00000E+00	 0.00000E+00	 0.00000E+00	 0.00000E+00	 0.00000E+00	 1.00000E+00	 0.00000E+00	 0.00000E+00	 0.00000E+00	 1.00000E+00	 0.00000E+00	 1.00000E+00	 0.00000E+00	 0.00000E+00	 0.00000E+00	 0.00000E+00	 1.00000E+00	 0.00000E+00	 0.00000E+00	 0.00000E+00	 1.00000E+00	 0.00000E+00	 0.00000E+00	 0.00000E+00	 0.00000E+00	 1.00000E+00	 0.00000E+00	 0.00000E+00	 1.00000E+00	 0.00000E+00	 0.00000E+00	 0.00000E+00	 1.00000E+00	 0.00000E+00	 0.00000E+00	 0.00000E+00	 0.00000E+00	 1.00000E+00	 0.00000E+00	 1.00000E+00	 0.00000E+00	 0.00000E+00	 1.00000E+00	 0.00000E+00	 0.00000E+00	 0.00000E+00	 1.00000E+00	 0.00000E+00	 0.00000E+00	 0.00000E+00	 1.00000E+00	 0.00000E+00	 0.00000E+00	 0.00000E+00	 0.00000E+00	 0.00000E+00	 0.00000E+00	 1.00000E+00	 1.00000E+00	 0.00000E+00	 0.00000E+00	 0.00000E+00	 1.00000E+00	 0.00000E+00	 0.00000E+00	 0.00000E+00	 1.00000E+00	 0.00000E+00	 0.00000E+00	 0.00000E+00	-9.90000E+01	-9.90000E+01	-9.90000E+01	-9.90000E+01	-9.90000E+01	-9.90000E+01	-9.90000E+01	-9.90000E+01	 0.00000E+00	 1.00000E+00	 0.00000E+00	 0.00000E+00	 0.00000E+00	 1.00000E+00	 0.00000E+00	 0.00000E+00	 0.00000E+00	 0.00000E+00	 0.00000E+00	 1.00000E+00	 0.00000E+00	 1.00000E+00	 0.00000E+00	 0.00000E+00	 0.00000E+00	 0.00000E+00	 1.00000E+00	 0.00000E+00	 1.00000E+00	 0.00000E+00	 0.00000E+00	 0.00000E+00	 0.00000E+00	 0.00000E+00	 1.00000E+00	 0.00000E+00	 0.00000E+00	 1.00000E+00	 0.00000E+00	 0.00000E+00	 0.00000E+00	 0.00000E+00	 0.00000E+00	 1.00000E+00	 0.00000E+00	 1.00000E+00	 0.00000E+00	 0.00000E+00	 0.00000E+00	 1.00000E+00	 0.00000E+00	 0.00000E+00	 0.00000E+00	 1.00000E+00	 0.00000E+00	 0.00000E+00	 0.00000E+00	 0.00000E+00	 1.00000E+00	 0.00000E+00	 0.00000E+00	 0.00000E+00	 0.00000E+00	 1.00000E+00	 0.00000E+00	 1.00000E+00	 0.00000E+00	 0.00000E+00	 0.00000E+00	 0.00000E+00	 1.00000E+00	 0.00000E+00	 0.00000E+00	 1.00000E+00	 0.00000E+00	 0.00000E+00	 0.00000E+00	 0.00000E+00	 1.00000E+00	 0.00000E+00	 0.00000E+00	 1.00000E+00	 0.00000E+00	 0.00000E+00	 0.00000E+00	 0.00000E+00	 1.00000E+00	 0.00000E+00	 0.00000E+00	 0.00000E+00	 0.00000E+00	 1.00000E+00	 0.00000E+00	 0.00000E+00	 1.00000E+00	 0.00000E+00	 0.00000E+00	 0.00000E+00	 1.00000E+00	 0.00000E+00	 0.00000E+00	 1.00000E+00	 0.00000E+00	 0.00000E+00	 0.00000E+00	 0.00000E+00	 0.00000E+00	 1.00000E+00	 0.00000E+00	 1.00000E+00	 0.00000E+00	 0.00000E+00	 1.00000E+00	 0.00000E+00	 0.00000E+00	 0.00000E+00	 0.00000E+00	 1.00000E+00	 0.00000E+00	 0.00000E+00	 0.00000E+00	 1.00000E+00	 0.00000E+00	 0.00000E+00	 0.00000E+00	 0.00000E+00	 1.00000E+00	 0.00000E+00	 1.00000E+00	 0.00000E+00	 0.00000E+00	 0.00000E+00	 0.00000E+00	 1.00000E+00	 0.00000E+00	 0.00000E+00	 0.00000E+00	 1.00000E+00	 0.00000E+00	 0.00000E+00	 0.00000E+00	 1.00000E+00	 0.00000E+00	 0.00000E+00	 0.00000E+00	 0.00000E+00	 0.00000E+00	 1.00000E+00	 0.00000E+00	 0.00000E+00	 1.00000E+00	 0.00000E+00	 1.00000E+00	 0.00000E+00	 0.00000E+00	 0.00000E+00	 1.00000E+00	 0.00000E+00	 0.00000E+00	 0.00000E+00	 0.00000E+00	 0.00000E+00	 1.00000E+00	 0.00000E+00	 0.00000E+00	 1.00000E+00	 0.00000E+00	 0.00000E+00	 0.00000E+00	 0.00000E+00	 1.00000E+00	 0.00000E+00	 0.00000E+00	 1.00000E+00	 0.00000E+00	 0.00000E+00	 0.00000E+00	 0.00000E+00	 0.00000E+00	 1.00000E+00	 0.00000E+00	 0.00000E+00	 1.00000E+00	 0.00000E+00	 0.00000E+00	 0.00000E+00	 0.00000E+00	 1.00000E+00	 0.00000E+00	 1.00000E+00	 0.00000E+00	 0.00000E+00	 1.00000E+00	 0.00000E+00	 0.00000E+00	 0.00000E+00	 1.00000E+00	 0.00000E+00	 0.00000E+00	 0.00000E+00	 0.00000E+00	 1.00000E+00	 0.00000E+00	 0.00000E+00	 1.00000E+00	 0.00000E+00	 0.00000E+00	 0.00000E+00	 0.00000E+00	 0.00000E+00	 1.00000E+00	 0.00000E+00	 0.00000E+00	 1.00000E+00	 0.00000E+00	 0.00000E+00	 0.00000E+00	 0.00000E+00	 1.00000E+00	 0.00000E+00	 0.00000E+00	 1.00000E+00	 0.00000E+00	 0.00000E+00	 1.00000E+00	 0.00000E+00	 0.00000E+00	 0.00000E+00	 0.00000E+00	 1.00000E+00	 0.00000E+00	 0.00000E+00	 0.00000E+00	 0.00000E+00	 1.00000E+00	 0.00000E+00	 0.00000E+00	 1.00000E+00	 0.00000E+00	 0.00000E+00	 1.00000E+00	 0.00000E+00	 0.00000E+00	 0.00000E+00	 0.00000E+00	 0.00000E+00	 0.00000E+00	 1.00000E+00	 0.00000E+00	 1.00000E+00	 0.00000E+00	 0.00000E+00
Gsv4b_DiktiCrete  	[9]	 1.00000E+00	 0.00000E+00	 0.00000E+00	 0.00000E+00	 0.00000E+00	 0.00000E+00	 0.00000E+00	 1.00000E+00	 0.00000E+00	 0.00000E+00	 0.00000E+00	 1.00000E+00	 0.00000E+00	 0.00000E+00	 1.00000E+00	 0.00000E+00	 0.00000E+00	 0.00000E+00	 0.00000E+00	 1.00000E+00	 0.00000E+00	 1.00000E+00	 0.00000E+00	 0.00000E+00	 0.00000E+00	 0.00000E+00	 1.00000E+00	 0.00000E+00	 1.00000E+00	 0.00000E+00	 0.00000E+00	 0.00000E+00	 1.00000E+00	 0.00000E+00	 0.00000E+00	 0.00000E+00	 1.00000E+00	 0.00000E+00	 0.00000E+00	 0.00000E+00	 0.00000E+00	 1.00000E+00	 0.00000E+00	 0.00000E+00	 0.00000E+00	 1.00000E+00	 0.00000E+00	 0.00000E+00	 0.00000E+00	 0.00000E+00	 0.00000E+00	 1.00000E+00	 0.00000E+00	 0.00000E+00	 1.00000E+00	 0.00000E+00	 0.00000E+00	 1.00000E+00	 0.00000E+00	 0.00000E+00	 0.00000E+00	 1.00000E+00	 0.00000E+00	 0.00000E+00	 0.00000E+00	 4.44444E-01	 0.00000E+00	 5.55556E-01	 1.00000E+00	 0.00000E+00	 0.00000E+00	 0.00000E+00	 0.00000E+00	 0.00000E+00	 1.00000E+00	 0.00000E+00	 0.00000E+00	 1.00000E+00	 0.00000E+00	 0.00000E+00	 1.00000E+00	 0.00000E+00	 0.00000E+00	 0.00000E+00	 0.00000E+00	 0.00000E+00	 1.00000E+00	 0.00000E+00	 1.00000E+00	 0.00000E+00	 0.00000E+00	 0.00000E+00	 1.00000E+00	 0.00000E+00	 0.00000E+00	 0.00000E+00	 0.00000E+00	 1.00000E+00	 0.00000E+00	 0.00000E+00	 0.00000E+00	 0.00000E+00	 1.00000E+00	 0.00000E+00	 1.00000E+00	 0.00000E+00	 0.00000E+00	 0.00000E+00	 0.00000E+00	 1.00000E+00	 0.00000E+00	 0.00000E+00	 0.00000E+00	 1.00000E+00	 0.00000E+00	 0.00000E+00	 0.00000E+00	 1.00000E+00	 0.00000E+00	 0.00000E+00	 0.00000E+00	 0.00000E+00	 1.00000E+00	 0.00000E+00	 0.00000E+00	 1.00000E+00	 0.00000E+00	 0.00000E+00	 0.00000E+00	 0.00000E+00	 1.00000E+00	 0.00000E+00	 1.00000E+00	 0.00000E+00	 0.00000E+00	 0.00000E+00	 1.00000E+00	 0.00000E+00	 0.00000E+00	 0.00000E+00	 0.00000E+00	 1.00000E+00	 0.00000E+00	 0.00000E+00	 0.00000E+00	 1.00000E+00	 0.00000E+00	 0.00000E+00	 0.00000E+00	 1.00000E+00	 0.00000E+00	 0.00000E+00	 0.00000E+00	 0.00000E+00	 1.00000E+00	 0.00000E+00	 0.00000E+00	 0.00000E+00	 0.00000E+00	 1.00000E+00	 0.00000E+00	 0.00000E+00	 0.00000E+00	 1.00000E+00	 0.00000E+00	 0.00000E+00	 0.00000E+00	 1.00000E+00	 0.00000E+00	 0.00000E+00	 0.00000E+00	 1.00000E+00	-9.90000E+01	-9.90000E+01	-9.90000E+01	-9.90000E+01	 1.00000E+00	 0.00000E+00	 0.00000E+00	 0.00000E+00	 0.00000E+00	 4.44444E-01	 0.00000E+00	 5.55556E-01	 0.00000E+00	 1.00000E+00	 0.00000E+00	 0.00000E+00	 1.00000E+00	 0.00000E+00	 0.00000E+00	 0.00000E+00	 0.00000E+00	 0.00000E+00	 1.00000E+00	 0.00000E+00	 0.00000E+00	 0.00000E+00	 8.88889E-01	 1.11111E-01	 0.00000E+00	 0.00000E+00	 1.00000E+00	 0.00000E+00	 0.00000E+00	 0.00000E+00	 0.00000E+00	 1.00000E+00	 0.00000E+00	 0.00000E+00	 1.00000E+00	 0.00000E+00	 0.00000E+00	 1.00000E+00	 0.00000E+00	 0.00000E+00	 0.00000E+00	 0.00000E+00	 1.00000E+00	 0.00000E+00	 0.00000E+00	 1.00000E+00	 0.00000E+00	 0.00000E+00	 1.00000E+00	 0.00000E+00	 0.00000E+00	 0.00000E+00	 1.00000E+00	 0.00000E+00	 0.00000E+00	 0.00000E+00	 0.00000E+00	 0.00000E+00	 1.00000E+00	 0.00000E+00	 0.00000E+00	 1.00000E+00	 0.00000E+00	 0.00000E+00	 0.00000E+00	 4.44444E-01	 0.00000E+00	 5.55556E-01	 0.00000E+00	 0.00000E+00	 0.00000E+00	 1.00000E+00	 0.00000E+00	 1.00000E+00	 0.00000E+00	 0.00000E+00	 0.00000E+00	 0.00000E+00	 1.00000E+00	 0.00000E+00	 0.00000E+00	 0.00000E+00	 0.00000E+00	 1.00000E+00	 0.00000E+00	 0.00000E+00	 1.00000E+00	 0.00000E+00	 0.00000E+00	 5.55556E-01	 4.44444E-01	 0.00000E+00	 0.00000E+00	 0.00000E+00	 0.00000E+00	 1.00000E+00	 0.00000E+00	 0.00000E+00	 1.00000E+00	 0.00000E+00	 0.00000E+00	 1.00000E+00	 0.00000E+00	 0.00000E+00	 0.00000E+00	 0.00000E+00	 1.00000E+00	 0.00000E+00	 0.00000E+00	 0.00000E+00	 1.00000E+00	 0.00000E+00	 0.00000E+00	 0.00000E+00	 0.00000E+00	 1.00000E+00	 0.00000E+00	 1.00000E+00	 0.00000E+00	 0.00000E+00	 0.00000E+00	 0.00000E+00	 1.00000E+00	 0.00000E+00	 0.00000E+00	 0.00000E+00	 1.00000E+00	 0.00000E+00	 1.00000E+00	 0.00000E+00	 0.00000E+00	 0.00000E+00	 0.00000E+00	 0.00000E+00	 0.00000E+00	 1.00000E+00	 0.00000E+00	 1.00000E+00	 0.00000E+00	 0.00000E+00	 0.00000E+00	 0.00000E+00	 1.00000E+00	 0.00000E+00	 1.00000E+00	 0.00000E+00	 0.00000E+00	 0.00000E+00	 0.00000E+00	 0.00000E+00	 0.00000E+00	 1.00000E+00	 0.00000E+00	 0.00000E+00	 1.00000E+00	 0.00000E+00	 0.00000E+00	 0.00000E+00	 1.00000E+00	 0.00000E+00	 0.00000E+00	 1.00000E+00	 0.00000E+00	 0.00000E+00	 1.00000E+00	 0.00000E+00	 0.00000E+00	 0.00000E+00	 0.00000E+00	 1.00000E+00	 0.00000E+00	 0.00000E+00	 0.00000E+00	 1.00000E+00	 0.00000E+00	 0.00000E+00	 0.00000E+00	 1.00000E+00	 0.00000E+00	 0.00000E+00	 0.00000E+00	 1.00000E+00	 0.00000E+00	 0.00000E+00	 0.00000E+00	 1.00000E+00	 0.00000E+00	 0.00000E+00	 0.00000E+00	 0.00000E+00	 0.00000E+00	 1.00000E+00	 0.00000E+00	 1.00000E+00	 0.00000E+00	 0.00000E+00	 0.00000E+00	 0.00000E+00	 1.00000E+00	 0.00000E+00	 0.00000E+00	 1.00000E+00	 0.00000E+00	 0.00000E+00	 0.00000E+00	 0.00000E+00	 0.00000E+00	 1.00000E+00	 0.00000E+00	 1.00000E+00	 0.00000E+00	 0.00000E+00	 0.00000E+00	 1.00000E+00	 0.00000E+00	 0.00000E+00	 0.00000E+00	 1.00000E+00	 0.00000E+00	 0.00000E+00	 0.00000E+00	 0.00000E+00	 0.00000E+00	 1.00000E+00	 0.00000E+00	 1.00000E+00	 0.00000E+00	 0.00000E+00	 0.00000E+00	 0.00000E+00	 1.00000E+00	 0.00000E+00	 0.00000E+00	 0.00000E+00	 1.00000E+00	 0.00000E+00	 0.00000E+00	 1.00000E+00	 0.00000E+00	 0.00000E+00	 0.00000E+00	 0.00000E+00	 1.00000E+00	 0.00000E+00	 1.00000E+00	 0.00000E+00	 0.00000E+00	 0.00000E+00	 1.00000E+00	 0.00000E+00	 0.00000E+00	 0.00000E+00	 0.00000E+00	 1.00000E+00	 0.00000E+00	 0.00000E+00	 0.00000E+00	 1.00000E+00	 0.00000E+00	 0.00000E+00	 0.00000E+00	 1.00000E+00	 0.00000E+00	 0.00000E+00	 0.00000E+00	 1.00000E+00	 0.00000E+00	 0.00000E+00	 0.00000E+00	 0.00000E+00	 8.88889E-01	 1.11111E-01	 0.00000E+00	 0.00000E+00	 1.00000E+00	 0.00000E+00	 0.00000E+00	 1.00000E+00	 0.00000E+00	 0.00000E+00	 0.00000E+00	 0.00000E+00	 1.00000E+00	 0.00000E+00	 0.00000E+00	 1.00000E+00	 0.00000E+00	 0.00000E+00	 0.00000E+00	 0.00000E+00	 1.00000E+00	 0.00000E+00	 0.00000E+00	 0.00000E+00	 1.00000E+00	 0.00000E+00	 1.00000E+00	 0.00000E+00	 0.00000E+00	 0.00000E+00	 0.00000E+00	 1.00000E+00	 0.00000E+00	 0.00000E+00	 0.00000E+00	 1.00000E+00	 0.00000E+00	 0.00000E+00	 0.00000E+00	 0.00000E+00	 1.00000E+00	 0.00000E+00	 0.00000E+00	 1.00000E+00	 0.00000E+00	 0.00000E+00	 0.00000E+00	 0.00000E+00	 1.00000E+00	 0.00000E+00	 0.00000E+00	 1.00000E+00	 0.00000E+00	 0.00000E+00	 0.00000E+00	 1.00000E+00	 0.00000E+00	 0.00000E+00	 1.00000E+00	 0.00000E+00	 0.00000E+00	 0.00000E+00	 1.00000E+00	 0.00000E+00	 0.00000E+00	 0.00000E+00	 0.00000E+00	 0.00000E+00	 1.00000E+00	 0.00000E+00	 0.00000E+00	 0.00000E+00	 1.00000E+00	 0.00000E+00	 1.00000E+00	 0.00000E+00	 0.00000E+00	 0.00000E+00	 1.00000E+00	 0.00000E+00	 0.00000E+00	 0.00000E+00	 0.00000E+00	 1.00000E+00	 0.00000E+00	 0.00000E+00	 1.00000E+00	 0.00000E+00	 0.00000E+00	 0.00000E+00	 1.00000E+00	 0.00000E+00	 0.00000E+00	 0.00000E+00	 0.00000E+00	 0.00000E+00	 1.00000E+00	 0.00000E+00	 1.00000E+00	 0.00000E+00	 0.00000E+00	 0.00000E+00	 0.00000E+00	 0.00000E+00	 1.00000E+00	 0.00000E+00	 1.00000E+00	 0.00000E+00	 0.00000E+00	 0.00000E+00	 0.00000E+00	 0.00000E+00	 1.00000E+00	 0.00000E+00	 0.00000E+00	 1.00000E+00	 0.00000E+00	 0.00000E+00	 0.00000E+00	 0.00000E+00	 1.00000E+00	 0.00000E+00	 0.00000E+00	 0.00000E+00	 0.00000E+00	 1.00000E+00	 0.00000E+00	 0.00000E+00	 1.00000E+00	 0.00000E+00	 0.00000E+00	 1.00000E+00	 0.00000E+00	 0.00000E+00	 0.00000E+00	 1.00000E+00	 0.00000E+00	 0.00000E+00	 0.00000E+00	 1.00000E+00	 0.00000E+00	 0.00000E+00	 0.00000E+00	 0.00000E+00	 0.00000E+00	 1.00000E+00	 0.00000E+00	 0.00000E+00	 0.00000E+00	 1.00000E+00	 0.00000E+00	 0.00000E+00	 1.00000E+00	 0.00000E+00	 0.00000E+00	 4.44444E-01	 0.00000E+00	 5.55556E-01	 0.00000E+00	 1.00000E+00	 0.00000E+00	 0.00000E+00	 0.00000E+00	 0.00000E+00	 1.00000E+00	 0.00000E+00	 0.00000E+00	 1.00000E+00	 0.00000E+00	 0.00000E+00	 0.00000E+00	 1.00000E+00	 0.00000E+00	 0.00000E+00	 0.00000E+00	 1.00000E+00	 0.00000E+00	 0.00000E+00	 0.00000E+00	 1.00000E+00	 0.00000E+00	 0.00000E+00	 0.00000E+00	 0.00000E+00	 1.00000E+00	 0.00000E+00	 0.00000E+00	 0.00000E+00	 1.00000E+00	 0.00000E+00	 1.00000E+00	 0.00000E+00	 0.00000E+00	 0.00000E+00	 1.00000E+00	 0.00000E+00	 0.00000E+00	 0.00000E+00	 1.00000E+00	 0.00000E+00	 0.00000E+00	 0.00000E+00	 0.00000E+00	 1.00000E+00	 0.00000E+00	 0.00000E+00	 0.00000E+00	 0.00000E+00	 1.00000E+00	 0.00000E+00	 0.00000E+00	 0.00000E+00	 1.00000E+00	 0.00000E+00	 0.00000E+00	 0.00000E+00	 0.00000E+00	 1.00000E+00	 0.00000E+00	 0.00000E+00	 1.00000E+00	 0.00000E+00	 0.00000E+00	 1.00000E+00	 0.00000E+00	 0.00000E+00	 0.00000E+00	 0.00000E+00	 1.00000E+00	 0.00000E+00	 0.00000E+00	 1.00000E+00	 0.00000E+00	 0.00000E+00	 0.00000E+00	 0.00000E+00	 1.00000E+00	 0.00000E+00	 0.00000E+00	 0.00000E+00	 0.00000E+00	 1.00000E+00	 0.00000E+00	 0.00000E+00	 1.00000E+00	 0.00000E+00	 0.00000E+00	 1.00000E+00	 0.00000E+00	 0.00000E+00	 0.00000E+00	 0.00000E+00	 0.00000E+00	 1.00000E+00	 0.00000E+00	 1.00000E+00	 0.00000E+00	 0.00000E+00	 0.00000E+00	 0.00000E+00	 1.00000E+00	 0.00000E+00	 0.00000E+00	 0.00000E+00	 0.00000E+00	 1.00000E+00	 0.00000E+00	 0.00000E+00	 1.00000E+00	 0.00000E+00	 0.00000E+00	 0.00000E+00	 1.00000E+00	 0.00000E+00	 0.00000E+00	 1.00000E+00	 0.00000E+00	 0.00000E+00	 1.00000E+00	 0.00000E+00	 0.00000E+00	 0.00000E+00	 0.00000E+00	 0.00000E+00	 0.00000E+00	 1.00000E+00	 0.00000E+00	 4.44444E-01	 0.00000E+00	 5.55556E-01	 0.00000E+00	 0.00000E+00	 1.00000E+00	 0.00000E+00	 0.00000E+00	 1.00000E+00	 0.00000E+00	 0.00000E+00	 0.00000E+00	 1.00000E+00	 0.00000E+00	 0.00000E+00	 0.00000E+00	 0.00000E+00	 0.00000E+00	 1.00000E+00	 0.00000E+00	 0.00000E+00	 0.00000E+00	 1.00000E+00	 2.22222E-01	 7.77778E-01	 0.00000E+00	 0.00000E+00	 0.00000E+00	 0.00000E+00	 0.00000E+00	 1.00000E+00	 0.00000E+00	 0.00000E+00	 0.00000E+00	 1.00000E+00	 0.00000E+00	 0.00000E+00	 0.00000E+00	 1.00000E+00	 0.00000E+00	 1.00000E+00	 0.00000E+00	 0.00000E+00	 1.00000E+00	 0.00000E+00	 0.00000E+00	 0.00000E+00	 0.00000E+00	 0.00000E+00	 0.00000E+00	 1.00000E+00	 0.00000E+00	 0.00000E+00	 0.00000E+00	 1.00000E+00	 1.00000E+00	 0.00000E+00	 0.00000E+00	 0.00000E+00	 0.00000E+00	 0.00000E+00	 0.00000E+00	 1.00000E+00	 0.00000E+00	 0.00000E+00	 0.00000E+00	 1.00000E+00	 0.00000E+00	 0.00000E+00	 0.00000E+00	 1.00000E+00	 1.00000E+00	 0.00000E+00	 0.00000E+00	 0.00000E+00	 0.00000E+00	 0.00000E+00	 0.00000E+00	 1.00000E+00	 0.00000E+00	 1.00000E+00	 0.00000E+00	 0.00000E+00	 0.00000E+00	 0.00000E+00	 1.00000E+00	 0.00000E+00	 0.00000E+00	 0.00000E+00	 0.00000E+00	 1.00000E+00	 0.00000E+00	 0.00000E+00	 0.00000E+00	 1.00000E+00	 0.00000E+00	 0.00000E+00	 1.00000E+00	 0.00000E+00	 0.00000E+00	 1.00000E+00	 0.00000E+00	 0.00000E+00	 0.00000E+00	 0.00000E+00	 1.00000E+00	 0.00000E+00	 1.00000E+00	 0.00000E+00	 0.00000E+00	 0.00000E+00	-9.90000E+01	-9.90000E+01	-9.90000E+01	-9.90000E+01	 0.00000E+00	 0.00000E+00	 1.00000E+00	 0.00000E+00	 0.00000E+00	 0.00000E+00	 1.00000E+00	 0.00000E+00	 0.00000E+00	 0.00000E+00	 1.00000E+00	 0.00000E+00	 0.00000E+00	 0.00000E+00	 1.00000E+00	 0.00000E+00	 1.00000E+00	 0.00000E+00	 0.00000E+00	 0.00000E+00	 0.00000E+00	 1.00000E+00	 0.00000E+00	 0.00000E+00	 0.00000E+00	 0.00000E+00	 0.00000E+00	 1.00000E+00	 0.00000E+00	 0.00000E+00	 0.00000E+00	 1.00000E+00	 0.00000E+00	 0.00000E+00	 1.00000E+00	 0.00000E+00	 0.00000E+00	 0.00000E+00	 1.00000E+00	 0.00000E+00	 0.00000E+00	 1.00000E+00	 0.00000E+00	 0.00000E+00	 0.00000E+00	 1.00000E+00	 0.00000E+00	 0.00000E+00	 0.00000E+00	 0.00000E+00	 1.00000E+00	 0.00000E+00	 0.00000E+00	 0.00000E+00	 0.00000E+00	 1.00000E+00	 0.00000E+00	 0.00000E+00	 1.00000E+00	 0.00000E+00	 0.00000E+00	 0.00000E+00	 1.00000E+00	 0.00000E+00	 0.00000E+00	 0.00000E+00	 1.00000E+00	 0.00000E+00	 0.00000E+00	 0.00000E+00	 0.00000E+00	 1.00000E+00	 0.00000E+00	 0.00000E+00	 1.00000E+00	 0.00000E+00	 0.00000E+00	 0.00000E+00	 1.00000E+00	 0.00000E+00	 0.00000E+00	 0.00000E+00	 1.00000E+00	 0.00000E+00	 0.00000E+00	 1.00000E+00	 0.00000E+00	 0.00000E+00	 0.00000E+00	 0.00000E+00	 1.00000E+00	 0.00000E+00	 0.00000E+00	 0.00000E+00	 1.00000E+00	 0.00000E+00	 1.00000E+00	 0.00000E+00	 0.00000E+00	 0.00000E+00	 0.00000E+00	 0.00000E+00	 0.00000E+00	 1.00000E+00	 1.00000E+00	 0.00000E+00	 0.00000E+00	 0.00000E+00	 0.00000E+00	 0.00000E+00	 0.00000E+00	 1.00000E+00	 0.00000E+00	 0.00000E+00	 0.00000E+00	 1.00000E+00	 0.00000E+00	 0.00000E+00	 1.00000E+00	 0.00000E+00	 0.00000E+00	 0.00000E+00	 1.00000E+00	 0.00000E+00	 0.00000E+00	 1.00000E+00	 0.00000E+00	 0.00000E+00	 0.00000E+00	 1.00000E+00	 0.00000E+00	 0.00000E+00	 0.00000E+00	 0.00000E+00	 0.00000E+00	 1.00000E+00	 0.00000E+00	 1.00000E+00	 0.00000E+00	 0.00000E+00	 0.00000E+00	 1.00000E+00	 0.00000E+00	 0.00000E+00	 0.00000E+00	 1.00000E+00	 0.00000E+00	 0.00000E+00	 0.00000E+00	 0.00000E+00	 1.00000E+00	 0.00000E+00	 0.00000E+00	 0.00000E+00	 0.00000E+00	 1.00000E+00	 0.00000E+00	 0.00000E+00	 1.00000E+00	 0.00000E+00	 0.00000E+00	 0.00000E+00	 0.00000E+00	 1.00000E+00	 0.00000E+00	 0.00000E+00	 1.00000E+00	 0.00000E+00	 0.00000E+00	 1.00000E+00	 0.00000E+00	 0.00000E+00	 0.00000E+00	 1.00000E+00	 0.00000E+00	 0.00000E+00	 0.00000E+00	 0.00000E+00	 1.00000E+00	 0.00000E+00	 1.00000E+00	 0.00000E+00	 0.00000E+00	 0.00000E+00	 1.00000E+00	 0.00000E+00	 0.00000E+00	 0.00000E+00	 0.00000E+00	 1.00000E+00	 0.00000E+00	 0.00000E+00	 0.00000E+00	 0.00000E+00	 1.00000E+00	 0.00000E+00	 0.00000E+00	 0.00000E+00	 1.00000E+00	 0.00000E+00	 0.00000E+00	 1.00000E+00	 0.00000E+00	 0.00000E+00	 0.00000E+00	 1.00000E+00	 0.00000E+00	 0.00000E+00	 0.00000E+00	 1.00000E+00	 0.00000E+00	 0.00000E+00	 0.00000E+00	 0.00000E+00	 1.00000E+00	 0.00000E+00	 0.00000E+00	 1.00000E+00	 0.00000E+00	 0.00000E+00	 0.00000E+00	 0.00000E+00	 1.00000E+00	 0.00000E+00	 0.00000E+00	 0.00000E+00	 1.00000E+00	 0.00000E+00	 0.00000E+00	 0.00000E+00	 0.00000E+00	 1.00000E+00	 0.00000E+00	 0.00000E+00	 0.00000E+00	 1.00000E+00	 0.00000E+00	 0.00000E+00	 1.00000E+00	 0.00000E+00	 0.00000E+00	 0.00000E+00	 1.00000E+00	 0.00000E+00	 0.00000E+00	 1.00000E+00	 0.00000E+00	 0.00000E+00	 0.00000E+00	 1.00000E+00	 0.00000E+00	 0.00000E+00	 0.00000E+00	 0.00000E+00	 0.00000E+00	 1.00000E+00	 1.00000E+00	 0.00000E+00	 0.00000E+00	 0.00000E+00	 1.00000E+00	 0.00000E+00	 0.00000E+00	 0.00000E+00	 1.00000E+00	 0.00000E+00	 0.00000E+00	 0.00000E+00	 0.00000E+00	 0.00000E+00	 0.00000E+00	 1.00000E+00	 1.00000E+00	 0.00000E+00	 0.00000E+00	 0.00000E+00	 5.55556E-01	 4.44444E-01	 0.00000E+00	 0.00000E+00	 0.00000E+00	 0.00000E+00	 1.00000E+00	 0.00000E+00	 1.00000E+00	 0.00000E+00	 0.00000E+00	 0.00000E+00	 0.00000E+00	 0.00000E+00	 1.00000E+00	 0.00000E+00	 0.00000E+00	 0.00000E+00	 0.00000E+00	 1.00000E+00	 0.00000E+00	 0.00000E+00	 0.00000E+00	 1.00000E+00	 0.00000E+00	 0.00000E+00	 1.00000E+00	 0.00000E+00	 0.00000E+00	 0.00000E+00	 0.00000E+00	 1.00000E+00	 0.00000E+00	 1.00000E+00	 0.00000E+00	 0.00000E+00	 4.44444E-01	 0.00000E+00	 5.55556E-01	 0.00000E+00	 0.00000E+00	 4.44444E-01	 0.00000E+00	 5.55556E-01	 0.00000E+00	 1.00000E+00	 0.00000E+00	 0.00000E+00	 0.00000E+00	 0.00000E+00	 1.00000E+00	 0.00000E+00	 4.44444E-01	 0.00000E+00	 5.55556E-01	 0.00000E+00	 0.00000E+00	 1.00000E+00	 0.00000E+00	 0.00000E+00	 0.00000E+00	 0.00000E+00	 1.00000E+00	 0.00000E+00	 1.00000E+00	 0.00000E+00	 0.00000E+00	 0.00000E+00	 0.00000E+00	 4.44444E-01	 0.00000E+00	 5.55556E-01	 0.00000E+00	 0.00000E+00	 1.00000E+00	 0.00000E+00	 0.00000E+00	 0.00000E+00	 1.00000E+00	 0.00000E+00	 1.00000E+00	 0.00000E+00	 0.00000E+00	 0.00000E+00	 0.00000E+00	 1.00000E+00	 0.00000E+00	 0.00000E+00	 0.00000E+00	 0.00000E+00	 1.00000E+00	 0.00000E+00	 0.00000E+00	 0.00000E+00	 0.00000E+00	 1.00000E+00	 0.00000E+00	 1.00000E+00	 0.00000E+00	 0.00000E+00	 0.00000E+00	 0.00000E+00	 1.00000E+00	 0.00000E+00	 0.00000E+00	 0.00000E+00	 0.00000E+00	 1.00000E+00	 0.00000E+00	 0.00000E+00	 1.00000E+00	 0.00000E+00	 1.00000E+00	 0.00000E+00	 0.00000E+00	 0.00000E+00	 0.00000E+00	 1.00000E+00	 0.00000E+00	 0.00000E+00	 0.00000E+00	 0.00000E+00	 1.00000E+00	 0.00000E+00	 0.00000E+00	 0.00000E+00	 0.00000E+00	 1.00000E+00	 0.00000E+00	 0.00000E+00	 0.00000E+00	 1.00000E+00	 0.00000E+00	 1.00000E+00	 0.00000E+00	 0.00000E+00	 0.00000E+00	 0.00000E+00	 1.00000E+00	 0.00000E+00	 0.00000E+00	 0.00000E+00	 1.00000E+00	 0.00000E+00	 0.00000E+00	 0.00000E+00	 0.00000E+00	 1.00000E+00	 0.00000E+00	 0.00000E+00	 1.00000E+00	 0.00000E+00	 0.00000E+00	 0.00000E+00	 1.00000E+00	 0.00000E+00	 0.00000E+00	 0.00000E+00	 0.00000E+00	 1.00000E+00	 0.00000E+00	 1.00000E+00	 0.00000E+00	 0.00000E+00	 1.00000E+00	 0.00000E+00	 0.00000E+00	 0.00000E+00	 1.00000E+00	 0.00000E+00	 0.00000E+00	 0.00000E+00	 1.00000E+00	 0.00000E+00	 0.00000E+00	 0.00000E+00	 0.00000E+00	 0.00000E+00	 0.00000E+00	 1.00000E+00	 1.00000E+00	 0.00000E+00	 0.00000E+00	 0.00000E+00	 1.00000E+00	 0.00000E+00	 0.00000E+00	 0.00000E+00	 1.00000E+00	 0.00000E+00	 0.00000E+00	 0.00000E+00	-9.90000E+01	-9.90000E+01	-9.90000E+01	-9.90000E+01	-9.90000E+01	-9.90000E+01	-9.90000E+01	-9.90000E+01	 0.00000E+00	 1.00000E+00	 0.00000E+00	 0.00000E+00	 0.00000E+00	 1.00000E+00	 0.00000E+00	 0.00000E+00	 0.00000E+00	 0.00000E+00	 0.00000E+00	 1.00000E+00	 0.00000E+00	 1.00000E+00	 0.00000E+00	 0.00000E+00	 0.00000E+00	 0.00000E+00	 1.00000E+00	 0.00000E+00	 1.00000E+00	 0.00000E+00	 0.00000E+00	 0.00000E+00	 0.00000E+00	 0.00000E+00	 1.00000E+00	 0.00000E+00	 0.00000E+00	 1.00000E+00	 0.00000E+00	 0.00000E+00	 0.00000E+00	 0.00000E+00	 0.00000E+00	 1.00000E+00	 0.00000E+00	 1.00000E+00	 0.00000E+00	 0.00000E+00	 0.00000E+00	 1.00000E+00	 0.00000E+00	 0.00000E+00	 0.00000E+00	 1.00000E+00	 0.00000E+00	 0.00000E+00	 0.00000E+00	 0.00000E+00	 1.00000E+00	 0.00000E+00	 0.00000E+00	 0.00000E+00	 0.00000E+00	 1.00000E+00	 0.00000E+00	 1.00000E+00	 0.00000E+00	 0.00000E+00	 0.00000E+00	 0.00000E+00	 1.00000E+00	 0.00000E+00	 0.00000E+00	 1.00000E+00	 0.00000E+00	 0.00000E+00	 0.00000E+00	 0.00000E+00	 1.00000E+00	 0.00000E+00	 0.00000E+00	 1.00000E+00	 0.00000E+00	 0.00000E+00	 0.00000E+00	 0.00000E+00	 1.00000E+00	 0.00000E+00	 0.00000E+00	 0.00000E+00	 0.00000E+00	 1.00000E+00	 0.00000E+00	 0.00000E+00	 1.00000E+00	 0.00000E+00	 0.00000E+00	 0.00000E+00	 1.00000E+00	 0.00000E+00	 0.00000E+00	 1.00000E+00	 0.00000E+00	 0.00000E+00	 0.00000E+00	 0.00000E+00	 0.00000E+00	 1.00000E+00	 0.00000E+00	 1.00000E+00	 0.00000E+00	 0.00000E+00	 1.00000E+00	 0.00000E+00	 0.00000E+00	 0.00000E+00	 0.00000E+00	 1.00000E+00	 0.00000E+00	 0.00000E+00	 0.00000E+00	 1.00000E+00	 0.00000E+00	 0.00000E+00	 0.00000E+00	 0.00000E+00	 1.00000E+00	 0.00000E+00	 1.00000E+00	 0.00000E+00	 0.00000E+00	 0.00000E+00	 0.00000E+00	 1.00000E+00	 0.00000E+00	 0.00000E+00	 0.00000E+00	 1.00000E+00	 0.00000E+00	 0.00000E+00	 0.00000E+00	 1.00000E+00	 0.00000E+00	 0.00000E+00	 0.00000E+00	 1.11111E-01	 0.00000E+00	 8.88889E-01	 0.00000E+00	 0.00000E+00	 1.00000E+00	 0.00000E+00	 1.00000E+00	 0.00000E+00	 0.00000E+00	 0.00000E+00	 1.00000E+00	 0.00000E+00	 0.00000E+00	 0.00000E+00	 0.00000E+00	 0.00000E+00	 1.00000E+00	 0.00000E+00	 0.00000E+00	 1.00000E+00	 0.00000E+00	 0.00000E+00	 0.00000E+00	 0.00000E+00	 1.00000E+00	 0.00000E+00	 0.00000E+00	 1.00000E+00	 0.00000E+00	 0.00000E+00	 0.00000E+00	 0.00000E+00	 0.00000E+00	 1.00000E+00	 0.00000E+00	 0.00000E+00	 1.00000E+00	 0.00000E+00	 0.00000E+00	 0.00000E+00	 0.00000E+00	 1.00000E+00	 4.44444E-01	 5.55556E-01	 0.00000E+00	 0.00000E+00	 1.00000E+00	 0.00000E+00	 0.00000E+00	 0.00000E+00	 1.00000E+00	 0.00000E+00	 0.00000E+00	 0.00000E+00	 0.00000E+00	 1.00000E+00	 0.00000E+00	 0.00000E+00	 1.00000E+00	 0.00000E+00	 0.00000E+00	 0.00000E+00	 0.00000E+00	 0.00000E+00	 1.00000E+00	 0.00000E+00	 0.00000E+00	 1.00000E+00	 0.00000E+00	 0.00000E+00	 0.00000E+00	 0.00000E+00	 1.00000E+00	 0.00000E+00	 0.00000E+00	 1.00000E+00	 0.00000E+00	 0.00000E+00	 1.00000E+00	 0.00000E+00	 0.00000E+00	 0.00000E+00	 0.00000E+00	 1.00000E+00	 0.00000E+00	 0.00000E+00	 0.00000E+00	 0.00000E+00	 1.00000E+00	 0.00000E+00	 0.00000E+00	 1.00000E+00	 0.00000E+00	 0.00000E+00	 1.00000E+00	 0.00000E+00	 0.00000E+00	 0.00000E+00	 0.00000E+00	 0.00000E+00	 0.00000E+00	 1.00000E+00	 0.00000E+00	 1.00000E+00	 0.00000E+00	 0.00000E+00
[truncated: 163,258 more chars]
