# Supplementary material for: General functions to transform associate data to host data, and their use in phylogenetic inference from sequences with intra-individual variability
Source: BMC Evol Biol. 2008 Mar 18;8:86. doi: 10.1186/1471-2148-8-86 (PMC2291458; doi:10.1186/1471-2148-8-86)
Supplement: Additional file 1 — Distance matrices and quality statistics. This contains all sequence alignments in NEXUS format, all intermediary generated associate distance or host character data (depending on the transformation formula used; see Fig. 1) and all final distance matrices obtained, together with their Delta values. A readme file that describes the contents of each file in the archive is included. [file 1471-2148-8-86-S1.zip › Goeker_Grimm_Supp_Mat_1/Acer_g0_m4.f.dlt]

Filename:          Acer_g0_m4.f.dst
Matrix_number:      1
Quartets_examined:  17550
Fraction_examined:  1.00000E+00
Sum_of_squares:     5.27790E+00
Maximum_distance:   1.77823E-01
Delta_value:        2.03532E-01
Epsilon_value:      2.03532E-01
Non_additivity:     4.47278E-01
Additivity:         4.45773E+00
Squared_R_Q_diff.:  4.34379E+00
Absolute_mean_Q:    4.80147E-03
Rescaled_mean_Q:    2.70014E-02
Q_per_sqrt_SS:      3.66793E+01
Absolute_mean_R:    6.15212E-02
Rescaled_mean_R:    3.45969E-01
R_per_sqrt_SS:      4.69972E+02

Taxon	QE	DV	EV	AMQ	RMQ	AMR	RMR
Gcm_0_MorArb	 2600	 1.76518E-01	 1.76518E-01	 4.03981E-03	 2.27182E-02	 6.20056E-02	 3.48693E-01
Gga_1_ShenHubei	 2600	 1.73783E-01	 1.73783E-01	 4.00949E-03	 2.25477E-02	 6.20401E-02	 3.48887E-01
Ghd_2_CGreece	 2600	 1.64765E-01	 1.64765E-01	 3.70022E-03	 2.08084E-02	 7.37165E-02	 4.14550E-01
Ghy_1_Iran	 2600	 2.08600E-01	 2.08600E-01	 6.31968E-03	 3.55392E-02	 5.35807E-02	 3.01315E-01
Gib_1_AlpadGEO	 2600	 2.04519E-01	 2.04519E-01	 6.38531E-03	 3.59082E-02	 5.42614E-02	 3.05143E-01
Gms13_GdlJonteF	 2600	 2.00644E-01	 2.00644E-01	 4.92272E-03	 2.76833E-02	 6.23999E-02	 3.50910E-01
Gms17_GdlNesqueF	 2600	 1.78252E-01	 1.78252E-01	 3.99088E-03	 2.24430E-02	 6.18633E-02	 3.47892E-01
Gms21_GordesF	 2600	 1.96805E-01	 1.96805E-01	 4.13423E-03	 2.32491E-02	 6.13005E-02	 3.44727E-01
Gms_6_VdCeleF	 2600	 1.97016E-01	 1.97016E-01	 4.34471E-03	 2.44328E-02	 6.39151E-02	 3.59431E-01
Gms_7_VdCeleF	 2600	 1.78715E-01	 1.78715E-01	 4.00637E-03	 2.25301E-02	 6.12375E-02	 3.44373E-01
Gms_8_VdCeleF	 2600	 1.68629E-01	 1.68629E-01	 4.02011E-03	 2.26074E-02	 6.16330E-02	 3.46597E-01
Gms_9_VdCeleF	 2600	 2.11638E-01	 2.11638E-01	 4.44307E-03	 2.49859E-02	 6.31366E-02	 3.55053E-01
Gni_A_AlbanyNY	 2600	 3.00552E-01	 3.00552E-01	 6.28228E-03	 3.53289E-02	 4.74405E-02	 2.66785E-01
Gof_1_Cyprus	 2600	 1.93107E-01	 1.93107E-01	 4.91616E-03	 2.76464E-02	 6.32103E-02	 3.55467E-01
Gop13_GdTarnF	 2600	 2.64285E-01	 2.64285E-01	 5.69586E-03	 3.20310E-02	 5.57637E-02	 3.13591E-01
Got_2_AetnaSicily	 2600	 2.49206E-01	 2.49206E-01	 5.47953E-03	 3.08145E-02	 5.53536E-02	 3.11285E-01
Gpp30_LdAydatF	 2600	 2.65995E-01	 2.65995E-01	 4.97565E-03	 2.79809E-02	 4.61313E-02	 2.59423E-01
Gsv4a_DiktiCrete	 2600	 1.90240E-01	 1.90240E-01	 4.93983E-03	 2.77795E-02	 6.60754E-02	 3.71579E-01
Gsv4b_DiktiCrete	 2600	 2.22093E-01	 2.22093E-01	 7.40454E-03	 4.16400E-02	 5.51456E-02	 3.10115E-01
Gsv_2_VrissesCrete	 2600	 1.92494E-01	 1.92494E-01	 5.05725E-03	 2.84398E-02	 6.49109E-02	 3.65031E-01
Gtv_1_Georgia	 2600	 1.63362E-01	 1.63362E-01	 3.67731E-03	 2.06796E-02	 7.29016E-02	 4.09967E-01
Gus11_LovecBG	 2600	 3.13325E-01	 3.13325E-01	 6.56148E-03	 3.68989E-02	 4.73724E-02	 2.66402E-01
Gve_1_AssalamIR	 2600	 1.63498E-01	 1.63498E-01	 3.73294E-03	 2.09924E-02	 7.61002E-02	 4.27955E-01
Gve_2_VazIR	 2600	 1.69447E-01	 1.69447E-01	 3.74526E-03	 2.10617E-02	 7.50009E-02	 4.21773E-01
Gve_3_SirinRudIR	 2600	 1.62831E-01	 1.62831E-01	 3.72149E-03	 2.09281E-02	 7.67922E-02	 4.31846E-01
Gxx_3_GdlNesqueF	 2600	 1.73139E-01	 1.73139E-01	 3.99637E-03	 2.24739E-02	 5.91227E-02	 3.32480E-01
Gxx_5_GdTarnF	 2600	 2.11920E-01	 2.11920E-01	 5.13671E-03	 2.88867E-02	 5.86652E-02	 3.29908E-01
