# Supplementary material for: General functions to transform associate data to host data, and their use in phylogenetic inference from sequences with intra-individual variability
Source: BMC Evol Biol. 2008 Mar 18;8:86. doi: 10.1186/1471-2148-8-86 (PMC2291458; doi:10.1186/1471-2148-8-86)
Supplement: Additional file 1 — Distance matrices and quality statistics. This contains all sequence alignments in NEXUS format, all intermediary generated associate distance or host character data (depending on the transformation formula used; see Fig. 1) and all final distance matrices obtained, together with their Delta values. A readme file that describes the contents of each file in the archive is included. [file 1471-2148-8-86-S1.zip › Goeker_Grimm_Supp_Mat_1/Acer_g0_m4.i.dlt]

Filename:          Acer_g0_m4.i.dst
Matrix_number:      1
Quartets_examined:  17550
Fraction_examined:  1.00000E+00
Sum_of_squares:     3.95121E-01
Maximum_distance:   6.25000E-02
Delta_value:        2.12164E-01
Epsilon_value:      2.38659E-01
Non_additivity:     9.98323E-01
Additivity:         5.92023E+00
Squared_R_Q_diff.:  5.61496E+00
Absolute_mean_Q:    2.61805E-03
Rescaled_mean_Q:    4.18888E-02
Q_per_sqrt_SS:      7.30954E+01
Absolute_mean_R:    2.22808E-02
Rescaled_mean_R:    3.56492E-01
R_per_sqrt_SS:      6.22073E+02

Taxon	QE	DV	EV	AMQ	RMQ	AMR	RMR
Gcm_0_MorArb	 2600	 1.82423E-01	 1.96269E-01	 2.48246E-03	 3.97193E-02	 2.50279E-02	 4.00446E-01
Gga_1_ShenHubei	 2600	 1.70906E-01	 1.82060E-01	 2.38763E-03	 3.82021E-02	 2.55879E-02	 4.09407E-01
Ghd_2_CGreece	 2600	 1.72665E-01	 1.79588E-01	 1.94683E-03	 3.11492E-02	 2.75752E-02	 4.41203E-01
Ghy_1_Iran	 2600	 2.10428E-01	 2.29275E-01	 2.99301E-03	 4.78882E-02	 1.91844E-02	 3.06950E-01
Gib_1_AlpadGEO	 2600	 2.10428E-01	 2.29275E-01	 2.99301E-03	 4.78882E-02	 1.91844E-02	 3.06950E-01
Gms13_GdlJonteF	 2600	 2.12856E-01	 2.35548E-01	 2.34341E-03	 3.74946E-02	 2.05440E-02	 3.28704E-01
Gms17_GdlNesqueF	 2600	 1.73485E-01	 2.41562E-01	 1.84195E-03	 2.94712E-02	 1.98175E-02	 3.17080E-01
Gms21_GordesF	 2600	 2.12832E-01	 2.35140E-01	 2.34190E-03	 3.74703E-02	 2.06154E-02	 3.29846E-01
Gms_6_VdCeleF	 2600	 1.73343E-01	 2.59112E-01	 1.87631E-03	 3.00209E-02	 2.02302E-02	 3.23684E-01
Gms_7_VdCeleF	 2600	 1.92458E-01	 2.68612E-01	 2.31113E-03	 3.69780E-02	 2.02473E-02	 3.23957E-01
Gms_8_VdCeleF	 2600	 1.73485E-01	 2.41562E-01	 1.84195E-03	 2.94712E-02	 1.98175E-02	 3.17081E-01
Gms_9_VdCeleF	 2600	 1.73343E-01	 2.59112E-01	 1.87631E-03	 3.00209E-02	 2.02302E-02	 3.23684E-01
Gni_A_AlbanyNY	 2600	 3.14151E-01	 3.33767E-01	 3.74389E-03	 5.99023E-02	 1.77584E-02	 2.84135E-01
Gof_1_Cyprus	 2600	 2.01159E-01	 2.13466E-01	 2.62113E-03	 4.19380E-02	 2.38986E-02	 3.82378E-01
Gop13_GdTarnF	 2600	 3.05336E-01	 3.09567E-01	 4.26773E-03	 6.82837E-02	 2.18838E-02	 3.50140E-01
Got_2_AetnaSicily	 2600	 2.99133E-01	 3.06440E-01	 4.02987E-03	 6.44779E-02	 2.15410E-02	 3.44656E-01
Gpp30_LdAydatF	 2600	 2.75448E-01	 2.83140E-01	 2.74876E-03	 4.39802E-02	 1.72155E-02	 2.75448E-01
Gsv4a_DiktiCrete	 2600	 2.01226E-01	 2.17380E-01	 2.62080E-03	 4.19327E-02	 2.41747E-02	 3.86796E-01
Gsv4b_DiktiCrete	 2600	 1.88958E-01	 2.03188E-01	 3.59124E-03	 5.74599E-02	 2.38249E-02	 3.81198E-01
Gsv_2_VrissesCrete	 2600	 2.16682E-01	 2.25912E-01	 2.92576E-03	 4.68122E-02	 2.42072E-02	 3.87315E-01
Gtv_1_Georgia	 2600	 1.69106E-01	 1.80644E-01	 1.87787E-03	 3.00459E-02	 2.76077E-02	 4.41723E-01
Gus11_LovecBG	 2600	 3.18364E-01	 3.27595E-01	 3.23945E-03	 5.18312E-02	 1.79320E-02	 2.86912E-01
Gve_1_AssalamIR	 2600	 1.72794E-01	 1.85487E-01	 1.89896E-03	 3.03834E-02	 2.78590E-02	 4.45743E-01
Gve_2_VazIR	 2600	 1.69779E-01	 1.76702E-01	 1.97066E-03	 3.15306E-02	 2.81018E-02	 4.49629E-01
Gve_3_SirinRudIR	 2600	 1.73182E-01	 1.84720E-01	 1.89931E-03	 3.03890E-02	 2.78603E-02	 4.45765E-01
Gxx_3_GdlNesqueF	 2600	 2.18537E-01	 2.81998E-01	 3.18855E-03	 5.10168E-02	 2.02716E-02	 3.24345E-01
Gxx_5_GdTarnF	 2600	 2.45930E-01	 2.56699E-01	 2.82746E-03	 4.52394E-02	 1.93741E-02	 3.09986E-01
