# Supplementary material for: General functions to transform associate data to host data, and their use in phylogenetic inference from sequences with intra-individual variability
Source: BMC Evol Biol. 2008 Mar 18;8:86. doi: 10.1186/1471-2148-8-86 (PMC2291458; doi:10.1186/1471-2148-8-86)
Supplement: Additional file 1 — Distance matrices and quality statistics. This contains all sequence alignments in NEXUS format, all intermediary generated associate distance or host character data (depending on the transformation formula used; see Fig. 1) and all final distance matrices obtained, together with their Delta values. A readme file that describes the contents of each file in the archive is included. [file 1471-2148-8-86-S1.zip › Goeker_Grimm_Supp_Mat_1/Acer_g0_m4.p.dlt]

Filename:          Acer_g0_m4.p.dst
Matrix_number:      1
Quartets_examined:  17550
Fraction_examined:  1.00000E+00
Sum_of_squares:     4.55091E-01
Maximum_distance:   6.36756E-02
Delta_value:        2.15314E-01
Epsilon_value:      2.15314E-01
Non_additivity:     7.27135E-01
Additivity:         5.40495E+00
Squared_R_Q_diff.:  5.16495E+00
Absolute_mean_Q:    2.30954E-03
Rescaled_mean_Q:    3.62704E-02
Q_per_sqrt_SS:      6.00833E+01
Absolute_mean_R:    2.17017E-02
Rescaled_mean_R:    3.40817E-01
R_per_sqrt_SS:      5.64575E+02

Taxon	QE	DV	EV	AMQ	RMQ	AMR	RMR
Gcm_0_MorArb	 2600	 1.84632E-01	 1.84632E-01	 2.22491E-03	 3.49413E-02	 2.46449E-02	 3.87038E-01
Gga_1_ShenHubei	 2600	 1.72347E-01	 1.72347E-01	 2.10420E-03	 3.30456E-02	 2.49913E-02	 3.92478E-01
Ghd_2_CGreece	 2600	 1.75950E-01	 1.75950E-01	 1.84068E-03	 2.89071E-02	 2.69765E-02	 4.23656E-01
Ghy_1_Iran	 2600	 2.30890E-01	 2.30890E-01	 2.90616E-03	 4.56400E-02	 1.85451E-02	 2.91244E-01
Gib_1_AlpadGEO	 2600	 2.29939E-01	 2.29939E-01	 2.86123E-03	 4.49344E-02	 1.85473E-02	 2.91278E-01
Gms13_GdlJonteF	 2600	 2.12847E-01	 2.12847E-01	 2.08374E-03	 3.27243E-02	 2.02073E-02	 3.17348E-01
Gms17_GdlNesqueF	 2600	 1.91194E-01	 1.91194E-01	 1.71320E-03	 2.69051E-02	 1.98696E-02	 3.12044E-01
Gms21_GordesF	 2600	 2.03269E-01	 2.03269E-01	 1.92502E-03	 3.02317E-02	 2.00649E-02	 3.15111E-01
Gms_6_VdCeleF	 2600	 1.96733E-01	 1.96733E-01	 1.70041E-03	 2.67043E-02	 2.00169E-02	 3.14357E-01
Gms_7_VdCeleF	 2600	 2.22554E-01	 2.22554E-01	 1.94673E-03	 3.05726E-02	 2.01058E-02	 3.15754E-01
Gms_8_VdCeleF	 2600	 1.91791E-01	 1.91791E-01	 1.72365E-03	 2.70693E-02	 1.99545E-02	 3.13377E-01
Gms_9_VdCeleF	 2600	 2.03185E-01	 2.03185E-01	 1.72251E-03	 2.70513E-02	 2.01170E-02	 3.15930E-01
Gni_A_AlbanyNY	 2600	 3.11000E-01	 3.11000E-01	 3.41836E-03	 5.36840E-02	 1.75870E-02	 2.76197E-01
Gof_1_Cyprus	 2600	 2.02340E-01	 2.02340E-01	 2.38434E-03	 3.74451E-02	 2.33592E-02	 3.66846E-01
Gop13_GdTarnF	 2600	 2.83002E-01	 2.83002E-01	 3.37482E-03	 5.30001E-02	 2.09447E-02	 3.28929E-01
Got_2_AetnaSicily	 2600	 2.69525E-01	 2.69525E-01	 3.11263E-03	 4.88826E-02	 2.06120E-02	 3.23704E-01
Gpp30_LdAydatF	 2600	 2.63308E-01	 2.63308E-01	 2.46853E-03	 3.87674E-02	 1.67499E-02	 2.63050E-01
Gsv4a_DiktiCrete	 2600	 2.04572E-01	 2.04572E-01	 2.38548E-03	 3.74630E-02	 2.35865E-02	 3.70416E-01
Gsv4b_DiktiCrete	 2600	 2.07454E-01	 2.07454E-01	 2.94111E-03	 4.61889E-02	 2.05850E-02	 3.23279E-01
Gsv_2_VrissesCrete	 2600	 2.16445E-01	 2.16445E-01	 2.64578E-03	 4.15509E-02	 2.36204E-02	 3.70949E-01
Gtv_1_Georgia	 2600	 1.72919E-01	 1.72919E-01	 1.80957E-03	 2.84186E-02	 2.70404E-02	 4.24659E-01
Gus11_LovecBG	 2600	 3.23154E-01	 3.23154E-01	 3.13006E-03	 4.91564E-02	 1.74925E-02	 2.74712E-01
Gve_1_AssalamIR	 2600	 1.64225E-01	 1.64225E-01	 1.80298E-03	 2.83152E-02	 2.74399E-02	 4.30932E-01
Gve_2_VazIR	 2600	 1.67786E-01	 1.67786E-01	 1.80676E-03	 2.83744E-02	 2.74218E-02	 4.30649E-01
Gve_3_SirinRudIR	 2600	 1.70423E-01	 1.70423E-01	 1.82568E-03	 2.86716E-02	 2.73251E-02	 4.29130E-01
Gxx_3_GdlNesqueF	 2600	 2.16164E-01	 2.16164E-01	 2.26592E-03	 3.55854E-02	 1.92621E-02	 3.02504E-01
Gxx_5_GdTarnF	 2600	 2.25832E-01	 2.25832E-01	 2.23316E-03	 3.50709E-02	 1.88813E-02	 2.96524E-01
