# Supplementary material for: General functions to transform associate data to host data, and their use in phylogenetic inference from sequences with intra-individual variability
Source: BMC Evol Biol. 2008 Mar 18;8:86. doi: 10.1186/1471-2148-8-86 (PMC2291458; doi:10.1186/1471-2148-8-86)
Supplement: Additional file 1 — Distance matrices and quality statistics. This contains all sequence alignments in NEXUS format, all intermediary generated associate distance or host character data (depending on the transformation formula used; see Fig. 1) and all final distance matrices obtained, together with their Delta values. A readme file that describes the contents of each file in the archive is included. [file 1471-2148-8-86-S1.zip › Goeker_Grimm_Supp_Mat_1/Acer_g0_m4.p.dst]

27
Gcm_0_MorArb	0.00000E+00	8.53018E-03	5.31386E-02	5.15190E-02	5.06509E-02	5.30427E-02	5.38345E-02	5.36594E-02	5.26771E-02	5.46775E-02	5.39198E-02	5.36594E-02	5.70751E-02	6.30968E-02	5.29627E-02	5.61501E-02	5.84890E-02	6.07812E-02	5.37667E-02	6.36756E-02	5.23111E-02	4.25468E-02	5.44631E-02	5.38967E-02	5.20963E-02	5.36549E-02	5.16601E-02
Gga_1_ShenHubei	8.53018E-03	0.00000E+00	4.84874E-02	5.10806E-02	5.02994E-02	4.99149E-02	5.09740E-02	5.06349E-02	4.99241E-02	5.13641E-02	5.08735E-02	5.06349E-02	5.61277E-02	6.03818E-02	5.01101E-02	5.57722E-02	5.81973E-02	5.80298E-02	5.15557E-02	6.09068E-02	4.72946E-02	4.03974E-02	4.96962E-02	4.87834E-02	4.75424E-02	5.02058E-02	4.83041E-02
Ghd_2_CGreece	5.31386E-02	4.84874E-02	0.00000E+00	4.10880E-02	4.02199E-02	3.74053E-02	3.81944E-02	3.80208E-02	3.70370E-02	3.85687E-02	3.82812E-02	3.80208E-02	4.43278E-02	4.74537E-02	3.99306E-02	4.05093E-02	4.80587E-02	4.51389E-02	4.05506E-02	4.54282E-02	5.42535E-03	3.21181E-02	7.57576E-03	7.41186E-03	5.20833E-03	3.81944E-02	3.60243E-02
Ghy_1_Iran	5.15190E-02	5.10806E-02	4.10880E-02	0.00000E+00	2.92969E-03	1.74479E-02	1.59505E-02	1.76505E-02	1.52995E-02	1.68763E-02	1.59143E-02	1.64930E-02	3.84807E-02	3.54818E-02	2.76989E-02	2.86458E-02	3.48958E-02	3.38542E-02	1.40224E-02	3.61328E-02	4.02462E-02	1.49739E-02	4.24479E-02	4.16667E-02	4.05093E-02	1.61830E-02	1.60985E-02
Gib_1_AlpadGEO	5.06509E-02	5.02994E-02	4.02199E-02	2.92969E-03	0.00000E+00	1.66667E-02	1.49739E-02	1.67824E-02	1.43229E-02	1.62764E-02	1.50463E-02	1.56250E-02	3.71786E-02	3.45052E-02	2.74621E-02	2.83203E-02	3.51563E-02	3.28776E-02	1.25933E-02	3.51563E-02	3.95360E-02	1.39974E-02	4.16667E-02	4.10156E-02	3.96412E-02	1.56250E-02	1.56250E-02
Gms13_GdlJonteF	5.30427E-02	4.99149E-02	3.74053E-02	1.74479E-02	1.66667E-02	0.00000E+00	4.16667E-03	1.89394E-03	1.04167E-03	3.71100E-03	4.26136E-03	1.89394E-03	3.70366E-02	3.43750E-02	3.72596E-02	3.77604E-02	3.94965E-02	3.25521E-02	2.13542E-02	3.48958E-02	3.64583E-02	2.42188E-02	3.86285E-02	3.81324E-02	3.64583E-02	5.20834E-03	2.20353E-03
Gms17_GdlNesqueF	5.38345E-02	5.09740E-02	3.81944E-02	1.59505E-02	1.49739E-02	4.16667E-03	0.00000E+00	4.34028E-03	1.95313E-03	2.89070E-03	8.68056E-04	2.89352E-03	3.68556E-02	3.25521E-02	3.52746E-02	3.61328E-02	3.77604E-02	3.09245E-02	2.00320E-02	3.32031E-02	3.74053E-02	2.24609E-02	3.95833E-02	3.88455E-02	3.76157E-02	3.34821E-03	5.68182E-03
Gms21_GordesF	5.36594E-02	5.06349E-02	3.80208E-02	1.76505E-02	1.67824E-02	1.89394E-03	4.34028E-03	0.00000E+00	1.73611E-03	4.73485E-03	4.42708E-03	2.60417E-03	3.76795E-02	3.44329E-02	3.73264E-02	3.79051E-02	4.02462E-02	3.26968E-02	2.17634E-02	3.50116E-02	3.71094E-02	2.43056E-02	3.92992E-02	3.86618E-02	3.72396E-02	5.38195E-03	3.25521E-03
Gms_6_VdCeleF	5.26771E-02	4.99241E-02	3.70370E-02	1.52995E-02	1.43229E-02	1.04167E-03	1.95313E-03	1.73611E-03	0.00000E+00	2.86459E-03	2.02546E-03	1.15741E-03	3.62046E-02	3.19011E-02	3.48011E-02	3.54818E-02	3.77604E-02	3.02734E-02	1.96314E-02	3.25521E-02	3.64583E-02	2.18099E-02	3.85417E-02	3.79774E-02	3.64583E-02	2.97619E-03	2.60417E-03
Gms_7_VdCeleF	5.46775E-02	5.13641E-02	3.85687E-02	1.68763E-02	1.62764E-02	3.71100E-03	2.89070E-03	4.73485E-03	2.86459E-03	0.00000E+00	2.15442E-03	2.84091E-03	3.58417E-02	3.41676E-02	3.62988E-02	3.72926E-02	3.67892E-02	3.26051E-02	2.02259E-02	3.49749E-02	3.79622E-02	2.39068E-02	3.98914E-02	3.92320E-02	3.80945E-02	3.10877E-03	4.74800E-03
Gms_8_VdCeleF	5.39198E-02	5.08735E-02	3.82812E-02	1.59143E-02	1.50463E-02	4.26136E-03	8.68056E-04	4.42708E-03	2.02546E-03	2.15442E-03	0.00000E+00	2.34375E-03	3.62328E-02	3.26968E-02	3.53733E-02	3.61690E-02	3.78788E-02	3.09606E-02	1.97173E-02	3.32755E-02	3.73264E-02	2.25694E-02	3.95360E-02	3.88622E-02	3.75000E-02	3.29861E-03	5.64236E-03
Gms_9_VdCeleF	5.36594E-02	5.06349E-02	3.80208E-02	1.64930E-02	1.56250E-02	1.89394E-03	2.89352E-03	2.60417E-03	1.15741E-03	2.84091E-03	2.34375E-03	0.00000E+00	3.65199E-02	3.32755E-02	3.58073E-02	3.67477E-02	3.78788E-02	3.15393E-02	2.00893E-02	3.38542E-02	3.71094E-02	2.31481E-02	3.92992E-02	3.86618E-02	3.72396E-02	3.64583E-03	3.25521E-03
Gni_A_AlbanyNY	5.70751E-02	5.61277E-02	4.43278E-02	3.84807E-02	3.71786E-02	3.70366E-02	3.68556E-02	3.76795E-02	3.62046E-02	3.58417E-02	3.62328E-02	3.65199E-02	0.00000E+00	5.44440E-02	3.62757E-02	3.84858E-02	4.74491E-02	5.28138E-02	3.95057E-02	5.50950E-02	4.36110E-02	3.39157E-02	4.61512E-02	4.43153E-02	4.43324E-02	3.37092E-02	3.57984E-02
Gof_1_Cyprus	6.30968E-02	6.03818E-02	4.74537E-02	3.54818E-02	3.45052E-02	3.43750E-02	3.25521E-02	3.44329E-02	3.19011E-02	3.41676E-02	3.26968E-02	3.32755E-02	5.44440E-02	0.00000E+00	3.95360E-02	4.00391E-02	4.76563E-02	3.58073E-03	1.44231E-02	5.85937E-03	4.68750E-02	2.63672E-02	4.89583E-02	4.83941E-02	4.68750E-02	3.31101E-02	3.12500E-02
Gop13_GdTarnF	5.29627E-02	5.01101E-02	3.99306E-02	2.76989E-02	2.74621E-02	3.72596E-02	3.52746E-02	3.73264E-02	3.48011E-02	3.62988E-02	3.53733E-02	3.58073E-02	3.62757E-02	3.95360E-02	0.00000E+00	5.43093E-03	3.99839E-02	3.76420E-02	3.10872E-02	4.00095E-02	3.88765E-02	2.41477E-02	4.08654E-02	4.06250E-02	3.88455E-02	2.55821E-02	2.89322E-02
Got_2_AetnaSicily	5.61501E-02	5.57722E-02	4.05093E-02	2.86458E-02	2.83203E-02	3.77604E-02	3.61328E-02	3.79051E-02	3.54818E-02	3.72926E-02	3.61690E-02	3.67477E-02	3.84858E-02	4.00391E-02	5.43093E-03	0.00000E+00	4.06250E-02	3.84114E-02	3.24519E-02	4.06901E-02	3.97727E-02	2.47396E-02	4.16667E-02	4.12327E-02	3.99306E-02	2.99479E-02	3.07396E-02
Gpp30_LdAydatF	5.84890E-02	5.81973E-02	4.80587E-02	3.48958E-02	3.51563E-02	3.94965E-02	3.77604E-02	4.02462E-02	3.77604E-02	3.67892E-02	3.78788E-02	3.78788E-02	4.74491E-02	4.76563E-02	3.99839E-02	4.06250E-02	0.00000E+00	4.58333E-02	3.80208E-02	4.79167E-02	4.56731E-02	2.70833E-02	4.92622E-02	4.83631E-02	4.66383E-02	3.79232E-02	3.86093E-02
Gsv4a_DiktiCrete	6.07812E-02	5.80298E-02	4.51389E-02	3.38542E-02	3.28776E-02	3.25521E-02	3.09245E-02	3.26968E-02	3.02734E-02	3.26051E-02	3.09606E-02	3.15393E-02	5.28138E-02	3.58073E-03	3.76420E-02	3.84114E-02	4.58333E-02	0.00000E+00	1.24199E-02	1.62761E-03	4.45076E-02	2.47396E-02	4.66146E-02	4.60069E-02	4.45602E-02	3.10640E-02	2.93561E-02
Gsv4b_DiktiCrete	5.37667E-02	5.15557E-02	4.05506E-02	1.40224E-02	1.25933E-02	2.13542E-02	2.00320E-02	2.17634E-02	1.96314E-02	2.02259E-02	1.97173E-02	2.00893E-02	3.95057E-02	1.44231E-02	3.10872E-02	3.24519E-02	3.80208E-02	1.24199E-02	0.00000E+00	1.48237E-02	3.88997E-02	1.74279E-02	4.13194E-02	4.05944E-02	3.92485E-02	1.89145E-02	1.93685E-02
Gsv_2_VrissesCrete	6.36756E-02	6.09068E-02	4.54282E-02	3.61328E-02	3.51563E-02	3.48958E-02	3.32031E-02	3.50116E-02	3.25521E-02	3.49749E-02	3.32755E-02	3.38542E-02	5.50950E-02	5.85937E-03	4.00095E-02	4.06901E-02	4.79167E-02	1.62761E-03	1.48237E-02	0.00000E+00	4.47443E-02	2.70182E-02	4.68750E-02	4.62239E-02	4.48495E-02	3.34822E-02	3.17235E-02
Gtv_1_Georgia	5.23111E-02	4.72946E-02	5.42535E-03	4.02462E-02	3.95360E-02	3.64583E-02	3.74053E-02	3.71094E-02	3.64583E-02	3.79622E-02	3.73264E-02	3.71094E-02	4.36110E-02	4.68750E-02	3.88765E-02	3.97727E-02	4.56731E-02	4.45076E-02	3.88997E-02	4.47443E-02	0.00000E+00	3.14867E-02	6.41026E-03	6.07639E-03	4.34028E-03	3.67647E-02	3.47842E-02
Gus11_LovecBG	4.25468E-02	4.03974E-02	3.21181E-02	1.49739E-02	1.39974E-02	2.42188E-02	2.24609E-02	2.43056E-02	2.18099E-02	2.39068E-02	2.25694E-02	2.31481E-02	3.39157E-02	2.63672E-02	2.41477E-02	2.47396E-02	2.70833E-02	2.47396E-02	1.74279E-02	2.70182E-02	3.14867E-02	0.00000E+00	3.35938E-02	3.29861E-02	3.15393E-02	2.25074E-02	2.29640E-02
Gve_1_AssalamIR	5.44631E-02	4.96962E-02	7.57576E-03	4.24479E-02	4.16667E-02	3.86285E-02	3.95833E-02	3.92992E-02	3.85417E-02	3.98914E-02	3.95360E-02	3.92992E-02	4.61512E-02	4.89583E-02	4.08654E-02	4.16667E-02	4.92622E-02	4.66146E-02	4.13194E-02	4.68750E-02	6.41026E-03	3.35938E-02	0.00000E+00	5.02232E-03	5.20834E-03	3.90625E-02	3.70593E-02
Gve_2_VazIR	5.38967E-02	4.87834E-02	7.41186E-03	4.16667E-02	4.10156E-02	3.81324E-02	3.88455E-02	3.86618E-02	3.79774E-02	3.92320E-02	3.88622E-02	3.86618E-02	4.43153E-02	4.83941E-02	4.06250E-02	4.12327E-02	4.83631E-02	4.60069E-02	4.05944E-02	4.62239E-02	6.07639E-03	3.29861E-02	5.02232E-03	0.00000E+00	4.60737E-03	3.86285E-02	3.64583E-02
Gve_3_SirinRudIR	5.20963E-02	4.75424E-02	5.20833E-03	4.05093E-02	3.96412E-02	3.64583E-02	3.76157E-02	3.72396E-02	3.64583E-02	3.80945E-02	3.75000E-02	3.72396E-02	4.43324E-02	4.68750E-02	3.88455E-02	3.99306E-02	4.66383E-02	4.45602E-02	3.92485E-02	4.48495E-02	4.34028E-03	3.15393E-02	5.20834E-03	4.60737E-03	0.00000E+00	3.68056E-02	3.49392E-02
Gxx_3_GdlNesqueF	5.36549E-02	5.02058E-02	3.81944E-02	1.61830E-02	1.56250E-02	5.20834E-03	3.34821E-03	5.38195E-03	2.97619E-03	3.10877E-03	3.29861E-03	3.64583E-03	3.37092E-02	3.31101E-02	2.55821E-02	2.99479E-02	3.79232E-02	3.10640E-02	1.89145E-02	3.34822E-02	3.67647E-02	2.25074E-02	3.90625E-02	3.86285E-02	3.68056E-02	0.00000E+00	6.12745E-03
Gxx_5_GdTarnF	5.16601E-02	4.83041E-02	3.60243E-02	1.60985E-02	1.56250E-02	2.20353E-03	5.68182E-03	3.25521E-03	2.60417E-03	4.74800E-03	5.64236E-03	3.25521E-03	3.57984E-02	3.12500E-02	2.89322E-02	3.07396E-02	3.86093E-02	2.93561E-02	1.93685E-02	3.17235E-02	3.47842E-02	2.29640E-02	3.70593E-02	3.64583E-02	3.49392E-02	6.12745E-03	0.00000E+00
