# Supplementary material for: General functions to transform associate data to host data, and their use in phylogenetic inference from sequences with intra-individual variability
Source: BMC Evol Biol. 2008 Mar 18;8:86. doi: 10.1186/1471-2148-8-86 (PMC2291458; doi:10.1186/1471-2148-8-86)
Supplement: Additional file 1 — Distance matrices and quality statistics. This contains all sequence alignments in NEXUS format, all intermediary generated associate distance or host character data (depending on the transformation formula used; see Fig. 1) and all final distance matrices obtained, together with their Delta values. A readme file that describes the contents of each file in the archive is included. [file 1471-2148-8-86-S1.zip › Goeker_Grimm_Supp_Mat_1/Acer_g0_m4.s]

27	1	[mingrpsize= 4]
Gcm_0_MorArb	[]	5
Gga_1_ShenHubei	[]	6
Ghd_2_CGreece	[]	5
Ghy_1_Iran	[]	4
Gib_1_AlpadGEO	[]	4
Gms13_GdlJonteF	[]	6
Gms17_GdlNesqueF	[]	4
Gms21_GordesF	[]	5
Gms_6_VdCeleF	[]	4
Gms_7_VdCeleF	[]	6
Gms_8_VdCeleF	[]	5
Gms_9_VdCeleF	[]	5
Gni_A_AlbanyNY	[]	4
Gof_1_Cyprus	[]	4
Gop13_GdTarnF	[]	7
Got_2_AetnaSicily	[]	4
Gpp30_LdAydatF	[]	6
Gsv4a_DiktiCrete	[]	4
Gsv4b_DiktiCrete	[]	9
Gsv_2_VrissesCrete	[]	4
Gtv_1_Georgia	[]	7
Gus11_LovecBG	[]	4
Gve_1_AssalamIR	[]	6
Gve_2_VazIR	[]	8
Gve_3_SirinRudIR	[]	5
Gxx_3_GdlNesqueF	[]	10
Gxx_5_GdTarnF	[]	7
