# Supplementary material for: General functions to transform associate data to host data, and their use in phylogenetic inference from sequences with intra-individual variability
Source: BMC Evol Biol. 2008 Mar 18;8:86. doi: 10.1186/1471-2148-8-86 (PMC2291458; doi:10.1186/1471-2148-8-86)
Supplement: Additional file 1 — Distance matrices and quality statistics. This contains all sequence alignments in NEXUS format, all intermediary generated associate distance or host character data (depending on the transformation formula used; see Fig. 1) and all final distance matrices obtained, together with their Delta values. A readme file that describes the contents of each file in the archive is included. [file 1471-2148-8-86-S1.zip › Goeker_Grimm_Supp_Mat_1/Acer_g0_m4.s.dlt]

Filename:          Acer_g0_m4.s.dst
Matrix_number:      1
Quartets_examined:  17550
Fraction_examined:  1.00000E+00
Sum_of_squares:     1.91000E+03
Maximum_distance:   6.00000E+00
Delta_value:        0.00000E+00
Epsilon_value:      3.26667E-01
Non_additivity:     0.00000E+00
Additivity:         7.98559E+00
Squared_R_Q_diff.:  7.98559E+00
Absolute_mean_Q:    0.00000E+00
Rescaled_mean_Q:    0.00000E+00
Q_per_sqrt_SS:      0.00000E+00
Absolute_mean_R:    1.93709E+00
Rescaled_mean_R:    3.22849E-01
R_per_sqrt_SS:      7.77877E+02

Taxon	QE	DV	EV	AMQ	RMQ	AMR	RMR
Gcm_0_MorArb	 2600	 0.00000E+00	 3.73077E-01	 0.00000E+00	 0.00000E+00	 1.49077E+00	 2.48462E-01
Gga_1_ShenHubei	 2600	 0.00000E+00	 3.15385E-01	 0.00000E+00	 0.00000E+00	 1.77923E+00	 2.96538E-01
Ghd_2_CGreece	 2600	 0.00000E+00	 3.73077E-01	 0.00000E+00	 0.00000E+00	 1.49077E+00	 2.48462E-01
Ghy_1_Iran	 2600	 0.00000E+00	 3.69615E-01	 0.00000E+00	 0.00000E+00	 1.87846E+00	 3.13077E-01
Gib_1_AlpadGEO	 2600	 0.00000E+00	 3.69615E-01	 0.00000E+00	 0.00000E+00	 1.87846E+00	 3.13077E-01
Gms13_GdlJonteF	 2600	 0.00000E+00	 3.15385E-01	 0.00000E+00	 0.00000E+00	 1.77923E+00	 2.96538E-01
Gms17_GdlNesqueF	 2600	 0.00000E+00	 3.69615E-01	 0.00000E+00	 0.00000E+00	 1.87846E+00	 3.13077E-01
Gms21_GordesF	 2600	 0.00000E+00	 3.73077E-01	 0.00000E+00	 0.00000E+00	 1.49077E+00	 2.48462E-01
Gms_6_VdCeleF	 2600	 0.00000E+00	 3.69615E-01	 0.00000E+00	 0.00000E+00	 1.87846E+00	 3.13077E-01
Gms_7_VdCeleF	 2600	 0.00000E+00	 3.15385E-01	 0.00000E+00	 0.00000E+00	 1.77923E+00	 2.96538E-01
Gms_8_VdCeleF	 2600	 0.00000E+00	 3.73077E-01	 0.00000E+00	 0.00000E+00	 1.49077E+00	 2.48462E-01
Gms_9_VdCeleF	 2600	 0.00000E+00	 3.73077E-01	 0.00000E+00	 0.00000E+00	 1.49077E+00	 2.48462E-01
Gni_A_AlbanyNY	 2600	 0.00000E+00	 3.69615E-01	 0.00000E+00	 0.00000E+00	 1.87846E+00	 3.13077E-01
Gof_1_Cyprus	 2600	 0.00000E+00	 3.69615E-01	 0.00000E+00	 0.00000E+00	 1.87846E+00	 3.13077E-01
Gop13_GdTarnF	 2600	 0.00000E+00	 2.34615E-01	 0.00000E+00	 0.00000E+00	 2.35615E+00	 3.92692E-01
Got_2_AetnaSicily	 2600	 0.00000E+00	 3.69615E-01	 0.00000E+00	 0.00000E+00	 1.87846E+00	 3.13077E-01
Gpp30_LdAydatF	 2600	 0.00000E+00	 3.15385E-01	 0.00000E+00	 0.00000E+00	 1.77923E+00	 2.96538E-01
Gsv4a_DiktiCrete	 2600	 0.00000E+00	 3.69615E-01	 0.00000E+00	 0.00000E+00	 1.87846E+00	 3.13077E-01
Gsv4b_DiktiCrete	 2600	 0.00000E+00	 2.01538E-01	 0.00000E+00	 0.00000E+00	 2.94000E+00	 4.90000E-01
Gsv_2_VrissesCrete	 2600	 0.00000E+00	 3.69615E-01	 0.00000E+00	 0.00000E+00	 1.87846E+00	 3.13077E-01
Gtv_1_Georgia	 2600	 0.00000E+00	 2.34615E-01	 0.00000E+00	 0.00000E+00	 2.35615E+00	 3.92692E-01
Gus11_LovecBG	 2600	 0.00000E+00	 3.69615E-01	 0.00000E+00	 0.00000E+00	 1.87846E+00	 3.13077E-01
Gve_1_AssalamIR	 2600	 0.00000E+00	 3.15385E-01	 0.00000E+00	 0.00000E+00	 1.77923E+00	 2.96538E-01
Gve_2_VazIR	 2600	 0.00000E+00	 2.01538E-01	 0.00000E+00	 0.00000E+00	 2.72769E+00	 4.54615E-01
Gve_3_SirinRudIR	 2600	 0.00000E+00	 3.73077E-01	 0.00000E+00	 0.00000E+00	 1.49077E+00	 2.48462E-01
Gxx_3_GdlNesqueF	 2600	 0.00000E+00	 2.01538E-01	 0.00000E+00	 0.00000E+00	 2.94000E+00	 4.90000E-01
Gxx_5_GdTarnF	 2600	 0.00000E+00	 2.34615E-01	 0.00000E+00	 0.00000E+00	 2.35615E+00	 3.92692E-01
