# Supplementary material for: General functions to transform associate data to host data, and their use in phylogenetic inference from sequences with intra-individual variability
Source: BMC Evol Biol. 2008 Mar 18;8:86. doi: 10.1186/1471-2148-8-86 (PMC2291458; doi:10.1186/1471-2148-8-86)
Supplement: Additional file 1 — Distance matrices and quality statistics. This contains all sequence alignments in NEXUS format, all intermediary generated associate distance or host character data (depending on the transformation formula used; see Fig. 1) and all final distance matrices obtained, together with their Delta values. A readme file that describes the contents of each file in the archive is included. [file 1471-2148-8-86-S1.zip › Goeker_Grimm_Supp_Mat_1/Acer_g0_m4.s.dst]

27
Gcm_0_MorArb	0.00000E+00	1.00000E+00	0.00000E+00	1.00000E+00	1.00000E+00	1.00000E+00	1.00000E+00	0.00000E+00	1.00000E+00	1.00000E+00	0.00000E+00	0.00000E+00	1.00000E+00	1.00000E+00	2.00000E+00	1.00000E+00	1.00000E+00	1.00000E+00	4.00000E+00	1.00000E+00	2.00000E+00	1.00000E+00	1.00000E+00	3.00000E+00	0.00000E+00	5.00000E+00	2.00000E+00
Gga_1_ShenHubei	1.00000E+00	0.00000E+00	1.00000E+00	2.00000E+00	2.00000E+00	0.00000E+00	2.00000E+00	1.00000E+00	2.00000E+00	0.00000E+00	1.00000E+00	1.00000E+00	2.00000E+00	2.00000E+00	1.00000E+00	2.00000E+00	0.00000E+00	2.00000E+00	3.00000E+00	2.00000E+00	1.00000E+00	2.00000E+00	0.00000E+00	2.00000E+00	1.00000E+00	4.00000E+00	1.00000E+00
Ghd_2_CGreece	0.00000E+00	1.00000E+00	0.00000E+00	1.00000E+00	1.00000E+00	1.00000E+00	1.00000E+00	0.00000E+00	1.00000E+00	1.00000E+00	0.00000E+00	0.00000E+00	1.00000E+00	1.00000E+00	2.00000E+00	1.00000E+00	1.00000E+00	1.00000E+00	4.00000E+00	1.00000E+00	2.00000E+00	1.00000E+00	1.00000E+00	3.00000E+00	0.00000E+00	5.00000E+00	2.00000E+00
Ghy_1_Iran	1.00000E+00	2.00000E+00	1.00000E+00	0.00000E+00	0.00000E+00	2.00000E+00	0.00000E+00	1.00000E+00	0.00000E+00	2.00000E+00	1.00000E+00	1.00000E+00	0.00000E+00	0.00000E+00	3.00000E+00	0.00000E+00	2.00000E+00	0.00000E+00	5.00000E+00	0.00000E+00	3.00000E+00	0.00000E+00	2.00000E+00	4.00000E+00	1.00000E+00	6.00000E+00	3.00000E+00
Gib_1_AlpadGEO	1.00000E+00	2.00000E+00	1.00000E+00	0.00000E+00	0.00000E+00	2.00000E+00	0.00000E+00	1.00000E+00	0.00000E+00	2.00000E+00	1.00000E+00	1.00000E+00	0.00000E+00	0.00000E+00	3.00000E+00	0.00000E+00	2.00000E+00	0.00000E+00	5.00000E+00	0.00000E+00	3.00000E+00	0.00000E+00	2.00000E+00	4.00000E+00	1.00000E+00	6.00000E+00	3.00000E+00
Gms13_GdlJonteF	1.00000E+00	0.00000E+00	1.00000E+00	2.00000E+00	2.00000E+00	0.00000E+00	2.00000E+00	1.00000E+00	2.00000E+00	0.00000E+00	1.00000E+00	1.00000E+00	2.00000E+00	2.00000E+00	1.00000E+00	2.00000E+00	0.00000E+00	2.00000E+00	3.00000E+00	2.00000E+00	1.00000E+00	2.00000E+00	0.00000E+00	2.00000E+00	1.00000E+00	4.00000E+00	1.00000E+00
Gms17_GdlNesqueF	1.00000E+00	2.00000E+00	1.00000E+00	0.00000E+00	0.00000E+00	2.00000E+00	0.00000E+00	1.00000E+00	0.00000E+00	2.00000E+00	1.00000E+00	1.00000E+00	0.00000E+00	0.00000E+00	3.00000E+00	0.00000E+00	2.00000E+00	0.00000E+00	5.00000E+00	0.00000E+00	3.00000E+00	0.00000E+00	2.00000E+00	4.00000E+00	1.00000E+00	6.00000E+00	3.00000E+00
Gms21_GordesF	0.00000E+00	1.00000E+00	0.00000E+00	1.00000E+00	1.00000E+00	1.00000E+00	1.00000E+00	0.00000E+00	1.00000E+00	1.00000E+00	0.00000E+00	0.00000E+00	1.00000E+00	1.00000E+00	2.00000E+00	1.00000E+00	1.00000E+00	1.00000E+00	4.00000E+00	1.00000E+00	2.00000E+00	1.00000E+00	1.00000E+00	3.00000E+00	0.00000E+00	5.00000E+00	2.00000E+00
Gms_6_VdCeleF	1.00000E+00	2.00000E+00	1.00000E+00	0.00000E+00	0.00000E+00	2.00000E+00	0.00000E+00	1.00000E+00	0.00000E+00	2.00000E+00	1.00000E+00	1.00000E+00	0.00000E+00	0.00000E+00	3.00000E+00	0.00000E+00	2.00000E+00	0.00000E+00	5.00000E+00	0.00000E+00	3.00000E+00	0.00000E+00	2.00000E+00	4.00000E+00	1.00000E+00	6.00000E+00	3.00000E+00
Gms_7_VdCeleF	1.00000E+00	0.00000E+00	1.00000E+00	2.00000E+00	2.00000E+00	0.00000E+00	2.00000E+00	1.00000E+00	2.00000E+00	0.00000E+00	1.00000E+00	1.00000E+00	2.00000E+00	2.00000E+00	1.00000E+00	2.00000E+00	0.00000E+00	2.00000E+00	3.00000E+00	2.00000E+00	1.00000E+00	2.00000E+00	0.00000E+00	2.00000E+00	1.00000E+00	4.00000E+00	1.00000E+00
Gms_8_VdCeleF	0.00000E+00	1.00000E+00	0.00000E+00	1.00000E+00	1.00000E+00	1.00000E+00	1.00000E+00	0.00000E+00	1.00000E+00	1.00000E+00	0.00000E+00	0.00000E+00	1.00000E+00	1.00000E+00	2.00000E+00	1.00000E+00	1.00000E+00	1.00000E+00	4.00000E+00	1.00000E+00	2.00000E+00	1.00000E+00	1.00000E+00	3.00000E+00	0.00000E+00	5.00000E+00	2.00000E+00
Gms_9_VdCeleF	0.00000E+00	1.00000E+00	0.00000E+00	1.00000E+00	1.00000E+00	1.00000E+00	1.00000E+00	0.00000E+00	1.00000E+00	1.00000E+00	0.00000E+00	0.00000E+00	1.00000E+00	1.00000E+00	2.00000E+00	1.00000E+00	1.00000E+00	1.00000E+00	4.00000E+00	1.00000E+00	2.00000E+00	1.00000E+00	1.00000E+00	3.00000E+00	0.00000E+00	5.00000E+00	2.00000E+00
Gni_A_AlbanyNY	1.00000E+00	2.00000E+00	1.00000E+00	0.00000E+00	0.00000E+00	2.00000E+00	0.00000E+00	1.00000E+00	0.00000E+00	2.00000E+00	1.00000E+00	1.00000E+00	0.00000E+00	0.00000E+00	3.00000E+00	0.00000E+00	2.00000E+00	0.00000E+00	5.00000E+00	0.00000E+00	3.00000E+00	0.00000E+00	2.00000E+00	4.00000E+00	1.00000E+00	6.00000E+00	3.00000E+00
Gof_1_Cyprus	1.00000E+00	2.00000E+00	1.00000E+00	0.00000E+00	0.00000E+00	2.00000E+00	0.00000E+00	1.00000E+00	0.00000E+00	2.00000E+00	1.00000E+00	1.00000E+00	0.00000E+00	0.00000E+00	3.00000E+00	0.00000E+00	2.00000E+00	0.00000E+00	5.00000E+00	0.00000E+00	3.00000E+00	0.00000E+00	2.00000E+00	4.00000E+00	1.00000E+00	6.00000E+00	3.00000E+00
Gop13_GdTarnF	2.00000E+00	1.00000E+00	2.00000E+00	3.00000E+00	3.00000E+00	1.00000E+00	3.00000E+00	2.00000E+00	3.00000E+00	1.00000E+00	2.00000E+00	2.00000E+00	3.00000E+00	3.00000E+00	0.00000E+00	3.00000E+00	1.00000E+00	3.00000E+00	2.00000E+00	3.00000E+00	0.00000E+00	3.00000E+00	1.00000E+00	1.00000E+00	2.00000E+00	3.00000E+00	0.00000E+00
Got_2_AetnaSicily	1.00000E+00	2.00000E+00	1.00000E+00	0.00000E+00	0.00000E+00	2.00000E+00	0.00000E+00	1.00000E+00	0.00000E+00	2.00000E+00	1.00000E+00	1.00000E+00	0.00000E+00	0.00000E+00	3.00000E+00	0.00000E+00	2.00000E+00	0.00000E+00	5.00000E+00	0.00000E+00	3.00000E+00	0.00000E+00	2.00000E+00	4.00000E+00	1.00000E+00	6.00000E+00	3.00000E+00
Gpp30_LdAydatF	1.00000E+00	0.00000E+00	1.00000E+00	2.00000E+00	2.00000E+00	0.00000E+00	2.00000E+00	1.00000E+00	2.00000E+00	0.00000E+00	1.00000E+00	1.00000E+00	2.00000E+00	2.00000E+00	1.00000E+00	2.00000E+00	0.00000E+00	2.00000E+00	3.00000E+00	2.00000E+00	1.00000E+00	2.00000E+00	0.00000E+00	2.00000E+00	1.00000E+00	4.00000E+00	1.00000E+00
Gsv4a_DiktiCrete	1.00000E+00	2.00000E+00	1.00000E+00	0.00000E+00	0.00000E+00	2.00000E+00	0.00000E+00	1.00000E+00	0.00000E+00	2.00000E+00	1.00000E+00	1.00000E+00	0.00000E+00	0.00000E+00	3.00000E+00	0.00000E+00	2.00000E+00	0.00000E+00	5.00000E+00	0.00000E+00	3.00000E+00	0.00000E+00	2.00000E+00	4.00000E+00	1.00000E+00	6.00000E+00	3.00000E+00
Gsv4b_DiktiCrete	4.00000E+00	3.00000E+00	4.00000E+00	5.00000E+00	5.00000E+00	3.00000E+00	5.00000E+00	4.00000E+00	5.00000E+00	3.00000E+00	4.00000E+00	4.00000E+00	5.00000E+00	5.00000E+00	2.00000E+00	5.00000E+00	3.00000E+00	5.00000E+00	0.00000E+00	5.00000E+00	2.00000E+00	5.00000E+00	3.00000E+00	1.00000E+00	4.00000E+00	1.00000E+00	2.00000E+00
Gsv_2_VrissesCrete	1.00000E+00	2.00000E+00	1.00000E+00	0.00000E+00	0.00000E+00	2.00000E+00	0.00000E+00	1.00000E+00	0.00000E+00	2.00000E+00	1.00000E+00	1.00000E+00	0.00000E+00	0.00000E+00	3.00000E+00	0.00000E+00	2.00000E+00	0.00000E+00	5.00000E+00	0.00000E+00	3.00000E+00	0.00000E+00	2.00000E+00	4.00000E+00	1.00000E+00	6.00000E+00	3.00000E+00
Gtv_1_Georgia	2.00000E+00	1.00000E+00	2.00000E+00	3.00000E+00	3.00000E+00	1.00000E+00	3.00000E+00	2.00000E+00	3.00000E+00	1.00000E+00	2.00000E+00	2.00000E+00	3.00000E+00	3.00000E+00	0.00000E+00	3.00000E+00	1.00000E+00	3.00000E+00	2.00000E+00	3.00000E+00	0.00000E+00	3.00000E+00	1.00000E+00	1.00000E+00	2.00000E+00	3.00000E+00	0.00000E+00
Gus11_LovecBG	1.00000E+00	2.00000E+00	1.00000E+00	0.00000E+00	0.00000E+00	2.00000E+00	0.00000E+00	1.00000E+00	0.00000E+00	2.00000E+00	1.00000E+00	1.00000E+00	0.00000E+00	0.00000E+00	3.00000E+00	0.00000E+00	2.00000E+00	0.00000E+00	5.00000E+00	0.00000E+00	3.00000E+00	0.00000E+00	2.00000E+00	4.00000E+00	1.00000E+00	6.00000E+00	3.00000E+00
Gve_1_AssalamIR	1.00000E+00	0.00000E+00	1.00000E+00	2.00000E+00	2.00000E+00	0.00000E+00	2.00000E+00	1.00000E+00	2.00000E+00	0.00000E+00	1.00000E+00	1.00000E+00	2.00000E+00	2.00000E+00	1.00000E+00	2.00000E+00	0.00000E+00	2.00000E+00	3.00000E+00	2.00000E+00	1.00000E+00	2.00000E+00	0.00000E+00	2.00000E+00	1.00000E+00	4.00000E+00	1.00000E+00
Gve_2_VazIR	3.00000E+00	2.00000E+00	3.00000E+00	4.00000E+00	4.00000E+00	2.00000E+00	4.00000E+00	3.00000E+00	4.00000E+00	2.00000E+00	3.00000E+00	3.00000E+00	4.00000E+00	4.00000E+00	1.00000E+00	4.00000E+00	2.00000E+00	4.00000E+00	1.00000E+00	4.00000E+00	1.00000E+00	4.00000E+00	2.00000E+00	0.00000E+00	3.00000E+00	2.00000E+00	1.00000E+00
Gve_3_SirinRudIR	0.00000E+00	1.00000E+00	0.00000E+00	1.00000E+00	1.00000E+00	1.00000E+00	1.00000E+00	0.00000E+00	1.00000E+00	1.00000E+00	0.00000E+00	0.00000E+00	1.00000E+00	1.00000E+00	2.00000E+00	1.00000E+00	1.00000E+00	1.00000E+00	4.00000E+00	1.00000E+00	2.00000E+00	1.00000E+00	1.00000E+00	3.00000E+00	0.00000E+00	5.00000E+00	2.00000E+00
Gxx_3_GdlNesqueF	5.00000E+00	4.00000E+00	5.00000E+00	6.00000E+00	6.00000E+00	4.00000E+00	6.00000E+00	5.00000E+00	6.00000E+00	4.00000E+00	5.00000E+00	5.00000E+00	6.00000E+00	6.00000E+00	3.00000E+00	6.00000E+00	4.00000E+00	6.00000E+00	1.00000E+00	6.00000E+00	3.00000E+00	6.00000E+00	4.00000E+00	2.00000E+00	5.00000E+00	0.00000E+00	3.00000E+00
Gxx_5_GdTarnF	2.00000E+00	1.00000E+00	2.00000E+00	3.00000E+00	3.00000E+00	1.00000E+00	3.00000E+00	2.00000E+00	3.00000E+00	1.00000E+00	2.00000E+00	2.00000E+00	3.00000E+00	3.00000E+00	0.00000E+00	3.00000E+00	1.00000E+00	3.00000E+00	2.00000E+00	3.00000E+00	0.00000E+00	3.00000E+00	1.00000E+00	1.00000E+00	2.00000E+00	3.00000E+00	0.00000E+00
