# Supplementary material for: General functions to transform associate data to host data, and their use in phylogenetic inference from sequences with intra-individual variability
Source: BMC Evol Biol. 2008 Mar 18;8:86. doi: 10.1186/1471-2148-8-86 (PMC2291458; doi:10.1186/1471-2148-8-86)
Supplement: Additional file 1 — Distance matrices and quality statistics. This contains all sequence alignments in NEXUS format, all intermediary generated associate distance or host character data (depending on the transformation formula used; see Fig. 1) and all final distance matrices obtained, together with their Delta values. A readme file that describes the contents of each file in the archive is included. [file 1471-2148-8-86-S1.zip › Goeker_Grimm_Supp_Mat_1/Acer_g0_m4.v.dlt]

Filename:          Acer_g0_m4.v.dst
Matrix_number:      1
Quartets_examined:  17550
Fraction_examined:  1.00000E+00
Sum_of_squares:     4.58446E-01
Maximum_distance:   6.69013E-02
Delta_value:        1.97530E-01
Epsilon_value:      2.03000E-01
Non_additivity:     7.45295E-01
Additivity:         5.56244E+00
Squared_R_Q_diff.:  5.37938E+00
Absolute_mean_Q:    2.15373E-03
Rescaled_mean_Q:    3.21927E-02
Q_per_sqrt_SS:      5.58245E+01
Absolute_mean_R:    2.22733E-02
Rescaled_mean_R:    3.32927E-01
R_per_sqrt_SS:      5.77321E+02

Taxon	QE	DV	EV	AMQ	RMQ	AMR	RMR
Gcm_0_MorArb	 2600	 1.97725E-01	 1.99263E-01	 2.30418E-03	 3.44414E-02	 2.58347E-02	 3.86161E-01
Gga_1_ShenHubei	 2600	 1.93993E-01	 1.95532E-01	 2.35944E-03	 3.52674E-02	 2.59968E-02	 3.88584E-01
Ghd_2_CGreece	 2600	 1.78437E-01	 1.79976E-01	 1.86966E-03	 2.79466E-02	 2.76505E-02	 4.13303E-01
Ghy_1_Iran	 2600	 2.45895E-01	 2.47819E-01	 3.17283E-03	 4.74256E-02	 1.92044E-02	 2.87056E-01
Gib_1_AlpadGEO	 2600	 2.40557E-01	 2.42480E-01	 3.07050E-03	 4.58960E-02	 1.91159E-02	 2.85733E-01
Gms13_GdlJonteF	 2600	 1.40894E-01	 1.65510E-01	 1.54239E-03	 2.30547E-02	 2.07917E-02	 3.10782E-01
Gms17_GdlNesqueF	 2600	 1.51373E-01	 1.57527E-01	 1.49865E-03	 2.24009E-02	 2.04950E-02	 3.06346E-01
Gms21_GordesF	 2600	 1.40894E-01	 1.65510E-01	 1.54239E-03	 2.30547E-02	 2.07917E-02	 3.10782E-01
Gms_6_VdCeleF	 2600	 1.67665E-01	 1.73819E-01	 1.54985E-03	 2.31662E-02	 2.01745E-02	 3.01557E-01
Gms_7_VdCeleF	 2600	 1.51374E-01	 1.57527E-01	 1.49865E-03	 2.24009E-02	 2.04950E-02	 3.06346E-01
Gms_8_VdCeleF	 2600	 1.44545E-01	 1.46084E-01	 1.52235E-03	 2.27552E-02	 2.08287E-02	 3.11334E-01
Gms_9_VdCeleF	 2600	 1.40894E-01	 1.65510E-01	 1.54239E-03	 2.30547E-02	 2.07917E-02	 3.10782E-01
Gni_A_AlbanyNY	 2600	 3.25285E-01	 3.27208E-01	 3.49176E-03	 5.21928E-02	 1.80470E-02	 2.69756E-01
Gof_1_Cyprus	 2600	 2.00230E-01	 2.02153E-01	 2.33274E-03	 3.48684E-02	 2.38423E-02	 3.56381E-01
Gop13_GdTarnF	 2600	 2.72333E-01	 2.73103E-01	 3.09872E-03	 4.63177E-02	 2.20136E-02	 3.29046E-01
Got_2_AetnaSicily	 2600	 2.49554E-01	 2.50323E-01	 2.93808E-03	 4.39167E-02	 2.16707E-02	 3.23920E-01
Gpp30_LdAydatF	 2600	 2.60109E-01	 2.60878E-01	 2.36394E-03	 3.53347E-02	 1.73056E-02	 2.58673E-01
Gsv4a_DiktiCrete	 2600	 2.03871E-01	 2.05794E-01	 2.34511E-03	 3.50533E-02	 2.39775E-02	 3.58401E-01
Gsv4b_DiktiCrete	 2600	 2.08665E-01	 2.10588E-01	 2.32340E-03	 3.47288E-02	 1.88513E-02	 2.81778E-01
Gsv_2_VrissesCrete	 2600	 2.03965E-01	 2.05888E-01	 2.34548E-03	 3.50588E-02	 2.39798E-02	 3.58436E-01
Gtv_1_Georgia	 2600	 1.78473E-01	 1.80012E-01	 1.86979E-03	 2.79485E-02	 2.76506E-02	 4.13305E-01
Gus11_LovecBG	 2600	 3.07912E-01	 3.09835E-01	 2.93567E-03	 4.38807E-02	 1.79894E-02	 2.68894E-01
Gve_1_AssalamIR	 2600	 1.82983E-01	 1.84521E-01	 1.86992E-03	 2.79505E-02	 2.76314E-02	 4.13017E-01
Gve_2_VazIR	 2600	 1.78775E-01	 1.80313E-01	 1.86761E-03	 2.79160E-02	 2.76521E-02	 4.13326E-01
Gve_3_SirinRudIR	 2600	 1.82622E-01	 1.84160E-01	 1.87422E-03	 2.80147E-02	 2.76175E-02	 4.12809E-01
Gxx_3_GdlNesqueF	 2600	 1.41625E-01	 1.43548E-01	 1.47702E-03	 2.20776E-02	 2.02048E-02	 3.02009E-01
Gxx_5_GdTarnF	 2600	 1.42667E-01	 1.66129E-01	 1.54417E-03	 2.30813E-02	 2.07743E-02	 3.10522E-01
