# Supplementary material for: General functions to transform associate data to host data, and their use in phylogenetic inference from sequences with intra-individual variability
Source: BMC Evol Biol. 2008 Mar 18;8:86. doi: 10.1186/1471-2148-8-86 (PMC2291458; doi:10.1186/1471-2148-8-86)
Supplement: Additional file 1 — Distance matrices and quality statistics. This contains all sequence alignments in NEXUS format, all intermediary generated associate distance or host character data (depending on the transformation formula used; see Fig. 1) and all final distance matrices obtained, together with their Delta values. A readme file that describes the contents of each file in the archive is included. [file 1471-2148-8-86-S1.zip › Goeker_Grimm_Supp_Mat_1/Acer_g0_m4.v.dst]

27
Gcm_0_MorArb	0	0.0078608	0.0550316	0.0521524	0.0520123	0.0547612	0.0550575	0.0547612	0.052149	0.0550575	0.057827	0.0547612	0.0550822	0.0667089	0.0547752	0.0606167	0.0607327	0.0638978	0.0518628	0.0665185	0.055033	0.0433998	0.0522671	0.0550281	0.0521262	0.0549092	0.0547612
Gga_1_ShenHubei	0.0078608	0	0.0551952	0.0522978	0.0521572	0.0549021	0.0552118	0.0549021	0.0522942	0.0552118	0.05799	0.0549021	0.0552388	0.0669013	0.0520128	0.060778	0.060903	0.0640804	0.0519942	0.0666976	0.055197	0.0435163	0.0524224	0.0551803	0.052281	0.055063	0.0549021
Ghd_2_CGreece	0.0550316	0.0551952	0	0.0407723	0.0406634	0.0377379	0.0379387	0.0377379	0.0351269	0.0379387	0.0406579	0.0377379	0.0436303	0.0492296	0.0405577	0.0433874	0.0492066	0.0436153	0.0349398	0.0462278	0.00523709	0.0322421	0.00261817	0.0052412	0.00261134	0.0378375	0.0377379
Ghy_1_Iran	0.0521524	0.0522978	0.0407723	0	0	0.0158428	0.0132192	0.0158428	0.0132192	0.0132192	0.0158619	0.0158428	0.0295709	0.0350502	0.0266781	0.0294262	0.0322514	0.0323448	0.0158923	0.0349693	0.0407729	0.0132414	0.0380457	0.0407744	0.0379439	0.0131844	0.0158428
Gib_1_AlpadGEO	0.0520123	0.0521572	0.0406634	0	0	0.0158012	0.0131844	0.0158012	0.0131844	0.0131844	0.0158202	0.0158012	0.0294925	0.034957	0.0266076	0.0293483	0.0349452	0.0322588	0.015685	0.0348764	0.0406639	0.0132067	0.0379439	0.0406652	0.0378427	0.0131498	0.0158012
Gms13_GdlJonteF	0.0547612	0.0549021	0.0377379	0.0158428	0.0158012	0	0.00261621	0	0	0.00261621	0.00522767	0	0.0321933	0.0348741	0.0375917	0.0403885	0.0404565	0.0321855	0.0211472	0.0348066	0.0377383	0.0238794	0.0350362	0.0377533	0.034943	0.00260939	0
Gms17_GdlNesqueF	0.0550575	0.0552118	0.0379387	0.0132192	0.0131844	0.00261621	0	0.00261621	0	0	0	0.00261621	0.02957	0.0322578	0.0349716	0.0377685	0.0378406	0.0295622	0.0185268	0.0321865	0.0379393	0.0212628	0.0352214	0.0379425	0.0351273	0	0.00261621
Gms21_GordesF	0.0547612	0.0549021	0.0377379	0.0158428	0.0158012	0	0.00261621	0	0	0.00261621	0.00522767	0	0.0321933	0.0348741	0.0375917	0.0403885	0.0404565	0.0321855	0.0211472	0.0348066	0.0377383	0.0238794	0.0350362	0.0377533	0.034943	0.00260939	0
Gms_6_VdCeleF	0.052149	0.0522942	0.0351269	0.0132192	0.0131844	0	0	0	0	0	0.0026183	0	0.02957	0.0322578	0.0349716	0.0377685	0.0378406	0.0295622	0.0185268	0.0321865	0.0351273	0.0212628	0.0324181	0.0351315	0.0323317	0	0
Gms_7_VdCeleF	0.0550575	0.0552118	0.0379387	0.0132192	0.0131844	0.00261621	0	0.00261621	0	0	0	0.00261621	0.02957	0.0322578	0.0349716	0.0377685	0.0378406	0.0295622	0.0185268	0.0321865	0.0379393	0.0212628	0.0352214	0.0379425	0.0351273	0	0.00261621
Gms_8_VdCeleF	0.057827	0.05799	0.0406579	0.0158619	0.0158202	0.00522767	0	0.00522767	0.0026183	0	0	0.00522767	0.032265	0.0349529	0.0376678	0.0404735	0.0405514	0.0322554	0.0211705	0.034873	0.0406586	0.0239232	0.0379393	0.0406606	0.037838	0.00261147	0.00522767
Gms_9_VdCeleF	0.0547612	0.0549021	0.0377379	0.0158428	0.0158012	0	0.00261621	0	0	0.00261621	0.00522767	0	0.0321933	0.0348741	0.0375917	0.0403885	0.0404565	0.0321855	0.0211472	0.0348066	0.0377383	0.0238794	0.0350362	0.0377533	0.034943	0.00260939	0
Gni_A_AlbanyNY	0.0550822	0.0552388	0.0436303	0.0295709	0.0294925	0.0321933	0.02957	0.0321933	0.02957	0.02957	0.032265	0.0321933	0	0.0492716	0.0294303	0.0321954	0.0435121	0.046515	0.034972	0.0491406	0.0436309	0.0267318	0.0408934	0.0436297	0.0407837	0.0294915	0.0321933
Gof_1_Cyprus	0.0667089	0.0669013	0.0492296	0.0350502	0.034957	0.0348741	0.0322578	0.0348741	0.0322578	0.0322578	0.0349529	0.0348741	0.0492716	0	0.0404769	0.0432996	0.0490952	0.0026183	0.0185438	0.00522768	0.0492304	0.0266567	0.0464836	0.0492283	0.0463588	0.0321722	0.0348741
Gop13_GdTarnF	0.0547752	0.0520128	0.0405577	0.0266781	0.0266076	0.0375917	0.0349716	0.0375917	0.0349716	0.0349716	0.0376678	0.0375917	0.0294303	0.0404769	0	0.00785872	0.0403511	0.0377683	0.0320443	0.0403899	0.0405582	0.023881	0.0378463	0.040571	0.0377454	0.0348786	0.0372889
Got_2_AetnaSicily	0.0606167	0.060778	0.0433874	0.0294262	0.0293483	0.0403885	0.0377685	0.0403885	0.0377685	0.0377685	0.0404735	0.0403885	0.0321954	0.0432996	0.00785872	0	0.0432832	0.0405816	0.0348079	0.0432034	0.0433881	0.0266053	0.0406673	0.0433998	0.0405587	0.037668	0.0402811
Gpp30_LdAydatF	0.0607327	0.060903	0.0492066	0.0322514	0.0349452	0.0404565	0.0378406	0.0404565	0.0378406	0.0378406	0.0405514	0.0404565	0.0435121	0.0490952	0.0403511	0.0432832	0	0.0463521	0.0348633	0.0489704	0.049208	0.0266509	0.0464632	0.0492085	0.0463385	0.0377396	0.0403454
Gsv4a_DiktiCrete	0.0638978	0.0640804	0.0436153	0.0323448	0.0322588	0.0321855	0.0295622	0.0321855	0.0295622	0.0295622	0.0322554	0.0321855	0.046515	0.0026183	0.0377683	0.0405816	0.0463521	0	0.0158915	0	0.0436159	0.0239865	0.0408803	0.0436167	0.0407706	0.0294837	0.0321855
Gsv4b_DiktiCrete	0.0518628	0.0519942	0.0349398	0.0158923	0.015685	0.0211472	0.0185268	0.0211472	0.0185268	0.0185268	0.0211705	0.0211472	0.034972	0.0185438	0.0320443	0.0348079	0.0348633	0.0158915	0	0.0185047	0.0349402	0.0131715	0.0322472	0.0349566	0.0321615	0.018478	0.0211472
Gsv_2_VrissesCrete	0.0665185	0.0666976	0.0462278	0.0349693	0.0348764	0.0348066	0.0321865	0.0348066	0.0321865	0.0321865	0.034873	0.0348066	0.0491406	0.00522768	0.0403899	0.0432034	0.0489704	0	0.0185047	0	0.0462284	0.0266036	0.0434997	0.0462398	0.0433832	0.0321011	0.0348066
Gtv_1_Georgia	0.055033	0.055197	0.00523709	0.0407729	0.0406639	0.0377383	0.0379393	0.0377383	0.0351273	0.0379393	0.0406586	0.0377383	0.0436309	0.0492304	0.0405582	0.0433881	0.049208	0.0436159	0.0349402	0.0462284	0	0.0322426	0.00261817	0.00524121	0.00261134	0.037838	0.0377383
Gus11_LovecBG	0.0433998	0.0435163	0.0322421	0.0132414	0.0132067	0.0238794	0.0212628	0.0238794	0.0212628	0.0212628	0.0239232	0.0238794	0.0267318	0.0266567	0.023881	0.0266053	0.0266509	0.0239865	0.0131715	0.0266036	0.0322426	0	0.0295495	0.032248	0.0294711	0.0212067	0.0238794
Gve_1_AssalamIR	0.0522671	0.0524224	0.00261817	0.0380457	0.0379439	0.0350362	0.0352214	0.0350362	0.0324181	0.0352214	0.0379393	0.0350362	0.0408934	0.0464836	0.0378463	0.0406673	0.0464632	0.0408803	0.0322472	0.0434997	0.00261817	0.0295495	0	0.00262305	0	0.0351273	0.0350362
Gve_2_VazIR	0.0550281	0.0551803	0.0052412	0.0407744	0.0406652	0.0377533	0.0379425	0.0377533	0.0351315	0.0379425	0.0406606	0.0377533	0.0436297	0.0492283	0.040571	0.0433998	0.0492085	0.0436167	0.0349566	0.0462398	0.00524121	0.032248	0.00262305	0	0.00261618	0.037841	0.0377533
Gve_3_SirinRudIR	0.0521262	0.052281	0.00261134	0.0379439	0.0378427	0.034943	0.0351273	0.034943	0.0323317	0.0351273	0.037838	0.034943	0.0407837	0.0463588	0.0377454	0.0405587	0.0463385	0.0407706	0.0321615	0.0433832	0.00261134	0.0294711	0	0.00261618	0	0.0350338	0.034943
Gxx_3_GdlNesqueF	0.0549092	0.055063	0.0378375	0.0131844	0.0131498	0.00260939	0	0.00260939	0	0	0.00261147	0.00260939	0.0294915	0.0321722	0.0348786	0.037668	0.0377396	0.0294837	0.018478	0.0321011	0.037838	0.0212067	0.0351273	0.037841	0.0350338	0	0.00260939
Gxx_5_GdTarnF	0.0547612	0.0549021	0.0377379	0.0158428	0.0158012	0	0.00261621	0	0	0.00261621	0.00522767	0	0.0321933	0.0348741	0.0372889	0.0402811	0.0403454	0.0321855	0.0211472	0.0348066	0.0377383	0.0238794	0.0350362	0.0377533	0.034943	0.00260939	0
