# Supplementary material for: General functions to transform associate data to host data, and their use in phylogenetic inference from sequences with intra-individual variability
Source: BMC Evol Biol. 2008 Mar 18;8:86. doi: 10.1186/1471-2148-8-86 (PMC2291458; doi:10.1186/1471-2148-8-86)
Supplement: Additional file 1 — Distance matrices and quality statistics. This contains all sequence alignments in NEXUS format, all intermediary generated associate distance or host character data (depending on the transformation formula used; see Fig. 1) and all final distance matrices obtained, together with their Delta values. A readme file that describes the contents of each file in the archive is included. [file 1471-2148-8-86-S1.zip › Goeker_Grimm_Supp_Mat_1/Acer_g1_m2.c.dlt]

Filename:          Acer_g1_m2.c.dst
Matrix_number:      1
Quartets_examined:  595665
Fraction_examined:  1.00000E+00
Sum_of_squares:     2.28240E+00
Maximum_distance:   6.12245E-02
Delta_value:        2.05553E-01
Epsilon_value:      2.29428E-01
Non_additivity:     2.22349E+00
Additivity:         1.54647E+01
Squared_R_Q_diff.:  1.48397E+01
Absolute_mean_Q:    2.50168E-03
Rescaled_mean_Q:    4.08607E-02
Q_per_sqrt_SS:      9.86365E+02
Absolute_mean_R:    2.42787E-02
Rescaled_mean_R:    3.96552E-01
R_per_sqrt_SS:      9.57262E+03

Taxon	QE	DV	EV	AMQ	RMQ	AMR	RMR
Gcm_0_MorArb	 37820	 2.28287E-01	 2.35743E-01	 2.34431E-03	 3.82905E-02	 2.10234E-02	 3.43382E-01
Gfd_1_FlorCavSPFla	 37820	 2.61199E-01	 2.68946E-01	 3.05395E-03	 4.98812E-02	 2.14556E-02	 3.50441E-01
Gga_1_ShenHubei	 37820	 2.36825E-01	 2.43779E-01	 2.57222E-03	 4.20129E-02	 2.13215E-02	 3.48251E-01
Ggd_0_MorArb	 37820	 2.64359E-01	 2.73005E-01	 2.80224E-03	 4.57699E-02	 2.04371E-02	 3.33807E-01
Ggd_1_EmCynUtah	 37820	 2.66641E-01	 2.75076E-01	 2.77075E-03	 4.52556E-02	 2.03730E-02	 3.32760E-01
Ghd_1_cvBreslau	 37820	 1.95589E-01	 2.05002E-01	 3.70062E-03	 6.04434E-02	 2.50456E-02	 4.09079E-01
Ghd_2_CGreece	 37820	 2.27894E-01	 2.40480E-01	 2.53768E-03	 4.14488E-02	 2.34828E-02	 3.83552E-01
Ghy_1_Iran	 37820	 2.49783E-01	 2.57980E-01	 2.92243E-03	 4.77329E-02	 1.94215E-02	 3.17218E-01
Gib_1_AlpadGEO	 37820	 2.16630E-01	 2.30803E-01	 2.50720E-03	 4.09509E-02	 2.27155E-02	 3.71020E-01
Gib_2_VashlGEO	 37820	 2.11578E-01	 2.20912E-01	 2.59777E-03	 4.24303E-02	 2.33939E-02	 3.82101E-01
Gib_3_NorawARM	 37820	 2.16630E-01	 2.30803E-01	 2.50720E-03	 4.09509E-02	 2.27155E-02	 3.71020E-01
Gib_4_AlpadGEO	 37820	 2.16630E-01	 2.30803E-01	 2.50720E-03	 4.09509E-02	 2.27155E-02	 3.71020E-01
Gms10_VdAudeF	 37820	 1.48456E-01	 2.15801E-01	 1.87771E-03	 3.06692E-02	 2.28751E-02	 3.73626E-01
Gms11_VdLlobrE	 37820	 1.67734E-01	 2.29342E-01	 2.16554E-03	 3.53704E-02	 2.26632E-02	 3.70166E-01
Gms12_GdlJonteF	 37820	 1.55109E-01	 2.23169E-01	 1.91503E-03	 3.12788E-02	 2.31133E-02	 3.77518E-01
Gms13_GdlJonteF	 37820	 1.80619E-01	 1.87785E-01	 2.26862E-03	 3.70542E-02	 2.37208E-02	 3.87440E-01
Gms17_GdlNesqueF	 37820	 1.48456E-01	 2.15801E-01	 1.87771E-03	 3.06692E-02	 2.28751E-02	 3.73626E-01
Gms19_xxxF	 37820	 1.48456E-01	 2.15801E-01	 1.87771E-03	 3.06692E-02	 2.28751E-02	 3.73626E-01
Gms21_GordesF	 37820	 1.55109E-01	 2.23169E-01	 1.91503E-03	 3.12788E-02	 2.31133E-02	 3.77518E-01
Gms24_NaheD	 37820	 1.48456E-01	 2.15801E-01	 1.87771E-03	 3.06692E-02	 2.28751E-02	 3.73626E-01
Gms_4_BdlHerreriaE	 37820	 1.51764E-01	 2.17153E-01	 1.94329E-03	 3.17403E-02	 2.28623E-02	 3.73418E-01
Gms_5_VdCeleF	 37820	 1.80619E-01	 1.87785E-01	 2.26862E-03	 3.70542E-02	 2.37206E-02	 3.87437E-01
Gms_6_VdCeleF	 37820	 1.55109E-01	 2.23169E-01	 1.91503E-03	 3.12788E-02	 2.31133E-02	 3.77518E-01
Gms_7_VdCeleF	 37820	 1.83902E-01	 2.43420E-01	 2.37942E-03	 3.88639E-02	 2.28714E-02	 3.73567E-01
Gms_8_VdCeleF	 37820	 1.67734E-01	 2.29342E-01	 2.16554E-03	 3.53704E-02	 2.26633E-02	 3.70167E-01
Gms_9_VdCeleF	 37820	 1.76516E-01	 2.38838E-01	 2.20285E-03	 3.59799E-02	 2.28863E-02	 3.73810E-01
Gni_A_AlbanyNY	 37820	 2.74406E-01	 2.86966E-01	 3.43984E-03	 5.61840E-02	 2.04608E-02	 3.34193E-01
Gof_1_Cyprus	 37820	 2.45691E-01	 2.53386E-01	 2.76818E-03	 4.52136E-02	 2.23258E-02	 3.64655E-01
Gof_2_Syria_opGT	 37820	 2.11907E-01	 2.19443E-01	 3.67651E-03	 6.00497E-02	 2.31111E-02	 3.77481E-01
Gop10_VdLlobregatE	 37820	 2.09978E-01	 2.21295E-01	 2.48526E-03	 4.05926E-02	 2.60264E-02	 4.25098E-01
Gop11_VdLlobregatE	 37820	 2.09978E-01	 2.21295E-01	 2.48526E-03	 4.05926E-02	 2.60264E-02	 4.25098E-01
Gop13_GdTarnF	 37820	 1.94554E-01	 2.05791E-01	 2.72796E-03	 4.45567E-02	 2.88426E-02	 4.71096E-01
Gop14_VdLotF	 37820	 1.94874E-01	 2.06772E-01	 2.70436E-03	 4.41712E-02	 2.86604E-02	 4.68119E-01
Gop16_CseNoirF	 37820	 1.95811E-01	 2.07075E-01	 2.70800E-03	 4.42307E-02	 2.84816E-02	 4.65199E-01
Gop_4_StVallierF	 37820	 2.11987E-01	 2.23066E-01	 2.51820E-03	 4.11305E-02	 2.66794E-02	 4.35764E-01
Gop_5_CaussolsF	 37820	 1.94453E-01	 2.04236E-01	 2.69185E-03	 4.39669E-02	 2.81243E-02	 4.59363E-01
Gop_7_ArezzoI	 37820	 2.02770E-01	 2.12183E-01	 2.41230E-03	 3.94009E-02	 2.53338E-02	 4.13785E-01
Gop_8_VdAudeF	 37820	 2.00120E-01	 2.08554E-01	 2.81918E-03	 4.60465E-02	 2.85333E-02	 4.66044E-01
Got_1_BGTue	 37820	 2.01005E-01	 2.10471E-01	 2.81451E-03	 4.59703E-02	 2.79274E-02	 4.56147E-01
Got_2_AetnaSicily	 37820	 2.11110E-01	 2.22479E-01	 2.50767E-03	 4.09586E-02	 2.58572E-02	 4.22335E-01
Gpp22_BudapH	 37820	 1.69581E-01	 2.05118E-01	 1.90706E-03	 3.11486E-02	 2.89246E-02	 4.72436E-01
Gpp24_cultTue	 37820	 1.69581E-01	 2.05118E-01	 1.90706E-03	 3.11486E-02	 2.89246E-02	 4.72436E-01
Gpp25_MuehltL	 37820	 1.69581E-01	 2.05118E-01	 1.90706E-03	 3.11486E-02	 2.89246E-02	 4.72436E-01
Gpp26_MuehltL	 37820	 1.69581E-01	 2.05118E-01	 1.90706E-03	 3.11486E-02	 2.89246E-02	 4.72436E-01
Gpp27_MuehltL	 37820	 1.72232E-01	 2.07372E-01	 1.97916E-03	 3.23262E-02	 2.89341E-02	 4.72590E-01
Gpp28_QuilanF	 37820	 1.72635E-01	 1.80700E-01	 1.98001E-03	 3.23402E-02	 2.75639E-02	 4.50210E-01
Gpp30_LdAydatF	 37820	 1.80206E-01	 1.91020E-01	 1.93414E-03	 3.15910E-02	 2.81675E-02	 4.60069E-01
Gpp35_GdJonteF	 37820	 1.80206E-01	 1.91020E-01	 1.93414E-03	 3.15910E-02	 2.81675E-02	 4.60069E-01
Gpp36_GdJonteF	 37820	 1.69581E-01	 2.05118E-01	 1.90706E-03	 3.11486E-02	 2.89246E-02	 4.72436E-01
Gpp38_CseSauvetF	 37820	 1.69581E-01	 2.05118E-01	 1.90706E-03	 3.11486E-02	 2.89246E-02	 4.72436E-01
Gpp40_VdHeraultF	 37820	 1.69581E-01	 2.05118E-01	 1.90706E-03	 3.11486E-02	 2.89246E-02	 4.72436E-01
Gsc_1_RenssCoNY	 37820	 2.61199E-01	 2.68946E-01	 3.05395E-03	 4.98812E-02	 2.14554E-02	 3.50438E-01
Gsv4a_DiktiCrete	 37820	 2.44932E-01	 2.55641E-01	 2.78118E-03	 4.54259E-02	 2.23435E-02	 3.64944E-01
Gsv4b_DiktiCrete	 37820	 2.16383E-01	 2.26007E-01	 3.21773E-03	 5.25562E-02	 2.28498E-02	 3.73214E-01
Gsv_1_KourCrete	 37820	 2.35876E-01	 2.48647E-01	 2.75654E-03	 4.50234E-02	 2.21006E-02	 3.60976E-01
Gsv_2_VrissesCrete	 37820	 2.59370E-01	 2.67064E-01	 2.90197E-03	 4.73988E-02	 2.24343E-02	 3.66426E-01
Gtv_1_Georgia	 37820	 2.26288E-01	 2.38901E-01	 2.48938E-03	 4.06598E-02	 2.34638E-02	 3.83242E-01
Gus11_LovecBG	 37820	 2.83843E-01	 2.91881E-01	 2.46551E-03	 4.02700E-02	 1.73265E-02	 2.83000E-01
Gve_1_AssalamIR	 37820	 2.26288E-01	 2.38901E-01	 2.48938E-03	 4.06598E-02	 2.34638E-02	 3.83242E-01
Gve_2_VazIR	 37820	 2.28485E-01	 2.41177E-01	 2.39704E-03	 3.91517E-02	 2.29874E-02	 3.75460E-01
Gve_3_SirinRudIR	 37820	 2.27562E-01	 2.44485E-01	 2.41944E-03	 3.95174E-02	 2.33727E-02	 3.81754E-01
Gxx_3_GdlNesqueF	 37820	 2.90315E-01	 3.01288E-01	 3.98762E-03	 6.51311E-02	 1.96794E-02	 3.21430E-01
Gxx_5_GdTarnF	 37820	 3.35184E-01	 3.39282E-01	 4.94093E-03	 8.07018E-02	 2.02205E-02	 3.30268E-01
