# Supplementary material for: General functions to transform associate data to host data, and their use in phylogenetic inference from sequences with intra-individual variability
Source: BMC Evol Biol. 2008 Mar 18;8:86. doi: 10.1186/1471-2148-8-86 (PMC2291458; doi:10.1186/1471-2148-8-86)
Supplement: Additional file 1 — Distance matrices and quality statistics. This contains all sequence alignments in NEXUS format, all intermediary generated associate distance or host character data (depending on the transformation formula used; see Fig. 1) and all final distance matrices obtained, together with their Delta values. A readme file that describes the contents of each file in the archive is included. [file 1471-2148-8-86-S1.zip › Goeker_Grimm_Supp_Mat_1/Acer_g1_m2.e.dlt]

Filename:          Acer_g1_m2.e.dst
Matrix_number:      1
Quartets_examined:  595665
Fraction_examined:  1.00000E+00
Sum_of_squares:     1.14562E+01
Maximum_distance:   1.70368E-01
Delta_value:        2.91805E-01
Epsilon_value:      3.10188E-01
Non_additivity:     9.53811E-01
Additivity:         3.96737E+00
Squared_R_Q_diff.:  3.55263E+00
Absolute_mean_Q:    2.63013E-03
Rescaled_mean_Q:    1.54379E-02
Q_per_sqrt_SS:      4.62870E+02
Absolute_mean_R:    1.32449E-02
Rescaled_mean_R:    7.77430E-02
R_per_sqrt_SS:      2.33094E+03

Taxon	QE	DV	EV	AMQ	RMQ	AMR	RMR
Gcm_0_MorArb	 37820	 2.70671E-01	 2.76197E-01	 2.27716E-03	 1.33661E-02	 1.17195E-02	 6.87895E-02
Gfd_1_FlorCavSPFla	 37820	 2.17196E-01	 2.72220E-01	 2.22819E-03	 1.30787E-02	 1.74776E-02	 1.02587E-01
Gga_1_ShenHubei	 37820	 2.69199E-01	 2.74725E-01	 2.18529E-03	 1.28269E-02	 1.17577E-02	 6.90138E-02
Ggd_0_MorArb	 37820	 3.14892E-01	 3.56193E-01	 2.05953E-03	 1.20887E-02	 9.16048E-03	 5.37688E-02
Ggd_1_EmCynUtah	 37820	 3.41426E-01	 3.46952E-01	 2.34515E-03	 1.37652E-02	 9.59598E-03	 5.63250E-02
Ghd_1_cvBreslau	 37820	 3.50190E-01	 3.54870E-01	 5.18549E-03	 3.04370E-02	 2.12183E-02	 1.24544E-01
Ghd_2_CGreece	 37820	 3.11738E-01	 3.17185E-01	 2.21974E-03	 1.30291E-02	 9.72301E-03	 5.70706E-02
Ghy_1_Iran	 37820	 3.27321E-01	 3.32847E-01	 2.22126E-03	 1.30380E-02	 9.38836E-03	 5.51064E-02
Gib_1_AlpadGEO	 37820	 3.24241E-01	 3.28947E-01	 3.04106E-03	 1.78500E-02	 1.16881E-02	 6.86050E-02
Gib_2_VashlGEO	 37820	 2.17196E-01	 2.72220E-01	 2.22819E-03	 1.30787E-02	 1.74776E-02	 1.02587E-01
Gib_3_NorawARM	 37820	 2.93501E-01	 2.99027E-01	 3.31601E-03	 1.94638E-02	 1.80080E-02	 1.05701E-01
Gib_4_AlpadGEO	 37820	 3.26731E-01	 3.32178E-01	 4.65910E-03	 2.73473E-02	 2.11797E-02	 1.24317E-01
Gms10_VdAudeF	 37820	 2.94374E-01	 3.32422E-01	 2.58444E-03	 1.51697E-02	 1.28351E-02	 7.53378E-02
Gms11_VdLlobrE	 37820	 2.87659E-01	 2.95908E-01	 2.53222E-03	 1.48632E-02	 1.32817E-02	 7.79590E-02
Gms12_GdlJonteF	 37820	 3.30880E-01	 3.37702E-01	 3.35249E-03	 1.96779E-02	 1.37210E-02	 8.05372E-02
Gms13_GdlJonteF	 37820	 2.68291E-01	 2.73818E-01	 2.25492E-03	 1.32356E-02	 1.21942E-02	 7.15757E-02
Gms17_GdlNesqueF	 37820	 2.94064E-01	 2.98744E-01	 2.58203E-03	 1.51556E-02	 1.17465E-02	 6.89476E-02
Gms19_xxxF	 37820	 3.22027E-01	 3.31202E-01	 2.03842E-03	 1.19648E-02	 9.17223E-03	 5.38377E-02
Gms21_GordesF	 37820	 3.11017E-01	 3.16517E-01	 2.42256E-03	 1.42196E-02	 1.03278E-02	 6.06208E-02
Gms24_NaheD	 37820	 2.17196E-01	 2.72220E-01	 2.22819E-03	 1.30787E-02	 1.74776E-02	 1.02587E-01
Gms_4_BdlHerreriaE	 37820	 2.77975E-01	 2.83501E-01	 2.08607E-03	 1.22445E-02	 1.02154E-02	 5.99610E-02
Gms_5_VdCeleF	 37820	 2.17196E-01	 2.72220E-01	 2.22819E-03	 1.30787E-02	 1.74776E-02	 1.02587E-01
Gms_6_VdCeleF	 37820	 2.82990E-01	 2.88490E-01	 2.70984E-03	 1.59058E-02	 1.20923E-02	 7.09775E-02
Gms_7_VdCeleF	 37820	 3.12153E-01	 3.16278E-01	 3.27634E-03	 1.92310E-02	 1.32597E-02	 7.78300E-02
Gms_8_VdCeleF	 37820	 2.90692E-01	 2.95399E-01	 3.05715E-03	 1.79444E-02	 1.37664E-02	 8.08042E-02
Gms_9_VdCeleF	 37820	 2.92537E-01	 2.97217E-01	 2.86995E-03	 1.68456E-02	 1.26688E-02	 7.43612E-02
Gni_A_AlbanyNY	 37820	 3.39639E-01	 3.44292E-01	 5.04475E-03	 2.96109E-02	 2.17865E-02	 1.27879E-01
Gof_1_Cyprus	 37820	 2.17196E-01	 2.72220E-01	 2.22819E-03	 1.30787E-02	 1.74775E-02	 1.02587E-01
Gof_2_Syria_opGT	 37820	 3.06674E-01	 3.11433E-01	 4.59634E-03	 2.69789E-02	 2.22633E-02	 1.30678E-01
Gop10_VdLlobregatE	 37820	 2.17196E-01	 2.72220E-01	 2.22819E-03	 1.30787E-02	 1.74775E-02	 1.02587E-01
Gop11_VdLlobregatE	 37820	 2.17196E-01	 2.72220E-01	 2.22819E-03	 1.30787E-02	 1.74775E-02	 1.02587E-01
Gop13_GdTarnF	 37820	 3.25933E-01	 3.30613E-01	 2.63106E-03	 1.54434E-02	 1.08892E-02	 6.39155E-02
Gop14_VdLotF	 37820	 3.15909E-01	 3.21409E-01	 2.51979E-03	 1.47903E-02	 1.11806E-02	 6.56264E-02
Gop16_CseNoirF	 37820	 3.14892E-01	 3.56193E-01	 2.05953E-03	 1.20887E-02	 9.16047E-03	 5.37687E-02
Gop_4_StVallierF	 37820	 3.07344E-01	 3.46582E-01	 2.31835E-03	 1.36079E-02	 1.02642E-02	 6.02473E-02
Gop_5_CaussolsF	 37820	 3.11629E-01	 3.18451E-01	 2.77467E-03	 1.62864E-02	 1.31812E-02	 7.73691E-02
Gop_7_ArezzoI	 37820	 2.17196E-01	 2.72220E-01	 2.22819E-03	 1.30787E-02	 1.74775E-02	 1.02587E-01
Gop_8_VdAudeF	 37820	 2.17196E-01	 2.72220E-01	 2.22819E-03	 1.30787E-02	 1.74775E-02	 1.02587E-01
Got_1_BGTue	 37820	 3.08119E-01	 3.13645E-01	 2.86272E-03	 1.68031E-02	 1.36323E-02	 8.00170E-02
Got_2_AetnaSicily	 37820	 2.60869E-01	 2.66395E-01	 2.09518E-03	 1.22980E-02	 1.19173E-02	 6.99506E-02
Gpp22_BudapH	 37820	 3.07479E-01	 3.13005E-01	 3.09493E-03	 1.81662E-02	 1.54804E-02	 9.08643E-02
Gpp24_cultTue	 37820	 2.17196E-01	 2.72220E-01	 2.22819E-03	 1.30787E-02	 1.74775E-02	 1.02587E-01
Gpp25_MuehltL	 37820	 3.14892E-01	 3.56193E-01	 2.05953E-03	 1.20887E-02	 9.16047E-03	 5.37687E-02
Gpp26_MuehltL	 37820	 3.04675E-01	 3.13057E-01	 2.18624E-03	 1.28325E-02	 1.10104E-02	 6.46269E-02
Gpp27_MuehltL	 37820	 3.01592E-01	 3.41386E-01	 2.35028E-03	 1.37953E-02	 1.10420E-02	 6.48126E-02
Gpp28_QuilanF	 37820	 2.86542E-01	 2.91328E-01	 3.26592E-03	 1.91698E-02	 1.71541E-02	 1.00689E-01
Gpp30_LdAydatF	 37820	 3.12778E-01	 3.17458E-01	 2.62750E-03	 1.54225E-02	 1.06062E-02	 6.22547E-02
Gpp35_GdJonteF	 37820	 3.22194E-01	 3.27720E-01	 3.52575E-03	 2.06949E-02	 1.64808E-02	 9.67365E-02
Gpp36_GdJonteF	 37820	 3.01456E-01	 3.41012E-01	 2.26479E-03	 1.32935E-02	 1.10964E-02	 6.51322E-02
Gpp38_CseSauvetF	 37820	 3.15128E-01	 3.56032E-01	 2.05953E-03	 1.20887E-02	 9.16047E-03	 5.37687E-02
Gpp40_VdHeraultF	 37820	 3.23388E-01	 3.32563E-01	 2.32899E-03	 1.36704E-02	 9.78519E-03	 5.74356E-02
Gsc_1_RenssCoNY	 37820	 3.18288E-01	 3.25109E-01	 2.47281E-03	 1.45145E-02	 1.18757E-02	 6.97065E-02
Gsv4a_DiktiCrete	 37820	 2.90473E-01	 2.96000E-01	 2.10247E-03	 1.23407E-02	 9.75199E-03	 5.72408E-02
Gsv4b_DiktiCrete	 37820	 3.01475E-01	 3.07001E-01	 3.23467E-03	 1.89864E-02	 1.76117E-02	 1.03375E-01
Gsv_1_KourCrete	 37820	 3.12900E-01	 3.53090E-01	 2.29925E-03	 1.34958E-02	 9.63475E-03	 5.65526E-02
Gsv_2_VrissesCrete	 37820	 2.76194E-01	 2.81720E-01	 2.15735E-03	 1.26629E-02	 1.06087E-02	 6.22691E-02
Gtv_1_Georgia	 37820	 2.98482E-01	 3.03189E-01	 2.36892E-03	 1.39047E-02	 1.04425E-02	 6.12936E-02
Gus11_LovecBG	 37820	 2.68073E-01	 2.73599E-01	 2.31516E-03	 1.35892E-02	 1.22432E-02	 7.18632E-02
Gve_1_AssalamIR	 37820	 3.27690E-01	 3.33216E-01	 2.42268E-03	 1.42203E-02	 1.09956E-02	 6.45400E-02
Gve_2_VazIR	 37820	 2.96051E-01	 3.00202E-01	 2.15686E-03	 1.26600E-02	 1.03943E-02	 6.10111E-02
Gve_3_SirinRudIR	 37820	 2.93884E-01	 2.99410E-01	 2.12784E-03	 1.24897E-02	 1.02772E-02	 6.03235E-02
Gxx_3_GdlNesqueF	 37820	 3.60907E-01	 3.65587E-01	 3.09091E-03	 1.81425E-02	 1.03200E-02	 6.05746E-02
Gxx_5_GdTarnF	 37820	 2.92220E-01	 2.97006E-01	 2.74227E-03	 1.60962E-02	 1.14976E-02	 6.74866E-02
