# Supplementary material for: General functions to transform associate data to host data, and their use in phylogenetic inference from sequences with intra-individual variability
Source: BMC Evol Biol. 2008 Mar 18;8:86. doi: 10.1186/1471-2148-8-86 (PMC2291458; doi:10.1186/1471-2148-8-86)
Supplement: Additional file 1 — Distance matrices and quality statistics. This contains all sequence alignments in NEXUS format, all intermediary generated associate distance or host character data (depending on the transformation formula used; see Fig. 1) and all final distance matrices obtained, together with their Delta values. A readme file that describes the contents of each file in the archive is included. [file 1471-2148-8-86-S1.zip › Goeker_Grimm_Supp_Mat_1/Acer_g1_m2.f.dlt]

Filename:          Acer_g1_m2.f.dst
Matrix_number:      1
Quartets_examined:  595665
Fraction_examined:  1.00000E+00
Sum_of_squares:     2.62800E+01
Maximum_distance:   1.58092E-01
Delta_value:        1.98414E-01
Epsilon_value:      1.98716E-01
Non_additivity:     9.47948E-01
Additivity:         1.11837E+01
Squared_R_Q_diff.:  1.09248E+01
Absolute_mean_Q:    3.98997E-03
Rescaled_mean_Q:    2.52383E-02
Q_per_sqrt_SS:      4.63617E+02
Absolute_mean_R:    5.87819E-02
Rescaled_mean_R:    3.71821E-01
R_per_sqrt_SS:      6.83020E+03

Taxon	QE	DV	EV	AMQ	RMQ	AMR	RMR
Gcm_0_MorArb	 37820	 2.36904E-01	 2.37010E-01	 3.70530E-03	 2.34376E-02	 4.62241E-02	 2.92388E-01
Gfd_1_FlorCavSPFla	 37820	 2.43810E-01	 2.43916E-01	 4.74102E-03	 2.99890E-02	 5.08521E-02	 3.21661E-01
Gga_1_ShenHubei	 37820	 2.35139E-01	 2.35166E-01	 3.87146E-03	 2.44887E-02	 4.65244E-02	 2.94287E-01
Ggd_0_MorArb	 37820	 2.46974E-01	 2.47080E-01	 4.49898E-03	 2.84580E-02	 4.75834E-02	 3.00986E-01
Ggd_1_EmCynUtah	 37820	 2.44806E-01	 2.44912E-01	 4.50270E-03	 2.84815E-02	 4.77181E-02	 3.01838E-01
Ghd_1_cvBreslau	 37820	 1.69752E-01	 1.69857E-01	 5.31964E-03	 3.36490E-02	 5.42034E-02	 3.42860E-01
Ghd_2_CGreece	 37820	 2.22648E-01	 2.22753E-01	 4.02610E-03	 2.54668E-02	 5.59712E-02	 3.54042E-01
Ghy_1_Iran	 37820	 2.16163E-01	 2.16269E-01	 5.21284E-03	 3.29735E-02	 4.62814E-02	 2.92750E-01
Gib_1_AlpadGEO	 37820	 1.96336E-01	 1.96442E-01	 4.29261E-03	 2.71526E-02	 5.35758E-02	 3.38890E-01
Gib_2_VashlGEO	 37820	 1.83946E-01	 1.84052E-01	 4.09695E-03	 2.59150E-02	 5.35122E-02	 3.38488E-01
Gib_3_NorawARM	 37820	 1.88322E-01	 1.88428E-01	 4.05571E-03	 2.56541E-02	 5.39584E-02	 3.41310E-01
Gib_4_AlpadGEO	 37820	 1.92093E-01	 1.92199E-01	 4.13465E-03	 2.61534E-02	 5.30564E-02	 3.35605E-01
Gms10_VdAudeF	 37820	 1.70923E-01	 1.70949E-01	 3.42150E-03	 2.16424E-02	 6.18400E-02	 3.91165E-01
Gms11_VdLlobrE	 37820	 1.92059E-01	 1.92086E-01	 4.33337E-03	 2.74104E-02	 5.93052E-02	 3.75131E-01
Gms12_GdlJonteF	 37820	 1.83125E-01	 1.83152E-01	 3.48979E-03	 2.20744E-02	 6.06112E-02	 3.83392E-01
Gms13_GdlJonteF	 37820	 1.78569E-01	 1.78595E-01	 3.81625E-03	 2.41394E-02	 6.08700E-02	 3.85029E-01
Gms17_GdlNesqueF	 37820	 1.70574E-01	 1.70600E-01	 3.37781E-03	 2.13661E-02	 6.08650E-02	 3.84997E-01
Gms19_xxxF	 37820	 1.76185E-01	 1.76211E-01	 3.29882E-03	 2.08664E-02	 5.67501E-02	 3.58969E-01
Gms21_GordesF	 37820	 1.83100E-01	 1.83127E-01	 3.50534E-03	 2.21728E-02	 6.01248E-02	 3.80315E-01
Gms24_NaheD	 37820	 1.83704E-01	 1.83730E-01	 3.56248E-03	 2.25342E-02	 6.15476E-02	 3.89315E-01
Gms_4_BdlHerreriaE	 37820	 1.78001E-01	 1.78028E-01	 3.41293E-03	 2.15883E-02	 6.05970E-02	 3.83302E-01
Gms_5_VdCeleF	 37820	 1.76941E-01	 1.76967E-01	 3.80562E-03	 2.40722E-02	 6.12122E-02	 3.87193E-01
Gms_6_VdCeleF	 37820	 1.84757E-01	 1.84784E-01	 3.68626E-03	 2.33172E-02	 6.25882E-02	 3.95897E-01
Gms_7_VdCeleF	 37820	 1.78312E-01	 1.78338E-01	 3.70220E-03	 2.34180E-02	 5.97792E-02	 3.78129E-01
Gms_8_VdCeleF	 37820	 1.71715E-01	 1.71741E-01	 3.50719E-03	 2.21845E-02	 6.04489E-02	 3.82365E-01
Gms_9_VdCeleF	 37820	 1.95680E-01	 1.95707E-01	 3.92690E-03	 2.48393E-02	 6.12525E-02	 3.87448E-01
Gni_A_AlbanyNY	 37820	 2.69871E-01	 2.69977E-01	 4.84117E-03	 3.06225E-02	 4.68788E-02	 2.96529E-01
Gof_1_Cyprus	 37820	 2.32645E-01	 2.32751E-01	 4.56786E-03	 2.88937E-02	 5.30395E-02	 3.35498E-01
Gof_2_Syria_opGT	 37820	 2.28170E-01	 2.28275E-01	 6.57036E-03	 4.15604E-02	 5.24622E-02	 3.31846E-01
Gop10_VdLlobregatE	 37820	 1.86533E-01	 1.86639E-01	 3.78046E-03	 2.39130E-02	 6.29028E-02	 3.97887E-01
Gop11_VdLlobregatE	 37820	 1.86533E-01	 1.86639E-01	 3.78046E-03	 2.39130E-02	 6.29028E-02	 3.97887E-01
Gop13_GdTarnF	 37820	 1.90351E-01	 1.90457E-01	 4.18308E-03	 2.64598E-02	 6.61108E-02	 4.18179E-01
Gop14_VdLotF	 37820	 1.88401E-01	 1.88507E-01	 4.40184E-03	 2.78435E-02	 6.41121E-02	 4.05536E-01
Gop16_CseNoirF	 37820	 1.89383E-01	 1.89568E-01	 4.27823E-03	 2.70617E-02	 6.51250E-02	 4.11944E-01
Gop_4_StVallierF	 37820	 1.88163E-01	 1.88269E-01	 3.88829E-03	 2.45951E-02	 6.37815E-02	 4.03445E-01
Gop_5_CaussolsF	 37820	 1.84400E-01	 1.84506E-01	 4.26214E-03	 2.69599E-02	 6.52905E-02	 4.12991E-01
Gop_7_ArezzoI	 37820	 1.94311E-01	 1.94416E-01	 3.97852E-03	 2.51659E-02	 6.03119E-02	 3.81499E-01
Gop_8_VdAudeF	 37820	 1.92915E-01	 1.93020E-01	 4.42684E-03	 2.80017E-02	 6.35403E-02	 4.01920E-01
Got_1_BGTue	 37820	 1.86572E-01	 1.86677E-01	 4.00611E-03	 2.53404E-02	 6.10973E-02	 3.86467E-01
Got_2_AetnaSicily	 37820	 1.86503E-01	 1.86609E-01	 3.85438E-03	 2.43806E-02	 5.95332E-02	 3.76573E-01
Gpp22_BudapH	 37820	 1.74894E-01	 1.75079E-01	 3.19416E-03	 2.02044E-02	 6.80502E-02	 4.30447E-01
Gpp24_cultTue	 37820	 1.81881E-01	 1.82066E-01	 3.21312E-03	 2.03244E-02	 7.14845E-02	 4.52170E-01
Gpp25_MuehltL	 37820	 1.72420E-01	 1.76096E-01	 3.07372E-03	 1.94426E-02	 6.99065E-02	 4.42189E-01
Gpp26_MuehltL	 37820	 1.80692E-01	 1.80718E-01	 3.17458E-03	 2.00806E-02	 6.88763E-02	 4.35672E-01
Gpp27_MuehltL	 37820	 1.82090E-01	 1.85316E-01	 3.40847E-03	 2.15600E-02	 6.98047E-02	 4.41545E-01
Gpp28_QuilanF	 37820	 1.74877E-01	 1.74904E-01	 3.55236E-03	 2.24702E-02	 6.39565E-02	 4.04552E-01
Gpp30_LdAydatF	 37820	 1.79763E-01	 1.79948E-01	 3.19339E-03	 2.01995E-02	 6.98772E-02	 4.42003E-01
Gpp35_GdJonteF	 37820	 1.71008E-01	 1.71114E-01	 3.14457E-03	 1.98908E-02	 6.64518E-02	 4.20336E-01
Gpp36_GdJonteF	 37820	 1.74345E-01	 1.77835E-01	 3.12410E-03	 1.97613E-02	 7.03649E-02	 4.45088E-01
Gpp38_CseSauvetF	 37820	 1.74160E-01	 1.77756E-01	 3.12938E-03	 1.97947E-02	 6.99465E-02	 4.42442E-01
Gpp40_VdHeraultF	 37820	 1.79394E-01	 1.79500E-01	 3.19154E-03	 2.01879E-02	 6.86809E-02	 4.34437E-01
Gsc_1_RenssCoNY	 37820	 2.43246E-01	 2.43352E-01	 4.69300E-03	 2.96852E-02	 5.06042E-02	 3.20094E-01
Gsv4a_DiktiCrete	 37820	 2.37889E-01	 2.37994E-01	 4.65149E-03	 2.94227E-02	 5.42013E-02	 3.42846E-01
Gsv4b_DiktiCrete	 37820	 1.91994E-01	 1.92100E-01	 5.51234E-03	 3.48679E-02	 5.08668E-02	 3.21755E-01
Gsv_1_KourCrete	 37820	 2.28352E-01	 2.28537E-01	 4.58660E-03	 2.90122E-02	 5.32952E-02	 3.37115E-01
Gsv_2_VrissesCrete	 37820	 2.35855E-01	 2.35961E-01	 4.59317E-03	 2.90538E-02	 5.30252E-02	 3.35407E-01
Gtv_1_Georgia	 37820	 2.21997E-01	 2.22023E-01	 3.94434E-03	 2.49497E-02	 5.51669E-02	 3.48954E-01
Gus11_LovecBG	 37820	 2.76606E-01	 2.76712E-01	 4.25448E-03	 2.69114E-02	 4.01787E-02	 2.54148E-01
Gve_1_AssalamIR	 37820	 2.22102E-01	 2.22208E-01	 3.97786E-03	 2.51617E-02	 5.66255E-02	 3.58181E-01
Gve_2_VazIR	 37820	 2.21715E-01	 2.21820E-01	 3.87197E-03	 2.44919E-02	 5.60095E-02	 3.54284E-01
Gve_3_SirinRudIR	 37820	 2.21171E-01	 2.21277E-01	 3.88186E-03	 2.45544E-02	 5.69224E-02	 3.60059E-01
Gxx_3_GdlNesqueF	 37820	 1.73759E-01	 1.73785E-01	 3.46938E-03	 2.19453E-02	 5.83217E-02	 3.68910E-01
Gxx_5_GdTarnF	 37820	 1.81692E-01	 1.81718E-01	 4.49396E-03	 2.84262E-02	 5.62068E-02	 3.55532E-01
