# Supplementary material for: General functions to transform associate data to host data, and their use in phylogenetic inference from sequences with intra-individual variability
Source: BMC Evol Biol. 2008 Mar 18;8:86. doi: 10.1186/1471-2148-8-86 (PMC2291458; doi:10.1186/1471-2148-8-86)
Supplement: Additional file 1 — Distance matrices and quality statistics. This contains all sequence alignments in NEXUS format, all intermediary generated associate distance or host character data (depending on the transformation formula used; see Fig. 1) and all final distance matrices obtained, together with their Delta values. A readme file that describes the contents of each file in the archive is included. [file 1471-2148-8-86-S1.zip › Goeker_Grimm_Supp_Mat_1/Acer_g1_m2.f.dst]

63
Gcm_0_MorArb	0.00000E+00	1.46942E-01	5.72816E-02	1.47807E-01	1.46942E-01	1.31467E-01	1.41997E-01	1.41412E-01	1.52897E-01	1.53729E-01	1.52897E-01	1.53895E-01	1.44314E-01	1.46555E-01	1.43427E-01	1.43625E-01	1.44755E-01	1.46555E-01	1.43712E-01	1.43427E-01	1.41437E-01	1.43427E-01	1.42535E-01	1.43447E-01	1.45826E-01	1.43427E-01	1.31601E-01	1.57013E-01	1.43032E-01	1.46942E-01	1.46942E-01	1.48633E-01	1.58092E-01	1.54557E-01	1.46071E-01	1.53729E-01	1.46942E-01	1.57013E-01	1.52619E-01	1.52270E-01	1.56198E-01	1.53729E-01	1.54557E-01	1.55562E-01	1.54557E-01	1.52897E-01	1.52340E-01	1.53729E-01	1.54557E-01
Gfd_1_FlorCavSPFla	1.46942E-01	0.00000E+00	1.46579E-01	7.98596E-02	7.82461E-02	1.15666E-01	1.30149E-01	1.12656E-01	1.25763E-01	1.23718E-01	1.24745E-01	1.26773E-01	1.16277E-01	1.19048E-01	1.17369E-01	1.19760E-01	1.16824E-01	1.19048E-01	1.18149E-01	1.15175E-01	1.15666E-01	1.19523E-01	1.16277E-01	1.17393E-01	1.18149E-01	1.17803E-01	5.11351E-02	1.39240E-01	1.17610E-01	1.15175E-01	1.15175E-01	1.17325E-01	1.29099E-01	1.24745E-01	1.14062E-01	1.21638E-01	1.10657E-01	1.27775E-01	1.18091E-01	1.17640E-01	1.38321E-01	1.35526E-01	1.36464E-01	1.37602E-01	1.36464E-01	1.34582E-01	1.33948E-01	1.35526E-01	1.36464E-01
Gga_1_ShenHubei	5.72816E-02	1.46579E-01	0.00000E+00	1.39138E-01	1.40658E-01	1.30193E-01	1.40416E-01	1.41035E-01	1.52548E-01	1.53382E-01	1.52548E-01	1.54211E-01	1.42758E-01	1.45023E-01	1.41862E-01	1.42061E-01	1.43204E-01	1.45023E-01	1.42149E-01	1.41862E-01	1.39849E-01	1.41862E-01	1.40960E-01	1.41882E-01	1.44286E-01	1.41862E-01	1.31196E-01	1.55584E-01	1.41862E-01	1.43055E-01	1.43055E-01	1.44792E-01	1.54487E-01	1.50867E-01	1.42161E-01	1.51710E-01	1.46579E-01	1.53382E-01	1.52269E-01	1.51920E-01	1.55857E-01	1.53382E-01	1.54211E-01	1.55219E-01	1.54211E-01	1.52548E-01	1.51990E-01	1.53382E-01	1.54211E-01
Ggd_0_MorArb	1.47807E-01	7.98596E-02	1.39138E-01	0.00000E+00	3.05839E-02	1.10785E-01	1.23098E-01	1.13782E-01	1.27775E-01	1.28770E-01	1.27775E-01	1.29756E-01	1.08327E-01	1.11295E-01	1.09498E-01	1.12057E-01	1.08914E-01	1.11295E-01	1.10333E-01	1.07143E-01	1.07671E-01	1.11803E-01	1.08327E-01	1.09524E-01	1.10333E-01	1.09963E-01	8.63813E-02	1.32673E-01	1.15789E-01	1.24745E-01	1.24745E-01	1.26732E-01	1.37705E-01	1.33631E-01	1.23718E-01	1.30736E-01	1.20585E-01	1.36464E-01	1.27442E-01	1.27024E-01	1.39240E-01	1.36464E-01	1.37396E-01	1.38526E-01	1.37396E-01	1.35526E-01	1.34897E-01	1.36464E-01	1.37396E-01
Ggd_1_EmCynUtah	1.46942E-01	7.82461E-02	1.40658E-01	3.05839E-02	0.00000E+00	1.09627E-01	1.22057E-01	1.12656E-01	1.26773E-01	1.27775E-01	1.26773E-01	1.28770E-01	1.07143E-01	1.10143E-01	1.08327E-01	1.10913E-01	1.07736E-01	1.10143E-01	1.09171E-01	1.05946E-01	1.06479E-01	1.10657E-01	1.07143E-01	1.08353E-01	1.09171E-01	1.08797E-01	8.28643E-02	1.31708E-01	1.14682E-01	1.23718E-01	1.23718E-01	1.25722E-01	1.36775E-01	1.32673E-01	1.22683E-01	1.29756E-01	1.19523E-01	1.35526E-01	1.26437E-01	1.26016E-01	1.38321E-01	1.35526E-01	1.36464E-01	1.37602E-01	1.36464E-01	1.34582E-01	1.33948E-01	1.35526E-01	1.36464E-01
Ghd_1_cvBreslau	1.31467E-01	1.15666E-01	1.30193E-01	1.10785E-01	1.09627E-01	0.00000E+00	4.78565E-02	1.03749E-01	1.20350E-01	1.21405E-01	1.20350E-01	1.22451E-01	1.02823E-01	1.03783E-01	1.02409E-01	1.03510E-01	1.03441E-01	1.05946E-01	1.02972E-01	1.01575E-01	1.02131E-01	1.03236E-01	1.01155E-01	1.02215E-01	1.04285E-01	1.01239E-01	1.01050E-01	1.19996E-01	1.01015E-01	1.11168E-01	1.11168E-01	1.11666E-01	1.22798E-01	1.18211E-01	1.10014E-01	1.14929E-01	1.06479E-01	1.15666E-01	1.13189E-01	1.13720E-01	9.68612E-02	9.28266E-02	9.41907E-02	9.58315E-02	9.41907E-02	9.50892E-02	9.17517E-02	9.46410E-02	9.41907E-02
Ghd_2_CGreece	1.41997E-01	1.30149E-01	1.40416E-01	1.23098E-01	1.22057E-01	4.78565E-02	0.00000E+00	1.23872E-01	1.36837E-01	1.37766E-01	1.36837E-01	1.38689E-01	1.18881E-01	1.21592E-01	1.17803E-01	1.18043E-01	1.19416E-01	1.21592E-01	1.18149E-01	1.17803E-01	1.18283E-01	1.17803E-01	1.16715E-01	1.19262E-01	1.20712E-01	1.17803E-01	1.16770E-01	1.34012E-01	1.17321E-01	1.26168E-01	1.26168E-01	1.28133E-01	1.38995E-01	1.34960E-01	1.25153E-01	1.32095E-01	1.22057E-01	1.33248E-01	1.28836E-01	1.28423E-01	1.40517E-01	1.37766E-01	1.38689E-01	1.38832E-01	1.38689E-01	1.36837E-01	1.36215E-01	1.37766E-01	1.38689E-01
Ghy_1_Iran	1.41412E-01	1.12656E-01	1.41035E-01	1.13782E-01	1.12656E-01	1.03749E-01	1.23872E-01	0.00000E+00	6.91604E-02	8.10486E-02	7.27555E-02	7.61812E-02	7.61812E-02	8.03461E-02	7.78375E-02	8.13976E-02	7.70138E-02	8.03461E-02	7.90085E-02	7.44881E-02	7.52452E-02	8.10486E-02	7.61812E-02	7.78739E-02	7.90085E-02	7.84902E-02	1.05946E-01	1.17097E-01	9.75537E-02	1.08032E-01	1.08032E-01	1.10321E-01	1.22769E-01	1.18181E-01	1.06845E-01	1.14898E-01	1.03201E-01	1.21376E-01	1.11136E-01	1.10657E-01	1.20321E-01	1.17097E-01	1.18181E-01	1.19493E-01	1.18181E-01	1.16003E-01	1.15267E-01	1.17097E-01	1.18181E-01
Gib_1_AlpadGEO	1.52897E-01	1.25763E-01	1.52548E-01	1.27775E-01	1.26773E-01	1.20350E-01	1.36837E-01	6.91604E-02	0.00000E+00	3.57143E-02	2.25877E-02	3.19438E-02	9.51637E-02	9.83135E-02	9.71534E-02	1.00028E-01	9.58315E-02	9.91746E-02	9.80941E-02	9.44911E-02	9.50892E-02	9.97446E-02	9.58315E-02	9.65241E-02	9.70483E-02	9.74156E-02	1.20055E-01	1.30736E-01	1.14311E-01	1.24745E-01	1.24745E-01	1.26732E-01	1.37705E-01	1.33631E-01	1.23718E-01	1.30736E-01	1.20585E-01	1.36464E-01	1.27442E-01	1.27024E-01	1.37396E-01	1.34582E-01	1.35526E-01	1.36672E-01	1.35526E-01	1.33631E-01	1.32993E-01	1.34582E-01	1.35526E-01
Gib_2_VashlGEO	1.53729E-01	1.23718E-01	1.53382E-01	1.28770E-01	1.27775E-01	1.21405E-01	1.37766E-01	8.10486E-02	3.57143E-02	0.00000E+00	2.76642E-02	3.57143E-02	9.71534E-02	1.00452E-01	9.84575E-02	1.01295E-01	9.78076E-02	1.00452E-01	9.93859E-02	9.58315E-02	9.64212E-02	1.01015E-01	9.71534E-02	9.84863E-02	9.93859E-02	9.89743E-02	1.18720E-01	1.31708E-01	1.17610E-01	1.31708E-01	1.31708E-01	1.33592E-01	1.44043E-01	1.40153E-01	1.30736E-01	1.37396E-01	1.27775E-01	1.42857E-01	1.34265E-01	1.33869E-01	1.38321E-01	1.35526E-01	1.36464E-01	1.37602E-01	1.36464E-01	1.34582E-01	1.33948E-01	1.35526E-01	1.36464E-01
Gib_3_NorawARM	1.52897E-01	1.24745E-01	1.52548E-01	1.27775E-01	1.26773E-01	1.20350E-01	1.36837E-01	7.27555E-02	2.25877E-02	2.76642E-02	0.00000E+00	3.19438E-02	9.58315E-02	9.91746E-02	9.71534E-02	1.00028E-01	9.64947E-02	9.91746E-02	9.80941E-02	9.44911E-02	9.50892E-02	9.97446E-02	9.58315E-02	9.54165E-02	9.80941E-02	9.76771E-02	1.19256E-01	1.30736E-01	1.15052E-01	1.26773E-01	1.26773E-01	1.28729E-01	1.39545E-01	1.35526E-01	1.25763E-01	1.32673E-01	1.22683E-01	1.38321E-01	1.29428E-01	1.29017E-01	1.37396E-01	1.34582E-01	1.35526E-01	1.36672E-01	1.35526E-01	1.33631E-01	1.32993E-01	1.34582E-01	1.35526E-01
Gib_4_AlpadGEO	1.53895E-01	1.26773E-01	1.54211E-01	1.29756E-01	1.28770E-01	1.22451E-01	1.38689E-01	7.61812E-02	3.19438E-02	3.57143E-02	3.19438E-02	0.00000E+00	9.84575E-02	1.01714E-01	9.97446E-02	1.02547E-01	9.78076E-02	1.01714E-01	1.00661E-01	9.71534E-02	9.77351E-02	1.02270E-01	9.84575E-02	9.97730E-02	1.00661E-01	1.00255E-01	1.21376E-01	1.32673E-01	1.17248E-01	1.28770E-01	1.28770E-01	1.30696E-01	1.41361E-01	1.37396E-01	1.27775E-01	1.34582E-01	1.24745E-01	1.40153E-01	1.30084E-01	1.30979E-01	1.39240E-01	1.36464E-01	1.37396E-01	1.38526E-01	1.37396E-01	1.35526E-01	1.34265E-01	1.36464E-01	1.37396E-01
Gms10_VdAudeF	1.44314E-01	1.16277E-01	1.42758E-01	1.08327E-01	1.07143E-01	1.02823E-01	1.18881E-01	7.61812E-02	9.51637E-02	9.71534E-02	9.58315E-02	9.84575E-02	0.00000E+00	2.19513E-02	2.76642E-02	3.64993E-02	1.12938E-02	3.40901E-02	3.08055E-02	1.59719E-02	1.91958E-02	3.57143E-02	2.25877E-02	2.07567E-02	1.15175E-02	2.57539E-02	1.05039E-01	1.11803E-01	9.83134E-02	1.20585E-01	1.20585E-01	1.22640E-01	1.33948E-01	1.29756E-01	1.19523E-01	1.26773E-01	1.16277E-01	1.32673E-01	1.23374E-01	1.22942E-01	1.27775E-01	1.24745E-01	1.25763E-01	1.26997E-01	1.23718E-01	1.21638E-01	1.23029E-01	1.24745E-01	1.25763E-01
Gms11_VdLlobrE	1.46555E-01	1.19048E-01	1.45023E-01	1.11295E-01	1.10143E-01	1.03783E-01	1.21592E-01	8.03461E-02	9.83135E-02	1.00452E-01	9.91746E-02	1.01714E-01	2.19513E-02	0.00000E+00	3.76462E-02	4.45436E-02	2.46863E-02	4.25918E-02	4.00114E-02	3.01169E-02	3.19438E-02	4.39026E-02	3.40901E-02	1.91959E-02	1.55036E-02	2.65132E-02	1.06513E-01	1.14682E-01	1.01575E-01	1.23259E-01	1.23259E-01	1.25270E-01	1.36360E-01	1.32245E-01	1.22220E-01	1.29319E-01	1.19048E-01	1.35107E-01	1.25988E-01	1.25566E-01	1.24972E-01	1.21871E-01	1.22913E-01	1.24175E-01	1.20820E-01	1.18690E-01	1.20114E-01	1.21871E-01	1.22913E-01
Gms12_GdlJonteF	1.43427E-01	1.17369E-01	1.41862E-01	1.09498E-01	1.08327E-01	1.02409E-01	1.17803E-01	7.78375E-02	9.71534E-02	9.84575E-02	9.71534E-02	9.97446E-02	2.76642E-02	3.76462E-02	0.00000E+00	2.38095E-02	2.98807E-02	3.76462E-02	2.43277E-02	2.25877E-02	2.49716E-02	2.25877E-02	1.59719E-02	3.20324E-02	3.46999E-02	2.25877E-02	1.05644E-01	1.12938E-01	9.96024E-02	1.21638E-01	1.21638E-01	1.23676E-01	1.34897E-01	1.30736E-01	1.20585E-01	1.27775E-01	1.17369E-01	1.33631E-01	1.24403E-01	1.23975E-01	1.28770E-01	1.25763E-01	1.26773E-01	1.27997E-01	1.24745E-01	1.22683E-01	1.24061E-01	1.25763E-01	1.26773E-01
Gms13_GdlJonteF	1.43625E-01	1.19760E-01	1.42061E-01	1.12057E-01	1.10913E-01	1.03510E-01	1.18043E-01	8.13976E-02	1.00028E-01	1.01295E-01	1.00028E-01	1.02547E-01	3.64993E-02	4.45436E-02	2.38095E-02	0.00000E+00	3.82067E-02	4.45436E-02	2.33770E-02	3.28192E-02	3.45033E-02	7.52925E-03	1.76576E-02	3.77214E-02	4.20830E-02	2.15604E-02	1.07704E-01	1.15421E-01	1.02409E-01	1.23947E-01	1.23947E-01	1.25947E-01	1.36982E-01	1.32886E-01	1.22913E-01	1.29975E-01	1.19760E-01	1.35735E-01	1.26661E-01	1.26241E-01	1.30952E-01	1.27997E-01	1.28990E-01	1.30193E-01	1.26997E-01	1.24972E-01	1.25988E-01	1.27997E-01	1.28990E-01
Gms17_GdlNesqueF	1.44755E-01	1.16824E-01	1.43204E-01	1.08914E-01	1.07736E-01	1.03441E-01	1.19416E-01	7.70138E-02	9.58315E-02	9.78076E-02	9.64947E-02	9.78076E-02	1.12938E-02	2.46863E-02	2.98807E-02	3.82067E-02	0.00000E+00	3.59122E-02	3.28105E-02	1.95615E-02	2.22718E-02	3.74575E-02	2.52538E-02	2.36303E-02	1.61308E-02	2.81215E-02	1.05644E-01	1.12372E-01	9.89600E-02	1.21113E-01	1.21113E-01	1.23159E-01	1.34424E-01	1.30247E-01	1.20055E-01	1.27275E-01	1.16824E-01	1.33153E-01	1.23890E-01	1.23460E-01	1.28273E-01	1.25255E-01	1.26269E-01	1.27498E-01	1.24232E-01	1.22162E-01	1.23201E-01	1.25255E-01	1.26269E-01
Gms19_xxxF	1.46555E-01	1.19048E-01	1.45023E-01	1.11295E-01	1.10143E-01	1.05946E-01	1.21592E-01	8.03461E-02	9.91746E-02	1.00452E-01	9.91746E-02	1.01714E-01	3.40901E-02	4.25918E-02	3.76462E-02	4.45436E-02	3.59122E-02	0.00000E+00	4.00114E-02	3.01169E-02	3.19438E-02	4.39026E-02	3.40901E-02	3.99121E-02	4.00114E-02	3.89779E-02	1.08098E-01	1.14682E-01	1.01575E-01	1.23259E-01	1.23259E-01	1.25270E-01	1.36360E-01	1.32245E-01	1.22220E-01	1.29319E-01	1.19048E-01	1.35107E-01	1.25988E-01	1.25566E-01	1.30301E-01	1.27331E-01	1.28329E-01	1.29538E-01	1.26325E-01	1.24289E-01	1.25650E-01	1.27331E-01	1.28329E-01
Gms21_GordesF	1.43712E-01	1.18149E-01	1.42149E-01	1.10333E-01	1.09171E-01	1.02972E-01	1.18149E-01	7.90085E-02	9.80941E-02	9.93859E-02	9.80941E-02	1.00661E-01	3.08055E-02	4.00114E-02	2.43277E-02	2.33770E-02	3.28105E-02	4.00114E-02	0.00000E+00	2.63416E-02	2.84123E-02	2.21313E-02	1.83503E-02	3.42890E-02	3.72526E-02	2.39046E-02	1.06390E-01	1.13749E-01	1.00520E-01	1.22391E-01	1.22391E-01	1.24416E-01	1.35576E-01	1.31436E-01	1.21345E-01	1.28492E-01	1.18149E-01	1.34316E-01	1.25139E-01	1.24714E-01	1.29481E-01	1.26491E-01	1.27495E-01	1.28712E-01	1.25479E-01	1.23429E-01	1.24799E-01	1.26491E-01	1.27495E-01
Gms24_NaheD	1.43427E-01	1.15175E-01	1.41862E-01	1.07143E-01	1.05946E-01	1.01575E-01	1.17803E-01	7.44881E-02	9.44911E-02	9.58315E-02	9.44911E-02	9.71534E-02	1.59719E-02	3.01169E-02	2.25877E-02	3.28192E-02	1.95615E-02	3.01169E-02	2.63416E-02	0.00000E+00	1.06479E-02	3.19438E-02	1.59719E-02	2.61905E-02	2.63416E-02	2.47436E-02	1.03817E-01	1.10657E-01	9.70074E-02	1.19523E-01	1.19523E-01	1.21596E-01	1.32993E-01	1.28770E-01	1.18451E-01	1.25763E-01	1.15175E-01	1.31708E-01	1.22336E-01	1.21900E-01	1.26773E-01	1.23718E-01	1.24745E-01	1.25988E-01	1.22683E-01	1.20585E-01	1.21988E-01	1.23718E-01	1.24745E-01
Gms_4_BdlHerreriaE	1.41437E-01	1.15666E-01	1.39849E-01	1.07671E-01	1.06479E-01	1.02131E-01	1.18283E-01	7.52452E-02	9.50892E-02	9.64212E-02	9.50892E-02	9.77351E-02	1.91958E-02	3.19438E-02	2.49716E-02	3.45033E-02	2.22718E-02	3.19438E-02	2.84123E-02	1.06479E-02	0.00000E+00	3.36717E-02	1.91958E-02	2.82722E-02	2.84123E-02	2.69374E-02	1.03544E-01	1.11168E-01	9.75900E-02	1.19996E-01	1.19996E-01	1.22061E-01	1.33418E-01	1.29209E-01	1.18929E-01	1.26213E-01	1.15666E-01	1.32137E-01	1.22798E-01	1.22365E-01	1.27220E-01	1.24175E-01	1.25198E-01	1.26437E-01	1.23144E-01	1.21055E-01	1.22451E-01	1.24175E-01	1.25198E-01
Gms_5_VdCeleF	1.43427E-01	1.19523E-01	1.41862E-01	1.11803E-01	1.10657E-01	1.03236E-01	1.17803E-01	8.10486E-02	9.97446E-02	1.01015E-01	9.97446E-02	1.02270E-01	3.57143E-02	4.39026E-02	2.25877E-02	7.52925E-03	3.74575E-02	4.39026E-02	2.21313E-02	3.19438E-02	3.36717E-02	0.00000E+00	1.59719E-02	3.69623E-02	4.14039E-02	2.02031E-02	1.07440E-01	1.15175E-01	1.02131E-01	1.23718E-01	1.23718E-01	1.25722E-01	1.36775E-01	1.32673E-01	1.22683E-01	1.29756E-01	1.19523E-01	1.35526E-01	1.26437E-01	1.26016E-01	1.30736E-01	1.27775E-01	1.28770E-01	1.29975E-01	1.26773E-01	1.24745E-01	1.26101E-01	1.27775E-01	1.28770E-01
Gms_6_VdCeleF	1.42535E-01	1.16277E-01	1.40960E-01	1.08327E-01	1.07143E-01	1.01155E-01	1.16715E-01	7.61812E-02	9.58315E-02	9.71534E-02	9.58315E-02	9.84575E-02	2.25877E-02	3.40901E-02	1.59719E-02	1.76576E-02	2.52538E-02	3.40901E-02	1.83503E-02	1.59719E-02	1.91958E-02	1.59719E-02	0.00000E+00	2.77664E-02	3.08055E-02	1.59719E-02	1.04430E-01	1.11803E-01	9.83134E-02	1.20585E-01	1.20585E-01	1.22640E-01	1.33948E-01	1.29756E-01	1.19523E-01	1.26773E-01	1.16277E-01	1.32673E-01	1.23374E-01	1.22942E-01	1.27775E-01	1.24745E-01	1.25763E-01	1.26997E-01	1.23718E-01	1.21638E-01	1.23029E-01	1.24745E-01	1.25763E-01
Gms_7_VdCeleF	1.43447E-01	1.17393E-01	1.41882E-01	1.09524E-01	1.08353E-01	1.02215E-01	1.19262E-01	7.78739E-02	9.65241E-02	9.84863E-02	9.54165E-02	9.97730E-02	2.07567E-02	1.91959E-02	3.20324E-02	3.77214E-02	2.36303E-02	3.99121E-02	3.42890E-02	2.61905E-02	2.82722E-02	3.69623E-02	2.77664E-02	0.00000E+00	2.00057E-02	2.37380E-02	1.04457E-01	1.12964E-01	9.96308E-02	1.21662E-01	1.21662E-01	1.23699E-01	1.34918E-01	1.30757E-01	1.20609E-01	1.27797E-01	1.17393E-01	1.33652E-01	1.24426E-01	1.23998E-01	1.25583E-01	1.22498E-01	1.23535E-01	1.24790E-01	1.21101E-01	1.18976E-01	1.20750E-01	1.22498E-01	1.23535E-01
Gms_8_VdCeleF	1.45826E-01	1.18149E-01	1.44286E-01	1.10333E-01	1.09171E-01	1.04285E-01	1.20712E-01	7.90085E-02	9.70483E-02	9.93859E-02	9.80941E-02	1.00661E-01	1.15175E-02	1.55036E-02	3.46999E-02	4.20830E-02	1.61308E-02	4.00114E-02	3.72526E-02	2.63416E-02	2.84123E-02	4.14039E-02	3.08055E-02	2.00057E-02	0.00000E+00	2.85714E-02	1.06630E-01	1.13749E-01	1.00520E-01	1.22391E-01	1.22391E-01	1.24416E-01	1.35576E-01	1.31436E-01	1.21345E-01	1.28492E-01	1.18149E-01	1.34316E-01	1.25139E-01	1.24714E-01	1.27895E-01	1.24867E-01	1.25885E-01	1.27117E-01	1.23842E-01	1.21764E-01	1.23153E-01	1.24867E-01	1.25885E-01
Gms_9_VdCeleF	1.43427E-01	1.17803E-01	1.41862E-01	1.09963E-01	1.08797E-01	1.01239E-01	1.17803E-01	7.84902E-02	9.74156E-02	9.89743E-02	9.76771E-02	1.00255E-01	2.57539E-02	2.65132E-02	2.25877E-02	2.15604E-02	2.81215E-02	3.89779E-02	2.39046E-02	2.47436E-02	2.69374E-02	2.02031E-02	1.59719E-02	2.37380E-02	2.85714E-02	0.00000E+00	1.05039E-01	1.13389E-01	1.00113E-01	1.22057E-01	1.22057E-01	1.24088E-01	1.35275E-01	1.31125E-01	1.21008E-01	1.28174E-01	1.17803E-01	1.34012E-01	1.24813E-01	1.24386E-01	1.25966E-01	1.22890E-01	1.23924E-01	1.25176E-01	1.21848E-01	1.19736E-01	1.21148E-01	1.22890E-01	1.23924E-01
Gni_A_AlbanyNY	1.31601E-01	5.11351E-02	1.31196E-01	8.63813E-02	8.28643E-02	1.01050E-01	1.16770E-01	1.05946E-01	1.20055E-01	1.18720E-01	1.19256E-01	1.21376E-01	1.05039E-01	1.06513E-01	1.05644E-01	1.07704E-01	1.05644E-01	1.08098E-01	1.06390E-01	1.03817E-01	1.03544E-01	1.07440E-01	1.04430E-01	1.04457E-01	1.06630E-01	1.05039E-01	0.00000E+00	1.31950E-01	1.10432E-01	1.10944E-01	1.10944E-01	1.13174E-01	1.25340E-01	1.20849E-01	1.09789E-01	1.17640E-01	1.06246E-01	1.23975E-01	1.13220E-01	1.13502E-01	1.25000E-01	1.21900E-01	1.22942E-01	1.23517E-01	1.22942E-01	1.22422E-01	1.20849E-01	1.22942E-01	1.22942E-01
Gof_1_Cyprus	1.57013E-01	1.39240E-01	1.55584E-01	1.32673E-01	1.31708E-01	1.19996E-01	1.34012E-01	1.17097E-01	1.30736E-01	1.31708E-01	1.30736E-01	1.32673E-01	1.11803E-01	1.14682E-01	1.12938E-01	1.15421E-01	1.12372E-01	1.14682E-01	1.13749E-01	1.10657E-01	1.11168E-01	1.15175E-01	1.11803E-01	1.12964E-01	1.13749E-01	1.13389E-01	1.31950E-01	0.00000E+00	4.39026E-02	1.27775E-01	1.27775E-01	1.29716E-01	1.40456E-01	1.36464E-01	1.26773E-01	1.33631E-01	1.23718E-01	1.39240E-01	1.30410E-01	1.30002E-01	1.41961E-01	1.39240E-01	1.40153E-01	1.41261E-01	1.40153E-01	1.38321E-01	1.37705E-01	1.39240E-01	1.40153E-01
Gof_2_Syria_opGT	1.43032E-01	1.17610E-01	1.41862E-01	1.15789E-01	1.14682E-01	1.01015E-01	1.17321E-01	9.75537E-02	1.14311E-01	1.17610E-01	1.15052E-01	1.17248E-01	9.83134E-02	1.01575E-01	9.96024E-02	1.02409E-01	9.89600E-02	1.01575E-01	1.00520E-01	9.70074E-02	9.75900E-02	1.02131E-01	9.83134E-02	9.96308E-02	1.00520E-01	1.00113E-01	1.10432E-01	4.39026E-02	0.00000E+00	9.15971E-02	9.15971E-02	9.24645E-02	1.04870E-01	1.01714E-01	8.92460E-02	9.61268E-02	8.38420E-02	1.05409E-01	8.97212E-02	8.91269E-02	1.26325E-01	1.23259E-01	1.24289E-01	1.25537E-01	1.24289E-01	1.22220E-01	1.21522E-01	1.23259E-01	1.24289E-01
Gop10_VdLlobregatE	1.46942E-01	1.15175E-01	1.43055E-01	1.24745E-01	1.23718E-01	1.11168E-01	1.26168E-01	1.08032E-01	1.24745E-01	1.31708E-01	1.26773E-01	1.28770E-01	1.20585E-01	1.23259E-01	1.21638E-01	1.23947E-01	1.21113E-01	1.23259E-01	1.22391E-01	1.19523E-01	1.19996E-01	1.23718E-01	1.20585E-01	1.21662E-01	1.22391E-01	1.22057E-01	1.10944E-01	1.27775E-01	9.15971E-02	0.00000E+00	0.00000E+00	3.50522E-02	6.64964E-02	5.75876E-02	1.59719E-02	5.97614E-02	4.51754E-02	6.38877E-02	6.11678E-02	6.02927E-02	1.34582E-01	1.31708E-01	1.32673E-01	1.33843E-01	1.32673E-01	1.30736E-01	1.30084E-01	1.31708E-01	1.32673E-01
Gop11_VdLlobregatE	1.46942E-01	1.15175E-01	1.43055E-01	1.24745E-01	1.23718E-01	1.11168E-01	1.26168E-01	1.08032E-01	1.24745E-01	1.31708E-01	1.26773E-01	1.28770E-01	1.20585E-01	1.23259E-01	1.21638E-01	1.23947E-01	1.21113E-01	1.23259E-01	1.22391E-01	1.19523E-01	1.19996E-01	1.23718E-01	1.20585E-01	1.21662E-01	1.22391E-01	1.22057E-01	1.10944E-01	1.27775E-01	9.15971E-02	0.00000E+00	0.00000E+00	3.50522E-02	6.64964E-02	5.75876E-02	1.59719E-02	5.97614E-02	4.51754E-02	6.38877E-02	6.11678E-02	6.02927E-02	1.34582E-01	1.31708E-01	1.32673E-01	1.33843E-01	1.32673E-01	1.30736E-01	1.30084E-01	1.31708E-01	1.32673E-01
Gop13_GdTarnF	1.48633E-01	1.17325E-01	1.44792E-01	1.26732E-01	1.25722E-01	1.11666E-01	1.28133E-01	1.10321E-01	1.26732E-01	1.33592E-01	1.28729E-01	1.30696E-01	1.22640E-01	1.25270E-01	1.23676E-01	1.25947E-01	1.23159E-01	1.25270E-01	1.24416E-01	1.21596E-01	1.22061E-01	1.25722E-01	1.22640E-01	1.23699E-01	1.24416E-01	1.24088E-01	1.13174E-01	1.29716E-01	9.24645E-02	3.50522E-02	3.50522E-02	0.00000E+00	4.08163E-02	2.74753E-02	2.74754E-02	2.93977E-02	4.25646E-02	3.89897E-02	4.94310E-02	5.58085E-02	1.32083E-01	1.29153E-01	1.30137E-01	1.31330E-01	1.30137E-01	1.28162E-01	1.27497E-01	1.29153E-01	1.30137E-01
Gop14_VdLotF	1.58092E-01	1.29099E-01	1.54487E-01	1.37705E-01	1.36775E-01	1.22798E-01	1.38995E-01	1.22769E-01	1.37705E-01	1.44043E-01	1.39545E-01	1.41361E-01	1.33948E-01	1.36360E-01	1.34897E-01	1.36982E-01	1.34424E-01	1.36360E-01	1.35576E-01	1.32993E-01	1.33418E-01	1.36775E-01	1.33948E-01	1.34918E-01	1.35576E-01	1.35275E-01	1.25340E-01	1.40456E-01	1.04870E-01	6.64964E-02	6.64964E-02	4.08163E-02	0.00000E+00	4.01951E-02	6.04687E-02	3.45033E-02	6.64964E-02	4.87950E-02	5.83212E-02	6.82321E-02	1.37086E-01	1.36775E-01	1.37705E-01	1.38832E-01	1.37705E-01	1.33312E-01	1.35212E-01	1.36775E-01	1.37705E-01
Gop16_CseNoirF	1.54557E-01	1.24745E-01	1.50867E-01	1.33631E-01	1.32673E-01	1.18211E-01	1.34960E-01	1.18181E-01	1.33631E-01	1.40153E-01	1.35526E-01	1.37396E-01	1.29756E-01	1.32245E-01	1.30736E-01	1.32886E-01	1.30247E-01	1.32245E-01	1.31436E-01	1.28770E-01	1.29209E-01	1.32673E-01	1.29756E-01	1.30757E-01	1.31436E-01	1.31125E-01	1.20849E-01	1.36464E-01	1.01714E-01	5.75876E-02	5.75876E-02	2.74753E-02	4.01951E-02	0.00000E+00	5.05076E-02	2.76642E-02	5.75876E-02	3.57143E-02	6.04687E-02	7.00765E-02	1.35526E-01	1.32673E-01	1.33631E-01	1.34792E-01	1.33631E-01	1.31708E-01	1.31061E-01	1.32673E-01	1.33631E-01
Gop_4_StVallierF	1.46071E-01	1.14062E-01	1.42161E-01	1.23718E-01	1.22683E-01	1.10014E-01	1.25153E-01	1.06845E-01	1.23718E-01	1.30736E-01	1.25763E-01	1.27775E-01	1.19523E-01	1.22220E-01	1.20585E-01	1.22913E-01	1.20055E-01	1.22220E-01	1.21345E-01	1.18451E-01	1.18929E-01	1.22683E-01	1.19523E-01	1.20609E-01	1.21345E-01	1.21008E-01	1.09789E-01	1.26773E-01	8.92460E-02	1.59719E-02	1.59719E-02	2.74754E-02	6.04687E-02	5.05076E-02	0.00000E+00	5.29728E-02	3.57143E-02	5.75876E-02	5.45545E-02	5.35714E-02	1.33631E-01	1.30736E-01	1.31708E-01	1.32886E-01	1.31708E-01	1.29756E-01	1.29099E-01	1.30736E-01	1.31708E-01
Gop_5_CaussolsF	1.53729E-01	1.21638E-01	1.51710E-01	1.30736E-01	1.29756E-01	1.14929E-01	1.32095E-01	1.14898E-01	1.30736E-01	1.37396E-01	1.32673E-01	1.34582E-01	1.26773E-01	1.29319E-01	1.27775E-01	1.29975E-01	1.27275E-01	1.29319E-01	1.28492E-01	1.25763E-01	1.26213E-01	1.29756E-01	1.26773E-01	1.27797E-01	1.28492E-01	1.28174E-01	1.17640E-01	1.33631E-01	9.61268E-02	5.97614E-02	5.97614E-02	2.93977E-02	3.45033E-02	2.76642E-02	5.29728E-02	0.00000E+00	5.05076E-02	3.91230E-02	4.32522E-02	5.59017E-02	1.32673E-01	1.29756E-01	1.30736E-01	1.31923E-01	1.30736E-01	1.28770E-01	1.28108E-01	1.29756E-01	1.30736E-01
Gop_7_ArezzoI	1.46942E-01	1.10657E-01	1.46579E-01	1.20585E-01	1.19523E-01	1.06479E-01	1.22057E-01	1.03201E-01	1.20585E-01	1.27775E-01	1.22683E-01	1.24745E-01	1.16277E-01	1.19048E-01	1.17369E-01	1.19760E-01	1.16824E-01	1.19048E-01	1.18149E-01	1.15175E-01	1.15666E-01	1.19523E-01	1.16277E-01	1.17393E-01	1.18149E-01	1.17803E-01	1.06246E-01	1.23718E-01	8.38420E-02	4.51754E-02	4.51754E-02	4.25646E-02	6.64964E-02	5.75876E-02	3.57143E-02	5.05076E-02	0.00000E+00	6.38877E-02	4.12393E-02	3.99298E-02	1.30736E-01	1.27775E-01	1.28770E-01	1.29975E-01	1.28770E-01	1.26773E-01	1.26101E-01	1.27775E-01	1.28770E-01
Gop_8_VdAudeF	1.57013E-01	1.27775E-01	1.53382E-01	1.36464E-01	1.35526E-01	1.15666E-01	1.33248E-01	1.21376E-01	1.36464E-01	1.42857E-01	1.38321E-01	1.40153E-01	1.32673E-01	1.35107E-01	1.33631E-01	1.35735E-01	1.33153E-01	1.35107E-01	1.34316E-01	1.31708E-01	1.32137E-01	1.35526E-01	1.32673E-01	1.33652E-01	1.34316E-01	1.34012E-01	1.23975E-01	1.39240E-01	1.05409E-01	6.38877E-02	6.38877E-02	3.89897E-02	4.87950E-02	3.57143E-02	5.75876E-02	3.91230E-02	6.38877E-02	0.00000E+00	6.64964E-02	7.53394E-02	1.38321E-01	1.35526E-01	1.36464E-01	1.37602E-01	1.36464E-01	1.34582E-01	1.33948E-01	1.35526E-01	1.36464E-01
Got_1_BGTue	1.52619E-01	1.18091E-01	1.52269E-01	1.27442E-01	1.26437E-01	1.13189E-01	1.28836E-01	1.11136E-01	1.27442E-01	1.34265E-01	1.29428E-01	1.30084E-01	1.23374E-01	1.25988E-01	1.24403E-01	1.26661E-01	1.23890E-01	1.25988E-01	1.25139E-01	1.22336E-01	1.22798E-01	1.26437E-01	1.23374E-01	1.24426E-01	1.25139E-01	1.24813E-01	1.13220E-01	1.30410E-01	8.97212E-02	6.11678E-02	6.11678E-02	4.94310E-02	5.83212E-02	6.04687E-02	5.45545E-02	4.32522E-02	4.12393E-02	6.64964E-02	0.00000E+00	3.54154E-02	1.34582E-01	1.31708E-01	1.32673E-01	1.33843E-01	1.32673E-01	1.30736E-01	1.30084E-01	1.31708E-01	1.32673E-01
Got_2_AetnaSicily	1.52270E-01	1.17640E-01	1.51920E-01	1.27024E-01	1.26016E-01	1.13720E-01	1.28423E-01	1.10657E-01	1.27024E-01	1.33869E-01	1.29017E-01	1.30979E-01	1.22942E-01	1.25566E-01	1.23975E-01	1.26241E-01	1.23460E-01	1.25566E-01	1.24714E-01	1.21900E-01	1.22365E-01	1.26016E-01	1.22942E-01	1.23998E-01	1.24714E-01	1.24386E-01	1.13502E-01	1.30002E-01	8.91269E-02	6.02927E-02	6.02927E-02	5.58085E-02	6.82321E-02	7.00765E-02	5.35714E-02	5.59017E-02	3.99298E-02	7.53394E-02	3.54154E-02	0.00000E+00	1.36698E-01	1.33869E-01	1.34818E-01	1.35970E-01	1.34818E-01	1.32913E-01	1.32272E-01	1.33869E-01	1.34818E-01
Gpp22_BudapH	1.56198E-01	1.38321E-01	1.55857E-01	1.39240E-01	1.38321E-01	9.68612E-02	1.40517E-01	1.20321E-01	1.37396E-01	1.38321E-01	1.37396E-01	1.39240E-01	1.27775E-01	1.24972E-01	1.28770E-01	1.30952E-01	1.28273E-01	1.30301E-01	1.29481E-01	1.26773E-01	1.27220E-01	1.30736E-01	1.27775E-01	1.25583E-01	1.27895E-01	1.25966E-01	1.25000E-01	1.41961E-01	1.26325E-01	1.34582E-01	1.34582E-01	1.32083E-01	1.37086E-01	1.35526E-01	1.33631E-01	1.32673E-01	1.30736E-01	1.38321E-01	1.34582E-01	1.36698E-01	0.00000E+00	2.76642E-02	3.19438E-02	3.64993E-02	3.19438E-02	4.51754E-02	3.19438E-02	4.22577E-02	3.19438E-02
Gpp24_cultTue	1.53729E-01	1.35526E-01	1.53382E-01	1.36464E-01	1.35526E-01	9.28266E-02	1.37766E-01	1.17097E-01	1.34582E-01	1.35526E-01	1.34582E-01	1.36464E-01	1.24745E-01	1.21871E-01	1.25763E-01	1.27997E-01	1.25255E-01	1.27331E-01	1.26491E-01	1.23718E-01	1.24175E-01	1.27775E-01	1.24745E-01	1.22498E-01	1.24867E-01	1.22890E-01	1.21900E-01	1.39240E-01	1.23259E-01	1.31708E-01	1.31708E-01	1.29153E-01	1.36775E-01	1.32673E-01	1.30736E-01	1.29756E-01	1.27775E-01	1.35526E-01	1.31708E-01	1.33869E-01	2.76642E-02	0.00000E+00	1.59719E-02	2.38095E-02	1.59719E-02	4.22577E-02	1.59719E-02	3.19438E-02	1.59719E-02
Gpp25_MuehltL	1.54557E-01	1.36464E-01	1.54211E-01	1.37396E-01	1.36464E-01	9.41907E-02	1.38689E-01	1.18181E-01	1.35526E-01	1.36464E-01	1.35526E-01	1.37396E-01	1.25763E-01	1.22913E-01	1.26773E-01	1.28990E-01	1.26269E-01	1.28329E-01	1.27495E-01	1.24745E-01	1.25198E-01	1.28770E-01	1.25763E-01	1.23535E-01	1.25885E-01	1.23924E-01	1.22942E-01	1.40153E-01	1.24289E-01	1.32673E-01	1.32673E-01	1.30137E-01	1.37705E-01	1.33631E-01	1.31708E-01	1.30736E-01	1.28770E-01	1.36464E-01	1.32673E-01	1.34818E-01	3.19438E-02	1.59719E-02	0.00000E+00	2.86705E-02	2.25877E-02	4.51754E-02	2.25877E-02	3.57143E-02	2.25877E-02
Gpp26_MuehltL	1.55562E-01	1.37602E-01	1.55219E-01	1.38526E-01	1.37602E-01	9.58315E-02	1.38832E-01	1.19493E-01	1.36672E-01	1.37602E-01	1.36672E-01	1.38526E-01	1.26997E-01	1.24175E-01	1.27997E-01	1.30193E-01	1.27498E-01	1.29538E-01	1.28712E-01	1.25988E-01	1.26437E-01	1.29975E-01	1.26997E-01	1.24790E-01	1.27117E-01	1.25176E-01	1.23517E-01	1.41261E-01	1.25537E-01	1.33843E-01	1.33843E-01	1.31330E-01	1.38832E-01	1.34792E-01	1.32886E-01	1.31923E-01	1.29975E-01	1.37602E-01	1.33843E-01	1.35970E-01	3.64993E-02	2.38095E-02	2.86705E-02	0.00000E+00	2.86705E-02	4.85037E-02	2.66199E-02	3.98410E-02	2.19513E-02
Gpp27_MuehltL	1.54557E-01	1.36464E-01	1.54211E-01	1.37396E-01	1.36464E-01	9.41907E-02	1.38689E-01	1.18181E-01	1.35526E-01	1.36464E-01	1.35526E-01	1.37396E-01	1.23718E-01	1.20820E-01	1.24745E-01	1.26997E-01	1.24232E-01	1.26325E-01	1.25479E-01	1.22683E-01	1.23144E-01	1.26773E-01	1.23718E-01	1.21101E-01	1.23842E-01	1.21848E-01	1.22942E-01	1.40153E-01	1.24289E-01	1.32673E-01	1.32673E-01	1.30137E-01	1.37705E-01	1.33631E-01	1.31708E-01	1.30736E-01	1.28770E-01	1.36464E-01	1.32673E-01	1.34818E-01	3.19438E-02	1.59719E-02	2.25877E-02	2.86705E-02	0.00000E+00	3.91230E-02	2.25877E-02	3.57143E-02	2.25877E-02
Gpp28_QuilanF	1.52897E-01	1.34582E-01	1.52548E-01	1.35526E-01	1.34582E-01	9.50892E-02	1.36837E-01	1.16003E-01	1.33631E-01	1.34582E-01	1.33631E-01	1.35526E-01	1.21638E-01	1.18690E-01	1.22683E-01	1.24972E-01	1.22162E-01	1.24289E-01	1.23429E-01	1.20585E-01	1.21055E-01	1.24745E-01	1.21638E-01	1.18976E-01	1.21764E-01	1.19736E-01	1.22422E-01	1.38321E-01	1.22220E-01	1.30736E-01	1.30736E-01	1.28162E-01	1.33312E-01	1.31708E-01	1.29756E-01	1.28770E-01	1.26773E-01	1.34582E-01	1.30736E-01	1.32913E-01	4.51754E-02	4.22577E-02	4.51754E-02	4.85037E-02	3.91230E-02	0.00000E+00	3.68856E-02	4.22577E-02	4.51754E-02
Gpp30_LdAydatF	1.52340E-01	1.33948E-01	1.51990E-01	1.34897E-01	1.33948E-01	9.17517E-02	1.36215E-01	1.15267E-01	1.32993E-01	1.33948E-01	1.32993E-01	1.34265E-01	1.23029E-01	1.20114E-01	1.24061E-01	1.25988E-01	1.23201E-01	1.25650E-01	1.24799E-01	1.21988E-01	1.22451E-01	1.26101E-01	1.23029E-01	1.20750E-01	1.23153E-01	1.21148E-01	1.20849E-01	1.37705E-01	1.21522E-01	1.30084E-01	1.30084E-01	1.27497E-01	1.35212E-01	1.31061E-01	1.29099E-01	1.28108E-01	1.26101E-01	1.33948E-01	1.30084E-01	1.32272E-01	3.19438E-02	1.59719E-02	2.25877E-02	2.66199E-02	2.25877E-02	3.68856E-02	0.00000E+00	3.05839E-02	1.84428E-02
Gpp35_GdJonteF	1.53729E-01	1.35526E-01	1.53382E-01	1.36464E-01	1.35526E-01	9.46410E-02	1.37766E-01	1.17097E-01	1.34582E-01	1.35526E-01	1.34582E-01	1.36464E-01	1.24745E-01	1.21871E-01	1.25763E-01	1.27997E-01	1.25255E-01	1.27331E-01	1.26491E-01	1.23718E-01	1.24175E-01	1.27775E-01	1.24745E-01	1.22498E-01	1.24867E-01	1.22890E-01	1.22942E-01	1.39240E-01	1.23259E-01	1.31708E-01	1.31708E-01	1.29153E-01	1.36775E-01	1.32673E-01	1.30736E-01	1.29756E-01	1.27775E-01	1.35526E-01	1.31708E-01	1.33869E-01	4.22577E-02	3.19438E-02	3.57143E-02	3.98410E-02	3.57143E-02	4.22577E-02	3.05839E-02	0.00000E+00	3.57143E-02
Gpp36_GdJonteF	1.54557E-01	1.36464E-01	1.54211E-01	1.37396E-01	1.36464E-01	9.41907E-02	1.38689E-01	1.18181E-01	1.35526E-01	1.36464E-01	1.35526E-01	1.37396E-01	1.25763E-01	1.22913E-01	1.26773E-01	1.28990E-01	1.26269E-01	1.28329E-01	1.27495E-01	1.24745E-01	1.25198E-01	1.28770E-01	1.25763E-01	1.23535E-01	1.25885E-01	1.23924E-01	1.22942E-01	1.40153E-01	1.24289E-01	1.32673E-01	1.32673E-01	1.30137E-01	1.37705E-01	1.33631E-01	1.31708E-01	1.30736E-01	1.28770E-01	1.36464E-01	1.32673E-01	1.34818E-01	3.19438E-02	1.59719E-02	2.25877E-02	2.19513E-02	2.25877E-02	4.51754E-02	1.84428E-02	3.57143E-02	0.00000E+00
Gpp38_CseSauvetF	1.52897E-01	1.36464E-01	1.52548E-01	1.37396E-01	1.36464E-01	9.41907E-02	1.38689E-01	1.18181E-01	1.35526E-01	1.36464E-01	1.35526E-01	1.37396E-01	1.25763E-01	1.22913E-01	1.26773E-01	1.28990E-01	1.26269E-01	1.28329E-01	1.27495E-01	1.24745E-01	1.25198E-01	1.28770E-01	1.25763E-01	1.23535E-01	1.25885E-01	1.23924E-01	1.22942E-01	1.40153E-01	1.24289E-01	1.32673E-01	1.32673E-01	1.30137E-01	1.37705E-01	1.33631E-01	1.31708E-01	1.30736E-01	1.28770E-01	1.36464E-01	1.32673E-01	1.34818E-01	3.19438E-02	1.59719E-02	2.25877E-02	2.86705E-02	2.25877E-02	4.51754E-02	2.25877E-02	3.57143E-02	2.25877E-02
Gpp40_VdHeraultF	1.55562E-01	1.37602E-01	1.55219E-01	1.38526E-01	1.37602E-01	9.58315E-02	1.39809E-01	1.19493E-01	1.36672E-01	1.37602E-01	1.36672E-01	1.36048E-01	1.26997E-01	1.24175E-01	1.27997E-01	1.30193E-01	1.26157E-01	1.29538E-01	1.28712E-01	1.25988E-01	1.26437E-01	1.29975E-01	1.26997E-01	1.24790E-01	1.27117E-01	1.25176E-01	1.24204E-01	1.41261E-01	1.25537E-01	1.33843E-01	1.33843E-01	1.31330E-01	1.38832E-01	1.34792E-01	1.32886E-01	1.31923E-01	1.29975E-01	1.37602E-01	1.33843E-01	1.35970E-01	3.64993E-02	2.38095E-02	2.86705E-02	3.36718E-02	2.86705E-02	4.85037E-02	2.43975E-02	3.98410E-02	2.86705E-02
Gsc_1_RenssCoNY	1.48668E-01	2.25877E-02	1.48309E-01	8.29925E-02	8.14411E-02	1.17851E-01	1.32095E-01	1.14898E-01	1.27775E-01	1.25763E-01	1.26773E-01	1.28770E-01	1.18451E-01	1.21172E-01	1.19523E-01	1.21871E-01	1.18988E-01	1.21172E-01	1.20289E-01	1.17369E-01	1.17851E-01	1.21638E-01	1.18451E-01	1.19547E-01	1.20289E-01	1.19949E-01	5.59017E-02	1.41060E-01	1.19760E-01	1.17369E-01	1.17369E-01	1.19479E-01	1.31061E-01	1.26773E-01	1.16277E-01	1.23718E-01	1.12938E-01	1.29756E-01	1.20232E-01	1.19789E-01	1.40153E-01	1.37396E-01	1.38321E-01	1.39443E-01	1.38321E-01	1.36464E-01	1.35840E-01	1.37396E-01	1.38321E-01
Gsv4a_DiktiCrete	1.53106E-01	1.36698E-01	1.51640E-01	1.30002E-01	1.29017E-01	1.15574E-01	1.29412E-01	1.14062E-01	1.28025E-01	1.29017E-01	1.28025E-01	1.30002E-01	1.08621E-01	1.11581E-01	1.09789E-01	1.12341E-01	1.09206E-01	1.11581E-01	1.10622E-01	1.07440E-01	1.07966E-01	1.12088E-01	1.08621E-01	1.09815E-01	1.10622E-01	1.10252E-01	1.29264E-01	3.65963E-02	5.08571E-02	1.25000E-01	1.25000E-01	1.26983E-01	1.37936E-01	1.33869E-01	1.23975E-01	1.30979E-01	1.20849E-01	1.36698E-01	1.27692E-01	1.27275E-01	1.39469E-01	1.36698E-01	1.37627E-01	1.38756E-01	1.37627E-01	1.35761E-01	1.35133E-01	1.36698E-01	1.37627E-01
Gsv4b_DiktiCrete	1.40320E-01	1.14297E-01	1.39263E-01	1.12421E-01	1.11281E-01	1.00201E-01	1.17910E-01	7.46570E-02	6.51809E-02	6.31937E-02	6.38630E-02	6.77398E-02	8.14218E-02	8.53313E-02	8.29735E-02	8.63221E-02	8.22013E-02	8.53313E-02	8.40731E-02	7.98399E-02	8.05468E-02	8.59931E-02	8.14218E-02	8.30077E-02	8.40731E-02	8.35862E-02	1.06896E-01	7.39417E-02	6.49631E-02	1.10770E-01	1.10770E-01	1.13004E-01	1.25186E-01	1.20690E-01	1.09613E-01	1.17476E-01	1.06065E-01	1.23820E-01	1.13800E-01	1.13332E-01	1.23246E-01	1.20101E-01	1.21159E-01	1.22438E-01	1.21159E-01	1.19034E-01	1.18318E-01	1.20101E-01	1.21159E-01
Gsv_1_KourCrete	1.54557E-01	1.36464E-01	1.53105E-01	1.29756E-01	1.28770E-01	1.15298E-01	1.31125E-01	1.13782E-01	1.27775E-01	1.28770E-01	1.27775E-01	1.29756E-01	1.08327E-01	1.11295E-01	1.09498E-01	1.12057E-01	1.08914E-01	1.11295E-01	1.10333E-01	1.07143E-01	1.07671E-01	1.11803E-01	1.08327E-01	1.09524E-01	1.10333E-01	1.09963E-01	1.28025E-01	3.57143E-02	5.02262E-02	1.24745E-01	1.24745E-01	1.26732E-01	1.37705E-01	1.33631E-01	1.23718E-01	1.30736E-01	1.20585E-01	1.36464E-01	1.27442E-01	1.27024E-01	1.35526E-01	1.32673E-01	1.33631E-01	1.34792E-01	1.33631E-01	1.31708E-01	1.31061E-01	1.32673E-01	1.33631E-01
Gsv_2_VrissesCrete	1.57419E-01	1.39697E-01	1.55993E-01	1.33153E-01	1.32191E-01	1.17309E-01	1.30638E-01	1.17097E-01	1.31223E-01	1.32191E-01	1.31223E-01	1.33153E-01	1.12372E-01	1.15237E-01	1.13502E-01	1.15972E-01	1.12938E-01	1.15237E-01	1.14308E-01	1.11232E-01	1.11740E-01	1.15728E-01	1.12372E-01	1.13527E-01	1.14308E-01	1.13950E-01	1.32432E-01	4.65657E-02	5.84425E-02	1.28273E-01	1.28273E-01	1.30207E-01	1.40909E-01	1.36931E-01	1.27275E-01	1.34107E-01	1.24232E-01	1.39697E-01	1.30898E-01	1.30492E-01	1.41512E-01	1.38781E-01	1.39697E-01	1.40809E-01	1.39697E-01	1.37859E-01	1.37241E-01	1.38781E-01	1.39697E-01
Gtv_1_Georgia	1.42991E-01	1.31233E-01	1.41421E-01	1.24243E-01	1.23212E-01	5.82219E-02	3.88292E-02	1.25010E-01	1.37868E-01	1.38791E-01	1.37868E-01	1.39707E-01	1.20066E-01	1.22751E-01	1.18999E-01	1.19237E-01	1.20596E-01	1.22751E-01	1.19342E-01	1.18999E-01	1.19474E-01	1.18999E-01	1.17922E-01	1.20443E-01	1.21880E-01	1.18999E-01	1.19267E-01	1.35064E-01	1.18522E-01	1.27285E-01	1.27285E-01	1.29234E-01	1.40011E-01	1.36006E-01	1.26279E-01	1.33162E-01	1.23212E-01	1.38791E-01	1.29930E-01	1.29521E-01	1.41005E-01	1.38791E-01	1.39707E-01	1.38732E-01	1.39707E-01	1.37868E-01	1.36184E-01	1.38791E-01	1.36540E-01
Gus11_LovecBG	1.28661E-01	1.06246E-01	1.26241E-01	1.05039E-01	1.04633E-01	8.75223E-02	1.09089E-01	7.49149E-02	9.48280E-02	9.61637E-02	9.48280E-02	9.74810E-02	9.20985E-02	9.55723E-02	9.34732E-02	9.64580E-02	9.27884E-02	9.55723E-02	9.44506E-02	9.07030E-02	9.13259E-02	9.61637E-02	9.20985E-02	9.35035E-02	9.44506E-02	9.40175E-02	9.64947E-02	1.01330E-01	8.21774E-02	1.01330E-01	1.01330E-01	1.03767E-01	1.16915E-01	1.12088E-01	1.00064E-01	1.08621E-01	9.61637E-02	1.15452E-01	1.04633E-01	1.04124E-01	1.09789E-01	1.06246E-01	1.07440E-01	1.08881E-01	1.07440E-01	1.05039E-01	1.04226E-01	1.06246E-01	1.07440E-01
Gve_1_AssalamIR	1.42037E-01	1.30193E-01	1.40456E-01	1.23144E-01	1.22104E-01	5.58383E-02	3.51544E-02	1.23918E-01	1.36879E-01	1.37808E-01	1.36879E-01	1.38116E-01	1.18929E-01	1.21638E-01	1.17851E-01	1.18091E-01	1.19107E-01	1.21638E-01	1.18197E-01	1.17851E-01	1.18331E-01	1.17851E-01	1.16764E-01	1.19309E-01	1.20759E-01	1.17851E-01	1.17761E-01	1.34054E-01	1.17127E-01	1.25537E-01	1.25537E-01	1.27512E-01	1.38423E-01	1.34371E-01	1.24517E-01	1.31492E-01	1.21405E-01	1.37189E-01	1.27775E-01	1.27803E-01	1.40557E-01	1.37808E-01	1.38730E-01	1.39849E-01	1.38730E-01	1.36879E-01	1.36256E-01	1.37808E-01	1.38730E-01
Gve_2_VazIR	1.42367E-01	1.30553E-01	1.40790E-01	1.23524E-01	1.22488E-01	5.74181E-02	3.98098E-02	1.24296E-01	1.37221E-01	1.38148E-01	1.37221E-01	1.39068E-01	1.19323E-01	1.22024E-01	1.18249E-01	1.18488E-01	1.19856E-01	1.21325E-01	1.18593E-01	1.18249E-01	1.18727E-01	1.18249E-01	1.17165E-01	1.19702E-01	1.21147E-01	1.18249E-01	1.17437E-01	1.34404E-01	1.17768E-01	1.26584E-01	1.26584E-01	1.28543E-01	1.39373E-01	1.35350E-01	1.25573E-01	1.32492E-01	1.22488E-01	1.38148E-01	1.29243E-01	1.28832E-01	1.39982E-01	1.37221E-01	1.38148E-01	1.39272E-01	1.38148E-01	1.36289E-01	1.35663E-01	1.37221E-01	1.38148E-01
Gve_3_SirinRudIR	1.40988E-01	1.29047E-01	1.39395E-01	1.21932E-01	1.20881E-01	5.37484E-02	3.25764E-02	1.23543E-01	1.36539E-01	1.37470E-01	1.36539E-01	1.38395E-01	1.18537E-01	1.21256E-01	1.17456E-01	1.17697E-01	1.19074E-01	1.21256E-01	1.17803E-01	1.17456E-01	1.17938E-01	1.17456E-01	1.16365E-01	1.18919E-01	1.20374E-01	1.17456E-01	1.17075E-01	1.33707E-01	1.16972E-01	1.25844E-01	1.25844E-01	1.27814E-01	1.38701E-01	1.34658E-01	1.24826E-01	1.31785E-01	1.21722E-01	1.37470E-01	1.28519E-01	1.28104E-01	1.38763E-01	1.35977E-01	1.36912E-01	1.38046E-01	1.36912E-01	1.35036E-01	1.34405E-01	1.35977E-01	1.36912E-01
Gxx_3_GdlNesqueF	1.41638E-01	1.12486E-01	1.39809E-01	1.06186E-01	1.04978E-01	9.92032E-02	1.16058E-01	7.44881E-02	9.44911E-02	9.58315E-02	9.39496E-02	9.71534E-02	2.14286E-02	3.12259E-02	2.67261E-02	3.57936E-02	2.42226E-02	3.33333E-02	2.99660E-02	1.42857E-02	1.78174E-02	3.49927E-02	2.14286E-02	2.64489E-02	2.92770E-02	2.71052E-02	1.00699E-01	1.09731E-01	9.41606E-02	1.13838E-01	1.13838E-01	1.15698E-01	1.27509E-01	1.23098E-01	1.12486E-01	1.20374E-01	1.09731E-01	1.26168E-01	1.17224E-01	1.16770E-01	1.24335E-01	1.21218E-01	1.22266E-01	1.23535E-01	1.20161E-01	1.18019E-01	1.19452E-01	1.19949E-01	1.22266E-01
Gxx_5_GdTarnF	1.40716E-01	1.14994E-01	1.39119E-01	1.08303E-01	1.07119E-01	9.89439E-02	1.14486E-01	7.61470E-02	9.61839E-02	9.86160E-02	9.65621E-02	9.91688E-02	4.08800E-02	4.81986E-02	3.00977E-02	2.12687E-02	4.24114E-02	4.81986E-02	2.97567E-02	3.76308E-02	3.91082E-02	1.98914E-02	2.55102E-02	4.13919E-02	4.59342E-02	2.83519E-02	1.03441E-01	1.09141E-01	9.32122E-02	1.13077E-01	1.13077E-01	1.13811E-01	1.24918E-01	1.20412E-01	1.11943E-01	1.17192E-01	1.08471E-01	1.23549E-01	1.15205E-01	1.15587E-01	1.26609E-01	1.23549E-01	1.24578E-01	1.25823E-01	1.23106E-01	1.21016E-01	1.21817E-01	1.23549E-01	1.24578E-01
[truncated: 14 more columns]
