# Supplementary material for: General functions to transform associate data to host data, and their use in phylogenetic inference from sequences with intra-individual variability
Source: BMC Evol Biol. 2008 Mar 18;8:86. doi: 10.1186/1471-2148-8-86 (PMC2291458; doi:10.1186/1471-2148-8-86)
Supplement: Additional file 1 — Distance matrices and quality statistics. This contains all sequence alignments in NEXUS format, all intermediary generated associate distance or host character data (depending on the transformation formula used; see Fig. 1) and all final distance matrices obtained, together with their Delta values. A readme file that describes the contents of each file in the archive is included. [file 1471-2148-8-86-S1.zip › Goeker_Grimm_Supp_Mat_1/Acer_g1_m2.i]

242
cm_001MorArb	0	0	0	0.00255102	0.00255102	0.00765306	0.00765306	0.00765306	0.00765306	0.0102041	0.00765306	0.0586735	0.0612245	0.0637755	0.0586735	0.0586735	0.0586735	0.0586735	0.0612245	0.0612245	0.0612245	0.0612245	0.0586735	0.0612245	0.0561224	0.0637755	0.0586735	0.0586735	0.0612245	0.0586735	0.0612245	0.0612245	0.0612245	0.0637755	0.0586735	0.0612245	0.0586735	0.0586735	0.0586735	0.0586735	0.0612245	0.0612245	0.0612245	0.0612245	0.0586735	0.0510204	0.0510204	0.0510204	0.0535714
cm_002MorArb	0	0	0	0.00255102	0.00255102	0.00765306	0.00765306	0.00765306	0.00765306	0.0102041	0.00765306	0.0586735	0.0612245	0.0637755	0.0586735	0.0586735	0.0586735	0.0586735	0.0612245	0.0612245	0.0612245	0.0612245	0.0586735	0.0612245	0.0561224	0.0637755	0.0586735	0.0586735	0.0612245	0.0586735	0.0612245	0.0612245	0.0612245	0.0637755	0.0586735	0.0612245	0.0586735	0.0586735	0.0586735	0.0586735	0.0612245	0.0612245	0.0612245	0.0612245	0.0586735	0.0510204	0.0510204	0.0510204	0.0535714
cm_003MorArb	0	0	0	0.00255102	0.00255102	0.00765306	0.00765306	0.00765306	0.00765306	0.0102041	0.00765306	0.0586735	0.0612245	0.0637755	0.0586735	0.0586735	0.0586735	0.0586735	0.0612245	0.0612245	0.0612245	0.0612245	0.0586735	0.0612245	0.0561224	0.0637755	0.0586735	0.0586735	0.0612245	0.0586735	0.0612245	0.0612245	0.0612245	0.0637755	0.0586735	0.0612245	0.0586735	0.0586735	0.0586735	0.0586735	0.0612245	0.0612245	0.0612245	0.0612245	0.0586735	0.0510204	0.0510204	0.0510204	0.0535714
cm_004MorArb	0.00255102	0.00255102	0.00255102	0	0	0.0102041	0.0102041	0.0102041	0.0102041	0.0127551	0.0102041	0.0612245	0.0637755	0.0663265	0.0612245	0.0612245	0.0612245	0.0612245	0.0637755	0.0637755	0.0637755	0.0637755	0.0612245	0.0637755	0.0586735	0.0663265	0.0612245	0.0612245	0.0637755	0.0612245	0.0637755	0.0637755	0.0637755	0.0663265	0.0612245	0.0637755	0.0612245	0.0612245	0.0612245	0.0612245	0.0637755	0.0637755	0.0637755	0.0637755	0.0612245	0.0535714	0.0535714	0.0535714	0.0561224
cm_005MorArb	0.00255102	0.00255102	0.00255102	0	0	0.0102041	0.0102041	0.0102041	0.0102041	0.0127551	0.0102041	0.0612245	0.0637755	0.0663265	0.0612245	0.0612245	0.0612245	0.0612245	0.0637755	0.0637755	0.0637755	0.0637755	0.0612245	0.0637755	0.0586735	0.0663265	0.0612245	0.0612245	0.0637755	0.0612245	0.0637755	0.0637755	0.0637755	0.0663265	0.0612245	0.0637755	0.0612245	0.0612245	0.0612245	0.0612245	0.0637755	0.0637755	0.0637755	0.0637755	0.0612245	0.0535714	0.0535714	0.0535714	0.0561224
ga_122ShenHubei	0.00765306	0.00765306	0.00765306	0.0102041	0.0102041	0	0	0.00255102	0	0.00255102	0	0.0586735	0.0612245	0.0637755	0.0586735	0.0586735	0.0586735	0.0586735	0.0612245	0.0612245	0.0612245	0.0612245	0.0586735	0.0612245	0.0561224	0.0637755	0.0586735	0.0586735	0.0612245	0.0586735	0.0612245	0.0612245	0.0612245	0.0637755	0.0586735	0.0612245	0.0586735	0.0586735	0.0586735	0.0586735	0.0612245	0.0612245	0.0612245	0.0612245	0.0586735	0.0510204	0.0510204	0.0510204	0.0535714
ga_130ShenHubei	0.00765306	0.00765306	0.00765306	0.0102041	0.0102041	0	0	0.00255102	0	0.00255102	0	0.0586735	0.0612245	0.0637755	0.0586735	0.0586735	0.0586735	0.0586735	0.0612245	0.0612245	0.0612245	0.0612245	0.0586735	0.0612245	0.0561224	0.0637755	0.0586735	0.0586735	0.0612245	0.0586735	0.0612245	0.0612245	0.0612245	0.0637755	0.0586735	0.0612245	0.0586735	0.0586735	0.0586735	0.0586735	0.0612245	0.0612245	0.0612245	0.0612245	0.0586735	0.0510204	0.0510204	0.0510204	0.0535714
ga_131ShenHubei	0.00765306	0.00765306	0.00765306	0.0102041	0.0102041	0.00255102	0.00255102	0	0.00255102	0.00510204	0.00255102	0.0586735	0.0612245	0.0637755	0.0586735	0.0586735	0.0586735	0.0586735	0.0612245	0.0612245	0.0612245	0.0612245	0.0586735	0.0612245	0.0561224	0.0637755	0.0586735	0.0586735	0.0612245	0.0586735	0.0612245	0.0612245	0.0612245	0.0637755	0.0586735	0.0612245	0.0586735	0.0586735	0.0586735	0.0586735	0.0612245	0.0612245	0.0612245	0.0612245	0.0586735	0.0433673	0.0433673	0.0433673	0.0459184
ga_145ShenHubei	0.00765306	0.00765306	0.00765306	0.0102041	0.0102041	0	0	0.00255102	0	0.00255102	0	0.0586735	0.0612245	0.0637755	0.0586735	0.0586735	0.0586735	0.0586735	0.0612245	0.0612245	0.0612245	0.0612245	0.0586735	0.0612245	0.0561224	0.0637755	0.0586735	0.0586735	0.0612245	0.0586735	0.0612245	0.0612245	0.0612245	0.0637755	0.0586735	0.0612245	0.0586735	0.0586735	0.0586735	0.0586735	0.0612245	0.0612245	0.0612245	0.0612245	0.0586735	0.0510204	0.0510204	0.0510204	0.0535714
ga_154ShenHubei	0.0102041	0.0102041	0.0102041	0.0127551	0.0127551	0.00255102	0.00255102	0.00510204	0.00255102	0	0.00255102	0.0612245	0.0637755	0.0663265	0.0612245	0.0612245	0.0612245	0.0612245	0.0637755	0.0637755	0.0637755	0.0637755	0.0612245	0.0637755	0.0586735	0.0663265	0.0612245	0.0612245	0.0637755	0.0612245	0.0637755	0.0637755	0.0637755	0.0663265	0.0612245	0.0637755	0.0612245	0.0612245	0.0612245	0.0612245	0.0637755	0.0637755	0.0637755	0.0637755	0.0612245	0.0535714	0.0535714	0.0535714	0.0561224
ga_164ShenHubei	0.00765306	0.00765306	0.00765306	0.0102041	0.0102041	0	0	0.00255102	0	0.00255102	0	0.0586735	0.0612245	0.0637755	0.0586735	0.0586735	0.0586735	0.0586735	0.0612245	0.0612245	0.0612245	0.0612245	0.0586735	0.0612245	0.0561224	0.0637755	0.0586735	0.0586735	0.0612245	0.0586735	0.0612245	0.0612245	0.0612245	0.0637755	0.0586735	0.0612245	0.0586735	0.0586735	0.0586735	0.0586735	0.0612245	0.0612245	0.0612245	0.0612245	0.0586735	0.0510204	0.0510204	0.0510204	0.0535714
pp1702natBGTue	0.0586735	0.0586735	0.0586735	0.0612245	0.0612245	0.0586735	0.0586735	0.0586735	0.0586735	0.0612245	0.0586735	0	0.00255102	0.00510204	0	0	0	0	0.00255102	0.00255102	0.00255102	0.00255102	0	0.00255102	0.00255102	0.0102041	0	0.00510204	0.00255102	0.00510204	0.00255102	0.00255102	0.00255102	0.0102041	0	0.00255102	0	0	0.00255102	0	0.00255102	0.00255102	0.00255102	0.00255102	0	0.0484694	0.0484694	0.0484694	0.0510204
pp2209BudapH	0.0612245	0.0612245	0.0612245	0.0637755	0.0637755	0.0612245	0.0612245	0.0612245	0.0612245	0.0637755	0.0612245	0.00255102	0	0.00765306	0.00255102	0.00255102	0.00255102	0.00255102	0.00510204	0.00510204	0.00510204	0.00510204	0.00255102	0.00510204	0.00510204	0.00765306	0.00255102	0.00765306	0.00510204	0.00765306	0.00510204	0.00510204	0.00510204	0.0127551	0.00255102	0.00510204	0.00255102	0.00255102	0.00510204	0.00255102	0.00510204	0.00510204	0.00510204	0.00510204	0.00255102	0.0510204	0.0510204	0.0510204	0.0535714
pp2247BudapH	0.0637755	0.0637755	0.0637755	0.0663265	0.0663265	0.0637755	0.0637755	0.0637755	0.0637755	0.0663265	0.0637755	0.00510204	0.00765306	0	0.00510204	0.00510204	0.00510204	0.00510204	0.00765306	0.00765306	0.00765306	0.00765306	0.00510204	0.00765306	0.00765306	0.0153061	0.00510204	0.0102041	0.00765306	0.0102041	0.00765306	0.00765306	0.00765306	0.0153061	0.00510204	0.00765306	0.00510204	0.00510204	0.00765306	0.00510204	0.00765306	0.00765306	0.00765306	0.00765306	0.00510204	0.0535714	0.0535714	0.0535714	0.0561224
pp2401cultTue	0.0586735	0.0586735	0.0586735	0.0612245	0.0612245	0.0586735	0.0586735	0.0586735	0.0586735	0.0612245	0.0586735	0	0.00255102	0.00510204	0	0	0	0	0.00255102	0.00255102	0.00255102	0.00255102	0	0.00255102	0.00255102	0.0102041	0	0.00510204	0.00255102	0.00510204	0.00255102	0.00255102	0.00255102	0.0102041	0	0.00255102	0	0	0.00255102	0	0.00255102	0.00255102	0.00255102	0.00255102	0	0.0484694	0.0484694	0.0484694	0.0510204
pp2402cultTue	0.0586735	0.0586735	0.0586735	0.0612245	0.0612245	0.0586735	0.0586735	0.0586735	0.0586735	0.0612245	0.0586735	0	0.00255102	0.00510204	0	0	0	0	0.00255102	0.00255102	0.00255102	0.00255102	0	0.00255102	0.00255102	0.0102041	0	0.00510204	0.00255102	0.00510204	0.00255102	0.00255102	0.00255102	0.0102041	0	0.00255102	0	0	0.00255102	0	0.00255102	0.00255102	0.00255102	0.00255102	0	0.0484694	0.0484694	0.0484694	0.0510204
pp2404cultTue	0.0586735	0.0586735	0.0586735	0.0612245	0.0612245	0.0586735	0.0586735	0.0586735	0.0586735	0.0612245	0.0586735	0	0.00255102	0.00510204	0	0	0	0	0.00255102	0.00255102	0.00255102	0.00255102	0	0.00255102	0.00255102	0.0102041	0	0.00510204	0.00255102	0.00510204	0.00255102	0.00255102	0.00255102	0.0102041	0	0.00255102	0	0	0.00255102	0	0.00255102	0.00255102	0.00255102	0.00255102	0	0.0484694	0.0484694	0.0484694	0.0510204
pp2516MuehltL	0.0586735	0.0586735	0.0586735	0.0612245	0.0612245	0.0586735	0.0586735	0.0586735	0.0586735	0.0612245	0.0586735	0	0.00255102	0.00510204	0	0	0	0	0.00255102	0.00255102	0.00255102	0.00255102	0	0.00255102	0.00255102	0.0102041	0	0.00510204	0.00255102	0.00510204	0.00255102	0.00255102	0.00255102	0.0102041	0	0.00255102	0	0	0.00255102	0	0.00255102	0.00255102	0.00255102	0.00255102	0	0.0484694	0.0484694	0.0484694	0.0510204
pp2517MuehltL	0.0612245	0.0612245	0.0612245	0.0637755	0.0637755	0.0612245	0.0612245	0.0612245	0.0612245	0.0637755	0.0612245	0.00255102	0.00510204	0.00765306	0.00255102	0.00255102	0.00255102	0.00255102	0	0.00510204	0.00510204	0.00510204	0.00255102	0.00510204	0.00510204	0.0127551	0.00255102	0.00765306	0.00510204	0.00765306	0.00510204	0.00510204	0.00510204	0.0127551	0.00255102	0.00510204	0.00255102	0.00255102	0.00510204	0.00255102	0.00510204	0.00510204	0.00510204	0.00510204	0.00255102	0.0510204	0.0510204	0.0510204	0.0535714
pp2608MuehltL	0.0612245	0.0612245	0.0612245	0.0637755	0.0637755	0.0612245	0.0612245	0.0612245	0.0612245	0.0637755	0.0612245	0.00255102	0.00510204	0.00765306	0.00255102	0.00255102	0.00255102	0.00255102	0.00510204	0	0	0.00510204	0.00255102	0.00510204	0.00510204	0.0127551	0.00255102	0.00765306	0.00510204	0.00765306	0.00510204	0.00510204	0.00510204	0.0127551	0.00255102	0.00510204	0.00255102	0.00255102	0.00510204	0.00255102	0.00510204	0.00510204	0.00510204	0.00510204	0.00255102	0.0510204	0.0510204	0.0510204	0.0535714
pp2611MuehltL	0.0612245	0.0612245	0.0612245	0.0637755	0.0637755	0.0612245	0.0612245	0.0612245	0.0612245	0.0637755	0.0612245	0.00255102	0.00510204	0.00765306	0.00255102	0.00255102	0.00255102	0.00255102	0.00510204	0	0	0.00510204	0.00255102	0.00510204	0.00510204	0.0127551	0.00255102	0.00765306	0.00510204	0.00765306	0.00510204	0.00510204	0.00510204	0.0127551	0.00255102	0.00510204	0.00255102	0.00255102	0.00510204	0.00255102	0.00510204	0.00510204	0.00510204	0.00510204	0.00255102	0.0510204	0.0510204	0.0510204	0.0535714
pp2617MuehltL	0.0612245	0.0612245	0.0612245	0.0637755	0.0637755	0.0612245	0.0612245	0.0612245	0.0612245	0.0637755	0.0612245	0.00255102	0.00510204	0.00765306	0.00255102	0.00255102	0.00255102	0.00255102	0.00510204	0.00510204	0.00510204	0	0.00255102	0.00510204	0.00510204	0.0127551	0.00255102	0.00765306	0.00510204	0.00765306	0.00510204	0	0.00510204	0.0127551	0.00255102	0	0.00255102	0.00255102	0.00510204	0.00255102	0.00510204	0.00510204	0.00510204	0.00510204	0.00255102	0.0510204	0.0510204	0.0510204	0.0535714
pp2701MuehltL	0.0586735	0.0586735	0.0586735	0.0612245	0.0612245	0.0586735	0.0586735	0.0586735	0.0586735	0.0612245	0.0586735	0	0.00255102	0.00510204	0	0	0	0	0.00255102	0.00255102	0.00255102	0.00255102	0	0.00255102	0.00255102	0.0102041	0	0.00510204	0.00255102	0.00510204	0.00255102	0.00255102	0.00255102	0.0102041	0	0.00255102	0	0	0.00255102	0	0.00255102	0.00255102	0.00255102	0.00255102	0	0.0484694	0.0484694	0.0484694	0.0510204
pp2704MuehltL	0.0612245	0.0612245	0.0612245	0.0637755	0.0637755	0.0612245	0.0612245	0.0612245	0.0612245	0.0637755	0.0612245	0.00255102	0.00510204	0.00765306	0.00255102	0.00255102	0.00255102	0.00255102	0.00510204	0.00510204	0.00510204	0.00510204	0.00255102	0	0.00510204	0.00765306	0.00255102	0.00765306	0.00510204	0.00765306	0.00510204	0.00510204	0.00510204	0.0127551	0.00255102	0.00510204	0.00255102	0.00255102	0.00510204	0.00255102	0.00510204	0.00510204	0.00510204	0.00510204	0.00255102	0.0510204	0.0510204	0.0510204	0.0535714
pp2804QuilanF	0.0561224	0.0561224	0.0561224	0.0586735	0.0586735	0.0561224	0.0561224	0.0561224	0.0561224	0.0586735	0.0561224	0.00255102	0.00510204	0.00765306	0.00255102	0.00255102	0.00255102	0.00255102	0.00510204	0.00510204	0.00510204	0.00510204	0.00255102	0.00510204	0	0.00765306	0.00255102	0.00255102	0.00510204	0.00255102	0.00510204	0.00510204	0.00510204	0.00765306	0.00255102	0.00510204	0.00255102	0.00255102	0.00510204	0.00255102	0.00510204	0.00510204	0.00510204	0.00510204	0.00255102	0.0459184	0.0459184	0.0459184	0.0484694
pp2829QuilanF	0.0637755	0.0637755	0.0637755	0.0663265	0.0663265	0.0637755	0.0637755	0.0637755	0.0637755	0.0663265	0.0637755	0.0102041	0.00765306	0.0153061	0.0102041	0.0102041	0.0102041	0.0102041	0.0127551	0.0127551	0.0127551	0.0127551	0.0102041	0.00765306	0.00765306	0	0.0102041	0.0102041	0.0127551	0.0102041	0.0127551	0.0127551	0.0127551	0.0153061	0.0102041	0.0127551	0.0102041	0.0102041	0.0127551	0.0102041	0.0127551	0.0127551	0.0127551	0.0127551	0.0102041	0.0535714	0.0535714	0.0535714	0.0561224
pp3007LdAydatF	0.0586735	0.0586735	0.0586735	0.0612245	0.0612245	0.0586735	0.0586735	0.0586735	0.0586735	0.0612245	0.0586735	0	0.00255102	0.00510204	0	0	0	0	0.00255102	0.00255102	0.00255102	0.00255102	0	0.00255102	0.00255102	0.0102041	0	0.00510204	0.00255102	0.00510204	0.00255102	0.00255102	0.00255102	0.0102041	0	0.00255102	0	0	0.00255102	0	0.00255102	0.00255102	0.00255102	0.00255102	0	0.0484694	0.0484694	0.0484694	0.0510204
pp3008LdAydatF	0.0586735	0.0586735	0.0586735	0.0612245	0.0612245	0.0586735	0.0586735	0.0586735	0.0586735	0.0612245	0.0586735	0.00510204	0.00765306	0.0102041	0.00510204	0.00510204	0.00510204	0.00510204	0.00765306	0.00765306	0.00765306	0.00765306	0.00510204	0.00765306	0.00255102	0.0102041	0.00510204	0	0.00765306	0.00510204	0.00765306	0.00765306	0.00765306	0.0102041	0.00510204	0.00765306	0.00510204	0.00510204	0.00765306	0.00510204	0.00765306	0.00765306	0.00765306	0.00765306	0.00510204	0.0484694	0.0484694	0.0484694	0.0510204
pp3009LdAydatF	0.0612245	0.0612245	0.0612245	0.0637755	0.0637755	0.0612245	0.0612245	0.0612245	0.0612245	0.0637755	0.0612245	0.00255102	0.00510204	0.00765306	0.00255102	0.00255102	0.00255102	0.00255102	0.00510204	0.00510204	0.00510204	0.00510204	0.00255102	0.00510204	0.00510204	0.0127551	0.00255102	0.00765306	0	0.00765306	0.00510204	0.00510204	0.00510204	0.0127551	0.00255102	0.00510204	0.00255102	0.00255102	0.00510204	0.00255102	0.00510204	0.00510204	0.00510204	0.00510204	0.00255102	0.0510204	0.0510204	0.0510204	0.0535714
pp3012LdAydatF	0.0586735	0.0586735	0.0586735	0.0612245	0.0612245	0.0586735	0.0586735	0.0586735	0.0586735	0.0612245	0.0586735	0.00510204	0.00765306	0.0102041	0.00510204	0.00510204	0.00510204	0.00510204	0.00765306	0.00765306	0.00765306	0.00765306	0.00510204	0.00765306	0.00255102	0.0102041	0.00510204	0.00510204	0.00765306	0	0.00765306	0.00765306	0.00765306	0.0102041	0.00510204	0.00765306	0.00510204	0.00510204	0.00765306	0.00510204	0.00765306	0.00255102	0.00255102	0.00765306	0.00510204	0.0484694	0.0484694	0.0484694	0.0510204
pp3013LdAydatF	0.0612245	0.0612245	0.0612245	0.0637755	0.0637755	0.0612245	0.0612245	0.0612245	0.0612245	0.0637755	0.0612245	0.00255102	0.00510204	0.00765306	0.00255102	0.00255102	0.00255102	0.00255102	0.00510204	0.00510204	0.00510204	0.00510204	0.00255102	0.00510204	0.00510204	0.0127551	0.00255102	0.00765306	0.00510204	0.00765306	0	0.00510204	0.00510204	0.0127551	0.00255102	0.00510204	0.00255102	0.00255102	0.00510204	0.00255102	0.00510204	0.00510204	0.00510204	0.00510204	0.00255102	0.0510204	0.0510204	0.0510204	0.0535714
pp3017LdAydatF	0.0612245	0.0612245	0.0612245	0.0637755	0.0637755	0.0612245	0.0612245	0.0612245	0.0612245	0.0637755	0.0612245	0.00255102	0.00510204	0.00765306	0.00255102	0.00255102	0.00255102	0.00255102	0.00510204	0.00510204	0.00510204	0	0.00255102	0.00510204	0.00510204	0.0127551	0.00255102	0.00765306	0.00510204	0.00765306	0.00510204	0	0.00510204	0.0127551	0.00255102	0	0.00255102	0.00255102	0.00510204	0.00255102	0.00510204	0.00510204	0.00510204	0.00510204	0.00255102	0.0510204	0.0510204	0.0510204	0.0535714
pp3405GdTarnF	0.0612245	0.0612245	0.0612245	0.0637755	0.0637755	0.0612245	0.0612245	0.0612245	0.0612245	0.0637755	0.0612245	0.00255102	0.00510204	0.00765306	0.00255102	0.00255102	0.00255102	0.00255102	0.00510204	0.00510204	0.00510204	0.00510204	0.00255102	0.00510204	0.00510204	0.0127551	0.00255102	0.00765306	0.00510204	0.00765306	0.00510204	0.00510204	0	0.0127551	0.00255102	0.00510204	0.00255102	0.00255102	0.00510204	0.00255102	0.00510204	0.00510204	0.00510204	0.00510204	0.00255102	0.0510204	0.0510204	0.0510204	0.0535714
pp3502GdJonteF	0.0637755	0.0637755	0.0637755	0.0663265	0.0663265	0.0637755	0.0637755	0.0637755	0.0637755	0.0663265	0.0637755	0.0102041	0.0127551	0.0153061	0.0102041	0.0102041	0.0102041	0.0102041	0.0127551	0.0127551	0.0127551	0.0127551	0.0102041	0.0127551	0.00765306	0.0153061	0.0102041	0.0102041	0.0127551	0.0102041	0.0127551	0.0127551	0.0127551	0	0.0102041	0.0127551	0.0102041	0.0102041	0.0127551	0.0102041	0.0127551	0.0127551	0.0127551	0.0127551	0.0102041	0.0535714	0.0535714	0.0535714	0.0561224
pp3508GdJonteF	0.0586735	0.0586735	0.0586735	0.0612245	0.0612245	0.0586735	0.0586735	0.0586735	0.0586735	0.0612245	0.0586735	0	0.00255102	0.00510204	0	0	0	0	0.00255102	0.00255102	0.00255102	0.00255102	0	0.00255102	0.00255102	0.0102041	0	0.00510204	0.00255102	0.00510204	0.00255102	0.00255102	0.00255102	0.0102041	0	0.00255102	0	0	0.00255102	0	0.00255102	0.00255102	0.00255102	0.00255102	0	0.0484694	0.0484694	0.0484694	0.0510204
pp3621GdJonteF	0.0612245	0.0612245	0.0612245	0.0637755	0.0637755	0.0612245	0.0612245	0.0612245	0.0612245	0.0637755	0.0612245	0.00255102	0.00510204	0.00765306	0.00255102	0.00255102	0.00255102	0.00255102	0.00510204	0.00510204	0.00510204	0	0.00255102	0.00510204	0.00510204	0.0127551	0.00255102	0.00765306	0.00510204	0.00765306	0.00510204	0	0.00510204	0.0127551	0.00255102	0	0.00255102	0.00255102	0.00510204	0.00255102	0.00510204	0.00510204	0.00510204	0.00510204	0.00255102	0.0510204	0.0510204	0.0510204	0.0535714
pp3625GdJonteF	0.0586735	0.0586735	0.0586735	0.0612245	0.0612245	0.0586735	0.0586735	0.0586735	0.0586735	0.0612245	0.0586735	0	0.00255102	0.00510204	0	0	0	0	0.00255102	0.00255102	0.00255102	0.00255102	0	0.00255102	0.00255102	0.0102041	0	0.00510204	0.00255102	0.00510204	0.00255102	0.00255102	0.00255102	0.0102041	0	0.00255102	0	0	0.00255102	0	0.00255102	0.00255102	0.00255102	0.00255102	0	0.0484694	0.0484694	0.0484694	0.0510204
pp3709CseNoirF	0.0586735	0.0586735	0.0586735	0.0612245	0.0612245	0.0586735	0.0586735	0.0586735	0.0586735	0.0612245	0.0586735	0	0.00255102	0.00510204	0	0	0	0	0.00255102	0.00255102	0.00255102	0.00255102	0	0.00255102	0.00255102	0.0102041	0	0.00510204	0.00255102	0.00510204	0.00255102	0.00255102	0.00255102	0.0102041	0	0.00255102	0	0	0.00255102	0	0.00255102	0.00255102	0.00255102	0.00255102	0	0.0484694	0.0484694	0.0484694	0.0510204
pp3801CseSauvetF	0.0586735	0.0586735	0.0586735	0.0612245	0.0612245	0.0586735	0.0586735	0.0586735	0.0586735	0.0612245	0.0586735	0.00255102	0.00510204	0.00765306	0.00255102	0.00255102	0.00255102	0.00255102	0.00510204	0.00510204	0.00510204	0.00510204	0.00255102	0.00510204	0.00510204	0.0127551	0.00255102	0.00765306	0.00510204	0.00765306	0.00510204	0.00510204	0.00510204	0.0127551	0.00255102	0.00510204	0.00255102	0.00255102	0	0.00255102	0.00510204	0.00510204	0.00510204	0.00510204	0.00255102	0.0510204	0.0510204	0.0510204	0.0535714
pp3813CseSauvetF	0.0586735	0.0586735	0.0586735	0.0612245	0.0612245	0.0586735	0.0586735	0.0586735	0.0586735	0.0612245	0.0586735	0	0.00255102	0.00510204	0	0	0	0	0.00255102	0.00255102	0.00255102	0.00255102	0	0.00255102	0.00255102	0.0102041	0	0.00510204	0.00255102	0.00510204	0.00255102	0.00255102	0.00255102	0.0102041	0	0.00255102	0	0	0.00255102	0	0.00255102	0.00255102	0.00255102	0.00255102	0	0.0484694	0.0484694	0.0484694	0.0510204
pp3911cultTue	0.0612245	0.0612245	0.0612245	0.0637755	0.0637755	0.0612245	0.0612245	0.0612245	0.0612245	0.0637755	0.0612245	0.00255102	0.00510204	0.00765306	0.00255102	0.00255102	0.00255102	0.00255102	0.00510204	0.00510204	0.00510204	0.00510204	0.00255102	0.00510204	0.00510204	0.0127551	0.00255102	0.00765306	0.00510204	0.00765306	0.00510204	0.00510204	0.00510204	0.0127551	0.00255102	0.00510204	0.00255102	0.00255102	0.00510204	0.00255102	0	0.00510204	0.00510204	0.00510204	0.00255102	0.0510204	0.0510204	0.0510204	0.0535714
pp4004VdHeraultF	0.0612245	0.0612245	0.0612245	0.0637755	0.0637755	0.0612245	0.0612245	0.0612245	0.0612245	0.0637755	0.0612245	0.00255102	0.00510204	0.00765306	0.00255102	0.00255102	0.00255102	0.00255102	0.00510204	0.00510204	0.00510204	0.00510204	0.00255102	0.00510204	0.00510204	0.0127551	0.00255102	0.00765306	0.00510204	0.00255102	0.00510204	0.00510204	0.00510204	0.0127551	0.00255102	0.00510204	0.00255102	0.00255102	0.00510204	0.00255102	0.00510204	0	0	0.00510204	0.00255102	0.0510204	0.0510204	0.0510204	0.0535714
pp4005VdHeraultF	0.0612245	0.0612245	0.0612245	0.0637755	0.0637755	0.0612245	0.0612245	0.0612245	0.0612245	0.0637755	0.0612245	0.00255102	0.00510204	0.00765306	0.00255102	0.00255102	0.00255102	0.00255102	0.00510204	0.00510204	0.00510204	0.00510204	0.00255102	0.00510204	0.00510204	0.0127551	0.00255102	0.00765306	0.00510204	0.00255102	0.00510204	0.00510204	0.00510204	0.0127551	0.00255102	0.00510204	0.00255102	0.00255102	0.00510204	0.00255102	0.00510204	0	0	0.00510204	0.00255102	0.0510204	0.0510204	0.0510204	0.0535714
pp4007VdHeraultF	0.0612245	0.0612245	0.0612245	0.0637755	0.0637755	0.0612245	0.0612245	0.0612245	0.0612245	0.0637755	0.0612245	0.00255102	0.00510204	0.00765306	0.00255102	0.00255102	0.00255102	0.00255102	0.00510204	0.00510204	0.00510204	0.00510204	0.00255102	0.00510204	0.00510204	0.0127551	0.00255102	0.00765306	0.00510204	0.00765306	0.00510204	0.00510204	0.00510204	0.0127551	0.00255102	0.00510204	0.00255102	0.00255102	0.00510204	0.00255102	0.00510204	0.00510204	0.00510204	0	0.00255102	0.0510204	0.0510204	0.0510204	0.0535714
hd_104cvBreslau	0.0586735	0.0586735	0.0586735	0.0612245	0.0612245	0.0586735	0.0586735	0.0586735	0.0586735	0.0612245	0.0586735	0	0.00255102	0.00510204	0	0	0	0	0.00255102	0.00255102	0.00255102	0.00255102	0	0.00255102	0.00255102	0.0102041	0	0.00510204	0.00255102	0.00510204	0.00255102	0.00255102	0.00255102	0.0102041	0	0.00255102	0	0	0.00255102	0	0.00255102	0.00255102	0.00255102	0.00255102	0	0.0484694	0.0484694	0.0484694	0.0510204
hd_108cvBreslau	0.0510204	0.0510204	0.0510204	0.0535714	0.0535714	0.0510204	0.0510204	0.0433673	0.0510204	0.0535714	0.0510204	0.0484694	0.0510204	0.0535714	0.0484694	0.0484694	0.0484694	0.0484694	0.0510204	0.0510204	0.0510204	0.0510204	0.0484694	0.0510204	0.0459184	0.0535714	0.0484694	0.0484694	0.0510204	0.0484694	0.0510204	0.0510204	0.0510204	0.0535714	0.0484694	0.0510204	0.0484694	0.0484694	0.0510204	0.0484694	0.0510204	0.0510204	0.0510204	0.0510204	0.0484694	0	0	0	0.00255102
hd_111cvBreslau	0.0510204	0.0510204	0.0510204	0.0535714	0.0535714	0.0510204	0.0510204	0.0433673	0.0510204	0.0535714	0.0510204	0.0484694	0.0510204	0.0535714	0.0484694	0.0484694	0.0484694	0.0484694	0.0510204	0.0510204	0.0510204	0.0510204	0.0484694	0.0510204	0.0459184	0.0535714	0.0484694	0.0484694	0.0510204	0.0484694	0.0510204	0.0510204	0.0510204	0.0535714	0.0484694	0.0510204	0.0484694	0.0484694	0.0510204	0.0484694	0.0510204	0.0510204	0.0510204	0.0510204	0.0484694	0	0	0	0.00255102
hd_218CGreece	0.0510204	0.0510204	0.0510204	0.0535714	0.0535714	0.0510204	0.0510204	0.0433673	0.0510204	0.0535714	0.0510204	0.0484694	0.0510204	0.0535714	0.0484694	0.0484694	0.0484694	0.0484694	0.0510204	0.0510204	0.0510204	0.0510204	0.0484694	0.0510204	0.0459184	0.0535714	0.0484694	0.0484694	0.0510204	0.0484694	0.0510204	0.0510204	0.0510204	0.0535714	0.0484694	0.0510204	0.0484694	0.0484694	0.0510204	0.0484694	0.0510204	0.0510204	0.0510204	0.0510204	0.0484694	0	0	0	0.00255102
hd_223CGreece	0.0535714	0.0535714	0.0535714	0.0561224	0.0561224	0.0535714	0.0535714	0.0459184	0.0535714	0.0561224	0.0535714	0.0510204	0.0535714	0.0561224	0.0510204	0.0510204	0.0510204	0.0510204	0.0535714	0.0535714	0.0535714	0.0535714	0.0510204	0.0535714	0.0484694	0.0561224	0.0510204	0.0510204	0.0535714	0.0510204	0.0535714	0.0535714	0.0535714	0.0561224	0.0510204	0.0535714	0.0510204	0.0510204	0.0535714	0.0510204	0.0535714	0.0535714	0.0535714	0.0535714	0.0510204	0.00255102	0.00255102	0.00255102	0
hd_235CGreece	0.0510204	0.0510204	0.0510204	0.0535714	0.0535714	0.0510204	0.0510204	0.0433673	0.0510204	0.0535714	0.0510204	0.0484694	0.0510204	0.0535714	0.0484694	0.0484694	0.0484694	0.0484694	0.0510204	0.0510204	0.0510204	0.0510204	0.0484694	0.0510204	0.0459184	0.0535714	0.0484694	0.0484694	0.0510204	0.0484694	0.0510204	0.0510204	0.0510204	0.0535714	0.0484694	0.0510204	0.0484694	0.0484694	0.0510204	0.0484694	0.0510204	0.0510204	0.0510204	0.0510204	0.0484694	0	0	0	0.00255102
hd_247CGreece	0.0535714	0.0535714	0.0535714	0.0561224	0.0561224	0.0535714	0.0535714	0.0433673	0.0535714	0.0561224	0.0535714	0.0510204	0.0535714	0.0561224	0.0510204	0.0510204	0.0510204	0.0510204	0.0535714	0.0510204	0.0510204	0.0535714	0.0510204	0.0535714	0.0484694	0.0561224	0.0510204	0.0510204	0.0535714	0.0510204	0.0535714	0.0535714	0.0535714	0.0561224	0.0510204	0.0535714	0.0510204	0.0510204	0.0535714	0.0510204	0.0535714	0.0535714	0.0535714	0.0535714	0.0510204	0.00765306	0.00765306	0.00765306	0.0102041
hd_252CGreece	0.0510204	0.0510204	0.0510204	0.0535714	0.0535714	0.0510204	0.0510204	0.0433673	0.0510204	0.0535714	0.0510204	0.0484694	0.0510204	0.0535714	0.0484694	0.0484694	0.0484694	0.0484694	0.0510204	0.0484694	0.0484694	0.0510204	0.0484694	0.0510204	0.0459184	0.0535714	0.0484694	0.0484694	0.0510204	0.0484694	0.0510204	0.0510204	0.0510204	0.0535714	0.0484694	0.0510204	0.0484694	0.0484694	0.0510204	0.0484694	0.0510204	0.0510204	0.0510204	0.0510204	0.0484694	0.00510204	0.00510204	0.00510204	0.00765306
tv_101Georgia	0.0535714	0.0535714	0.0535714	0.0561224	0.0561224	0.0535714	0.0535714	0.0459184	0.0535714	0.0561224	0.0535714	0.0510204	0.0535714	0.0561224	0.0510204	0.0510204	0.0510204	0.0510204	0.0535714	0.0535714	0.0535714	0.0484694	0.0510204	0.0535714	0.0484694	0.0561224	0.0510204	0.0510204	0.0535714	0.0510204	0.0535714	0.0484694	0.0535714	0.0561224	0.0510204	0.0484694	0.0510204	0.0510204	0.0535714	0.0510204	0.0535714	0.0535714	0.0535714	0.0535714	0.0510204	0.00765306	0.00765306	0.00765306	0.0102041
tv_102Georgia	0.0510204	0.0510204	0.0510204	0.0535714	0.0535714	0.0510204	0.0510204	0.0433673	0.0510204	0.0535714	0.0510204	0.0484694	0.0510204	0.0535714	0.0484694	0.0484694	0.0484694	0.0484694	0.0510204	0.0510204	0.0510204	0.0459184	0.0484694	0.0510204	0.0459184	0.0535714	0.0484694	0.0484694	0.0510204	0.0484694	0.0510204	0.0459184	0.0510204	0.0535714	0.0484694	0.0459184	0.0484694	0.0484694	0.0510204	0.0484694	0.0510204	0.0510204	0.0510204	0.0510204	0.0484694	0.00510204	0.00510204	0.00510204	0.00765306
tv_103Georgia	0.0484694	0.0484694	0.0484694	0.0510204	0.0510204	0.0484694	0.0484694	0.0408163	0.0484694	0.0510204	0.0484694	0.0459184	0.0484694	0.0510204	0.0459184	0.0459184	0.0459184	0.0459184	0.0484694	0.0484694	0.0484694	0.0484694	0.0459184	0.0484694	0.0433673	0.0510204	0.0459184	0.0459184	0.0484694	0.0459184	0.0484694	0.0484694	0.0484694	0.0510204	0.0459184	0.0484694	0.0459184	0.0459184	0.0484694	0.0459184	0.0484694	0.0484694	0.0484694	0.0484694	0.0459184	0.00255102	0.00255102	0.00255102	0.00510204
tv_110Georgia	0.0535714	0.0535714	0.0535714	0.0561224	0.0561224	0.0535714	0.0535714	0.0459184	0.0535714	0.0561224	0.0535714	0.0510204	0.0535714	0.0561224	0.0510204	0.0510204	0.0510204	0.0510204	0.0535714	0.0535714	0.0535714	0.0484694	0.0510204	0.0535714	0.0484694	0.0561224	0.0510204	0.0510204	0.0535714	0.0510204	0.0535714	0.0484694	0.0535714	0.0561224	0.0510204	0.0484694	0.0510204	0.0510204	0.0535714	0.0510204	0.0535714	0.0535714	0.0535714	0.0535714	0.0510204	0.00765306	0.00765306	0.00765306	0.0102041
tv_111Georgia	0.0535714	0.0535714	0.0535714	0.0561224	0.0561224	0.0535714	0.0535714	0.0459184	0.0535714	0.0561224	0.0535714	0.0510204	0.0535714	0.0561224	0.0510204	0.0510204	0.0510204	0.0510204	0.0535714	0.0535714	0.0535714	0.0484694	0.0510204	0.0535714	0.0484694	0.0561224	0.0510204	0.0510204	0.0535714	0.0510204	0.0535714	0.0484694	0.0535714	0.0561224	0.0510204	0.0484694	0.0510204	0.0510204	0.0535714	0.0510204	0.0535714	0.0535714	0.0535714	0.0535714	0.0510204	0.00765306	0.00765306	0.00765306	0.0102041
tv_112Georgia	0.0535714	0.0535714	0.0535714	0.0561224	0.0561224	0.0535714	0.0535714	0.0459184	0.0535714	0.0561224	0.0535714	0.0510204	0.0535714	0.0510204	0.0510204	0.0510204	0.0510204	0.0510204	0.0535714	0.0535714	0.0535714	0.0484694	0.0510204	0.0535714	0.0484694	0.0561224	0.0510204	0.0510204	0.0535714	0.0510204	0.0535714	0.0484694	0.0535714	0.0561224	0.0510204	0.0484694	0.0510204	0.0510204	0.0535714	0.0510204	0.0535714	0.0535714	0.0535714	0.0535714	0.0510204	0.00765306	0.00765306	0.00765306	0.0102041
tv_122Georgia	0.0535714	0.0535714	0.0535714	0.0561224	0.0561224	0.0535714	0.0535714	0.0459184	0.0535714	0.0561224	0.0535714	0.0510204	0.0535714	0.0561224	0.0510204	0.0510204	0.0510204	0.0510204	0.0535714	0.0535714	0.0535714	0.0484694	0.0510204	0.0535714	0.0484694	0.0561224	0.0510204	0.0510204	0.0535714	0.0510204	0.0535714	0.0484694	0.0535714	0.0561224	0.0510204	0.0484694	0.0510204	0.0510204	0.0535714	0.0510204	0.0535714	0.0535714	0.0535714	0.0535714	0.0510204	0.00765306	0.00765306	0.00765306	0.0102041
ve_112AssalamIR	0.0535714	0.0535714	0.0535714	0.0561224	0.0561224	0.0535714	0.0535714	0.0459184	0.0535714	0.0561224	0.0535714	0.0510204	0.0535714	0.0561224	0.0510204	0.0510204	0.0510204	0.0510204	0.0535714	0.0535714	0.0535714	0.0535714	0.0510204	0.0535714	0.0484694	0.0561224	0.0510204	0.0510204	0.0535714	0.0510204	0.0535714	0.0535714	0.0535714	0.0561224	0.0510204	0.0535714	0.0510204	0.0510204	0.0535714	0.0510204	0.0535714	0.0535714	0.0535714	0.0535714	0.0510204	0.00765306	0.00765306	0.00765306	0.0102041
ve_115AssalamIR	0.0561224	0.0561224	0.0561224	0.0586735	0.0586735	0.0561224	0.0561224	0.0484694	0.0561224	0.0586735	0.0561224	0.0535714	0.0561224	0.0586735	0.0535714	0.0535714	0.0535714	0.0535714	0.0561224	0.0561224	0.0561224	0.0561224	0.0535714	0.0561224	0.0510204	0.0586735	0.0535714	0.0535714	0.0561224	0.0535714	0.0561224	0.0561224	0.0561224	0.0586735	0.0535714	0.0561224	0.0535714	0.0535714	0.0561224	0.0535714	0.0561224	0.0561224	0.0561224	0.0561224	0.0535714	0.0102041	0.0102041	0.0102041	0.0127551
ve_140AssalamIR	0.0510204	0.0510204	0.0510204	0.0535714	0.0535714	0.0510204	0.0510204	0.0433673	0.0510204	0.0535714	0.0510204	0.0484694	0.0510204	0.0535714	0.0484694	0.0484694	0.0484694	0.0484694	0.0510204	0.0510204	0.0510204	0.0510204	0.0484694	0.0510204	0.0459184	0.0535714	0.0484694	0.0484694	0.0510204	0.0484694	0.0510204	0.0510204	0.0510204	0.0535714	0.0484694	0.0510204	0.0484694	0.0484694	0.0510204	0.0484694	0.0510204	0.0510204	0.0510204	0.0510204	0.0484694	0.00510204	0.00510204	0.00510204	0.00765306
ve_144AssalamIR	0.0535714	0.0535714	0.0535714	0.0561224	0.0561224	0.0535714	0.0535714	0.0459184	0.0535714	0.0561224	0.0535714	0.0510204	0.0535714	0.0561224	0.0510204	0.0510204	0.0510204	0.0510204	0.0535714	0.0535714	0.0535714	0.0535714	0.0510204	0.0535714	0.0484694	0.0561224	0.0510204	0.0510204	0.0535714	0.0510204	0.0535714	0.0535714	0.0535714	0.0561224	0.0510204	0.0535714	0.0510204	0.0510204	0.0535714	0.0510204	0.0535714	0.0535714	0.0535714	0.0535714	0.0510204	0.00765306	0.00765306	0.00765306	0.0102041
ve_150AssalamIR	0.0586735	0.0586735	0.0586735	0.0612245	0.0612245	0.0586735	0.0586735	0.0510204	0.0586735	0.0612245	0.0586735	0.0561224	0.0586735	0.0612245	0.0561224	0.0561224	0.0561224	0.0561224	0.0586735	0.0586735	0.0586735	0.0586735	0.0561224	0.0586735	0.0535714	0.0612245	0.0561224	0.0561224	0.0586735	0.0561224	0.0586735	0.0586735	0.0586735	0.0612245	0.0561224	0.0586735	0.0561224	0.0561224	0.0586735	0.0561224	0.0586735	0.0586735	0.0586735	0.0586735	0.0561224	0.0127551	0.0127551	0.0127551	0.0153061
ve_153AssalamIR	0.0535714	0.0535714	0.0535714	0.0561224	0.0561224	0.0535714	0.0535714	0.0459184	0.0535714	0.0561224	0.0535714	0.0510204	0.0535714	0.0561224	0.0510204	0.0510204	0.0510204	0.0510204	0.0535714	0.0535714	0.0535714	0.0535714	0.0510204	0.0535714	0.0484694	0.0561224	0.0510204	0.0510204	0.0535714	0.0510204	0.0535714	0.0535714	0.0535714	0.0561224	0.0510204	0.0535714	0.0510204	0.0510204	0.0535714	0.0510204	0.0535714	0.0535714	0.0535714	0.0535714	0.0510204	0.00765306	0.00765306	0.00765306	0.0102041
ve_202VazIR	0.0535714	0.0535714	0.0535714	0.0561224	0.0561224	0.0535714	0.0535714	0.0459184	0.0535714	0.0561224	0.0535714	0.0510204	0.0535714	0.0561224	0.0510204	0.0510204	0.0510204	0.0510204	0.0535714	0.0535714	0.0535714	0.0535714	0.0510204	0.0535714	0.0484694	0.0561224	0.0510204	0.0510204	0.0535714	0.0510204	0.0535714	0.0535714	0.0535714	0.0561224	0.0510204	0.0535714	0.0510204	0.0510204	0.0535714	0.0510204	0.0535714	0.0535714	0.0535714	0.0535714	0.0510204	0.00765306	0.00765306	0.00765306	0.0102041
ve_207VazIR	0.0586735	0.0586735	0.0586735	0.0612245	0.0612245	0.0586735	0.0586735	0.0510204	0.0586735	0.0612245	0.0586735	0.0510204	0.0535714	0.0561224	0.0510204	0.0510204	0.0510204	0.0510204	0.0535714	0.0535714	0.0535714	0.0535714	0.0510204	0.0535714	0.0484694	0.0561224	0.0510204	0.0510204	0.0535714	0.0510204	0.0535714	0.0535714	0.0535714	0.0561224	0.0510204	0.0535714	0.0510204	0.0510204	0.0535714	0.0510204	0.0535714	0.0535714	0.0535714	0.0535714	0.0510204	0.0127551	0.0127551	0.0127551	0.0153061
ve_209VazIR	0.0510204	0.0510204	0.0510204	0.0535714	0.0535714	0.0510204	0.0510204	0.0433673	0.0510204	0.0535714	0.0510204	0.0484694	0.0510204	0.0535714	0.0484694	0.0484694	0.0484694	0.0484694	0.0510204	0.0510204	0.0510204	0.0510204	0.0484694	0.0510204	0.0459184	0.0535714	0.0484694	0.0484694	0.0510204	0.0484694	0.0510204	0.0510204	0.0510204	0.0535714	0.0484694	0.0510204	0.0484694	0.0484694	0.0510204	0.0484694	0.0510204	0.0510204	0.0510204	0.0510204	0.0484694	0.00510204	0.00510204	0.00510204	0.00765306
ve_220VazIR	0.0535714	0.0535714	0.0535714	0.0561224	0.0561224	0.0535714	0.0535714	0.0459184	0.0535714	0.0561224	0.0535714	0.0510204	0.0535714	0.0561224	0.0510204	0.0510204	0.0510204	0.0510204	0.0535714	0.0535714	0.0535714	0.0535714	0.0510204	0.0535714	0.0484694	0.0561224	0.0510204	0.0510204	0.0535714	0.0510204	0.0535714	0.0535714	0.0535714	0.0561224	0.0510204	0.0535714	0.0510204	0.0510204	0.0535714	0.0510204	0.0535714	0.0535714	0.0535714	0.0535714	0.0510204	0.00765306	0.00765306	0.00765306	0.0102041
ve_240VazIR	0.0535714	0.0535714	0.0535714	0.0561224	0.0561224	0.0535714	0.0535714	0.0459184	0.0535714	0.0561224	0.0535714	0.0510204	0.0535714	0.0561224	0.0510204	0.0510204	0.0510204	0.0510204	0.0535714	0.0535714	0.0535714	0.0535714	0.0510204	0.0535714	0.0484694	0.0561224	0.0510204	0.0510204	0.0535714	0.0510204	0.0535714	0.0535714	0.0535714	0.0561224	0.0510204	0.0535714	0.0510204	0.0510204	0.0535714	0.0510204	0.0535714	0.0535714	0.0535714	0.0535714	0.0510204	0.00765306	0.00765306	0.00765306	0.0102041
ve_241VazIR	0.0510204	0.0510204	0.0510204	0.0535714	0.0535714	0.0510204	0.0510204	0.0433673	0.0510204	0.0535714	0.0510204	0.0484694	0.0510204	0.0535714	0.0484694	0.0484694	0.0484694	0.0484694	0.0510204	0.0510204	0.0510204	0.0510204	0.0484694	0.0510204	0.0459184	0.0535714	0.0484694	0.0484694	0.0510204	0.0484694	0.0510204	0.0510204	0.0510204	0.0535714	0.0484694	0.0510204	0.0484694	0.0484694	0.0510204	0.0484694	0.0510204	0.0510204	0.0510204	0.0510204	0.0484694	0.0102041	0.0102041	0.0102041	0.0127551
ve_246VazIR	0.0535714	0.0535714	0.0535714	0.0561224	0.0561224	0.0535714	0.0535714	0.0459184	0.0535714	0.0561224	0.0535714	0.0510204	0.0535714	0.0561224	0.0510204	0.0510204	0.0510204	0.0510204	0.0535714	0.0535714	0.0535714	0.0535714	0.0510204	0.0535714	0.0484694	0.0561224	0.0510204	0.0510204	0.0535714	0.0510204	0.0535714	0.0535714	0.0535714	0.0561224	0.0510204	0.0535714	0.0510204	0.0510204	0.0535714	0.0510204	0.0535714	0.0535714	0.0535714	0.0535714	0.0510204	0.00765306	0.00765306	0.00765306	0.0102041
ve_249VazIR	0.0510204	0.0510204	0.0510204	0.0535714	0.0535714	0.0510204	0.0510204	0.0433673	0.0510204	0.0535714	0.0510204	0.0484694	0.0510204	0.0535714	0.0484694	0.0484694	0.0484694	0.0484694	0.0510204	0.0510204	0.0510204	0.0510204	0.0484694	0.0510204	0.0459184	0.0535714	0.0484694	0.0484694	0.0510204	0.0484694	0.0510204	0.0510204	0.0510204	0.0535714	0.0484694	0.0510204	0.0484694	0.0484694	0.0510204	0.0484694	0.0510204	0.0510204	0.0510204	0.0510204	0.0484694	0.00510204	0.00510204	0.00510204	0.00765306
ve_303SirinRudIR	0.0535714	0.0535714	0.0535714	0.0561224	0.0561224	0.0535714	0.0535714	0.0459184	0.0535714	0.0561224	0.0535714	0.0510204	0.0535714	0.0561224	0.0510204	0.0510204	0.0510204	0.0510204	0.0535714	0.0535714	0.0535714	0.0535714	0.0510204	0.0535714	0.0484694	0.0561224	0.0510204	0.0510204	0.0535714	0.0510204	0.0535714	0.0535714	0.0535714	0.0561224	0.0510204	0.0535714	0.0510204	0.0510204	0.0535714	0.0510204	0.0535714	0.0535714	0.0535714	0.0535714	0.0510204	0.00765306	0.00765306	0.00765306	0.00510204
ve_306SirinRudIR	0.0535714	0.0535714	0.0535714	0.0561224	0.0561224	0.0535714	0.0535714	0.0459184	0.0535714	0.0561224	0.0535714	0.0510204	0.0535714	0.0561224	0.0510204	0.0510204	0.0510204	0.0510204	0.0535714	0.0535714	0.0535714	0.0535714	0.0510204	0.0535714	0.0484694	0.0561224	0.0510204	0.0510204	0.0535714	0.0510204	0.0535714	0.0535714	0.0535714	0.0561224	0.0510204	0.0535714	0.0510204	0.0510204	0.0535714	0.0510204	0.0535714	0.0535714	0.0535714	0.0535714	0.0510204	0.00765306	0.00765306	0.00765306	0.0102041
ve_308SirinRudIR	0.0484694	0.0484694	0.0484694	0.0510204	0.0510204	0.0484694	0.0484694	0.0408163	0.0484694	0.0510204	0.0484694	0.0459184	0.0484694	0.0510204	0.0459184	0.0459184	0.0459184	0.0459184	0.0484694	0.0484694	0.0484694	0.0484694	0.0459184	0.0484694	0.0433673	0.0510204	0.0459184	0.0459184	0.0484694	0.0459184	0.0484694	0.0484694	0.0484694	0.0510204	0.0459184	0.0484694	0.0459184	0.0459184	0.0484694	0.0459184	0.0484694	0.0484694	0.0484694	0.0484694	0.0459184	0.00255102	0.00255102	0.00255102	0.00510204
ve_312SirinRudIR	0.0561224	0.0561224	0.0561224	0.0586735	0.0586735	0.0561224	0.0561224	0.0484694	0.0561224	0.0586735	0.0561224	0.0510204	0.0535714	0.0561224	0.0510204	0.0510204	0.0510204	0.0510204	0.0535714	0.0535714	0.0535714	0.0535714	0.0510204	0.0535714	0.0484694	0.0561224	0.0510204	0.0510204	0.0535714	0.0510204	0.0535714	0.0535714	0.0535714	0.0561224	0.0510204	0.0535714	0.0510204	0.0510204	0.0535714	0.0510204	0.0535714	0.0535714	0.0535714	0.0535714	0.0510204	0.0127551	0.0127551	0.0127551	0.0153061
ve_317SirinRudIR	0.0510204	0.0510204	0.0510204	0.0535714	0.0535714	0.0510204	0.0510204	0.0433673	0.0510204	0.0535714	0.0510204	0.0484694	0.0510204	0.0535714	0.0484694	0.0484694	0.0484694	0.0484694	0.0510204	0.0510204	0.0510204	0.0510204	0.0484694	0.0510204	0.0459184	0.0535714	0.0484694	0.0484694	0.0510204	0.0484694	0.0510204	0.0510204	0.0510204	0.0535714	0.0484694	0.0510204	0.0484694	0.0484694	0.0510204	0.0484694	0.0510204	0.0510204	0.0510204	0.0510204	0.0484694	0.00510204	0.00510204	0.00510204	0.00765306
ms_011BGTue	0.0561224	0.0561224	0.0561224	0.0586735	0.0586735	0.0561224	0.0561224	0.0510204	0.0561224	0.0586735	0.0561224	0.0433673	0.0459184	0.0484694	0.0433673	0.0433673	0.0433673	0.0433673	0.0459184	0.0459184	0.0459184	0.0459184	0.0433673	0.0433673	0.0408163	0.0459184	0.0433673	0.0433673	0.0459184	0.0433673	0.0459184	0.0459184	0.0459184	0.0484694	0.0433673	0.0459184	0.0433673	0.0433673	0.0459184	0.0433673	0.0459184	0.0459184	0.0459184	0.0459184	0.0433673	0.0408163	0.0408163	0.0408163	0.0433673
ms_408BdlHerreriaE	0.0484694	0.0484694	0.0484694	0.0510204	0.0510204	0.0484694	0.0484694	0.0433673	0.0484694	0.0510204	0.0484694	0.0408163	0.0433673	0.0459184	0.0408163	0.0408163	0.0408163	0.0408163	0.0433673	0.0433673	0.0433673	0.0433673	0.0408163	0.0408163	0.0382653	0.0433673	0.0408163	0.0408163	0.0433673	0.0408163	0.0433673	0.0433673	0.0433673	0.0459184	0.0408163	0.0433673	0.0408163	0.0408163	0.0433673	0.0408163	0.0433673	0.0433673	0.0433673	0.0433673	0.0408163	0.0382653	0.0382653	0.0382653	0.0408163
ms_411BdlHerreriaE	0.0510204	0.0510204	0.0510204	0.0535714	0.0535714	0.0510204	0.0510204	0.0459184	0.0510204	0.0535714	0.0510204	0.0382653	0.0408163	0.0433673	0.0382653	0.0382653	0.0382653	0.0382653	0.0408163	0.0408163	0.0408163	0.0408163	0.0382653	0.0382653	0.0357143	0.0408163	0.0382653	0.0382653	0.0408163	0.0382653	0.0408163	0.0408163	0.0408163	0.0433673	0.0382653	0.0408163	0.0382653	0.0382653	0.0408163	0.0382653	0.0408163	0.0408163	0.0408163	0.0408163	0.0382653	0.0357143	0.0357143	0.0357143	0.0382653
ms_414BdlHerreriaE	0.0510204	0.0510204	0.0510204	0.0535714	0.0535714	0.0510204	0.0510204	0.0459184	0.0510204	0.0535714	0.0510204	0.0382653	0.0408163	0.0433673	0.0382653	0.0382653	0.0382653	0.0382653	0.0408163	0.0408163	0.0408163	0.0408163	0.0382653	0.0382653	0.0357143	0.0408163	0.0382653	0.0382653	0.0408163	0.0382653	0.0408163	0.0408163	0.0408163	0.0433673	0.0382653	0.0408163	0.0382653	0.0382653	0.0408163	0.0382653	0.0408163	0.0408163	0.0408163	0.0408163	0.0382653	0.0357143	0.0357143	0.0357143	0.0382653
ms_512VdCeleF	0.0510204	0.0510204	0.0510204	0.0535714	0.0535714	0.0510204	0.0510204	0.0459184	0.0510204	0.0535714	0.0510204	0.0408163	0.0433673	0.0459184	0.0408163	0.0408163	0.0408163	0.0408163	0.0433673	0.0433673	0.0433673	0.0433673	0.0408163	0.0408163	0.0382653	0.0433673	0.0408163	0.0408163	0.0433673	0.0408163	0.0433673	0.0433673	0.0433673	0.0459184	0.0408163	0.0433673	0.0408163	0.0408163	0.0433673	0.0408163	0.0433673	0.0433673	0.0433673	0.0433673	0.0408163	0.0357143	0.0357143	0.0357143	0.0382653
ms_518VdCeleF	0.0510204	0.0510204	0.0510204	0.0535714	0.0535714	0.0510204	0.0510204	0.0459184	0.0510204	0.0535714	0.0510204	0.0408163	0.0433673	0.0459184	0.0408163	0.0408163	0.0408163	0.0408163	0.0433673	0.0433673	0.0433673	0.0433673	0.0408163	0.0408163	0.0382653	0.0433673	0.0408163	0.0408163	0.0433673	0.0408163	0.0433673	0.0433673	0.0433673	0.0459184	0.0408163	0.0433673	0.0408163	0.0408163	0.0433673	0.0408163	0.0433673	0.0433673	0.0433673	0.0433673	0.0408163	0.0357143	0.0357143	0.0357143	0.0382653
ms_604VdCeleF	0.0510204	0.0510204	0.0510204	0.0535714	0.0535714	0.0510204	0.0510204	0.0459184	0.0510204	0.0535714	0.0510204	0.0408163	0.0433673	0.0459184	0.0408163	0.0408163	0.0408163	0.0408163	0.0433673	0.0433673	0.0433673	0.0433673	0.0408163	0.0408163	0.0382653	0.0433673	0.0408163	0.0408163	0.0433673	0.0408163	0.0433673	0.0433673	0.0433673	0.0459184	0.0408163	0.0433673	0.0408163	0.0408163	0.0433673	0.0408163	0.0433673	0.0433673	0.0433673	0.0433673	0.0408163	0.0357143	0.0357143	0.0357143	0.0382653
ms_605VdCeleF	0.0510204	0.0510204	0.0510204	0.0535714	0.0535714	0.0510204	0.0510204	0.0459184	0.0510204	0.0535714	0.0510204	0.0408163	0.0433673	0.0459184	0.0408163	0.0408163	0.0408163	0.0408163	0.0433673	0.0433673	0.0433673	0.0433673	0.0408163	0.0408163	0.0382653	0.0433673	0.0408163	0.0408163	0.0433673	0.0408163	0.0433673	0.0433673	0.0433673	0.0459184	0.0408163	0.0433673	0.0408163	0.0408163	0.0433673	0.0408163	0.0433673	0.0433673	0.0433673	0.0433673	0.0408163	0.0357143	0.0357143	0.0357143	0.0382653
ms_614VdCeleF	0.0510204	0.0510204	0.0510204	0.0535714	0.0535714	0.0510204	0.0510204	0.0459184	0.0510204	0.0535714	0.0510204	0.0382653	0.0408163	0.0433673	0.0382653	0.0382653	0.0382653	0.0382653	0.0408163	0.0408163	0.0408163	0.0408163	0.0382653	0.0382653	0.0357143	0.0408163	0.0382653	0.0382653	0.0408163	0.0382653	0.0408163	0.0408163	0.0408163	0.0433673	0.0382653	0.0408163	0.0382653	0.0382653	0.0408163	0.0382653	0.0408163	0.0408163	0.0408163	0.0408163	0.0382653	0.0357143	0.0357143	0.0357143	0.0382653
ms_617VdCeleF	0.0510204	0.0510204	0.0510204	0.0535714	0.0535714	0.0510204	0.0510204	0.0459184	0.0510204	0.0535714	0.0510204	0.0382653	0.0408163	0.0433673	0.0382653	0.0382653	0.0382653	0.0382653	0.0408163	0.0408163	0.0408163	0.0408163	0.0382653	0.0382653	0.0357143	0.0408163	0.0382653	0.0382653	0.0408163	0.0382653	0.0408163	0.0408163	0.0408163	0.0433673	0.0382653	0.0408163	0.0382653	0.0382653	0.0408163	0.0382653	0.0408163	0.0408163	0.0408163	0.0408163	0.0382653	0.0357143	0.0357143	0.0357143	0.0382653
ms_703VdCeleF	0.0612245	0.0612245	0.0612245	0.0637755	0.0637755	0.0612245	0.0612245	0.0561224	0.0612245	0.0637755	0.0612245	0.0433673	0.0459184	0.0484694	0.0433673	0.0433673	0.0433673	0.0433673	0.0459184	0.0459184	0.0459184	0.0459184	0.0433673	0.0433673	0.0408163	0.0459184	0.0433673	0.0433673	0.0459184	0.0433673	0.0459184	0.0459184	0.0459184	0.0484694	0.0433673	0.0459184	0.0433673	0.0433673	0.0459184	0.0433673	0.0459184	0.0459184	0.0459184	0.0459184	0.0433673	0.0459184	0.0459184	0.0459184	0.0484694
ms_714VdCeleF	0.0535714	0.0535714	0.0535714	0.0561224	0.0561224	0.0535714	0.0535714	0.0484694	0.0535714	0.0561224	0.0535714	0.0408163	0.0433673	0.0459184	0.0408163	0.0408163	0.0408163	0.0408163	0.0433673	0.0433673	0.0433673	0.0433673	0.0408163	0.0408163	0.0382653	0.0433673	0.0408163	0.0408163	0.0433673	0.0408163	0.0433673	0.0433673	0.0433673	0.0459184	0.0408163	0.0433673	0.0408163	0.0408163	0.0433673	0.0408163	0.0433673	0.0433673	0.0433673	0.0433673	0.0408163	0.0382653	0.0382653	0.0382653	0.0408163
ms_716iVdCeleF	0.0510204	0.0510204	0.0510204	0.0535714	0.0535714	0.0510204	0.0510204	0.0459184	0.0510204	0.0535714	0.0510204	0.0382653	0.0408163	0.0433673	0.0382653	0.0382653	0.0382653	0.0382653	0.0408163	0.0408163	0.0408163	0.0408163	0.0382653	0.0382653	0.0357143	0.0408163	0.0382653	0.0382653	0.0408163	0.0382653	0.0408163	0.0408163	0.0408163	0.0433673	0.0382653	0.0408163	0.0382653	0.0382653	0.0408163	0.0382653	0.0408163	0.0408163	0.0408163	0.0408163	0.0382653	0.0357143	0.0357143	0.0357143	0.0382653
ms_716iiVdCeleF	0.0484694	0.0484694	0.0484694	0.0510204	0.0510204	0.0484694	0.0484694	0.0433673	0.0484694	0.0484694	0.0484694	0.0331633	0.0357143	0.0357143	0.0331633	0.0331633	0.0331633	0.0331633	0.0357143	0.0357143	0.0357143	0.0357143	0.0331633	0.0331633	0.0306123	0.0357143	0.0331633	0.0306123	0.0357143	0.0331633	0.0357143	0.0357143	0.0357143	0.0382653	0.0331633	0.0357143	0.0331633	0.0331633	0.0357143	0.0331633	0.0357143	0.0357143	0.0357143	0.0357143	0.0331633	0.0306123	0.0306123	0.0306123	0.0331633
ms_717iVdCeleF	0.0586735	0.0586735	0.0586735	0.0612245	0.0612245	0.0586735	0.0586735	0.0535714	0.0586735	0.0612245	0.0586735	0.0408163	0.0433673	0.0459184	0.0408163	0.0408163	0.0408163	0.0408163	0.0433673	0.0433673	0.0433673	0.0433673	0.0408163	0.0408163	0.0382653	0.0433673	0.0408163	0.0408163	0.0433673	0.0408163	0.0433673	0.0433673	0.0433673	0.0459184	0.0408163	0.0433673	0.0408163	0.0408163	0.0433673	0.0408163	0.0433673	0.0433673	0.0433673	0.0433673	0.0408163	0.0433673	0.0433673	0.0433673	0.0459184
ms_718VdCeleF	0.0510204	0.0510204	0.0510204	0.0535714	0.0535714	0.0510204	0.0510204	0.0459184	0.0510204	0.0535714	0.0510204	0.0433673	0.0459184	0.0484694	0.0433673	0.0433673	0.0433673	0.0433673	0.0459184	0.0459184	0.0459184	0.0459184	0.0433673	0.0408163	0.0408163	0.0433673	0.0433673	0.0433673	0.0459184	0.0433673	0.0459184	0.0459184	0.0459184	0.0484694	0.0433673	0.0459184	0.0433673	0.0433673	0.0459184	0.0433673	0.0459184	0.0459184	0.0459184	0.0459184	0.0433673	0.0408163	0.0408163	0.0408163	0.0433673
ms_807VdCeleF	0.0510204	0.0510204	0.0510204	0.0535714	0.0535714	0.0510204	0.0510204	0.0459184	0.0510204	0.0535714	0.0510204	0.0382653	0.0408163	0.0433673	0.0382653	0.0382653	0.0382653	0.0382653	0.0408163	0.0408163	0.0408163	0.0408163	0.0382653	0.0382653	0.0357143	0.0408163	0.0382653	0.0382653	0.0408163	0.0382653	0.0408163	0.0408163	0.0408163	0.0433673	0.0382653	0.0408163	0.0382653	0.0382653	0.0408163	0.0382653	0.0408163	0.0408163	0.0408163	0.0408163	0.0382653	0.0357143	0.0357143	0.0357143	0.0382653
ms_809VdCeleF	0.0535714	0.0535714	0.0535714	0.0561224	0.0561224	0.0535714	0.0535714	0.0484694	0.0535714	0.0561224	0.0535714	0.0408163	0.0433673	0.0459184	0.0408163	0.0408163	0.0408163	0.0408163	0.0433673	0.0433673	0.0433673	0.0433673	0.0408163	0.0408163	0.0382653	0.0433673	0.0408163	0.0408163	0.0433673	0.0408163	0.0433673	0.0433673	0.0433673	0.0459184	0.0408163	0.0433673	0.0408163	0.0408163	0.0433673	0.0408163	0.0433673	0.0433673	0.0433673	0.0433673	0.0408163	0.0382653	0.0382653	0.0382653	0.0408163
ms_813VdCeleF	0.0535714	0.0535714	0.0535714	0.0561224	0.0561224	0.0535714	0.0535714	0.0484694	0.0535714	0.0561224	0.0535714	0.0408163	0.0433673	0.0459184	0.0408163	0.0408163	0.0408163	0.0408163	0.0433673	0.0433673	0.0433673	0.0433673	0.0408163	0.0408163	0.0382653	0.0433673	0.0408163	0.0408163	0.0433673	0.0408163	0.0433673	0.0433673	0.0433673	0.0459184	0.0408163	0.0433673	0.0408163	0.0408163	0.0433673	0.0408163	0.0433673	0.0433673	0.0433673	0.0433673	0.0408163	0.0382653	0.0382653	0.0382653	0.0408163
ms_814VdCeleF	0.0561224	0.0561224	0.0561224	0.0586735	0.0586735	0.0561224	0.0561224	0.0510204	0.0561224	0.0586735	0.0561224	0.0382653	0.0408163	0.0433673	0.0382653	0.0382653	0.0382653	0.0382653	0.0408163	0.0408163	0.0408163	0.0408163	0.0382653	0.0382653	0.0357143	0.0408163	0.0382653	0.0382653	0.0408163	0.0382653	0.0408163	0.0408163	0.0408163	0.0433673	0.0382653	0.0408163	0.0382653	0.0382653	0.0408163	0.0382653	0.0408163	0.0408163	0.0408163	0.0408163	0.0382653	0.0408163	0.0408163	0.0408163	0.0433673
ms_818VdCeleF	0.0535714	0.0535714	0.0535714	0.0561224	0.0561224	0.0535714	0.0535714	0.0484694	0.0535714	0.0561224	0.0535714	0.0408163	0.0433673	0.0459184	0.0408163	0.0408163	0.0408163	0.0408163	0.0433673	0.0433673	0.0433673	0.0433673	0.0408163	0.0408163	0.0382653	0.0433673	0.0408163	0.0408163	0.0433673	0.0408163	0.0433673	0.0433673	0.0433673	0.0459184	0.0408163	0.0433673	0.0408163	0.0408163	0.0433673	0.0408163	0.0433673	0.0433673	0.0433673	0.0433673	0.0408163	0.0382653	0.0382653	0.0382653	0.0408163
ms_903VdCeleF	0.0586735	0.0586735	0.0586735	0.0612245	0.0612245	0.0586735	0.0586735	0.0535714	0.0586735	0.0612245	0.0586735	0.0408163	0.0433673	0.0459184	0.0408163	0.0408163	0.0408163	0.0408163	0.0433673	0.0433673	0.0433673	0.0433673	0.0408163	0.0408163	0.0382653	0.0433673	0.0408163	0.0408163	0.0433673	0.0408163	0.0433673	0.0433673	0.0433673	0.0459184	0.0408163	0.0433673	0.0408163	0.0408163	0.0433673	0.0408163	0.0433673	0.0433673	0.0433673	0.0433673	0.0408163	0.0433673	0.0433673	0.0433673	0.0459184
ms_904VdCeleF	0.0510204	0.0510204	0.0510204	0.0535714	0.0535714	0.0510204	0.0510204	0.0459184	0.0510204	0.0535714	0.0510204	0.0382653	0.0408163	0.0433673	0.0382653	0.0382653	0.0382653	0.0382653	0.0408163	0.0408163	0.0408163	0.0408163	0.0382653	0.0382653	0.0357143	0.0408163	0.0382653	0.0382653	0.0408163	0.0382653	0.0408163	0.0408163	0.0408163	0.0433673	0.0382653	0.0408163	0.0382653	0.0382653	0.0408163	0.0382653	0.0408163	0.0408163	0.0408163	0.0408163	0.0382653	0.0357143	0.0357143	0.0357143	0.0382653
ms_913VdCeleF	0.0510204	0.0510204	0.0510204	0.0535714	0.0535714	0.0510204	0.0510204	0.0459184	0.0510204	0.0535714	0.0510204	0.0408163	0.0433673	0.0459184	0.0408163	0.0408163	0.0408163	0.0408163	0.0433673	0.0433673	0.0433673	0.0433673	0.0408163	0.0408163	0.0382653	0.0433673	0.0408163	0.0408163	0.0433673	0.0408163	0.0433673	0.0433673	0.0433673	0.0459184	0.0408163	0.0433673	0.0408163	0.0408163	0.0433673	0.0408163	0.0433673	0.0433673	0.0433673	0.0433673	0.0408163	0.0357143	0.0357143	0.0357143	0.0382653
ms_921VdCeleF	0.0535714	0.0535714	0.0535714	0.0561224	0.0561224	0.0535714	0.0535714	0.0484694	0.0535714	0.0561224	0.0535714	0.0382653	0.0408163	0.0433673	0.0382653	0.0382653	0.0382653	0.0382653	0.0408163	0.0408163	0.0408163	0.0408163	0.0382653	0.0382653	0.0357143	0.0408163	0.0382653	0.0382653	0.0408163	0.0382653	0.0408163	0.0408163	0.0408163	0.0433673	0.0382653	0.0408163	0.0382653	0.0382653	0.0408163	0.0382653	0.0408163	0.0408163	0.0408163	0.0408163	0.0382653	0.0382653	0.0382653	0.0382653	0.0408163
ms_922VdCeleF	0.0510204	0.0510204	0.0510204	0.0535714	0.0535714	0.0510204	0.0510204	0.0459184	0.0510204	0.0535714	0.0510204	0.0408163	0.0433673	0.0459184	0.0408163	0.0408163	0.0408163	0.0408163	0.0433673	0.0433673	0.0433673	0.0433673	0.0408163	0.0408163	0.0382653	0.0433673	0.0408163	0.0408163	0.0433673	0.0408163	0.0433673	0.0433673	0.0433673	0.0459184	0.0408163	0.0433673	0.0408163	0.0408163	0.0433673	0.0408163	0.0433673	0.0433673	0.0433673	0.0433673	0.0408163	0.0357143	0.0357143	0.0357143	0.0382653
ms1003VdAudeF	0.0510204	0.0510204	0.0510204	0.0535714	0.0535714	0.0510204	0.0510204	0.0459184	0.0510204	0.0535714	0.0510204	0.0382653	0.0408163	0.0433673	0.0382653	0.0382653	0.0382653	0.0382653	0.0408163	0.0408163	0.0408163	0.0408163	0.0382653	0.0382653	0.0357143	0.0408163	0.0382653	0.0382653	0.0408163	0.0382653	0.0408163	0.0408163	0.0408163	0.0433673	0.0382653	0.0408163	0.0382653	0.0382653	0.0408163	0.0382653	0.0408163	0.0408163	0.0408163	0.0408163	0.0382653	0.0357143	0.0357143	0.0357143	0.0382653
ms1035VdAudeF	0.0535714	0.0535714	0.0535714	0.0561224	0.0561224	0.0535714	0.0535714	0.0484694	0.0535714	0.0561224	0.0535714	0.0408163	0.0433673	0.0459184	0.0408163	0.0408163	0.0408163	0.0408163	0.0433673	0.0433673	0.0433673	0.0433673	0.0408163	0.0408163	0.0382653	0.0433673	0.0408163	0.0408163	0.0433673	0.0408163	0.0433673	0.0433673	0.0433673	0.0459184	0.0408163	0.0433673	0.0408163	0.0408163	0.0433673	0.0408163	0.0433673	0.0433673	0.0433673	0.0433673	0.0408163	0.0382653	0.0382653	0.0382653	0.0408163
ms1105VdLlobrE	0.0510204	0.0510204	0.0510204	0.0535714	0.0535714	0.0510204	0.0510204	0.0459184	0.0510204	0.0535714	0.0510204	0.0382653	0.0408163	0.0433673	0.0382653	0.0382653	0.0382653	0.0382653	0.0408163	0.0408163	0.0408163	0.0408163	0.0382653	0.0382653	0.0357143	0.0408163	0.0382653	0.0382653	0.0408163	0.0382653	0.0408163	0.0408163	0.0408163	0.0433673	0.0382653	0.0408163	0.0382653	0.0382653	0.0408163	0.0382653	0.0408163	0.0408163	0.0408163	0.0408163	0.0382653	0.0357143	0.0357143	0.0357143	0.0382653
ms1109VdLlobrE	0.0561224	0.0561224	0.0561224	0.0586735	0.0586735	0.0561224	0.0561224	0.0510204	0.0561224	0.0586735	0.0561224	0.0382653	0.0408163	0.0433673	0.0382653	0.0382653	0.0382653	0.0382653	0.0408163	0.0408163	0.0408163	0.0408163	0.0382653	0.0382653	0.0357143	0.0408163	0.0382653	0.0382653	0.0408163	0.0382653	0.0408163	0.0408163	0.0408163	0.0433673	0.0382653	0.0408163	0.0382653	0.0382653	0.0408163	0.0382653	0.0408163	0.0408163	0.0408163	0.0408163	0.0382653	0.0408163	0.0408163	0.0408163	0.0433673
ms1117VdLlobrE	0.0561224	0.0561224	0.0561224	0.0586735	0.0586735	0.0561224	0.0561224	0.0510204	0.0561224	0.0586735	0.0561224	0.0382653	0.0408163	0.0433673	0.0382653	0.0382653	0.0382653	0.0382653	0.0408163	0.0408163	0.0408163	0.0408163	0.0382653	0.0382653	0.0357143	0.0408163	0.0382653	0.0382653	0.0408163	0.0382653	0.0408163	0.0408163	0.0408163	0.0433673	0.0382653	0.0408163	0.0382653	0.0382653	0.0408163	0.0382653	0.0408163	0.0408163	0.0408163	0.0408163	0.0382653	0.0408163	0.0408163	0.0408163	0.0433673
ms1226GdlJonteF	0.0535714	0.0535714	0.0535714	0.0561224	0.0561224	0.0535714	0.0535714	0.0484694	0.0535714	0.0561224	0.0535714	0.0408163	0.0433673	0.0459184	0.0408163	0.0408163	0.0408163	0.0408163	0.0433673	0.0433673	0.0433673	0.0433673	0.0408163	0.0408163	0.0382653	0.0433673	0.0408163	0.0408163	0.0433673	0.0408163	0.0433673	0.0433673	0.0433673	0.0459184	0.0408163	0.0433673	0.0408163	0.0408163	0.0433673	0.0408163	0.0433673	0.0433673	0.0433673	0.0433673	0.0408163	0.0382653	0.0382653	0.0382653	0.0408163
ms1228GdlJonteF	0.0510204	0.0510204	0.0510204	0.0535714	0.0535714	0.0510204	0.0510204	0.0459184	0.0510204	0.0535714	0.0510204	0.0408163	0.0433673	0.0459184	0.0408163	0.0408163	0.0408163	0.0408163	0.0433673	0.0433673	0.0433673	0.0433673	0.0408163	0.0408163	0.0382653	0.0433673	0.0408163	0.0408163	0.0433673	0.0408163	0.0433673	0.0433673	0.0433673	0.0459184	0.0408163	0.0433673	0.0408163	0.0408163	0.0433673	0.0408163	0.0433673	0.0433673	0.0433673	0.0433673	0.0408163	0.0357143	0.0357143	0.0357143	0.0382653
ms1302GdlJonteF	0.0510204	0.0510204	0.0510204	0.0535714	0.0535714	0.0510204	0.0510204	0.0459184	0.0510204	0.0535714	0.0510204	0.0408163	0.0433673	0.0459184	0.0408163	0.0408163	0.0408163	0.0408163	0.0433673	0.0433673	0.0433673	0.0433673	0.0408163	0.0408163	0.0382653	0.0433673	0.0408163	0.0408163	0.0433673	0.0408163	0.0433673	0.0433673	0.0433673	0.0459184	0.0408163	0.0433673	0.0408163	0.0408163	0.0433673	0.0408163	0.0433673	0.0433673	0.0433673	0.0433673	0.0408163	0.0357143	0.0357143	0.0357143	0.0382653
ms1303GdlJonteF	0.0510204	0.0510204	0.0510204	0.0535714	0.0535714	0.0510204	0.0510204	0.0459184	0.0510204	0.0535714	0.0510204	0.0408163	0.0433673	0.0459184	0.0408163	0.0408163	0.0408163	0.0408163	0.0433673	0.0433673	0.0433673	0.0433673	0.0408163	0.0408163	0.0382653	0.0433673	0.0408163	0.0408163	0.0433673	0.0408163	0.0433673	0.0433673	0.0433673	0.0459184	0.0408163	0.0433673	0.0408163	0.0408163	0.0433673	0.0408163	0.0433673	0.0433673	0.0433673	0.0433673	0.0408163	0.0357143	0.0357143	0.0357143	0.0382653
ms1305GdlJonteF	0.0535714	0.0535714	0.0535714	0.0561224	0.0561224	0.0535714	0.0535714	0.0484694	0.0535714	0.0561224	0.0535714	0.0433673	0.0459184	0.0484694	0.0433673	0.0433673	0.0433673	0.0433673	0.0459184	0.0459184	0.0459184	0.0459184	0.0433673	0.0433673	0.0408163	0.0459184	0.0433673	0.0382653	0.0459184	0.0433673	0.0459184	0.0459184	0.0459184	0.0484694	0.0433673	0.0459184	0.0433673	0.0433673	0.0459184	0.0433673	0.0459184	0.0459184	0.0459184	0.0459184	0.0433673	0.0382653	0.0382653	0.0382653	0.0408163
ms1308GdlJonteF	0.0510204	0.0510204	0.0510204	0.0535714	0.0535714	0.0510204	0.0510204	0.0459184	0.0510204	0.0535714	0.0510204	0.0408163	0.0433673	0.0459184	0.0408163	0.0408163	0.0408163	0.0408163	0.0433673	0.0433673	0.0433673	0.0433673	0.0408163	0.0408163	0.0382653	0.0433673	0.0408163	0.0408163	0.0433673	0.0408163	0.0433673	0.0433673	0.0433673	0.0459184	0.0408163	0.0433673	0.0408163	0.0408163	0.0433673	0.0408163	0.0433673	0.0433673	0.0433673	0.0433673	0.0408163	0.0357143	0.0357143	0.0357143	0.0382653
ms1314GdlJonteF	0.0510204	0.0510204	0.0510204	0.0535714	0.0535714	0.0510204	0.0510204	0.0459184	0.0510204	0.0535714	0.0510204	0.0408163	0.0433673	0.0459184	0.0408163	0.0408163	0.0408163	0.0408163	0.0433673	0.0433673	0.0433673	0.0433673	0.0408163	0.0408163	0.0382653	0.0433673	0.0408163	0.0408163	0.0433673	0.0408163	0.0433673	0.0433673	0.0433673	0.0459184	0.0408163	0.0433673	0.0408163	0.0408163	0.0433673	0.0408163	0.0433673	0.0433673	0.0433673	0.0433673	0.0408163	0.0357143	0.0357143	0.0357143	0.0382653
ms1315GdlJonteF	0.0535714	0.0535714	0.0535714	0.0561224	0.0561224	0.0535714	0.0535714	0.0484694	0.0535714	0.0561224	0.0535714	0.0433673	0.0459184	0.0484694	0.0433673	0.0433673	0.0433673	0.0433673	0.0459184	0.0459184	0.0459184	0.0459184	0.0433673	0.0433673	0.0408163	0.0459184	0.0433673	0.0433673	0.0433673	0.0433673	0.0459184	0.0459184	0.0459184	0.0484694	0.0433673	0.0459184	0.0433673	0.0433673	0.0459184	0.0433673	0.0459184	0.0459184	0.0459184	0.0459184	0.0433673	0.0382653	0.0382653	0.0382653	0.0408163
ms1701GdlNesqueF	0.0510204	0.0510204	0.0510204	0.0535714	0.0535714	0.0510204	0.0510204	0.0459184	0.0510204	0.0535714	0.0510204	0.0382653	0.0408163	0.0433673	0.0382653	0.0382653	0.0382653	0.0382653	0.0408163	0.0408163	0.0408163	0.0408163	0.0382653	0.0382653	0.0357143	0.0408163	0.0382653	0.0382653	0.0408163	0.0382653	0.0408163	0.0408163	0.0408163	0.0433673	0.0382653	0.0408163	0.0382653	0.0382653	0.0408163	0.0382653	0.0408163	0.0408163	0.0408163	0.0408163	0.0382653	0.0357143	0.0357143	0.0357143	0.0382653
ms1702GdlNesqueF	0.0535714	0.0535714	0.0535714	0.0561224	0.0561224	0.0535714	0.0535714	0.0484694	0.0535714	0.0561224	0.0535714	0.0408163	0.0433673	0.0459184	0.0408163	0.0408163	0.0408163	0.0408163	0.0433673	0.0433673	0.0433673	0.0433673	0.0408163	0.0408163	0.0382653	0.0433673	0.0408163	0.0408163	0.0433673	0.0408163	0.0433673	0.0433673	0.0433673	0.0459184	0.0408163	0.0433673	0.0408163	0.0408163	0.0433673	0.0408163	0.0433673	0.0433673	0.0433673	0.0433673	0.0408163	0.0382653	0.0382653	0.0382653	0.0408163
ms1703GdlNesqueF	0.0535714	0.0535714	0.0535714	0.0561224	0.0561224	0.0535714	0.0535714	0.0484694	0.0535714	0.0561224	0.0535714	0.0408163	0.0433673	0.0459184	0.0408163	0.0408163	0.0408163	0.0408163	0.0433673	0.0433673	0.0433673	0.0433673	0.0408163	0.0408163	0.0382653	0.0433673	0.0408163	0.0408163	0.0433673	0.0408163	0.0433673	0.0433673	0.0433673	0.0459184	0.0408163	0.0433673	0.0408163	0.0408163	0.0433673	0.0408163	0.0433673	0.0433673	0.0433673	0.0433673	0.0408163	0.0382653	0.0382653	0.0382653	0.0408163
ms1704GdlNesqueF	0.0561224	0.0561224	0.0561224	0.0586735	0.0586735	0.0561224	0.0561224	0.0510204	0.0561224	0.0586735	0.0561224	0.0433673	0.0459184	0.0484694	0.0433673	0.0433673	0.0433673	0.0433673	0.0459184	0.0459184	0.0459184	0.0459184	0.0433673	0.0433673	0.0408163	0.0459184	0.0433673	0.0433673	0.0459184	0.0382653	0.0459184	0.0459184	0.0459184	0.0484694	0.0433673	0.0459184	0.0433673	0.0433673	0.0459184	0.0433673	0.0459184	0.0408163	0.0408163	0.0459184	0.0433673	0.0408163	0.0408163	0.0408163	0.0433673
ms1902xxxF	0.0510204	0.0510204	0.0510204	0.0535714	0.0535714	0.0510204	0.0510204	0.0459184	0.0510204	0.0535714	0.0510204	0.0382653	0.0408163	0.0433673	0.0382653	0.0382653	0.0382653	0.0382653	0.0408163	0.0408163	0.0408163	0.0408163	0.0382653	0.0382653	0.0357143	0.0408163	0.0382653	0.0382653	0.0408163	0.0382653	0.0408163	0.0408163	0.0408163	0.0433673	0.0382653	0.0408163	0.0382653	0.0382653	0.0408163	0.0382653	0.0408163	0.0408163	0.0408163	0.0408163	0.0382653	0.0357143	0.0357143	0.0357143	0.0382653
ms1909xxxF	0.0561224	0.0561224	0.0561224	0.0586735	0.0586735	0.0561224	0.0561224	0.0510204	0.0561224	0.0586735	0.0561224	0.0433673	0.0459184	0.0484694	0.0433673	0.0433673	0.0433673	0.0433673	0.0459184	0.0459184	0.0459184	0.0459184	0.0433673	0.0433673	0.0408163	0.0459184	0.0433673	0.0433673	0.0459184	0.0433673	0.0459184	0.0459184	0.0459184	0.0484694	0.0433673	0.0459184	0.0433673	0.0433673	0.0459184	0.0433673	0.0459184	0.0459184	0.0459184	0.0459184	0.0433673	0.0408163	0.0408163	0.0408163	0.0433673
ms1912xxxF	0.0561224	0.0561224	0.0561224	0.0586735	0.0586735	0.0561224	0.0561224	0.0510204	0.0561224	0.0586735	0.0561224	0.0433673	0.0459184	0.0484694	0.0433673	0.0433673	0.0433673	0.0433673	0.0459184	0.0459184	0.0459184	0.0459184	0.0433673	0.0433673	0.0408163	0.0459184	0.0433673	0.0433673	0.0459184	0.0433673	0.0459184	0.0459184	0.0459184	0.0484694	0.0433673	0.0459184	0.0433673	0.0433673	0.0459184	0.0433673	0.0459184	0.0459184	0.0459184	0.0459184	0.0433673	0.0408163	0.0408163	0.0408163	0.0433673
ms2101GordesF	0.0510204	0.0510204	0.0510204	0.0535714	0.0535714	0.0510204	0.0510204	0.0459184	0.0510204	0.0535714	0.0510204	0.0408163	0.0433673	0.0459184	0.0408163	0.0408163	0.0408163	0.0408163	0.0433673	0.0433673	0.0433673	0.0433673	0.0408163	0.0408163	0.0382653	0.0433673	0.0408163	0.0408163	0.0433673	0.0408163	0.0433673	0.0433673	0.0433673	0.0459184	0.0408163	0.0433673	0.0408163	0.0408163	0.0433673	0.0408163	0.0433673	0.0433673	0.0433673	0.0433673	0.0408163	0.0357143	0.0357143	0.0357143	0.0382653
ms2131GordesF	0.0561224	0.0561224	0.0561224	0.0586735	0.0586735	0.0561224	0.0561224	0.0510204	0.0561224	0.0586735	0.0561224	0.0433673	0.0459184	0.0484694	0.0433673	0.0433673	0.0433673	0.0433673	0.0459184	0.0459184	0.0459184	0.0459184	0.0433673	0.0433673	0.0408163	0.0459184	0.0433673	0.0433673	0.0459184	0.0433673	0.0459184	0.0459184	0.0459184	0.0484694	0.0433673	0.0459184	0.0433673	0.0433673	0.0459184	0.0433673	0.0459184	0.0459184	0.0459184	0.0459184	0.0433673	0.0408163	0.0408163	0.0408163	0.0433673
ms2132GordesF	0.0561224	0.0561224	0.0561224	0.0586735	0.0586735	0.0561224	0.0561224	0.0510204	0.0561224	0.0586735	0.0561224	0.0433673	0.0459184	0.0484694	0.0433673	0.0433673	0.0433673	0.0433673	0.0459184	0.0459184	0.0459184	0.0459184	0.0433673	0.0433673	0.0408163	0.0459184	0.0433673	0.0433673	0.0459184	0.0433673	0.0459184	0.0459184	0.0459184	0.0484694	0.0433673	0.0459184	0.0433673	0.0433673	0.0459184	0.0433673	0.0459184	0.0459184	0.0459184	0.0459184	0.0433673	0.0408163	0.0408163	0.0408163	0.0433673
ms2161GordesF	0.0510204	0.0510204	0.0510204	0.0535714	0.0535714	0.0510204	0.0510204	0.0459184	0.0510204	0.0535714	0.0510204	0.0408163	0.0433673	0.0459184	0.0408163	0.0408163	0.0408163	0.0408163	0.0433673	0.0433673	0.0433673	0.0433673	0.0408163	0.0408163	0.0382653	0.0433673	0.0408163	0.0408163	0.0433673	0.0408163	0.0433673	0.0433673	0.0433673	0.0459184	0.0408163	0.0433673	0.0408163	0.0408163	0.0433673	0.0408163	0.0433673	0.0433673	0.0433673	0.0433673	0.0408163	0.0357143	0.0357143	0.0357143	0.0382653
ms2162GordesF	0.0510204	0.0510204	0.0510204	0.0535714	0.0535714	0.0510204	0.0510204	0.0459184	0.0510204	0.0535714	0.0510204	0.0408163	0.0433673	0.0459184	0.0408163	0.0408163	0.0408163	0.0408163	0.0433673	0.0433673	0.0433673	0.0433673	0.0408163	0.0408163	0.0382653	0.0433673	0.0408163	0.0408163	0.0433673	0.0408163	0.0433673	0.0433673	0.0433673	0.0459184	0.0408163	0.0433673	0.0408163	0.0408163	0.0433673	0.0408163	0.0433673	0.0433673	0.0433673	0.0433673	0.0408163	0.0357143	0.0357143	0.0357143	0.0382653
ms2422NaheD	0.0510204	0.0510204	0.0510204	0.0535714	0.0535714	0.0510204	0.0510204	0.0459184	0.0510204	0.0535714	0.0510204	0.0382653	0.0408163	0.0433673	0.0382653	0.0382653	0.0382653	0.0382653	0.0408163	0.0408163	0.0408163	0.0408163	0.0382653	0.0382653	0.0357143	0.0408163	0.0382653	0.0382653	0.0408163	0.0382653	0.0408163	0.0408163	0.0408163	0.0433673	0.0382653	0.0408163	0.0382653	0.0382653	0.0408163	0.0382653	0.0408163	0.0408163	0.0408163	0.0408163	0.0382653	0.0357143	0.0357143	0.0357143	0.0382653
ms2425NaheD	0.0510204	0.0510204	0.0510204	0.0535714	0.0535714	0.0510204	0.0510204	0.0459184	0.0510204	0.0535714	0.0510204	0.0382653	0.0408163	0.0433673	0.0382653	0.0382653	0.0382653	0.0382653	0.0408163	0.0408163	0.0408163	0.0408163	0.0382653	0.0382653	0.0357143	0.0408163	0.0382653	0.0382653	0.0408163	0.0382653	0.0408163	0.0408163	0.0408163	0.0433673	0.0382653	0.0408163	0.0382653	0.0382653	0.0408163	0.0382653	0.0408163	0.0408163	0.0408163	0.0408163	0.0382653	0.0357143	0.0357143	0.0357143	0.0382653
xx_301GdlNesqueF	0.0586735	0.0586735	0.0586735	0.0612245	0.0612245	0.0586735	0.0586735	0.0535714	0.0586735	0.0612245	0.0586735	0.0408163	0.0433673	0.0459184	0.0408163	0.0408163	0.0408163	0.0408163	0.0433673	0.0433673	0.0433673	0.0433673	0.0408163	0.0408163	0.0382653	0.0433673	0.0408163	0.0408163	0.0433673	0.0408163	0.0433673	0.0433673	0.0433673	0.0459184	0.0408163	0.0433673	0.0408163	0.0408163	0.0433673	0.0408163	0.0433673	0.0433673	0.0433673	0.0433673	0.0408163	0.0433673	0.0433673	0.0433673	0.0459184
xx_302GdlNesqueF	0.0535714	0.0535714	0.0535714	0.0561224	0.0561224	0.0510204	0.0510204	0.0510204	0.0510204	0.0535714	0.0510204	0.0433673	0.0459184	0.0484694	0.0433673	0.0433673	0.0433673	0.0433673	0.0459184	0.0459184	0.0459184	0.0459184	0.0433673	0.0433673	0.0408163	0.0459184	0.0433673	0.0433673	0.0459184	0.0433673	0.0459184	0.0459184	0.0459184	0.0484694	0.0433673	0.0459184	0.0433673	0.0433673	0.0459184	0.0433673	0.0459184	0.0459184	0.0459184	0.0459184	0.0433673	0.0408163	0.0408163	0.0408163	0.0433673
xx_303GdlNesqueF	0.0535714	0.0535714	0.0535714	0.0561224	0.0561224	0.0535714	0.0535714	0.0484694	0.0535714	0.0561224	0.0535714	0.0408163	0.0433673	0.0459184	0.0408163	0.0408163	0.0408163	0.0408163	0.0433673	0.0433673	0.0433673	0.0433673	0.0408163	0.0408163	0.0382653	0.0433673	0.0408163	0.0408163	0.0433673	0.0408163	0.0433673	0.0433673	0.0433673	0.0408163	0.0408163	0.0433673	0.0408163	0.0408163	0.0433673	0.0408163	0.0433673	0.0433673	0.0433673	0.0433673	0.0408163	0.0382653	0.0382653	0.0382653	0.0408163
xx_304GdlNesqueF	0.0535714	0.0535714	0.0535714	0.0561224	0.0561224	0.0535714	0.0535714	0.0484694	0.0535714	0.0561224	0.0535714	0.0408163	0.0433673	0.0459184	0.0408163	0.0408163	0.0408163	0.0408163	0.0433673	0.0433673	0.0433673	0.0433673	0.0408163	0.0408163	0.0382653	0.0433673	0.0408163	0.0408163	0.0433673	0.0408163	0.0433673	0.0433673	0.0433673	0.0408163	0.0408163	0.0433673	0.0408163	0.0408163	0.0433673	0.0408163	0.0433673	0.0433673	0.0433673	0.0433673	0.0408163	0.0382653	0.0382653	0.0382653	0.0408163
xx_305GdlNesqueF	0.0535714	0.0535714	0.0535714	0.0561224	0.0561224	0.0535714	0.0535714	0.0484694	0.0535714	0.0561224	0.0535714	0.0408163	0.0433673	0.0459184	0.0408163	0.0408163	0.0408163	0.0408163	0.0433673	0.0433673	0.0433673	0.0433673	0.0408163	0.0408163	0.0382653	0.0433673	0.0408163	0.0408163	0.0433673	0.0408163	0.0433673	0.0433673	0.0433673	0.0408163	0.0408163	0.0433673	0.0408163	0.0408163	0.0433673	0.0408163	0.0433673	0.0433673	0.0433673	0.0433673	0.0408163	0.0382653	0.0382653	0.0382653	0.0408163
xx_307GdlNesqueF	0.0510204	0.0510204	0.0510204	0.0535714	0.0535714	0.0510204	0.0510204	0.0459184	0.0510204	0.0535714	0.0510204	0.0382653	0.0408163	0.0433673	0.0382653	0.0382653	0.0382653	0.0382653	0.0408163	0.0408163	0.0408163	0.0408163	0.0382653	0.0382653	0.0357143	0.0408163	0.0382653	0.0382653	0.0408163	0.0382653	0.0408163	0.0408163	0.0408163	0.0433673	0.0382653	0.0408163	0.0382653	0.0382653	0.0408163	0.0382653	0.0408163	0.0408163	0.0408163	0.0408163	0.0382653	0.0357143	0.0357143	0.0357143	0.0382653
xx_308GdlNesqueF	0.0510204	0.0510204	0.0510204	0.0535714	0.0535714	0.0510204	0.0510204	0.0459184	0.0510204	0.0535714	0.0510204	0.0382653	0.0408163	0.0433673	0.0382653	0.0382653	0.0382653	0.0382653	0.0408163	0.0408163	0.0408163	0.0408163	0.0382653	0.0382653	0.0357143	0.0408163	0.0382653	0.0382653	0.0408163	0.0382653	0.0408163	0.0408163	0.0408163	0.0433673	0.0382653	0.0408163	0.0382653	0.0382653	0.0408163	0.0382653	0.0408163	0.0408163	0.0408163	0.0408163	0.0382653	0.0357143	0.0357143	0.0357143	0.0382653
xx_309GdlNesqueF	0.0510204	0.0510204	0.0510204	0.0535714	0.0535714	0.0510204	0.0510204	0.0459184	0.0510204	0.0535714	0.0510204	0.0382653	0.0408163	0.0433673	0.0382653	0.0382653	0.0382653	0.0382653	0.0408163	0.0408163	0.0408163	0.0408163	0.0382653	0.0382653	0.0357143	0.0408163	0.0382653	0.0382653	0.0408163	0.0382653	0.0408163	0.0408163	0.0408163	0.0433673	0.0382653	0.0408163	0.0382653	0.0382653	0.0408163	0.0382653	0.0408163	0.0408163	0.0408163	0.0408163	0.0382653	0.0357143	0.0357143	0.0357143	0.0382653
xx_311GdlNesqueF	0.0510204	0.0510204	0.0510204	0.0535714	0.0535714	0.0510204	0.0510204	0.0459184	0.0510204	0.0535714	0.0510204	0.0382653	0.0408163	0.0433673	0.0382653	0.0382653	0.0382653	0.0382653	0.0408163	0.0408163	0.0408163	0.0408163	0.0382653	0.0382653	0.0357143	0.0408163	0.0382653	0.0382653	0.0408163	0.0382653	0.0408163	0.0408163	0.0408163	0.0433673	0.0382653	0.0408163	0.0382653	0.0382653	0.0408163	0.0382653	0.0408163	0.0408163	0.0408163	0.0408163	0.0382653	0.0357143	0.0357143	0.0357143	0.0382653
xx_315GdlNesqueF	0.0510204	0.0510204	0.0510204	0.0535714	0.0535714	0.0510204	0.0510204	0.0459184	0.0510204	0.0535714	0.0510204	0.0382653	0.0408163	0.0433673	0.0382653	0.0382653	0.0382653	0.0382653	0.0408163	0.0408163	0.0408163	0.0408163	0.0382653	0.0382653	0.0357143	0.0408163	0.0382653	0.0382653	0.0408163	0.0382653	0.0408163	0.0408163	0.0408163	0.0433673	0.0382653	0.0408163	0.0382653	0.0382653	0.0408163	0.0382653	0.0408163	0.0408163	0.0408163	0.0408163	0.0382653	0.0357143	0.0357143	0.0357143	0.0382653
xx_503GdTarnF	0.0510204	0.0510204	0.0510204	0.0535714	0.0535714	0.0510204	0.0510204	0.0459184	0.0510204	0.0535714	0.0510204	0.0408163	0.0433673	0.0459184	0.0408163	0.0408163	0.0408163	0.0408163	0.0433673	0.0433673	0.0433673	0.0433673	0.0408163	0.0408163	0.0382653	0.0433673	0.0408163	0.0408163	0.0433673	0.0408163	0.0433673	0.0433673	0.0433673	0.0459184	0.0408163	0.0433673	0.0408163	0.0408163	0.0433673	0.0408163	0.0433673	0.0433673	0.0433673	0.0433673	0.0408163	0.0357143	0.0357143	0.0357143	0.0382653
xx_504GdTarnF	0.0510204	0.0510204	0.0510204	0.0535714	0.0535714	0.0510204	0.0510204	0.0459184	0.0510204	0.0535714	0.0510204	0.0408163	0.0433673	0.0459184	0.0408163	0.0408163	0.0408163	0.0408163	0.0433673	0.0433673	0.0433673	0.0433673	0.0408163	0.0408163	0.0382653	0.0433673	0.0408163	0.0408163	0.0433673	0.0408163	0.0433673	0.0433673	0.0433673	0.0459184	0.0408163	0.0433673	0.0408163	0.0408163	0.0433673	0.0408163	0.0433673	0.0433673	0.0433673	0.0433673	0.0408163	0.0357143	0.0357143	0.0357143	0.0382653
xx_505GdTarnF	0.0510204	0.0510204	0.0510204	0.0535714	0.0535714	0.0510204	0.0510204	0.0459184	0.0510204	0.0535714	0.0510204	0.0408163	0.0433673	0.0459184	0.0408163	0.0408163	0.0408163	0.0408163	0.0433673	0.0433673	0.0433673	0.0433673	0.0408163	0.0408163	0.0382653	0.0433673	0.0408163	0.0408163	0.0433673	0.0408163	0.0433673	0.0433673	0.0433673	0.0459184	0.0408163	0.0433673	0.0408163	0.0408163	0.0433673	0.0408163	0.0433673	0.0433673	0.0433673	0.0433673	0.0408163	0.0357143	0.0357143	0.0357143	0.0382653
xx_506GdTarnF	0.0510204	0.0510204	0.0510204	0.0535714	0.0535714	0.0510204	0.0510204	0.0459184	0.0510204	0.0535714	0.0510204	0.0408163	0.0433673	0.0459184	0.0408163	0.0408163	0.0408163	0.0408163	0.0433673	0.0433673	0.0433673	0.0433673	0.0408163	0.0408163	0.0382653	0.0433673	0.0408163	0.0408163	0.0433673	0.0408163	0.0433673	0.0433673	0.0433673	0.0459184	0.0408163	0.0433673	0.0408163	0.0408163	0.0433673	0.0408163	0.0433673	0.0433673	0.0433673	0.0433673	0.0408163	0.0357143	0.0357143	0.0357143	0.0382653
xx_507GdTarnF	0.0510204	0.0510204	0.0510204	0.0535714	0.0535714	0.0510204	0.0510204	0.0459184	0.0510204	0.0535714	0.0510204	0.0408163	0.0433673	0.0459184	0.0408163	0.0408163	0.0408163	0.0408163	0.0433673	0.0433673	0.0433673	0.0433673	0.0408163	0.0408163	0.0382653	0.0433673	0.0408163	0.0408163	0.0433673	0.0408163	0.0433673	0.0433673	0.0433673	0.0459184	0.0408163	0.0433673	0.0408163	0.0408163	0.0433673	0.0408163	0.0433673	0.0433673	0.0433673	0.0433673	0.0408163	0.0357143	0.0357143	0.0357143	0.0382653
xx_509GdTarnF	0.0561224	0.0561224	0.0561224	0.0586735	0.0586735	0.0561224	0.0561224	0.0510204	0.0561224	0.0586735	0.0561224	0.0408163	0.0433673	0.0459184	0.0408163	0.0408163	0.0408163	0.0408163	0.0433673	0.0433673	0.0433673	0.0433673	0.0408163	0.0433673	0.0382653	0.0459184	0.0408163	0.0408163	0.0433673	0.0408163	0.0433673	0.0433673	0.0433673	0.0459184	0.0408163	0.0433673	0.0408163	0.0408163	0.0433673	0.0408163	0.0433673	0.0433673	0.0433673	0.0433673	0.0408163	0.0408163	0.0408163	0.0408163	0.0433673
xx_511GdTarnF	0.0586735	0.0586735	0.0586735	0.0612245	0.0612245	0.0586735	0.0586735	0.0535714	0.0586735	0.0612245	0.0586735	0.0484694	0.0510204	0.0535714	0.0484694	0.0484694	0.0484694	0.0484694	0.0510204	0.0510204	0.0510204	0.0510204	0.0484694	0.0510204	0.0459184	0.0535714	0.0484694	0.0484694	0.0510204	0.0484694	0.0510204	0.0510204	0.0510204	0.0535714	0.0484694	0.0510204	0.0484694	0.0484694	0.0510204	0.0484694	0.0510204	0.0510204	0.0510204	0.0510204	0.0484694	0.0433673	0.0433673	0.0433673	0.0459184
hy_102Iran	0.0484694	0.0484694	0.0484694	0.0510204	0.0510204	0.0484694	0.0484694	0.0484694	0.0484694	0.0510204	0.0484694	0.0357143	0.0382653	0.0408163	0.0357143	0.0357143	0.0357143	0.0357143	0.0382653	0.0382653	0.0382653	0.0382653	0.0357143	0.0382653	0.0331633	0.0408163	0.0357143	0.0357143	0.0382653	0.0357143	0.0382653	0.0382653	0.0382653	0.0408163	0.0357143	0.0382653	0.0357143	0.0357143	0.0382653	0.0357143	0.0382653	0.0382653	0.0382653	0.0382653	0.0357143	0.0382653	0.0382653	0.0382653	0.0408163
hy_110Iran	0.0484694	0.0484694	0.0484694	0.0510204	0.0510204	0.0484694	0.0484694	0.0484694	0.0484694	0.0510204	0.0484694	0.0357143	0.0382653	0.0408163	0.0357143	0.0357143	0.0357143	0.0357143	0.0382653	0.0382653	0.0382653	0.0382653	0.0357143	0.0382653	0.0331633	0.0408163	0.0357143	0.0357143	0.0382653	0.0357143	0.0382653	0.0382653	0.0382653	0.0408163	0.0357143	0.0382653	0.0357143	0.0357143	0.0382653	0.0357143	0.0382653	0.0382653	0.0382653	0.0382653	0.0357143	0.0382653	0.0382653	0.0382653	0.0408163
hy_133Iran	0.0561224	0.0561224	0.0561224	0.0586735	0.0586735	0.0561224	0.0561224	0.0561224	0.0561224	0.0586735	0.0561224	0.0382653	0.0408163	0.0433673	0.0382653	0.0382653	0.0382653	0.0382653	0.0408163	0.0408163	0.0408163	0.0408163	0.0382653	0.0408163	0.0357143	0.0433673	0.0382653	0.0382653	0.0408163	0.0382653	0.0408163	0.0408163	0.0408163	0.0433673	0.0382653	0.0408163	0.0382653	0.0382653	0.0408163	0.0382653	0.0408163	0.0408163	0.0408163	0.0408163	0.0382653	0.0459184	0.0459184	0.0459184	0.0484694
hy_153Iran	0.0535714	0.0535714	0.0535714	0.0561224	0.0561224	0.0535714	0.0535714	0.0535714	0.0535714	0.0561224	0.0535714	0.0357143	0.0382653	0.0408163	0.0357143	0.0357143	0.0357143	0.0357143	0.0382653	0.0382653	0.0382653	0.0382653	0.0357143	0.0382653	0.0331633	0.0408163	0.0357143	0.0357143	0.0382653	0.0357143	0.0382653	0.0382653	0.0382653	0.0408163	0.0357143	0.0382653	0.0357143	0.0357143	0.0382653	0.0357143	0.0382653	0.0382653	0.0382653	0.0382653	0.0357143	0.0433673	0.0433673	0.0433673	0.0459184
ib_108AlpadGEO	0.0612245	0.0612245	0.0612245	0.0637755	0.0637755	0.0612245	0.0612245	0.0612245	0.0612245	0.0637755	0.0612245	0.0484694	0.0510204	0.0535714	0.0484694	0.0484694	0.0484694	0.0484694	0.0510204	0.0510204	0.0510204	0.0510204	0.0484694	0.0510204	0.0459184	0.0535714	0.0484694	0.0484694	0.0510204	0.0484694	0.0510204	0.0510204	0.0510204	0.0535714	0.0484694	0.0510204	0.0484694	0.0484694	0.0510204	0.0484694	0.0510204	0.0510204	0.0510204	0.0510204	0.0484694	0.0510204	0.0510204	0.0510204	0.0535714
ib_111AlpadGEO	0.0612245	0.0612245	0.0612245	0.0637755	0.0637755	0.0612245	0.0612245	0.0612245	0.0612245	0.0637755	0.0612245	0.0484694	0.0510204	0.0535714	0.0484694	0.0484694	0.0484694	0.0484694	0.0510204	0.0510204	0.0510204	0.0510204	0.0484694	0.0510204	0.0459184	0.0535714	0.0484694	0.0484694	0.0510204	0.0484694	0.0510204	0.0510204	0.0510204	0.0535714	0.0484694	0.0510204	0.0484694	0.0484694	0.0510204	0.0484694	0.0510204	0.0510204	0.0510204	0.0510204	0.0484694	0.0510204	0.0510204	0.0510204	0.0535714
ib_113AlpadGEO	0.0586735	0.0586735	0.0586735	0.0612245	0.0612245	0.0586735	0.0586735	0.0586735	0.0586735	0.0612245	0.0586735	0.0459184	0.0484694	0.0510204	0.0459184	0.0459184	0.0459184	0.0459184	0.0484694	0.0484694	0.0484694	0.0484694	0.0459184	0.0484694	0.0433673	0.0510204	0.0459184	0.0459184	0.0484694	0.0459184	0.0484694	0.0484694	0.0484694	0.0510204	0.0459184	0.0484694	0.0459184	0.0459184	0.0484694	0.0459184	0.0484694	0.0484694	0.0484694	0.0484694	0.0459184	0.0484694	0.0484694	0.0484694	0.0510204
ib_117AlpadGEO	0.0586735	0.0586735	0.0586735	0.0612245	0.0612245	0.0586735	0.0586735	0.0586735	0.0586735	0.0612245	0.0586735	0.0459184	0.0484694	0.0510204	0.0459184	0.0459184	0.0459184	0.0459184	0.0484694	0.0484694	0.0484694	0.0484694	0.0459184	0.0484694	0.0433673	0.0510204	0.0459184	0.0459184	0.0484694	0.0459184	0.0484694	0.0484694	0.0484694	0.0510204	0.0459184	0.0484694	0.0459184	0.0459184	0.0484694	0.0459184	0.0484694	0.0484694	0.0484694	0.0484694	0.0459184	0.0484694	0.0484694	0.0484694	0.0510204
ib_201VashlGEO	0.0586735	0.0586735	0.0586735	0.0612245	0.0612245	0.0586735	0.0586735	0.0586735	0.0586735	0.0612245	0.0586735	0.0459184	0.0484694	0.0510204	0.0459184	0.0459184	0.0459184	0.0459184	0.0484694	0.0484694	0.0484694	0.0484694	0.0459184	0.0484694	0.0433673	0.0510204	0.0459184	0.0459184	0.0484694	0.0459184	0.0484694	0.0484694	0.0484694	0.0510204	0.0459184	0.0484694	0.0459184	0.0459184	0.0484694	0.0459184	0.0484694	0.0484694	0.0484694	0.0484694	0.0459184	0.0484694	0.0484694	0.0484694	0.0510204
ib_203VashlGEO	0.0586735	0.0586735	0.0586735	0.0612245	0.0612245	0.0586735	0.0586735	0.0586735	0.0586735	0.0612245	0.0586735	0.0459184	0.0484694	0.0510204	0.0459184	0.0459184	0.0459184	0.0459184	0.0484694	0.0484694	0.0484694	0.0484694	0.0459184	0.0484694	0.0433673	0.0510204	0.0459184	0.0459184	0.0484694	0.0459184	0.0484694	0.0484694	0.0484694	0.0510204	0.0459184	0.0484694	0.0459184	0.0459184	0.0484694	0.0459184	0.0484694	0.0484694	0.0484694	0.0484694	0.0459184	0.0484694	0.0484694	0.0484694	0.0510204
ib_238VashlGEO	0.0586735	0.0586735	0.0586735	0.0612245	0.0612245	0.0586735	0.0586735	0.0586735	0.0586735	0.0612245	0.0586735	0.0459184	0.0484694	0.0510204	0.0459184	0.0459184	0.0459184	0.0459184	0.0484694	0.0484694	0.0484694	0.0484694	0.0459184	0.0484694	0.0433673	0.0510204	0.0459184	0.0459184	0.0484694	0.0459184	0.0484694	0.0484694	0.0484694	0.0510204	0.0459184	0.0484694	0.0459184	0.0459184	0.0484694	0.0459184	0.0484694	0.0484694	0.0484694	0.0484694	0.0459184	0.0484694	0.0484694	0.0484694	0.0510204
ib_303NorawARM	0.0612245	0.0612245	0.0612245	0.0637755	0.0637755	0.0612245	0.0612245	0.0612245	0.0612245	0.0637755	0.0612245	0.0484694	0.0510204	0.0535714	0.0484694	0.0484694	0.0484694	0.0484694	0.0510204	0.0510204	0.0510204	0.0510204	0.0484694	0.0510204	0.0459184	0.0535714	0.0484694	0.0484694	0.0510204	0.0484694	0.0510204	0.0510204	0.0510204	0.0535714	0.0484694	0.0510204	0.0484694	0.0484694	0.0510204	0.0484694	0.0510204	0.0510204	0.0510204	0.0510204	0.0484694	0.0510204	0.0510204	0.0510204	0.0535714
ib_307NorawARM	0.0586735	0.0586735	0.0586735	0.0612245	0.0612245	0.0586735	0.0586735	0.0586735	0.0586735	0.0612245	0.0586735	0.0459184	0.0484694	0.0510204	0.0459184	0.0459184	0.0459184	0.0459184	0.0484694	0.0484694	0.0484694	0.0484694	0.0459184	0.0484694	0.0433673	0.0510204	0.0459184	0.0459184	0.0484694	0.0459184	0.0484694	0.0484694	0.0484694	0.0510204	0.0459184	0.0484694	0.0459184	0.0459184	0.0484694	0.0459184	0.0484694	0.0484694	0.0484694	0.0484694	0.0459184	0.0484694	0.0484694	0.0484694	0.0510204
ib_402AlpadGEO	0.0612245	0.0612245	0.0612245	0.0637755	0.0637755	0.0612245	0.0612245	0.0612245	0.0612245	0.0637755	0.0612245	0.0484694	0.0510204	0.0535714	0.0484694	0.0484694	0.0484694	0.0484694	0.0510204	0.0510204	0.0510204	0.0510204	0.0484694	0.0510204	0.0459184	0.0535714	0.0484694	0.0484694	0.0510204	0.0484694	0.0510204	0.0510204	0.0510204	0.0535714	0.0484694	0.0510204	0.0484694	0.0484694	0.0510204	0.0484694	0.0510204	0.0510204	0.0510204	0.0510204	0.0484694	0.0510204	0.0510204	0.0510204	0.0535714
ib_403AlpadGEO	0.0637755	0.0637755	0.0637755	0.0637755	0.0637755	0.0637755	0.0637755	0.0637755	0.0637755	0.0663265	0.0637755	0.0510204	0.0535714	0.0561224	0.0510204	0.0510204	0.0510204	0.0510204	0.0535714	0.0535714	0.0535714	0.0535714	0.0510204	0.0535714	0.0484694	0.0561224	0.0510204	0.0510204	0.0535714	0.0459184	0.0535714	0.0535714	0.0535714	0.0561224	0.0510204	0.0535714	0.0510204	0.0510204	0.0535714	0.0510204	0.0535714	0.0484694	0.0484694	0.0535714	0.0510204	0.0535714	0.0535714	0.0535714	0.0561224
us1104LovecBG	0.0408163	0.0408163	0.0408163	0.0433673	0.0433673	0.0408163	0.0408163	0.0408163	0.0408163	0.0433673	0.0408163	0.0280612	0.0306123	0.0331633	0.0280612	0.0280612	0.0280612	0.0280612	0.0306123	0.0306123	0.0306123	0.0306123	0.0280612	0.0306123	0.0255102	0.0331633	0.0280612	0.0280612	0.0306123	0.0280612	0.0306123	0.0306123	0.0306123	0.0331633	0.0280612	0.0306123	0.0280612	0.0280612	0.0306123	0.0280612	0.0306123	0.0306123	0.0306123	0.0306123	0.0280612	0.0306123	0.0306123	0.0306123	0.0331633
us1109LovecBG	0.0433673	0.0433673	0.0433673	0.0459184	0.0459184	0.0382653	0.0382653	0.0408163	0.0382653	0.0408163	0.0382653	0.0306123	0.0331633	0.0357143	0.0306123	0.0306123	0.0306123	0.0306123	0.0331633	0.0331633	0.0331633	0.0331633	0.0306123	0.0331633	0.0280612	0.0357143	0.0306123	0.0306123	0.0331633	0.0306123	0.0331633	0.0331633	0.0331633	0.0357143	0.0306123	0.0331633	0.0306123	0.0306123	0.0331633	0.0306123	0.0331633	0.0331633	0.0331633	0.0331633	0.0306123	0.0331633	0.0331633	0.0331633	0.0357143
us1113LovecBG	0.0408163	0.0408163	0.0408163	0.0433673	0.0433673	0.0408163	0.0408163	0.0408163	0.0408163	0.0433673	0.0408163	0.0280612	0.0306123	0.0331633	0.0280612	0.0280612	0.0280612	0.0280612	0.0306123	0.0306123	0.0306123	0.0306123	0.0280612	0.0306123	0.0255102	0.0331633	0.0280612	0.0280612	0.0306123	0.0280612	0.0306123	0.0306123	0.0306123	0.0331633	0.0280612	0.0306123	0.0280612	0.0280612	0.0306123	0.0280612	0.0306123	0.0306123	0.0306123	0.0306123	0.0280612	0.0306123	0.0306123	0.0306123	0.0331633
us1117LovecBG	0.0408163	0.0408163	0.0408163	0.0433673	0.0433673	0.0408163	0.0408163	0.0408163	0.0408163	0.0433673	0.0408163	0.0280612	0.0306123	0.0331633	0.0280612	0.0280612	0.0280612	0.0280612	0.0306123	0.0306123	0.0306123	0.0306123	0.0280612	0.0306123	0.0255102	0.0331633	0.0280612	0.0280612	0.0306123	0.0280612	0.0306123	0.0306123	0.0306123	0.0331633	0.0280612	0.0306123	0.0280612	0.0280612	0.0306123	0.0280612	0.0306123	0.0306123	0.0306123	0.0306123	0.0280612	0.0306123	0.0306123	0.0306123	0.0331633
of_110Cyprus	0.0612245	0.0612245	0.0612245	0.0637755	0.0637755	0.0612245	0.0612245	0.0561224	0.0612245	0.0637755	0.0612245	0.0484694	0.0510204	0.0535714	0.0484694	0.0484694	0.0484694	0.0484694	0.0510204	0.0510204	0.0510204	0.0510204	0.0484694	0.0510204	0.0459184	0.0535714	0.0484694	0.0484694	0.0510204	0.0484694	0.0510204	0.0510204	0.0510204	0.0535714	0.0484694	0.0510204	0.0484694	0.0484694	0.0510204	0.0484694	0.0510204	0.0510204	0.0510204	0.0510204	0.0484694	0.0459184	0.0459184	0.0459184	0.0484694
of_135Cyprus	0.0612245	0.0612245	0.0612245	0.0637755	0.0637755	0.0612245	0.0612245	0.0561224	0.0612245	0.0637755	0.0612245	0.0484694	0.0510204	0.0535714	0.0484694	0.0484694	0.0484694	0.0484694	0.0510204	0.0510204	0.0510204	0.0510204	0.0484694	0.0510204	0.0459184	0.0535714	0.0484694	0.0484694	0.0510204	0.0484694	0.0510204	0.0510204	0.0510204	0.0535714	0.0484694	0.0510204	0.0484694	0.0484694	0.0510204	0.0484694	0.0510204	0.0510204	0.0510204	0.0510204	0.0484694	0.0459184	0.0459184	0.0459184	0.0484694
of_137Cyprus	0.0612245	0.0612245	0.0612245	0.0637755	0.0637755	0.0612245	0.0612245	0.0561224	0.0612245	0.0637755	0.0612245	0.0484694	0.0510204	0.0535714	0.0484694	0.0484694	0.0484694	0.0484694	0.0510204	0.0510204	0.0510204	0.0510204	0.0484694	0.0510204	0.0459184	0.0535714	0.0484694	0.0484694	0.0510204	0.0484694	0.0510204	0.0510204	0.0510204	0.0535714	0.0484694	0.0510204	0.0484694	0.0484694	0.0510204	0.0484694	0.0510204	0.0510204	0.0510204	0.0510204	0.0484694	0.0459184	0.0459184	0.0459184	0.0484694
of_138Cyprus	0.0612245	0.0612245	0.0612245	0.0637755	0.0637755	0.0612245	0.0612245	0.0561224	0.0612245	0.0637755	0.0612245	0.0484694	0.0510204	0.0535714	0.0484694	0.0484694	0.0484694	0.0484694	0.0510204	0.0510204	0.0510204	0.0510204	0.0484694	0.0510204	0.0459184	0.0535714	0.0484694	0.0484694	0.0510204	0.0484694	0.0510204	0.0510204	0.0510204	0.0535714	0.0484694	0.0510204	0.0484694	0.0484694	0.0510204	0.0484694	0.0510204	0.0510204	0.0510204	0.0510204	0.0484694	0.0459184	0.0459184	0.0459184	0.0484694
of_215Syria_opGT	0.0561224	0.0561224	0.0561224	0.0586735	0.0586735	0.0561224	0.0561224	0.0561224	0.0561224	0.0586735	0.0561224	0.0433673	0.0459184	0.0484694	0.0433673	0.0433673	0.0433673	0.0433673	0.0459184	0.0459184	0.0459184	0.0459184	0.0433673	0.0459184	0.0408163	0.0484694	0.0433673	0.0433673	0.0459184	0.0433673	0.0459184	0.0459184	0.0459184	0.0484694	0.0433673	0.0459184	0.0433673	0.0433673	0.0459184	0.0433673	0.0459184	0.0459184	0.0459184	0.0459184	0.0433673	0.0408163	0.0408163	0.0408163	0.0433673
of_217Syria_ofGT	0.0612245	0.0612245	0.0612245	0.0637755	0.0637755	0.0612245	0.0612245	0.0561224	0.0612245	0.0637755	0.0612245	0.0484694	0.0510204	0.0535714	0.0484694	0.0484694	0.0484694	0.0484694	0.0510204	0.0510204	0.0510204	0.0510204	0.0484694	0.0510204	0.0459184	0.0535714	0.0484694	0.0484694	0.0510204	0.0484694	0.0510204	0.0510204	0.0510204	0.0535714	0.0484694	0.0510204	0.0484694	0.0484694	0.0510204	0.0484694	0.0510204	0.0510204	0.0510204	0.0510204	0.0484694	0.0459184	0.0459184	0.0459184	0.0484694
of_226Syria_ofGT	0.0637755	0.0637755	0.0637755	0.0663265	0.0663265	0.0637755	0.0637755	0.0586735	0.0637755	0.0663265	0.0637755	0.0510204	0.0535714	0.0561224	0.0510204	0.0510204	0.0510204	0.0510204	0.0535714	0.0535714	0.0535714	0.0535714	0.0510204	0.0535714	0.0484694	0.0561224	0.0510204	0.0510204	0.0535714	0.0510204	0.0535714	0.0535714	0.0535714	0.0561224	0.0510204	0.0535714	0.0510204	0.0510204	0.0535714	0.0510204	0.0535714	0.0535714	0.0535714	0.0535714	0.0510204	0.0484694	0.0484694	0.0484694	0.0510204
sv_102KourCrete	0.0586735	0.0586735	0.0586735	0.0612245	0.0612245	0.0586735	0.0586735	0.0535714	0.0586735	0.0612245	0.0586735	0.0459184	0.0484694	0.0510204	0.0459184	0.0459184	0.0459184	0.0459184	0.0484694	0.0484694	0.0484694	0.0484694	0.0459184	0.0484694	0.0433673	0.0510204	0.0459184	0.0459184	0.0484694	0.0459184	0.0484694	0.0484694	0.0484694	0.0510204	0.0459184	0.0484694	0.0459184	0.0459184	0.0484694	0.0459184	0.0484694	0.0484694	0.0484694	0.0484694	0.0459184	0.0433673	0.0433673	0.0433673	0.0459184
sv_124KourCrete	0.0612245	0.0612245	0.0612245	0.0637755	0.0637755	0.0612245	0.0612245	0.0561224	0.0612245	0.0637755	0.0612245	0.0433673	0.0459184	0.0484694	0.0433673	0.0433673	0.0433673	0.0433673	0.0459184	0.0459184	0.0459184	0.0459184	0.0433673	0.0459184	0.0408163	0.0484694	0.0433673	0.0433673	0.0459184	0.0433673	0.0459184	0.0459184	0.0459184	0.0484694	0.0433673	0.0459184	0.0433673	0.0433673	0.0459184	0.0433673	0.0459184	0.0459184	0.0459184	0.0459184	0.0433673	0.0459184	0.0459184	0.0459184	0.0484694
sv_201VrissesCrete	0.0637755	0.0637755	0.0637755	0.0663265	0.0663265	0.0637755	0.0637755	0.0586735	0.0637755	0.0663265	0.0637755	0.0484694	0.0510204	0.0535714	0.0484694	0.0484694	0.0484694	0.0484694	0.0510204	0.0510204	0.0510204	0.0510204	0.0484694	0.0510204	0.0459184	0.0535714	0.0484694	0.0484694	0.0510204	0.0484694	0.0510204	0.0510204	0.0510204	0.0535714	0.0484694	0.0510204	0.0484694	0.0484694	0.0510204	0.0484694	0.0510204	0.0510204	0.0510204	0.0510204	0.0484694	0.0459184	0.0459184	0.0459184	0.0484694
sv_204VrissesCrete	0.0612245	0.0612245	0.0612245	0.0637755	0.0637755	0.0612245	0.0612245	0.0561224	0.0612245	0.0637755	0.0612245	0.0484694	0.0510204	0.0535714	0.0484694	0.0484694	0.0484694	0.0484694	0.0510204	0.0510204	0.0510204	0.0510204	0.0484694	0.0510204	0.0459184	0.0535714	0.0484694	0.0484694	0.0510204	0.0484694	0.0510204	0.0510204	0.0510204	0.0535714	0.0484694	0.0510204	0.0484694	0.0484694	0.0510204	0.0484694	0.0510204	0.0510204	0.0510204	0.0510204	0.0484694	0.0433673	0.0433673	0.0433673	0.0459184
sv_207VrissesCrete	0.0637755	0.0637755	0.0637755	0.0663265	0.0663265	0.0637755	0.0637755	0.0586735	0.0637755	0.0663265	0.0637755	0.0510204	0.0535714	0.0561224	0.0510204	0.0510204	0.0510204	0.0510204	0.0535714	0.0535714	0.0535714	0.0535714	0.0510204	0.0535714	0.0484694	0.0561224	0.0510204	0.0510204	0.0535714	0.0510204	0.0535714	0.0535714	0.0535714	0.0561224	0.0510204	0.0535714	0.0510204	0.0510204	0.0535714	0.0510204	0.0535714	0.0535714	0.0535714	0.0535714	0.0510204	0.0459184	0.0459184	0.0459184	0.0484694
sv_220VrissesCrete	0.0612245	0.0612245	0.0612245	0.0637755	0.0637755	0.0612245	0.0612245	0.0561224	0.0612245	0.0637755	0.0612245	0.0484694	0.0510204	0.0535714	0.0484694	0.0484694	0.0484694	0.0484694	0.0510204	0.0510204	0.0510204	0.0510204	0.0484694	0.0510204	0.0459184	0.0535714	0.0484694	0.0484694	0.0510204	0.0484694	0.0510204	0.0510204	0.0510204	0.0535714	0.0484694	0.0510204	0.0484694	0.0484694	0.0510204	0.0484694	0.0510204	0.0510204	0.0510204	0.0510204	0.0484694	0.0433673	0.0433673	0.0433673	0.0459184
sv_309VrissesCrete	0.0612245	0.0612245	0.0612245	0.0637755	0.0637755	0.0612245	0.0612245	0.0561224	0.0612245	0.0637755	0.0612245	0.0484694	0.0510204	0.0535714	0.0484694	0.0484694	0.0484694	0.0484694	0.0510204	0.0510204	0.0510204	0.0510204	0.0484694	0.0510204	0.0459184	0.0535714	0.0484694	0.0484694	0.0510204	0.0484694	0.0510204	0.0510204	0.0510204	0.0535714	0.0484694	0.0510204	0.0484694	0.0484694	0.0510204	0.0484694	0.0510204	0.0510204	0.0510204	0.0510204	0.0484694	0.0433673	0.0433673	0.0433673	0.0459184
sv4a2DiktiCrete	0.0612245	0.0612245	0.0612245	0.0637755	0.0637755	0.0612245	0.0612245	0.0561224	0.0612245	0.0637755	0.0612245	0.0484694	0.0510204	0.0535714	0.0484694	0.0484694	0.0484694	0.0484694	0.0510204	0.0510204	0.0510204	0.0510204	0.0484694	0.0510204	0.0459184	0.0535714	0.0484694	0.0484694	0.0510204	0.0484694	0.0510204	0.0510204	0.0510204	0.0535714	0.0484694	0.0510204	0.0484694	0.0484694	0.0510204	0.0484694	0.0510204	0.0510204	0.0510204	0.0510204	0.0484694	0.0433673	0.0433673	0.0433673	0.0459184
sv4a3DiktiCrete	0.0586735	0.0586735	0.0586735	0.0612245	0.0612245	0.0586735	0.0586735	0.0535714	0.0586735	0.0612245	0.0586735	0.0459184	0.0484694	0.0510204	0.0459184	0.0459184	0.0459184	0.0459184	0.0484694	0.0484694	0.0484694	0.0484694	0.0459184	0.0484694	0.0433673	0.0510204	0.0459184	0.0459184	0.0484694	0.0459184	0.0484694	0.0484694	0.0484694	0.0510204	0.0459184	0.0484694	0.0459184	0.0459184	0.0484694	0.0459184	0.0484694	0.0484694	0.0484694	0.0484694	0.0459184	0.0433673	0.0433673	0.0433673	0.0459184
sv4a4DiktiCrete	0.0586735	0.0586735	0.0586735	0.0612245	0.0612245	0.0586735	0.0586735	0.0535714	0.0586735	0.0612245	0.0586735	0.0459184	0.0484694	0.0510204	0.0459184	0.0459184	0.0459184	0.0459184	0.0484694	0.0484694	0.0484694	0.0484694	0.0459184	0.0484694	0.0433673	0.0510204	0.0459184	0.0459184	0.0484694	0.0459184	0.0484694	0.0484694	0.0484694	0.0510204	0.0459184	0.0484694	0.0459184	0.0459184	0.0484694	0.0459184	0.0484694	0.0484694	0.0484694	0.0484694	0.0459184	0.0433673	0.0433673	0.0433673	0.0459184
sv4a5DiktiCrete	0.0586735	0.0586735	0.0586735	0.0612245	0.0612245	0.0586735	0.0586735	0.0535714	0.0586735	0.0612245	0.0586735	0.0510204	0.0535714	0.0561224	0.0510204	0.0510204	0.0510204	0.0510204	0.0535714	0.0535714	0.0535714	0.0535714	0.0510204	0.0535714	0.0484694	0.0561224	0.0510204	0.0510204	0.0535714	0.0510204	0.0535714	0.0535714	0.0535714	0.0561224	0.0510204	0.0535714	0.0510204	0.0510204	0.0535714	0.0510204	0.0535714	0.0535714	0.0535714	0.0535714	0.0510204	0.0459184	0.0459184	0.0459184	0.0484694
sv4b0DiktiCrete	0.0612245	0.0612245	0.0612245	0.0637755	0.0637755	0.0612245	0.0612245	0.0561224	0.0612245	0.0637755	0.0612245	0.0484694	0.0510204	0.0535714	0.0484694	0.0484694	0.0484694	0.0484694	0.0510204	0.0510204	0.0510204	0.0510204	0.0484694	0.0510204	0.0459184	0.0535714	0.0484694	0.0484694	0.0510204	0.0484694	0.0510204	0.0510204	0.0510204	0.0535714	0.0484694	0.0510204	0.0484694	0.0484694	0.0510204	0.0484694	0.0510204	0.0510204	0.0510204	0.0510204	0.0484694	0.0459184	0.0459184	0.0459184	0.0484694
sv4b2DiktiCrete	0.0586735	0.0586735	0.0586735	0.0612245	0.0612245	0.0586735	0.0586735	0.0586735	0.0586735	0.0612245	0.0586735	0.0459184	0.0484694	0.0510204	0.0459184	0.0459184	0.0459184	0.0459184	0.0484694	0.0484694	0.0484694	0.0484694	0.0459184	0.0484694	0.0433673	0.0510204	0.0459184	0.0459184	0.0484694	0.0459184	0.0484694	0.0484694	0.0484694	0.0510204	0.0459184	0.0484694	0.0459184	0.0459184	0.0484694	0.0459184	0.0484694	0.0484694	0.0484694	0.0484694	0.0459184	0.0484694	0.0484694	0.0484694	0.0510204
sv4b3DiktiCrete	0.0612245	0.0612245	0.0612245	0.0637755	0.0637755	0.0612245	0.0612245	0.0612245	0.0612245	0.0637755	0.0612245	0.0484694	0.0510204	0.0535714	0.0484694	0.0484694	0.0484694	0.0484694	0.0510204	0.0510204	0.0510204	0.0510204	0.0484694	0.0510204	0.0459184	0.0535714	0.0484694	0.0484694	0.0510204	0.0484694	0.0510204	0.0510204	0.0510204	0.0535714	0.0484694	0.0510204	0.0484694	0.0484694	0.0510204	0.0484694	0.0510204	0.0510204	0.0510204	0.0510204	0.0484694	0.0510204	0.0510204	0.0510204	0.0535714
sv4b10DiktiCrete	0.0586735	0.0586735	0.0586735	0.0612245	0.0612245	0.0586735	0.0586735	0.0586735	0.0586735	0.0612245	0.0586735	0.0459184	0.0484694	0.0510204	0.0459184	0.0459184	0.0459184	0.0459184	0.0484694	0.0484694	0.0484694	0.0484694	0.0459184	0.0484694	0.0433673	0.0510204	0.0459184	0.0459184	0.0484694	0.0459184	0.0484694	0.0484694	0.0484694	0.0510204	0.0459184	0.0484694	0.0459184	0.0459184	0.0484694	0.0459184	0.0484694	0.0484694	0.0484694	0.0484694	0.0459184	0.0484694	0.0484694	0.0484694	0.0510204
sv4b12DiktiCrete	0.0612245	0.0612245	0.0612245	0.0637755	0.0637755	0.0612245	0.0612245	0.0612245	0.0612245	0.0637755	0.0612245	0.0484694	0.0510204	0.0535714	0.0484694	0.0484694	0.0484694	0.0484694	0.0510204	0.0510204	0.0510204	0.0510204	0.0484694	0.0510204	0.0459184	0.0535714	0.0484694	0.0484694	0.0510204	0.0484694	0.0510204	0.0510204	0.0510204	0.0535714	0.0484694	0.0510204	0.0484694	0.0484694	0.0510204	0.0484694	0.0510204	0.0510204	0.0510204	0.0510204	0.0484694	0.0510204	0.0510204	0.0510204	0.0535714
sv4b18DiktiCrete	0.0586735	0.0586735	0.0586735	0.0612245	0.0612245	0.0586735	0.0586735	0.0535714	0.0586735	0.0612245	0.0586735	0.0459184	0.0484694	0.0510204	0.0459184	0.0459184	0.0459184	0.0459184	0.0484694	0.0484694	0.0484694	0.0484694	0.0459184	0.0484694	0.0433673	0.0510204	0.0459184	0.0459184	0.0484694	0.0459184	0.0484694	0.0484694	0.0484694	0.0510204	0.0459184	0.0484694	0.0459184	0.0459184	0.0484694	0.0459184	0.0484694	0.0484694	0.0484694	0.0484694	0.0459184	0.0433673	0.0433673	0.0433673	0.0459184
sv4b20DiktiCrete	0.0612245	0.0612245	0.0612245	0.0637755	0.0637755	0.0612245	0.0612245	0.0561224	0.0612245	0.0637755	0.0612245	0.0484694	0.0510204	0.0535714	0.0484694	0.0484694	0.0484694	0.0484694	0.0510204	0.0510204	0.0510204	0.0510204	0.0484694	0.0510204	0.0459184	0.0535714	0.0484694	0.0484694	0.0510204	0.0484694	0.0510204	0.0510204	0.0510204	0.0535714	0.0484694	0.0510204	0.0484694	0.0484694	0.0510204	0.0484694	0.0510204	0.0510204	0.0510204	0.0510204	0.0484694	0.0459184	0.0459184	0.0459184	0.0484694
sv4b30DiktiCrete	0.0586735	0.0586735	0.0586735	0.0612245	0.0612245	0.0586735	0.0586735	0.0535714	0.0586735	0.0612245	0.0586735	0.0459184	0.0484694	0.0510204	0.0459184	0.0459184	0.0459184	0.0459184	0.0484694	0.0484694	0.0484694	0.0484694	0.0459184	0.0484694	0.0433673	0.0510204	0.0459184	0.0459184	0.0484694	0.0459184	0.0484694	0.0484694	0.0484694	0.0510204	0.0459184	0.0484694	0.0459184	0.0459184	0.0484694	0.0459184	0.0484694	0.0484694	0.0484694	0.0484694	0.0459184	0.0433673	0.0433673	0.0433673	0.0459184
sv4b31DiktiCrete	0.0612245	0.0612245	0.0612245	0.0637755	0.0637755	0.0612245	0.0612245	0.0561224	0.0612245	0.0637755	0.0612245	0.0484694	0.0510204	0.0535714	0.0484694	0.0484694	0.0484694	0.0484694	0.0510204	0.0510204	0.0510204	0.0510204	0.0484694	0.0510204	0.0459184	0.0535714	0.0484694	0.0484694	0.0510204	0.0484694	0.0510204	0.0510204	0.0510204	0.0535714	0.0484694	0.0510204	0.0484694	0.0484694	0.0510204	0.0484694	0.0510204	0.0510204	0.0510204	0.0510204	0.0484694	0.0459184	0.0459184	0.0459184	0.0484694
op_404StVallierF	0.0535714	0.0535714	0.0535714	0.0561224	0.0561224	0.0510204	0.0510204	0.0510204	0.0510204	0.0535714	0.0510204	0.0433673	0.0459184	0.0484694	0.0433673	0.0433673	0.0433673	0.0433673	0.0459184	0.0459184	0.0459184	0.0459184	0.0433673	0.0459184	0.0408163	0.0484694	0.0433673	0.0433673	0.0459184	0.0433673	0.0459184	0.0459184	0.0459184	0.0484694	0.0433673	0.0459184	0.0433673	0.0433673	0.0459184	0.0433673	0.0459184	0.0459184	0.0459184	0.0459184	0.0433673	0.0408163	0.0408163	0.0408163	0.0433673
op_407StVallierF	0.0535714	0.0535714	0.0535714	0.0561224	0.0561224	0.0510204	0.0510204	0.0510204	0.0510204	0.0535714	0.0510204	0.0433673	0.0459184	0.0484694	0.0433673	0.0433673	0.0433673	0.0433673	0.0459184	0.0459184	0.0459184	0.0459184	0.0433673	0.0459184	0.0408163	0.0484694	0.0433673	0.0433673	0.0459184	0.0433673	0.0459184	0.0459184	0.0459184	0.0484694	0.0433673	0.0459184	0.0433673	0.0433673	0.0459184	0.0433673	0.0459184	0.0459184	0.0459184	0.0459184	0.0433673	0.0408163	0.0408163	0.0408163	0.0433673
op_502CaussolsF	0.0612245	0.0612245	0.0612245	0.0637755	0.0637755	0.0612245	0.0612245	0.0612245	0.0612245	0.0637755	0.0612245	0.0433673	0.0459184	0.0484694	0.0433673	0.0433673	0.0433673	0.0433673	0.0459184	0.0459184	0.0459184	0.0459184	0.0433673	0.0459184	0.0408163	0.0484694	0.0433673	0.0433673	0.0459184	0.0433673	0.0459184	0.0459184	0.0459184	0.0484694	0.0433673	0.0459184	0.0433673	0.0433673	0.0459184	0.0433673	0.0459184	0.0459184	0.0459184	0.0459184	0.0433673	0.0459184	0.0459184	0.0459184	0.0484694
op_509CaussolsF	0.0586735	0.0586735	0.0586735	0.0612245	0.0612245	0.0561224	0.0561224	0.0561224	0.0561224	0.0586735	0.0561224	0.0433673	0.0459184	0.0484694	0.0433673	0.0433673	0.0433673	0.0433673	0.0459184	0.0459184	0.0459184	0.0459184	0.0433673	0.0459184	0.0408163	0.0484694	0.0433673	0.0433673	0.0459184	0.0433673	0.0459184	0.0459184	0.0459184	0.0484694	0.0433673	0.0459184	0.0433673	0.0433673	0.0459184	0.0433673	0.0459184	0.0459184	0.0459184	0.0459184	0.0433673	0.0459184	0.0459184	0.0459184	0.0484694
op_702ArezzoI	0.0535714	0.0535714	0.0535714	0.0561224	0.0561224	0.0535714	0.0535714	0.0535714	0.0535714	0.0561224	0.0535714	0.0408163	0.0433673	0.0459184	0.0408163	0.0408163	0.0408163	0.0408163	0.0433673	0.0433673	0.0433673	0.0433673	0.0408163	0.0433673	0.0382653	0.0459184	0.0408163	0.0408163	0.0433673	0.0408163	0.0433673	0.0433673	0.0433673	0.0459184	0.0408163	0.0433673	0.0408163	0.0408163	0.0433673	0.0408163	0.0433673	0.0433673	0.0433673	0.0433673	0.0408163	0.0382653	0.0382653	0.0382653	0.0408163
op_703ArezzoI	0.0535714	0.0535714	0.0535714	0.0561224	0.0561224	0.0535714	0.0535714	0.0535714	0.0535714	0.0561224	0.0535714	0.0408163	0.0433673	0.0459184	0.0408163	0.0408163	0.0408163	0.0408163	0.0433673	0.0433673	0.0433673	0.0433673	0.0408163	0.0433673	0.0382653	0.0459184	0.0408163	0.0408163	0.0433673	0.0408163	0.0433673	0.0433673	0.0433673	0.0459184	0.0408163	0.0433673	0.0408163	0.0408163	0.0433673	0.0408163	0.0433673	0.0433673	0.0433673	0.0433673	0.0408163	0.0382653	0.0382653	0.0382653	0.0408163
op_816VdAudeF	0.0612245	0.0612245	0.0612245	0.0637755	0.0637755	0.0586735	0.0586735	0.0586735	0.0586735	0.0612245	0.0586735	0.0459184	0.0484694	0.0510204	0.0459184	0.0459184	0.0459184	0.0459184	0.0484694	0.0484694	0.0484694	0.0484694	0.0459184	0.0484694	0.0433673	0.0510204	0.0459184	0.0459184	0.0484694	0.0459184	0.0484694	0.0484694	0.0484694	0.0510204	0.0459184	0.0484694	0.0459184	0.0459184	0.0484694	0.0459184	0.0484694	0.0484694	0.0484694	0.0484694	0.0459184	0.0433673	0.0433673	0.0433673	0.0459184
op_818VdAudeF	0.0612245	0.0612245	0.0612245	0.0637755	0.0637755	0.0586735	0.0586735	0.0586735	0.0586735	0.0612245	0.0586735	0.0459184	0.0484694	0.0510204	0.0459184	0.0459184	0.0459184	0.0459184	0.0484694	0.0484694	0.0484694	0.0484694	0.0459184	0.0484694	0.0433673	0.0510204	0.0459184	0.0459184	0.0484694	0.0459184	0.0484694	0.0484694	0.0484694	0.0510204	0.0459184	0.0484694	0.0459184	0.0459184	0.0484694	0.0459184	0.0484694	0.0484694	0.0484694	0.0484694	0.0459184	0.0433673	0.0433673	0.0433673	0.0459184
op_926MontsecE	0.0586735	0.0586735	0.0586735	0.0612245	0.0612245	0.0561224	0.0561224	0.0561224	0.0561224	0.0586735	0.0561224	0.0433673	0.0459184	0.0484694	0.0433673	0.0433673	0.0433673	0.0433673	0.0459184	0.0459184	0.0459184	0.0459184	0.0433673	0.0459184	0.0408163	0.0484694	0.0433673	0.0433673	0.0459184	0.0433673	0.0459184	0.0459184	0.0459184	0.0484694	0.0433673	0.0459184	0.0433673	0.0433673	0.0459184	0.0433673	0.0459184	0.0459184	0.0459184	0.0459184	0.0433673	0.0459184	0.0459184	0.0459184	0.0484694
op1001VdLlobregatE	0.0535714	0.0535714	0.0535714	0.0561224	0.0561224	0.0510204	0.0510204	0.0510204	0.0510204	0.0535714	0.0510204	0.0433673	0.0459184	0.0484694	0.0433673	0.0433673	0.0433673	0.0433673	0.0459184	0.0459184	0.0459184	0.0459184	0.0433673	0.0459184	0.0408163	0.0484694	0.0433673	0.0433673	0.0459184	0.0433673	0.0459184	0.0459184	0.0459184	0.0484694	0.0433673	0.0459184	0.0433673	0.0433673	0.0459184	0.0433673	0.0459184	0.0459184	0.0459184	0.0459184	0.0433673	0.0408163	0.0408163	0.0408163	0.0433673
op1002VdLlobregatE	0.0535714	0.0535714	0.0535714	0.0561224	0.0561224	0.0510204	0.0510204	0.0510204	0.0510204	0.0535714	0.0510204	0.0433673	0.0459184	0.0484694	0.0433673	0.0433673	0.0433673	0.0433673	0.0459184	0.0459184	0.0459184	0.0459184	0.0433673	0.0459184	0.0408163	0.0484694	0.0433673	0.0433673	0.0459184	0.0433673	0.0459184	0.0459184	0.0459184	0.0484694	0.0433673	0.0459184	0.0433673	0.0433673	0.0459184	0.0433673	0.0459184	0.0459184	0.0459184	0.0459184	0.0433673	0.0408163	0.0408163	0.0408163	0.0433673
op1101VdLlobregatE	0.0535714	0.0535714	0.0535714	0.0561224	0.0561224	0.0510204	0.0510204	0.0510204	0.0510204	0.0535714	0.0510204	0.0433673	0.0459184	0.0484694	0.0433673	0.0433673	0.0433673	0.0433673	0.0459184	0.0459184	0.0459184	0.0459184	0.0433673	0.0459184	0.0408163	0.0484694	0.0433673	0.0433673	0.0459184	0.0433673	0.0459184	0.0459184	0.0459184	0.0484694	0.0433673	0.0459184	0.0433673	0.0433673	0.0459184	0.0433673	0.0459184	0.0459184	0.0459184	0.0459184	0.0433673	0.0408163	0.0408163	0.0408163	0.0433673
op1102VdLlobregatE	0.0535714	0.0535714	0.0535714	0.0561224	0.0561224	0.0510204	0.0510204	0.0510204	0.0510204	0.0535714	0.0510204	0.0433673	0.0459184	0.0484694	0.0433673	0.0433673	0.0433673	0.0433673	0.0459184	0.0459184	0.0459184	0.0459184	0.0433673	0.0459184	0.0408163	0.0484694	0.0433673	0.0433673	0.0459184	0.0433673	0.0459184	0.0459184	0.0459184	0.0484694	0.0433673	0.0459184	0.0433673	0.0433673	0.0459184	0.0433673	0.0459184	0.0459184	0.0459184	0.0459184	0.0433673	0.0408163	0.0408163	0.0408163	0.0433673
op1215GdJonteF	0.0637755	0.0637755	0.0637755	0.0663265	0.0663265	0.0612245	0.0612245	0.0612245	0.0612245	0.0637755	0.0612245	0.0484694	0.0510204	0.0535714	0.0484694	0.0484694	0.0484694	0.0484694	0.0510204	0.0510204	0.0510204	0.0510204	0.0484694	0.0510204	0.0459184	0.0535714	0.0484694	0.0484694	0.0510204	0.0484694	0.0510204	0.0510204	0.0510204	0.0535714	0.0484694	0.0510204	0.0484694	0.0484694	0.0510204	0.0484694	0.0510204	0.0510204	0.0510204	0.0510204	0.0484694	0.0510204	0.0510204	0.0510204	0.0535714
op1335GdTarnF	0.0561224	0.0561224	0.0561224	0.0586735	0.0586735	0.0535714	0.0535714	0.0535714	0.0535714	0.0561224	0.0535714	0.0459184	0.0484694	0.0510204	0.0459184	0.0459184	0.0459184	0.0459184	0.0484694	0.0484694	0.0484694	0.0484694	0.0459184	0.0484694	0.0433673	0.0510204	0.0459184	0.0459184	0.0484694	0.0459184	0.0484694	0.0484694	0.0484694	0.0510204	0.0459184	0.0484694	0.0459184	0.0459184	0.0484694	0.0459184	0.0484694	0.0484694	0.0484694	0.0484694	0.0459184	0.0433673	0.0433673	0.0433673	0.0459184
op1337GdTarnF	0.0586735	0.0586735	0.0586735	0.0612245	0.0612245	0.0561224	0.0561224	0.0561224	0.0561224	0.0586735	0.0561224	0.0433673	0.0459184	0.0484694	0.0433673	0.0433673	0.0433673	0.0433673	0.0459184	0.0459184	0.0459184	0.0459184	0.0433673	0.0459184	0.0408163	0.0484694	0.0433673	0.0433673	0.0459184	0.0433673	0.0459184	0.0459184	0.0459184	0.0484694	0.0433673	0.0459184	0.0433673	0.0433673	0.0459184	0.0433673	0.0459184	0.0459184	0.0459184	0.0459184	0.0433673	0.0459184	0.0459184	0.0459184	0.0484694
op1338GdTarnF	0.0586735	0.0586735	0.0586735	0.0612245	0.0612245	0.0561224	0.0561224	0.0561224	0.0561224	0.0586735	0.0561224	0.0433673	0.0459184	0.0484694	0.0433673	0.0433673	0.0433673	0.0433673	0.0459184	0.0459184	0.0459184	0.0459184	0.0433673	0.0459184	0.0408163	0.0484694	0.0433673	0.0433673	0.0459184	0.0433673	0.0459184	0.0459184	0.0459184	0.0484694	0.0433673	0.0459184	0.0433673	0.0433673	0.0459184	0.0433673	0.0459184	0.0459184	0.0459184	0.0459184	0.0433673	0.0459184	0.0459184	0.0459184	0.0484694
op1341GdTarnF	0.0535714	0.0535714	0.0535714	0.0561224	0.0561224	0.0510204	0.0510204	0.0510204	0.0510204	0.0535714	0.0510204	0.0433673	0.0459184	0.0484694	0.0433673	0.0433673	0.0433673	0.0433673	0.0459184	0.0459184	0.0459184	0.0459184	0.0433673	0.0459184	0.0408163	0.0484694	0.0433673	0.0433673	0.0459184	0.0433673	0.0459184	0.0459184	0.0459184	0.0484694	0.0433673	0.0459184	0.0433673	0.0433673	0.0459184	0.0433673	0.0459184	0.0459184	0.0459184	0.0459184	0.0433673	0.0408163	0.0408163	0.0408163	0.0433673
op1343GdTarnF	0.0535714	0.0535714	0.0535714	0.0561224	0.0561224	0.0510204	0.0510204	0.0510204	0.0510204	0.0535714	0.0510204	0.0433673	0.0459184	0.0484694	0.0433673	0.0433673	0.0433673	0.0433673	0.0459184	0.0459184	0.0459184	0.0459184	0.0433673	0.0459184	0.0408163	0.0484694	0.0433673	0.0433673	0.0459184	0.0433673	0.0459184	0.0459184	0.0459184	0.0484694	0.0433673	0.0459184	0.0433673	0.0433673	0.0459184	0.0433673	0.0459184	0.0459184	0.0459184	0.0459184	0.0433673	0.0408163	0.0408163	0.0408163	0.0433673
op1368GdTarnF	0.0586735	0.0586735	0.0586735	0.0612245	0.0612245	0.0561224	0.0561224	0.0561224	0.0561224	0.0586735	0.0561224	0.0433673	0.0459184	0.0484694	0.0433673	0.0433673	0.0433673	0.0433673	0.0459184	0.0459184	0.0459184	0.0459184	0.0433673	0.0459184	0.0408163	0.0484694	0.0433673	0.0433673	0.0459184	0.0433673	0.0459184	0.0459184	0.0459184	0.0484694	0.0433673	0.0459184	0.0433673	0.0433673	0.0459184	0.0433673	0.0459184	0.0459184	0.0459184	0.0459184	0.0433673	0.0459184	0.0459184	0.0459184	0.0484694
op1374GdTarnF	0.0612245	0.0612245	0.0612245	0.0637755	0.0637755	0.0586735	0.0586735	0.0586735	0.0586735	0.0612245	0.0586735	0.0459184	0.0484694	0.0510204	0.0459184	0.0459184	0.0459184	0.0459184	0.0484694	0.0484694	0.0484694	0.0484694	0.0459184	0.0484694	0.0433673	0.0510204	0.0459184	0.0459184	0.0484694	0.0459184	0.0484694	0.0484694	0.0484694	0.0510204	0.0459184	0.0484694	0.0459184	0.0459184	0.0484694	0.0459184	0.0484694	0.0484694	0.0484694	0.0484694	0.0459184	0.0484694	0.0484694	0.0484694	0.0510204
op1416VdLotF	0.0586735	0.0586735	0.0586735	0.0612245	0.0612245	0.0561224	0.0561224	0.0561224	0.0561224	0.0586735	0.0561224	0.0433673	0.0459184	0.0484694	0.0433673	0.0433673	0.0433673	0.0433673	0.0459184	0.0459184	0.0459184	0.0459184	0.0433673	0.0459184	0.0408163	0.0484694	0.0433673	0.0433673	0.0459184	0.0433673	0.0459184	0.0459184	0.0459184	0.0484694	0.0433673	0.0459184	0.0433673	0.0433673	0.0459184	0.0433673	0.0459184	0.0459184	0.0459184	0.0459184	0.0433673	0.0459184	0.0459184	0.0459184	0.0484694
op1432VdLotF	0.0663265	0.0663265	0.0663265	0.0688775	0.0688775	0.0637755	0.0637755	0.0637755	0.0637755	0.0663265	0.0637755	0.0510204	0.0484694	0.0561224	0.0510204	0.0510204	0.0510204	0.0510204	0.0535714	0.0535714	0.0535714	0.0535714	0.0510204	0.0535714	0.0484694	0.0510204	0.0510204	0.0510204	0.0535714	0.0510204	0.0535714	0.0535714	0.0535714	0.0561224	0.0510204	0.0535714	0.0510204	0.0510204	0.0535714	0.0510204	0.0535714	0.0535714	0.0535714	0.0535714	0.0510204	0.0535714	0.0535714	0.0535714	0.0561224
op1434VdLotF	0.0663265	0.0663265	0.0663265	0.0688775	0.0688775	0.0637755	0.0637755	0.0637755	0.0637755	0.0663265	0.0637755	0.0510204	0.0484694	0.0561224	0.0510204	0.0510204	0.0510204	0.0510204	0.0535714	0.0535714	0.0535714	0.0535714	0.0510204	0.0535714	0.0484694	0.0510204	0.0510204	0.0510204	0.0535714	0.0510204	0.0535714	0.0535714	0.0535714	0.0561224	0.0510204	0.0535714	0.0510204	0.0510204	0.0535714	0.0510204	0.0535714	0.0535714	0.0535714	0.0535714	0.0510204	0.0535714	0.0535714	0.0535714	0.0561224
op1516CseNoirF	0.0586735	0.0586735	0.0586735	0.0612245	0.0612245	0.0561224	0.0561224	0.0561224	0.0561224	0.0586735	0.0561224	0.0484694	0.0510204	0.0535714	0.0484694	0.0484694	0.0484694	0.0484694	0.0510204	0.0510204	0.0510204	0.0510204	0.0484694	0.0510204	0.0459184	0.0535714	0.0484694	0.0484694	0.0510204	0.0484694	0.0510204	0.0510204	0.0510204	0.0535714	0.0484694	0.0510204	0.0484694	0.0484694	0.0510204	0.0484694	0.0510204	0.0510204	0.0510204	0.0510204	0.0484694	0.0459184	0.0459184	0.0459184	0.0484694
op1607CseNoirF	0.0612245	0.0612245	0.0612245	0.0637755	0.0637755	0.0586735	0.0586735	0.0586735	0.0586735	0.0612245	0.0586735	0.0459184	0.0484694	0.0510204	0.0459184	0.0459184	0.0459184	0.0459184	0.0484694	0.0484694	0.0484694	0.0484694	0.0459184	0.0484694	0.0433673	0.0510204	0.0459184	0.0459184	0.0484694	0.0459184	0.0484694	0.0484694	0.0484694	0.0510204	0.0459184	0.0484694	0.0459184	0.0459184	0.0484694	0.0459184	0.0484694	0.0484694	0.0484694	0.0484694	0.0459184	0.0484694	0.0484694	0.0484694	0.0510204
op1608CseNoirF	0.0586735	0.0586735	0.0586735	0.0612245	0.0612245	0.0561224	0.0561224	0.0561224	0.0561224	0.0586735	0.0561224	0.0433673	0.0459184	0.0484694	0.0433673	0.0433673	0.0433673	0.0433673	0.0459184	0.0459184	0.0459184	0.0459184	0.0433673	0.0459184	0.0408163	0.0484694	0.0433673	0.0433673	0.0459184	0.0433673	0.0459184	0.0459184	0.0459184	0.0484694	0.0433673	0.0459184	0.0433673	0.0433673	0.0459184	0.0433673	0.0459184	0.0459184	0.0459184	0.0459184	0.0433673	0.0459184	0.0459184	0.0459184	0.0484694
ot_103BGTue	0.0612245	0.0612245	0.0612245	0.0637755	0.0637755	0.0612245	0.0612245	0.0612245	0.0612245	0.0637755	0.0612245	0.0484694	0.0510204	0.0535714	0.0484694	0.0484694	0.0484694	0.0484694	0.0510204	0.0510204	0.0510204	0.0510204	0.0484694	0.0510204	0.0459184	0.0535714	0.0484694	0.0484694	0.0510204	0.0484694	0.0510204	0.0510204	0.0510204	0.0535714	0.0484694	0.0510204	0.0484694	0.0484694	0.0510204	0.0484694	0.0510204	0.0510204	0.0510204	0.0510204	0.0484694	0.0459184	0.0459184	0.0459184	0.0484694
ot_104BGTue	0.0612245	0.0612245	0.0612245	0.0637755	0.0637755	0.0612245	0.0612245	0.0612245	0.0612245	0.0637755	0.0612245	0.0433673	0.0459184	0.0484694	0.0433673	0.0433673	0.0433673	0.0433673	0.0459184	0.0459184	0.0459184	0.0459184	0.0433673	0.0459184	0.0408163	0.0484694	0.0433673	0.0433673	0.0459184	0.0433673	0.0459184	0.0459184	0.0459184	0.0484694	0.0433673	0.0459184	0.0433673	0.0433673	0.0459184	0.0433673	0.0459184	0.0459184	0.0459184	0.0459184	0.0433673	0.0459184	0.0459184	0.0459184	0.0484694
ot_105BGTue	0.0612245	0.0612245	0.0612245	0.0637755	0.0637755	0.0612245	0.0612245	0.0612245	0.0612245	0.0637755	0.0612245	0.0484694	0.0510204	0.0535714	0.0484694	0.0484694	0.0484694	0.0484694	0.0510204	0.0510204	0.0510204	0.0510204	0.0484694	0.0510204	0.0459184	0.0535714	0.0484694	0.0484694	0.0510204	0.0484694	0.0510204	0.0510204	0.0510204	0.0535714	0.0484694	0.0510204	0.0484694	0.0484694	0.0510204	0.0484694	0.0510204	0.0510204	0.0510204	0.0510204	0.0484694	0.0459184	0.0459184	0.0459184	0.0484694
ot_202AetnaSicily	0.0586735	0.0586735	0.0586735	0.0612245	0.0612245	0.0586735	0.0586735	0.0586735	0.0586735	0.0612245	0.0586735	0.0459184	0.0484694	0.0510204	0.0459184	0.0459184	0.0459184	0.0459184	0.0484694	0.0484694	0.0484694	0.0484694	0.0459184	0.0484694	0.0433673	0.0510204	0.0459184	0.0459184	0.0484694	0.0459184	0.0484694	0.0484694	0.0484694	0.0510204	0.0459184	0.0484694	0.0459184	0.0459184	0.0484694	0.0459184	0.0484694	0.0484694	0.0484694	0.0484694	0.0459184	0.0433673	0.0433673	0.0433673	0.0459184
ot_203AetnaSicily	0.0586735	0.0586735	0.0586735	0.0612245	0.0612245	0.0586735	0.0586735	0.0586735	0.0586735	0.0612245	0.0586735	0.0459184	0.0484694	0.0510204	0.0459184	0.0459184	0.0459184	0.0459184	0.0484694	0.0484694	0.0484694	0.0484694	0.0459184	0.0484694	0.0433673	0.0510204	0.0459184	0.0459184	0.0484694	0.0459184	0.0484694	0.0484694	0.0484694	0.0510204	0.0459184	0.0484694	0.0459184	0.0459184	0.0484694	0.0459184	0.0484694	0.0484694	0.0484694	0.0484694	0.0459184	0.0433673	0.0433673	0.0433673	0.0459184
ot_204AetnaSicily	0.0586735	0.0586735	0.0586735	0.0612245	0.0612245	0.0586735	0.0586735	0.0586735	0.0586735	0.0612245	0.0586735	0.0459184	0.0484694	0.0510204	0.0459184	0.0459184	0.0459184	0.0459184	0.0484694	0.0484694	0.0484694	0.0484694	0.0459184	0.0484694	0.0433673	0.0510204	0.0459184	0.0459184	0.0484694	0.0459184	0.0484694	0.0484694	0.0484694	0.0510204	0.0459184	0.0484694	0.0459184	0.0459184	0.0484694	0.0459184	0.0484694	0.0484694	0.0484694	0.0484694	0.0459184	0.0433673	0.0433673	0.0433673	0.0459184
ot_207AetnaSicily	0.0561224	0.0561224	0.0561224	0.0586735	0.0586735	0.0561224	0.0561224	0.0561224	0.0561224	0.0586735	0.0561224	0.0433673	0.0459184	0.0484694	0.0433673	0.0433673	0.0433673	0.0433673	0.0459184	0.0459184	0.0459184	0.0459184	0.0433673	0.0459184	0.0408163	0.0484694	0.0433673	0.0433673	0.0459184	0.0433673	0.0459184	0.0459184	0.0459184	0.0484694	0.0433673	0.0459184	0.0433673	0.0433673	0.0459184	0.0433673	0.0459184	0.0459184	0.0459184	0.0459184	0.0433673	0.0408163	0.0408163	0.0408163	0.0433673
gd_025MorArb	0.0561224	0.0561224	0.0561224	0.0586735	0.0586735	0.0510204	0.0510204	0.0484694	0.0510204	0.0535714	0.0510204	0.0484694	0.0510204	0.0535714	0.0484694	0.0484694	0.0484694	0.0484694	0.0510204	0.0510204	0.0510204	0.0510204	0.0484694	0.0510204	0.0459184	0.0535714	0.0484694	0.0484694	0.0510204	0.0484694	0.0510204	0.0510204	0.0510204	0.0535714	0.0484694	0.0510204	0.0484694	0.0484694	0.0510204	0.0484694	0.0510204	0.0510204	0.0510204	0.0510204	0.0484694	0.0408163	0.0408163	0.0408163	0.0433673
gd_035MorArb	0.0535714	0.0535714	0.0535714	0.0561224	0.0561224	0.0484694	0.0484694	0.0459184	0.0484694	0.0510204	0.0484694	0.0459184	0.0484694	0.0510204	0.0459184	0.0459184	0.0459184	0.0459184	0.0484694	0.0484694	0.0484694	0.0484694	0.0459184	0.0484694	0.0433673	0.0510204	0.0459184	0.0459184	0.0484694	0.0459184	0.0484694	0.0484694	0.0484694	0.0510204	0.0459184	0.0484694	0.0459184	0.0459184	0.0484694	0.0459184	0.0484694	0.0484694	0.0484694	0.0484694	0.0459184	0.0382653	0.0382653	0.0382653	0.0408163
gd_114EmCynUtah	0.0586735	0.0586735	0.0586735	0.0612245	0.0612245	0.0535714	0.0535714	0.0510204	0.0535714	0.0561224	0.0535714	0.0510204	0.0535714	0.0561224	0.0510204	0.0510204	0.0510204	0.0510204	0.0535714	0.0535714	0.0535714	0.0535714	0.0510204	0.0535714	0.0484694	0.0561224	0.0510204	0.0510204	0.0535714	0.0510204	0.0535714	0.0535714	0.0535714	0.0561224	0.0510204	0.0535714	0.0510204	0.0510204	0.0535714	0.0510204	0.0535714	0.0535714	0.0535714	0.0535714	0.0510204	0.0433673	0.0433673	0.0433673	0.0459184
gd_116EmCynUtah	0.0510204	0.0510204	0.0510204	0.0535714	0.0535714	0.0510204	0.0510204	0.0459184	0.0510204	0.0535714	0.0510204	0.0433673	0.0459184	0.0484694	0.0433673	0.0433673	0.0433673	0.0433673	0.0459184	0.0459184	0.0459184	0.0459184	0.0433673	0.0459184	0.0408163	0.0484694	0.0433673	0.0433673	0.0459184	0.0433673	0.0459184	0.0459184	0.0459184	0.0484694	0.0433673	0.0459184	0.0433673	0.0433673	0.0459184	0.0433673	0.0459184	0.0459184	0.0459184	0.0459184	0.0433673	0.0357143	0.0357143	0.0357143	0.0382653
gd_126EmCynUtah	0.0561224	0.0561224	0.0561224	0.0586735	0.0586735	0.0510204	0.0510204	0.0484694	0.0510204	0.0535714	0.0510204	0.0484694	0.0510204	0.0535714	0.0484694	0.0484694	0.0484694	0.0484694	0.0510204	0.0510204	0.0510204	0.0510204	0.0484694	0.0510204	0.0459184	0.0535714	0.0484694	0.0484694	0.0510204	0.0484694	0.0510204	0.0510204	0.0510204	0.0535714	0.0484694	0.0510204	0.0484694	0.0484694	0.0510204	0.0484694	0.0510204	0.0510204	0.0510204	0.0510204	0.0484694	0.0408163	0.0408163	0.0408163	0.0433673
gd_241ZionNPUtah	0.0586735	0.0586735	0.0586735	0.0612245	0.0612245	0.0535714	0.0535714	0.0510204	0.0535714	0.0561224	0.0535714	0.0510204	0.0535714	0.0561224	0.0510204	0.0510204	0.0510204	0.0510204	0.0535714	0.0535714	0.0535714	0.0535714	0.0510204	0.0535714	0.0484694	0.0561224	0.0510204	0.0510204	0.0535714	0.0510204	0.0535714	0.0535714	0.0535714	0.0561224	0.0510204	0.0535714	0.0510204	0.0510204	0.0535714	0.0510204	0.0535714	0.0535714	0.0535714	0.0535714	0.0510204	0.0433673	0.0433673	0.0433673	0.0459184
ni_A01AlbanyNY	0.0561224	0.0561224	0.0561224	0.0586735	0.0586735	0.0561224	0.0561224	0.0561224	0.0561224	0.0586735	0.0561224	0.0484694	0.0510204	0.0535714	0.0484694	0.0484694	0.0484694	0.0484694	0.0510204	0.0510204	0.0510204	0.0510204	0.0484694	0.0510204	0.0459184	0.0535714	0.0484694	0.0484694	0.0510204	0.0484694	0.0510204	0.0510204	0.0510204	0.0535714	0.0484694	0.0510204	0.0484694	0.0484694	0.0510204	0.0484694	0.0510204	0.0510204	0.0510204	0.0510204	0.0484694	0.0408163	0.0408163	0.0408163	0.0433673
ni_A06AlbanyNY	0.0612245	0.0612245	0.0612245	0.0637755	0.0637755	0.0612245	0.0612245	0.0612245	0.0612245	0.0637755	0.0612245	0.0484694	0.0510204	0.0535714	0.0484694	0.0484694	0.0484694	0.0484694	0.0510204	0.0510204	0.0510204	0.0510204	0.0484694	0.0510204	0.0510204	0.0586735	0.0484694	0.0535714	0.0510204	0.0535714	0.0510204	0.0510204	0.0510204	0.0586735	0.0484694	0.0510204	0.0484694	0.0484694	0.0510204	0.0484694	0.0510204	0.0510204	0.0510204	0.0510204	0.0484694	0.0510204	0.0510204	0.0510204	0.0535714
ni_A09AlbanyNY	0.0561224	0.0561224	0.0561224	0.0586735	0.0586735	0.0561224	0.0561224	0.0561224	0.0561224	0.0586735	0.0561224	0.0484694	0.0510204	0.0535714	0.0484694	0.0484694	0.0484694	0.0484694	0.0510204	0.0510204	0.0510204	0.0510204	0.0484694	0.0510204	0.0459184	0.0535714	0.0484694	0.0484694	0.0510204	0.0484694	0.0510204	0.0510204	0.0510204	0.0535714	0.0484694	0.0510204	0.0484694	0.0484694	0.0510204	0.0484694	0.0510204	0.0510204	0.0510204	0.0510204	0.0484694	0.0459184	0.0459184	0.0459184	0.0484694
ni_A04psgAlbanyNY	0.0714286	0.0714286	0.0714286	0.0739796	0.0739796	0.0714286	0.0714286	0.0663265	0.0714286	0.0739796	0.0714286	0.0765306	0.0790816	0.0816327	0.0765306	0.0765306	0.0765306	0.0765306	0.0790816	0.0765306	0.0765306	0.0790816	0.0765306	0.0790816	0.0739796	0.0790816	0.0765306	0.0765306	0.0790816	0.0765306	0.0790816	0.0790816	0.0790816	0.0816327	0.0765306	0.0790816	0.0765306	0.0765306	0.0790816	0.0765306	0.0790816	0.0790816	0.0790816	0.0790816	0.0765306	0.0790816	0.0790816	0.0790816	0.0816327
sc_110RenssCoNY	0.0535714	0.0535714	0.0535714	0.0561224	0.0561224	0.0535714	0.0535714	0.0535714	0.0535714	0.0561224	0.0535714	0.0459184	0.0484694	0.0510204	0.0459184	0.0459184	0.0459184	0.0459184	0.0484694	0.0484694	0.0484694	0.0484694	0.0459184	0.0484694	0.0433673	0.0510204	0.0459184	0.0459184	0.0484694	0.0459184	0.0484694	0.0484694	0.0484694	0.0510204	0.0459184	0.0484694	0.0459184	0.0459184	0.0484694	0.0459184	0.0484694	0.0484694	0.0484694	0.0484694	0.0459184	0.0433673	0.0433673	0.0433673	0.0459184
sc_140RenssCoNY	0.0586735	0.0586735	0.0586735	0.0612245	0.0612245	0.0586735	0.0586735	0.0586735	0.0586735	0.0612245	0.0586735	0.0510204	0.0535714	0.0561224	0.0510204	0.0510204	0.0510204	0.0510204	0.0535714	0.0535714	0.0535714	0.0535714	0.0510204	0.0535714	0.0484694	0.0561224	0.0510204	0.0510204	0.0535714	0.0510204	0.0535714	0.0535714	0.0535714	0.0561224	0.0510204	0.0535714	0.0510204	0.0510204	0.0535714	0.0510204	0.0535714	0.0535714	0.0535714	0.0535714	0.0510204	0.0484694	0.0484694	0.0484694	0.0510204
fd_102FlorCavSPFla	0.0535714	0.0535714	0.0535714	0.0561224	0.0561224	0.0535714	0.0535714	0.0535714	0.0535714	0.0561224	0.0535714	0.0459184	0.0484694	0.0510204	0.0459184	0.0459184	0.0459184	0.0459184	0.0484694	0.0484694	0.0484694	0.0484694	0.0459184	0.0484694	0.0433673	0.0510204	0.0459184	0.0459184	0.0484694	0.0459184	0.0484694	0.0484694	0.0484694	0.0510204	0.0459184	0.0484694	0.0459184	0.0459184	0.0484694	0.0459184	0.0484694	0.0484694	0.0484694	0.0484694	0.0459184	0.0433673	0.0433673	0.0433673	0.0459184
fd_119FlorCavSPFla	0.0535714	0.0535714	0.0535714	0.0561224	0.0561224	0.0535714	0.0535714	0.0535714	0.0535714	0.0561224	0.0535714	0.0459184	0.0484694	0.0510204	0.0459184	0.0459184	0.0459184	0.0459184	0.0484694	0.0484694	0.0484694	0.0484694	0.0459184	0.0484694	0.0433673	0.0510204	0.0459184	0.0459184	0.0484694	0.0459184	0.0484694	0.0484694	0.0484694	0.0510204	0.0459184	0.0484694	0.0459184	0.0459184	0.0484694	0.0459184	0.0484694	0.0484694	0.0484694	0.0484694	0.0459184	0.0433673	0.0433673	0.0433673	0.0459184
[truncated: 193 more columns]
