# Supplementary material for: General functions to transform associate data to host data, and their use in phylogenetic inference from sequences with intra-individual variability
Source: BMC Evol Biol. 2008 Mar 18;8:86. doi: 10.1186/1471-2148-8-86 (PMC2291458; doi:10.1186/1471-2148-8-86)
Supplement: Additional file 1 — Distance matrices and quality statistics. This contains all sequence alignments in NEXUS format, all intermediary generated associate distance or host character data (depending on the transformation formula used; see Fig. 1) and all final distance matrices obtained, together with their Delta values. A readme file that describes the contents of each file in the archive is included. [file 1471-2148-8-86-S1.zip › Goeker_Grimm_Supp_Mat_1/Acer_g1_m2.i.dlt]

Filename:          Acer_g1_m2.i.dst
Matrix_number:      1
Quartets_examined:  595665
Fraction_examined:  1.00000E+00
Sum_of_squares:     2.64591E+00
Maximum_distance:   6.12245E-02
Delta_value:        2.00882E-01
Epsilon_value:      2.18679E-01
Non_additivity:     2.70218E+00
Additivity:         1.56208E+01
Squared_R_Q_diff.:  1.48875E+01
Absolute_mean_Q:    2.75957E-03
Rescaled_mean_Q:    4.50730E-02
Q_per_sqrt_SS:      1.01055E+03
Absolute_mean_R:    2.63117E-02
Rescaled_mean_R:    4.29758E-01
R_per_sqrt_SS:      9.63526E+03

Taxon	QE	DV	EV	AMQ	RMQ	AMR	RMR
Gcm_0_MorArb	 37820	 2.35398E-01	 2.41532E-01	 2.49273E-03	 4.07146E-02	 2.21492E-02	 3.61770E-01
Gfd_1_FlorCavSPFla	 37820	 2.32867E-01	 2.37626E-01	 2.95900E-03	 4.83304E-02	 2.35506E-02	 3.84659E-01
Gga_1_ShenHubei	 37820	 2.17157E-01	 2.23661E-01	 2.78985E-03	 4.55675E-02	 2.30927E-02	 3.77181E-01
Ggd_0_MorArb	 37820	 2.39817E-01	 2.49309E-01	 2.69490E-03	 4.40166E-02	 2.19373E-02	 3.58309E-01
Ggd_1_EmCynUtah	 37820	 2.39819E-01	 2.47857E-01	 2.65129E-03	 4.33043E-02	 2.18725E-02	 3.57251E-01
Ghd_1_cvBreslau	 37820	 1.85724E-01	 1.99976E-01	 5.08224E-03	 8.30098E-02	 3.52571E-02	 5.75866E-01
Ghd_2_CGreece	 37820	 2.32562E-01	 2.38511E-01	 2.93703E-03	 4.79715E-02	 2.54878E-02	 4.16301E-01
Ghy_1_Iran	 37820	 2.26460E-01	 2.35212E-01	 2.87569E-03	 4.69696E-02	 2.11038E-02	 3.44695E-01
Gib_1_AlpadGEO	 37820	 2.18108E-01	 2.31011E-01	 2.97816E-03	 4.86432E-02	 2.43556E-02	 3.97808E-01
Gib_2_VashlGEO	 37820	 2.00647E-01	 2.09770E-01	 2.90667E-03	 4.74756E-02	 2.48995E-02	 4.06693E-01
Gib_3_NorawARM	 37820	 2.14722E-01	 2.22733E-01	 2.89247E-03	 4.72436E-02	 2.45905E-02	 4.01645E-01
Gib_4_AlpadGEO	 37820	 2.27767E-01	 2.36361E-01	 3.20176E-03	 5.22954E-02	 2.44136E-02	 3.98755E-01
Gms10_VdAudeF	 37820	 1.44782E-01	 1.97320E-01	 1.99495E-03	 3.25842E-02	 2.39759E-02	 3.91606E-01
Gms11_VdLlobrE	 37820	 1.44782E-01	 1.97320E-01	 1.99495E-03	 3.25842E-02	 2.39759E-02	 3.91606E-01
Gms12_GdlJonteF	 37820	 1.60130E-01	 1.72928E-01	 2.25707E-03	 3.68654E-02	 2.49206E-02	 4.07036E-01
Gms13_GdlJonteF	 37820	 1.63673E-01	 1.76021E-01	 2.31931E-03	 3.78821E-02	 2.49171E-02	 4.06978E-01
Gms17_GdlNesqueF	 37820	 1.44782E-01	 1.97320E-01	 1.99495E-03	 3.25842E-02	 2.39759E-02	 3.91606E-01
Gms19_xxxF	 37820	 1.44782E-01	 1.97320E-01	 1.99495E-03	 3.25842E-02	 2.39759E-02	 3.91606E-01
Gms21_GordesF	 37820	 1.60130E-01	 1.72928E-01	 2.25707E-03	 3.68654E-02	 2.49206E-02	 4.07036E-01
Gms24_NaheD	 37820	 1.44782E-01	 1.97320E-01	 1.99495E-03	 3.25842E-02	 2.39759E-02	 3.91606E-01
Gms_4_BdlHerreriaE	 37820	 1.50743E-01	 2.01748E-01	 2.07300E-03	 3.38591E-02	 2.39794E-02	 3.91664E-01
Gms_5_VdCeleF	 37820	 1.60130E-01	 1.72928E-01	 2.25707E-03	 3.68654E-02	 2.49206E-02	 4.07036E-01
Gms_6_VdCeleF	 37820	 1.54350E-01	 2.08184E-01	 2.03524E-03	 3.32423E-02	 2.44039E-02	 3.98596E-01
Gms_7_VdCeleF	 37820	 2.23832E-01	 2.45645E-01	 3.00991E-03	 4.91619E-02	 2.34497E-02	 3.83012E-01
Gms_8_VdCeleF	 37820	 1.44782E-01	 1.97320E-01	 1.99495E-03	 3.25842E-02	 2.39759E-02	 3.91606E-01
Gms_9_VdCeleF	 37820	 1.54350E-01	 2.08184E-01	 2.03524E-03	 3.32423E-02	 2.44039E-02	 3.98596E-01
Gni_A_AlbanyNY	 37820	 3.00429E-01	 3.05796E-01	 3.64269E-03	 5.94972E-02	 2.32597E-02	 3.79909E-01
Gof_1_Cyprus	 37820	 2.52030E-01	 2.59831E-01	 3.23028E-03	 5.27613E-02	 2.44595E-02	 3.99505E-01
Gof_2_Syria_opGT	 37820	 2.14506E-01	 2.19583E-01	 4.92636E-03	 8.04639E-02	 3.05439E-02	 4.98883E-01
Gop10_VdLlobregatE	 37820	 2.12234E-01	 2.20457E-01	 2.72961E-03	 4.45836E-02	 2.74386E-02	 4.48163E-01
Gop11_VdLlobregatE	 37820	 2.12234E-01	 2.20457E-01	 2.72961E-03	 4.45836E-02	 2.74386E-02	 4.48163E-01
Gop13_GdTarnF	 37820	 2.14123E-01	 2.23298E-01	 2.87502E-03	 4.69586E-02	 2.90986E-02	 4.75278E-01
Gop14_VdLotF	 37820	 2.01261E-01	 2.08823E-01	 3.17001E-03	 5.17769E-02	 2.98077E-02	 4.86859E-01
Gop16_CseNoirF	 37820	 2.01261E-01	 2.08823E-01	 3.17001E-03	 5.17769E-02	 2.98077E-02	 4.86859E-01
Gop_4_StVallierF	 37820	 2.15207E-01	 2.23959E-01	 2.76499E-03	 4.51615E-02	 2.80703E-02	 4.58482E-01
Gop_5_CaussolsF	 37820	 2.04531E-01	 2.12622E-01	 3.24775E-03	 5.30466E-02	 3.03440E-02	 4.95619E-01
Gop_7_ArezzoI	 37820	 2.06020E-01	 2.10382E-01	 2.65813E-03	 4.34161E-02	 2.66894E-02	 4.35926E-01
Gop_8_VdAudeF	 37820	 2.07760E-01	 2.14132E-01	 3.28698E-03	 5.36873E-02	 2.98104E-02	 4.86903E-01
Got_1_BGTue	 37820	 2.16745E-01	 2.21927E-01	 3.46405E-03	 5.65795E-02	 2.92924E-02	 4.78443E-01
Got_2_AetnaSicily	 37820	 2.10879E-01	 2.16009E-01	 2.74099E-03	 4.47694E-02	 2.72305E-02	 4.44764E-01
Gpp22_BudapH	 37820	 1.79024E-01	 1.89098E-01	 2.03936E-03	 3.33096E-02	 3.08748E-02	 5.04289E-01
Gpp24_cultTue	 37820	 1.69364E-01	 1.99454E-01	 2.03937E-03	 3.33097E-02	 3.08748E-02	 5.04289E-01
Gpp25_MuehltL	 37820	 1.69364E-01	 1.99454E-01	 2.03937E-03	 3.33097E-02	 3.08748E-02	 5.04289E-01
Gpp26_MuehltL	 37820	 1.76017E-01	 1.84320E-01	 2.11379E-03	 3.45253E-02	 3.11499E-02	 5.08781E-01
Gpp27_MuehltL	 37820	 1.69364E-01	 1.99454E-01	 2.03937E-03	 3.33097E-02	 3.08748E-02	 5.04289E-01
Gpp28_QuilanF	 37820	 1.68073E-01	 1.79892E-01	 2.06944E-03	 3.38008E-02	 2.94323E-02	 4.80728E-01
Gpp30_LdAydatF	 37820	 1.74894E-01	 2.03159E-01	 2.23299E-03	 3.64721E-02	 3.10231E-02	 5.06710E-01
Gpp35_GdJonteF	 37820	 1.69364E-01	 1.99454E-01	 2.03937E-03	 3.33097E-02	 3.08748E-02	 5.04289E-01
Gpp36_GdJonteF	 37820	 1.67591E-01	 1.96994E-01	 2.04368E-03	 3.33801E-02	 3.09896E-02	 5.06163E-01
Gpp38_CseSauvetF	 37820	 1.69364E-01	 1.99454E-01	 2.03937E-03	 3.33097E-02	 3.08748E-02	 5.04289E-01
Gpp40_VdHeraultF	 37820	 1.79856E-01	 1.89613E-01	 2.08620E-03	 3.40746E-02	 3.08871E-02	 5.04489E-01
Gsc_1_RenssCoNY	 37820	 2.32867E-01	 2.37626E-01	 2.95900E-03	 4.83304E-02	 2.35505E-02	 3.84657E-01
Gsv4a_DiktiCrete	 37820	 2.47041E-01	 2.56533E-01	 3.19736E-03	 5.22235E-02	 2.43730E-02	 3.98092E-01
Gsv4b_DiktiCrete	 37820	 1.80512E-01	 1.88708E-01	 3.89396E-03	 6.36013E-02	 2.91460E-02	 4.76052E-01
Gsv_1_KourCrete	 37820	 2.50560E-01	 2.59047E-01	 3.28877E-03	 5.37165E-02	 2.42514E-02	 3.96107E-01
Gsv_2_VrissesCrete	 37820	 2.52620E-01	 2.59892E-01	 3.32940E-03	 5.43802E-02	 2.44632E-02	 3.99566E-01
Gtv_1_Georgia	 37820	 2.24458E-01	 2.31465E-01	 2.74299E-03	 4.48022E-02	 2.52743E-02	 4.12814E-01
Gus11_LovecBG	 37820	 2.64189E-01	 2.71434E-01	 2.44858E-03	 3.99935E-02	 1.87725E-02	 3.06617E-01
Gve_1_AssalamIR	 37820	 2.27093E-01	 2.33359E-01	 2.71486E-03	 4.43427E-02	 2.53700E-02	 4.14376E-01
Gve_2_VazIR	 37820	 2.26894E-01	 2.33161E-01	 2.74802E-03	 4.48844E-02	 2.54878E-02	 4.16301E-01
Gve_3_SirinRudIR	 37820	 2.23470E-01	 2.30477E-01	 2.71485E-03	 4.43426E-02	 2.53700E-02	 4.14376E-01
Gxx_3_GdlNesqueF	 37820	 2.43578E-01	 2.86994E-01	 4.83788E-03	 7.90187E-02	 2.37672E-02	 3.88197E-01
Gxx_5_GdTarnF	 37820	 2.53346E-01	 2.65218E-01	 4.58284E-03	 7.48530E-02	 2.42444E-02	 3.95992E-01
