# Supplementary material for: General functions to transform associate data to host data, and their use in phylogenetic inference from sequences with intra-individual variability
Source: BMC Evol Biol. 2008 Mar 18;8:86. doi: 10.1186/1471-2148-8-86 (PMC2291458; doi:10.1186/1471-2148-8-86)
Supplement: Additional file 1 — Distance matrices and quality statistics. This contains all sequence alignments in NEXUS format, all intermediary generated associate distance or host character data (depending on the transformation formula used; see Fig. 1) and all final distance matrices obtained, together with their Delta values. A readme file that describes the contents of each file in the archive is included. [file 1471-2148-8-86-S1.zip › Goeker_Grimm_Supp_Mat_1/Acer_g1_m2.p.dlt]

Filename:          Acer_g1_m2.p.dst
Matrix_number:      1
Quartets_examined:  595665
Fraction_examined:  1.00000E+00
Sum_of_squares:     2.93192E+00
Maximum_distance:   6.23583E-02
Delta_value:        2.08707E-01
Epsilon_value:      2.08991E-01
Non_additivity:     1.91734E+00
Additivity:         1.41490E+01
Squared_R_Q_diff.:  1.35367E+01
Absolute_mean_Q:    2.46915E-03
Rescaled_mean_Q:    3.95962E-02
Q_per_sqrt_SS:      8.58963E+02
Absolute_mean_R:    2.51656E-02
Rescaled_mean_R:    4.03564E-01
R_per_sqrt_SS:      8.75453E+03

Taxon	QE	DV	EV	AMQ	RMQ	AMR	RMR
Gcm_0_MorArb	 37820	 2.36694E-01	 2.36826E-01	 2.30471E-03	 3.69591E-02	 2.13006E-02	 3.41583E-01
Gfd_1_FlorCavSPFla	 37820	 2.51265E-01	 2.51265E-01	 2.94424E-03	 4.72148E-02	 2.25464E-02	 3.61562E-01
Gga_1_ShenHubei	 37820	 2.30392E-01	 2.30419E-01	 2.48414E-03	 3.98366E-02	 2.19027E-02	 3.51239E-01
Ggd_0_MorArb	 37820	 2.57798E-01	 2.58089E-01	 2.68822E-03	 4.31093E-02	 2.10156E-02	 3.37014E-01
Ggd_1_EmCynUtah	 37820	 2.50606E-01	 2.50712E-01	 2.68443E-03	 4.30484E-02	 2.10967E-02	 3.38315E-01
Ghd_1_cvBreslau	 37820	 1.94586E-01	 1.94691E-01	 4.28353E-03	 6.86922E-02	 2.91267E-02	 4.67086E-01
Ghd_2_CGreece	 37820	 2.32645E-01	 2.32750E-01	 2.64368E-03	 4.23950E-02	 2.45502E-02	 3.93696E-01
Ghy_1_Iran	 37820	 2.29516E-01	 2.29622E-01	 2.73471E-03	 4.38548E-02	 2.00847E-02	 3.22085E-01
Gib_1_AlpadGEO	 37820	 2.15079E-01	 2.15185E-01	 2.67468E-03	 4.28921E-02	 2.33707E-02	 3.74781E-01
Gib_2_VashlGEO	 37820	 2.05747E-01	 2.05879E-01	 2.66011E-03	 4.26585E-02	 2.37037E-02	 3.80121E-01
Gib_3_NorawARM	 37820	 2.09463E-01	 2.09701E-01	 2.60260E-03	 4.17362E-02	 2.35230E-02	 3.77223E-01
Gib_4_AlpadGEO	 37820	 2.19203E-01	 2.19309E-01	 2.79168E-03	 4.47684E-02	 2.34030E-02	 3.75299E-01
Gms10_VdAudeF	 37820	 1.81435E-01	 1.81462E-01	 1.89340E-03	 3.03632E-02	 2.34297E-02	 3.75727E-01
Gms11_VdLlobrE	 37820	 1.94313E-01	 1.94340E-01	 2.12698E-03	 3.41090E-02	 2.33733E-02	 3.74822E-01
Gms12_GdlJonteF	 37820	 1.80223E-01	 1.80223E-01	 2.01968E-03	 3.23884E-02	 2.38040E-02	 3.81730E-01
Gms13_GdlJonteF	 37820	 1.87825E-01	 1.87852E-01	 2.17202E-03	 3.48312E-02	 2.41260E-02	 3.86893E-01
Gms17_GdlNesqueF	 37820	 1.77883E-01	 1.77910E-01	 1.90671E-03	 3.05767E-02	 2.34771E-02	 3.76487E-01
Gms19_xxxF	 37820	 1.81725E-01	 1.81752E-01	 1.88781E-03	 3.02737E-02	 2.33068E-02	 3.73756E-01
Gms21_GordesF	 37820	 1.84327E-01	 1.84353E-01	 2.05413E-03	 3.29407E-02	 2.38726E-02	 3.82829E-01
Gms24_NaheD	 37820	 1.80247E-01	 1.80274E-01	 1.92529E-03	 3.08747E-02	 2.32234E-02	 3.72419E-01
Gms_4_BdlHerreriaE	 37820	 1.82876E-01	 1.82903E-01	 1.89856E-03	 3.04459E-02	 2.31989E-02	 3.72025E-01
Gms_5_VdCeleF	 37820	 1.79261E-01	 1.79261E-01	 2.06363E-03	 3.30932E-02	 2.39203E-02	 3.83594E-01
Gms_6_VdCeleF	 37820	 1.81426E-01	 1.81452E-01	 1.89405E-03	 3.03737E-02	 2.36494E-02	 3.79251E-01
Gms_7_VdCeleF	 37820	 2.24877E-01	 2.24904E-01	 2.46116E-03	 3.94681E-02	 2.30636E-02	 3.69856E-01
Gms_8_VdCeleF	 37820	 1.82172E-01	 1.82199E-01	 1.96058E-03	 3.14406E-02	 2.35297E-02	 3.77331E-01
Gms_9_VdCeleF	 37820	 2.00050E-01	 2.00077E-01	 2.10881E-03	 3.38176E-02	 2.37517E-02	 3.80891E-01
Gni_A_AlbanyNY	 37820	 2.83282E-01	 2.83388E-01	 3.34666E-03	 5.36683E-02	 2.14094E-02	 3.43328E-01
Gof_1_Cyprus	 37820	 2.49151E-01	 2.49415E-01	 2.90588E-03	 4.65997E-02	 2.33955E-02	 3.75179E-01
Gof_2_Syria_opGT	 37820	 2.27532E-01	 2.27638E-01	 4.20638E-03	 6.74550E-02	 2.60372E-02	 4.17541E-01
Gop10_VdLlobregatE	 37820	 1.99241E-01	 1.99347E-01	 2.34593E-03	 3.76202E-02	 2.67625E-02	 4.29173E-01
Gop11_VdLlobregatE	 37820	 1.99241E-01	 1.99347E-01	 2.34593E-03	 3.76202E-02	 2.67625E-02	 4.29173E-01
Gop13_GdTarnF	 37820	 2.11460E-01	 2.11566E-01	 2.84201E-03	 4.55754E-02	 2.83682E-02	 4.54923E-01
Gop14_VdLotF	 37820	 1.98485E-01	 1.98591E-01	 2.86732E-03	 4.59814E-02	 2.91479E-02	 4.67427E-01
Gop16_CseNoirF	 37820	 1.89772E-01	 1.89984E-01	 2.63871E-03	 4.23153E-02	 2.89749E-02	 4.64651E-01
Gop_4_StVallierF	 37820	 2.02590E-01	 2.02696E-01	 2.35375E-03	 3.77456E-02	 2.72400E-02	 4.36830E-01
Gop_5_CaussolsF	 37820	 1.89956E-01	 1.90062E-01	 2.67451E-03	 4.28894E-02	 2.91429E-02	 4.67345E-01
Gop_7_ArezzoI	 37820	 1.94569E-01	 1.94569E-01	 2.33294E-03	 3.74119E-02	 2.60570E-02	 4.17859E-01
Gop_8_VdAudeF	 37820	 1.92113E-01	 1.92113E-01	 2.72593E-03	 4.37139E-02	 2.90297E-02	 4.65530E-01
Got_1_BGTue	 37820	 2.01230E-01	 2.01336E-01	 2.73553E-03	 4.38679E-02	 2.78082E-02	 4.45942E-01
Got_2_AetnaSicily	 37820	 2.06809E-01	 2.06941E-01	 2.57334E-03	 4.12670E-02	 2.66310E-02	 4.27065E-01
Gpp22_BudapH	 37820	 1.86616E-01	 1.86775E-01	 1.96717E-03	 3.15462E-02	 2.98608E-02	 4.78858E-01
Gpp24_cultTue	 37820	 1.90059E-01	 1.90191E-01	 1.97142E-03	 3.16144E-02	 2.99300E-02	 4.79969E-01
Gpp25_MuehltL	 37820	 1.83755E-01	 1.87060E-01	 1.91546E-03	 3.07170E-02	 2.97910E-02	 4.77738E-01
Gpp26_MuehltL	 37820	 1.88456E-01	 1.88509E-01	 2.01312E-03	 3.22831E-02	 3.00383E-02	 4.81705E-01
Gpp27_MuehltL	 37820	 1.85810E-01	 1.88718E-01	 1.98502E-03	 3.18326E-02	 2.97452E-02	 4.77004E-01
Gpp28_QuilanF	 37820	 1.77925E-01	 1.77952E-01	 2.05621E-03	 3.29741E-02	 2.83879E-02	 4.55239E-01
Gpp30_LdAydatF	 37820	 1.87893E-01	 1.87945E-01	 2.15046E-03	 3.44856E-02	 2.97601E-02	 4.77244E-01
Gpp35_GdJonteF	 37820	 1.80480E-01	 1.80639E-01	 1.95146E-03	 3.12944E-02	 2.94574E-02	 4.72389E-01
Gpp36_GdJonteF	 37820	 1.81845E-01	 1.85071E-01	 1.93045E-03	 3.09575E-02	 2.98843E-02	 4.79236E-01
Gpp38_CseSauvetF	 37820	 1.84112E-01	 1.87338E-01	 1.92435E-03	 3.08595E-02	 2.97965E-02	 4.77828E-01
Gpp40_VdHeraultF	 37820	 1.91895E-01	 1.92028E-01	 2.01877E-03	 3.23737E-02	 2.99499E-02	 4.80288E-01
Gsc_1_RenssCoNY	 37820	 2.53436E-01	 2.53542E-01	 2.92190E-03	 4.68567E-02	 2.24842E-02	 3.60565E-01
Gsv4a_DiktiCrete	 37820	 2.48649E-01	 2.48781E-01	 2.89681E-03	 4.64543E-02	 2.33436E-02	 3.74347E-01
Gsv4b_DiktiCrete	 37820	 1.95530E-01	 1.95636E-01	 3.12230E-03	 5.00703E-02	 2.36167E-02	 3.78726E-01
Gsv_1_KourCrete	 37820	 2.55084E-01	 2.55295E-01	 3.01692E-03	 4.83804E-02	 2.30222E-02	 3.69192E-01
Gsv_2_VrissesCrete	 37820	 2.52600E-01	 2.52706E-01	 2.97441E-03	 4.76988E-02	 2.33515E-02	 3.74473E-01
Gtv_1_Georgia	 37820	 2.31371E-01	 2.31397E-01	 2.65734E-03	 4.26141E-02	 2.45674E-02	 3.93972E-01
Gus11_LovecBG	 37820	 2.64156E-01	 2.64262E-01	 2.37060E-03	 3.80158E-02	 1.78774E-02	 2.86688E-01
Gve_1_AssalamIR	 37820	 2.30849E-01	 2.30955E-01	 2.60466E-03	 4.17693E-02	 2.46948E-02	 3.96015E-01
Gve_2_VazIR	 37820	 2.28993E-01	 2.29099E-01	 2.56706E-03	 4.11663E-02	 2.46569E-02	 3.95407E-01
Gve_3_SirinRudIR	 37820	 2.32047E-01	 2.32153E-01	 2.58003E-03	 4.13743E-02	 2.46239E-02	 3.94878E-01
Gxx_3_GdlNesqueF	 37820	 1.96778E-01	 1.96804E-01	 2.38156E-03	 3.81916E-02	 2.22252E-02	 3.56411E-01
Gxx_5_GdTarnF	 37820	 2.25574E-01	 2.25601E-01	 2.85537E-03	 4.57897E-02	 2.24467E-02	 3.59963E-01
