# Supplementary material for: General functions to transform associate data to host data, and their use in phylogenetic inference from sequences with intra-individual variability
Source: BMC Evol Biol. 2008 Mar 18;8:86. doi: 10.1186/1471-2148-8-86 (PMC2291458; doi:10.1186/1471-2148-8-86)
Supplement: Additional file 1 — Distance matrices and quality statistics. This contains all sequence alignments in NEXUS format, all intermediary generated associate distance or host character data (depending on the transformation formula used; see Fig. 1) and all final distance matrices obtained, together with their Delta values. A readme file that describes the contents of each file in the archive is included. [file 1471-2148-8-86-S1.zip › Goeker_Grimm_Supp_Mat_1/Acer_g1_m2.p.dst]

63
Gcm_0_MorArb	0.00000E+00	5.43003E-02	8.34880E-03	5.46647E-02	5.32525E-02	5.26148E-02	5.20408E-02	5.04535E-02	5.98073E-02	5.93113E-02	5.97668E-02	6.23178E-02	5.21137E-02	5.29336E-02	5.21137E-02	5.19480E-02	5.27211E-02	5.29336E-02	5.25510E-02	5.17493E-02	4.97449E-02	5.17493E-02	5.15873E-02	5.19480E-02	5.28061E-02	5.25510E-02	5.89569E-02	6.17914E-02	5.83546E-02	5.43003E-02	5.43003E-02	5.61224E-02	6.12245E-02	5.97668E-02	5.43003E-02	5.97668E-02	5.43003E-02	6.19534E-02	6.18622E-02	5.75397E-02	6.23178E-02	5.93113E-02	5.97668E-02	6.18622E-02	5.97668E-02	5.79446E-02	5.98330E-02	6.01312E-02	5.97668E-02
Gfd_1_FlorCavSPFla	5.43003E-02	0.00000E+00	5.38903E-02	1.59439E-02	1.53061E-02	4.38775E-02	4.40962E-02	3.27381E-02	4.12415E-02	3.82653E-02	3.95408E-02	4.33673E-02	3.38010E-02	3.52041E-02	3.57143E-02	3.63520E-02	3.48640E-02	3.52041E-02	3.64432E-02	3.31633E-02	3.36735E-02	3.57143E-02	3.40136E-02	3.53954E-02	3.49854E-02	3.57143E-02	1.74320E-02	4.84694E-02	3.97959E-02	3.31633E-02	3.31633E-02	3.59977E-02	4.13265E-02	3.89031E-02	3.31633E-02	3.82653E-02	3.06123E-02	4.08163E-02	3.82653E-02	3.44388E-02	4.91071E-02	4.59184E-02	4.65561E-02	4.84694E-02	4.65561E-02	4.52806E-02	4.68750E-02	4.71939E-02	4.65562E-02
Gga_1_ShenHubei	8.34880E-03	5.38903E-02	0.00000E+00	4.81505E-02	4.98866E-02	4.96032E-02	4.73098E-02	5.00000E-02	5.94388E-02	5.89569E-02	5.93112E-02	6.18622E-02	4.97449E-02	5.01701E-02	4.97449E-02	4.86820E-02	4.97449E-02	5.01701E-02	4.93970E-02	4.94260E-02	4.70522E-02	4.94260E-02	4.87245E-02	4.82568E-02	4.96289E-02	4.93970E-02	5.79081E-02	5.89285E-02	5.66893E-02	5.13393E-02	5.13393E-02	5.31789E-02	5.81065E-02	5.67602E-02	5.13393E-02	5.70790E-02	5.38903E-02	5.89924E-02	6.15079E-02	5.71428E-02	6.18622E-02	5.89569E-02	5.93112E-02	6.15079E-02	5.93112E-02	5.73979E-02	5.95238E-02	5.96301E-02	5.93112E-02
Ggd_0_MorArb	5.46647E-02	1.59439E-02	4.81505E-02	0.00000E+00	3.57143E-03	4.03061E-02	3.93586E-02	3.31633E-02	4.20918E-02	4.13265E-02	4.20918E-02	4.46429E-02	2.93367E-02	3.06123E-02	3.12500E-02	3.15689E-02	3.01871E-02	3.06123E-02	3.17056E-02	2.86990E-02	2.90816E-02	3.12500E-02	2.93367E-02	3.15689E-02	3.02478E-02	3.09767E-02	3.06122E-02	4.37925E-02	4.13265E-02	3.89031E-02	3.89031E-02	4.13832E-02	4.69388E-02	4.46429E-02	3.89031E-02	4.40051E-02	3.63520E-02	4.65562E-02	4.38775E-02	3.99660E-02	4.97449E-02	4.64286E-02	4.71939E-02	4.89796E-02	4.71939E-02	4.59183E-02	4.71939E-02	4.78317E-02	4.71939E-02
Ggd_1_EmCynUtah	5.32525E-02	1.53061E-02	4.98866E-02	3.57143E-03	0.00000E+00	3.91156E-02	3.79464E-02	3.17055E-02	4.08163E-02	4.03912E-02	4.13265E-02	4.38775E-02	2.85714E-02	2.93368E-02	3.06122E-02	3.00454E-02	2.87901E-02	2.93368E-02	3.02934E-02	2.80612E-02	2.80612E-02	3.06122E-02	2.80612E-02	2.97619E-02	2.86990E-02	2.93367E-02	2.76968E-02	4.26385E-02	3.99660E-02	3.82653E-02	3.82653E-02	3.95408E-02	4.54932E-02	4.38775E-02	3.82653E-02	4.33673E-02	3.57143E-02	4.59183E-02	4.29422E-02	3.86297E-02	4.89796E-02	4.54932E-02	4.64286E-02	4.80442E-02	4.64286E-02	4.48980E-02	4.56349E-02	4.69388E-02	4.64286E-02
Ghd_1_cvBreslau	5.26148E-02	4.38775E-02	4.96032E-02	4.03061E-02	3.91156E-02	0.00000E+00	7.97194E-03	3.68076E-02	4.73761E-02	4.67687E-02	4.74490E-02	5.00000E-02	3.67347E-02	3.69898E-02	3.72449E-02	3.68481E-02	3.75364E-02	3.78401E-02	3.76276E-02	3.62245E-02	3.65646E-02	3.67347E-02	3.60787E-02	3.59977E-02	3.73087E-02	3.69898E-02	4.88338E-02	4.62828E-02	4.33673E-02	4.13265E-02	4.13265E-02	4.26020E-02	4.67687E-02	4.48980E-02	4.13265E-02	4.43877E-02	3.87755E-02	4.38775E-02	4.50680E-02	4.22740E-02	2.24490E-02	1.61565E-02	1.98980E-02	1.87075E-02	1.98980E-02	2.14286E-02	1.27551E-02	2.14286E-02	1.98980E-02
Ghd_2_CGreece	5.20408E-02	4.40962E-02	4.73098E-02	3.93586E-02	3.79464E-02	7.97194E-03	0.00000E+00	4.02494E-02	4.96032E-02	4.91071E-02	4.95627E-02	5.21137E-02	3.68076E-02	3.76276E-02	3.68076E-02	3.66419E-02	3.74150E-02	3.76276E-02	3.72449E-02	3.64432E-02	3.66709E-02	3.64432E-02	3.62812E-02	3.61781E-02	3.75000E-02	3.72449E-02	4.64852E-02	4.64853E-02	4.30485E-02	4.15452E-02	4.15452E-02	4.33673E-02	4.84694E-02	4.70117E-02	4.15452E-02	4.66473E-02	3.89942E-02	4.55539E-02	4.65562E-02	4.22335E-02	5.21137E-02	4.91071E-02	4.95627E-02	5.03827E-02	4.95627E-02	4.77405E-02	4.96289E-02	4.99271E-02	4.95627E-02
Ghy_1_Iran	5.04535E-02	3.27381E-02	5.00000E-02	3.31633E-02	3.17055E-02	3.68076E-02	4.02494E-02	0.00000E+00	1.30740E-02	1.71283E-02	1.53061E-02	1.61565E-02	1.53061E-02	1.60350E-02	1.74320E-02	1.70918E-02	1.56250E-02	1.60350E-02	1.72902E-02	1.48809E-02	1.49417E-02	1.74320E-02	1.49872E-02	1.60714E-02	1.55896E-02	1.61565E-02	4.08163E-02	3.47577E-02	3.17055E-02	3.01871E-02	3.01871E-02	3.15399E-02	3.71720E-02	3.57143E-02	3.01871E-02	3.52891E-02	2.76361E-02	3.78401E-02	3.49854E-02	3.06123E-02	3.91156E-02	3.60787E-02	3.65646E-02	3.86297E-02	3.65646E-02	3.48640E-02	3.67347E-02	3.69898E-02	3.65646E-02
Gib_1_AlpadGEO	5.98073E-02	4.12415E-02	5.94388E-02	4.20918E-02	4.08163E-02	4.73761E-02	4.96032E-02	1.30740E-02	0.00000E+00	4.00875E-03	2.97619E-03	4.67687E-03	2.42347E-02	2.51458E-02	2.63605E-02	2.65306E-02	2.48725E-02	2.51458E-02	2.66440E-02	2.38095E-02	2.40525E-02	2.63605E-02	2.42347E-02	2.60204E-02	2.49433E-02	2.55102E-02	4.97449E-02	4.40051E-02	4.15452E-02	3.99660E-02	3.99660E-02	4.15120E-02	4.70116E-02	4.54932E-02	3.99660E-02	4.50680E-02	3.74150E-02	4.76191E-02	4.48250E-02	4.04974E-02	4.97449E-02	4.66473E-02	4.71939E-02	4.91983E-02	4.71939E-02	4.54932E-02	4.71939E-02	4.76191E-02	4.71939E-02
Gib_2_VashlGEO	5.93113E-02	3.82653E-02	5.89569E-02	4.13265E-02	4.03912E-02	4.67687E-02	4.91071E-02	1.71283E-02	4.00875E-03	0.00000E+00	1.53061E-03	5.61224E-03	2.34694E-02	2.46599E-02	2.55102E-02	2.60771E-02	2.44169E-02	2.46599E-02	2.61479E-02	2.29592E-02	2.33844E-02	2.55102E-02	2.36881E-02	2.57937E-02	2.45536E-02	2.51913E-02	4.81049E-02	4.33673E-02	4.37925E-02	4.33673E-02	4.33673E-02	4.59184E-02	5.10204E-02	4.89796E-02	4.33673E-02	4.84694E-02	4.08163E-02	5.10204E-02	4.84694E-02	4.44606E-02	4.89796E-02	4.59184E-02	4.64286E-02	4.84694E-02	4.64286E-02	4.48979E-02	4.67687E-02	4.69388E-02	4.64286E-02
Gib_3_NorawARM	5.97668E-02	3.95408E-02	5.93112E-02	4.20918E-02	4.13265E-02	4.74490E-02	4.95627E-02	1.53061E-02	2.97619E-03	1.53061E-03	0.00000E+00	5.10204E-03	2.42347E-02	2.55102E-02	2.61479E-02	2.64668E-02	2.50850E-02	2.55102E-02	2.66035E-02	2.35970E-02	2.39796E-02	2.61479E-02	2.42347E-02	2.58291E-02	2.51458E-02	2.58746E-02	5.01701E-02	4.37925E-02	4.28571E-02	4.14541E-02	4.14541E-02	4.39342E-02	4.94898E-02	4.71939E-02	4.14541E-02	4.65562E-02	3.89031E-02	4.91071E-02	4.64286E-02	4.25170E-02	4.97449E-02	4.64286E-02	4.71939E-02	4.89796E-02	4.71939E-02	4.59183E-02	4.71939E-02	4.78317E-02	4.71939E-02
Gib_4_AlpadGEO	6.23178E-02	4.33673E-02	6.18622E-02	4.46429E-02	4.38775E-02	5.00000E-02	5.21137E-02	1.61565E-02	4.67687E-03	5.61224E-03	5.10204E-03	0.00000E+00	2.67857E-02	2.80612E-02	2.86990E-02	2.90179E-02	2.72109E-02	2.80612E-02	2.91545E-02	2.61479E-02	2.65306E-02	2.86990E-02	2.67857E-02	2.90179E-02	2.76968E-02	2.84257E-02	5.39966E-02	4.63436E-02	4.48980E-02	4.27296E-02	4.27296E-02	4.45011E-02	5.05102E-02	4.84694E-02	4.27296E-02	4.78317E-02	4.01786E-02	5.03826E-02	4.54082E-02	4.33673E-02	5.22959E-02	4.89796E-02	4.97449E-02	5.15306E-02	4.97449E-02	4.84694E-02	4.87883E-02	5.03826E-02	4.97449E-02
Gms10_VdAudeF	5.21137E-02	3.38010E-02	4.97449E-02	2.93367E-02	2.85714E-02	3.67347E-02	3.68076E-02	1.53061E-02	2.42347E-02	2.34694E-02	2.42347E-02	2.67857E-02	0.00000E+00	1.53061E-03	3.18877E-03	3.50765E-03	8.50340E-04	2.55102E-03	3.64431E-03	6.37755E-04	1.02041E-03	3.18877E-03	1.27551E-03	2.86990E-03	3.64431E-04	2.55102E-03	4.08164E-02	3.10375E-02	3.26531E-02	3.63520E-02	3.63520E-02	3.88322E-02	4.43877E-02	4.20918E-02	3.63520E-02	4.14541E-02	3.38010E-02	4.40051E-02	4.13265E-02	3.74150E-02	4.20918E-02	3.87755E-02	3.95408E-02	4.13265E-02	3.89031E-02	3.76275E-02	3.95408E-02	4.01785E-02	3.95408E-02
Gms11_VdLlobrE	5.29336E-02	3.52041E-02	5.01701E-02	3.06123E-02	2.93368E-02	3.69898E-02	3.76276E-02	1.60350E-02	2.51458E-02	2.46599E-02	2.55102E-02	2.80612E-02	1.53061E-03	0.00000E+00	4.59184E-03	4.25170E-03	2.18659E-03	3.40136E-03	4.46428E-03	2.04082E-03	2.12585E-03	4.59184E-03	2.18659E-03	3.40136E-03	9.56632E-04	2.23214E-03	4.04519E-02	3.20700E-02	3.35885E-02	3.77551E-02	3.77551E-02	3.92857E-02	4.50680E-02	4.33673E-02	3.77551E-02	4.28571E-02	3.52041E-02	4.54081E-02	4.25170E-02	3.82653E-02	4.13265E-02	3.82653E-02	3.87755E-02	4.08163E-02	3.82653E-02	3.67347E-02	3.91156E-02	3.92857E-02	3.87755E-02
Gms12_GdlJonteF	5.21137E-02	3.57143E-02	4.97449E-02	3.12500E-02	3.06122E-02	3.72449E-02	3.68076E-02	1.74320E-02	2.63605E-02	2.55102E-02	2.61479E-02	2.86990E-02	3.18877E-03	4.59184E-03	0.00000E+00	1.27551E-03	4.25170E-03	4.59184E-03	2.91545E-03	2.55102E-03	3.06122E-03	1.27551E-03	1.27551E-03	5.42092E-03	4.37318E-03	2.55102E-03	4.25170E-02	3.31633E-02	3.46939E-02	3.82653E-02	3.82653E-02	4.10998E-02	4.64285E-02	4.40051E-02	3.82653E-02	4.33673E-02	3.57143E-02	4.59184E-02	4.33673E-02	3.95408E-02	4.40051E-02	4.08163E-02	4.14541E-02	4.33673E-02	4.08163E-02	3.95408E-02	4.17729E-02	4.20918E-02	4.14540E-02
Gms13_GdlJonteF	5.19480E-02	3.63520E-02	4.86820E-02	3.15689E-02	3.00454E-02	3.68481E-02	3.66419E-02	1.70918E-02	2.65306E-02	2.60771E-02	2.64668E-02	2.90179E-02	3.50765E-03	4.25170E-03	1.27551E-03	0.00000E+00	4.08163E-03	4.25170E-03	1.85529E-03	3.18877E-03	3.40136E-03	6.37755E-04	1.02041E-03	3.61395E-03	4.17440E-03	1.85529E-03	3.92857E-02	3.36735E-02	3.45805E-02	3.89030E-02	3.89030E-02	4.06201E-02	4.56349E-02	4.43240E-02	3.89030E-02	4.40051E-02	3.63520E-02	4.65562E-02	4.39342E-02	3.95408E-02	4.43240E-02	4.13832E-02	4.17729E-02	4.39342E-02	4.14541E-02	3.95408E-02	4.12415E-02	4.20918E-02	4.17729E-02
Gms17_GdlNesqueF	5.27211E-02	3.48640E-02	4.97449E-02	3.01871E-02	2.87901E-02	3.75364E-02	3.74150E-02	1.56250E-02	2.48725E-02	2.44169E-02	2.50850E-02	2.72109E-02	8.50340E-04	2.18659E-03	4.25170E-03	4.08163E-03	0.00000E+00	2.91545E-03	4.25170E-03	1.70068E-03	1.82216E-03	4.25170E-03	1.91326E-03	2.80612E-03	8.50340E-04	2.83447E-03	3.92220E-02	3.18878E-02	3.31633E-02	3.74150E-02	3.74150E-02	3.89610E-02	4.44606E-02	4.29422E-02	3.74150E-02	4.25170E-02	3.48640E-02	4.50680E-02	4.22740E-02	3.79464E-02	4.29422E-02	3.97230E-02	4.03911E-02	4.22740E-02	3.99660E-02	3.82653E-02	3.95408E-02	4.08163E-02	4.03911E-02
Gms19_xxxF	5.29336E-02	3.52041E-02	5.01701E-02	3.06123E-02	2.93368E-02	3.78401E-02	3.76276E-02	1.60350E-02	2.51458E-02	2.46599E-02	2.55102E-02	2.80612E-02	2.55102E-03	3.40136E-03	4.59184E-03	4.25170E-03	2.91545E-03	0.00000E+00	4.46428E-03	2.04082E-03	2.12585E-03	4.59184E-03	2.18659E-03	4.53515E-03	2.86990E-03	3.50765E-03	4.04519E-02	3.20700E-02	3.35885E-02	3.77551E-02	3.77551E-02	3.92857E-02	4.50680E-02	4.33673E-02	3.77551E-02	4.28571E-02	3.52041E-02	4.54081E-02	4.25170E-02	3.82653E-02	4.33673E-02	3.99660E-02	4.08163E-02	4.25170E-02	4.03061E-02	3.87755E-02	4.02494E-02	4.13265E-02	4.08163E-02
Gms21_GordesF	5.25510E-02	3.64432E-02	4.93970E-02	3.17056E-02	3.02934E-02	3.76276E-02	3.72449E-02	1.72902E-02	2.66440E-02	2.61479E-02	2.66035E-02	2.91545E-02	3.64431E-03	4.46428E-03	2.91545E-03	1.85529E-03	4.25170E-03	4.46428E-03	0.00000E+00	3.27988E-03	3.50765E-03	2.18659E-03	1.70068E-03	4.63822E-03	4.33673E-03	2.55102E-03	3.99660E-02	3.37302E-02	3.47577E-02	3.89942E-02	3.89942E-02	4.08163E-02	4.59183E-02	4.44606E-02	3.89942E-02	4.40962E-02	3.64432E-02	4.66473E-02	4.40051E-02	3.96825E-02	4.44606E-02	4.14541E-02	4.19096E-02	4.40051E-02	4.15452E-02	3.97230E-02	4.19758E-02	4.22740E-02	4.19096E-02
Gms24_NaheD	5.17493E-02	3.31633E-02	4.94260E-02	2.86990E-02	2.80612E-02	3.62245E-02	3.64432E-02	1.48809E-02	2.38095E-02	2.29592E-02	2.35970E-02	2.61479E-02	6.37755E-04	2.04082E-03	2.55102E-03	3.18877E-03	1.70068E-03	2.04082E-03	3.27988E-03	0.00000E+00	5.10204E-04	2.55102E-03	8.50340E-04	3.82653E-03	1.82216E-03	2.55102E-03	4.03912E-02	3.06123E-02	3.21429E-02	3.57143E-02	3.57143E-02	3.85487E-02	4.38775E-02	4.14540E-02	3.57143E-02	4.08163E-02	3.31633E-02	4.33673E-02	4.08163E-02	3.69898E-02	4.14541E-02	3.82653E-02	3.89031E-02	4.08163E-02	3.82653E-02	3.69898E-02	3.92219E-02	3.95408E-02	3.89031E-02
Gms_4_BdlHerreriaE	4.97449E-02	3.36735E-02	4.70522E-02	2.90816E-02	2.80612E-02	3.65646E-02	3.66709E-02	1.49417E-02	2.40525E-02	2.33844E-02	2.39796E-02	2.65306E-02	1.02041E-03	2.12585E-03	3.06122E-03	3.40136E-03	1.82216E-03	2.12585E-03	3.50765E-03	5.10204E-04	0.00000E+00	3.06122E-03	1.09329E-03	3.68481E-03	1.91326E-03	2.55102E-03	3.89942E-02	3.09767E-02	3.23130E-02	3.62245E-02	3.62245E-02	3.85204E-02	4.37925E-02	4.18367E-02	3.62245E-02	4.13265E-02	3.36735E-02	4.38775E-02	4.12415E-02	3.71720E-02	4.18367E-02	3.86905E-02	3.92857E-02	4.12415E-02	3.87755E-02	3.72449E-02	3.93991E-02	3.97959E-02	3.92857E-02
Gms_5_VdCeleF	5.17493E-02	3.57143E-02	4.94260E-02	3.12500E-02	3.06122E-02	3.67347E-02	3.64432E-02	1.74320E-02	2.63605E-02	2.55102E-02	2.61479E-02	2.86990E-02	3.18877E-03	4.59184E-03	1.27551E-03	6.37755E-04	4.25170E-03	4.59184E-03	2.18659E-03	2.55102E-03	3.06122E-03	0.00000E+00	8.50340E-04	5.10204E-03	4.37318E-03	2.18659E-03	4.25170E-02	3.31633E-02	3.46939E-02	3.82653E-02	3.82653E-02	4.10998E-02	4.64285E-02	4.40051E-02	3.82653E-02	4.33673E-02	3.57143E-02	4.59184E-02	4.33673E-02	3.95408E-02	4.40051E-02	4.08163E-02	4.14541E-02	4.33673E-02	4.08163E-02	3.95408E-02	4.17729E-02	4.20918E-02	4.14540E-02
Gms_6_VdCeleF	5.15873E-02	3.40136E-02	4.87245E-02	2.93367E-02	2.80612E-02	3.60787E-02	3.62812E-02	1.49872E-02	2.42347E-02	2.36881E-02	2.42347E-02	2.67857E-02	1.27551E-03	2.18659E-03	1.27551E-03	1.02041E-03	1.91326E-03	2.18659E-03	1.70068E-03	8.50340E-04	1.09329E-03	8.50340E-04	0.00000E+00	2.80612E-03	1.98413E-03	1.13379E-03	3.85842E-02	3.12501E-02	3.24344E-02	3.65646E-02	3.65646E-02	3.84972E-02	4.37318E-02	4.20918E-02	3.65646E-02	4.16666E-02	3.40136E-02	4.42177E-02	4.15452E-02	3.73087E-02	4.20918E-02	3.89942E-02	3.95408E-02	4.15452E-02	3.91156E-02	3.74150E-02	3.95408E-02	3.99660E-02	3.95408E-02
Gms_7_VdCeleF	5.19480E-02	3.53954E-02	4.82568E-02	3.15689E-02	2.97619E-02	3.59977E-02	3.61781E-02	1.60714E-02	2.60204E-02	2.57937E-02	2.58291E-02	2.90179E-02	2.86990E-03	3.40136E-03	5.42092E-03	3.61395E-03	2.80612E-03	4.53515E-03	4.63822E-03	3.82653E-03	3.68481E-03	5.10204E-03	2.80612E-03	0.00000E+00	2.08720E-03	2.78293E-03	3.64796E-02	3.31633E-02	3.40136E-02	3.79464E-02	3.79464E-02	3.80691E-02	4.42177E-02	4.33673E-02	3.79464E-02	4.30485E-02	3.53954E-02	4.46428E-02	4.25170E-02	3.77551E-02	4.08163E-02	3.76984E-02	3.85842E-02	4.02494E-02	3.79464E-02	3.63520E-02	3.67772E-02	3.89031E-02	3.85842E-02
Gms_8_VdCeleF	5.28061E-02	3.49854E-02	4.96289E-02	3.02478E-02	2.86990E-02	3.73087E-02	3.75000E-02	1.55896E-02	2.49433E-02	2.45536E-02	2.51458E-02	2.76968E-02	3.64431E-04	9.56632E-04	4.37318E-03	4.17440E-03	8.50340E-04	2.86990E-03	4.33673E-03	1.82216E-03	1.91326E-03	4.37318E-03	1.98413E-03	2.08720E-03	0.00000E+00	2.29592E-03	3.85488E-02	3.20295E-02	3.31633E-02	3.75364E-02	3.75364E-02	3.89031E-02	4.43240E-02	4.30029E-02	3.75364E-02	4.26385E-02	3.49854E-02	4.51895E-02	4.24107E-02	3.79819E-02	4.22740E-02	3.92219E-02	3.97230E-02	4.17729E-02	3.93586E-02	3.75364E-02	3.96568E-02	4.00874E-02	3.97230E-02
Gms_9_VdCeleF	5.25510E-02	3.57143E-02	4.93970E-02	3.09767E-02	2.93367E-02	3.69898E-02	3.72449E-02	1.61565E-02	2.55102E-02	2.51913E-02	2.58746E-02	2.84257E-02	2.55102E-03	2.23214E-03	2.55102E-03	1.85529E-03	2.83447E-03	3.50765E-03	2.55102E-03	2.55102E-03	2.55102E-03	2.18659E-03	1.13379E-03	2.78293E-03	2.29592E-03	0.00000E+00	3.88322E-02	3.25964E-02	3.38010E-02	3.82653E-02	3.82653E-02	3.93282E-02	4.49617E-02	4.37318E-02	3.82653E-02	4.33673E-02	3.57143E-02	4.59184E-02	4.30485E-02	3.85487E-02	4.22740E-02	3.92219E-02	3.97230E-02	4.17729E-02	3.93586E-02	3.75364E-02	3.96568E-02	4.00874E-02	3.97230E-02
Gni_A_AlbanyNY	5.89569E-02	1.74320E-02	5.79081E-02	3.06122E-02	2.76968E-02	4.88338E-02	4.64852E-02	4.08163E-02	4.97449E-02	4.81049E-02	5.01701E-02	5.39966E-02	4.08164E-02	4.04519E-02	4.25170E-02	3.92857E-02	3.92220E-02	4.04519E-02	3.99660E-02	4.03912E-02	3.89942E-02	4.25170E-02	3.85842E-02	3.64796E-02	3.85488E-02	3.88322E-02	0.00000E+00	5.64413E-02	4.81050E-02	4.46429E-02	4.46429E-02	4.29035E-02	5.06560E-02	5.01700E-02	4.46429E-02	4.97449E-02	4.20919E-02	5.22959E-02	4.77405E-02	4.33673E-02	5.61224E-02	5.24781E-02	5.35714E-02	5.46647E-02	5.35714E-02	5.27211E-02	5.20408E-02	5.39966E-02	5.35714E-02
Gof_1_Cyprus	6.17914E-02	4.84694E-02	5.89285E-02	4.37925E-02	4.26385E-02	4.62828E-02	4.64853E-02	3.47577E-02	4.40051E-02	4.33673E-02	4.37925E-02	4.63436E-02	3.10375E-02	3.20700E-02	3.31633E-02	3.36735E-02	3.18878E-02	3.20700E-02	3.37302E-02	3.06123E-02	3.09767E-02	3.31633E-02	3.12501E-02	3.31633E-02	3.20295E-02	3.25964E-02	5.64413E-02	0.00000E+00	6.19533E-03	4.08163E-02	4.08163E-02	4.31354E-02	4.81050E-02	4.63436E-02	4.08163E-02	4.59184E-02	3.82653E-02	4.84694E-02	4.59184E-02	4.17729E-02	5.14456E-02	4.84694E-02	4.88946E-02	5.10204E-02	4.88946E-02	4.71939E-02	4.92347E-02	4.93197E-02	4.88946E-02
Gof_2_Syria_opGT	5.83546E-02	3.97959E-02	5.66893E-02	4.13265E-02	3.99660E-02	4.33673E-02	4.30485E-02	3.17055E-02	4.15452E-02	4.37925E-02	4.28571E-02	4.48980E-02	3.26531E-02	3.35885E-02	3.46939E-02	3.45805E-02	3.31633E-02	3.35885E-02	3.47577E-02	3.21429E-02	3.23130E-02	3.46939E-02	3.24344E-02	3.40136E-02	3.31633E-02	3.38010E-02	4.81050E-02	6.19533E-03	0.00000E+00	2.14286E-02	2.14286E-02	1.50510E-02	2.33844E-02	2.55102E-02	2.04081E-02	2.29592E-02	1.73469E-02	2.75510E-02	1.91327E-02	1.31195E-02	4.89796E-02	4.54932E-02	4.64286E-02	4.80442E-02	4.64286E-02	4.48980E-02	4.56349E-02	4.69388E-02	4.64286E-02
Gop10_VdLlobregatE	5.43003E-02	3.31633E-02	5.13393E-02	3.89031E-02	3.82653E-02	4.13265E-02	4.15452E-02	3.01871E-02	3.99660E-02	4.33673E-02	4.14541E-02	4.27296E-02	3.63520E-02	3.77551E-02	3.82653E-02	3.89030E-02	3.74150E-02	3.77551E-02	3.89942E-02	3.57143E-02	3.62245E-02	3.82653E-02	3.65646E-02	3.79464E-02	3.75364E-02	3.82653E-02	4.46429E-02	4.08163E-02	2.14286E-02	0.00000E+00	0.00000E+00	4.25170E-03	1.07143E-02	8.29082E-03	6.37755E-04	8.92857E-03	5.10204E-03	1.02041E-02	1.27551E-02	8.92858E-03	4.65561E-02	4.33673E-02	4.40051E-02	4.59184E-02	4.40051E-02	4.27296E-02	4.43240E-02	4.46428E-02	4.40051E-02
Gop11_VdLlobregatE	5.43003E-02	3.31633E-02	5.13393E-02	3.89031E-02	3.82653E-02	4.13265E-02	4.15452E-02	3.01871E-02	3.99660E-02	4.33673E-02	4.14541E-02	4.27296E-02	3.63520E-02	3.77551E-02	3.82653E-02	3.89030E-02	3.74150E-02	3.77551E-02	3.89942E-02	3.57143E-02	3.62245E-02	3.82653E-02	3.65646E-02	3.79464E-02	3.75364E-02	3.82653E-02	4.46429E-02	4.08163E-02	2.14286E-02	0.00000E+00	0.00000E+00	4.25170E-03	1.07143E-02	8.29082E-03	6.37755E-04	8.92857E-03	5.10204E-03	1.02041E-02	1.27551E-02	8.92858E-03	4.65561E-02	4.33673E-02	4.40051E-02	4.59184E-02	4.40051E-02	4.27296E-02	4.43240E-02	4.46428E-02	4.40051E-02
Gop13_GdTarnF	5.61224E-02	3.59977E-02	5.31789E-02	4.13832E-02	3.95408E-02	4.26020E-02	4.33673E-02	3.15399E-02	4.15120E-02	4.59184E-02	4.39342E-02	4.45011E-02	3.88322E-02	3.92857E-02	4.10998E-02	4.06201E-02	3.89610E-02	3.92857E-02	4.08163E-02	3.85487E-02	3.85204E-02	4.10998E-02	3.84972E-02	3.80691E-02	3.89031E-02	3.93282E-02	4.29035E-02	4.31354E-02	1.50510E-02	4.25170E-03	4.25170E-03	0.00000E+00	3.57143E-03	3.11792E-03	2.83447E-03	3.11792E-03	5.95238E-03	5.38549E-03	7.90817E-03	8.11689E-03	4.67687E-02	4.38775E-02	4.42177E-02	4.64286E-02	4.42177E-02	4.22335E-02	4.43485E-02	4.45011E-02	4.42177E-02
Gop14_VdLotF	6.12245E-02	4.13265E-02	5.81065E-02	4.69388E-02	4.54932E-02	4.67687E-02	4.84694E-02	3.71720E-02	4.70116E-02	5.10204E-02	4.94898E-02	5.05102E-02	4.43877E-02	4.50680E-02	4.64285E-02	4.56349E-02	4.44606E-02	4.50680E-02	4.59183E-02	4.38775E-02	4.37925E-02	4.64285E-02	4.37318E-02	4.42177E-02	4.43240E-02	4.49617E-02	5.06560E-02	4.81050E-02	2.33844E-02	1.07143E-02	1.07143E-02	3.57143E-03	0.00000E+00	3.57143E-03	8.67347E-03	4.08163E-03	1.07143E-02	5.61225E-03	9.35373E-03	1.20262E-02	4.74490E-02	4.59183E-02	4.69388E-02	4.84694E-02	4.69388E-02	4.54082E-02	4.59184E-02	4.74490E-02	4.69388E-02
Gop16_CseNoirF	5.97668E-02	3.89031E-02	5.67602E-02	4.46429E-02	4.38775E-02	4.48980E-02	4.70117E-02	3.57143E-02	4.54932E-02	4.89796E-02	4.71939E-02	4.84694E-02	4.20918E-02	4.33673E-02	4.40051E-02	4.43240E-02	4.29422E-02	4.33673E-02	4.44606E-02	4.14540E-02	4.18367E-02	4.40051E-02	4.20918E-02	4.33673E-02	4.30029E-02	4.37318E-02	5.01700E-02	4.63436E-02	2.55102E-02	8.29082E-03	8.29082E-03	3.11792E-03	3.57143E-03	0.00000E+00	6.37755E-03	1.91326E-03	8.29082E-03	3.18877E-03	9.69387E-03	1.19048E-02	4.71939E-02	4.38775E-02	4.46429E-02	4.64286E-02	4.46429E-02	4.33673E-02	4.46429E-02	4.52806E-02	4.46429E-02
Gop_4_StVallierF	5.43003E-02	3.31633E-02	5.13393E-02	3.89031E-02	3.82653E-02	4.13265E-02	4.15452E-02	3.01871E-02	3.99660E-02	4.33673E-02	4.14541E-02	4.27296E-02	3.63520E-02	3.77551E-02	3.82653E-02	3.89030E-02	3.74150E-02	3.77551E-02	3.89942E-02	3.57143E-02	3.62245E-02	3.82653E-02	3.65646E-02	3.79464E-02	3.75364E-02	3.82653E-02	4.46429E-02	4.08163E-02	2.04081E-02	6.37755E-04	6.37755E-04	2.83447E-03	8.67347E-03	6.37755E-03	0.00000E+00	7.01531E-03	3.18877E-03	8.29082E-03	1.07143E-02	6.80272E-03	4.65561E-02	4.33673E-02	4.40051E-02	4.59184E-02	4.40051E-02	4.27296E-02	4.43240E-02	4.46428E-02	4.40051E-02
Gop_5_CaussolsF	5.97668E-02	3.82653E-02	5.70790E-02	4.40051E-02	4.33673E-02	4.43877E-02	4.66473E-02	3.52891E-02	4.50680E-02	4.84694E-02	4.65562E-02	4.78317E-02	4.14541E-02	4.28571E-02	4.33673E-02	4.40051E-02	4.25170E-02	4.28571E-02	4.40962E-02	4.08163E-02	4.13265E-02	4.33673E-02	4.16666E-02	4.30485E-02	4.26385E-02	4.33673E-02	4.97449E-02	4.59184E-02	2.29592E-02	8.92857E-03	8.92857E-03	3.11792E-03	4.08163E-03	1.91326E-03	7.01531E-03	0.00000E+00	7.65306E-03	3.82653E-03	5.10205E-03	7.22789E-03	4.65561E-02	4.33673E-02	4.40051E-02	4.59184E-02	4.40051E-02	4.27296E-02	4.43240E-02	4.46428E-02	4.40051E-02
Gop_7_ArezzoI	5.43003E-02	3.06123E-02	5.38903E-02	3.63520E-02	3.57143E-02	3.87755E-02	3.89942E-02	2.76361E-02	3.74150E-02	4.08163E-02	3.89031E-02	4.01786E-02	3.38010E-02	3.52041E-02	3.57143E-02	3.63520E-02	3.48640E-02	3.52041E-02	3.64432E-02	3.31633E-02	3.36735E-02	3.57143E-02	3.40136E-02	3.53954E-02	3.49854E-02	3.57143E-02	4.20919E-02	3.82653E-02	1.73469E-02	5.10204E-03	5.10204E-03	5.95238E-03	1.07143E-02	8.29082E-03	3.18877E-03	7.65306E-03	0.00000E+00	1.02041E-02	7.65306E-03	3.82653E-03	4.40051E-02	4.08163E-02	4.14541E-02	4.33673E-02	4.14541E-02	4.01786E-02	4.17729E-02	4.20918E-02	4.14540E-02
Gop_8_VdAudeF	6.19534E-02	4.08163E-02	5.89924E-02	4.65562E-02	4.59183E-02	4.38775E-02	4.55539E-02	3.78401E-02	4.76191E-02	5.10204E-02	4.91071E-02	5.03826E-02	4.40051E-02	4.54081E-02	4.59184E-02	4.65562E-02	4.50680E-02	4.54081E-02	4.66473E-02	4.33673E-02	4.38775E-02	4.59184E-02	4.42177E-02	4.46428E-02	4.51895E-02	4.59184E-02	5.22959E-02	4.84694E-02	2.75510E-02	1.02041E-02	1.02041E-02	5.38549E-03	5.61225E-03	3.18877E-03	8.29082E-03	3.82653E-03	1.02041E-02	0.00000E+00	1.17347E-02	1.40306E-02	4.91071E-02	4.59184E-02	4.65561E-02	4.84694E-02	4.65561E-02	4.52806E-02	4.68750E-02	4.71939E-02	4.65562E-02
Got_1_BGTue	6.18622E-02	3.82653E-02	6.15079E-02	4.38775E-02	4.29422E-02	4.50680E-02	4.65562E-02	3.49854E-02	4.48250E-02	4.84694E-02	4.64286E-02	4.54082E-02	4.13265E-02	4.25170E-02	4.33673E-02	4.39342E-02	4.22740E-02	4.25170E-02	4.40051E-02	4.08163E-02	4.12415E-02	4.33673E-02	4.15452E-02	4.25170E-02	4.24107E-02	4.30485E-02	4.77405E-02	4.59184E-02	1.91327E-02	1.27551E-02	1.27551E-02	7.90817E-03	9.35373E-03	9.69387E-03	1.07143E-02	5.10205E-03	7.65306E-03	1.17347E-02	0.00000E+00	6.19533E-03	4.84694E-02	4.50680E-02	4.59184E-02	4.76191E-02	4.59184E-02	4.43878E-02	4.53515E-02	4.64286E-02	4.59184E-02
Got_2_AetnaSicily	5.75397E-02	3.44388E-02	5.71428E-02	3.99660E-02	3.86297E-02	4.22740E-02	4.22335E-02	3.06123E-02	4.04974E-02	4.44606E-02	4.25170E-02	4.33673E-02	3.74150E-02	3.82653E-02	3.95408E-02	3.95408E-02	3.79464E-02	3.82653E-02	3.96825E-02	3.69898E-02	3.71720E-02	3.95408E-02	3.73087E-02	3.77551E-02	3.79819E-02	3.85487E-02	4.33673E-02	4.17729E-02	1.31195E-02	8.92858E-03	8.92858E-03	8.11689E-03	1.20262E-02	1.19048E-02	6.80272E-03	7.22789E-03	3.82653E-03	1.40306E-02	6.19533E-03	0.00000E+00	4.76191E-02	4.44606E-02	4.50680E-02	4.70117E-02	4.50680E-02	4.33673E-02	4.48980E-02	4.54932E-02	4.50680E-02
Gpp22_BudapH	6.23178E-02	4.91071E-02	6.18622E-02	4.97449E-02	4.89796E-02	2.24490E-02	5.21137E-02	3.91156E-02	4.97449E-02	4.89796E-02	4.97449E-02	5.22959E-02	4.20918E-02	4.13265E-02	4.40051E-02	4.43240E-02	4.29422E-02	4.33673E-02	4.44606E-02	4.14541E-02	4.18367E-02	4.40051E-02	4.20918E-02	4.08163E-02	4.22740E-02	4.22740E-02	5.61224E-02	5.14456E-02	4.89796E-02	4.65561E-02	4.65561E-02	4.67687E-02	4.74490E-02	4.71939E-02	4.65561E-02	4.65561E-02	4.40051E-02	4.91071E-02	4.84694E-02	4.76191E-02	0.00000E+00	3.06122E-03	3.82653E-03	5.61224E-03	3.82653E-03	6.37755E-03	5.10204E-03	5.73979E-03	3.82653E-03
Gpp24_cultTue	5.93113E-02	4.59184E-02	5.89569E-02	4.64286E-02	4.54932E-02	1.61565E-02	4.91071E-02	3.60787E-02	4.66473E-02	4.59184E-02	4.64286E-02	4.89796E-02	3.87755E-02	3.82653E-02	4.08163E-02	4.13832E-02	3.97230E-02	3.99660E-02	4.14541E-02	3.82653E-02	3.86905E-02	4.08163E-02	3.89942E-02	3.76984E-02	3.92219E-02	3.92219E-02	5.24781E-02	4.84694E-02	4.54932E-02	4.33673E-02	4.33673E-02	4.38775E-02	4.59183E-02	4.38775E-02	4.33673E-02	4.33673E-02	4.08163E-02	4.59184E-02	4.50680E-02	4.44606E-02	3.06122E-03	0.00000E+00	5.10204E-04	2.55102E-03	5.10204E-04	4.08164E-03	1.98413E-03	2.04082E-03	5.10204E-04
Gpp25_MuehltL	5.97668E-02	4.65561E-02	5.93112E-02	4.71939E-02	4.64286E-02	1.98980E-02	4.95627E-02	3.65646E-02	4.71939E-02	4.64286E-02	4.71939E-02	4.97449E-02	3.95408E-02	3.87755E-02	4.14541E-02	4.17729E-02	4.03911E-02	4.08163E-02	4.19096E-02	3.89031E-02	3.92857E-02	4.14541E-02	3.95408E-02	3.85842E-02	3.97230E-02	3.97230E-02	5.35714E-02	4.88946E-02	4.64286E-02	4.40051E-02	4.40051E-02	4.42177E-02	4.69388E-02	4.46429E-02	4.40051E-02	4.40051E-02	4.14541E-02	4.65561E-02	4.59184E-02	4.50680E-02	3.82653E-03	5.10204E-04	0.00000E+00	3.06122E-03	1.27551E-03	5.10204E-03	2.55102E-03	3.18878E-03	1.27551E-03
Gpp26_MuehltL	6.18622E-02	4.84694E-02	6.15079E-02	4.89796E-02	4.80442E-02	1.87075E-02	5.03827E-02	3.86297E-02	4.91983E-02	4.84694E-02	4.89796E-02	5.15306E-02	4.13265E-02	4.08163E-02	4.33673E-02	4.39342E-02	4.22740E-02	4.25170E-02	4.40051E-02	4.08163E-02	4.12415E-02	4.33673E-02	4.15452E-02	4.02494E-02	4.17729E-02	4.17729E-02	5.46647E-02	5.10204E-02	4.80442E-02	4.59184E-02	4.59184E-02	4.64286E-02	4.84694E-02	4.64286E-02	4.59184E-02	4.59184E-02	4.33673E-02	4.84694E-02	4.76191E-02	4.70117E-02	5.61224E-03	2.55102E-03	3.06122E-03	0.00000E+00	3.06122E-03	6.63265E-03	3.68481E-03	4.59184E-03	1.53061E-03
Gpp27_MuehltL	5.97668E-02	4.65561E-02	5.93112E-02	4.71939E-02	4.64286E-02	1.98980E-02	4.95627E-02	3.65646E-02	4.71939E-02	4.64286E-02	4.71939E-02	4.97449E-02	3.89031E-02	3.82653E-02	4.08163E-02	4.14541E-02	3.99660E-02	4.03061E-02	4.15452E-02	3.82653E-02	3.87755E-02	4.08163E-02	3.91156E-02	3.79464E-02	3.93586E-02	3.93586E-02	5.35714E-02	4.88946E-02	4.64286E-02	4.40051E-02	4.40051E-02	4.42177E-02	4.69388E-02	4.46429E-02	4.40051E-02	4.40051E-02	4.14541E-02	4.65561E-02	4.59184E-02	4.50680E-02	3.82653E-03	5.10204E-04	1.27551E-03	3.06122E-03	0.00000E+00	4.46428E-03	2.55102E-03	3.18878E-03	1.27551E-03
Gpp28_QuilanF	5.79446E-02	4.52806E-02	5.73979E-02	4.59183E-02	4.48980E-02	2.14286E-02	4.77405E-02	3.48640E-02	4.54932E-02	4.48979E-02	4.59183E-02	4.84694E-02	3.76275E-02	3.67347E-02	3.95408E-02	3.95408E-02	3.82653E-02	3.87755E-02	3.97230E-02	3.69898E-02	3.72449E-02	3.95408E-02	3.74150E-02	3.63520E-02	3.75364E-02	3.75364E-02	5.27211E-02	4.71939E-02	4.48980E-02	4.27296E-02	4.27296E-02	4.22335E-02	4.54082E-02	4.33673E-02	4.27296E-02	4.27296E-02	4.01786E-02	4.52806E-02	4.43878E-02	4.33673E-02	6.37755E-03	4.08164E-03	5.10204E-03	6.63265E-03	4.46428E-03	0.00000E+00	4.46429E-03	5.73980E-03	5.10204E-03
Gpp30_LdAydatF	5.98330E-02	4.68750E-02	5.95238E-02	4.71939E-02	4.56349E-02	1.27551E-02	4.96289E-02	3.67347E-02	4.71939E-02	4.67687E-02	4.71939E-02	4.87883E-02	3.95408E-02	3.91156E-02	4.17729E-02	4.12415E-02	3.95408E-02	4.02494E-02	4.19758E-02	3.92219E-02	3.93991E-02	4.17729E-02	3.95408E-02	3.67772E-02	3.96568E-02	3.96568E-02	5.20408E-02	4.92347E-02	4.56349E-02	4.43240E-02	4.43240E-02	4.43485E-02	4.59184E-02	4.46429E-02	4.43240E-02	4.43240E-02	4.17729E-02	4.68750E-02	4.53515E-02	4.48980E-02	5.10204E-03	1.98413E-03	2.55102E-03	3.68481E-03	2.55102E-03	4.46429E-03	0.00000E+00	3.50766E-03	1.91326E-03
Gpp35_GdJonteF	6.01312E-02	4.71939E-02	5.96301E-02	4.78317E-02	4.69388E-02	2.14286E-02	4.99271E-02	3.69898E-02	4.76191E-02	4.69388E-02	4.78317E-02	5.03826E-02	4.01785E-02	3.92857E-02	4.20918E-02	4.20918E-02	4.08163E-02	4.13265E-02	4.22740E-02	3.95408E-02	3.97959E-02	4.20918E-02	3.99660E-02	3.89031E-02	4.00874E-02	4.00874E-02	5.39966E-02	4.93197E-02	4.69388E-02	4.46428E-02	4.46428E-02	4.45011E-02	4.74490E-02	4.52806E-02	4.46428E-02	4.46428E-02	4.20918E-02	4.71939E-02	4.64286E-02	4.54932E-02	5.73979E-03	2.04082E-03	3.18878E-03	4.59184E-03	3.18878E-03	5.73980E-03	3.50766E-03	0.00000E+00	3.18878E-03
Gpp36_GdJonteF	5.97668E-02	4.65562E-02	5.93112E-02	4.71939E-02	4.64286E-02	1.98980E-02	4.95627E-02	3.65646E-02	4.71939E-02	4.64286E-02	4.71939E-02	4.97449E-02	3.95408E-02	3.87755E-02	4.14540E-02	4.17729E-02	4.03911E-02	4.08163E-02	4.19096E-02	3.89031E-02	3.92857E-02	4.14540E-02	3.95408E-02	3.85842E-02	3.97230E-02	3.97230E-02	5.35714E-02	4.88946E-02	4.64286E-02	4.40051E-02	4.40051E-02	4.42177E-02	4.69388E-02	4.46429E-02	4.40051E-02	4.40051E-02	4.14540E-02	4.65562E-02	4.59184E-02	4.50680E-02	3.82653E-03	5.10204E-04	1.27551E-03	1.53061E-03	1.27551E-03	5.10204E-03	1.91326E-03	3.18878E-03	0.00000E+00
Gpp38_CseSauvetF	5.94024E-02	4.65562E-02	5.89924E-02	4.71939E-02	4.64286E-02	1.98980E-02	4.95627E-02	3.65646E-02	4.71939E-02	4.64286E-02	4.71939E-02	4.97449E-02	3.95408E-02	3.87755E-02	4.14540E-02	4.17729E-02	4.03911E-02	4.08163E-02	4.19096E-02	3.89031E-02	3.92857E-02	4.14540E-02	3.95408E-02	3.85842E-02	3.97230E-02	3.97230E-02	5.35714E-02	4.88946E-02	4.64286E-02	4.40051E-02	4.40051E-02	4.42177E-02	4.69388E-02	4.46429E-02	4.40051E-02	4.40051E-02	4.14540E-02	4.65562E-02	4.59184E-02	4.50680E-02	3.82653E-03	5.10204E-04	1.27551E-03	3.06122E-03	1.27551E-03	5.10204E-03	2.55102E-03	3.18878E-03	1.27551E-03
Gpp40_VdHeraultF	6.18622E-02	4.84694E-02	6.15079E-02	4.89796E-02	4.80442E-02	1.87075E-02	5.16581E-02	3.86297E-02	4.91983E-02	4.84694E-02	4.89796E-02	4.94898E-02	4.13265E-02	4.08163E-02	4.33673E-02	4.39342E-02	4.15452E-02	4.25170E-02	4.40051E-02	4.08163E-02	4.12415E-02	4.33673E-02	4.15452E-02	4.02494E-02	4.17729E-02	4.17729E-02	5.50291E-02	5.10204E-02	4.80442E-02	4.59184E-02	4.59184E-02	4.64286E-02	4.84694E-02	4.64286E-02	4.59184E-02	4.59184E-02	4.33673E-02	4.84694E-02	4.76191E-02	4.70117E-02	5.61224E-03	2.55102E-03	3.06122E-03	5.10204E-03	3.06122E-03	6.63265E-03	3.96825E-03	4.59184E-03	3.06122E-03
Gsc_1_RenssCoNY	5.50291E-02	1.27551E-03	5.45280E-02	1.72194E-02	1.63265E-02	4.48979E-02	4.48251E-02	3.35885E-02	4.20918E-02	3.92857E-02	4.08163E-02	4.46428E-02	3.50766E-02	3.62245E-02	3.69898E-02	3.69898E-02	3.57143E-02	3.62245E-02	3.71720E-02	3.44388E-02	3.46939E-02	3.69898E-02	3.48640E-02	3.60332E-02	3.57143E-02	3.64432E-02	1.82823E-02	4.93197E-02	4.08163E-02	3.44388E-02	3.44388E-02	3.65646E-02	4.23469E-02	4.01785E-02	3.44388E-02	3.95408E-02	3.18878E-02	4.20918E-02	3.92857E-02	3.52891E-02	5.03826E-02	4.69388E-02	4.78317E-02	4.94898E-02	4.78317E-02	4.65561E-02	4.75128E-02	4.84694E-02	4.78317E-02
Gsv4a_DiktiCrete	5.95238E-02	4.71939E-02	5.66326E-02	4.25170E-02	4.11807E-02	4.40962E-02	4.42177E-02	3.31633E-02	4.24107E-02	4.19096E-02	4.25170E-02	4.50680E-02	2.97619E-02	3.06123E-02	3.18878E-02	3.18878E-02	3.02934E-02	3.06123E-02	3.20295E-02	2.93367E-02	2.95190E-02	3.18878E-02	2.96556E-02	3.16327E-02	3.03288E-02	3.08957E-02	5.48469E-02	3.50765E-03	9.11079E-03	3.95408E-02	3.95408E-02	4.12801E-02	4.66472E-02	4.50680E-02	3.95408E-02	4.46428E-02	3.69898E-02	4.71939E-02	4.44606E-02	4.01785E-02	5.01701E-02	4.70117E-02	4.76191E-02	4.95627E-02	4.76191E-02	4.59183E-02	4.74490E-02	4.80442E-02	4.76191E-02
Gsv4b_DiktiCrete	5.99490E-02	4.29035E-02	5.76531E-02	4.22078E-02	4.03911E-02	4.54932E-02	4.61006E-02	2.08006E-02	1.55023E-02	1.59439E-02	1.73933E-02	2.06401E-02	2.66698E-02	2.69983E-02	2.89889E-02	2.84014E-02	2.66876E-02	2.69983E-02	2.86079E-02	2.64379E-02	2.63606E-02	2.89889E-02	2.62951E-02	2.72109E-02	2.66035E-02	2.69679E-02	4.86656E-02	1.80534E-02	2.21088E-02	4.12801E-02	4.12801E-02	4.19324E-02	4.74065E-02	4.66141E-02	4.12801E-02	4.63822E-02	3.87291E-02	4.89332E-02	4.61309E-02	4.14050E-02	4.98609E-02	4.69813E-02	4.73099E-02	4.95323E-02	4.73099E-02	4.52226E-02	4.72789E-02	4.75418E-02	4.73099E-02
Gsv_1_KourCrete	5.97668E-02	4.65561E-02	5.73980E-02	4.20918E-02	4.13265E-02	4.33673E-02	4.44606E-02	3.31633E-02	4.20918E-02	4.13265E-02	4.20918E-02	4.46429E-02	2.93367E-02	3.06123E-02	3.12501E-02	3.15689E-02	3.01871E-02	3.06123E-02	3.17056E-02	2.86990E-02	2.90816E-02	3.12501E-02	2.93368E-02	3.18878E-02	3.02478E-02	3.09767E-02	5.56973E-02	2.97619E-03	1.07143E-02	3.89031E-02	3.89031E-02	4.13832E-02	4.69388E-02	4.46429E-02	3.89031E-02	4.40051E-02	3.63520E-02	4.65561E-02	4.38775E-02	3.99660E-02	4.71939E-02	4.38775E-02	4.46429E-02	4.64286E-02	4.46429E-02	4.33673E-02	4.46429E-02	4.52806E-02	4.46429E-02
Gsv_2_VrissesCrete	6.23583E-02	4.93197E-02	5.94388E-02	4.46429E-02	4.33673E-02	4.48251E-02	4.45011E-02	3.53954E-02	4.46429E-02	4.40962E-02	4.46429E-02	4.71939E-02	3.18878E-02	3.27989E-02	3.40136E-02	3.41837E-02	3.25256E-02	3.27989E-02	3.42971E-02	3.14626E-02	3.17056E-02	3.40136E-02	3.18878E-02	3.39286E-02	3.25964E-02	3.31633E-02	5.70791E-02	5.73979E-03	1.12974E-02	4.16666E-02	4.16666E-02	4.35992E-02	4.88338E-02	4.71939E-02	4.16666E-02	4.67687E-02	3.91156E-02	4.93197E-02	4.66473E-02	4.24107E-02	5.18707E-02	4.88338E-02	4.93197E-02	5.13848E-02	4.93197E-02	4.76191E-02	4.94898E-02	4.97449E-02	4.93197E-02
Gtv_1_Georgia	5.12330E-02	4.39342E-02	4.61146E-02	3.91156E-02	3.72449E-02	9.69388E-03	5.31463E-03	3.94248E-02	4.89332E-02	4.87245E-02	4.93197E-02	5.18707E-02	3.65646E-02	3.69898E-02	3.65646E-02	3.57143E-02	3.66419E-02	3.69898E-02	3.63520E-02	3.62812E-02	3.62245E-02	3.62812E-02	3.57143E-02	3.55181E-02	3.65646E-02	3.63520E-02	4.56864E-02	4.59183E-02	4.23469E-02	4.13832E-02	4.13832E-02	4.20918E-02	4.77041E-02	4.67687E-02	4.13832E-02	4.64853E-02	3.88322E-02	4.90363E-02	4.61735E-02	4.15120E-02	5.15873E-02	4.87245E-02	4.93197E-02	4.79592E-02	4.93197E-02	4.73356E-02	4.72920E-02	4.96032E-02	4.73356E-02
Gus11_LovecBG	4.16666E-02	2.84864E-02	3.95408E-02	2.72109E-02	2.69679E-02	2.91545E-02	3.14626E-02	1.46684E-02	2.39158E-02	2.33236E-02	2.38095E-02	2.63605E-02	2.12585E-02	2.22303E-02	2.33844E-02	2.37245E-02	2.20026E-02	2.22303E-02	2.38095E-02	2.08334E-02	2.11371E-02	2.33844E-02	2.13648E-02	2.32143E-02	2.21089E-02	2.26758E-02	3.63521E-02	2.58291E-02	2.62391E-02	2.59354E-02	2.59354E-02	2.80612E-02	3.31633E-02	3.14626E-02	2.59354E-02	3.10375E-02	2.33844E-02	3.35885E-02	3.09767E-02	2.67857E-02	3.14626E-02	2.84256E-02	2.89116E-02	3.09767E-02	2.89116E-02	2.72109E-02	2.90816E-02	2.93367E-02	2.89116E-02
Gve_1_AssalamIR	5.33395E-02	4.59184E-02	4.84694E-02	4.11352E-02	3.93991E-02	1.21882E-02	7.42115E-03	4.15816E-02	5.10204E-02	5.07370E-02	5.13393E-02	5.32525E-02	3.85842E-02	3.91156E-02	3.85842E-02	3.78401E-02	3.87755E-02	3.91156E-02	3.84972E-02	3.82653E-02	3.82653E-02	3.82653E-02	3.77551E-02	3.72024E-02	3.87291E-02	3.84972E-02	4.82143E-02	4.79592E-02	4.42177E-02	4.30484E-02	4.30484E-02	4.41523E-02	4.96032E-02	4.84694E-02	4.30484E-02	4.81505E-02	4.04974E-02	5.07015E-02	4.73356E-02	4.33673E-02	5.38903E-02	5.07370E-02	5.13393E-02	5.32880E-02	5.13393E-02	4.94260E-02	5.08078E-02	5.16582E-02	5.13393E-02
Gve_2_VazIR	5.27865E-02	4.51530E-02	4.75583E-02	4.03061E-02	3.84972E-02	1.11317E-02	7.26060E-03	4.08163E-02	5.03826E-02	5.00928E-02	5.05102E-02	5.30612E-02	3.77551E-02	3.82653E-02	3.77551E-02	3.73542E-02	3.80527E-02	3.78015E-02	3.78728E-02	3.75000E-02	3.75696E-02	3.75000E-02	3.72024E-02	3.66254E-02	3.80691E-02	3.78728E-02	4.63435E-02	4.74065E-02	4.35992E-02	4.26020E-02	4.26020E-02	4.37075E-02	4.89332E-02	4.79592E-02	4.26020E-02	4.77041E-02	4.00510E-02	5.02551E-02	4.75418E-02	4.29421E-02	5.25510E-02	4.96289E-02	5.00000E-02	5.21799E-02	5.00000E-02	4.79592E-02	4.99271E-02	5.02551E-02	5.00000E-02
Gve_3_SirinRudIR	5.10204E-02	4.37318E-02	4.63822E-02	3.89942E-02	3.73087E-02	1.08418E-02	5.10204E-03	3.96825E-02	4.90363E-02	4.87883E-02	4.95627E-02	5.21137E-02	3.68076E-02	3.73087E-02	3.68076E-02	3.57143E-02	3.68481E-02	3.73087E-02	3.64796E-02	3.64432E-02	3.63520E-02	3.64432E-02	3.57143E-02	3.57143E-02	3.67347E-02	3.64796E-02	4.64852E-02	4.59183E-02	4.27296E-02	4.15452E-02	4.15452E-02	4.23044E-02	4.81505E-02	4.70117E-02	4.15452E-02	4.66472E-02	3.89942E-02	4.91983E-02	4.62372E-02	4.16666E-02	5.13848E-02	4.81505E-02	4.88338E-02	5.07015E-02	4.88338E-02	4.70117E-02	4.82375E-02	4.91983E-02	4.88338E-02
Gxx_3_GdlNesqueF	5.25510E-02	3.44388E-02	4.89477E-02	3.03997E-02	2.84537E-02	3.72841E-02	3.74150E-02	1.58528E-02	2.55102E-02	2.53140E-02	2.55102E-02	2.82738E-02	3.18878E-03	3.53218E-03	5.52721E-03	5.10204E-03	3.27989E-03	3.53218E-03	5.27211E-03	2.97619E-03	2.94349E-03	5.52721E-03	2.91545E-03	3.02934E-03	3.23129E-03	3.57143E-03	3.58965E-02	3.24344E-02	3.04161E-02	3.25255E-02	3.25255E-02	2.88115E-02	3.68917E-02	3.72024E-02	3.21003E-02	3.74149E-02	3.06123E-02	3.95408E-02	3.72841E-02	3.18878E-02	4.23044E-02	3.94427E-02	3.97534E-02	4.19937E-02	3.95408E-02	3.74150E-02	3.97002E-02	3.97534E-02	3.97534E-02
Gxx_5_GdTarnF	5.25085E-02	3.65646E-02	4.90581E-02	3.23130E-02	3.06122E-02	3.75000E-02	3.72024E-02	1.76252E-02	2.71336E-02	2.72959E-02	2.74943E-02	2.97619E-02	6.51927E-03	6.88775E-03	4.25170E-03	2.94349E-03	6.49351E-03	6.88775E-03	4.03912E-03	6.23583E-03	6.12245E-03	3.68481E-03	3.47867E-03	5.29827E-03	6.37755E-03	4.03912E-03	3.94249E-02	3.24676E-02	3.16327E-02	3.40136E-02	3.40136E-02	3.04300E-02	3.59694E-02	3.59977E-02	3.40136E-02	3.57143E-02	3.14626E-02	3.82653E-02	3.64796E-02	3.36271E-02	4.45011E-02	4.15816E-02	4.19501E-02	4.41326E-02	4.16666E-02	3.96825E-02	4.19937E-02	4.22335E-02	4.19501E-02
[truncated: 14 more columns]
