# Supplementary material for: General functions to transform associate data to host data, and their use in phylogenetic inference from sequences with intra-individual variability
Source: BMC Evol Biol. 2008 Mar 18;8:86. doi: 10.1186/1471-2148-8-86 (PMC2291458; doi:10.1186/1471-2148-8-86)
Supplement: Additional file 1 — Distance matrices and quality statistics. This contains all sequence alignments in NEXUS format, all intermediary generated associate distance or host character data (depending on the transformation formula used; see Fig. 1) and all final distance matrices obtained, together with their Delta values. A readme file that describes the contents of each file in the archive is included. [file 1471-2148-8-86-S1.zip › Goeker_Grimm_Supp_Mat_1/Acer_g1_m2.s.dlt]

Filename:          Acer_g1_m2.s.dst
Matrix_number:      1
Quartets_examined:  595665
Fraction_examined:  1.00000E+00
Sum_of_squares:     1.45940E+04
Maximum_distance:   8.00000E+00
Delta_value:        0.00000E+00
Epsilon_value:      3.20949E-01
Non_additivity:     0.00000E+00
Additivity:         2.00354E+01
Squared_R_Q_diff.:  2.00354E+01
Absolute_mean_Q:    0.00000E+00
Rescaled_mean_Q:    0.00000E+00
Q_per_sqrt_SS:      0.00000E+00
Absolute_mean_R:    2.25098E+00
Rescaled_mean_R:    2.81373E-01
R_per_sqrt_SS:      1.10991E+04

Taxon	QE	DV	EV	AMQ	RMQ	AMR	RMR
Gcm_0_MorArb	 37820	 0.00000E+00	 2.31571E-01	 0.00000E+00	 0.00000E+00	 2.50185E+00	 3.12731E-01
Gfd_1_FlorCavSPFla	 37820	 0.00000E+00	 3.91063E-01	 0.00000E+00	 0.00000E+00	 2.07985E+00	 2.59981E-01
Gga_1_ShenHubei	 37820	 0.00000E+00	 2.08567E-01	 0.00000E+00	 0.00000E+00	 3.05473E+00	 3.81842E-01
Ggd_0_MorArb	 37820	 0.00000E+00	 3.91063E-01	 0.00000E+00	 0.00000E+00	 2.07985E+00	 2.59981E-01
Ggd_1_EmCynUtah	 37820	 0.00000E+00	 3.50925E-01	 0.00000E+00	 0.00000E+00	 1.73321E+00	 2.16651E-01
Ghd_1_cvBreslau	 37820	 0.00000E+00	 3.50925E-01	 0.00000E+00	 0.00000E+00	 1.73321E+00	 2.16651E-01
Ghd_2_CGreece	 37820	 0.00000E+00	 2.31571E-01	 0.00000E+00	 0.00000E+00	 2.50185E+00	 3.12731E-01
Ghy_1_Iran	 37820	 0.00000E+00	 3.06531E-01	 0.00000E+00	 0.00000E+00	 1.94976E+00	 2.43720E-01
Gib_1_AlpadGEO	 37820	 0.00000E+00	 3.06531E-01	 0.00000E+00	 0.00000E+00	 1.94976E+00	 2.43720E-01
Gib_2_VashlGEO	 37820	 0.00000E+00	 3.50925E-01	 0.00000E+00	 0.00000E+00	 1.73321E+00	 2.16651E-01
Gib_3_NorawARM	 37820	 0.00000E+00	 3.91063E-01	 0.00000E+00	 0.00000E+00	 2.07985E+00	 2.59981E-01
Gib_4_AlpadGEO	 37820	 0.00000E+00	 3.91063E-01	 0.00000E+00	 0.00000E+00	 2.07985E+00	 2.59981E-01
Gms10_VdAudeF	 37820	 0.00000E+00	 3.91063E-01	 0.00000E+00	 0.00000E+00	 2.07985E+00	 2.59981E-01
Gms11_VdLlobrE	 37820	 0.00000E+00	 3.50925E-01	 0.00000E+00	 0.00000E+00	 1.73321E+00	 2.16651E-01
Gms12_GdlJonteF	 37820	 0.00000E+00	 3.91063E-01	 0.00000E+00	 0.00000E+00	 2.07985E+00	 2.59981E-01
Gms13_GdlJonteF	 37820	 0.00000E+00	 2.08567E-01	 0.00000E+00	 0.00000E+00	 3.05473E+00	 3.81842E-01
Gms17_GdlNesqueF	 37820	 0.00000E+00	 3.06531E-01	 0.00000E+00	 0.00000E+00	 1.94976E+00	 2.43720E-01
Gms19_xxxF	 37820	 0.00000E+00	 3.50925E-01	 0.00000E+00	 0.00000E+00	 1.73321E+00	 2.16651E-01
Gms21_GordesF	 37820	 0.00000E+00	 2.31571E-01	 0.00000E+00	 0.00000E+00	 2.50185E+00	 3.12731E-01
Gms24_NaheD	 37820	 0.00000E+00	 3.91063E-01	 0.00000E+00	 0.00000E+00	 2.07985E+00	 2.59981E-01
Gms_4_BdlHerreriaE	 37820	 0.00000E+00	 3.50925E-01	 0.00000E+00	 0.00000E+00	 1.73321E+00	 2.16651E-01
Gms_5_VdCeleF	 37820	 0.00000E+00	 3.91063E-01	 0.00000E+00	 0.00000E+00	 2.07985E+00	 2.59981E-01
Gms_6_VdCeleF	 37820	 0.00000E+00	 3.06531E-01	 0.00000E+00	 0.00000E+00	 1.94976E+00	 2.43720E-01
Gms_7_VdCeleF	 37820	 0.00000E+00	 2.08567E-01	 0.00000E+00	 0.00000E+00	 3.05473E+00	 3.81842E-01
Gms_8_VdCeleF	 37820	 0.00000E+00	 2.31571E-01	 0.00000E+00	 0.00000E+00	 2.50185E+00	 3.12731E-01
Gms_9_VdCeleF	 37820	 0.00000E+00	 2.31571E-01	 0.00000E+00	 0.00000E+00	 2.50185E+00	 3.12731E-01
Gni_A_AlbanyNY	 37820	 0.00000E+00	 3.06531E-01	 0.00000E+00	 0.00000E+00	 1.94976E+00	 2.43720E-01
Gof_1_Cyprus	 37820	 0.00000E+00	 3.06531E-01	 0.00000E+00	 0.00000E+00	 1.94976E+00	 2.43720E-01
Gof_2_Syria_opGT	 37820	 0.00000E+00	 3.50925E-01	 0.00000E+00	 0.00000E+00	 1.73321E+00	 2.16651E-01
Gop10_VdLlobregatE	 37820	 0.00000E+00	 3.91063E-01	 0.00000E+00	 0.00000E+00	 2.07985E+00	 2.59981E-01
Gop11_VdLlobregatE	 37820	 0.00000E+00	 3.91063E-01	 0.00000E+00	 0.00000E+00	 2.07985E+00	 2.59981E-01
Gop13_GdTarnF	 37820	 0.00000E+00	 1.90640E-01	 0.00000E+00	 0.00000E+00	 3.43231E+00	 4.29039E-01
Gop14_VdLotF	 37820	 0.00000E+00	 3.50925E-01	 0.00000E+00	 0.00000E+00	 1.73321E+00	 2.16651E-01
Gop16_CseNoirF	 37820	 0.00000E+00	 3.91063E-01	 0.00000E+00	 0.00000E+00	 2.07985E+00	 2.59981E-01
Gop_4_StVallierF	 37820	 0.00000E+00	 3.91063E-01	 0.00000E+00	 0.00000E+00	 2.07985E+00	 2.59981E-01
Gop_5_CaussolsF	 37820	 0.00000E+00	 3.91063E-01	 0.00000E+00	 0.00000E+00	 2.07985E+00	 2.59981E-01
Gop_7_ArezzoI	 37820	 0.00000E+00	 3.91063E-01	 0.00000E+00	 0.00000E+00	 2.07985E+00	 2.59981E-01
Gop_8_VdAudeF	 37820	 0.00000E+00	 3.91063E-01	 0.00000E+00	 0.00000E+00	 2.07985E+00	 2.59981E-01
Got_1_BGTue	 37820	 0.00000E+00	 3.50925E-01	 0.00000E+00	 0.00000E+00	 1.73321E+00	 2.16651E-01
Got_2_AetnaSicily	 37820	 0.00000E+00	 3.06531E-01	 0.00000E+00	 0.00000E+00	 1.94976E+00	 2.43720E-01
Gpp22_BudapH	 37820	 0.00000E+00	 3.91063E-01	 0.00000E+00	 0.00000E+00	 2.07985E+00	 2.59981E-01
Gpp24_cultTue	 37820	 0.00000E+00	 3.50925E-01	 0.00000E+00	 0.00000E+00	 1.73321E+00	 2.16651E-01
Gpp25_MuehltL	 37820	 0.00000E+00	 3.91063E-01	 0.00000E+00	 0.00000E+00	 2.07985E+00	 2.59981E-01
Gpp26_MuehltL	 37820	 0.00000E+00	 3.50925E-01	 0.00000E+00	 0.00000E+00	 1.73321E+00	 2.16651E-01
Gpp27_MuehltL	 37820	 0.00000E+00	 3.91063E-01	 0.00000E+00	 0.00000E+00	 2.07985E+00	 2.59981E-01
Gpp28_QuilanF	 37820	 0.00000E+00	 3.91063E-01	 0.00000E+00	 0.00000E+00	 2.07985E+00	 2.59981E-01
Gpp30_LdAydatF	 37820	 0.00000E+00	 2.08567E-01	 0.00000E+00	 0.00000E+00	 3.05473E+00	 3.81842E-01
Gpp35_GdJonteF	 37820	 0.00000E+00	 3.91063E-01	 0.00000E+00	 0.00000E+00	 2.07985E+00	 2.59981E-01
Gpp36_GdJonteF	 37820	 0.00000E+00	 3.91063E-01	 0.00000E+00	 0.00000E+00	 2.07985E+00	 2.59981E-01
Gpp38_CseSauvetF	 37820	 0.00000E+00	 3.91063E-01	 0.00000E+00	 0.00000E+00	 2.07985E+00	 2.59981E-01
Gpp40_VdHeraultF	 37820	 0.00000E+00	 3.50925E-01	 0.00000E+00	 0.00000E+00	 1.73321E+00	 2.16651E-01
Gsc_1_RenssCoNY	 37820	 0.00000E+00	 3.91063E-01	 0.00000E+00	 0.00000E+00	 2.07985E+00	 2.59981E-01
Gsv4a_DiktiCrete	 37820	 0.00000E+00	 3.06531E-01	 0.00000E+00	 0.00000E+00	 1.94976E+00	 2.43720E-01
Gsv4b_DiktiCrete	 37820	 0.00000E+00	 1.84558E-01	 0.00000E+00	 0.00000E+00	 3.70375E+00	 4.62969E-01
Gsv_1_KourCrete	 37820	 0.00000E+00	 3.91063E-01	 0.00000E+00	 0.00000E+00	 2.07985E+00	 2.59981E-01
Gsv_2_VrissesCrete	 37820	 0.00000E+00	 3.06531E-01	 0.00000E+00	 0.00000E+00	 1.94976E+00	 2.43720E-01
Gtv_1_Georgia	 37820	 0.00000E+00	 1.90640E-01	 0.00000E+00	 0.00000E+00	 3.43231E+00	 4.29039E-01
Gus11_LovecBG	 37820	 0.00000E+00	 3.06531E-01	 0.00000E+00	 0.00000E+00	 1.94976E+00	 2.43720E-01
Gve_1_AssalamIR	 37820	 0.00000E+00	 2.08567E-01	 0.00000E+00	 0.00000E+00	 3.05473E+00	 3.81842E-01
Gve_2_VazIR	 37820	 0.00000E+00	 1.84558E-01	 0.00000E+00	 0.00000E+00	 3.61015E+00	 4.51269E-01
Gve_3_SirinRudIR	 37820	 0.00000E+00	 2.31571E-01	 0.00000E+00	 0.00000E+00	 2.50185E+00	 3.12731E-01
Gxx_3_GdlNesqueF	 37820	 0.00000E+00	 1.84558E-01	 0.00000E+00	 0.00000E+00	 3.70375E+00	 4.62969E-01
Gxx_5_GdTarnF	 37820	 0.00000E+00	 1.90640E-01	 0.00000E+00	 0.00000E+00	 3.43231E+00	 4.29039E-01
