# Supplementary material for: General functions to transform associate data to host data, and their use in phylogenetic inference from sequences with intra-individual variability
Source: BMC Evol Biol. 2008 Mar 18;8:86. doi: 10.1186/1471-2148-8-86 (PMC2291458; doi:10.1186/1471-2148-8-86)
Supplement: Additional file 1 — Distance matrices and quality statistics. This contains all sequence alignments in NEXUS format, all intermediary generated associate distance or host character data (depending on the transformation formula used; see Fig. 1) and all final distance matrices obtained, together with their Delta values. A readme file that describes the contents of each file in the archive is included. [file 1471-2148-8-86-S1.zip › Goeker_Grimm_Supp_Mat_1/Acer_g1_m2.v.dlt]

Filename:          Acer_g1_m2.v.dst
Matrix_number:      1
Quartets_examined:  595665
Fraction_examined:  1.00000E+00
Sum_of_squares:     2.81617E+00
Maximum_distance:   6.63265E-02
Delta_value:        1.92332E-01
Epsilon_value:      2.04663E-01
Non_additivity:     1.59859E+00
Additivity:         1.43978E+01
Squared_R_Q_diff.:  1.40194E+01
Absolute_mean_Q:    1.96210E-03
Rescaled_mean_Q:    2.95824E-02
Q_per_sqrt_SS:      6.96456E+02
Absolute_mean_R:    2.47985E-02
Rescaled_mean_R:    3.73885E-01
R_per_sqrt_SS:      8.80234E+03

Taxon	QE	DV	EV	AMQ	RMQ	AMR	RMR
Gcm_0_MorArb	 37820	 2.26714E-01	 2.35228E-01	 2.03065E-03	 3.06159E-02	 2.11610E-02	 3.19043E-01
Gfd_1_FlorCavSPFla	 37820	 2.44874E-01	 2.49316E-01	 2.64593E-03	 3.98925E-02	 2.26510E-02	 3.41507E-01
Gga_1_ShenHubei	 37820	 2.40562E-01	 2.52461E-01	 2.22391E-03	 3.35297E-02	 2.14283E-02	 3.23072E-01
Ggd_0_MorArb	 37820	 2.52153E-01	 2.60746E-01	 2.47646E-03	 3.73374E-02	 2.10771E-02	 3.17778E-01
Ggd_1_EmCynUtah	 37820	 2.56649E-01	 2.64264E-01	 2.47646E-03	 3.73374E-02	 2.10771E-02	 3.17778E-01
Ghd_1_cvBreslau	 37820	 2.24938E-01	 2.31310E-01	 2.09865E-03	 3.16413E-02	 2.47381E-02	 3.72975E-01
Ghd_2_CGreece	 37820	 2.24938E-01	 2.31310E-01	 2.09865E-03	 3.16413E-02	 2.47381E-02	 3.72975E-01
Ghy_1_Iran	 37820	 2.41151E-01	 2.44985E-01	 2.75951E-03	 4.16050E-02	 1.96595E-02	 2.96405E-01
Gib_1_AlpadGEO	 37820	 2.19441E-01	 2.30440E-01	 2.66821E-03	 4.02285E-02	 2.28713E-02	 3.44829E-01
Gib_2_VashlGEO	 37820	 1.92609E-01	 1.97712E-01	 2.32163E-03	 3.50030E-02	 2.32361E-02	 3.50330E-01
Gib_3_NorawARM	 37820	 2.13908E-01	 2.18799E-01	 2.33743E-03	 3.52413E-02	 2.29526E-02	 3.46055E-01
Gib_4_AlpadGEO	 37820	 2.13762E-01	 2.18548E-01	 2.38233E-03	 3.59182E-02	 2.29643E-02	 3.46232E-01
Gms10_VdAudeF	 37820	 1.41863E-01	 1.72640E-01	 1.43867E-03	 2.16907E-02	 2.29498E-02	 3.46013E-01
Gms11_VdLlobrE	 37820	 1.97253E-01	 1.99210E-01	 2.46555E-03	 3.71729E-02	 2.32379E-02	 3.50356E-01
Gms12_GdlJonteF	 37820	 1.45125E-01	 1.78229E-01	 1.45445E-03	 2.19287E-02	 2.31858E-02	 3.49571E-01
Gms13_GdlJonteF	 37820	 1.54752E-01	 1.67682E-01	 1.67879E-03	 2.53110E-02	 2.36403E-02	 3.56424E-01
Gms17_GdlNesqueF	 37820	 1.41863E-01	 1.72640E-01	 1.43867E-03	 2.16907E-02	 2.29498E-02	 3.46013E-01
Gms19_xxxF	 37820	 1.63409E-01	 1.68327E-01	 1.41971E-03	 2.14048E-02	 2.27465E-02	 3.42948E-01
Gms21_GordesF	 37820	 1.54752E-01	 1.67682E-01	 1.67879E-03	 2.53110E-02	 2.36403E-02	 3.56423E-01
Gms24_NaheD	 37820	 1.45148E-01	 1.76401E-01	 1.41970E-03	 2.14048E-02	 2.27465E-02	 3.42948E-01
Gms_4_BdlHerreriaE	 37820	 1.45148E-01	 1.76401E-01	 1.41970E-03	 2.14048E-02	 2.27465E-02	 3.42948E-01
Gms_5_VdCeleF	 37820	 1.54752E-01	 1.67682E-01	 1.67879E-03	 2.53110E-02	 2.36403E-02	 3.56423E-01
Gms_6_VdCeleF	 37820	 1.45125E-01	 1.78229E-01	 1.45445E-03	 2.19287E-02	 2.31857E-02	 3.49569E-01
Gms_7_VdCeleF	 37820	 1.41863E-01	 1.72640E-01	 1.43867E-03	 2.16907E-02	 2.29498E-02	 3.46013E-01
Gms_8_VdCeleF	 37820	 1.52969E-01	 1.55799E-01	 1.44587E-03	 2.17993E-02	 2.32818E-02	 3.51018E-01
Gms_9_VdCeleF	 37820	 1.54752E-01	 1.67682E-01	 1.67879E-03	 2.53110E-02	 2.36403E-02	 3.56423E-01
Gni_A_AlbanyNY	 37820	 2.79053E-01	 2.83178E-01	 3.07042E-03	 4.62925E-02	 2.24695E-02	 3.38771E-01
Gof_1_Cyprus	 37820	 2.28953E-01	 2.34849E-01	 2.24907E-03	 3.39091E-02	 2.32618E-02	 3.50716E-01
Gof_2_Syria_opGT	 37820	 2.28953E-01	 2.34849E-01	 2.24907E-03	 3.39091E-02	 2.32618E-02	 3.50716E-01
Gop10_VdLlobregatE	 37820	 1.93517E-01	 2.00233E-01	 1.96982E-03	 2.96989E-02	 2.65517E-02	 4.00318E-01
Gop11_VdLlobregatE	 37820	 1.93517E-01	 2.00233E-01	 1.96982E-03	 2.96989E-02	 2.65517E-02	 4.00318E-01
Gop13_GdTarnF	 37820	 1.83229E-01	 1.87591E-01	 2.14182E-03	 3.22921E-02	 2.88589E-02	 4.35103E-01
Gop14_VdLotF	 37820	 1.87100E-01	 1.91410E-01	 2.31346E-03	 3.48798E-02	 2.94399E-02	 4.43863E-01
Gop16_CseNoirF	 37820	 1.83229E-01	 1.87591E-01	 2.14182E-03	 3.22921E-02	 2.88589E-02	 4.35103E-01
Gop_4_StVallierF	 37820	 1.97306E-01	 2.04048E-01	 1.97550E-03	 2.97844E-02	 2.72157E-02	 4.10330E-01
Gop_5_CaussolsF	 37820	 1.81714E-01	 1.85760E-01	 2.20190E-03	 3.31979E-02	 2.85973E-02	 4.31159E-01
Gop_7_ArezzoI	 37820	 1.88978E-01	 1.94610E-01	 1.92099E-03	 2.89626E-02	 2.58491E-02	 3.89726E-01
Gop_8_VdAudeF	 37820	 1.90853E-01	 1.96009E-01	 2.35676E-03	 3.55328E-02	 2.89708E-02	 4.36790E-01
Got_1_BGTue	 37820	 1.91011E-01	 1.98124E-01	 1.96383E-03	 2.96086E-02	 2.63420E-02	 3.97157E-01
Got_2_AetnaSicily	 37820	 1.86614E-01	 1.98063E-01	 1.96383E-03	 2.96085E-02	 2.63420E-02	 3.97157E-01
Gpp22_BudapH	 37820	 1.65979E-01	 1.92870E-01	 1.59181E-03	 2.39996E-02	 2.94873E-02	 4.44578E-01
Gpp24_cultTue	 37820	 1.65908E-01	 1.93195E-01	 1.53662E-03	 2.31675E-02	 2.94366E-02	 4.43814E-01
Gpp25_MuehltL	 37820	 1.65908E-01	 1.93195E-01	 1.53662E-03	 2.31675E-02	 2.94366E-02	 4.43814E-01
Gpp26_MuehltL	 37820	 1.76235E-01	 1.82872E-01	 1.53662E-03	 2.31675E-02	 2.94366E-02	 4.43814E-01
Gpp27_MuehltL	 37820	 1.65908E-01	 1.93195E-01	 1.53662E-03	 2.31675E-02	 2.94366E-02	 4.43814E-01
Gpp28_QuilanF	 37820	 1.64611E-01	 1.73575E-01	 1.59221E-03	 2.40057E-02	 2.81641E-02	 4.24628E-01
Gpp30_LdAydatF	 37820	 1.65908E-01	 1.93195E-01	 1.53662E-03	 2.31675E-02	 2.94366E-02	 4.43814E-01
Gpp35_GdJonteF	 37820	 1.65026E-01	 1.73989E-01	 1.53803E-03	 2.31888E-02	 2.87922E-02	 4.34098E-01
Gpp36_GdJonteF	 37820	 1.66467E-01	 1.93516E-01	 1.57664E-03	 2.37709E-02	 2.94564E-02	 4.44112E-01
Gpp38_CseSauvetF	 37820	 1.65908E-01	 1.93195E-01	 1.53662E-03	 2.31675E-02	 2.94366E-02	 4.43814E-01
Gpp40_VdHeraultF	 37820	 1.76072E-01	 1.82603E-01	 1.58189E-03	 2.38501E-02	 2.94479E-02	 4.43984E-01
Gsc_1_RenssCoNY	 37820	 2.44874E-01	 2.49316E-01	 2.64593E-03	 3.98925E-02	 2.26509E-02	 3.41506E-01
Gsv4a_DiktiCrete	 37820	 2.24345E-01	 2.31802E-01	 2.24988E-03	 3.39213E-02	 2.31417E-02	 3.48905E-01
Gsv4b_DiktiCrete	 37820	 1.87831E-01	 1.93886E-01	 2.47429E-03	 3.73048E-02	 2.21447E-02	 3.33874E-01
Gsv_1_KourCrete	 37820	 2.30821E-01	 2.37563E-01	 2.32877E-03	 3.51107E-02	 2.29836E-02	 3.46523E-01
Gsv_2_VrissesCrete	 37820	 2.31680E-01	 2.36201E-01	 2.37813E-03	 3.58549E-02	 2.32439E-02	 3.50447E-01
Gtv_1_Georgia	 37820	 2.24539E-01	 2.32181E-01	 2.03845E-03	 3.07335E-02	 2.44681E-02	 3.68904E-01
Gus11_LovecBG	 37820	 2.61745E-01	 2.66795E-01	 1.99159E-03	 3.00271E-02	 1.74957E-02	 2.63782E-01
Gve_1_AssalamIR	 37820	 2.19051E-01	 2.25503E-01	 1.99868E-03	 3.01340E-02	 2.44481E-02	 3.68602E-01
Gve_2_VazIR	 37820	 2.23906E-01	 2.31864E-01	 1.99868E-03	 3.01340E-02	 2.44481E-02	 3.68602E-01
Gve_3_SirinRudIR	 37820	 2.19051E-01	 2.25503E-01	 1.99868E-03	 3.01340E-02	 2.44481E-02	 3.68602E-01
Gxx_3_GdlNesqueF	 37820	 1.45148E-01	 1.76401E-01	 1.41970E-03	 2.14048E-02	 2.27465E-02	 3.42948E-01
Gxx_5_GdTarnF	 37820	 1.54752E-01	 1.67682E-01	 1.67879E-03	 2.53110E-02	 2.36403E-02	 3.56423E-01
