# Supplementary material for: General functions to transform associate data to host data, and their use in phylogenetic inference from sequences with intra-individual variability
Source: BMC Evol Biol. 2008 Mar 18;8:86. doi: 10.1186/1471-2148-8-86 (PMC2291458; doi:10.1186/1471-2148-8-86)
Supplement: Additional file 1 — Distance matrices and quality statistics. This contains all sequence alignments in NEXUS format, all intermediary generated associate distance or host character data (depending on the transformation formula used; see Fig. 1) and all final distance matrices obtained, together with their Delta values. A readme file that describes the contents of each file in the archive is included. [file 1471-2148-8-86-S1.zip › Goeker_Grimm_Supp_Mat_1/Acer_g1_m2.v.dst]

63
Gcm_0_MorArb	0	0.0535714	0.00765306	0.0535714	0.0561224	0.0510204	0.0510204	0.0484694	0.0586735	0.0586735	0.0561224	0.0561224	0.0510204	0.0561224	0.0510204	0.0510204	0.0510204	0.0561224	0.0510204	0.0510204	0.0510204	0.0510204	0.0510204	0.0510204	0.0535714	0.0510204	0.0535714	0.0612245	0.0612245	0.0535714	0.0535714	0.0586735	0.0663265	0.0586735	0.0535714	0.0586735	0.0535714	0.0612245	0.0561224	0.0586735	0.0586735	0.0586735	0.0586735	0.0612245	0.0586735	0.0561224	0.0586735	0.0561224	0.0586735
Gfd_1_FlorCavSPFla	0.0535714	0	0.0535714	0.0153061	0.0178571	0.0433673	0.0433673	0.0306123	0.0408163	0.0382653	0.0382653	0.0382653	0.0331633	0.0382653	0.0331633	0.0357143	0.0331633	0.0382653	0.0357143	0.0331633	0.0331633	0.0357143	0.0331633	0.0331633	0.0357143	0.0357143	0	0.0484694	0.0484694	0.0331633	0.0331633	0.0382653	0.0459184	0.0382653	0.0331633	0.0357143	0.0306123	0.0408163	0.0331633	0.0357143	0.0459184	0.0459184	0.0459184	0.0484694	0.0459184	0.0433673	0.0459184	0.0433673	0.0459184
Gga_1_ShenHubei	0.00765306	0.0535714	0	0.0484694	0.0510204	0.0510204	0.0510204	0.0484694	0.0586735	0.0586735	0.0561224	0.0561224	0.0510204	0.0561224	0.0510204	0.0510204	0.0510204	0.0561224	0.0510204	0.0510204	0.0510204	0.0510204	0.0510204	0.0510204	0.0535714	0.0510204	0.0535714	0.0612245	0.0612245	0.0510204	0.0510204	0.0561224	0.0637755	0.0561224	0.0510204	0.0561224	0.0535714	0.0586735	0.0561224	0.0586735	0.0586735	0.0586735	0.0586735	0.0612245	0.0586735	0.0561224	0.0586735	0.0561224	0.0586735
Ggd_0_MorArb	0.0535714	0.0153061	0.0484694	0	0.00255102	0.0382653	0.0382653	0.0306123	0.0408163	0.0408163	0.0382653	0.0382653	0.0280612	0.0331633	0.0280612	0.0306123	0.0280612	0.0331633	0.0306123	0.0280612	0.0280612	0.0306123	0.0280612	0.0280612	0.0306123	0.0306123	0.0153061	0.0433673	0.0433673	0.0382653	0.0382653	0.0433673	0.0510204	0.0433673	0.0382653	0.0408163	0.0357143	0.0459184	0.0382653	0.0408163	0.0459184	0.0459184	0.0459184	0.0484694	0.0459184	0.0433673	0.0459184	0.0433673	0.0459184
Ggd_1_EmCynUtah	0.0561224	0.0178571	0.0510204	0.00255102	0	0.0408163	0.0408163	0.0331633	0.0433673	0.0433673	0.0408163	0.0408163	0.0306123	0.0357143	0.0306123	0.0331633	0.0306123	0.0357143	0.0331633	0.0306123	0.0306123	0.0331633	0.0306123	0.0306123	0.0331633	0.0331633	0.0178571	0.0459184	0.0459184	0.0408163	0.0408163	0.0459184	0.0535714	0.0459184	0.0408163	0.0433673	0.0382653	0.0484694	0.0408163	0.0433673	0.0484694	0.0484694	0.0484694	0.0510204	0.0484694	0.0459184	0.0484694	0.0459184	0.0484694
Ghd_1_cvBreslau	0.0510204	0.0433673	0.0510204	0.0382653	0.0408163	0	0	0.0382653	0.0484694	0.0484694	0.0459184	0.0459184	0.0357143	0.0408163	0.0357143	0.0357143	0.0357143	0.0408163	0.0357143	0.0357143	0.0357143	0.0357143	0.0357143	0.0357143	0.0382653	0.0357143	0.0433673	0.0459184	0.0459184	0.0408163	0.0408163	0.0459184	0.0535714	0.0459184	0.0408163	0.0433673	0.0382653	0.0433673	0.0408163	0.0433673	0.0484694	0.0484694	0.0484694	0.0510204	0.0484694	0.0459184	0.0484694	0.0459184	0.0484694
Ghd_2_CGreece	0.0510204	0.0433673	0.0510204	0.0382653	0.0408163	0	0	0.0382653	0.0484694	0.0484694	0.0459184	0.0459184	0.0357143	0.0408163	0.0357143	0.0357143	0.0357143	0.0408163	0.0357143	0.0357143	0.0357143	0.0357143	0.0357143	0.0357143	0.0382653	0.0357143	0.0433673	0.0459184	0.0459184	0.0408163	0.0408163	0.0459184	0.0535714	0.0459184	0.0408163	0.0433673	0.0382653	0.0433673	0.0408163	0.0433673	0.0484694	0.0484694	0.0484694	0.0510204	0.0484694	0.0459184	0.0484694	0.0459184	0.0484694
Ghy_1_Iran	0.0484694	0.0306123	0.0484694	0.0306123	0.0331633	0.0382653	0.0382653	0	0.0102041	0.0153061	0.0102041	0.0102041	0.0127551	0.0178571	0.0127551	0.0153061	0.0127551	0.0178571	0.0153061	0.0127551	0.0127551	0.0153061	0.0127551	0.0127551	0.0153061	0.0153061	0.0306123	0.0331633	0.0331633	0.0280612	0.0280612	0.0331633	0.0408163	0.0331633	0.0280612	0.0306123	0.0255102	0.0357143	0.0280612	0.0306123	0.0331633	0.0331633	0.0331633	0.0357143	0.0331633	0.0306123	0.0331633	0.0306123	0.0331633
Gib_1_AlpadGEO	0.0586735	0.0408163	0.0586735	0.0408163	0.0433673	0.0484694	0.0484694	0.0102041	0	0.00510204	0	0	0.0229592	0.0280612	0.0229592	0.0255102	0.0229592	0.0280612	0.0255102	0.0229592	0.0229592	0.0255102	0.0229592	0.0229592	0.0255102	0.0255102	0.0408163	0.0433673	0.0433673	0.0382653	0.0382653	0.0433673	0.0510204	0.0433673	0.0382653	0.0408163	0.0357143	0.0459184	0.0382653	0.0408163	0.0459184	0.0459184	0.0459184	0.0484694	0.0459184	0.0433673	0.0459184	0.0433673	0.0459184
Gib_2_VashlGEO	0.0586735	0.0382653	0.0586735	0.0408163	0.0433673	0.0484694	0.0484694	0.0153061	0.00510204	0	0	0	0.0229592	0.0280612	0.0229592	0.0255102	0.0229592	0.0280612	0.0255102	0.0229592	0.0229592	0.0255102	0.0229592	0.0229592	0.0255102	0.0255102	0.0382653	0.0433673	0.0433673	0.0433673	0.0433673	0.0484694	0.0561224	0.0484694	0.0433673	0.0459184	0.0408163	0.0510204	0.0433673	0.0459184	0.0459184	0.0459184	0.0459184	0.0484694	0.0459184	0.0433673	0.0459184	0.0433673	0.0459184
Gib_3_NorawARM	0.0561224	0.0382653	0.0561224	0.0382653	0.0408163	0.0459184	0.0459184	0.0102041	0	0	0	0	0.0204082	0.0255102	0.0204082	0.0229592	0.0204082	0.0255102	0.0229592	0.0204082	0.0204082	0.0229592	0.0204082	0.0204082	0.0229592	0.0229592	0.0382653	0.0408163	0.0408163	0.0382653	0.0382653	0.0433673	0.0510204	0.0433673	0.0382653	0.0408163	0.0357143	0.0459184	0.0382653	0.0408163	0.0433673	0.0433673	0.0433673	0.0459184	0.0433673	0.0408163	0.0433673	0.0408163	0.0433673
Gib_4_AlpadGEO	0.0561224	0.0382653	0.0561224	0.0382653	0.0408163	0.0459184	0.0459184	0.0102041	0	0	0	0	0.0204082	0.0255102	0.0204082	0.0229592	0.0204082	0.0255102	0.0229592	0.0204082	0.0204082	0.0229592	0.0204082	0.0204082	0.0229592	0.0229592	0.0382653	0.0408163	0.0408163	0.0382653	0.0382653	0.0433673	0.0510204	0.0433673	0.0382653	0.0408163	0.0357143	0.0459184	0.0382653	0.0408163	0.0433673	0.0433673	0.0433673	0.0459184	0.0433673	0.0408163	0.0433673	0.0408163	0.0433673
Gms10_VdAudeF	0.0510204	0.0331633	0.0510204	0.0280612	0.0306123	0.0357143	0.0357143	0.0127551	0.0229592	0.0229592	0.0204082	0.0204082	0	0.00255102	0	0.00255102	0	0.00510204	0.00255102	0	0	0.00255102	0	0	0	0.00255102	0.0306123	0.0306123	0.0306123	0.0357143	0.0357143	0.0408163	0.0484694	0.0408163	0.0357143	0.0382653	0.0331633	0.0433673	0.0357143	0.0382653	0.0382653	0.0382653	0.0382653	0.0408163	0.0382653	0.0357143	0.0382653	0.0357143	0.0382653
Gms11_VdLlobrE	0.0561224	0.0382653	0.0561224	0.0331633	0.0357143	0.0408163	0.0408163	0.0178571	0.0280612	0.0280612	0.0255102	0.0255102	0.00255102	0	0.00510204	0.00765306	0.00255102	0.0102041	0.00765306	0.00510204	0.00510204	0.00765306	0.00510204	0.00255102	0.00255102	0.00765306	0.0357143	0.0357143	0.0357143	0.0408163	0.0408163	0.0459184	0.0535714	0.0459184	0.0408163	0.0433673	0.0382653	0.0484694	0.0408163	0.0433673	0.0382653	0.0382653	0.0382653	0.0408163	0.0382653	0.0357143	0.0382653	0.0357143	0.0382653
Gms12_GdlJonteF	0.0510204	0.0331633	0.0510204	0.0280612	0.0306123	0.0357143	0.0357143	0.0127551	0.0229592	0.0229592	0.0204082	0.0204082	0	0.00510204	0	0	0	0.00510204	0	0	0	0	0	0	0.00255102	0	0.0306123	0.0306123	0.0306123	0.0357143	0.0357143	0.0408163	0.0484694	0.0408163	0.0357143	0.0382653	0.0331633	0.0433673	0.0357143	0.0382653	0.0382653	0.0382653	0.0382653	0.0408163	0.0382653	0.0357143	0.0382653	0.0357143	0.0382653
Gms13_GdlJonteF	0.0510204	0.0357143	0.0510204	0.0306123	0.0331633	0.0357143	0.0357143	0.0153061	0.0255102	0.0255102	0.0229592	0.0229592	0.00255102	0.00765306	0	0	0.00255102	0.00765306	0	0.00255102	0.00255102	0	0	0.00255102	0.00510204	0	0.0331633	0.0331633	0.0331633	0.0382653	0.0382653	0.0433673	0.0510204	0.0433673	0.0382653	0.0408163	0.0357143	0.0459184	0.0382653	0.0408163	0.0408163	0.0408163	0.0408163	0.0433673	0.0408163	0.0382653	0.0408163	0.0382653	0.0408163
Gms17_GdlNesqueF	0.0510204	0.0331633	0.0510204	0.0280612	0.0306123	0.0357143	0.0357143	0.0127551	0.0229592	0.0229592	0.0204082	0.0204082	0	0.00255102	0	0.00255102	0	0.00510204	0.00255102	0	0	0.00255102	0	0	0	0.00255102	0.0306123	0.0306123	0.0306123	0.0357143	0.0357143	0.0408163	0.0484694	0.0408163	0.0357143	0.0382653	0.0331633	0.0433673	0.0357143	0.0382653	0.0382653	0.0382653	0.0382653	0.0408163	0.0382653	0.0357143	0.0382653	0.0357143	0.0382653
Gms19_xxxF	0.0561224	0.0382653	0.0561224	0.0331633	0.0357143	0.0408163	0.0408163	0.0178571	0.0280612	0.0280612	0.0255102	0.0255102	0.00510204	0.0102041	0.00510204	0.00765306	0.00510204	0	0.00765306	0.00510204	0.00510204	0.00765306	0.00510204	0.00510204	0.00765306	0.00765306	0.0357143	0.0357143	0.0357143	0.0408163	0.0408163	0.0459184	0.0535714	0.0459184	0.0408163	0.0433673	0.0382653	0.0484694	0.0408163	0.0433673	0.0433673	0.0433673	0.0433673	0.0459184	0.0433673	0.0408163	0.0433673	0.0408163	0.0433673
Gms21_GordesF	0.0510204	0.0357143	0.0510204	0.0306123	0.0331633	0.0357143	0.0357143	0.0153061	0.0255102	0.0255102	0.0229592	0.0229592	0.00255102	0.00765306	0	0	0.00255102	0.00765306	0	0.00255102	0.00255102	0	0	0.00255102	0.00510204	0	0.0331633	0.0331633	0.0331633	0.0382653	0.0382653	0.0433673	0.0510204	0.0433673	0.0382653	0.0408163	0.0357143	0.0459184	0.0382653	0.0408163	0.0408163	0.0408163	0.0408163	0.0433673	0.0408163	0.0382653	0.0408163	0.0382653	0.0408163
Gms24_NaheD	0.0510204	0.0331633	0.0510204	0.0280612	0.0306123	0.0357143	0.0357143	0.0127551	0.0229592	0.0229592	0.0204082	0.0204082	0	0.00510204	0	0.00255102	0	0.00510204	0.00255102	0	0	0.00255102	0	0	0.00255102	0.00255102	0.0306123	0.0306123	0.0306123	0.0357143	0.0357143	0.0408163	0.0484694	0.0408163	0.0357143	0.0382653	0.0331633	0.0433673	0.0357143	0.0382653	0.0382653	0.0382653	0.0382653	0.0408163	0.0382653	0.0357143	0.0382653	0.0357143	0.0382653
Gms_4_BdlHerreriaE	0.0510204	0.0331633	0.0510204	0.0280612	0.0306123	0.0357143	0.0357143	0.0127551	0.0229592	0.0229592	0.0204082	0.0204082	0	0.00510204	0	0.00255102	0	0.00510204	0.00255102	0	0	0.00255102	0	0	0.00255102	0.00255102	0.0306123	0.0306123	0.0306123	0.0357143	0.0357143	0.0408163	0.0484694	0.0408163	0.0357143	0.0382653	0.0331633	0.0433673	0.0357143	0.0382653	0.0382653	0.0382653	0.0382653	0.0408163	0.0382653	0.0357143	0.0382653	0.0357143	0.0382653
Gms_5_VdCeleF	0.0510204	0.0357143	0.0510204	0.0306123	0.0331633	0.0357143	0.0357143	0.0153061	0.0255102	0.0255102	0.0229592	0.0229592	0.00255102	0.00765306	0	0	0.00255102	0.00765306	0	0.00255102	0.00255102	0	0	0.00255102	0.00510204	0	0.0331633	0.0331633	0.0331633	0.0382653	0.0382653	0.0433673	0.0510204	0.0433673	0.0382653	0.0408163	0.0357143	0.0459184	0.0382653	0.0408163	0.0408163	0.0408163	0.0408163	0.0433673	0.0408163	0.0382653	0.0408163	0.0382653	0.0408163
Gms_6_VdCeleF	0.0510204	0.0331633	0.0510204	0.0280612	0.0306123	0.0357143	0.0357143	0.0127551	0.0229592	0.0229592	0.0204082	0.0204082	0	0.00510204	0	0	0	0.00510204	0	0	0	0	0	0	0.00255102	0	0.0306123	0.0306123	0.0306123	0.0357143	0.0357143	0.0408163	0.0484694	0.0408163	0.0357143	0.0382653	0.0331633	0.0433673	0.0357143	0.0382653	0.0382653	0.0382653	0.0382653	0.0408163	0.0382653	0.0357143	0.0382653	0.0357143	0.0382653
Gms_7_VdCeleF	0.0510204	0.0331633	0.0510204	0.0280612	0.0306123	0.0357143	0.0357143	0.0127551	0.0229592	0.0229592	0.0204082	0.0204082	0	0.00255102	0	0.00255102	0	0.00510204	0.00255102	0	0	0.00255102	0	0	0	0.00255102	0.0306123	0.0306123	0.0306123	0.0357143	0.0357143	0.0408163	0.0484694	0.0408163	0.0357143	0.0382653	0.0331633	0.0433673	0.0357143	0.0382653	0.0382653	0.0382653	0.0382653	0.0408163	0.0382653	0.0357143	0.0382653	0.0357143	0.0382653
Gms_8_VdCeleF	0.0535714	0.0357143	0.0535714	0.0306123	0.0331633	0.0382653	0.0382653	0.0153061	0.0255102	0.0255102	0.0229592	0.0229592	0	0.00255102	0.00255102	0.00510204	0	0.00765306	0.00510204	0.00255102	0.00255102	0.00510204	0.00255102	0	0	0.00510204	0.0331633	0.0331633	0.0331633	0.0382653	0.0382653	0.0433673	0.0510204	0.0433673	0.0382653	0.0408163	0.0357143	0.0459184	0.0382653	0.0408163	0.0408163	0.0408163	0.0408163	0.0433673	0.0408163	0.0382653	0.0408163	0.0382653	0.0408163
Gms_9_VdCeleF	0.0510204	0.0357143	0.0510204	0.0306123	0.0331633	0.0357143	0.0357143	0.0153061	0.0255102	0.0255102	0.0229592	0.0229592	0.00255102	0.00765306	0	0	0.00255102	0.00765306	0	0.00255102	0.00255102	0	0	0.00255102	0.00510204	0	0.0331633	0.0331633	0.0331633	0.0382653	0.0382653	0.0433673	0.0510204	0.0433673	0.0382653	0.0408163	0.0357143	0.0459184	0.0382653	0.0408163	0.0408163	0.0408163	0.0408163	0.0433673	0.0408163	0.0382653	0.0408163	0.0382653	0.0408163
Gni_A_AlbanyNY	0.0535714	0	0.0535714	0.0153061	0.0178571	0.0433673	0.0433673	0.0306123	0.0408163	0.0382653	0.0382653	0.0382653	0.0306123	0.0357143	0.0306123	0.0331633	0.0306123	0.0357143	0.0331633	0.0306123	0.0306123	0.0331633	0.0306123	0.0306123	0.0331633	0.0331633	0	0.0484694	0.0484694	0.0331633	0.0331633	0.0382653	0.0459184	0.0382653	0.0331633	0.0357143	0.0306123	0.0408163	0.0331633	0.0357143	0.0459184	0.0459184	0.0459184	0.0484694	0.0459184	0.0433673	0.0459184	0.0433673	0.0459184
Gof_1_Cyprus	0.0612245	0.0484694	0.0612245	0.0433673	0.0459184	0.0459184	0.0459184	0.0331633	0.0433673	0.0433673	0.0408163	0.0408163	0.0306123	0.0357143	0.0306123	0.0331633	0.0306123	0.0357143	0.0331633	0.0306123	0.0306123	0.0331633	0.0306123	0.0306123	0.0331633	0.0331633	0.0484694	0	0	0.0408163	0.0408163	0.0459184	0.0535714	0.0459184	0.0408163	0.0433673	0.0382653	0.0484694	0.0408163	0.0433673	0.0484694	0.0484694	0.0484694	0.0510204	0.0484694	0.0459184	0.0484694	0.0459184	0.0484694
Gof_2_Syria_opGT	0.0612245	0.0484694	0.0612245	0.0433673	0.0459184	0.0459184	0.0459184	0.0331633	0.0433673	0.0433673	0.0408163	0.0408163	0.0306123	0.0357143	0.0306123	0.0331633	0.0306123	0.0357143	0.0331633	0.0306123	0.0306123	0.0331633	0.0306123	0.0306123	0.0331633	0.0331633	0.0484694	0	0	0.0408163	0.0408163	0.0459184	0.0535714	0.0459184	0.0408163	0.0433673	0.0382653	0.0484694	0.0408163	0.0433673	0.0484694	0.0484694	0.0484694	0.0510204	0.0484694	0.0459184	0.0484694	0.0459184	0.0484694
Gop10_VdLlobregatE	0.0535714	0.0331633	0.0510204	0.0382653	0.0408163	0.0408163	0.0408163	0.0280612	0.0382653	0.0433673	0.0382653	0.0382653	0.0357143	0.0408163	0.0357143	0.0382653	0.0357143	0.0408163	0.0382653	0.0357143	0.0357143	0.0382653	0.0357143	0.0357143	0.0382653	0.0382653	0.0331633	0.0408163	0.0408163	0	0	0.00765306	0.0153061	0.00765306	0	0.00765306	0.00510204	0.0102041	0.00765306	0.0102041	0.0433673	0.0433673	0.0433673	0.0459184	0.0433673	0.0408163	0.0433673	0.0408163	0.0433673
Gop11_VdLlobregatE	0.0535714	0.0331633	0.0510204	0.0382653	0.0408163	0.0408163	0.0408163	0.0280612	0.0382653	0.0433673	0.0382653	0.0382653	0.0357143	0.0408163	0.0357143	0.0382653	0.0357143	0.0408163	0.0382653	0.0357143	0.0357143	0.0382653	0.0357143	0.0357143	0.0382653	0.0382653	0.0331633	0.0408163	0.0408163	0	0	0.00765306	0.0153061	0.00765306	0	0.00765306	0.00510204	0.0102041	0.00765306	0.0102041	0.0433673	0.0433673	0.0433673	0.0459184	0.0433673	0.0408163	0.0433673	0.0408163	0.0433673
Gop13_GdTarnF	0.0586735	0.0382653	0.0561224	0.0433673	0.0459184	0.0459184	0.0459184	0.0331633	0.0433673	0.0484694	0.0433673	0.0433673	0.0408163	0.0459184	0.0408163	0.0433673	0.0408163	0.0459184	0.0433673	0.0408163	0.0408163	0.0433673	0.0408163	0.0408163	0.0433673	0.0433673	0.0382653	0.0459184	0.0459184	0.00765306	0.00765306	0	0.00765306	0	0.00510204	0	0.00765306	0.00255102	0.0102041	0.0127551	0.0433673	0.0433673	0.0433673	0.0459184	0.0433673	0.0408163	0.0433673	0.0408163	0.0433673
Gop14_VdLotF	0.0663265	0.0459184	0.0637755	0.0510204	0.0535714	0.0535714	0.0535714	0.0408163	0.0510204	0.0561224	0.0510204	0.0510204	0.0484694	0.0535714	0.0484694	0.0510204	0.0484694	0.0535714	0.0510204	0.0484694	0.0484694	0.0510204	0.0484694	0.0484694	0.0510204	0.0510204	0.0459184	0.0535714	0.0535714	0.0153061	0.0153061	0.00765306	0	0.00765306	0.0127551	0.00510204	0.0153061	0.0102041	0.0127551	0.0153061	0.0484694	0.0510204	0.0510204	0.0535714	0.0510204	0.0459184	0.0510204	0.0484694	0.0510204
Gop16_CseNoirF	0.0586735	0.0382653	0.0561224	0.0433673	0.0459184	0.0459184	0.0459184	0.0331633	0.0433673	0.0484694	0.0433673	0.0433673	0.0408163	0.0459184	0.0408163	0.0433673	0.0408163	0.0459184	0.0433673	0.0408163	0.0408163	0.0433673	0.0408163	0.0408163	0.0433673	0.0433673	0.0382653	0.0459184	0.0459184	0.00765306	0.00765306	0	0.00765306	0	0.00510204	0	0.00765306	0.00255102	0.0102041	0.0127551	0.0433673	0.0433673	0.0433673	0.0459184	0.0433673	0.0408163	0.0433673	0.0408163	0.0433673
Gop_4_StVallierF	0.0535714	0.0331633	0.0510204	0.0382653	0.0408163	0.0408163	0.0408163	0.0280612	0.0382653	0.0433673	0.0382653	0.0382653	0.0357143	0.0408163	0.0357143	0.0382653	0.0357143	0.0408163	0.0382653	0.0357143	0.0357143	0.0382653	0.0357143	0.0357143	0.0382653	0.0382653	0.0331633	0.0408163	0.0408163	0	0	0.00510204	0.0127551	0.00510204	0	0.00510204	0.00255102	0.00765306	0.00510204	0.00765306	0.0433673	0.0433673	0.0433673	0.0459184	0.0433673	0.0408163	0.0433673	0.0408163	0.0433673
Gop_5_CaussolsF	0.0586735	0.0357143	0.0561224	0.0408163	0.0433673	0.0433673	0.0433673	0.0306123	0.0408163	0.0459184	0.0408163	0.0408163	0.0382653	0.0433673	0.0382653	0.0408163	0.0382653	0.0433673	0.0408163	0.0382653	0.0382653	0.0408163	0.0382653	0.0382653	0.0408163	0.0408163	0.0357143	0.0433673	0.0433673	0.00765306	0.00765306	0	0.00510204	0	0.00510204	0	0.00510204	0.00255102	0.00510204	0.00765306	0.0408163	0.0408163	0.0408163	0.0433673	0.0408163	0.0382653	0.0408163	0.0382653	0.0408163
Gop_7_ArezzoI	0.0535714	0.0306123	0.0535714	0.0357143	0.0382653	0.0382653	0.0382653	0.0255102	0.0357143	0.0408163	0.0357143	0.0357143	0.0331633	0.0382653	0.0331633	0.0357143	0.0331633	0.0382653	0.0357143	0.0331633	0.0331633	0.0357143	0.0331633	0.0331633	0.0357143	0.0357143	0.0306123	0.0382653	0.0382653	0.00510204	0.00510204	0.00765306	0.0153061	0.00765306	0.00255102	0.00510204	0	0.0102041	0.00255102	0.00510204	0.0408163	0.0408163	0.0408163	0.0433673	0.0408163	0.0382653	0.0408163	0.0382653	0.0408163
Gop_8_VdAudeF	0.0612245	0.0408163	0.0586735	0.0459184	0.0484694	0.0433673	0.0433673	0.0357143	0.0459184	0.0510204	0.0459184	0.0459184	0.0433673	0.0484694	0.0433673	0.0459184	0.0433673	0.0484694	0.0459184	0.0433673	0.0433673	0.0459184	0.0433673	0.0433673	0.0459184	0.0459184	0.0408163	0.0484694	0.0484694	0.0102041	0.0102041	0.00255102	0.0102041	0.00255102	0.00765306	0.00255102	0.0102041	0	0.0127551	0.0153061	0.0459184	0.0459184	0.0459184	0.0484694	0.0459184	0.0433673	0.0459184	0.0433673	0.0459184
Got_1_BGTue	0.0561224	0.0331633	0.0561224	0.0382653	0.0408163	0.0408163	0.0408163	0.0280612	0.0382653	0.0433673	0.0382653	0.0382653	0.0357143	0.0408163	0.0357143	0.0382653	0.0357143	0.0408163	0.0382653	0.0357143	0.0357143	0.0382653	0.0357143	0.0357143	0.0382653	0.0382653	0.0331633	0.0408163	0.0408163	0.00765306	0.00765306	0.0102041	0.0127551	0.0102041	0.00510204	0.00510204	0.00255102	0.0127551	0	0.00255102	0.0433673	0.0433673	0.0433673	0.0459184	0.0433673	0.0408163	0.0433673	0.0408163	0.0433673
Got_2_AetnaSicily	0.0586735	0.0357143	0.0586735	0.0408163	0.0433673	0.0433673	0.0433673	0.0306123	0.0408163	0.0459184	0.0408163	0.0408163	0.0382653	0.0433673	0.0382653	0.0408163	0.0382653	0.0433673	0.0408163	0.0382653	0.0382653	0.0408163	0.0382653	0.0382653	0.0408163	0.0408163	0.0357143	0.0433673	0.0433673	0.0102041	0.0102041	0.0127551	0.0153061	0.0127551	0.00765306	0.00765306	0.00510204	0.0153061	0.00255102	0	0.0459184	0.0459184	0.0459184	0.0484694	0.0459184	0.0433673	0.0459184	0.0433673	0.0459184
Gpp22_BudapH	0.0586735	0.0459184	0.0586735	0.0459184	0.0484694	0.0484694	0.0484694	0.0331633	0.0459184	0.0459184	0.0433673	0.0433673	0.0382653	0.0382653	0.0382653	0.0408163	0.0382653	0.0433673	0.0408163	0.0382653	0.0382653	0.0408163	0.0382653	0.0382653	0.0408163	0.0408163	0.0459184	0.0484694	0.0484694	0.0433673	0.0433673	0.0433673	0.0484694	0.0433673	0.0433673	0.0408163	0.0408163	0.0459184	0.0433673	0.0459184	0	0	0	0.00255102	0	0.00255102	0	0	0
Gpp24_cultTue	0.0586735	0.0459184	0.0586735	0.0459184	0.0484694	0.0484694	0.0484694	0.0331633	0.0459184	0.0459184	0.0433673	0.0433673	0.0382653	0.0382653	0.0382653	0.0408163	0.0382653	0.0433673	0.0408163	0.0382653	0.0382653	0.0408163	0.0382653	0.0382653	0.0408163	0.0408163	0.0459184	0.0484694	0.0484694	0.0433673	0.0433673	0.0433673	0.0510204	0.0433673	0.0433673	0.0408163	0.0408163	0.0459184	0.0433673	0.0459184	0	0	0	0.00255102	0	0.00255102	0	0	0
Gpp25_MuehltL	0.0586735	0.0459184	0.0586735	0.0459184	0.0484694	0.0484694	0.0484694	0.0331633	0.0459184	0.0459184	0.0433673	0.0433673	0.0382653	0.0382653	0.0382653	0.0408163	0.0382653	0.0433673	0.0408163	0.0382653	0.0382653	0.0408163	0.0382653	0.0382653	0.0408163	0.0408163	0.0459184	0.0484694	0.0484694	0.0433673	0.0433673	0.0433673	0.0510204	0.0433673	0.0433673	0.0408163	0.0408163	0.0459184	0.0433673	0.0459184	0	0	0	0.00255102	0	0.00255102	0	0	0
Gpp26_MuehltL	0.0612245	0.0484694	0.0612245	0.0484694	0.0510204	0.0510204	0.0510204	0.0357143	0.0484694	0.0484694	0.0459184	0.0459184	0.0408163	0.0408163	0.0408163	0.0433673	0.0408163	0.0459184	0.0433673	0.0408163	0.0408163	0.0433673	0.0408163	0.0408163	0.0433673	0.0433673	0.0484694	0.0510204	0.0510204	0.0459184	0.0459184	0.0459184	0.0535714	0.0459184	0.0459184	0.0433673	0.0433673	0.0484694	0.0459184	0.0484694	0.00255102	0.00255102	0.00255102	0	0.00255102	0.00510204	0.00255102	0.00255102	0.00255102
Gpp27_MuehltL	0.0586735	0.0459184	0.0586735	0.0459184	0.0484694	0.0484694	0.0484694	0.0331633	0.0459184	0.0459184	0.0433673	0.0433673	0.0382653	0.0382653	0.0382653	0.0408163	0.0382653	0.0433673	0.0408163	0.0382653	0.0382653	0.0408163	0.0382653	0.0382653	0.0408163	0.0408163	0.0459184	0.0484694	0.0484694	0.0433673	0.0433673	0.0433673	0.0510204	0.0433673	0.0433673	0.0408163	0.0408163	0.0459184	0.0433673	0.0459184	0	0	0	0.00255102	0	0.00255102	0	0	0
Gpp28_QuilanF	0.0561224	0.0433673	0.0561224	0.0433673	0.0459184	0.0459184	0.0459184	0.0306123	0.0433673	0.0433673	0.0408163	0.0408163	0.0357143	0.0357143	0.0357143	0.0382653	0.0357143	0.0408163	0.0382653	0.0357143	0.0357143	0.0382653	0.0357143	0.0357143	0.0382653	0.0382653	0.0433673	0.0459184	0.0459184	0.0408163	0.0408163	0.0408163	0.0459184	0.0408163	0.0408163	0.0382653	0.0382653	0.0433673	0.0408163	0.0433673	0.00255102	0.00255102	0.00255102	0.00510204	0.00255102	0	0.00255102	0	0.00255102
Gpp30_LdAydatF	0.0586735	0.0459184	0.0586735	0.0459184	0.0484694	0.0484694	0.0484694	0.0331633	0.0459184	0.0459184	0.0433673	0.0433673	0.0382653	0.0382653	0.0382653	0.0408163	0.0382653	0.0433673	0.0408163	0.0382653	0.0382653	0.0408163	0.0382653	0.0382653	0.0408163	0.0408163	0.0459184	0.0484694	0.0484694	0.0433673	0.0433673	0.0433673	0.0510204	0.0433673	0.0433673	0.0408163	0.0408163	0.0459184	0.0433673	0.0459184	0	0	0	0.00255102	0	0.00255102	0	0	0
Gpp35_GdJonteF	0.0561224	0.0433673	0.0561224	0.0433673	0.0459184	0.0459184	0.0459184	0.0306123	0.0433673	0.0433673	0.0408163	0.0408163	0.0357143	0.0357143	0.0357143	0.0382653	0.0357143	0.0408163	0.0382653	0.0357143	0.0357143	0.0382653	0.0357143	0.0357143	0.0382653	0.0382653	0.0433673	0.0459184	0.0459184	0.0408163	0.0408163	0.0408163	0.0484694	0.0408163	0.0408163	0.0382653	0.0382653	0.0433673	0.0408163	0.0433673	0	0	0	0.00255102	0	0	0	0	0
Gpp36_GdJonteF	0.0586735	0.0459184	0.0586735	0.0459184	0.0484694	0.0484694	0.0484694	0.0331633	0.0459184	0.0459184	0.0433673	0.0433673	0.0382653	0.0382653	0.0382653	0.0408163	0.0382653	0.0433673	0.0408163	0.0382653	0.0382653	0.0408163	0.0382653	0.0382653	0.0408163	0.0408163	0.0459184	0.0484694	0.0484694	0.0433673	0.0433673	0.0433673	0.0510204	0.0433673	0.0433673	0.0408163	0.0408163	0.0459184	0.0433673	0.0459184	0	0	0	0.00255102	0	0.00255102	0	0	0
Gpp38_CseSauvetF	0.0586735	0.0459184	0.0586735	0.0459184	0.0484694	0.0484694	0.0484694	0.0331633	0.0459184	0.0459184	0.0433673	0.0433673	0.0382653	0.0382653	0.0382653	0.0408163	0.0382653	0.0433673	0.0408163	0.0382653	0.0382653	0.0408163	0.0382653	0.0382653	0.0408163	0.0408163	0.0459184	0.0484694	0.0484694	0.0433673	0.0433673	0.0433673	0.0510204	0.0433673	0.0433673	0.0408163	0.0408163	0.0459184	0.0433673	0.0459184	0	0	0	0.00255102	0	0.00255102	0	0	0
Gpp40_VdHeraultF	0.0612245	0.0484694	0.0612245	0.0484694	0.0510204	0.0510204	0.0510204	0.0357143	0.0484694	0.0484694	0.0459184	0.0433673	0.0408163	0.0408163	0.0408163	0.0433673	0.0408163	0.0459184	0.0433673	0.0408163	0.0408163	0.0433673	0.0408163	0.0408163	0.0433673	0.0433673	0.0484694	0.0510204	0.0510204	0.0459184	0.0459184	0.0459184	0.0535714	0.0459184	0.0459184	0.0433673	0.0433673	0.0484694	0.0459184	0.0484694	0.00255102	0.00255102	0.00255102	0.00510204	0.00255102	0.00510204	0.00255102	0.00255102	0.00255102
Gsc_1_RenssCoNY	0.0535714	0	0.0535714	0.0153061	0.0178571	0.0433673	0.0433673	0.0306123	0.0408163	0.0382653	0.0382653	0.0382653	0.0331633	0.0382653	0.0331633	0.0357143	0.0331633	0.0382653	0.0357143	0.0331633	0.0331633	0.0357143	0.0331633	0.0331633	0.0357143	0.0357143	0	0.0484694	0.0484694	0.0331633	0.0331633	0.0382653	0.0459184	0.0382653	0.0331633	0.0357143	0.0306123	0.0408163	0.0331633	0.0357143	0.0459184	0.0459184	0.0459184	0.0484694	0.0459184	0.0433673	0.0459184	0.0433673	0.0459184
Gsv4a_DiktiCrete	0.0586735	0.0459184	0.0586735	0.0408163	0.0433673	0.0433673	0.0433673	0.0306123	0.0408163	0.0408163	0.0382653	0.0382653	0.0280612	0.0331633	0.0280612	0.0306123	0.0280612	0.0331633	0.0306123	0.0280612	0.0280612	0.0306123	0.0280612	0.0280612	0.0306123	0.0306123	0.0459184	0.00255102	0.00255102	0.0382653	0.0382653	0.0433673	0.0510204	0.0433673	0.0382653	0.0408163	0.0357143	0.0459184	0.0382653	0.0408163	0.0459184	0.0459184	0.0459184	0.0484694	0.0459184	0.0433673	0.0459184	0.0433673	0.0459184
Gsv4b_DiktiCrete	0.0586735	0.0459184	0.0586735	0.0408163	0.0433673	0.0433673	0.0433673	0.0255102	0.0153061	0.0153061	0.0127551	0.0127551	0.0280612	0.0331633	0.0280612	0.0306123	0.0280612	0.0331633	0.0306123	0.0280612	0.0280612	0.0306123	0.0280612	0.0280612	0.0306123	0.0306123	0.0459184	0.0280612	0.0280612	0.0433673	0.0433673	0.0484694	0.0561224	0.0484694	0.0433673	0.0459184	0.0408163	0.0510204	0.0433673	0.0459184	0.0459184	0.0459184	0.0459184	0.0484694	0.0459184	0.0433673	0.0459184	0.0433673	0.0459184
Gsv_1_KourCrete	0.0586735	0.0459184	0.0586735	0.0408163	0.0433673	0.0433673	0.0433673	0.0306123	0.0408163	0.0408163	0.0382653	0.0382653	0.0280612	0.0331633	0.0280612	0.0306123	0.0280612	0.0331633	0.0306123	0.0280612	0.0280612	0.0306123	0.0280612	0.0280612	0.0306123	0.0306123	0.0459184	0.00255102	0.00255102	0.0382653	0.0382653	0.0433673	0.0510204	0.0433673	0.0382653	0.0408163	0.0357143	0.0459184	0.0382653	0.0408163	0.0433673	0.0433673	0.0433673	0.0459184	0.0433673	0.0408163	0.0433673	0.0408163	0.0433673
Gsv_2_VrissesCrete	0.0612245	0.0484694	0.0612245	0.0433673	0.0459184	0.0433673	0.0433673	0.0331633	0.0433673	0.0433673	0.0408163	0.0408163	0.0306123	0.0357143	0.0306123	0.0331633	0.0306123	0.0357143	0.0331633	0.0306123	0.0306123	0.0331633	0.0306123	0.0306123	0.0331633	0.0331633	0.0484694	0.00510204	0.00510204	0.0408163	0.0408163	0.0459184	0.0535714	0.0459184	0.0408163	0.0433673	0.0382653	0.0484694	0.0408163	0.0433673	0.0484694	0.0484694	0.0484694	0.0510204	0.0484694	0.0459184	0.0484694	0.0459184	0.0484694
Gtv_1_Georgia	0.0510204	0.0433673	0.0510204	0.0382653	0.0408163	0.00510204	0.00510204	0.0382653	0.0484694	0.0484694	0.0459184	0.0459184	0.0357143	0.0408163	0.0357143	0.0357143	0.0357143	0.0408163	0.0357143	0.0357143	0.0357143	0.0357143	0.0357143	0.0357143	0.0382653	0.0357143	0.0433673	0.0459184	0.0459184	0.0408163	0.0408163	0.0459184	0.0535714	0.0459184	0.0408163	0.0433673	0.0382653	0.0484694	0.0408163	0.0433673	0.0484694	0.0484694	0.0484694	0.0510204	0.0484694	0.0459184	0.0484694	0.0459184	0.0459184
Gus11_LovecBG	0.0408163	0.0280612	0.0408163	0.0280612	0.0306123	0.0306123	0.0306123	0.0127551	0.0229592	0.0229592	0.0204082	0.0204082	0.0204082	0.0255102	0.0204082	0.0229592	0.0204082	0.0255102	0.0229592	0.0204082	0.0204082	0.0229592	0.0204082	0.0204082	0.0229592	0.0229592	0.0280612	0.0255102	0.0255102	0.0255102	0.0255102	0.0306123	0.0382653	0.0306123	0.0255102	0.0280612	0.0229592	0.0331633	0.0255102	0.0280612	0.0280612	0.0280612	0.0280612	0.0306123	0.0280612	0.0255102	0.0280612	0.0255102	0.0280612
Gve_1_AssalamIR	0.0484694	0.0408163	0.0484694	0.0357143	0.0382653	0.00255102	0.00255102	0.0357143	0.0459184	0.0459184	0.0433673	0.0433673	0.0331633	0.0382653	0.0331633	0.0331633	0.0331633	0.0382653	0.0331633	0.0331633	0.0331633	0.0331633	0.0331633	0.0331633	0.0357143	0.0331633	0.0408163	0.0433673	0.0433673	0.0382653	0.0382653	0.0433673	0.0510204	0.0433673	0.0382653	0.0408163	0.0357143	0.0459184	0.0382653	0.0408163	0.0459184	0.0459184	0.0459184	0.0484694	0.0459184	0.0433673	0.0459184	0.0433673	0.0459184
Gve_2_VazIR	0.0510204	0.0433673	0.0510204	0.0382653	0.0408163	0.00510204	0.00510204	0.0382653	0.0484694	0.0484694	0.0459184	0.0459184	0.0357143	0.0408163	0.0357143	0.0357143	0.0357143	0.0408163	0.0357143	0.0357143	0.0357143	0.0357143	0.0357143	0.0357143	0.0382653	0.0357143	0.0433673	0.0459184	0.0459184	0.0408163	0.0408163	0.0459184	0.0535714	0.0459184	0.0408163	0.0433673	0.0382653	0.0484694	0.0408163	0.0433673	0.0484694	0.0484694	0.0484694	0.0510204	0.0484694	0.0459184	0.0484694	0.0459184	0.0484694
Gve_3_SirinRudIR	0.0484694	0.0408163	0.0484694	0.0357143	0.0382653	0.00255102	0.00255102	0.0357143	0.0459184	0.0459184	0.0433673	0.0433673	0.0331633	0.0382653	0.0331633	0.0331633	0.0331633	0.0382653	0.0331633	0.0331633	0.0331633	0.0331633	0.0331633	0.0331633	0.0357143	0.0331633	0.0408163	0.0433673	0.0433673	0.0382653	0.0382653	0.0433673	0.0510204	0.0433673	0.0382653	0.0408163	0.0357143	0.0459184	0.0382653	0.0408163	0.0459184	0.0459184	0.0459184	0.0484694	0.0459184	0.0433673	0.0459184	0.0433673	0.0459184
Gxx_3_GdlNesqueF	0.0510204	0.0331633	0.0510204	0.0280612	0.0306123	0.0357143	0.0357143	0.0127551	0.0229592	0.0229592	0.0204082	0.0204082	0	0.00510204	0	0.00255102	0	0.00510204	0.00255102	0	0	0.00255102	0	0	0.00255102	0.00255102	0.0306123	0.0306123	0.0306123	0.0357143	0.0357143	0.0408163	0.0484694	0.0408163	0.0357143	0.0382653	0.0331633	0.0433673	0.0357143	0.0382653	0.0382653	0.0382653	0.0382653	0.0408163	0.0382653	0.0357143	0.0382653	0.0357143	0.0382653
Gxx_5_GdTarnF	0.0510204	0.0357143	0.0510204	0.0306123	0.0331633	0.0357143	0.0357143	0.0153061	0.0255102	0.0255102	0.0229592	0.0229592	0.00255102	0.00765306	0	0	0.00255102	0.00765306	0	0.00255102	0.00255102	0	0	0.00255102	0.00510204	0	0.0331633	0.0331633	0.0331633	0.0382653	0.0382653	0.0433673	0.0510204	0.0433673	0.0382653	0.0408163	0.0357143	0.0459184	0.0382653	0.0408163	0.0408163	0.0408163	0.0408163	0.0433673	0.0408163	0.0382653	0.0408163	0.0382653	0.0408163
[truncated: 14 more columns]
