# Supplementary material for: General functions to transform associate data to host data, and their use in phylogenetic inference from sequences with intra-individual variability
Source: BMC Evol Biol. 2008 Mar 18;8:86. doi: 10.1186/1471-2148-8-86 (PMC2291458; doi:10.1186/1471-2148-8-86)
Supplement: Additional file 1 — Distance matrices and quality statistics. This contains all sequence alignments in NEXUS format, all intermediary generated associate distance or host character data (depending on the transformation formula used; see Fig. 1) and all final distance matrices obtained, together with their Delta values. A readme file that describes the contents of each file in the archive is included. [file 1471-2148-8-86-S1.zip › Goeker_Grimm_Supp_Mat_1/Acer_g1_m3.c]

#NEXUS

[mingrpsize= 3]

begin data;
	dimensions ntax= 39 nchar= 392;
	format datatype=nucleotide gap=- missing=?;
	matrix
[                 	        10        20        30        40        50        60        70        80        90       100       110       120       130       140       150       160       170       180       190       200       210       220       230       240       250       260       270       280       290       300       310       320       330       340       350       360       370       380       390       400]
[                 	         .         .         .         .         .         .         .         .         .         .         .         .         .         .         .         .         .         .         .         .         .         .         .         .         .         .         .         .         .         .         .         .         .         .         .         .         .         .         .         .]
Gcm_0_MorArb      	attgtcgaaacctgcctagcagaacgacccgcgaacccgtttc-atcagggtgcgcgagcctcgtggtgcagttggatcgacggcatcccctcgctccctcggcgaaccccggcgcggaccgcgccaaggaacaagagagcgtgcccctgccgccccggagacggtgtgtgtgcatgtggcattgccttctttcattatttatcgttgcga-ggggacttggccgtggg----cggatactggcctcccgtgtgccgaacggcccgcggttggcctaaatacgagtcgtcgtcggcgatggacgtcgtgacgttcggtggtcaaataaa--cctcgagctccsgtcgcgcgtggctcaccgaccctgaagcgttgtcaacagcgcacgcatc	[ 5]
Gga_1_ShenHubei   	attgtcgaaacctgcctagcagaacgacccgtgaacccgtttc-atcagggtgcgcgagcctcgtggtgcagttggatcgatggcatcccctcgctccctcggcgaaccccggcgcggaccgcgccaaggaacaagagagcgtgcccctgycgccccggagacggtgtgtgtgcctgtggcattgccttctttcattatttatcgttgcga-ggggacttggccgtggg----cggatactggcctcccgtgtgccgaacggcccgcggttggcctaaatacgagtcgtcgtcggcgatggacgtcgtgacgttcggtggtcaaataaa--cctcgagctcccgtcgcgcgtggctcaccgaccctgaagcgttgtcaacagcgyacgcatc	[ 6]
Ggd_1_EmCynUtah   	attgtcgaaacctgcccagcagaacgacccgygaacccgtttttatcagggcgcgcaagccccgtggtgcggtcggatcggtggcaccccctcgctccctcggcgaaccccggygcggaccgcgccaaggaacaagagagcrtgcccctgtcgccccggaaacggtgcgcgtgctcgtggcattgccttctttcattatttatcgttgcga-ggggacttggccgtggg----cggatattggcctcccgtgtgccgaacggcccgcggttggcctaaatacgagttgtcgtcggcgatggacgtcgtggcgttcggtggtcaaataaa--cctcgagctcccgtcgcgcgtggctcaccgaccctgaagcgttgtcaacagcgcacgcatc	[ 3]
Ghd_1_cvBreslau   	attgtcgaaacctgcctagcagaaygacccgcgaaccygtttt-atcagggtgcgyaagccycgtggtgcggtyggatcgatggcaccccctcgctccctcggcgaaccccggcgcggaccgygccaaggaacaagagagygtgmccttgyygccccggaaacggtgcgcgtgctygtggcattgccttctttcattatttatcgttgcga-ggggacttggccrtggg----cggatattggcctcccgtgtgcygaacggccygcggttggcctaaatacgagttgtcgtcggcgatrgacgtcgtgacgttcggtggtcaaataaaa-cctcgagctcccgtcgcgcgtggctcacygaccctgaarcgttgtcaacagcgcacgcaty	[ 3]
Ghd_2_CGreece     	attgtcgaaacctgcctagcagaacgacccgcgaacytgtttt-atcagggtgcrtaagccccgtggtgcggttggatcgatggcaccccctcgctccctcggcgaaccccggcgcggaccgcgccaaggaacaagagagtgtgcccttgtcgccccggaaacggtgcgcgtgcttgtggcattgccttctttcattatttatcrttgcga-ggggacttggccatggg----cggatattggcctcccgtgtgctgaacggcccgcggttggcctaaatacgagttgtcgtcggcgatggacgtcgtgacgttcggtggtcaaataaa--cctcgagctcccgtcgcgcgtggctcaccgaccctgaarcgttgtcaacagcgcacgcatc	[ 5]
Ghy_1_Iran        	attgtcgaaacctgcccagcagaacgaccmgcgaacccgtttt-accagggtgcgcaagcctcgtggtgcggtcggatcgatggcaccccstcgytccctcggcgaaccccggcgcggaccgcgccaaggaacaagagagcgtgcccttgccgccccggaaacggtgcgcgtgctcgtggcattgccttctttcattatttatcgttgcga-ggggacttggccgtggg----cggatattggcctcccgtgtgccgaacggcccgcggttggcctaaataagagttgtcgtcggcgatggacgtcgtgacgttcggtggtcaaataaa--cctcgagctcccgtcgcgcgtggctcaccgaccccgaagcgctgtcaacagcgcacgcaty	[ 4]
Gib_1_AlpadGEO    	attgtcgaaacctgcccagcagaacgacccgcgaacccgtttt-accagggtgcgcaarcctcgtggtgcggtcggatcgatggcaccccctcgctccctcggcgaaccccggcgcggaccgcgccaaggaacaagagagcgtgcccttgccgmcccggaaacggtgcgcgtgctcgtggcattgccttctttcattatttatcgttgcga-ggggacttggccgtgggtgggcggatattggcctcccgtgtgccgaacggcccgcggttggcctaaataagagttgtcgtcggcgatggacgtcgtgacgttcggtggtcaaataaa--cctcgagctcccgtcgcgcgtggctcaccgacccygaagcgctgtmaacagcgcacgcatc	[ 4]
Gib_2_VashlGEO    	attgtcgaaacctgcccagcagaacgacccgcgaacccgtttt-accagggtgcgcaagcctcgtggtgcggtcggatcgatggcaccccctcgctccctcggcgaaccccggcgcggaccgcgccaaggaacaagagagcgtgcccttgccgccccggaaacggtgcgcgtgctcgtggcattgccttctttcattatttatcgttgcga-ggggacttggccgtgggtgggcggatattggcctcccgtgtgccgaacggcccgcggttggcctaaataagagttgtcgtcggcgatggacgtcgtgacgttcggtggtcaaataaa--cctcgagctcccgtcgcgcgtggctcaccgaccctgaagcgctgtaaacagcgcacgcatc	[ 3]
Gms11_VdLlobrE    	attgtcgaaacctgcccagcagaacgacccgcgaacccgtttt-accagggtgcgcaagcctcgtggtgcggtcggatcgatggcaccccctcgctccctcggcgaaccccggcgcggaccgcgccaaggaacaagagagcgtgcccttgtcgycccggaaacggtgcgcgtgctcgtggcattgccttctttcattatttatcgttgcga-ggggacttggcggtggg----cggatattggcctcccgtgtgccgaacggcccgcggttggcctaaatacgagttgtcgtcggcgatggacgtcgtgacgttcggtggtcaaataaa--cctcgagctcccgtcacgcgtggctcacygaccctgaagcgctgtcaacagcgcacgcatc	[ 3]
Gms13_GdlJonteF   	attgtcgaaacctgcccagcagaacgacccgcgaacccgtttt-accagggtgcgcaagcctcgtggtgcggtcggatcgatggcaccccctcgctccctcggcgaaccccggcgcggaccgcgccaaggaacaagagagcgtgcccttgtcgccccggaaacggtgcgcgtgctagtggcattgccttctttcattatttatcgttgcga-ggggacttggcggtggk----cggatattggcctcccgtgtgccgaacggcccgcggttggcctaaatacgagttgtcgtcggcgatggacgtcgtgacgttcggtggtcaaataaa--cctcgagctcccgtcacgcgtggctcaccgaccctgaagcgctgtcaacagygcacgcatc	[ 6]
Gms17_GdlNesqueF  	attgtcgaaacctgcccagcagaacgacccgcgaacccgtttt-accagggtgcgcaagcctcgtggtgcggtcggatcgatggcaccccctcgctccctcggcgaaccccgrcgcggaccgcgccaaggaacaagagagcgtgcccttgtcgycccggaaacggtgcgcgtgctcgtggcattgccttctttcattatttatcgttgcga-ggggacttggyggtggg----cggatattggcctcccgtgtgccgaacggcccgcggttggcctaaatacgagttgtcgtcggcgatggacgtcgtgacgttcggtggtcaaataaa--cctcgagctcccgtcacgcgtggctcaccgaccctgaagcgctgtcaacagcgcacgcatc	[ 4]
Gms19_xxxF        	attgtcgaaacctgcccagcagaacracccgcgaacccgtttt-accagggtgcgcaagcctcgtggtgcggtcggatcgatggcaccccctcgctccctcggcgaaccccggcgcggaccgcgccaaggaacaagagwgcgtgcccttgtcgccccggaaacggtgcgcgtgctcgtggcattgccttctttcattatttatcgttgcga-ggggacttggcggtggg----cggatattggcctcccgtgtgccgaacggcccgcggttggcctaaatacgagttgtcgtcggcgatggacgtcgtgacgttcggtggtcaaataaa--cctcgagctcccgtcacgcgtggctcaccgaccctgaagcgctgtcaacagcgcacgcatc	[ 3]
Gms21_GordesF     	attgtcgaaacctgcccagcagaacgacccgcgaacccgtttt-accagggtgcgcaagcctcgtggtgcggtcggatcgatggcaccccctcgctccctcggygaaccccggcgcggaccgcgccaaggaacaagagagcgtgcccttgtcgccccggaaacggtgcgcgtgctmgtggcattgccttctttcattatttatcgttgcga-ggggacttggcggtggg----cggatattggcctcccgtgtgccgaacggcccgcggttggcctaaatacgagttgtcgtcggcgatggaygtcgtgacgttcggtggtcaaataaa--cctcgagctcccgtcacgcgtggctcaccgaccctgaagcgctgtcaacagcgcacgcatc	[ 5]
Gms_4_BdlHerreriaE	attgtcgaaacctgcccagcagaacgacccgcgaacccgtttt-accagggtgcgcaagcctcgtggtgcggtcggatcgatggcaccccctcgctccctcggcgaaccccggcgcggaccgcgccaaggaacaagagagcgtgcccttgtcgccccggaaacggtgcgygtgctcgtggcattgccttctttcattatttatcgttgcga-ggggacttggcggtggg----cggatattggcctcccgtgtgccgaacggcccgcggttggcctaaatacgagttgtcgtcggcgatggacgtcgtgacgttcggtggtcaaataaa--cctcgagctcccgtcacgcgtggctcaccgaccctgaagcgctgtcaacagcgcacgcatc	[ 3]
Gms_6_VdCeleF     	attgtcgaaacctgcccagcagaacgacccgcgaacccgtttt-accagggtgcgcaagcctcgtggtgcggtcggatcgatggcaccccctcgctccctcggcgaaccccggcgcggaccgcgccaaggaacaagagagcgtgcccttgtcgccccggaaacggtgcgcgtgctmgtggcattgccttctttcattatttatcgttgcga-ggggacttggcggtggg----cggatattggcctcccgtgtgccgaacggcccgcggttggcctaaatacgagttgtcgtcggcgatggacgtcgtgacgttcggtggtcaaataaa--cctcgagctcccgtcacgcgtggctcaccgaccctgaagcgctgtcaacagcgcacgcatc	[ 4]
Gms_7_VdCeleF     	attgtcgaaacctgcccagcagaacgacccgcgaacccgtttt-accagggtgcgcaagcctcgtggtgcggtcggatcgatggcaccccctcgctccctcggcgaaccccggcgcggaccgcgccaaggaacaagagagcgtgcccttgtcgycccrgaaacggtgygcgtgctmgtggcattgccttctttcattatttatcgttgcga-ggggacttggckgtggg----cggatattgrcctcccgtgtgccgaacggcccgcggttggcctaaatacgagttgtcgtcggcgatggacgtcgtgacgttcggtggtcaaataaa--cctcgagctcccgtcacgcgtggctcacygaccctgaagcgctgtcaayagcgcacgcatc	[ 6]
Gms_8_VdCeleF     	attgtcgaaacctgcccagcagaacgacccgcgaacccgtttt-accagggtgcgcaagcctcgtggtgcggtcggatcgatggcaccccctcgctccctcggcgaaccccggcgcggaccgcgccaaggaacaagagagcgtgcccttgtcgycccggaaacggtgcgcgtgctcgtggcattgccttctttcattatttatcgttgcga-ggggacttggcggtggg----cggatattggcctcccgtgtgccgaacggcccgcggttggcctaaatacgagttgtcgtcggcgatggacgtcgtgacgttcggtggtcaaataaa--cctcgagctcccgtcacgcgtggctcacygaccctgaagcgctgtcaacagcgcacgcatc	[ 5]
Gms_9_VdCeleF     	attgtcgaaacctgcccagcagaacgacccgcgaacccgtttt-accagggtgcgcaagcctcgtggtgcggtcggatcgatggcaccccctcrctccctcggcgaaccccggcgcggaccgcgccaaggaacaagagagcgtgcccttgtcgycccggaaacggtgcgcgtgctmgtggcattgccttctttcattatttatcgttgcga-ggggacttggcggtggg----cggatattggcctcccgtgtgccgaacggcccgcggttggcctaaatacgagttgtcgtcggcgatggacgtcgtgacgttcggtggtcaaataaa--cctcgagctcccgtcacgcgtggctcacygaccctgaagcgctgtcaacagcgcacgcatc	[ 5]
Gni_A_AlbanyNY    	attgtcgaaacctgccyagcagaacgacccgcgaacyygtttttatcagggygcrcragccycgyggtgcrgtcggatcgatggcacyccctcgctccctcggcgaaccccggygcggaccgcgccaaggaacaagagagcgtgcccytgcygccccggaaacggtgygygtgctygyrgcattgccttctttcaytatytatcgttgcgr-gkggacttggccrtggg----cggatattggcctcccgtgtgccgaacggccygcggttggcctaaatacgagttgtcgtcggcgatggacgycgtgrcgttcggtggtcaaataaa--cctcgagctcccgtyrcgcgtggctcayygaccctgawgcgttgtsaamarcgcacgcatc	[ 4]
Gof_1_Cyprus      	attgtcgaaacctgcctagcagaacgacccgcgaacccgtttt-atcagggtgcgcaagcttcgtgctgcggtcggatcgatggcaccccctcgctccctcggcgaaccccggcgcggaccgcgccaaggaacaagagagcgtgcccttgtcgccccggaaacggtgcgcgtgctcgtggcatcgccttctttcattatttatcgttgcga-ggggacttggccgtggg----cggatattggcctcccgtgtgccgaacggcccgcggttggcctaaatacgagttgtcaccgacgacggacgtcgtgacgttcggtggtcaaataaa--cctcgagctcccgtcgcgcgtggctcaccgaccctgaagcgctgtcagcagcgcacgcatc	[ 4]
Gof_2_Syria_opGT  	attgtcgaaacctgcstagcagaacgayccgcgaacccgtttt-atcagggtgcgcaagmyycgtgstgcggtcggatcgatggcaccccctcgctccctcggcgaaccccggcgcggaccgcgccaaggaacaagrgagcgtgcccttgycgccccggaaacggtgcgcgtgctcgtggcatygccttctttcattatytatcgttgcgacggggacttggccgtggg----cggatattggcctcccgtgtgccgaacggcccgcggttggcctaaatacgagttgtcrccgrcgayggacgtcgtgacgttcggtggtcaaataaa--cctcgagctcccgtcgcgcgtggctcaccgacccygaagcgytgtcarcagcgcacgcatc	[ 3]
Gop13_GdTarnF     	attgtcgaaacctgcrtagcagaacgacccgcgaacccgtttt-atcagggtgcgcaagacccgtggtgcggtcggatcgatggcaccccctcgctccctcggcgaaccccggcgcggaccgcgccaaggaacaagrgagcgtgcccttgccgccccggaaacggtgcgcgtgcccgtggcattgccttctttcattatctatcgttgcgacggggacttggccgtggg----cggatattggcctcccgtgtrccgaacggcccgcggttggcctaaatacgagttgtcgccggcgatggacgtcgtgacgttcggtggtcaaataaaaacctcgagctcccgtcgcgcgtggctcaccgaccccgaagcgttgtcaacagcgcacgcatc	[ 7]
Gop14_VdLotF      	attgtcgaaacctgcgtagcagaacgacccgcgaacccgtttt-atcagggtgcgcaagacccgtggtgcggtcggatcgatggcaccccctcgctccctcggcgaaccccggcgcggaccgcgcyaaggaacaagrgagcgtgcccttgccgccccggaaacggtgcgcgtgcccgtggcattgccttctttcattatctatcgttgcgacggggacttggccgtggg----cggatattggcctcccgtgtgycgaacggcccgcggttggcctaaatacgagttgtcgccggcgatggacgtcgtgacgttcggtggtcaaataaaaacctcgagctcccgtcgcgcgtggctcaccgaccccgaagcgttgtcaacagcgcacgcatc	[ 3]
Got_1_BGTue       	attgtcgaaacctrcgtagcagaacgacccgcgaacccgtttt-atcagggtgcgcaagacccgtggtgcggtcggatcgatggcaccccctcgctccctcggcgaaccccggcgcggaccgcgccaaggaacaagggagcgtgcccttgccgccccggaaacggtgcgcgtgctcgtggcattgccttctttcattatctatcgttgcgacgrggacttgrccgtggg----cggatattggcctcccgtgtgccgaacggcccgcggttggcctaaatacgagttrtcgccggcgatggacgtcgtgacgttcggtggtcaaataaaaacctcgagctcccgtcgcgcgtggctcaccgaccccgaagcgttgtcaacagcgcacgcatc	[ 3]
Got_2_AetnaSicily 	attgtcgaaacctgcgtagcagaacgacccgcgaacccgtttt-atcagggtgcgcaagacccgtggtgcggtcggatcgatggcaccccctygctccctcggcgaaccccggcgcggaccgcgccaaggaacaagggagcgtgcccttgccgccccggaaacggtgcgcgtgctcgtggcattgccttctttcattatctatcgttgcgacggggacttggccgtggg----cggatattggcctcccgtgtgccgaacggcccgcggttggcctaaatacgagttgtcgccggcgatggacgtcgtgacgttcggtggtcaaataaa--cctcgagctcccgtcgcgcgtggctcaccgaccccgaagcgttgtcaacagcgcacgcatc	[ 4]
Gpp24_cultTue     	attgtcgaaacctgcctagcagaatgacccgcgaacccgtttt-atcagggtgcgcaagcctcgtggtgcggtcggatcgatggcaccccctcgctccctcggcgaaccccggcgcggaccgtgccaaggaacaagagagcgtgaccttgctgccccggaaacggtgcgcgtgctcgtggcattgccttctttcattatttatcgttgcga-ggggacttggccgtggg----cggatattggcctcccgtgtgccgaacggcctgcggttggcctaaatacgagttgtcgtcggcgatagacgtcgtgacgttcggtggtcaaataaaa-cctcgagctcccgtcgcgcgtggctcactgaccctgaagcgttgtcaacagcgcacgcatt	[ 3]
Gpp26_MuehltL     	attgtcgaaacctgcctagcagaatgacccgcgaacccgtttt-atcagggtgckcaagcctcgtggtgcggtcggatcgatggcaccccctcgctccctcggcgaaccccggcgcggaccgtgccaaggaacaagagagcgtgaccttgctgccccggaaacggtgcgcgtgctcgtggcattgccttctttcattatttatcgttgyga-ggggacttggccgtggg----cggatattggcctcccgtgtgccgaacggcctgcggttggcctaaatacgagttgtcgtcggcgatagacgtcgtgacgttcggtggtcaaataaaa-cctcgagctcccgtcgcgcgtggctcactgaccctgaagcgttgtcaacagcgcacgcatt	[ 3]
Gpp30_LdAydatF    	attgtcgaaacctgcctagcagaatgacccgcgaacccgtttt-atcagggtgcgcaagcctcgtggtgcggtcggatcgatgrcaccccctcgctccctcggcgaaccccggcgcggaccgtgccaaggaacaagagagcgtgaccttgcygccccggaaacggtgcgcgtgctcgtggcattgccttctttcattatttatcgttgyga-ggggacttggycgtggr----cggatattggcctcccgtgtgccgaacggcctgcggttggcctaaatacgagttgtcgtcggcgatagacgtcgtgacgttcggtggtcaaataaaa-cctcgagctcccgtcgcgcgtggctcactgaccctgaagcgttgtcaacagygcacgcatt	[ 6]
Gpp40_VdHeraultF  	attgtcgaaacctgcctagcagaatgacccgcgaacccgtttt-atcagggtgcgcaagcctcgtggtgcggtcggatcgatggcaccccctcgctccctcggcgaaccccggcgcggaccgtgccaaggaacaagagagcgtgaccttgctrccccggaaacggtgcgcgtgctcgtggcattgccttctttcattatttatcgttgcga-ggggacttggycgtggg----cggatattggcctcccgtgtgccgaacggcctgcggttggcctaaatacgagttgtcgtcggcgatagacgtcgtgacgttcggtggtcaaataaaa-cctcgagctcccgtcgcgcgtggctcactgaccctgaagcgttgtcaacagcgcacgcatt	[ 3]
Gsv4a_DiktiCrete  	attgtcgaaacctgcctagcagaacgacccgcgaacccgtttt-atcagggtgcgcaagcttcgtgctgcggtcggatcgatggcaycccctcgctccctcggcgaaccccggcgcggaccgcgccaaggaacaagagagcgtgcccttgtcgccccggaaacggtgcgcgtgctcgtggcatcgccttctttcattatttatcgttgcga-ggggacttggccgtggg----cggatattggcctcccgtgtgcsgaacggcccgcggttggcctaaatacgagttgtcaccgacgacggacgtcgtgacgttcggtggtcaaataaa--cctcgagctcccgtcgcgcgtggctcaccgaccctgaagcgctgtcaacagcgcacgcatc	[ 4]
Gsv4b_DiktiCrete  	attgtcgaaacctgccyagcagaacgacccgcgaacccgtttt-aycagkgtgcgcaagcytcgtgstgcggtcggatcgatggcaccccctcgctccctcggcgaacccckgcgcggaccgcgccaaggaacaagagagcgtgcccttgycgccccggaaacggtgcgcgtgctcgtggcatygccttmtttcattatttatcgttgcga-ggggacttggccgtgggtgggcggatattggcctcccgtgtgccgaacggcccgcggttggcctaaatamgagttgtcrycgrcgayggacgtcgtgacgttcggtggtcaaataaa--cctcgagctcccgtcgcgcgtggctcaccgacccygaagcgctgtmaacagcgcacgcatc	[ 9]
Gsv_2_VrissesCrete	attgtcgaaacctgcctagcagaacgacccgcgaacccgtttt-atcagggtgcgcaagcttcgtgctrcggtcggatcgatggcaccccctcgctccctcggcgaaccccggcgcggaccgcgccaaggaacaagagagcgtgcccttgtcgccccggaaacggtgcgcgtgctcgtggcatcgccttctttcattatttatcgttgcga-ggggacttggccgtggg----cggatattggcctcccgtgtgcggaacggcccgcggttggcctaaatacgagttgtcaccgacgacggacgtcgtgacgttcggtggtcaaataaa--cctcgagctcccgtcgcgcgtggctcaccgaccctgaagcgctgtcaacagcgcacgcatm	[ 4]
Gtv_1_Georgia     	attgtcgaaacctgcctagcagaacgacccgcgaacctgtttt-atcagggtgcgtaagccccgtggtgcggttggatcgatggcaccccctcgctccctcggcgaaccccggcgcggaccgcgccaaggaacaagagagtgtgcccttgtcgccccggaarcggtgcgcgtgcttgtggcattgccttctttcattatttatcgttgyga-ggggacttggccatggg----crgatattggcctcccgtgtgctgaacggcccgcggttggcctaaatacgagttgtcgtcggcgatggacgtcgtgacgttyggtggtcaaataaa--cctcgagctcccgtcgcgcgtggctcaccgaccytgaagcgttgtcaacagcgcacgcatc	[ 7]
Gus11_LovecBG     	attgtcgaaacctgcctagcagaacgacccgygaacccgtttt-atcagggtgcgcaagcctcgtggtgcggtcggatcgatggcaccccctcgctccctcggcgaaccccggcgcggaccgcgccaaggaacaagagagcgtgcccttgccgccccggaaacggtgcgcgtgctcgtggcatcgccttctttcattatttatcgttgcga-ggggacttggccgtggg----cggatattggcctcccgtgtgccgaacggcccgcggttggcctaaataagagttgtcgtcggcgatggacgtcgtgacgttcggtggtcaaataaa--cctcgagctcccgtcgcgcgtggctcaccgaccctgaagcgttgtcaacagcgcacgcatc	[ 4]
Gve_1_AssalamIR   	attgtcgaaacctgcctagcagaacgacccgcgaacctgtttt-atcagggtgcgtaagscccgtggtgcggttggatcgatggcaccccctcgctccctcggcgaaccccgrcgcggaycgcgccaaggaacaagagagtgtgccmttgtcgccccggaaasggtgcgcgtgcttgtggcattgccttctttcattatttatcgttgcga-kgggacttgrccatggg----cggatattggcctcccgtgtgctgaayggcccgcggttggcytaaatacgagttgtcgtcggcgatggacgtcgtgacgttcggtggtcaaataaa--cctcgagctcccgtcgcgcgtggctcaccgaccctraagcgttgtcaacarcgcacgcatc	[ 6]
Gve_2_VazIR       	attgtcgaaacctgcctagcagaaygacccgcgaacctgtttt-atcagggtgcgyaagccccgtggtgcggttggatcgatggcaccccctcgctccctcggcraaccccggcgcggaycgcgccaaggaacaagagwgtgtgcccttgtcgccccggaaacggtgcgcgtgcttgtggcattgccttctttcattatttatcgttgcga-kgggacttggccatggg----cggatattggcctcccgtgtgctgaacggcccgcggttggcctaaatacgagttgtcgtcggcgatggacgtcgtgacgttcggtggtcaaataaa--cctcgagctcccgtygcgcgtggctcaccgaccctraagcgttgtcaacagcgcacgcatc	[ 8]
Gve_3_SirinRudIR  	attgtcgaaacctgcctagcagaaygacccgcgaacctgtttt-atcagggtgcgtaagccccgtggtgcggttggatcgatggcaccccctcgctccctcggcgaaccccggcgcggaccgcgccaaggaacaagagagtgtgcccwtgtcgccccggaaacggtgcgcgtgcttgtggcattgccttctttcattatttatcrttgcga-kgggacttggccatggg----cggatattggcctccygtgtgctgaacggcccrcggttggcctaaatacgagttgtcgtcggcgatggacgtcgtgacgttcggtggtcaaataaa--cctcgagctcccgtcgcgcgtggctcaccgaccctraagcgttgtcaacagcgcacgcatc	[ 5]
Gxx_3_GdlNesqueF  	attgtcgaaacctgysyagcagaacgacccgcgaacccgtttt-aycagggtgcgcaagmcycgtggtgcggtcggatcgatggcaccccctcgctccctcggcgaaccccggcgcggaccgcgccaaggaacaagagagcgtgcccttgycgccccrgaaacggtgcgcgtgcycgtggcattgccttctttcattatytatcgttgcga-ggggacttggcggtggg----cggatattggcctcccgtgtgccgaacggcccgcggttggcctaaatacgagttgtcgtcggcgatggacgtcgtgacgttcggtggtcaaataaa--cctcgagctcccgtcacgcgtggctcacygaccctgaagcgctgtcaayagcgcacgcatc	[ 10]
Gxx_5_GdTarnF     	attgtcgaaacctgcccagcagaacgacccgcgaacccgtttt-accagggtgcgcaagcctcgtggtgcggtcggatcgatggcaccccctcgctccctcggcgaaccccggcgcggaccgcgccaaggaacaagagagcgtgcccttgtcgccccggaaacggtgcgcgtgctagtggcattgccttctttcattatytatcgttgcgacggggacttggcsgtggg----cggatattggcctcccgtgtgccgaacggcccgcggttggcctaaatacgagttgtcrycggcgatggacgtcgtgacgttcggtggtcaaataaaaacctcgagctcccgtcrcgcgtggctcaccgacccygaagcgytgtcaacagcgcacgcatc	[ 7]
	;
end;

begin paup;
	set torder=left tcompress taxlabels=full outroot=monophyl
		autoclose maxtrees=1000 increase=auto autoinc=1000
		storetreewts storebrlens rootmethod=outgroup
		warnroot=no;
	pset opt=deltran collapse=minbrlen;
	dset dcollapse distance=hky85 missdist=ignore rates=equal
		pinvar=0;
	defaults nj bionj breakties=random;
	defaults upgma bionj breakties=random;
	defaults bootstrap grpfreq=no;
	defaults contree grpfreq=no;
	defaults hsearch addseq=random;
	defaults savedist triangle=both;
end;
