# Supplementary material for: General functions to transform associate data to host data, and their use in phylogenetic inference from sequences with intra-individual variability
Source: BMC Evol Biol. 2008 Mar 18;8:86. doi: 10.1186/1471-2148-8-86 (PMC2291458; doi:10.1186/1471-2148-8-86)
Supplement: Additional file 1 — Distance matrices and quality statistics. This contains all sequence alignments in NEXUS format, all intermediary generated associate distance or host character data (depending on the transformation formula used; see Fig. 1) and all final distance matrices obtained, together with their Delta values. A readme file that describes the contents of each file in the archive is included. [file 1471-2148-8-86-S1.zip › Goeker_Grimm_Supp_Mat_1/Acer_g1_m3.c.dlt]

Filename:          Acer_g1_m3.c.dst
Matrix_number:      1
Quartets_examined:  82251
Fraction_examined:  1.00000E+00
Sum_of_squares:     7.86554E-01
Maximum_distance:   6.12245E-02
Delta_value:        2.15846E-01
Epsilon_value:      2.45888E-01
Non_additivity:     1.55151E+00
Additivity:         8.69083E+00
Squared_R_Q_diff.:  8.19787E+00
Absolute_mean_Q:    2.75898E-03
Rescaled_mean_Q:    4.50634E-02
Q_per_sqrt_SS:      2.55874E+02
Absolute_mean_R:    2.14934E-02
Rescaled_mean_R:    3.51058E-01
R_per_sqrt_SS:      1.99334E+03

Taxon	QE	DV	EV	AMQ	RMQ	AMR	RMR
Gcm_0_MorArb	 8436	 2.02869E-01	 2.09033E-01	 2.45244E-03	 4.00565E-02	 2.18456E-02	 3.56811E-01
Gga_1_ShenHubei	 8436	 2.15420E-01	 2.21347E-01	 2.60211E-03	 4.25011E-02	 2.19020E-02	 3.57732E-01
Ggd_1_EmCynUtah	 8436	 2.92759E-01	 3.04613E-01	 2.84494E-03	 4.64674E-02	 1.59484E-02	 2.60490E-01
Ghd_1_cvBreslau	 8436	 2.09983E-01	 2.21600E-01	 3.93592E-03	 6.42867E-02	 2.37975E-02	 3.88693E-01
Ghd_2_CGreece	 8436	 1.91843E-01	 2.14721E-01	 2.36446E-03	 3.86195E-02	 2.44673E-02	 3.99632E-01
Ghy_1_Iran	 8436	 2.57550E-01	 2.69996E-01	 3.14491E-03	 5.13668E-02	 1.75507E-02	 2.86661E-01
Gib_1_AlpadGEO	 8436	 2.22356E-01	 2.36225E-01	 2.86458E-03	 4.67882E-02	 2.02533E-02	 3.30804E-01
Gib_2_VashlGEO	 8436	 2.12152E-01	 2.24599E-01	 2.76813E-03	 4.52128E-02	 2.04058E-02	 3.33295E-01
Gms11_VdLlobrE	 8436	 1.61664E-01	 2.50332E-01	 2.01671E-03	 3.29395E-02	 1.97774E-02	 3.23031E-01
Gms13_GdlJonteF	 8436	 2.02500E-01	 2.11034E-01	 2.50023E-03	 4.08371E-02	 2.06347E-02	 3.37033E-01
Gms17_GdlNesqueF	 8436	 1.48323E-01	 2.38650E-01	 1.89938E-03	 3.10231E-02	 1.99555E-02	 3.25940E-01
Gms19_xxxF	 8436	 1.48323E-01	 2.38650E-01	 1.89938E-03	 3.10231E-02	 1.99555E-02	 3.25940E-01
Gms21_GordesF	 8436	 1.55254E-01	 2.46529E-01	 1.94625E-03	 3.17887E-02	 2.01708E-02	 3.29456E-01
Gms_4_BdlHerreriaE	 8436	 1.53712E-01	 2.40483E-01	 1.99826E-03	 3.26382E-02	 1.99011E-02	 3.25051E-01
Gms_6_VdCeleF	 8436	 1.55254E-01	 2.46529E-01	 1.94625E-03	 3.17887E-02	 2.01708E-02	 3.29456E-01
Gms_7_VdCeleF	 8436	 1.73491E-01	 2.59195E-01	 2.10591E-03	 3.43966E-02	 1.98932E-02	 3.24923E-01
Gms_8_VdCeleF	 8436	 1.61664E-01	 2.50332E-01	 2.01671E-03	 3.29395E-02	 1.97774E-02	 3.23031E-01
Gms_9_VdCeleF	 8436	 1.69531E-01	 2.59147E-01	 2.05753E-03	 3.36063E-02	 1.99806E-02	 3.26350E-01
Gni_A_AlbanyNY	 8436	 2.87104E-01	 2.98840E-01	 3.42763E-03	 5.59847E-02	 1.84992E-02	 3.02153E-01
Gof_1_Cyprus	 8436	 2.21702E-01	 2.32726E-01	 2.75666E-03	 4.50254E-02	 2.12492E-02	 3.47070E-01
Gof_2_Syria_opGT	 8436	 2.20129E-01	 2.30798E-01	 3.62904E-03	 5.92743E-02	 2.17712E-02	 3.55596E-01
Gop13_GdTarnF	 8436	 2.42268E-01	 2.54003E-01	 3.52622E-03	 5.75950E-02	 2.52017E-02	 4.11628E-01
Gop14_VdLotF	 8436	 2.42268E-01	 2.54003E-01	 3.52622E-03	 5.75950E-02	 2.52017E-02	 4.11628E-01
Got_1_BGTue	 8436	 2.38832E-01	 2.51041E-01	 3.48418E-03	 5.69083E-02	 2.53000E-02	 4.13233E-01
Got_2_AetnaSicily	 8436	 2.58545E-01	 2.71703E-01	 3.23472E-03	 5.28337E-02	 2.31117E-02	 3.77491E-01
Gpp24_cultTue	 8436	 2.25084E-01	 2.32552E-01	 2.67469E-03	 4.36866E-02	 2.47485E-02	 4.04226E-01
Gpp26_MuehltL	 8436	 2.25084E-01	 2.32552E-01	 2.67469E-03	 4.36866E-02	 2.47485E-02	 4.04226E-01
Gpp30_LdAydatF	 8436	 2.25257E-01	 2.30591E-01	 2.65350E-03	 4.33404E-02	 2.41727E-02	 3.94821E-01
Gpp40_VdHeraultF	 8436	 2.25084E-01	 2.32552E-01	 2.67469E-03	 4.36866E-02	 2.47485E-02	 4.04226E-01
Gsv4a_DiktiCrete	 8436	 2.25811E-01	 2.37191E-01	 2.78843E-03	 4.55443E-02	 2.12718E-02	 3.47439E-01
Gsv4b_DiktiCrete	 8436	 2.26950E-01	 2.41767E-01	 3.53106E-03	 5.76739E-02	 2.09719E-02	 3.42541E-01
Gsv_2_VrissesCrete	 8436	 2.42092E-01	 2.53117E-01	 2.95894E-03	 4.83293E-02	 2.13210E-02	 3.48243E-01
Gtv_1_Georgia	 8436	 1.91843E-01	 2.14721E-01	 2.36446E-03	 3.86195E-02	 2.44673E-02	 3.99632E-01
Gus11_LovecBG	 8436	 3.06571E-01	 3.18425E-01	 2.93776E-03	 4.79834E-02	 1.62283E-02	 2.65062E-01
Gve_1_AssalamIR	 8436	 1.91843E-01	 2.14721E-01	 2.36446E-03	 3.86195E-02	 2.44673E-02	 3.99632E-01
Gve_2_VazIR	 8436	 1.93027E-01	 2.06422E-01	 2.30972E-03	 3.77255E-02	 2.38726E-02	 3.89919E-01
Gve_3_SirinRudIR	 8436	 1.91772E-01	 2.15480E-01	 2.31456E-03	 3.78045E-02	 2.44466E-02	 3.99294E-01
Gxx_3_GdlNesqueF	 8436	 2.73215E-01	 2.90403E-01	 3.76781E-03	 6.15409E-02	 1.77296E-02	 2.89583E-01
Gxx_5_GdTarnF	 8436	 3.28744E-01	 3.32893E-01	 4.66289E-03	 7.61605E-02	 1.82714E-02	 2.98433E-01
