# Supplementary material for: General functions to transform associate data to host data, and their use in phylogenetic inference from sequences with intra-individual variability
Source: BMC Evol Biol. 2008 Mar 18;8:86. doi: 10.1186/1471-2148-8-86 (PMC2291458; doi:10.1186/1471-2148-8-86)
Supplement: Additional file 1 — Distance matrices and quality statistics. This contains all sequence alignments in NEXUS format, all intermediary generated associate distance or host character data (depending on the transformation formula used; see Fig. 1) and all final distance matrices obtained, together with their Delta values. A readme file that describes the contents of each file in the archive is included. [file 1471-2148-8-86-S1.zip › Goeker_Grimm_Supp_Mat_1/Acer_g1_m3.e.dlt]

Filename:          Acer_g1_m3.e.dst
Matrix_number:      1
Quartets_examined:  82251
Fraction_examined:  1.00000E+00
Sum_of_squares:     3.85218E+00
Maximum_distance:   1.68309E-01
Delta_value:        3.07603E-01
Epsilon_value:      3.09244E-01
Non_additivity:     5.78268E-01
Additivity:         2.17523E+00
Squared_R_Q_diff.:  1.87608E+00
Absolute_mean_Q:    2.52131E-03
Rescaled_mean_Q:    1.49802E-02
Q_per_sqrt_SS:      1.05661E+02
Absolute_mean_R:    1.07265E-02
Rescaled_mean_R:    6.37307E-02
R_per_sqrt_SS:      4.49515E+02

Taxon	QE	DV	EV	AMQ	RMQ	AMR	RMR
Gcm_0_MorArb	 8436	 2.72830E-01	 2.73423E-01	 1.94531E-03	 1.15580E-02	 9.25741E-03	 5.50025E-02
Gga_1_ShenHubei	 8436	 2.88850E-01	 2.89442E-01	 2.03057E-03	 1.20645E-02	 9.09141E-03	 5.40162E-02
Ggd_1_EmCynUtah	 8436	 3.23436E-01	 3.24029E-01	 2.37854E-03	 1.41320E-02	 8.56628E-03	 5.08962E-02
Ghd_1_cvBreslau	 8436	 3.88679E-01	 3.88916E-01	 5.17046E-03	 3.07200E-02	 1.93562E-02	 1.15004E-01
Ghd_2_CGreece	 8436	 3.18597E-01	 3.18834E-01	 2.02913E-03	 1.20560E-02	 8.08636E-03	 4.80447E-02
Ghy_1_Iran	 8436	 3.26059E-01	 3.26652E-01	 2.04387E-03	 1.21435E-02	 7.97345E-03	 4.73739E-02
Gib_1_AlpadGEO	 8436	 3.26742E-01	 3.26979E-01	 2.45629E-03	 1.45939E-02	 8.89756E-03	 5.28644E-02
Gib_2_VashlGEO	 8436	 3.04253E-01	 3.08995E-01	 2.81787E-03	 1.67423E-02	 1.35620E-02	 8.05782E-02
Gms11_VdLlobrE	 8436	 2.89856E-01	 2.98272E-01	 2.47994E-03	 1.47345E-02	 1.23866E-02	 7.35944E-02
Gms13_GdlJonteF	 8436	 2.81527E-01	 2.82120E-01	 2.19143E-03	 1.30203E-02	 9.91069E-03	 5.88839E-02
Gms17_GdlNesqueF	 8436	 3.02689E-01	 3.02807E-01	 2.41970E-03	 1.43765E-02	 9.88935E-03	 5.87571E-02
Gms19_xxxF	 8436	 3.18862E-01	 3.27990E-01	 1.77305E-03	 1.05345E-02	 7.42079E-03	 4.40903E-02
Gms21_GordesF	 8436	 3.17497E-01	 3.18090E-01	 2.10882E-03	 1.25294E-02	 8.38828E-03	 4.98386E-02
Gms_4_BdlHerreriaE	 8436	 2.91449E-01	 2.92041E-01	 1.83649E-03	 1.09114E-02	 7.87016E-03	 4.67602E-02
Gms_6_VdCeleF	 8436	 2.91541E-01	 2.92134E-01	 2.36303E-03	 1.40398E-02	 9.72775E-03	 5.77970E-02
Gms_7_VdCeleF	 8436	 3.06262E-01	 3.06499E-01	 3.14514E-03	 1.86867E-02	 1.21844E-02	 7.23931E-02
Gms_8_VdCeleF	 8436	 3.08097E-01	 3.08334E-01	 3.00222E-03	 1.78375E-02	 1.18831E-02	 7.06026E-02
Gms_9_VdCeleF	 8436	 2.91857E-01	 2.92094E-01	 2.70264E-03	 1.60576E-02	 1.16750E-02	 6.93662E-02
Gni_A_AlbanyNY	 8436	 3.70555E-01	 3.70674E-01	 5.02795E-03	 2.98733E-02	 1.97995E-02	 1.17638E-01
Gof_1_Cyprus	 8436	 3.04253E-01	 3.08995E-01	 2.81787E-03	 1.67423E-02	 1.35620E-02	 8.05781E-02
Gof_2_Syria_opGT	 8436	 3.12563E-01	 3.13155E-01	 4.30978E-03	 2.56063E-02	 2.08647E-02	 1.23967E-01
Gop13_GdTarnF	 8436	 3.10656E-01	 3.10893E-01	 2.26511E-03	 1.34581E-02	 9.19911E-03	 5.46561E-02
Gop14_VdLotF	 8436	 3.06866E-01	 3.07458E-01	 2.15177E-03	 1.27846E-02	 8.41142E-03	 4.99761E-02
Got_1_BGTue	 8436	 3.08325E-01	 3.08918E-01	 2.94245E-03	 1.74824E-02	 1.29404E-02	 7.68851E-02
Got_2_AetnaSicily	 8436	 2.72729E-01	 2.73322E-01	 1.96561E-03	 1.16786E-02	 9.38498E-03	 5.57604E-02
Gpp24_cultTue	 8436	 3.04253E-01	 3.08995E-01	 2.81787E-03	 1.67423E-02	 1.35620E-02	 8.05782E-02
Gpp26_MuehltL	 8436	 3.12623E-01	 3.21632E-01	 2.00142E-03	 1.18913E-02	 8.67173E-03	 5.15227E-02
Gpp30_LdAydatF	 8436	 3.08536E-01	 3.08655E-01	 2.22639E-03	 1.32280E-02	 8.79303E-03	 5.22434E-02
Gpp40_VdHeraultF	 8436	 3.20114E-01	 3.29360E-01	 1.91285E-03	 1.13651E-02	 8.03890E-03	 4.77627E-02
Gsv4a_DiktiCrete	 8436	 3.03029E-01	 3.03622E-01	 1.83681E-03	 1.09133E-02	 7.51200E-03	 4.46322E-02
Gsv4b_DiktiCrete	 8436	 3.28257E-01	 3.28849E-01	 3.46712E-03	 2.05997E-02	 1.65492E-02	 9.83262E-02
Gsv_2_VrissesCrete	 8436	 2.85276E-01	 2.85868E-01	 1.92926E-03	 1.14626E-02	 8.50916E-03	 5.05568E-02
Gtv_1_Georgia	 8436	 2.96579E-01	 2.96816E-01	 1.85403E-03	 1.10156E-02	 8.03673E-03	 4.77499E-02
Gus11_LovecBG	 8436	 2.79741E-01	 2.80334E-01	 2.25986E-03	 1.34269E-02	 9.93710E-03	 5.90408E-02
Gve_1_AssalamIR	 8436	 3.10451E-01	 3.11043E-01	 2.43629E-03	 1.44751E-02	 1.03600E-02	 6.15536E-02
Gve_2_VazIR	 8436	 2.81835E-01	 2.82072E-01	 1.99116E-03	 1.18304E-02	 9.60649E-03	 5.70765E-02
Gve_3_SirinRudIR	 8436	 2.88234E-01	 2.88827E-01	 1.99745E-03	 1.18678E-02	 9.48893E-03	 5.63780E-02
Gxx_3_GdlNesqueF	 8436	 3.62963E-01	 3.63200E-01	 2.79662E-03	 1.66160E-02	 8.66713E-03	 5.14953E-02
Gxx_5_GdTarnF	 8436	 2.79626E-01	 2.80219E-01	 2.42976E-03	 1.44363E-02	 1.03059E-02	 6.12318E-02
