# Supplementary material for: General functions to transform associate data to host data, and their use in phylogenetic inference from sequences with intra-individual variability
Source: BMC Evol Biol. 2008 Mar 18;8:86. doi: 10.1186/1471-2148-8-86 (PMC2291458; doi:10.1186/1471-2148-8-86)
Supplement: Additional file 1 — Distance matrices and quality statistics. This contains all sequence alignments in NEXUS format, all intermediary generated associate distance or host character data (depending on the transformation formula used; see Fig. 1) and all final distance matrices obtained, together with their Delta values. A readme file that describes the contents of each file in the archive is included. [file 1471-2148-8-86-S1.zip › Goeker_Grimm_Supp_Mat_1/Acer_g1_m3.e.dst]

39
Gcm_0_MorArb	0.00000E+00	2.95177E-02	5.49096E-02	1.29292E-01	4.27954E-02	4.84055E-02	4.60987E-02	2.11206E-02	4.64622E-02	2.95177E-02	4.38559E-02	4.64622E-02	4.22411E-02	3.60889E-02	3.29216E-02	5.40063E-02	3.06478E-02	4.27954E-02	1.28898E-01	2.11206E-02	1.22489E-01	4.66272E-02	5.49096E-02	7.47265E-02	2.94250E-02	2.11206E-02	4.64622E-02	4.39707E-02	4.64622E-02	3.87761E-02	9.38623E-02	3.58550E-02	3.92524E-02	2.94250E-02	5.73326E-02	4.85564E-02	5.07076E-02	4.42540E-02	5.32628E-02
Gga_1_ShenHubei	2.95177E-02	0.00000E+00	5.47193E-02	1.25865E-01	4.25509E-02	4.81895E-02	4.58718E-02	2.06207E-02	4.62371E-02	2.91621E-02	4.36174E-02	4.62371E-02	4.19934E-02	3.57987E-02	3.26032E-02	5.38128E-02	3.03055E-02	4.25509E-02	1.28817E-01	2.06207E-02	1.18867E-01	4.64029E-02	5.47193E-02	7.45868E-02	2.90683E-02	2.06207E-02	4.62371E-02	4.37328E-02	4.62371E-02	3.85061E-02	9.02735E-02	3.55629E-02	3.89857E-02	2.90683E-02	5.71504E-02	4.83410E-02	5.05015E-02	4.04975E-02	5.30666E-02
Ggd_1_EmCynUtah	5.49096E-02	5.47193E-02	0.00000E+00	1.37256E-01	6.28837E-02	6.68281E-02	6.51767E-02	5.06852E-02	6.54343E-02	5.47193E-02	6.36101E-02	6.54343E-02	6.25078E-02	5.85262E-02	5.66281E-02	7.09901E-02	5.53371E-02	6.28837E-02	1.32433E-01	5.06852E-02	1.30869E-01	6.55515E-02	7.16797E-02	8.77893E-02	5.46694E-02	5.06852E-02	6.54343E-02	6.36894E-02	6.54343E-02	6.02204E-02	1.04561E-01	5.83823E-02	6.05282E-02	4.23044E-02	7.35523E-02	6.69375E-02	6.85140E-02	6.38853E-02	7.04261E-02
Ghd_1_cvBreslau	1.29292E-01	1.25865E-01	1.37256E-01	0.00000E+00	1.28139E-01	1.29187E-01	1.33975E-01	1.27555E-01	1.27555E-01	1.29211E-01	1.33220E-01	1.34100E-01	1.27955E-01	1.30869E-01	1.24218E-01	1.29040E-01	1.25875E-01	1.23221E-01	1.55066E-01	1.27555E-01	1.65537E-01	1.29212E-01	1.37256E-01	1.40341E-01	1.29190E-01	1.27555E-01	1.34100E-01	1.28655E-01	1.34100E-01	1.25896E-01	1.52807E-01	1.26138E-01	1.31776E-01	1.29190E-01	1.38243E-01	1.29436E-01	1.32198E-01	1.26457E-01	1.33712E-01
Ghd_2_CGreece	4.27954E-02	4.25509E-02	6.28837E-02	1.28139E-01	0.00000E+00	5.72921E-02	5.53568E-02	3.72205E-02	5.56599E-02	4.25509E-02	5.35035E-02	5.56599E-02	5.21882E-02	4.73466E-02	4.49791E-02	6.20964E-02	4.33426E-02	5.26378E-02	1.26669E-01	3.72205E-02	1.26265E-01	5.57977E-02	6.28837E-02	8.07672E-02	4.24867E-02	3.72205E-02	4.31500E-02	5.35977E-02	5.56599E-02	4.94255E-02	9.87391E-02	4.71686E-02	4.98000E-02	4.24867E-02	6.50102E-02	5.74196E-02	5.49303E-02	5.38303E-02	6.14509E-02
Ghy_1_Iran	4.84055E-02	4.81895E-02	6.68281E-02	1.29187E-01	5.72921E-02	0.00000E+00	5.97999E-02	4.35547E-02	6.00805E-02	4.81895E-02	5.80885E-02	6.00805E-02	5.68792E-02	5.24723E-02	5.03465E-02	6.60879E-02	4.88899E-02	5.72921E-02	1.34408E-01	4.35547E-02	1.28276E-01	6.02082E-02	6.68281E-02	8.38748E-02	4.81328E-02	4.35547E-02	6.00805E-02	5.81752E-02	6.00805E-02	5.43555E-02	1.01297E-01	4.12520E-02	5.46963E-02	4.81328E-02	6.88329E-02	6.17143E-02	6.34208E-02	5.83896E-02	6.54818E-02
Gib_1_AlpadGEO	4.60987E-02	4.58718E-02	6.51767E-02	1.33975E-01	5.53568E-02	5.97999E-02	0.00000E+00	4.09757E-02	4.68251E-02	4.58718E-02	4.60595E-02	5.82380E-02	5.49295E-02	5.03522E-02	4.81328E-02	5.68371E-02	3.90992E-02	4.92027E-02	1.30415E-01	4.09757E-02	1.22628E-01	5.83697E-02	6.51767E-02	8.25650E-02	4.58123E-02	4.09757E-02	5.82380E-02	5.62704E-02	5.82380E-02	5.23117E-02	9.32054E-02	5.01848E-02	5.26658E-02	4.58123E-02	6.72307E-02	5.99220E-02	6.16782E-02	5.64920E-02	5.93482E-02
Gib_2_VashlGEO	2.11206E-02	2.06207E-02	5.06852E-02	1.27555E-01	3.72205E-02	4.35547E-02	4.09757E-02	0.00000E+00	4.13843E-02	2.06207E-02	3.84351E-02	4.13843E-02	3.65819E-02	2.92631E-02	2.52538E-02	4.97051E-02	2.22084E-02	3.72205E-02	1.27156E-01	0.00000E+00	1.20655E-01	4.15694E-02	5.06852E-02	7.16797E-02	2.04879E-02	0.00000E+00	4.13843E-02	3.85661E-02	4.13843E-02	3.25193E-02	9.14552E-02	2.89742E-02	3.30858E-02	2.04879E-02	5.33006E-02	4.37223E-02	4.60997E-02	3.88888E-02	4.88963E-02
Gms11_VdLlobrE	4.64622E-02	4.62371E-02	6.54343E-02	1.27555E-01	5.56599E-02	6.00805E-02	4.68251E-02	4.13843E-02	0.00000E+00	4.62371E-02	4.13752E-02	5.85262E-02	5.52349E-02	5.06852E-02	4.84811E-02	4.04267E-02	1.91759E-02	3.07058E-02	1.29160E-01	4.13843E-02	1.27555E-01	5.86573E-02	6.54343E-02	8.27686E-02	4.61780E-02	4.13843E-02	5.85262E-02	5.65686E-02	5.85262E-02	5.26324E-02	1.00383E-01	5.05189E-02	5.29843E-02	4.61780E-02	6.74804E-02	6.02022E-02	6.19503E-02	5.12633E-02	6.40586E-02
Gms13_GdlJonteF	2.95177E-02	2.91621E-02	5.47193E-02	1.29211E-01	4.25509E-02	4.81895E-02	4.58718E-02	2.06207E-02	4.62371E-02	0.00000E+00	4.36174E-02	4.62371E-02	4.19934E-02	3.57987E-02	3.26032E-02	5.38128E-02	3.03055E-02	4.25509E-02	1.28817E-01	2.06207E-02	1.22404E-01	4.64029E-02	5.47193E-02	7.45868E-02	2.90683E-02	2.06207E-02	4.62371E-02	3.25904E-02	4.62371E-02	3.85061E-02	9.37511E-02	3.55629E-02	3.89857E-02	2.90683E-02	5.71504E-02	4.83410E-02	5.05015E-02	4.40176E-02	5.30666E-02
Gms17_GdlNesqueF	4.38559E-02	4.36174E-02	6.36101E-02	1.33220E-01	5.35035E-02	5.80885E-02	4.60595E-02	3.84351E-02	4.13752E-02	4.36174E-02	0.00000E+00	5.64794E-02	5.30612E-02	4.83072E-02	4.59893E-02	5.30556E-02	3.43120E-02	4.54915E-02	1.32838E-01	3.84351E-02	1.26629E-01	5.66151E-02	6.36101E-02	8.13341E-02	4.35547E-02	3.84351E-02	5.64794E-02	4.86532E-02	4.46189E-02	5.03465E-02	9.92034E-02	4.81328E-02	5.07142E-02	4.35547E-02	6.09979E-02	5.82143E-02	6.00204E-02	5.46772E-02	6.21941E-02
Gms19_xxxF	4.64622E-02	4.62371E-02	6.54343E-02	1.34100E-01	5.56599E-02	6.00805E-02	5.82380E-02	4.13843E-02	5.85262E-02	4.62371E-02	5.64794E-02	0.00000E+00	5.52349E-02	5.06852E-02	4.84811E-02	6.46781E-02	4.69667E-02	5.56599E-02	1.33721E-01	4.13843E-02	1.27555E-01	5.86572E-02	6.54343E-02	8.27686E-02	4.61780E-02	4.13843E-02	5.85262E-02	5.65686E-02	5.85262E-02	5.26324E-02	1.00383E-01	5.05189E-02	5.29843E-02	4.61780E-02	6.74804E-02	5.39460E-02	6.19503E-02	5.67891E-02	6.40586E-02
Gms21_GordesF	4.22411E-02	4.19934E-02	6.25078E-02	1.27955E-01	5.21882E-02	5.68792E-02	5.49295E-02	3.65819E-02	5.52349E-02	4.19934E-02	5.30612E-02	5.52349E-02	0.00000E+00	4.68462E-02	3.01536E-02	5.65059E-02	4.27954E-02	4.27954E-02	1.29002E-01	3.65819E-02	1.26079E-01	5.53737E-02	6.25078E-02	8.04749E-02	4.19284E-02	3.65819E-02	5.52349E-02	5.31562E-02	5.52349E-02	4.89463E-02	9.85002E-02	4.66663E-02	4.93245E-02	4.19284E-02	6.46466E-02	5.70077E-02	5.88508E-02	5.33908E-02	6.10662E-02
Gms_4_BdlHerreriaE	3.60889E-02	3.57987E-02	5.85262E-02	1.30869E-01	4.73466E-02	5.24723E-02	5.03522E-02	2.92631E-02	5.06852E-02	3.57987E-02	4.83072E-02	5.06852E-02	4.68462E-02	0.00000E+00	3.86534E-02	5.76795E-02	3.67361E-02	4.73466E-02	1.25801E-01	2.92631E-02	1.24153E-01	5.08364E-02	5.85262E-02	7.74229E-02	3.57223E-02	2.92631E-02	5.06852E-02	4.84115E-02	5.06852E-02	4.37474E-02	9.60228E-02	4.11805E-02	4.41701E-02	3.57223E-02	6.08053E-02	5.26115E-02	5.46032E-02	4.86690E-02	5.69840E-02
Gms_6_VdCeleF	3.29216E-02	3.26032E-02	5.66281E-02	1.24218E-01	4.49791E-02	5.03465E-02	4.81328E-02	2.52538E-02	4.84811E-02	3.26032E-02	4.59893E-02	4.84811E-02	3.01536E-02	3.86534E-02	0.00000E+00	4.87022E-02	3.36298E-02	3.09253E-02	1.25585E-01	2.52538E-02	1.23269E-01	4.86392E-02	5.66281E-02	7.59982E-02	3.25193E-02	2.52538E-02	4.84811E-02	4.60988E-02	4.84811E-02	4.11736E-02	9.48778E-02	3.84351E-02	4.16224E-02	3.25193E-02	5.89806E-02	5.04915E-02	5.25637E-02	4.63691E-02	5.50328E-02
Gms_7_VdCeleF	5.40063E-02	5.38128E-02	7.09901E-02	1.29040E-01	6.20964E-02	6.60879E-02	5.68371E-02	4.97051E-02	4.04267E-02	5.38128E-02	5.30556E-02	6.46781E-02	5.65059E-02	5.76795E-02	4.87022E-02	0.00000E+00	3.99494E-02	4.05385E-02	1.26235E-01	4.97051E-02	1.30492E-01	6.47967E-02	7.09901E-02	8.72272E-02	5.37620E-02	4.97051E-02	6.46781E-02	6.29122E-02	6.46781E-02	5.93979E-02	1.04090E-01	5.75335E-02	5.97099E-02	5.37620E-02	7.28804E-02	6.61985E-02	6.77922E-02	5.30217E-02	6.55200E-02
Gms_8_VdCeleF	3.06478E-02	3.03055E-02	5.53371E-02	1.25875E-01	4.33426E-02	4.88899E-02	3.90992E-02	2.22084E-02	1.91759E-02	3.03055E-02	3.43120E-02	4.69667E-02	4.27954E-02	3.67361E-02	3.36298E-02	3.99494E-02	0.00000E+00	2.68706E-02	1.26564E-01	2.22084E-02	1.22682E-01	4.71299E-02	5.53371E-02	7.50412E-02	3.02153E-02	2.22084E-02	4.69667E-02	4.45035E-02	4.69667E-02	3.93792E-02	9.41130E-02	3.65064E-02	3.98483E-02	3.02153E-02	5.77422E-02	4.90393E-02	5.11703E-02	4.10504E-02	5.37035E-02
Gms_9_VdCeleF	4.27954E-02	4.25509E-02	6.28837E-02	1.23221E-01	5.26378E-02	5.72921E-02	4.92027E-02	3.72205E-02	3.07058E-02	4.25509E-02	4.54915E-02	5.56599E-02	4.27954E-02	4.73466E-02	3.09253E-02	4.05385E-02	2.68706E-02	0.00000E+00	1.25790E-01	3.72205E-02	1.26265E-01	5.57977E-02	6.28837E-02	8.07672E-02	4.24867E-02	3.72205E-02	5.56599E-02	5.35977E-02	5.56599E-02	4.94255E-02	9.87391E-02	4.71686E-02	4.98000E-02	4.24867E-02	6.50102E-02	5.74196E-02	5.92499E-02	4.96666E-02	6.14509E-02
Gni_A_AlbanyNY	1.28898E-01	1.28817E-01	1.32433E-01	1.55066E-01	1.26669E-01	1.34408E-01	1.30415E-01	1.27156E-01	1.29160E-01	1.28817E-01	1.32838E-01	1.33721E-01	1.29002E-01	1.25801E-01	1.25585E-01	1.26235E-01	1.26564E-01	1.25790E-01	0.00000E+00	1.27156E-01	1.68309E-01	1.33778E-01	1.36885E-01	1.37508E-01	1.28796E-01	1.27156E-01	1.29160E-01	1.29661E-01	1.33721E-01	1.31248E-01	1.50779E-01	1.30415E-01	1.31390E-01	1.28796E-01	1.35691E-01	1.30998E-01	1.32854E-01	1.24863E-01	1.31669E-01
Gof_1_Cyprus	2.11206E-02	2.06207E-02	5.06852E-02	1.27555E-01	3.72205E-02	4.35547E-02	4.09757E-02	0.00000E+00	4.13843E-02	2.06207E-02	3.84351E-02	4.13843E-02	3.65819E-02	2.92631E-02	2.52538E-02	4.97051E-02	2.22084E-02	3.72205E-02	1.27156E-01	0.00000E+00	1.20655E-01	4.15694E-02	5.06852E-02	7.16797E-02	2.04879E-02	0.00000E+00	4.13843E-02	3.85661E-02	4.13843E-02	3.25193E-02	9.14552E-02	2.89742E-02	3.30858E-02	2.04879E-02	5.33006E-02	4.37223E-02	4.60997E-02	3.88888E-02	4.88963E-02
Gof_2_Syria_opGT	1.22489E-01	1.18867E-01	1.30869E-01	1.65537E-01	1.26265E-01	1.28276E-01	1.22628E-01	1.20655E-01	1.27555E-01	1.22404E-01	1.26629E-01	1.27555E-01	1.26079E-01	1.24153E-01	1.23269E-01	1.30492E-01	1.22682E-01	1.26265E-01	1.68309E-01	1.20655E-01	0.00000E+00	1.19843E-01	1.24153E-01	1.40341E-01	1.22382E-01	1.20655E-01	1.27555E-01	1.26669E-01	1.27555E-01	1.24960E-01	1.15235E-01	1.24085E-01	1.25109E-01	1.22382E-01	1.28628E-01	1.28333E-01	1.29162E-01	1.14388E-01	1.12599E-01
Gop13_GdTarnF	4.66272E-02	4.64029E-02	6.55515E-02	1.29212E-01	5.57977E-02	6.02082E-02	5.83697E-02	4.15694E-02	5.86573E-02	4.64029E-02	5.66151E-02	5.86572E-02	5.53737E-02	5.08364E-02	4.86392E-02	6.47967E-02	4.71299E-02	5.57977E-02	1.33778E-01	4.15694E-02	1.19843E-01	0.00000E+00	5.92856E-02	6.52759E-02	4.63440E-02	4.15694E-02	5.86572E-02	5.67041E-02	5.86572E-02	5.27780E-02	1.00459E-01	5.06707E-02	5.31290E-02	4.63440E-02	6.75941E-02	6.03296E-02	6.20741E-02	5.33155E-02	5.41207E-02
Gop14_VdLotF	5.49096E-02	5.47193E-02	7.16797E-02	1.37256E-01	6.28837E-02	6.68281E-02	6.51767E-02	5.06852E-02	6.54343E-02	5.47193E-02	6.36101E-02	6.54343E-02	6.25078E-02	5.85262E-02	5.66281E-02	7.09901E-02	5.53371E-02	6.28837E-02	1.36885E-01	5.06852E-02	1.24153E-01	5.92856E-02	0.00000E+00	8.77893E-02	5.46694E-02	5.06852E-02	6.54343E-02	6.36894E-02	6.54343E-02	6.02204E-02	1.04561E-01	5.83823E-02	6.05282E-02	5.46694E-02	7.35523E-02	6.69375E-02	6.85140E-02	6.38853E-02	7.04261E-02
Got_1_BGTue	7.47265E-02	7.45868E-02	8.77893E-02	1.40341E-01	8.07672E-02	8.38748E-02	8.25650E-02	7.16797E-02	8.27686E-02	7.45868E-02	8.13341E-02	8.27686E-02	8.04749E-02	7.74229E-02	7.59982E-02	8.72272E-02	7.50412E-02	8.07672E-02	1.37508E-01	7.16797E-02	1.40341E-01	6.52759E-02	8.77893E-02	0.00000E+00	7.45502E-02	7.16797E-02	8.27686E-02	8.13961E-02	8.27686E-02	7.87114E-02	1.16198E-01	7.73142E-02	7.89471E-02	7.45502E-02	8.44130E-02	8.39620E-02	8.52242E-02	8.15495E-02	7.72294E-02
Got_2_AetnaSicily	2.94250E-02	2.90683E-02	5.46694E-02	1.29190E-01	4.24867E-02	4.81328E-02	4.58123E-02	2.04879E-02	4.61780E-02	2.90683E-02	4.35547E-02	4.61780E-02	4.19284E-02	3.57223E-02	3.25193E-02	5.37620E-02	3.02153E-02	4.24867E-02	1.28796E-01	2.04879E-02	1.22382E-01	4.63440E-02	5.46694E-02	7.45502E-02	0.00000E+00	2.04879E-02	4.61780E-02	4.36703E-02	4.61780E-02	3.84351E-02	9.37219E-02	3.54860E-02	3.89156E-02	2.89742E-02	5.71026E-02	4.82845E-02	5.04474E-02	4.39555E-02	5.30151E-02
Gpp24_cultTue	2.11206E-02	2.06207E-02	5.06852E-02	1.27555E-01	3.72205E-02	4.35547E-02	4.09757E-02	0.00000E+00	4.13843E-02	2.06207E-02	3.84351E-02	4.13843E-02	3.65819E-02	2.92631E-02	2.52538E-02	4.97051E-02	2.22084E-02	3.72205E-02	1.27156E-01	0.00000E+00	1.20655E-01	4.15694E-02	5.06852E-02	7.16797E-02	2.04879E-02	0.00000E+00	4.13843E-02	3.85661E-02	4.13843E-02	3.25193E-02	9.14552E-02	2.89742E-02	3.30858E-02	2.04879E-02	5.33006E-02	4.37223E-02	4.60997E-02	3.88888E-02	4.88963E-02
Gpp26_MuehltL	4.64622E-02	4.62371E-02	6.54343E-02	1.34100E-01	4.31500E-02	6.00805E-02	5.82380E-02	4.13843E-02	5.85262E-02	4.62371E-02	5.64794E-02	5.85262E-02	5.52349E-02	5.06852E-02	4.84811E-02	6.46781E-02	4.69667E-02	5.56599E-02	1.29160E-01	4.13843E-02	1.27555E-01	5.86572E-02	6.54343E-02	8.27686E-02	4.61780E-02	4.13843E-02	0.00000E+00	4.84420E-02	5.85262E-02	5.26324E-02	1.00383E-01	5.05189E-02	4.50012E-02	4.61780E-02	6.74804E-02	6.02022E-02	6.19503E-02	5.67891E-02	6.40586E-02
Gpp30_LdAydatF	4.39707E-02	4.37328E-02	6.36894E-02	1.28655E-01	5.35977E-02	5.81752E-02	5.62704E-02	3.85661E-02	5.65686E-02	3.25904E-02	4.86532E-02	5.65686E-02	5.31562E-02	4.84115E-02	4.60988E-02	6.29122E-02	4.45035E-02	5.35977E-02	1.29661E-01	3.85661E-02	1.26669E-01	5.67041E-02	6.36894E-02	8.13961E-02	4.36703E-02	3.85661E-02	4.84420E-02	0.00000E+00	4.84420E-02	5.04465E-02	9.92542E-02	4.82374E-02	4.68215E-02	4.36703E-02	6.57898E-02	5.83008E-02	6.01043E-02	5.47694E-02	6.22752E-02
Gpp40_VdHeraultF	4.64622E-02	4.62371E-02	6.54343E-02	1.34100E-01	5.56599E-02	6.00805E-02	5.82380E-02	4.13843E-02	5.85262E-02	4.62371E-02	4.46189E-02	5.85262E-02	5.52349E-02	5.06852E-02	4.84811E-02	6.46781E-02	4.69667E-02	5.56599E-02	1.33721E-01	4.13843E-02	1.27555E-01	5.86572E-02	6.54343E-02	8.27686E-02	4.61780E-02	4.13843E-02	5.85262E-02	4.84420E-02	0.00000E+00	5.26324E-02	1.00383E-01	5.05189E-02	5.29843E-02	4.61780E-02	6.74804E-02	6.02022E-02	6.19503E-02	5.67891E-02	6.40586E-02
Gsv4a_DiktiCrete	3.87761E-02	3.85061E-02	6.02204E-02	1.25896E-01	4.94255E-02	5.43555E-02	5.23117E-02	3.25193E-02	5.26324E-02	3.85061E-02	5.03465E-02	5.26324E-02	4.89463E-02	4.37474E-02	4.11736E-02	5.93979E-02	3.93792E-02	4.94255E-02	1.31248E-01	3.25193E-02	1.24960E-01	5.27780E-02	6.02204E-02	7.87114E-02	3.84351E-02	3.25193E-02	5.26324E-02	5.04465E-02	5.26324E-02	0.00000E+00	9.70647E-02	4.35547E-02	4.63916E-02	3.84351E-02	6.24376E-02	5.44899E-02	5.64154E-02	5.06936E-02	5.87227E-02
Gsv4b_DiktiCrete	9.38623E-02	9.02735E-02	1.04561E-01	1.52807E-01	9.87391E-02	1.01297E-01	9.32054E-02	9.14552E-02	1.00383E-01	9.37511E-02	9.92034E-02	1.00383E-01	9.85002E-02	9.60228E-02	9.48778E-02	1.04090E-01	9.41130E-02	9.87391E-02	1.50779E-01	9.14552E-02	1.15235E-01	1.00459E-01	1.04561E-01	1.16198E-01	9.37219E-02	9.14552E-02	1.00383E-01	9.92542E-02	1.00383E-01	9.70647E-02	0.00000E+00	9.59351E-02	9.72559E-02	9.37219E-02	1.05854E-01	1.01369E-01	1.02417E-01	9.23749E-02	9.49458E-02
Gsv_2_VrissesCrete	3.58550E-02	3.55629E-02	5.83823E-02	1.26138E-01	4.71686E-02	4.12520E-02	5.01848E-02	2.89742E-02	5.05189E-02	3.55629E-02	4.81328E-02	5.05189E-02	4.66663E-02	4.11805E-02	3.84351E-02	5.75335E-02	3.65064E-02	4.71686E-02	1.30415E-01	2.89742E-02	1.24085E-01	5.06707E-02	5.83823E-02	7.73142E-02	3.54860E-02	2.89742E-02	5.05189E-02	4.82374E-02	5.05189E-02	4.35547E-02	9.59351E-02	0.00000E+00	4.39793E-02	3.54860E-02	6.06668E-02	5.24514E-02	5.44490E-02	4.84958E-02	5.68362E-02
Gtv_1_Georgia	3.92524E-02	3.89857E-02	6.05282E-02	1.31776E-01	4.98000E-02	5.46963E-02	5.26658E-02	3.30858E-02	5.29843E-02	3.89857E-02	5.07142E-02	5.29843E-02	4.93245E-02	4.41701E-02	4.16224E-02	5.97099E-02	3.98483E-02	4.98000E-02	1.31390E-01	3.30858E-02	1.25109E-01	5.31290E-02	6.05282E-02	7.89471E-02	3.89156E-02	3.30858E-02	4.50012E-02	4.68215E-02	5.29843E-02	4.63916E-02	9.72559E-02	4.39793E-02	0.00000E+00	3.89156E-02	6.27345E-02	5.48299E-02	5.67438E-02	5.10589E-02	5.90383E-02
Gus11_LovecBG	2.94250E-02	2.90683E-02	4.23044E-02	1.29190E-01	4.24867E-02	4.81328E-02	4.58123E-02	2.04879E-02	4.61780E-02	2.90683E-02	4.35547E-02	4.61780E-02	4.19284E-02	3.57223E-02	3.25193E-02	5.37620E-02	3.02153E-02	4.24867E-02	1.28796E-01	2.04879E-02	1.22382E-01	4.63440E-02	5.46694E-02	7.45502E-02	2.89742E-02	2.04879E-02	4.61780E-02	4.36703E-02	4.61780E-02	3.84351E-02	9.37219E-02	3.54860E-02	3.89156E-02	0.00000E+00	5.71026E-02	4.82845E-02	5.04474E-02	4.39555E-02	5.30151E-02
Gve_1_AssalamIR	5.73326E-02	5.71504E-02	7.35523E-02	1.38243E-01	6.50102E-02	6.88329E-02	6.72307E-02	5.33006E-02	6.74804E-02	5.71504E-02	6.09979E-02	6.74804E-02	6.46466E-02	6.08053E-02	5.89806E-02	7.28804E-02	5.77422E-02	6.50102E-02	1.35691E-01	5.33006E-02	1.28628E-01	6.75941E-02	7.35523E-02	8.44130E-02	5.71026E-02	5.33006E-02	6.74804E-02	6.57898E-02	6.74804E-02	6.24376E-02	1.05854E-01	6.06668E-02	6.27345E-02	5.71026E-02	0.00000E+00	5.31928E-02	5.61113E-02	6.36850E-02	7.23312E-02
Gve_2_VazIR	4.85564E-02	4.83410E-02	6.69375E-02	1.29436E-01	5.74196E-02	6.17143E-02	5.99220E-02	4.37223E-02	6.02022E-02	4.83410E-02	5.82143E-02	5.39460E-02	5.70077E-02	5.26115E-02	5.04915E-02	6.61985E-02	4.90393E-02	5.74196E-02	1.30998E-01	4.37223E-02	1.28333E-01	6.03296E-02	6.69375E-02	8.39620E-02	4.82845E-02	4.37223E-02	6.02022E-02	5.83008E-02	6.02022E-02	5.44899E-02	1.01369E-01	5.24514E-02	5.48299E-02	4.82845E-02	5.31928E-02	0.00000E+00	4.59897E-02	5.85148E-02	6.55934E-02
Gve_3_SirinRudIR	5.07076E-02	5.05015E-02	6.85140E-02	1.32198E-01	5.49303E-02	6.34208E-02	6.16782E-02	4.60997E-02	6.19503E-02	5.05015E-02	6.00204E-02	6.19503E-02	5.88508E-02	5.46032E-02	5.25637E-02	6.77922E-02	5.11703E-02	5.92499E-02	1.32854E-01	4.60997E-02	1.29162E-01	6.20741E-02	6.85140E-02	8.52242E-02	5.04474E-02	4.60997E-02	6.19503E-02	6.01043E-02	6.19503E-02	5.64154E-02	1.02417E-01	5.44490E-02	5.67438E-02	5.04474E-02	5.61113E-02	4.59897E-02	0.00000E+00	6.03119E-02	6.72015E-02
Gxx_3_GdlNesqueF	4.42540E-02	4.04975E-02	6.38853E-02	1.26457E-01	5.38303E-02	5.83896E-02	5.64920E-02	3.88888E-02	5.12633E-02	4.40176E-02	5.46772E-02	5.67891E-02	5.33908E-02	4.86690E-02	4.63691E-02	5.30217E-02	4.10504E-02	4.96666E-02	1.24863E-01	3.88888E-02	1.14388E-01	5.33155E-02	6.38853E-02	8.15495E-02	4.39555E-02	3.88888E-02	5.67891E-02	5.47694E-02	5.67891E-02	5.06936E-02	9.23749E-02	4.84958E-02	5.10589E-02	4.39555E-02	6.36850E-02	5.85148E-02	6.03119E-02	0.00000E+00	6.02535E-02
Gxx_5_GdTarnF	5.32628E-02	5.30666E-02	7.04261E-02	1.33712E-01	6.14509E-02	6.54818E-02	5.93482E-02	4.88963E-02	6.40586E-02	5.30666E-02	6.21941E-02	6.40586E-02	6.10662E-02	5.69840E-02	5.50328E-02	6.55200E-02	5.37035E-02	6.14509E-02	1.31669E-01	4.88963E-02	1.12599E-01	5.41207E-02	7.04261E-02	7.72294E-02	5.30151E-02	4.88963E-02	6.40586E-02	6.22752E-02	6.40586E-02	5.87227E-02	9.49458E-02	5.68362E-02	5.90383E-02	5.30151E-02	7.23312E-02	6.55934E-02	6.72015E-02	6.02535E-02	0.00000E+00
