# Supplementary material for: General functions to transform associate data to host data, and their use in phylogenetic inference from sequences with intra-individual variability
Source: BMC Evol Biol. 2008 Mar 18;8:86. doi: 10.1186/1471-2148-8-86 (PMC2291458; doi:10.1186/1471-2148-8-86)
Supplement: Additional file 1 — Distance matrices and quality statistics. This contains all sequence alignments in NEXUS format, all intermediary generated associate distance or host character data (depending on the transformation formula used; see Fig. 1) and all final distance matrices obtained, together with their Delta values. A readme file that describes the contents of each file in the archive is included. [file 1471-2148-8-86-S1.zip › Goeker_Grimm_Supp_Mat_1/Acer_g1_m3.f.dlt]

Filename:          Acer_g1_m3.f.dst
Matrix_number:      1
Quartets_examined:  82251
Fraction_examined:  1.00000E+00
Sum_of_squares:     9.55987E+00
Maximum_distance:   1.58092E-01
Delta_value:        2.05385E-01
Epsilon_value:      2.05385E-01
Non_additivity:     6.32891E-01
Additivity:         6.21854E+00
Squared_R_Q_diff.:  6.03525E+00
Absolute_mean_Q:    4.28657E-03
Rescaled_mean_Q:    2.71144E-02
Q_per_sqrt_SS:      1.14032E+02
Absolute_mean_R:    5.29309E-02
Rescaled_mean_R:    3.34811E-01
R_per_sqrt_SS:      1.40807E+03

Taxon	QE	DV	EV	AMQ	RMQ	AMR	RMR
Gcm_0_MorArb	 8436	 2.09380E-01	 2.09380E-01	 3.78406E-03	 2.39358E-02	 4.80702E-02	 3.04065E-01
Gga_1_ShenHubei	 8436	 2.06465E-01	 2.06465E-01	 3.82296E-03	 2.41819E-02	 4.82099E-02	 3.04948E-01
Ggd_1_EmCynUtah	 8436	 2.68859E-01	 2.68859E-01	 4.55307E-03	 2.88001E-02	 3.90390E-02	 2.46938E-01
Ghd_1_cvBreslau	 8436	 1.67306E-01	 1.67306E-01	 5.32433E-03	 3.36786E-02	 5.48945E-02	 3.47232E-01
Ghd_2_CGreece	 8436	 1.85316E-01	 1.85316E-01	 3.77619E-03	 2.38860E-02	 5.99425E-02	 3.79162E-01
Ghy_1_Iran	 8436	 2.24008E-01	 2.24008E-01	 5.67788E-03	 3.59151E-02	 4.28430E-02	 2.71000E-01
Gib_1_AlpadGEO	 8436	 1.97009E-01	 1.97009E-01	 4.90326E-03	 3.10153E-02	 4.71373E-02	 2.98164E-01
Gib_2_VashlGEO	 8436	 1.87665E-01	 1.87665E-01	 4.52995E-03	 2.86539E-02	 4.66105E-02	 2.94831E-01
Gms11_VdLlobrE	 8436	 1.90302E-01	 1.90302E-01	 4.03418E-03	 2.55179E-02	 5.41718E-02	 3.42660E-01
Gms13_GdlJonteF	 8436	 1.93696E-01	 1.93696E-01	 4.21265E-03	 2.66468E-02	 5.41939E-02	 3.42800E-01
Gms17_GdlNesqueF	 8436	 1.79389E-01	 1.79389E-01	 3.44990E-03	 2.18221E-02	 5.48723E-02	 3.47091E-01
Gms19_xxxF	 8436	 1.78473E-01	 1.78473E-01	 3.27339E-03	 2.07056E-02	 5.06353E-02	 3.20290E-01
Gms21_GordesF	 8436	 1.97151E-01	 1.97151E-01	 3.68552E-03	 2.33125E-02	 5.38654E-02	 3.40722E-01
Gms_4_BdlHerreriaE	 8436	 1.91759E-01	 1.91759E-01	 3.54166E-03	 2.24025E-02	 5.42506E-02	 3.43158E-01
Gms_6_VdCeleF	 8436	 1.92014E-01	 1.92014E-01	 3.84322E-03	 2.43100E-02	 5.62898E-02	 3.56057E-01
Gms_7_VdCeleF	 8436	 1.78117E-01	 1.78117E-01	 3.47894E-03	 2.20058E-02	 5.42783E-02	 3.43334E-01
Gms_8_VdCeleF	 8436	 1.68854E-01	 1.68854E-01	 3.38428E-03	 2.14070E-02	 5.49067E-02	 3.47309E-01
Gms_9_VdCeleF	 8436	 2.01590E-01	 2.01590E-01	 3.91961E-03	 2.47932E-02	 5.54271E-02	 3.50600E-01
Gni_A_AlbanyNY	 8436	 2.92121E-01	 2.92121E-01	 5.12111E-03	 3.23932E-02	 4.04714E-02	 2.55999E-01
Gof_1_Cyprus	 8436	 2.11020E-01	 2.11020E-01	 4.61788E-03	 2.92101E-02	 5.21477E-02	 3.29857E-01
Gof_2_Syria_opGT	 8436	 2.12161E-01	 2.12161E-01	 6.10086E-03	 3.85906E-02	 5.13524E-02	 3.24826E-01
Gop13_GdTarnF	 8436	 2.19283E-01	 2.19283E-01	 4.58676E-03	 2.90132E-02	 5.46869E-02	 3.45918E-01
Gop14_VdLotF	 8436	 2.19998E-01	 2.19998E-01	 4.87650E-03	 3.08460E-02	 5.53092E-02	 3.49854E-01
Got_1_BGTue	 8436	 2.16892E-01	 2.16892E-01	 4.55592E-03	 2.88181E-02	 5.48518E-02	 3.46961E-01
Got_2_AetnaSicily	 8436	 2.23468E-01	 2.23468E-01	 4.53444E-03	 2.86823E-02	 5.34520E-02	 3.38107E-01
Gpp24_cultTue	 8436	 2.10334E-01	 2.10334E-01	 4.02523E-03	 2.54613E-02	 5.99049E-02	 3.78925E-01
Gpp26_MuehltL	 8436	 2.11177E-01	 2.11177E-01	 4.00111E-03	 2.53088E-02	 5.87555E-02	 3.71654E-01
Gpp30_LdAydatF	 8436	 2.08615E-01	 2.08615E-01	 4.01074E-03	 2.53697E-02	 5.93603E-02	 3.75479E-01
Gpp40_VdHeraultF	 8436	 2.11251E-01	 2.11251E-01	 3.99934E-03	 2.52976E-02	 5.88573E-02	 3.72298E-01
Gsv4a_DiktiCrete	 8436	 2.14462E-01	 2.14462E-01	 4.65418E-03	 2.94397E-02	 5.31913E-02	 3.36458E-01
Gsv4b_DiktiCrete	 8436	 2.15009E-01	 2.15009E-01	 6.29906E-03	 3.98443E-02	 4.73872E-02	 2.99745E-01
Gsv_2_VrissesCrete	 8436	 2.16884E-01	 2.16884E-01	 4.65876E-03	 2.94687E-02	 5.21683E-02	 3.29987E-01
Gtv_1_Georgia	 8436	 1.83783E-01	 1.83783E-01	 3.69755E-03	 2.33886E-02	 5.88222E-02	 3.72076E-01
Gus11_LovecBG	 8436	 3.02141E-01	 3.02141E-01	 4.97908E-03	 3.14948E-02	 3.83362E-02	 2.42493E-01
Gve_1_AssalamIR	 8436	 1.84544E-01	 1.84544E-01	 3.76499E-03	 2.38152E-02	 6.10277E-02	 3.86026E-01
Gve_2_VazIR	 8436	 1.85881E-01	 1.85881E-01	 3.70307E-03	 2.34235E-02	 6.01772E-02	 3.80647E-01
Gve_3_SirinRudIR	 8436	 1.82396E-01	 1.82396E-01	 3.70083E-03	 2.34093E-02	 6.15543E-02	 3.89357E-01
Gxx_3_GdlNesqueF	 8436	 1.74688E-01	 1.74688E-01	 3.39544E-03	 2.14776E-02	 5.25191E-02	 3.32206E-01
Gxx_5_GdTarnF	 8436	 1.96687E-01	 1.96687E-01	 4.70004E-03	 2.97298E-02	 5.03429E-02	 3.18441E-01
