# Supplementary material for: General functions to transform associate data to host data, and their use in phylogenetic inference from sequences with intra-individual variability
Source: BMC Evol Biol. 2008 Mar 18;8:86. doi: 10.1186/1471-2148-8-86 (PMC2291458; doi:10.1186/1471-2148-8-86)
Supplement: Additional file 1 — Distance matrices and quality statistics. This contains all sequence alignments in NEXUS format, all intermediary generated associate distance or host character data (depending on the transformation formula used; see Fig. 1) and all final distance matrices obtained, together with their Delta values. A readme file that describes the contents of each file in the archive is included. [file 1471-2148-8-86-S1.zip › Goeker_Grimm_Supp_Mat_1/Acer_g1_m3.f.dst]

39
Gcm_0_MorArb	0.00000E+00	5.72816E-02	1.46942E-01	1.31467E-01	1.41997E-01	1.41412E-01	1.52897E-01	1.53729E-01	1.46555E-01	1.43625E-01	1.44755E-01	1.46555E-01	1.43712E-01	1.41437E-01	1.42535E-01	1.43447E-01	1.45826E-01	1.43427E-01	1.31601E-01	1.57013E-01	1.43032E-01	1.48633E-01	1.58092E-01	1.52619E-01	1.52270E-01	1.53729E-01	1.55562E-01	1.52340E-01	1.55562E-01	1.53106E-01	1.40320E-01	1.57419E-01	1.42991E-01	1.28661E-01	1.42037E-01	1.42367E-01	1.40988E-01	1.41638E-01	1.40716E-01
Gga_1_ShenHubei	5.72816E-02	0.00000E+00	1.40658E-01	1.30193E-01	1.40416E-01	1.41035E-01	1.52548E-01	1.53382E-01	1.45023E-01	1.42061E-01	1.43204E-01	1.45023E-01	1.42149E-01	1.39849E-01	1.40960E-01	1.41882E-01	1.44286E-01	1.41862E-01	1.31196E-01	1.55584E-01	1.41862E-01	1.44792E-01	1.54487E-01	1.52269E-01	1.51920E-01	1.53382E-01	1.55219E-01	1.51990E-01	1.55219E-01	1.51640E-01	1.39263E-01	1.55993E-01	1.41421E-01	1.26241E-01	1.40456E-01	1.40790E-01	1.39395E-01	1.39809E-01	1.39119E-01
Ggd_1_EmCynUtah	1.46942E-01	1.40658E-01	0.00000E+00	1.09627E-01	1.22057E-01	1.12656E-01	1.26773E-01	1.27775E-01	1.10143E-01	1.10913E-01	1.07736E-01	1.10143E-01	1.09171E-01	1.06479E-01	1.07143E-01	1.08353E-01	1.09171E-01	1.08797E-01	8.28643E-02	1.31708E-01	1.14682E-01	1.25722E-01	1.36775E-01	1.26437E-01	1.26016E-01	1.35526E-01	1.37602E-01	1.33948E-01	1.37602E-01	1.29017E-01	1.11281E-01	1.32191E-01	1.23212E-01	1.04633E-01	1.22104E-01	1.22488E-01	1.20881E-01	1.04978E-01	1.07119E-01
Ghd_1_cvBreslau	1.31467E-01	1.30193E-01	1.09627E-01	0.00000E+00	4.78565E-02	1.03749E-01	1.20350E-01	1.21405E-01	1.03783E-01	1.03510E-01	1.03441E-01	1.05946E-01	1.02972E-01	1.02131E-01	1.01155E-01	1.02215E-01	1.04285E-01	1.01239E-01	1.01050E-01	1.19996E-01	1.01015E-01	1.11666E-01	1.22798E-01	1.13189E-01	1.13720E-01	9.28266E-02	9.58315E-02	9.17517E-02	9.58315E-02	1.15574E-01	1.00201E-01	1.17309E-01	5.82219E-02	8.75223E-02	5.58383E-02	5.74181E-02	5.37484E-02	9.92032E-02	9.89439E-02
Ghd_2_CGreece	1.41997E-01	1.40416E-01	1.22057E-01	4.78565E-02	0.00000E+00	1.23872E-01	1.36837E-01	1.37766E-01	1.21592E-01	1.18043E-01	1.19416E-01	1.21592E-01	1.18149E-01	1.18283E-01	1.16715E-01	1.19262E-01	1.20712E-01	1.17803E-01	1.16770E-01	1.34012E-01	1.17321E-01	1.28133E-01	1.38995E-01	1.28836E-01	1.28423E-01	1.37766E-01	1.38832E-01	1.36215E-01	1.39809E-01	1.29412E-01	1.17910E-01	1.30638E-01	3.88292E-02	1.09089E-01	3.51544E-02	3.98098E-02	3.25764E-02	1.16058E-01	1.14486E-01
Ghy_1_Iran	1.41412E-01	1.41035E-01	1.12656E-01	1.03749E-01	1.23872E-01	0.00000E+00	6.91604E-02	8.10486E-02	8.03461E-02	8.13976E-02	7.70138E-02	8.03461E-02	7.90085E-02	7.52452E-02	7.61812E-02	7.78739E-02	7.90085E-02	7.84902E-02	1.05946E-01	1.17097E-01	9.75537E-02	1.10321E-01	1.22769E-01	1.11136E-01	1.10657E-01	1.17097E-01	1.19493E-01	1.15267E-01	1.19493E-01	1.14062E-01	7.46570E-02	1.17097E-01	1.25010E-01	7.49149E-02	1.23918E-01	1.24296E-01	1.23543E-01	7.44881E-02	7.61470E-02
Gib_1_AlpadGEO	1.52897E-01	1.52548E-01	1.26773E-01	1.20350E-01	1.36837E-01	6.91604E-02	0.00000E+00	3.57143E-02	9.83135E-02	1.00028E-01	9.58315E-02	9.91746E-02	9.80941E-02	9.50892E-02	9.58315E-02	9.65241E-02	9.70483E-02	9.74156E-02	1.20055E-01	1.30736E-01	1.14311E-01	1.26732E-01	1.37705E-01	1.27442E-01	1.27024E-01	1.34582E-01	1.36672E-01	1.32993E-01	1.36672E-01	1.28025E-01	6.51809E-02	1.31223E-01	1.37868E-01	9.48280E-02	1.36879E-01	1.37221E-01	1.36539E-01	9.44911E-02	9.61839E-02
Gib_2_VashlGEO	1.53729E-01	1.53382E-01	1.27775E-01	1.21405E-01	1.37766E-01	8.10486E-02	3.57143E-02	0.00000E+00	1.00452E-01	1.01295E-01	9.78076E-02	1.00452E-01	9.93859E-02	9.64212E-02	9.71534E-02	9.84863E-02	9.93859E-02	9.89743E-02	1.18720E-01	1.31708E-01	1.17610E-01	1.33592E-01	1.44043E-01	1.34265E-01	1.33869E-01	1.35526E-01	1.37602E-01	1.33948E-01	1.37602E-01	1.29017E-01	6.31937E-02	1.32191E-01	1.38791E-01	9.61637E-02	1.37808E-01	1.38148E-01	1.37470E-01	9.58315E-02	9.86160E-02
Gms11_VdLlobrE	1.46555E-01	1.45023E-01	1.10143E-01	1.03783E-01	1.21592E-01	8.03461E-02	9.83135E-02	1.00452E-01	0.00000E+00	4.45436E-02	2.46863E-02	4.25918E-02	4.00114E-02	3.19438E-02	3.40901E-02	1.91959E-02	1.55036E-02	2.65132E-02	1.06513E-01	1.14682E-01	1.01575E-01	1.25270E-01	1.36360E-01	1.25988E-01	1.25566E-01	1.21871E-01	1.24175E-01	1.20114E-01	1.24175E-01	1.11581E-01	8.53313E-02	1.15237E-01	1.22751E-01	9.55723E-02	1.21638E-01	1.22024E-01	1.21256E-01	3.12259E-02	4.81986E-02
Gms13_GdlJonteF	1.43625E-01	1.42061E-01	1.10913E-01	1.03510E-01	1.18043E-01	8.13976E-02	1.00028E-01	1.01295E-01	4.45436E-02	0.00000E+00	3.82067E-02	4.45436E-02	2.33770E-02	3.45033E-02	1.76576E-02	3.77214E-02	4.20830E-02	2.15604E-02	1.07704E-01	1.15421E-01	1.02409E-01	1.25947E-01	1.36982E-01	1.26661E-01	1.26241E-01	1.27997E-01	1.30193E-01	1.25988E-01	1.30193E-01	1.12341E-01	8.63221E-02	1.15972E-01	1.19237E-01	9.64580E-02	1.18091E-01	1.18488E-01	1.17697E-01	3.57936E-02	2.12687E-02
Gms17_GdlNesqueF	1.44755E-01	1.43204E-01	1.07736E-01	1.03441E-01	1.19416E-01	7.70138E-02	9.58315E-02	9.78076E-02	2.46863E-02	3.82067E-02	0.00000E+00	3.59122E-02	3.28105E-02	2.22718E-02	2.52538E-02	2.36303E-02	1.61308E-02	2.81215E-02	1.05644E-01	1.12372E-01	9.89600E-02	1.23159E-01	1.34424E-01	1.23890E-01	1.23460E-01	1.25255E-01	1.27498E-01	1.23201E-01	1.26157E-01	1.09206E-01	8.22013E-02	1.12938E-01	1.20596E-01	9.27884E-02	1.19107E-01	1.19856E-01	1.19074E-01	2.42226E-02	4.24114E-02
Gms19_xxxF	1.46555E-01	1.45023E-01	1.10143E-01	1.05946E-01	1.21592E-01	8.03461E-02	9.91746E-02	1.00452E-01	4.25918E-02	4.45436E-02	3.59122E-02	0.00000E+00	4.00114E-02	3.19438E-02	3.40901E-02	3.99121E-02	4.00114E-02	3.89779E-02	1.08098E-01	1.14682E-01	1.01575E-01	1.25270E-01	1.36360E-01	1.25988E-01	1.25566E-01	1.27331E-01	1.29538E-01	1.25650E-01	1.29538E-01	1.11581E-01	8.53313E-02	1.15237E-01	1.22751E-01	9.55723E-02	1.21638E-01	1.21325E-01	1.21256E-01	3.33333E-02	4.81986E-02
Gms21_GordesF	1.43712E-01	1.42149E-01	1.09171E-01	1.02972E-01	1.18149E-01	7.90085E-02	9.80941E-02	9.93859E-02	4.00114E-02	2.33770E-02	3.28105E-02	4.00114E-02	0.00000E+00	2.84123E-02	1.83503E-02	3.42890E-02	3.72526E-02	2.39046E-02	1.06390E-01	1.13749E-01	1.00520E-01	1.24416E-01	1.35576E-01	1.25139E-01	1.24714E-01	1.26491E-01	1.28712E-01	1.24799E-01	1.28712E-01	1.10622E-01	8.40731E-02	1.14308E-01	1.19342E-01	9.44506E-02	1.18197E-01	1.18593E-01	1.17803E-01	2.99660E-02	2.97567E-02
Gms_4_BdlHerreriaE	1.41437E-01	1.39849E-01	1.06479E-01	1.02131E-01	1.18283E-01	7.52452E-02	9.50892E-02	9.64212E-02	3.19438E-02	3.45033E-02	2.22718E-02	3.19438E-02	2.84123E-02	0.00000E+00	1.91958E-02	2.82722E-02	2.84123E-02	2.69374E-02	1.03544E-01	1.11168E-01	9.75900E-02	1.22061E-01	1.33418E-01	1.22798E-01	1.22365E-01	1.24175E-01	1.26437E-01	1.22451E-01	1.26437E-01	1.07966E-01	8.05468E-02	1.11740E-01	1.19474E-01	9.13259E-02	1.18331E-01	1.18727E-01	1.17938E-01	1.78174E-02	3.91082E-02
Gms_6_VdCeleF	1.42535E-01	1.40960E-01	1.07143E-01	1.01155E-01	1.16715E-01	7.61812E-02	9.58315E-02	9.71534E-02	3.40901E-02	1.76576E-02	2.52538E-02	3.40901E-02	1.83503E-02	1.91958E-02	0.00000E+00	2.77664E-02	3.08055E-02	1.59719E-02	1.04430E-01	1.11803E-01	9.83134E-02	1.22640E-01	1.33948E-01	1.23374E-01	1.22942E-01	1.24745E-01	1.26997E-01	1.23029E-01	1.26997E-01	1.08621E-01	8.14218E-02	1.12372E-01	1.17922E-01	9.20985E-02	1.16764E-01	1.17165E-01	1.16365E-01	2.14286E-02	2.55102E-02
Gms_7_VdCeleF	1.43447E-01	1.41882E-01	1.08353E-01	1.02215E-01	1.19262E-01	7.78739E-02	9.65241E-02	9.84863E-02	1.91959E-02	3.77214E-02	2.36303E-02	3.99121E-02	3.42890E-02	2.82722E-02	2.77664E-02	0.00000E+00	2.00057E-02	2.37380E-02	1.04457E-01	1.12964E-01	9.96308E-02	1.23699E-01	1.34918E-01	1.24426E-01	1.23998E-01	1.22498E-01	1.24790E-01	1.20750E-01	1.24790E-01	1.09815E-01	8.30077E-02	1.13527E-01	1.20443E-01	9.35035E-02	1.19309E-01	1.19702E-01	1.18919E-01	2.64489E-02	4.13919E-02
Gms_8_VdCeleF	1.45826E-01	1.44286E-01	1.09171E-01	1.04285E-01	1.20712E-01	7.90085E-02	9.70483E-02	9.93859E-02	1.55036E-02	4.20830E-02	1.61308E-02	4.00114E-02	3.72526E-02	2.84123E-02	3.08055E-02	2.00057E-02	0.00000E+00	2.85714E-02	1.06630E-01	1.13749E-01	1.00520E-01	1.24416E-01	1.35576E-01	1.25139E-01	1.24714E-01	1.24867E-01	1.27117E-01	1.23153E-01	1.27117E-01	1.10622E-01	8.40731E-02	1.14308E-01	1.21880E-01	9.44506E-02	1.20759E-01	1.21147E-01	1.20374E-01	2.92770E-02	4.59342E-02
Gms_9_VdCeleF	1.43427E-01	1.41862E-01	1.08797E-01	1.01239E-01	1.17803E-01	7.84902E-02	9.74156E-02	9.89743E-02	2.65132E-02	2.15604E-02	2.81215E-02	3.89779E-02	2.39046E-02	2.69374E-02	1.59719E-02	2.37380E-02	2.85714E-02	0.00000E+00	1.05039E-01	1.13389E-01	1.00113E-01	1.24088E-01	1.35275E-01	1.24813E-01	1.24386E-01	1.22890E-01	1.25176E-01	1.21148E-01	1.25176E-01	1.10252E-01	8.35862E-02	1.13950E-01	1.18999E-01	9.40175E-02	1.17851E-01	1.18249E-01	1.17456E-01	2.71052E-02	2.83519E-02
Gni_A_AlbanyNY	1.31601E-01	1.31196E-01	8.28643E-02	1.01050E-01	1.16770E-01	1.05946E-01	1.20055E-01	1.18720E-01	1.06513E-01	1.07704E-01	1.05644E-01	1.08098E-01	1.06390E-01	1.03544E-01	1.04430E-01	1.04457E-01	1.06630E-01	1.05039E-01	0.00000E+00	1.31950E-01	1.10432E-01	1.13174E-01	1.25340E-01	1.13220E-01	1.13502E-01	1.21900E-01	1.23517E-01	1.20849E-01	1.24204E-01	1.29264E-01	1.06896E-01	1.32432E-01	1.19267E-01	9.64947E-02	1.17761E-01	1.17437E-01	1.17075E-01	1.00699E-01	1.03441E-01
Gof_1_Cyprus	1.57013E-01	1.55584E-01	1.31708E-01	1.19996E-01	1.34012E-01	1.17097E-01	1.30736E-01	1.31708E-01	1.14682E-01	1.15421E-01	1.12372E-01	1.14682E-01	1.13749E-01	1.11168E-01	1.11803E-01	1.12964E-01	1.13749E-01	1.13389E-01	1.31950E-01	0.00000E+00	4.39026E-02	1.29716E-01	1.40456E-01	1.30410E-01	1.30002E-01	1.39240E-01	1.41261E-01	1.37705E-01	1.41261E-01	3.65963E-02	7.39417E-02	4.65657E-02	1.35064E-01	1.01330E-01	1.34054E-01	1.34404E-01	1.33707E-01	1.09731E-01	1.09141E-01
Gof_2_Syria_opGT	1.43032E-01	1.41862E-01	1.14682E-01	1.01015E-01	1.17321E-01	9.75537E-02	1.14311E-01	1.17610E-01	1.01575E-01	1.02409E-01	9.89600E-02	1.01575E-01	1.00520E-01	9.75900E-02	9.83134E-02	9.96308E-02	1.00520E-01	1.00113E-01	1.10432E-01	4.39026E-02	0.00000E+00	9.24645E-02	1.04870E-01	8.97212E-02	8.91269E-02	1.23259E-01	1.25537E-01	1.21522E-01	1.25537E-01	5.08571E-02	6.49631E-02	5.84425E-02	1.18522E-01	8.21774E-02	1.17127E-01	1.17768E-01	1.16972E-01	9.41606E-02	9.32122E-02
Gop13_GdTarnF	1.48633E-01	1.44792E-01	1.25722E-01	1.11666E-01	1.28133E-01	1.10321E-01	1.26732E-01	1.33592E-01	1.25270E-01	1.25947E-01	1.23159E-01	1.25270E-01	1.24416E-01	1.22061E-01	1.22640E-01	1.23699E-01	1.24416E-01	1.24088E-01	1.13174E-01	1.29716E-01	9.24645E-02	0.00000E+00	4.08163E-02	4.94310E-02	5.58085E-02	1.29153E-01	1.31330E-01	1.27497E-01	1.31330E-01	1.26983E-01	1.13004E-01	1.30207E-01	1.29234E-01	1.03767E-01	1.27512E-01	1.28543E-01	1.27814E-01	1.15698E-01	1.13811E-01
Gop14_VdLotF	1.58092E-01	1.54487E-01	1.36775E-01	1.22798E-01	1.38995E-01	1.22769E-01	1.37705E-01	1.44043E-01	1.36360E-01	1.36982E-01	1.34424E-01	1.36360E-01	1.35576E-01	1.33418E-01	1.33948E-01	1.34918E-01	1.35576E-01	1.35275E-01	1.25340E-01	1.40456E-01	1.04870E-01	4.08163E-02	0.00000E+00	5.83212E-02	6.82321E-02	1.36775E-01	1.38832E-01	1.35212E-01	1.38832E-01	1.37936E-01	1.25186E-01	1.40909E-01	1.40011E-01	1.16915E-01	1.38423E-01	1.39373E-01	1.38701E-01	1.27509E-01	1.24918E-01
Got_1_BGTue	1.52619E-01	1.52269E-01	1.26437E-01	1.13189E-01	1.28836E-01	1.11136E-01	1.27442E-01	1.34265E-01	1.25988E-01	1.26661E-01	1.23890E-01	1.25988E-01	1.25139E-01	1.22798E-01	1.23374E-01	1.24426E-01	1.25139E-01	1.24813E-01	1.13220E-01	1.30410E-01	8.97212E-02	4.94310E-02	5.83212E-02	0.00000E+00	3.54154E-02	1.31708E-01	1.33843E-01	1.30084E-01	1.33843E-01	1.27692E-01	1.13800E-01	1.30898E-01	1.29930E-01	1.04633E-01	1.27775E-01	1.29243E-01	1.28519E-01	1.17224E-01	1.15205E-01
Got_2_AetnaSicily	1.52270E-01	1.51920E-01	1.26016E-01	1.13720E-01	1.28423E-01	1.10657E-01	1.27024E-01	1.33869E-01	1.25566E-01	1.26241E-01	1.23460E-01	1.25566E-01	1.24714E-01	1.22365E-01	1.22942E-01	1.23998E-01	1.24714E-01	1.24386E-01	1.13502E-01	1.30002E-01	8.91269E-02	5.58085E-02	6.82321E-02	3.54154E-02	0.00000E+00	1.33869E-01	1.35970E-01	1.32272E-01	1.35970E-01	1.27275E-01	1.13332E-01	1.30492E-01	1.29521E-01	1.04124E-01	1.27803E-01	1.28832E-01	1.28104E-01	1.16770E-01	1.15587E-01
Gpp24_cultTue	1.53729E-01	1.53382E-01	1.35526E-01	9.28266E-02	1.37766E-01	1.17097E-01	1.34582E-01	1.35526E-01	1.21871E-01	1.27997E-01	1.25255E-01	1.27331E-01	1.26491E-01	1.24175E-01	1.24745E-01	1.22498E-01	1.24867E-01	1.22890E-01	1.21900E-01	1.39240E-01	1.23259E-01	1.29153E-01	1.36775E-01	1.31708E-01	1.33869E-01	0.00000E+00	2.38095E-02	1.59719E-02	2.38095E-02	1.36698E-01	1.20101E-01	1.38781E-01	1.38791E-01	1.06246E-01	1.37808E-01	1.37221E-01	1.35977E-01	1.21218E-01	1.23549E-01
Gpp26_MuehltL	1.55562E-01	1.55219E-01	1.37602E-01	9.58315E-02	1.38832E-01	1.19493E-01	1.36672E-01	1.37602E-01	1.24175E-01	1.30193E-01	1.27498E-01	1.29538E-01	1.28712E-01	1.26437E-01	1.26997E-01	1.24790E-01	1.27117E-01	1.25176E-01	1.23517E-01	1.41261E-01	1.25537E-01	1.31330E-01	1.38832E-01	1.33843E-01	1.35970E-01	2.38095E-02	0.00000E+00	2.66199E-02	3.36718E-02	1.38756E-01	1.22438E-01	1.40809E-01	1.38732E-01	1.08881E-01	1.39849E-01	1.39272E-01	1.38046E-01	1.23535E-01	1.25823E-01
Gpp30_LdAydatF	1.52340E-01	1.51990E-01	1.33948E-01	9.17517E-02	1.36215E-01	1.15267E-01	1.32993E-01	1.33948E-01	1.20114E-01	1.25988E-01	1.23201E-01	1.25650E-01	1.24799E-01	1.22451E-01	1.23029E-01	1.20750E-01	1.23153E-01	1.21148E-01	1.20849E-01	1.37705E-01	1.21522E-01	1.27497E-01	1.35212E-01	1.30084E-01	1.32272E-01	1.59719E-02	2.66199E-02	0.00000E+00	2.43975E-02	1.35133E-01	1.18318E-01	1.37241E-01	1.36184E-01	1.04226E-01	1.36256E-01	1.35663E-01	1.34405E-01	1.19452E-01	1.21817E-01
Gpp40_VdHeraultF	1.55562E-01	1.55219E-01	1.37602E-01	9.58315E-02	1.39809E-01	1.19493E-01	1.36672E-01	1.37602E-01	1.24175E-01	1.30193E-01	1.26157E-01	1.29538E-01	1.28712E-01	1.26437E-01	1.26997E-01	1.24790E-01	1.27117E-01	1.25176E-01	1.24204E-01	1.41261E-01	1.25537E-01	1.31330E-01	1.38832E-01	1.33843E-01	1.35970E-01	2.38095E-02	3.36718E-02	2.43975E-02	0.00000E+00	1.38756E-01	1.22438E-01	1.40809E-01	1.40818E-01	1.08881E-01	1.39849E-01	1.39272E-01	1.38046E-01	1.23535E-01	1.25823E-01
Gsv4a_DiktiCrete	1.53106E-01	1.51640E-01	1.29017E-01	1.15574E-01	1.29412E-01	1.14062E-01	1.28025E-01	1.29017E-01	1.11581E-01	1.12341E-01	1.09206E-01	1.11581E-01	1.10622E-01	1.07966E-01	1.08621E-01	1.09815E-01	1.10622E-01	1.10252E-01	1.29264E-01	3.65963E-02	5.08571E-02	1.26983E-01	1.37936E-01	1.27692E-01	1.27275E-01	1.36698E-01	1.38756E-01	1.35133E-01	1.38756E-01	0.00000E+00	6.90351E-02	2.11289E-02	1.30502E-01	9.78076E-02	1.29456E-01	1.29818E-01	1.29096E-01	1.06486E-01	1.05878E-01
Gsv4b_DiktiCrete	1.40320E-01	1.39263E-01	1.11281E-01	1.00201E-01	1.17910E-01	7.46570E-02	6.51809E-02	6.31937E-02	8.53313E-02	8.63221E-02	8.22013E-02	8.53313E-02	8.40731E-02	8.05468E-02	8.14218E-02	8.30077E-02	8.40731E-02	8.35862E-02	1.06896E-01	7.39417E-02	6.49631E-02	1.13004E-01	1.25186E-01	1.13800E-01	1.13332E-01	1.20101E-01	1.22438E-01	1.18318E-01	1.22438E-01	6.90351E-02	0.00000E+00	7.47992E-02	1.19105E-01	7.28312E-02	1.17958E-01	1.18355E-01	1.17563E-01	7.91266E-02	8.05899E-02
Gsv_2_VrissesCrete	1.57419E-01	1.55993E-01	1.32191E-01	1.17309E-01	1.30638E-01	1.17097E-01	1.31223E-01	1.32191E-01	1.15237E-01	1.15972E-01	1.12938E-01	1.15237E-01	1.14308E-01	1.11740E-01	1.12372E-01	1.13527E-01	1.14308E-01	1.13950E-01	1.32432E-01	4.65657E-02	5.84425E-02	1.30207E-01	1.40909E-01	1.30898E-01	1.30492E-01	1.38781E-01	1.40809E-01	1.37241E-01	1.40809E-01	2.11289E-02	7.47992E-02	0.00000E+00	1.31718E-01	1.01958E-01	1.30682E-01	1.31040E-01	1.30325E-01	1.10310E-01	1.09724E-01
Gtv_1_Georgia	1.42991E-01	1.41421E-01	1.23212E-01	5.82219E-02	3.88292E-02	1.25010E-01	1.37868E-01	1.38791E-01	1.22751E-01	1.19237E-01	1.20596E-01	1.22751E-01	1.19342E-01	1.19474E-01	1.17922E-01	1.20443E-01	1.21880E-01	1.18999E-01	1.19267E-01	1.35064E-01	1.18522E-01	1.29234E-01	1.40011E-01	1.29930E-01	1.29521E-01	1.38791E-01	1.38732E-01	1.36184E-01	1.40818E-01	1.30502E-01	1.19105E-01	1.31718E-01	0.00000E+00	1.10380E-01	3.89749E-02	4.32208E-02	3.77634E-02	1.17272E-01	1.15716E-01
Gus11_LovecBG	1.28661E-01	1.26241E-01	1.04633E-01	8.75223E-02	1.09089E-01	7.49149E-02	9.48280E-02	9.61637E-02	9.55723E-02	9.64580E-02	9.27884E-02	9.55723E-02	9.44506E-02	9.13259E-02	9.20985E-02	9.35035E-02	9.44506E-02	9.40175E-02	9.64947E-02	1.01330E-01	8.21774E-02	1.03767E-01	1.16915E-01	1.04633E-01	1.04124E-01	1.06246E-01	1.08881E-01	1.04226E-01	1.08881E-01	9.78076E-02	7.28312E-02	1.01958E-01	1.10380E-01	0.00000E+00	1.09141E-01	1.09571E-01	1.08715E-01	8.84244E-02	9.20703E-02
Gve_1_AssalamIR	1.42037E-01	1.40456E-01	1.22104E-01	5.58383E-02	3.51544E-02	1.23918E-01	1.36879E-01	1.37808E-01	1.21638E-01	1.18091E-01	1.19107E-01	1.21638E-01	1.18197E-01	1.18331E-01	1.16764E-01	1.19309E-01	1.20759E-01	1.17851E-01	1.17761E-01	1.34054E-01	1.17127E-01	1.27512E-01	1.38423E-01	1.27775E-01	1.27803E-01	1.37808E-01	1.39849E-01	1.36256E-01	1.39849E-01	1.29456E-01	1.17958E-01	1.30682E-01	3.89749E-02	1.09141E-01	0.00000E+00	2.80773E-02	2.17698E-02	1.16033E-01	1.14536E-01
Gve_2_VazIR	1.42367E-01	1.40790E-01	1.22488E-01	5.74181E-02	3.98098E-02	1.24296E-01	1.37221E-01	1.38148E-01	1.22024E-01	1.18488E-01	1.19856E-01	1.21325E-01	1.18593E-01	1.18727E-01	1.17165E-01	1.19702E-01	1.21147E-01	1.18249E-01	1.17437E-01	1.34404E-01	1.17768E-01	1.28543E-01	1.39373E-01	1.29243E-01	1.28832E-01	1.37221E-01	1.39272E-01	1.35663E-01	1.39272E-01	1.29818E-01	1.18355E-01	1.31040E-01	4.32208E-02	1.09571E-01	2.80773E-02	0.00000E+00	2.52159E-02	1.16510E-01	1.14945E-01
Gve_3_SirinRudIR	1.40988E-01	1.39395E-01	1.20881E-01	5.37484E-02	3.25764E-02	1.23543E-01	1.36539E-01	1.37470E-01	1.21256E-01	1.17697E-01	1.19074E-01	1.21256E-01	1.17803E-01	1.17938E-01	1.16365E-01	1.18919E-01	1.20374E-01	1.17456E-01	1.17075E-01	1.33707E-01	1.16972E-01	1.27814E-01	1.38701E-01	1.28519E-01	1.28104E-01	1.35977E-01	1.38046E-01	1.34405E-01	1.38046E-01	1.29096E-01	1.17563E-01	1.30325E-01	3.77634E-02	1.08715E-01	2.17698E-02	2.52159E-02	0.00000E+00	1.15705E-01	1.14129E-01
Gxx_3_GdlNesqueF	1.41638E-01	1.39809E-01	1.04978E-01	9.92032E-02	1.16058E-01	7.44881E-02	9.44911E-02	9.58315E-02	3.12259E-02	3.57936E-02	2.42226E-02	3.33333E-02	2.99660E-02	1.78174E-02	2.14286E-02	2.64489E-02	2.92770E-02	2.71052E-02	1.00699E-01	1.09731E-01	9.41606E-02	1.15698E-01	1.27509E-01	1.17224E-01	1.16770E-01	1.21218E-01	1.23535E-01	1.19452E-01	1.23535E-01	1.06486E-01	7.91266E-02	1.10310E-01	1.17272E-01	8.84244E-02	1.16033E-01	1.16510E-01	1.15705E-01	0.00000E+00	3.98874E-02
Gxx_5_GdTarnF	1.40716E-01	1.39119E-01	1.07119E-01	9.89439E-02	1.14486E-01	7.61470E-02	9.61839E-02	9.86160E-02	4.81986E-02	2.12687E-02	4.24114E-02	4.81986E-02	2.97567E-02	3.91082E-02	2.55102E-02	4.13919E-02	4.59342E-02	2.83519E-02	1.03441E-01	1.09141E-01	9.32122E-02	1.13811E-01	1.24918E-01	1.15205E-01	1.15587E-01	1.23549E-01	1.25823E-01	1.21817E-01	1.25823E-01	1.05878E-01	8.05899E-02	1.09724E-01	1.15716E-01	9.20703E-02	1.14536E-01	1.14945E-01	1.14129E-01	3.98874E-02	0.00000E+00
