# Supplementary material for: General functions to transform associate data to host data, and their use in phylogenetic inference from sequences with intra-individual variability
Source: BMC Evol Biol. 2008 Mar 18;8:86. doi: 10.1186/1471-2148-8-86 (PMC2291458; doi:10.1186/1471-2148-8-86)
Supplement: Additional file 1 — Distance matrices and quality statistics. This contains all sequence alignments in NEXUS format, all intermediary generated associate distance or host character data (depending on the transformation formula used; see Fig. 1) and all final distance matrices obtained, together with their Delta values. A readme file that describes the contents of each file in the archive is included. [file 1471-2148-8-86-S1.zip › Goeker_Grimm_Supp_Mat_1/Acer_g1_m3.i.dlt]

Filename:          Acer_g1_m3.i.dst
Matrix_number:      1
Quartets_examined:  82251
Fraction_examined:  1.00000E+00
Sum_of_squares:     9.56216E-01
Maximum_distance:   6.12245E-02
Delta_value:        2.06655E-01
Epsilon_value:      2.31397E-01
Non_additivity:     1.90453E+00
Additivity:         8.94961E+00
Squared_R_Q_diff.:  8.36596E+00
Absolute_mean_Q:    3.07911E-03
Rescaled_mean_Q:    5.02922E-02
Q_per_sqrt_SS:      2.58994E+02
Absolute_mean_R:    2.41685E-02
Rescaled_mean_R:    3.94751E-01
R_per_sqrt_SS:      2.03288E+03

Taxon	QE	DV	EV	AMQ	RMQ	AMR	RMR
Gcm_0_MorArb	 8436	 1.99405E-01	 2.05332E-01	 2.58610E-03	 4.22397E-02	 2.32757E-02	 3.80169E-01
Gga_1_ShenHubei	 8436	 1.91791E-01	 1.98547E-01	 2.78873E-03	 4.55492E-02	 2.40595E-02	 3.92972E-01
Ggd_1_EmCynUtah	 8436	 2.49982E-01	 2.62429E-01	 2.65719E-03	 4.34007E-02	 1.85227E-02	 3.02538E-01
Ghd_1_cvBreslau	 8436	 1.82963E-01	 1.92091E-01	 5.02943E-03	 8.21474E-02	 3.47553E-02	 5.67670E-01
Ghd_2_CGreece	 8436	 1.93414E-01	 2.01712E-01	 2.68526E-03	 4.38593E-02	 2.70525E-02	 4.41857E-01
Ghy_1_Iran	 8436	 2.25010E-01	 2.37931E-01	 3.19243E-03	 5.21430E-02	 1.97128E-02	 3.21976E-01
Gib_1_AlpadGEO	 8436	 2.21255E-01	 2.35835E-01	 3.44100E-03	 5.62030E-02	 2.24299E-02	 3.66355E-01
Gib_2_VashlGEO	 8436	 2.03539E-01	 2.15986E-01	 3.26470E-03	 5.33234E-02	 2.23802E-02	 3.65543E-01
Gms11_VdLlobrE	 8436	 1.36714E-01	 2.17913E-01	 1.94987E-03	 3.18479E-02	 2.12983E-02	 3.47873E-01
Gms13_GdlJonteF	 8436	 1.76455E-01	 1.87716E-01	 2.43612E-03	 3.97900E-02	 2.19916E-02	 3.59196E-01
Gms17_GdlNesqueF	 8436	 1.36714E-01	 2.17913E-01	 1.94987E-03	 3.18479E-02	 2.12983E-02	 3.47873E-01
Gms19_xxxF	 8436	 1.36714E-01	 2.17913E-01	 1.94987E-03	 3.18479E-02	 2.12983E-02	 3.47873E-01
Gms21_GordesF	 8436	 1.72120E-01	 1.83263E-01	 2.37898E-03	 3.88566E-02	 2.20215E-02	 3.59685E-01
Gms_4_BdlHerreriaE	 8436	 1.48410E-01	 2.25935E-01	 2.10773E-03	 3.44262E-02	 2.12865E-02	 3.47680E-01
Gms_6_VdCeleF	 8436	 1.56260E-01	 2.41490E-01	 2.01489E-03	 3.29098E-02	 2.16751E-02	 3.54026E-01
Gms_7_VdCeleF	 8436	 2.18970E-01	 2.60221E-01	 3.01394E-03	 4.92277E-02	 2.09873E-02	 3.42792E-01
Gms_8_VdCeleF	 8436	 1.36714E-01	 2.17913E-01	 1.94987E-03	 3.18479E-02	 2.12983E-02	 3.47873E-01
Gms_9_VdCeleF	 8436	 1.56260E-01	 2.41490E-01	 2.01489E-03	 3.29098E-02	 2.16751E-02	 3.54026E-01
Gni_A_AlbanyNY	 8436	 3.18117E-01	 3.27008E-01	 3.77029E-03	 6.15814E-02	 1.92993E-02	 3.15221E-01
Gof_1_Cyprus	 8436	 2.28215E-01	 2.39950E-01	 3.30611E-03	 5.39997E-02	 2.43194E-02	 3.97217E-01
Gof_2_Syria_opGT	 8436	 2.23154E-01	 2.30267E-01	 5.04122E-03	 8.23399E-02	 2.99385E-02	 4.88995E-01
Gop13_GdTarnF	 8436	 2.70639E-01	 2.75144E-01	 4.00251E-03	 6.53743E-02	 2.60961E-02	 4.26235E-01
Gop14_VdLotF	 8436	 2.53685E-01	 2.59731E-01	 4.36504E-03	 7.12957E-02	 2.69383E-02	 4.39993E-01
Got_1_BGTue	 8436	 2.52344E-01	 2.58983E-01	 4.31787E-03	 7.05252E-02	 2.72903E-02	 4.45742E-01
Got_2_AetnaSicily	 8436	 2.60291E-01	 2.65270E-01	 3.71949E-03	 6.07517E-02	 2.53024E-02	 4.13272E-01
Gpp24_cultTue	 8436	 2.14960E-01	 2.23732E-01	 2.94716E-03	 4.81369E-02	 2.75398E-02	 4.49817E-01
Gpp26_MuehltL	 8436	 2.09496E-01	 2.17083E-01	 3.02425E-03	 4.93961E-02	 2.78056E-02	 4.54157E-01
Gpp30_LdAydatF	 8436	 2.20299E-01	 2.28952E-01	 3.12464E-03	 5.10358E-02	 2.77451E-02	 4.53170E-01
Gpp40_VdHeraultF	 8436	 2.10210E-01	 2.18152E-01	 2.94715E-03	 4.81368E-02	 2.75398E-02	 4.49817E-01
Gsv4a_DiktiCrete	 8436	 2.28315E-01	 2.39694E-01	 3.25895E-03	 5.32296E-02	 2.41761E-02	 3.94876E-01
Gsv4b_DiktiCrete	 8436	 1.86764E-01	 1.97077E-01	 4.27647E-03	 6.98491E-02	 2.80132E-02	 4.57549E-01
Gsv_2_VrissesCrete	 8436	 2.37356E-01	 2.49091E-01	 3.46364E-03	 5.65727E-02	 2.42010E-02	 3.95284E-01
Gtv_1_Georgia	 8436	 1.92290E-01	 2.00825E-01	 2.55131E-03	 4.16715E-02	 2.67592E-02	 4.37066E-01
Gus11_LovecBG	 8436	 2.84183E-01	 2.96155E-01	 2.98981E-03	 4.88336E-02	 1.82291E-02	 2.97741E-01
Gve_1_AssalamIR	 8436	 1.94868E-01	 2.03403E-01	 2.52955E-03	 4.13160E-02	 2.69051E-02	 4.39450E-01
Gve_2_VazIR	 8436	 1.90978E-01	 1.99394E-01	 2.59396E-03	 4.23680E-02	 2.70864E-02	 4.42411E-01
Gve_3_SirinRudIR	 8436	 1.90364E-01	 1.98899E-01	 2.52955E-03	 4.13159E-02	 2.69051E-02	 4.39450E-01
Gxx_3_GdlNesqueF	 8436	 2.10331E-01	 2.81810E-01	 3.97349E-03	 6.49004E-02	 2.15580E-02	 3.52114E-01
Gxx_5_GdTarnF	 8436	 2.40071E-01	 2.52280E-01	 3.96981E-03	 6.48401E-02	 2.18185E-02	 3.56369E-01
