# Supplementary material for: General functions to transform associate data to host data, and their use in phylogenetic inference from sequences with intra-individual variability
Source: BMC Evol Biol. 2008 Mar 18;8:86. doi: 10.1186/1471-2148-8-86 (PMC2291458; doi:10.1186/1471-2148-8-86)
Supplement: Additional file 1 — Distance matrices and quality statistics. This contains all sequence alignments in NEXUS format, all intermediary generated associate distance or host character data (depending on the transformation formula used; see Fig. 1) and all final distance matrices obtained, together with their Delta values. A readme file that describes the contents of each file in the archive is included. [file 1471-2148-8-86-S1.zip › Goeker_Grimm_Supp_Mat_1/Acer_g1_m3.i.dst]

39
Gcm_0_MorArb	0.00000E+00	7.65306E-03	5.10204E-02	5.10204E-02	5.10204E-02	4.84694E-02	5.86735E-02	5.86735E-02	5.10204E-02	5.10204E-02	5.10204E-02	5.10204E-02	5.10204E-02	4.84694E-02	5.10204E-02	4.84694E-02	5.10204E-02	5.10204E-02	5.61224E-02	6.12245E-02	5.61224E-02	5.35714E-02	5.86735E-02	6.12245E-02	5.61224E-02	5.86735E-02	6.12245E-02	5.86735E-02	6.12245E-02	5.86735E-02	5.86735E-02	6.12245E-02	4.84694E-02	4.08163E-02	5.10204E-02	5.10204E-02	4.84694E-02	5.10204E-02	5.10204E-02
Gga_1_ShenHubei	7.65306E-03	0.00000E+00	4.59184E-02	4.33673E-02	4.33673E-02	4.84694E-02	5.86735E-02	5.86735E-02	4.59184E-02	4.59184E-02	4.59184E-02	4.59184E-02	4.59184E-02	4.33673E-02	4.59184E-02	4.33673E-02	4.59184E-02	4.59184E-02	5.61224E-02	5.61224E-02	5.61224E-02	5.10204E-02	5.61224E-02	6.12245E-02	5.61224E-02	5.86735E-02	6.12245E-02	5.86735E-02	6.12245E-02	5.35714E-02	5.35714E-02	5.61224E-02	4.08163E-02	3.82653E-02	4.33673E-02	4.33673E-02	4.08163E-02	4.59184E-02	4.59184E-02
Ggd_1_EmCynUtah	5.10204E-02	4.59184E-02	0.00000E+00	3.57143E-02	3.57143E-02	2.80612E-02	3.82653E-02	3.82653E-02	2.55102E-02	2.80612E-02	2.55102E-02	2.55102E-02	2.80612E-02	2.55102E-02	2.55102E-02	2.55102E-02	2.55102E-02	2.55102E-02	1.53061E-02	4.08163E-02	3.57143E-02	3.57143E-02	4.08163E-02	4.08163E-02	3.57143E-02	4.33673E-02	4.59184E-02	4.33673E-02	4.59184E-02	3.82653E-02	3.82653E-02	4.08163E-02	3.31633E-02	2.55102E-02	3.57143E-02	3.57143E-02	3.31633E-02	2.55102E-02	2.80612E-02
Ghd_1_cvBreslau	5.10204E-02	4.33673E-02	3.57143E-02	0.00000E+00	0.00000E+00	3.57143E-02	4.59184E-02	4.59184E-02	3.57143E-02	3.57143E-02	3.57143E-02	3.57143E-02	3.57143E-02	3.57143E-02	3.57143E-02	3.06123E-02	3.57143E-02	3.57143E-02	4.08163E-02	4.59184E-02	4.08163E-02	4.08163E-02	4.33673E-02	4.33673E-02	4.08163E-02	0.00000E+00	2.55102E-03	0.00000E+00	2.55102E-03	4.33673E-02	4.33673E-02	4.33673E-02	2.55102E-03	2.80612E-02	5.10204E-03	5.10204E-03	2.55102E-03	3.57143E-02	3.57143E-02
Ghd_2_CGreece	5.10204E-02	4.33673E-02	3.57143E-02	0.00000E+00	0.00000E+00	3.82653E-02	4.84694E-02	4.84694E-02	3.57143E-02	3.57143E-02	3.57143E-02	3.57143E-02	3.57143E-02	3.57143E-02	3.57143E-02	3.06123E-02	3.57143E-02	3.57143E-02	4.08163E-02	4.59184E-02	4.08163E-02	4.08163E-02	4.59184E-02	4.59184E-02	4.08163E-02	4.84694E-02	4.84694E-02	4.84694E-02	5.10204E-02	4.33673E-02	4.33673E-02	4.33673E-02	2.55102E-03	3.06123E-02	5.10204E-03	5.10204E-03	2.55102E-03	3.57143E-02	3.57143E-02
Ghy_1_Iran	4.84694E-02	4.84694E-02	2.80612E-02	3.57143E-02	3.82653E-02	0.00000E+00	1.02041E-02	1.53061E-02	1.27551E-02	1.53061E-02	1.27551E-02	1.27551E-02	1.53061E-02	1.27551E-02	1.27551E-02	1.27551E-02	1.27551E-02	1.27551E-02	3.31633E-02	3.31633E-02	2.80612E-02	2.80612E-02	3.31633E-02	3.31633E-02	2.80612E-02	3.57143E-02	3.82653E-02	3.57143E-02	3.82653E-02	3.06123E-02	1.02041E-02	3.31633E-02	3.57143E-02	1.27551E-02	3.82653E-02	3.82653E-02	3.57143E-02	1.27551E-02	1.53061E-02
Gib_1_AlpadGEO	5.86735E-02	5.86735E-02	3.82653E-02	4.59184E-02	4.84694E-02	1.02041E-02	0.00000E+00	2.55102E-03	2.29592E-02	2.55102E-02	2.29592E-02	2.29592E-02	2.55102E-02	2.29592E-02	2.29592E-02	2.29592E-02	2.29592E-02	2.29592E-02	4.33673E-02	4.33673E-02	3.82653E-02	3.82653E-02	4.33673E-02	4.33673E-02	3.82653E-02	4.59184E-02	4.84694E-02	4.59184E-02	4.84694E-02	4.08163E-02	0.00000E+00	4.33673E-02	4.59184E-02	2.29592E-02	4.84694E-02	4.84694E-02	4.59184E-02	2.29592E-02	2.55102E-02
Gib_2_VashlGEO	5.86735E-02	5.86735E-02	3.82653E-02	4.59184E-02	4.84694E-02	1.53061E-02	2.55102E-03	0.00000E+00	2.29592E-02	2.55102E-02	2.29592E-02	2.29592E-02	2.55102E-02	2.29592E-02	2.29592E-02	2.29592E-02	2.29592E-02	2.29592E-02	4.08163E-02	4.33673E-02	4.33673E-02	4.33673E-02	4.84694E-02	4.84694E-02	4.33673E-02	4.59184E-02	4.84694E-02	4.59184E-02	4.84694E-02	4.08163E-02	0.00000E+00	4.33673E-02	4.59184E-02	2.29592E-02	4.84694E-02	4.84694E-02	4.59184E-02	2.29592E-02	2.55102E-02
Gms11_VdLlobrE	5.10204E-02	4.59184E-02	2.55102E-02	3.57143E-02	3.57143E-02	1.27551E-02	2.29592E-02	2.29592E-02	0.00000E+00	2.55102E-03	0.00000E+00	0.00000E+00	2.55102E-03	0.00000E+00	0.00000E+00	0.00000E+00	0.00000E+00	0.00000E+00	3.06123E-02	3.06123E-02	3.06123E-02	3.57143E-02	4.08163E-02	4.08163E-02	3.57143E-02	3.82653E-02	4.08163E-02	3.82653E-02	4.08163E-02	2.80612E-02	2.29592E-02	3.06123E-02	3.31633E-02	2.04082E-02	3.57143E-02	3.57143E-02	3.31633E-02	0.00000E+00	2.55102E-03
Gms13_GdlJonteF	5.10204E-02	4.59184E-02	2.80612E-02	3.57143E-02	3.57143E-02	1.53061E-02	2.55102E-02	2.55102E-02	2.55102E-03	0.00000E+00	2.55102E-03	2.55102E-03	0.00000E+00	2.55102E-03	0.00000E+00	0.00000E+00	2.55102E-03	0.00000E+00	3.31633E-02	3.31633E-02	3.31633E-02	3.82653E-02	4.33673E-02	4.33673E-02	3.82653E-02	4.08163E-02	4.33673E-02	3.82653E-02	4.33673E-02	3.06123E-02	2.55102E-02	3.31633E-02	3.31633E-02	2.29592E-02	3.57143E-02	3.57143E-02	3.31633E-02	2.55102E-03	0.00000E+00
Gms17_GdlNesqueF	5.10204E-02	4.59184E-02	2.55102E-02	3.57143E-02	3.57143E-02	1.27551E-02	2.29592E-02	2.29592E-02	0.00000E+00	2.55102E-03	0.00000E+00	0.00000E+00	2.55102E-03	0.00000E+00	0.00000E+00	0.00000E+00	0.00000E+00	0.00000E+00	3.06123E-02	3.06123E-02	3.06123E-02	3.57143E-02	4.08163E-02	4.08163E-02	3.57143E-02	3.82653E-02	4.08163E-02	3.82653E-02	4.08163E-02	2.80612E-02	2.29592E-02	3.06123E-02	3.31633E-02	2.04082E-02	3.57143E-02	3.57143E-02	3.31633E-02	0.00000E+00	2.55102E-03
Gms19_xxxF	5.10204E-02	4.59184E-02	2.55102E-02	3.57143E-02	3.57143E-02	1.27551E-02	2.29592E-02	2.29592E-02	0.00000E+00	2.55102E-03	0.00000E+00	0.00000E+00	2.55102E-03	0.00000E+00	0.00000E+00	0.00000E+00	0.00000E+00	0.00000E+00	3.06123E-02	3.06123E-02	3.06123E-02	3.57143E-02	4.08163E-02	4.08163E-02	3.57143E-02	3.82653E-02	4.08163E-02	3.82653E-02	4.08163E-02	2.80612E-02	2.29592E-02	3.06123E-02	3.31633E-02	2.04082E-02	3.57143E-02	3.57143E-02	3.31633E-02	0.00000E+00	2.55102E-03
Gms21_GordesF	5.10204E-02	4.59184E-02	2.80612E-02	3.57143E-02	3.57143E-02	1.53061E-02	2.55102E-02	2.55102E-02	2.55102E-03	0.00000E+00	2.55102E-03	2.55102E-03	0.00000E+00	2.55102E-03	0.00000E+00	0.00000E+00	2.55102E-03	0.00000E+00	3.31633E-02	3.31633E-02	3.31633E-02	3.82653E-02	4.33673E-02	4.33673E-02	3.82653E-02	4.08163E-02	4.33673E-02	4.08163E-02	4.33673E-02	3.06123E-02	2.55102E-02	3.31633E-02	3.31633E-02	2.29592E-02	3.57143E-02	3.57143E-02	3.31633E-02	2.55102E-03	0.00000E+00
Gms_4_BdlHerreriaE	4.84694E-02	4.33673E-02	2.55102E-02	3.57143E-02	3.57143E-02	1.27551E-02	2.29592E-02	2.29592E-02	0.00000E+00	2.55102E-03	0.00000E+00	0.00000E+00	2.55102E-03	0.00000E+00	0.00000E+00	0.00000E+00	0.00000E+00	0.00000E+00	3.06123E-02	3.06123E-02	3.06123E-02	3.57143E-02	4.08163E-02	4.08163E-02	3.57143E-02	3.82653E-02	4.08163E-02	3.82653E-02	4.08163E-02	2.80612E-02	2.29592E-02	3.06123E-02	3.31633E-02	2.04082E-02	3.57143E-02	3.57143E-02	3.31633E-02	0.00000E+00	2.55102E-03
Gms_6_VdCeleF	5.10204E-02	4.59184E-02	2.55102E-02	3.57143E-02	3.57143E-02	1.27551E-02	2.29592E-02	2.29592E-02	0.00000E+00	0.00000E+00	0.00000E+00	0.00000E+00	0.00000E+00	0.00000E+00	0.00000E+00	0.00000E+00	0.00000E+00	0.00000E+00	3.06123E-02	3.06123E-02	3.06123E-02	3.57143E-02	4.08163E-02	4.08163E-02	3.57143E-02	3.82653E-02	4.08163E-02	3.82653E-02	4.08163E-02	2.80612E-02	2.29592E-02	3.06123E-02	3.31633E-02	2.04082E-02	3.57143E-02	3.57143E-02	3.31633E-02	0.00000E+00	0.00000E+00
Gms_7_VdCeleF	4.84694E-02	4.33673E-02	2.55102E-02	3.06123E-02	3.06123E-02	1.27551E-02	2.29592E-02	2.29592E-02	0.00000E+00	0.00000E+00	0.00000E+00	0.00000E+00	0.00000E+00	0.00000E+00	0.00000E+00	0.00000E+00	0.00000E+00	0.00000E+00	2.80612E-02	3.06123E-02	3.06123E-02	3.31633E-02	3.82653E-02	3.82653E-02	3.31633E-02	3.31633E-02	3.57143E-02	3.06123E-02	3.57143E-02	2.80612E-02	2.29592E-02	3.06123E-02	3.06123E-02	2.04082E-02	3.31633E-02	3.06123E-02	3.06123E-02	0.00000E+00	0.00000E+00
Gms_8_VdCeleF	5.10204E-02	4.59184E-02	2.55102E-02	3.57143E-02	3.57143E-02	1.27551E-02	2.29592E-02	2.29592E-02	0.00000E+00	2.55102E-03	0.00000E+00	0.00000E+00	2.55102E-03	0.00000E+00	0.00000E+00	0.00000E+00	0.00000E+00	0.00000E+00	3.06123E-02	3.06123E-02	3.06123E-02	3.57143E-02	4.08163E-02	4.08163E-02	3.57143E-02	3.82653E-02	4.08163E-02	3.82653E-02	4.08163E-02	2.80612E-02	2.29592E-02	3.06123E-02	3.31633E-02	2.04082E-02	3.57143E-02	3.57143E-02	3.31633E-02	0.00000E+00	2.55102E-03
Gms_9_VdCeleF	5.10204E-02	4.59184E-02	2.55102E-02	3.57143E-02	3.57143E-02	1.27551E-02	2.29592E-02	2.29592E-02	0.00000E+00	0.00000E+00	0.00000E+00	0.00000E+00	0.00000E+00	0.00000E+00	0.00000E+00	0.00000E+00	0.00000E+00	0.00000E+00	3.06123E-02	3.06123E-02	3.06123E-02	3.57143E-02	4.08163E-02	4.08163E-02	3.57143E-02	3.82653E-02	4.08163E-02	3.82653E-02	4.08163E-02	2.80612E-02	2.29592E-02	3.06123E-02	3.31633E-02	2.04082E-02	3.57143E-02	3.57143E-02	3.31633E-02	0.00000E+00	0.00000E+00
Gni_A_AlbanyNY	5.61224E-02	5.61224E-02	1.53061E-02	4.08163E-02	4.08163E-02	3.31633E-02	4.33673E-02	4.08163E-02	3.06123E-02	3.31633E-02	3.06123E-02	3.06123E-02	3.31633E-02	3.06123E-02	3.06123E-02	2.80612E-02	3.06123E-02	3.06123E-02	0.00000E+00	5.10204E-02	3.57143E-02	3.57143E-02	4.08163E-02	4.08163E-02	3.57143E-02	4.84694E-02	5.10204E-02	4.84694E-02	5.10204E-02	4.84694E-02	4.08163E-02	5.10204E-02	3.82653E-02	3.06123E-02	4.08163E-02	4.08163E-02	3.82653E-02	3.06123E-02	3.31633E-02
Gof_1_Cyprus	6.12245E-02	5.61224E-02	4.08163E-02	4.59184E-02	4.59184E-02	3.31633E-02	4.33673E-02	4.33673E-02	3.06123E-02	3.31633E-02	3.06123E-02	3.06123E-02	3.31633E-02	3.06123E-02	3.06123E-02	3.06123E-02	3.06123E-02	3.06123E-02	5.10204E-02	0.00000E+00	0.00000E+00	4.08163E-02	4.59184E-02	4.59184E-02	4.08163E-02	4.84694E-02	5.10204E-02	4.84694E-02	5.10204E-02	2.55102E-03	2.55102E-03	5.10204E-03	4.33673E-02	2.55102E-02	4.59184E-02	4.59184E-02	4.33673E-02	3.06123E-02	3.06123E-02
Gof_2_Syria_opGT	5.61224E-02	5.61224E-02	3.57143E-02	4.08163E-02	4.08163E-02	2.80612E-02	3.82653E-02	4.33673E-02	3.06123E-02	3.31633E-02	3.06123E-02	3.06123E-02	3.31633E-02	3.06123E-02	3.06123E-02	3.06123E-02	3.06123E-02	3.06123E-02	3.57143E-02	0.00000E+00	0.00000E+00	5.10204E-03	1.02041E-02	5.10204E-03	0.00000E+00	4.33673E-02	4.59184E-02	4.33673E-02	4.59184E-02	2.55102E-03	2.55102E-03	5.10204E-03	3.82653E-02	2.55102E-02	4.08163E-02	4.08163E-02	3.82653E-02	2.04082E-02	2.80612E-02
Gop13_GdTarnF	5.35714E-02	5.10204E-02	3.57143E-02	4.08163E-02	4.08163E-02	2.80612E-02	3.82653E-02	4.33673E-02	3.57143E-02	3.82653E-02	3.57143E-02	3.57143E-02	3.82653E-02	3.57143E-02	3.57143E-02	3.31633E-02	3.57143E-02	3.57143E-02	3.57143E-02	4.08163E-02	5.10204E-03	0.00000E+00	0.00000E+00	2.55102E-03	5.10204E-03	4.33673E-02	4.59184E-02	4.33673E-02	4.59184E-02	3.82653E-02	3.82653E-02	4.08163E-02	3.82653E-02	2.55102E-02	4.08163E-02	4.08163E-02	3.82653E-02	1.53061E-02	2.29592E-02
Gop14_VdLotF	5.86735E-02	5.61224E-02	4.08163E-02	4.33673E-02	4.59184E-02	3.31633E-02	4.33673E-02	4.84694E-02	4.08163E-02	4.33673E-02	4.08163E-02	4.08163E-02	4.33673E-02	4.08163E-02	4.08163E-02	3.82653E-02	4.08163E-02	4.08163E-02	4.08163E-02	4.59184E-02	1.02041E-02	0.00000E+00	0.00000E+00	5.10204E-03	1.02041E-02	4.33673E-02	4.59184E-02	4.33673E-02	4.59184E-02	4.33673E-02	4.33673E-02	4.59184E-02	4.33673E-02	3.06123E-02	4.59184E-02	4.59184E-02	4.33673E-02	2.04082E-02	2.29592E-02
Got_1_BGTue	6.12245E-02	6.12245E-02	4.08163E-02	4.33673E-02	4.59184E-02	3.31633E-02	4.33673E-02	4.84694E-02	4.08163E-02	4.33673E-02	4.08163E-02	4.08163E-02	4.33673E-02	4.08163E-02	4.08163E-02	3.82653E-02	4.08163E-02	4.08163E-02	4.08163E-02	4.59184E-02	5.10204E-03	2.55102E-03	5.10204E-03	0.00000E+00	5.10204E-03	4.33673E-02	4.59184E-02	4.33673E-02	4.59184E-02	4.33673E-02	4.33673E-02	4.59184E-02	4.33673E-02	3.06123E-02	4.59184E-02	4.59184E-02	4.33673E-02	2.55102E-02	2.29592E-02
Got_2_AetnaSicily	5.61224E-02	5.61224E-02	3.57143E-02	4.08163E-02	4.08163E-02	2.80612E-02	3.82653E-02	4.33673E-02	3.57143E-02	3.82653E-02	3.57143E-02	3.57143E-02	3.82653E-02	3.57143E-02	3.57143E-02	3.31633E-02	3.57143E-02	3.57143E-02	3.57143E-02	4.08163E-02	0.00000E+00	5.10204E-03	1.02041E-02	5.10204E-03	0.00000E+00	4.33673E-02	4.59184E-02	4.33673E-02	4.59184E-02	3.82653E-02	3.82653E-02	4.08163E-02	3.82653E-02	2.55102E-02	4.08163E-02	4.08163E-02	3.82653E-02	2.04082E-02	2.80612E-02
Gpp24_cultTue	5.86735E-02	5.86735E-02	4.33673E-02	0.00000E+00	4.84694E-02	3.57143E-02	4.59184E-02	4.59184E-02	3.82653E-02	4.08163E-02	3.82653E-02	3.82653E-02	4.08163E-02	3.82653E-02	3.82653E-02	3.31633E-02	3.82653E-02	3.82653E-02	4.84694E-02	4.84694E-02	4.33673E-02	4.33673E-02	4.33673E-02	4.33673E-02	4.33673E-02	0.00000E+00	2.55102E-03	0.00000E+00	2.55102E-03	4.59184E-02	4.59184E-02	4.84694E-02	4.59184E-02	2.80612E-02	4.84694E-02	4.84694E-02	4.59184E-02	3.82653E-02	4.08163E-02
Gpp26_MuehltL	6.12245E-02	6.12245E-02	4.59184E-02	2.55102E-03	4.84694E-02	3.82653E-02	4.84694E-02	4.84694E-02	4.08163E-02	4.33673E-02	4.08163E-02	4.08163E-02	4.33673E-02	4.08163E-02	4.08163E-02	3.57143E-02	4.08163E-02	4.08163E-02	5.10204E-02	5.10204E-02	4.59184E-02	4.59184E-02	4.59184E-02	4.59184E-02	4.59184E-02	2.55102E-03	0.00000E+00	0.00000E+00	5.10204E-03	4.84694E-02	4.84694E-02	5.10204E-02	4.59184E-02	3.06123E-02	5.10204E-02	5.10204E-02	4.84694E-02	4.08163E-02	4.33673E-02
Gpp30_LdAydatF	5.86735E-02	5.86735E-02	4.33673E-02	0.00000E+00	4.84694E-02	3.57143E-02	4.59184E-02	4.59184E-02	3.82653E-02	3.82653E-02	3.82653E-02	3.82653E-02	4.08163E-02	3.82653E-02	3.82653E-02	3.06123E-02	3.82653E-02	3.82653E-02	4.84694E-02	4.84694E-02	4.33673E-02	4.33673E-02	4.33673E-02	4.33673E-02	4.33673E-02	0.00000E+00	0.00000E+00	0.00000E+00	2.55102E-03	4.59184E-02	4.59184E-02	4.84694E-02	4.59184E-02	2.80612E-02	4.84694E-02	4.84694E-02	4.59184E-02	3.82653E-02	4.08163E-02
Gpp40_VdHeraultF	6.12245E-02	6.12245E-02	4.59184E-02	2.55102E-03	5.10204E-02	3.82653E-02	4.84694E-02	4.84694E-02	4.08163E-02	4.33673E-02	4.08163E-02	4.08163E-02	4.33673E-02	4.08163E-02	4.08163E-02	3.57143E-02	4.08163E-02	4.08163E-02	5.10204E-02	5.10204E-02	4.59184E-02	4.59184E-02	4.59184E-02	4.59184E-02	4.59184E-02	2.55102E-03	5.10204E-03	2.55102E-03	0.00000E+00	4.84694E-02	4.84694E-02	5.10204E-02	4.84694E-02	3.06123E-02	5.10204E-02	5.10204E-02	4.84694E-02	4.08163E-02	4.33673E-02
Gsv4a_DiktiCrete	5.86735E-02	5.35714E-02	3.82653E-02	4.33673E-02	4.33673E-02	3.06123E-02	4.08163E-02	4.08163E-02	2.80612E-02	3.06123E-02	2.80612E-02	2.80612E-02	3.06123E-02	2.80612E-02	2.80612E-02	2.80612E-02	2.80612E-02	2.80612E-02	4.84694E-02	2.55102E-03	2.55102E-03	3.82653E-02	4.33673E-02	4.33673E-02	3.82653E-02	4.59184E-02	4.84694E-02	4.59184E-02	4.84694E-02	0.00000E+00	0.00000E+00	0.00000E+00	4.08163E-02	2.29592E-02	4.33673E-02	4.33673E-02	4.08163E-02	2.80612E-02	2.80612E-02
Gsv4b_DiktiCrete	5.86735E-02	5.35714E-02	3.82653E-02	4.33673E-02	4.33673E-02	1.02041E-02	0.00000E+00	0.00000E+00	2.29592E-02	2.55102E-02	2.29592E-02	2.29592E-02	2.55102E-02	2.29592E-02	2.29592E-02	2.29592E-02	2.29592E-02	2.29592E-02	4.08163E-02	2.55102E-03	2.55102E-03	3.82653E-02	4.33673E-02	4.33673E-02	3.82653E-02	4.59184E-02	4.84694E-02	4.59184E-02	4.84694E-02	0.00000E+00	0.00000E+00	2.55102E-03	4.08163E-02	2.29592E-02	4.33673E-02	4.33673E-02	4.08163E-02	2.29592E-02	2.55102E-02
Gsv_2_VrissesCrete	6.12245E-02	5.61224E-02	4.08163E-02	4.33673E-02	4.33673E-02	3.31633E-02	4.33673E-02	4.33673E-02	3.06123E-02	3.31633E-02	3.06123E-02	3.06123E-02	3.31633E-02	3.06123E-02	3.06123E-02	3.06123E-02	3.06123E-02	3.06123E-02	5.10204E-02	5.10204E-03	5.10204E-03	4.08163E-02	4.59184E-02	4.59184E-02	4.08163E-02	4.84694E-02	5.10204E-02	4.84694E-02	5.10204E-02	0.00000E+00	2.55102E-03	0.00000E+00	4.08163E-02	2.55102E-02	4.33673E-02	4.33673E-02	4.08163E-02	3.06123E-02	3.06123E-02
Gtv_1_Georgia	4.84694E-02	4.08163E-02	3.31633E-02	2.55102E-03	2.55102E-03	3.57143E-02	4.59184E-02	4.59184E-02	3.31633E-02	3.31633E-02	3.31633E-02	3.31633E-02	3.31633E-02	3.31633E-02	3.31633E-02	3.06123E-02	3.31633E-02	3.31633E-02	3.82653E-02	4.33673E-02	3.82653E-02	3.82653E-02	4.33673E-02	4.33673E-02	3.82653E-02	4.59184E-02	4.59184E-02	4.59184E-02	4.84694E-02	4.08163E-02	4.08163E-02	4.08163E-02	0.00000E+00	2.80612E-02	2.55102E-03	2.55102E-03	0.00000E+00	3.31633E-02	3.31633E-02
Gus11_LovecBG	4.08163E-02	3.82653E-02	2.55102E-02	2.80612E-02	3.06123E-02	1.27551E-02	2.29592E-02	2.29592E-02	2.04082E-02	2.29592E-02	2.04082E-02	2.04082E-02	2.29592E-02	2.04082E-02	2.04082E-02	2.04082E-02	2.04082E-02	2.04082E-02	3.06123E-02	2.55102E-02	2.55102E-02	2.55102E-02	3.06123E-02	3.06123E-02	2.55102E-02	2.80612E-02	3.06123E-02	2.80612E-02	3.06123E-02	2.29592E-02	2.29592E-02	2.55102E-02	2.80612E-02	0.00000E+00	3.06123E-02	3.06123E-02	2.80612E-02	2.04082E-02	2.29592E-02
Gve_1_AssalamIR	5.10204E-02	4.33673E-02	3.57143E-02	5.10204E-03	5.10204E-03	3.82653E-02	4.84694E-02	4.84694E-02	3.57143E-02	3.57143E-02	3.57143E-02	3.57143E-02	3.57143E-02	3.57143E-02	3.57143E-02	3.31633E-02	3.57143E-02	3.57143E-02	4.08163E-02	4.59184E-02	4.08163E-02	4.08163E-02	4.59184E-02	4.59184E-02	4.08163E-02	4.84694E-02	5.10204E-02	4.84694E-02	5.10204E-02	4.33673E-02	4.33673E-02	4.33673E-02	2.55102E-03	3.06123E-02	0.00000E+00	2.55102E-03	2.55102E-03	3.57143E-02	3.57143E-02
Gve_2_VazIR	5.10204E-02	4.33673E-02	3.57143E-02	5.10204E-03	5.10204E-03	3.82653E-02	4.84694E-02	4.84694E-02	3.57143E-02	3.57143E-02	3.57143E-02	3.57143E-02	3.57143E-02	3.57143E-02	3.57143E-02	3.06123E-02	3.57143E-02	3.57143E-02	4.08163E-02	4.59184E-02	4.08163E-02	4.08163E-02	4.59184E-02	4.59184E-02	4.08163E-02	4.84694E-02	5.10204E-02	4.84694E-02	5.10204E-02	4.33673E-02	4.33673E-02	4.33673E-02	2.55102E-03	3.06123E-02	2.55102E-03	0.00000E+00	0.00000E+00	3.57143E-02	3.57143E-02
Gve_3_SirinRudIR	4.84694E-02	4.08163E-02	3.31633E-02	2.55102E-03	2.55102E-03	3.57143E-02	4.59184E-02	4.59184E-02	3.31633E-02	3.31633E-02	3.31633E-02	3.31633E-02	3.31633E-02	3.31633E-02	3.31633E-02	3.06123E-02	3.31633E-02	3.31633E-02	3.82653E-02	4.33673E-02	3.82653E-02	3.82653E-02	4.33673E-02	4.33673E-02	3.82653E-02	4.59184E-02	4.84694E-02	4.59184E-02	4.84694E-02	4.08163E-02	4.08163E-02	4.08163E-02	0.00000E+00	2.80612E-02	2.55102E-03	0.00000E+00	0.00000E+00	3.31633E-02	3.31633E-02
Gxx_3_GdlNesqueF	5.10204E-02	4.59184E-02	2.55102E-02	3.57143E-02	3.57143E-02	1.27551E-02	2.29592E-02	2.29592E-02	0.00000E+00	2.55102E-03	0.00000E+00	0.00000E+00	2.55102E-03	0.00000E+00	0.00000E+00	0.00000E+00	0.00000E+00	0.00000E+00	3.06123E-02	3.06123E-02	2.04082E-02	1.53061E-02	2.04082E-02	2.55102E-02	2.04082E-02	3.82653E-02	4.08163E-02	3.82653E-02	4.08163E-02	2.80612E-02	2.29592E-02	3.06123E-02	3.31633E-02	2.04082E-02	3.57143E-02	3.57143E-02	3.31633E-02	0.00000E+00	2.55102E-03
Gxx_5_GdTarnF	5.10204E-02	4.59184E-02	2.80612E-02	3.57143E-02	3.57143E-02	1.53061E-02	2.55102E-02	2.55102E-02	2.55102E-03	0.00000E+00	2.55102E-03	2.55102E-03	0.00000E+00	2.55102E-03	0.00000E+00	0.00000E+00	2.55102E-03	0.00000E+00	3.31633E-02	3.06123E-02	2.80612E-02	2.29592E-02	2.29592E-02	2.29592E-02	2.80612E-02	4.08163E-02	4.33673E-02	4.08163E-02	4.33673E-02	2.80612E-02	2.55102E-02	3.06123E-02	3.31633E-02	2.29592E-02	3.57143E-02	3.57143E-02	3.31633E-02	2.55102E-03	0.00000E+00
