# Supplementary material for: General functions to transform associate data to host data, and their use in phylogenetic inference from sequences with intra-individual variability
Source: BMC Evol Biol. 2008 Mar 18;8:86. doi: 10.1186/1471-2148-8-86 (PMC2291458; doi:10.1186/1471-2148-8-86)
Supplement: Additional file 1 — Distance matrices and quality statistics. This contains all sequence alignments in NEXUS format, all intermediary generated associate distance or host character data (depending on the transformation formula used; see Fig. 1) and all final distance matrices obtained, together with their Delta values. A readme file that describes the contents of each file in the archive is included. [file 1471-2148-8-86-S1.zip › Goeker_Grimm_Supp_Mat_1/Acer_g1_m3.p.dlt]

Filename:          Acer_g1_m3.p.dst
Matrix_number:      1
Quartets_examined:  82251
Fraction_examined:  1.00000E+00
Sum_of_squares:     1.08355E+00
Maximum_distance:   6.23583E-02
Delta_value:        2.18361E-01
Epsilon_value:      2.18361E-01
Non_additivity:     1.35343E+00
Additivity:         7.84201E+00
Squared_R_Q_diff.:  7.39890E+00
Absolute_mean_Q:    2.66694E-03
Rescaled_mean_Q:    4.27680E-02
Q_per_sqrt_SS:      2.10732E+02
Absolute_mean_R:    2.26407E-02
Rescaled_mean_R:    3.63074E-01
R_per_sqrt_SS:      1.78899E+03

Taxon	QE	DV	EV	AMQ	RMQ	AMR	RMR
Gcm_0_MorArb	 8436	 2.03336E-01	 2.03336E-01	 2.33465E-03	 3.74392E-02	 2.22833E-02	 3.57343E-01
Gga_1_ShenHubei	 8436	 1.96306E-01	 1.96306E-01	 2.37231E-03	 3.80432E-02	 2.27225E-02	 3.64386E-01
Ggd_1_EmCynUtah	 8436	 2.69704E-01	 2.69704E-01	 2.57205E-03	 4.12463E-02	 1.71687E-02	 2.75324E-01
Ghd_1_cvBreslau	 8436	 1.99391E-01	 1.99391E-01	 4.31119E-03	 6.91358E-02	 2.93684E-02	 4.70962E-01
Ghd_2_CGreece	 8436	 1.99686E-01	 1.99686E-01	 2.42387E-03	 3.88701E-02	 2.57856E-02	 4.13507E-01
Ghy_1_Iran	 8436	 2.35577E-01	 2.35577E-01	 2.98787E-03	 4.79145E-02	 1.85108E-02	 2.96846E-01
Gib_1_AlpadGEO	 8436	 2.18389E-01	 2.18389E-01	 3.02314E-03	 4.84801E-02	 2.09483E-02	 3.35934E-01
Gib_2_VashlGEO	 8436	 2.08238E-01	 2.08238E-01	 2.88344E-03	 4.62399E-02	 2.07862E-02	 3.33335E-01
Gms11_VdLlobrE	 8436	 1.98155E-01	 1.98155E-01	 1.97466E-03	 3.16664E-02	 2.06738E-02	 3.31532E-01
Gms13_GdlJonteF	 8436	 2.03943E-01	 2.03943E-01	 2.19206E-03	 3.51527E-02	 2.10138E-02	 3.36985E-01
Gms17_GdlNesqueF	 8436	 1.82738E-01	 1.82738E-01	 1.81740E-03	 2.91444E-02	 2.06455E-02	 3.31078E-01
Gms19_xxxF	 8436	 1.92276E-01	 1.92276E-01	 1.82829E-03	 2.93191E-02	 2.04765E-02	 3.28369E-01
Gms21_GordesF	 8436	 1.98812E-01	 1.98812E-01	 2.05511E-03	 3.29564E-02	 2.08823E-02	 3.34876E-01
Gms_4_BdlHerreriaE	 8436	 1.96242E-01	 1.96242E-01	 1.91777E-03	 3.07541E-02	 2.04081E-02	 3.27272E-01
Gms_6_VdCeleF	 8436	 1.93892E-01	 1.93892E-01	 1.83924E-03	 2.94948E-02	 2.07702E-02	 3.33079E-01
Gms_7_VdCeleF	 8436	 2.33852E-01	 2.33852E-01	 2.31767E-03	 3.71670E-02	 2.02654E-02	 3.24984E-01
Gms_8_VdCeleF	 8436	 1.86295E-01	 1.86295E-01	 1.83723E-03	 2.94625E-02	 2.07580E-02	 3.32883E-01
Gms_9_VdCeleF	 8436	 2.03695E-01	 2.03695E-01	 1.92501E-03	 3.08701E-02	 2.08531E-02	 3.34408E-01
Gni_A_AlbanyNY	 8436	 3.08532E-01	 3.08532E-01	 3.41328E-03	 5.47365E-02	 1.81706E-02	 2.91391E-01
Gof_1_Cyprus	 8436	 2.30463E-01	 2.30463E-01	 2.94891E-03	 4.72898E-02	 2.28653E-02	 3.66676E-01
Gof_2_Syria_opGT	 8436	 2.18206E-01	 2.18206E-01	 3.99216E-03	 6.40197E-02	 2.58344E-02	 4.14289E-01
Gop13_GdTarnF	 8436	 2.51807E-01	 2.51807E-01	 3.40497E-03	 5.46034E-02	 2.49486E-02	 4.00085E-01
Gop14_VdLotF	 8436	 2.36430E-01	 2.36430E-01	 3.39281E-03	 5.44083E-02	 2.55608E-02	 4.09902E-01
Got_1_BGTue	 8436	 2.28814E-01	 2.28814E-01	 3.18477E-03	 5.10722E-02	 2.52335E-02	 4.04653E-01
Got_2_AetnaSicily	 8436	 2.41691E-01	 2.41691E-01	 3.06117E-03	 4.90900E-02	 2.40710E-02	 3.86011E-01
Gpp24_cultTue	 8436	 2.19721E-01	 2.19721E-01	 2.66178E-03	 4.26852E-02	 2.59079E-02	 4.15468E-01
Gpp26_MuehltL	 8436	 2.20034E-01	 2.20034E-01	 2.69235E-03	 4.31755E-02	 2.59928E-02	 4.16830E-01
Gpp30_LdAydatF	 8436	 2.17987E-01	 2.17987E-01	 2.78187E-03	 4.46111E-02	 2.60017E-02	 4.16972E-01
Gpp40_VdHeraultF	 8436	 2.18988E-01	 2.18988E-01	 2.66765E-03	 4.27794E-02	 2.59346E-02	 4.15897E-01
Gsv4a_DiktiCrete	 8436	 2.30349E-01	 2.30349E-01	 2.91053E-03	 4.66743E-02	 2.27068E-02	 3.64135E-01
Gsv4b_DiktiCrete	 8436	 2.07011E-01	 2.07011E-01	 3.45513E-03	 5.54077E-02	 2.22386E-02	 3.56627E-01
Gsv_2_VrissesCrete	 8436	 2.43521E-01	 2.43521E-01	 3.08269E-03	 4.94351E-02	 2.27096E-02	 3.64179E-01
Gtv_1_Georgia	 8436	 1.96479E-01	 1.96479E-01	 2.44706E-03	 3.92419E-02	 2.57474E-02	 4.12895E-01
Gus11_LovecBG	 8436	 2.95598E-01	 2.95598E-01	 2.86505E-03	 4.59450E-02	 1.71801E-02	 2.75506E-01
Gve_1_AssalamIR	 8436	 1.93137E-01	 1.93137E-01	 2.42813E-03	 3.89384E-02	 2.59941E-02	 4.16850E-01
Gve_2_VazIR	 8436	 1.91818E-01	 1.91818E-01	 2.40216E-03	 3.85219E-02	 2.59776E-02	 4.16586E-01
Gve_3_SirinRudIR	 8436	 1.96166E-01	 1.96166E-01	 2.40992E-03	 3.86464E-02	 2.58785E-02	 4.14997E-01
Gxx_3_GdlNesqueF	 8436	 2.08598E-01	 2.08598E-01	 2.40756E-03	 3.86085E-02	 1.98557E-02	 3.18413E-01
Gxx_5_GdTarnF	 8436	 2.40253E-01	 2.40253E-01	 2.78571E-03	 4.46727E-02	 1.98625E-02	 3.18522E-01
