# Supplementary material for: General functions to transform associate data to host data, and their use in phylogenetic inference from sequences with intra-individual variability
Source: BMC Evol Biol. 2008 Mar 18;8:86. doi: 10.1186/1471-2148-8-86 (PMC2291458; doi:10.1186/1471-2148-8-86)
Supplement: Additional file 1 — Distance matrices and quality statistics. This contains all sequence alignments in NEXUS format, all intermediary generated associate distance or host character data (depending on the transformation formula used; see Fig. 1) and all final distance matrices obtained, together with their Delta values. A readme file that describes the contents of each file in the archive is included. [file 1471-2148-8-86-S1.zip › Goeker_Grimm_Supp_Mat_1/Acer_g1_m3.s.dlt]

Filename:          Acer_g1_m3.s.dst
Matrix_number:      1
Quartets_examined:  82251
Fraction_examined:  1.00000E+00
Sum_of_squares:     4.75400E+03
Maximum_distance:   7.00000E+00
Delta_value:        0.00000E+00
Epsilon_value:      3.15717E-01
Non_additivity:     0.00000E+00
Additivity:         1.18752E+01
Squared_R_Q_diff.:  1.18752E+01
Absolute_mean_Q:    0.00000E+00
Rescaled_mean_Q:    0.00000E+00
Q_per_sqrt_SS:      0.00000E+00
Absolute_mean_R:    2.08746E+00
Rescaled_mean_R:    2.98209E-01
R_per_sqrt_SS:      2.49018E+03

Taxon	QE	DV	EV	AMQ	RMQ	AMR	RMR
Gcm_0_MorArb	 8436	 0.00000E+00	 2.97534E-01	 0.00000E+00	 0.00000E+00	 1.78236E+00	 2.54623E-01
Gga_1_ShenHubei	 8436	 0.00000E+00	 2.51304E-01	 0.00000E+00	 0.00000E+00	 2.32646E+00	 3.32351E-01
Ggd_1_EmCynUtah	 8436	 0.00000E+00	 3.31911E-01	 0.00000E+00	 0.00000E+00	 2.09175E+00	 2.98821E-01
Ghd_1_cvBreslau	 8436	 0.00000E+00	 3.31911E-01	 0.00000E+00	 0.00000E+00	 2.09175E+00	 2.98821E-01
Ghd_2_CGreece	 8436	 0.00000E+00	 2.97534E-01	 0.00000E+00	 0.00000E+00	 1.78236E+00	 2.54623E-01
Ghy_1_Iran	 8436	 0.00000E+00	 4.08843E-01	 0.00000E+00	 0.00000E+00	 1.58321E+00	 2.26174E-01
Gib_1_AlpadGEO	 8436	 0.00000E+00	 4.08843E-01	 0.00000E+00	 0.00000E+00	 1.58321E+00	 2.26174E-01
Gib_2_VashlGEO	 8436	 0.00000E+00	 3.31911E-01	 0.00000E+00	 0.00000E+00	 2.09175E+00	 2.98821E-01
Gms11_VdLlobrE	 8436	 0.00000E+00	 3.31911E-01	 0.00000E+00	 0.00000E+00	 2.09175E+00	 2.98821E-01
Gms13_GdlJonteF	 8436	 0.00000E+00	 2.51304E-01	 0.00000E+00	 0.00000E+00	 2.32646E+00	 3.32351E-01
Gms17_GdlNesqueF	 8436	 0.00000E+00	 4.08843E-01	 0.00000E+00	 0.00000E+00	 1.58321E+00	 2.26174E-01
Gms19_xxxF	 8436	 0.00000E+00	 3.31911E-01	 0.00000E+00	 0.00000E+00	 2.09175E+00	 2.98821E-01
Gms21_GordesF	 8436	 0.00000E+00	 2.97534E-01	 0.00000E+00	 0.00000E+00	 1.78236E+00	 2.54623E-01
Gms_4_BdlHerreriaE	 8436	 0.00000E+00	 3.31911E-01	 0.00000E+00	 0.00000E+00	 2.09175E+00	 2.98821E-01
Gms_6_VdCeleF	 8436	 0.00000E+00	 4.08843E-01	 0.00000E+00	 0.00000E+00	 1.58321E+00	 2.26174E-01
Gms_7_VdCeleF	 8436	 0.00000E+00	 2.51304E-01	 0.00000E+00	 0.00000E+00	 2.32646E+00	 3.32351E-01
Gms_8_VdCeleF	 8436	 0.00000E+00	 2.97534E-01	 0.00000E+00	 0.00000E+00	 1.78236E+00	 2.54623E-01
Gms_9_VdCeleF	 8436	 0.00000E+00	 2.97534E-01	 0.00000E+00	 0.00000E+00	 1.78236E+00	 2.54623E-01
Gni_A_AlbanyNY	 8436	 0.00000E+00	 4.08843E-01	 0.00000E+00	 0.00000E+00	 1.58321E+00	 2.26174E-01
Gof_1_Cyprus	 8436	 0.00000E+00	 4.08843E-01	 0.00000E+00	 0.00000E+00	 1.58321E+00	 2.26174E-01
Gof_2_Syria_opGT	 8436	 0.00000E+00	 3.31911E-01	 0.00000E+00	 0.00000E+00	 2.09175E+00	 2.98821E-01
Gop13_GdTarnF	 8436	 0.00000E+00	 2.07918E-01	 0.00000E+00	 0.00000E+00	 2.83855E+00	 4.05507E-01
Gop14_VdLotF	 8436	 0.00000E+00	 3.31911E-01	 0.00000E+00	 0.00000E+00	 2.09175E+00	 2.98821E-01
Got_1_BGTue	 8436	 0.00000E+00	 3.31911E-01	 0.00000E+00	 0.00000E+00	 2.09175E+00	 2.98821E-01
Got_2_AetnaSicily	 8436	 0.00000E+00	 4.08843E-01	 0.00000E+00	 0.00000E+00	 1.58321E+00	 2.26174E-01
Gpp24_cultTue	 8436	 0.00000E+00	 3.31911E-01	 0.00000E+00	 0.00000E+00	 2.09175E+00	 2.98821E-01
Gpp26_MuehltL	 8436	 0.00000E+00	 3.31911E-01	 0.00000E+00	 0.00000E+00	 2.09175E+00	 2.98821E-01
Gpp30_LdAydatF	 8436	 0.00000E+00	 2.51304E-01	 0.00000E+00	 0.00000E+00	 2.32646E+00	 3.32351E-01
Gpp40_VdHeraultF	 8436	 0.00000E+00	 3.31911E-01	 0.00000E+00	 0.00000E+00	 2.09175E+00	 2.98821E-01
Gsv4a_DiktiCrete	 8436	 0.00000E+00	 4.08843E-01	 0.00000E+00	 0.00000E+00	 1.58321E+00	 2.26174E-01
Gsv4b_DiktiCrete	 8436	 0.00000E+00	 1.92034E-01	 0.00000E+00	 0.00000E+00	 3.26174E+00	 4.65962E-01
Gsv_2_VrissesCrete	 8436	 0.00000E+00	 4.08843E-01	 0.00000E+00	 0.00000E+00	 1.58321E+00	 2.26174E-01
Gtv_1_Georgia	 8436	 0.00000E+00	 2.07918E-01	 0.00000E+00	 0.00000E+00	 2.83855E+00	 4.05507E-01
Gus11_LovecBG	 8436	 0.00000E+00	 4.08843E-01	 0.00000E+00	 0.00000E+00	 1.58321E+00	 2.26174E-01
Gve_1_AssalamIR	 8436	 0.00000E+00	 2.51304E-01	 0.00000E+00	 0.00000E+00	 2.32646E+00	 3.32351E-01
Gve_2_VazIR	 8436	 0.00000E+00	 1.92034E-01	 0.00000E+00	 0.00000E+00	 3.11238E+00	 4.44625E-01
Gve_3_SirinRudIR	 8436	 0.00000E+00	 2.97534E-01	 0.00000E+00	 0.00000E+00	 1.78236E+00	 2.54623E-01
Gxx_3_GdlNesqueF	 8436	 0.00000E+00	 1.92034E-01	 0.00000E+00	 0.00000E+00	 3.26174E+00	 4.65962E-01
Gxx_5_GdTarnF	 8436	 0.00000E+00	 2.07918E-01	 0.00000E+00	 0.00000E+00	 2.83855E+00	 4.05507E-01
