# Supplementary material for: General functions to transform associate data to host data, and their use in phylogenetic inference from sequences with intra-individual variability
Source: BMC Evol Biol. 2008 Mar 18;8:86. doi: 10.1186/1471-2148-8-86 (PMC2291458; doi:10.1186/1471-2148-8-86)
Supplement: Additional file 1 — Distance matrices and quality statistics. This contains all sequence alignments in NEXUS format, all intermediary generated associate distance or host character data (depending on the transformation formula used; see Fig. 1) and all final distance matrices obtained, together with their Delta values. A readme file that describes the contents of each file in the archive is included. [file 1471-2148-8-86-S1.zip › Goeker_Grimm_Supp_Mat_1/Acer_g1_m3.v.dlt]

Filename:          Acer_g1_m3.v.dst
Matrix_number:      1
Quartets_examined:  82251
Fraction_examined:  1.00000E+00
Sum_of_squares:     1.09209E+00
Maximum_distance:   6.63265E-02
Delta_value:        1.96072E-01
Epsilon_value:      2.05251E-01
Non_additivity:     9.73154E-01
Additivity:         7.74628E+00
Squared_R_Q_diff.:  7.51493E+00
Absolute_mean_Q:    1.95633E-03
Rescaled_mean_Q:    2.94955E-02
Q_per_sqrt_SS:      1.53976E+02
Absolute_mean_R:    2.20554E-02
Rescaled_mean_R:    3.32528E-01
R_per_sqrt_SS:      1.73591E+03

Taxon	QE	DV	EV	AMQ	RMQ	AMR	RMR
Gcm_0_MorArb	 8436	 1.93639E-01	 2.00278E-01	 1.97317E-03	 2.97493E-02	 2.21695E-02	 3.34248E-01
Gga_1_ShenHubei	 8436	 2.05860E-01	 2.14632E-01	 2.12618E-03	 3.20562E-02	 2.24129E-02	 3.37918E-01
Ggd_1_EmCynUtah	 8436	 2.79862E-01	 2.86144E-01	 2.43795E-03	 3.67568E-02	 1.73114E-02	 2.61002E-01
Ghd_1_cvBreslau	 8436	 1.86349E-01	 1.93817E-01	 1.71280E-03	 2.58238E-02	 2.59610E-02	 3.91412E-01
Ghd_2_CGreece	 8436	 1.86349E-01	 1.93817E-01	 1.71280E-03	 2.58238E-02	 2.59610E-02	 3.91412E-01
Ghy_1_Iran	 8436	 2.49587E-01	 2.53143E-01	 2.95260E-03	 4.45161E-02	 1.80620E-02	 2.72319E-01
Gib_1_AlpadGEO	 8436	 2.22596E-01	 2.30419E-01	 2.93268E-03	 4.42158E-02	 2.04978E-02	 3.09043E-01
Gib_2_VashlGEO	 8436	 1.95859E-01	 1.99889E-01	 2.53774E-03	 3.82614E-02	 2.02931E-02	 3.05958E-01
Gms11_VdLlobrE	 8436	 1.87787E-01	 1.88972E-01	 2.04967E-03	 3.09028E-02	 2.05346E-02	 3.09598E-01
Gms13_GdlJonteF	 8436	 1.55172E-01	 1.71412E-01	 1.61875E-03	 2.44058E-02	 2.05003E-02	 3.09081E-01
Gms17_GdlNesqueF	 8436	 1.33413E-01	 1.56647E-01	 1.30183E-03	 1.96276E-02	 2.01094E-02	 3.03187E-01
Gms19_xxxF	 8436	 1.62292E-01	 1.65611E-01	 1.27643E-03	 1.92447E-02	 1.97892E-02	 2.98360E-01
Gms21_GordesF	 8436	 1.55172E-01	 1.71412E-01	 1.61875E-03	 2.44058E-02	 2.05003E-02	 3.09081E-01
Gms_4_BdlHerreriaE	 8436	 1.42808E-01	 1.66635E-01	 1.27643E-03	 1.92447E-02	 1.97892E-02	 2.98360E-01
Gms_6_VdCeleF	 8436	 1.43460E-01	 1.71080E-01	 1.33449E-03	 2.01200E-02	 2.03098E-02	 3.06209E-01
Gms_7_VdCeleF	 8436	 1.33413E-01	 1.56647E-01	 1.30183E-03	 1.96276E-02	 2.01094E-02	 3.03187E-01
Gms_8_VdCeleF	 8436	 1.43992E-01	 1.45888E-01	 1.30334E-03	 1.96504E-02	 2.04608E-02	 3.08486E-01
Gms_9_VdCeleF	 8436	 1.55172E-01	 1.71412E-01	 1.61875E-03	 2.44058E-02	 2.05003E-02	 3.09081E-01
Gni_A_AlbanyNY	 8436	 3.14058E-01	 3.15954E-01	 3.24405E-03	 4.89104E-02	 1.83585E-02	 2.76790E-01
Gof_1_Cyprus	 8436	 1.98642E-01	 2.02435E-01	 1.98133E-03	 2.98724E-02	 2.26431E-02	 3.41389E-01
Gof_2_Syria_opGT	 8436	 1.98642E-01	 2.02435E-01	 1.98133E-03	 2.98724E-02	 2.26431E-02	 3.41389E-01
Gop13_GdTarnF	 8436	 2.18341E-01	 2.21898E-01	 2.48845E-03	 3.75181E-02	 2.47555E-02	 3.73237E-01
Gop14_VdLotF	 8436	 2.19379E-01	 2.25780E-01	 2.48845E-03	 3.75182E-02	 2.54540E-02	 3.83768E-01
Got_1_BGTue	 8436	 2.28066E-01	 2.33281E-01	 2.29976E-03	 3.46733E-02	 2.35179E-02	 3.54578E-01
Got_2_AetnaSicily	 8436	 2.22884E-01	 2.35331E-01	 2.29976E-03	 3.46733E-02	 2.35179E-02	 3.54578E-01
Gpp24_cultTue	 8436	 2.14592E-01	 2.20993E-01	 1.90331E-03	 2.86961E-02	 2.49322E-02	 3.75902E-01
Gpp26_MuehltL	 8436	 2.17010E-01	 2.22700E-01	 1.90331E-03	 2.86961E-02	 2.49322E-02	 3.75902E-01
Gpp30_LdAydatF	 8436	 2.14592E-01	 2.20993E-01	 1.90331E-03	 2.86961E-02	 2.49322E-02	 3.75902E-01
Gpp40_VdHeraultF	 8436	 2.17010E-01	 2.22700E-01	 1.90331E-03	 2.86961E-02	 2.49322E-02	 3.75902E-01
Gsv4a_DiktiCrete	 8436	 1.98236E-01	 2.04755E-01	 1.98314E-03	 2.98997E-02	 2.24508E-02	 3.38489E-01
Gsv4b_DiktiCrete	 8436	 1.95911E-01	 2.00297E-01	 2.51414E-03	 3.79055E-02	 1.99195E-02	 3.00325E-01
Gsv_2_VrissesCrete	 8436	 2.09562E-01	 2.12881E-01	 2.20449E-03	 3.32370E-02	 2.24973E-02	 3.39190E-01
Gtv_1_Georgia	 8436	 1.93225E-01	 2.04960E-01	 1.71280E-03	 2.58238E-02	 2.55800E-02	 3.85668E-01
Gus11_LovecBG	 8436	 2.82926E-01	 2.87075E-01	 2.38050E-03	 3.58907E-02	 1.66612E-02	 2.51200E-01
Gve_1_AssalamIR	 8436	 1.89875E-01	 1.94735E-01	 1.71280E-03	 2.58238E-02	 2.55800E-02	 3.85668E-01
Gve_2_VazIR	 8436	 1.93225E-01	 2.04960E-01	 1.71280E-03	 2.58238E-02	 2.55800E-02	 3.85668E-01
Gve_3_SirinRudIR	 8436	 1.89875E-01	 1.94735E-01	 1.71280E-03	 2.58238E-02	 2.55800E-02	 3.85668E-01
Gxx_3_GdlNesqueF	 8436	 1.42808E-01	 1.66635E-01	 1.27643E-03	 1.92447E-02	 1.97892E-02	 2.98360E-01
Gxx_5_GdTarnF	 8436	 1.55172E-01	 1.71412E-01	 1.61875E-03	 2.44058E-02	 2.05003E-02	 3.09081E-01
