# Supplementary material for: General functions to transform associate data to host data, and their use in phylogenetic inference from sequences with intra-individual variability
Source: BMC Evol Biol. 2008 Mar 18;8:86. doi: 10.1186/1471-2148-8-86 (PMC2291458; doi:10.1186/1471-2148-8-86)
Supplement: Additional file 1 — Distance matrices and quality statistics. This contains all sequence alignments in NEXUS format, all intermediary generated associate distance or host character data (depending on the transformation formula used; see Fig. 1) and all final distance matrices obtained, together with their Delta values. A readme file that describes the contents of each file in the archive is included. [file 1471-2148-8-86-S1.zip › Goeker_Grimm_Supp_Mat_1/Acer_g1_m4.c.dlt]

Filename:          Acer_g1_m4.c.dst
Matrix_number:      1
Quartets_examined:  17550
Fraction_examined:  1.00000E+00
Sum_of_squares:     3.65473E-01
Maximum_distance:   6.12245E-02
Delta_value:        2.12154E-01
Epsilon_value:      2.42240E-01
Non_additivity:     9.61470E-01
Additivity:         5.81293E+00
Squared_R_Q_diff.:  5.52367E+00
Absolute_mean_Q:    2.53440E-03
Rescaled_mean_Q:    4.13952E-02
Q_per_sqrt_SS:      7.35742E+01
Absolute_mean_R:    2.10975E-02
Rescaled_mean_R:    3.44593E-01
R_per_sqrt_SS:      6.12465E+02

Taxon	QE	DV	EV	AMQ	RMQ	AMR	RMR
Gcm_0_MorArb	 2600	 1.76276E-01	 1.84738E-01	 2.27435E-03	 3.71477E-02	 2.43259E-02	 3.97323E-01
Gga_1_ShenHubei	 2600	 1.82845E-01	 1.89383E-01	 2.29103E-03	 3.74202E-02	 2.41590E-02	 3.94598E-01
Ghd_2_CGreece	 2600	 1.57377E-01	 1.93916E-01	 1.78572E-03	 2.91667E-02	 2.60095E-02	 4.24821E-01
Ghy_1_Iran	 2600	 2.61586E-01	 2.70817E-01	 3.12993E-03	 5.11222E-02	 1.76804E-02	 2.88780E-01
Gib_1_AlpadGEO	 2600	 2.43502E-01	 2.53887E-01	 3.21821E-03	 5.25642E-02	 1.91816E-02	 3.13299E-01
Gms13_GdlJonteF	 2600	 2.22047E-01	 2.42047E-01	 2.51964E-03	 4.11541E-02	 2.00922E-02	 3.28172E-01
Gms17_GdlNesqueF	 2600	 1.66403E-01	 2.41787E-01	 1.89855E-03	 3.10097E-02	 1.94004E-02	 3.16874E-01
Gms21_GordesF	 2600	 1.65789E-01	 2.51174E-01	 1.90052E-03	 3.10418E-02	 1.96516E-02	 3.20976E-01
Gms_6_VdCeleF	 2600	 1.65789E-01	 2.51174E-01	 1.90052E-03	 3.10418E-02	 1.96516E-02	 3.20976E-01
Gms_7_VdCeleF	 2600	 1.74168E-01	 2.52629E-01	 2.02120E-03	 3.30129E-02	 1.94691E-02	 3.17995E-01
Gms_8_VdCeleF	 2600	 1.68800E-01	 2.43415E-01	 1.92112E-03	 3.13783E-02	 1.93543E-02	 3.16120E-01
Gms_9_VdCeleF	 2600	 1.68702E-01	 2.53318E-01	 1.92014E-03	 3.13623E-02	 1.95996E-02	 3.20127E-01
Gni_A_AlbanyNY	 2600	 2.55850E-01	 2.66619E-01	 2.91897E-03	 4.76765E-02	 1.85272E-02	 3.02610E-01
Gof_1_Cyprus	 2600	 1.95756E-01	 2.04987E-01	 2.28612E-03	 3.73400E-02	 2.22654E-02	 3.63668E-01
Gop13_GdTarnF	 2600	 2.93071E-01	 3.03071E-01	 4.02473E-03	 6.57372E-02	 2.15276E-02	 3.51618E-01
Got_2_AetnaSicily	 2600	 2.96706E-01	 3.10552E-01	 3.49395E-03	 5.70678E-02	 2.03483E-02	 3.32356E-01
Gpp30_LdAydatF	 2600	 2.87190E-01	 2.93344E-01	 2.89641E-03	 4.73080E-02	 1.64864E-02	 2.69278E-01
Gsv4a_DiktiCrete	 2600	 1.99081E-01	 2.09850E-01	 2.39994E-03	 3.91991E-02	 2.25461E-02	 3.68252E-01
Gsv4b_DiktiCrete	 2600	 2.22736E-01	 2.37736E-01	 3.54496E-03	 5.79010E-02	 2.11333E-02	 3.45177E-01
Gsv_2_VrissesCrete	 2600	 2.14885E-01	 2.24115E-01	 2.61286E-03	 4.26767E-02	 2.25774E-02	 3.68765E-01
Gtv_1_Georgia	 2600	 1.57377E-01	 1.93916E-01	 1.78572E-03	 2.91667E-02	 2.60095E-02	 4.24822E-01
Gus11_LovecBG	 2600	 3.15787E-01	 3.25403E-01	 3.07596E-03	 5.02407E-02	 1.66630E-02	 2.72162E-01
Gve_1_AssalamIR	 2600	 1.57377E-01	 1.93916E-01	 1.78572E-03	 2.91667E-02	 2.60095E-02	 4.24822E-01
Gve_2_VazIR	 2600	 1.54292E-01	 1.66215E-01	 1.77199E-03	 2.89425E-02	 2.54228E-02	 4.15239E-01
Gve_3_SirinRudIR	 2600	 1.54194E-01	 1.90348E-01	 1.77198E-03	 2.89424E-02	 2.60380E-02	 4.25287E-01
Gxx_3_GdlNesqueF	 2600	 2.64799E-01	 2.80568E-01	 3.35756E-03	 5.48401E-02	 1.74940E-02	 2.85735E-01
Gxx_5_GdTarnF	 2600	 3.05830E-01	 3.11599E-01	 3.92271E-03	 6.40710E-02	 1.80092E-02	 2.94150E-01
