# Supplementary material for: General functions to transform associate data to host data, and their use in phylogenetic inference from sequences with intra-individual variability
Source: BMC Evol Biol. 2008 Mar 18;8:86. doi: 10.1186/1471-2148-8-86 (PMC2291458; doi:10.1186/1471-2148-8-86)
Supplement: Additional file 1 — Distance matrices and quality statistics. This contains all sequence alignments in NEXUS format, all intermediary generated associate distance or host character data (depending on the transformation formula used; see Fig. 1) and all final distance matrices obtained, together with their Delta values. A readme file that describes the contents of each file in the archive is included. [file 1471-2148-8-86-S1.zip › Goeker_Grimm_Supp_Mat_1/Acer_g1_m4.c.dst]

27
Gcm_0_MorArb	0	0.00765306	0.0484694	0.0484694	0.0561224	0.0510204	0.0510204	0.0510204	0.0510204	0.0484694	0.0510204	0.0510204	0.0229592	0.0612245	0.0586735	0.0561224	0.0561224	0.0561224	0.0484694	0.0612245	0.0484694	0.0408163	0.0484694	0.0459184	0.0484694	0.0433673	0.0510204
Gga_1_ShenHubei	0.00765306	0	0.0459184	0.0484694	0.0561224	0.0484694	0.0484694	0.0484694	0.0484694	0.0459184	0.0484694	0.0484694	0.0229592	0.0586735	0.0561224	0.0561224	0.0561224	0.0535714	0.0484694	0.0586735	0.0459184	0.0382653	0.0459184	0.0433673	0.0459184	0.0408163	0.0484694
Ghd_2_CGreece	0.0484694	0.0459184	0	0.0357143	0.0433673	0.0331633	0.0331633	0.0331633	0.0331633	0.0331633	0.0331633	0.0331633	0.0153061	0.0433673	0.0433673	0.0382653	0.0433673	0.0408163	0.0331633	0.0408163	0	0.0280612	0	0	0	0.0255102	0.0331633
Ghy_1_Iran	0.0484694	0.0484694	0.0357143	0	0.0102041	0.0153061	0.0127551	0.0127551	0.0127551	0.0127551	0.0127551	0.0127551	0.0127551	0.0331633	0.0331633	0.0280612	0.0306123	0.0306123	0.0102041	0.0331633	0.0357143	0.0127551	0.0357143	0.0331633	0.0357143	0.0102041	0.0153061
Gib_1_AlpadGEO	0.0561224	0.0561224	0.0433673	0.0102041	0	0.0229592	0.0204082	0.0204082	0.0204082	0.0204082	0.0204082	0.0204082	0.0204082	0.0408163	0.0433673	0.0382653	0.0408163	0.0382653	0	0.0408163	0.0433673	0.0204082	0.0433673	0.0408163	0.0433673	0.0178571	0.0255102
Gms13_GdlJonteF	0.0510204	0.0484694	0.0331633	0.0153061	0.0229592	0	0.00255102	0	0	0	0.00255102	0	0.0153061	0.0331633	0.0433673	0.0382653	0.0382653	0.0306123	0.0178571	0.0331633	0.0331633	0.0229592	0.0331633	0.0306123	0.0331633	0.00255102	0.00765306
Gms17_GdlNesqueF	0.0510204	0.0484694	0.0331633	0.0127551	0.0204082	0.00255102	0	0	0	0	0	0	0.0127551	0.0306123	0.0408163	0.0357143	0.0357143	0.0280612	0.0153061	0.0306123	0.0331633	0.0204082	0.0331633	0.0306123	0.0331633	0	0.0102041
Gms21_GordesF	0.0510204	0.0484694	0.0331633	0.0127551	0.0204082	0	0	0	0	0	0	0	0.0127551	0.0306123	0.0408163	0.0357143	0.0357143	0.0280612	0.0153061	0.0306123	0.0331633	0.0204082	0.0331633	0.0306123	0.0331633	0	0.00765306
Gms_6_VdCeleF	0.0510204	0.0484694	0.0331633	0.0127551	0.0204082	0	0	0	0	0	0	0	0.0127551	0.0306123	0.0408163	0.0357143	0.0357143	0.0280612	0.0153061	0.0306123	0.0331633	0.0204082	0.0331633	0.0306123	0.0331633	0	0.00765306
Gms_7_VdCeleF	0.0484694	0.0459184	0.0331633	0.0127551	0.0204082	0	0	0	0	0	0	0	0.0127551	0.0306123	0.0408163	0.0357143	0.0331633	0.0280612	0.0153061	0.0306123	0.0331633	0.0204082	0.0331633	0.0306123	0.0331633	0	0.00765306
Gms_8_VdCeleF	0.0510204	0.0484694	0.0331633	0.0127551	0.0204082	0.00255102	0	0	0	0	0	0	0.0127551	0.0306123	0.0408163	0.0357143	0.0331633	0.0280612	0.0153061	0.0306123	0.0331633	0.0204082	0.0331633	0.0306123	0.0331633	0	0.0102041
Gms_9_VdCeleF	0.0510204	0.0484694	0.0331633	0.0127551	0.0204082	0	0	0	0	0	0	0	0.0127551	0.0306123	0.0408163	0.0357143	0.0331633	0.0280612	0.0153061	0.0306123	0.0331633	0.0204082	0.0331633	0.0306123	0.0331633	0	0.00765306
Gni_A_AlbanyNY	0.0229592	0.0229592	0.0153061	0.0127551	0.0204082	0.0153061	0.0127551	0.0127551	0.0127551	0.0127551	0.0127551	0.0127551	0	0.0280612	0.0229592	0.0178571	0.0178571	0.0255102	0.0153061	0.0280612	0.0153061	0.00765306	0.0153061	0.0127551	0.0153061	0.00765306	0.0178571
Gof_1_Cyprus	0.0612245	0.0586735	0.0433673	0.0331633	0.0408163	0.0331633	0.0306123	0.0306123	0.0306123	0.0306123	0.0306123	0.0306123	0.0280612	0	0.0459184	0.0408163	0.0459184	0.00255102	0.0127551	0.00510204	0.0433673	0.0255102	0.0433673	0.0408163	0.0433673	0.0255102	0.0306123
Gop13_GdTarnF	0.0586735	0.0561224	0.0433673	0.0331633	0.0433673	0.0433673	0.0408163	0.0408163	0.0408163	0.0408163	0.0408163	0.0408163	0.0229592	0.0459184	0	0.00765306	0.0408163	0.0433673	0.0331633	0.0459184	0.0433673	0.0306123	0.0433673	0.0408163	0.0433673	0.0204082	0.0204082
Got_2_AetnaSicily	0.0561224	0.0561224	0.0382653	0.0280612	0.0382653	0.0382653	0.0357143	0.0357143	0.0357143	0.0357143	0.0357143	0.0357143	0.0178571	0.0408163	0.00765306	0	0.0408163	0.0382653	0.0280612	0.0408163	0.0382653	0.0255102	0.0382653	0.0357143	0.0382653	0.0178571	0.0255102
Gpp30_LdAydatF	0.0561224	0.0561224	0.0433673	0.0306123	0.0408163	0.0382653	0.0357143	0.0357143	0.0357143	0.0331633	0.0331633	0.0331633	0.0178571	0.0459184	0.0408163	0.0408163	0	0.0433673	0.0331633	0.0459184	0.0433673	0.0255102	0.0433673	0.0382653	0.0408163	0.0255102	0.0331633
Gsv4a_DiktiCrete	0.0561224	0.0535714	0.0408163	0.0306123	0.0382653	0.0306123	0.0280612	0.0280612	0.0280612	0.0280612	0.0280612	0.0280612	0.0255102	0.00255102	0.0433673	0.0382653	0.0433673	0	0.0102041	0	0.0408163	0.0229592	0.0408163	0.0382653	0.0408163	0.0229592	0.0280612
Gsv4b_DiktiCrete	0.0484694	0.0484694	0.0331633	0.0102041	0	0.0178571	0.0153061	0.0153061	0.0153061	0.0153061	0.0153061	0.0153061	0.0153061	0.0127551	0.0331633	0.0280612	0.0331633	0.0102041	0	0.0127551	0.0331633	0.0127551	0.0331633	0.0306123	0.0331633	0.0153061	0.0204082
Gsv_2_VrissesCrete	0.0612245	0.0586735	0.0408163	0.0331633	0.0408163	0.0331633	0.0306123	0.0306123	0.0306123	0.0306123	0.0306123	0.0306123	0.0280612	0.00510204	0.0459184	0.0408163	0.0459184	0	0.0127551	0	0.0408163	0.0255102	0.0408163	0.0382653	0.0408163	0.0255102	0.0306123
Gtv_1_Georgia	0.0484694	0.0459184	0	0.0357143	0.0433673	0.0331633	0.0331633	0.0331633	0.0331633	0.0331633	0.0331633	0.0331633	0.0153061	0.0433673	0.0433673	0.0382653	0.0433673	0.0408163	0.0331633	0.0408163	0	0.0280612	0	0	0	0.0255102	0.0331633
Gus11_LovecBG	0.0408163	0.0382653	0.0280612	0.0127551	0.0204082	0.0229592	0.0204082	0.0204082	0.0204082	0.0204082	0.0204082	0.0204082	0.00765306	0.0255102	0.0306123	0.0255102	0.0255102	0.0229592	0.0127551	0.0255102	0.0280612	0	0.0280612	0.0255102	0.0280612	0.0127551	0.0229592
Gve_1_AssalamIR	0.0484694	0.0459184	0	0.0357143	0.0433673	0.0331633	0.0331633	0.0331633	0.0331633	0.0331633	0.0331633	0.0331633	0.0153061	0.0433673	0.0433673	0.0382653	0.0433673	0.0408163	0.0331633	0.0408163	0	0.0280612	0	0	0	0.0255102	0.0331633
Gve_2_VazIR	0.0459184	0.0433673	0	0.0331633	0.0408163	0.0306123	0.0306123	0.0306123	0.0306123	0.0306123	0.0306123	0.0306123	0.0127551	0.0408163	0.0408163	0.0357143	0.0382653	0.0382653	0.0306123	0.0382653	0	0.0255102	0	0	0	0.0229592	0.0306123
Gve_3_SirinRudIR	0.0484694	0.0459184	0	0.0357143	0.0433673	0.0331633	0.0331633	0.0331633	0.0331633	0.0331633	0.0331633	0.0331633	0.0153061	0.0433673	0.0433673	0.0382653	0.0408163	0.0408163	0.0331633	0.0408163	0	0.0280612	0	0	0	0.0255102	0.0331633
Gxx_3_GdlNesqueF	0.0433673	0.0408163	0.0255102	0.0102041	0.0178571	0.00255102	0	0	0	0	0	0	0.00765306	0.0255102	0.0204082	0.0178571	0.0255102	0.0229592	0.0153061	0.0255102	0.0255102	0.0127551	0.0255102	0.0229592	0.0255102	0	0.0102041
Gxx_5_GdTarnF	0.0510204	0.0484694	0.0331633	0.0153061	0.0255102	0.00765306	0.0102041	0.00765306	0.00765306	0.00765306	0.0102041	0.00765306	0.0178571	0.0306123	0.0204082	0.0255102	0.0331633	0.0280612	0.0204082	0.0306123	0.0331633	0.0229592	0.0331633	0.0306123	0.0331633	0.0102041	0
