# Supplementary material for: General functions to transform associate data to host data, and their use in phylogenetic inference from sequences with intra-individual variability
Source: BMC Evol Biol. 2008 Mar 18;8:86. doi: 10.1186/1471-2148-8-86 (PMC2291458; doi:10.1186/1471-2148-8-86)
Supplement: Additional file 1 — Distance matrices and quality statistics. This contains all sequence alignments in NEXUS format, all intermediary generated associate distance or host character data (depending on the transformation formula used; see Fig. 1) and all final distance matrices obtained, together with their Delta values. A readme file that describes the contents of each file in the archive is included. [file 1471-2148-8-86-S1.zip › Goeker_Grimm_Supp_Mat_1/Acer_g1_m4.e.dlt]

Filename:          Acer_g1_m4.e.dst
Matrix_number:      1
Quartets_examined:  17550
Fraction_examined:  1.00000E+00
Sum_of_squares:     1.41422E+00
Maximum_distance:   1.50779E-01
Delta_value:        2.94482E-01
Epsilon_value:      2.94482E-01
Non_additivity:     3.79053E-01
Additivity:         1.18576E+00
Squared_R_Q_diff.:  9.69032E-01
Absolute_mean_Q:    2.12117E-03
Rescaled_mean_Q:    1.40681E-02
Q_per_sqrt_SS:      3.13037E+01
Absolute_mean_R:    8.27686E-03
Rescaled_mean_R:    5.48940E-02
R_per_sqrt_SS:      1.22148E+02

Taxon	QE	DV	EV	AMQ	RMQ	AMR	RMR
Gcm_0_MorArb	 2600	 2.42838E-01	 2.42838E-01	 1.48601E-03	 9.85554E-03	 7.07328E-03	 4.69116E-02
Gga_1_ShenHubei	 2600	 2.76589E-01	 2.76589E-01	 1.70378E-03	 1.12999E-02	 7.11730E-03	 4.72035E-02
Ghd_2_CGreece	 2600	 3.14985E-01	 3.14985E-01	 1.71483E-03	 1.13732E-02	 6.09052E-03	 4.03937E-02
Ghy_1_Iran	 2600	 2.83811E-01	 2.83811E-01	 1.67796E-03	 1.11286E-02	 6.86599E-03	 4.55368E-02
Gib_1_AlpadGEO	 2600	 3.15031E-01	 3.15031E-01	 2.24252E-03	 1.48729E-02	 7.62700E-03	 5.05840E-02
Gms13_GdlJonteF	 2600	 2.51960E-01	 2.51960E-01	 1.76478E-03	 1.17044E-02	 8.02248E-03	 5.32069E-02
Gms17_GdlNesqueF	 2600	 3.08122E-01	 3.08122E-01	 2.23391E-03	 1.48158E-02	 7.87697E-03	 5.22419E-02
Gms21_GordesF	 2600	 3.07448E-01	 3.07448E-01	 1.89855E-03	 1.25916E-02	 7.33784E-03	 4.86662E-02
Gms_6_VdCeleF	 2600	 2.77800E-01	 2.77800E-01	 2.16399E-03	 1.43521E-02	 8.38744E-03	 5.56274E-02
Gms_7_VdCeleF	 2600	 3.14611E-01	 3.14611E-01	 3.08903E-03	 2.04871E-02	 1.09047E-02	 7.23224E-02
Gms_8_VdCeleF	 2600	 3.11978E-01	 3.11978E-01	 2.69682E-03	 1.78859E-02	 9.03258E-03	 5.99061E-02
Gms_9_VdCeleF	 2600	 2.95386E-01	 2.95386E-01	 2.55121E-03	 1.69202E-02	 1.02194E-02	 6.77772E-02
Gni_A_AlbanyNY	 2600	 4.08061E-01	 4.08061E-01	 4.85604E-03	 3.22064E-02	 1.42830E-02	 9.47279E-02
Gof_1_Cyprus	 2600	 3.67064E-01	 3.67064E-01	 2.81433E-03	 1.86653E-02	 9.66893E-03	 6.41265E-02
Gop13_GdTarnF	 2600	 2.81981E-01	 2.81981E-01	 1.62143E-03	 1.07537E-02	 6.74257E-03	 4.47182E-02
Got_2_AetnaSicily	 2600	 2.42625E-01	 2.42625E-01	 1.50491E-03	 9.98091E-03	 7.17398E-03	 4.75795E-02
Gpp30_LdAydatF	 2600	 3.06955E-01	 3.06955E-01	 1.96596E-03	 1.30387E-02	 7.14995E-03	 4.74201E-02
Gsv4a_DiktiCrete	 2600	 2.81907E-01	 2.81907E-01	 1.38848E-03	 9.20870E-03	 5.87778E-03	 3.89828E-02
Gsv4b_DiktiCrete	 2600	 3.47732E-01	 3.47732E-01	 3.33521E-03	 2.21199E-02	 1.22156E-02	 8.10168E-02
Gsv_2_VrissesCrete	 2600	 2.54073E-01	 2.54073E-01	 1.55944E-03	 1.03426E-02	 7.11173E-03	 4.71666E-02
Gtv_1_Georgia	 2600	 2.81865E-01	 2.81865E-01	 1.43775E-03	 9.53549E-03	 6.07283E-03	 4.02764E-02
Gus11_LovecBG	 2600	 2.42625E-01	 2.42625E-01	 1.50491E-03	 9.98091E-03	 7.17398E-03	 4.75795E-02
Gve_1_AssalamIR	 2600	 2.93142E-01	 2.93142E-01	 2.16443E-03	 1.43550E-02	 9.65464E-03	 6.40317E-02
Gve_2_VazIR	 2600	 2.52398E-01	 2.52398E-01	 1.62198E-03	 1.07574E-02	 8.80249E-03	 5.83801E-02
Gve_3_SirinRudIR	 2600	 2.46917E-01	 2.46917E-01	 1.68084E-03	 1.11477E-02	 9.12898E-03	 6.05454E-02
Gxx_3_GdlNesqueF	 2600	 3.63098E-01	 3.63098E-01	 2.48816E-03	 1.65020E-02	 7.28255E-03	 4.82995E-02
Gxx_5_GdTarnF	 2600	 2.80031E-01	 2.80031E-01	 2.10424E-03	 1.39558E-02	 8.58061E-03	 5.69085E-02
