# Supplementary material for: General functions to transform associate data to host data, and their use in phylogenetic inference from sequences with intra-individual variability
Source: BMC Evol Biol. 2008 Mar 18;8:86. doi: 10.1186/1471-2148-8-86 (PMC2291458; doi:10.1186/1471-2148-8-86)
Supplement: Additional file 1 — Distance matrices and quality statistics. This contains all sequence alignments in NEXUS format, all intermediary generated associate distance or host character data (depending on the transformation formula used; see Fig. 1) and all final distance matrices obtained, together with their Delta values. A readme file that describes the contents of each file in the archive is included. [file 1471-2148-8-86-S1.zip › Goeker_Grimm_Supp_Mat_1/Acer_g1_m4.f.dlt]

Filename:          Acer_g1_m4.f.dst
Matrix_number:      1
Quartets_examined:  17550
Fraction_examined:  1.00000E+00
Sum_of_squares:     4.38529E+00
Maximum_distance:   1.57419E-01
Delta_value:        2.03668E-01
Epsilon_value:      2.03668E-01
Non_additivity:     4.21742E-01
Additivity:         4.30101E+00
Squared_R_Q_diff.:  4.19469E+00
Absolute_mean_Q:    4.14327E-03
Rescaled_mean_Q:    2.63200E-02
Q_per_sqrt_SS:      3.47233E+01
Absolute_mean_R:    5.38715E-02
Rescaled_mean_R:    3.42217E-01
R_per_sqrt_SS:      4.51478E+02

Taxon	QE	DV	EV	AMQ	RMQ	AMR	RMR
Gcm_0_MorArb	 2600	 1.85405E-01	 1.85405E-01	 3.59381E-03	 2.28296E-02	 5.42953E-02	 3.44910E-01
Gga_1_ShenHubei	 2600	 1.77629E-01	 1.77629E-01	 3.52450E-03	 2.23893E-02	 5.43016E-02	 3.44949E-01
Ghd_2_CGreece	 2600	 1.65157E-01	 1.65157E-01	 3.16344E-03	 2.00957E-02	 6.45690E-02	 4.10173E-01
Ghy_1_Iran	 2600	 2.28372E-01	 2.28372E-01	 5.87336E-03	 3.73104E-02	 4.47434E-02	 2.84231E-01
Gib_1_AlpadGEO	 2600	 2.10494E-01	 2.10494E-01	 5.48037E-03	 3.48139E-02	 4.51303E-02	 2.86689E-01
Gms13_GdlJonteF	 2600	 2.00316E-01	 2.00316E-01	 4.26952E-03	 2.71220E-02	 5.50698E-02	 3.49829E-01
Gms17_GdlNesqueF	 2600	 1.76707E-01	 1.76707E-01	 3.46312E-03	 2.19993E-02	 5.47763E-02	 3.47965E-01
Gms21_GordesF	 2600	 1.98161E-01	 1.98161E-01	 3.60100E-03	 2.28752E-02	 5.42271E-02	 3.44476E-01
Gms_6_VdCeleF	 2600	 1.95647E-01	 1.95647E-01	 3.77285E-03	 2.39669E-02	 5.65623E-02	 3.59310E-01
Gms_7_VdCeleF	 2600	 1.80514E-01	 1.80514E-01	 3.48791E-03	 2.21569E-02	 5.42015E-02	 3.44314E-01
Gms_8_VdCeleF	 2600	 1.69989E-01	 1.69989E-01	 3.51932E-03	 2.23564E-02	 5.45614E-02	 3.46600E-01
Gms_9_VdCeleF	 2600	 2.10548E-01	 2.10548E-01	 3.84309E-03	 2.44131E-02	 5.58714E-02	 3.54922E-01
Gni_A_AlbanyNY	 2600	 3.00071E-01	 3.00071E-01	 5.36252E-03	 3.40653E-02	 4.14001E-02	 2.62993E-01
Gof_1_Cyprus	 2600	 1.92672E-01	 1.92672E-01	 4.23181E-03	 2.68824E-02	 5.51841E-02	 3.50556E-01
Gop13_GdTarnF	 2600	 2.53257E-01	 2.53257E-01	 4.86807E-03	 3.09243E-02	 4.94138E-02	 3.13900E-01
Got_2_AetnaSicily	 2600	 2.47384E-01	 2.47384E-01	 4.69101E-03	 2.97995E-02	 4.87719E-02	 3.09822E-01
Gpp30_LdAydatF	 2600	 2.54466E-01	 2.54466E-01	 4.17591E-03	 2.65274E-02	 4.04067E-02	 2.56682E-01
Gsv4a_DiktiCrete	 2600	 1.91982E-01	 1.91982E-01	 4.27134E-03	 2.71336E-02	 5.76492E-02	 3.66215E-01
Gsv4b_DiktiCrete	 2600	 2.21354E-01	 2.21354E-01	 6.34220E-03	 4.02886E-02	 4.88713E-02	 3.10453E-01
Gsv_2_VrissesCrete	 2600	 1.93057E-01	 1.93057E-01	 4.35042E-03	 2.76359E-02	 5.66958E-02	 3.60159E-01
Gtv_1_Georgia	 2600	 1.63579E-01	 1.63579E-01	 3.13829E-03	 1.99359E-02	 6.38391E-02	 4.05536E-01
Gus11_LovecBG	 2600	 3.07496E-01	 3.07496E-01	 5.27762E-03	 3.35259E-02	 4.07737E-02	 2.59014E-01
Gve_1_AssalamIR	 2600	 1.63123E-01	 1.63123E-01	 3.18607E-03	 2.02394E-02	 6.66733E-02	 4.23540E-01
Gve_2_VazIR	 2600	 1.69795E-01	 1.69795E-01	 3.20274E-03	 2.03453E-02	 6.57030E-02	 4.17377E-01
Gve_3_SirinRudIR	 2600	 1.63486E-01	 1.63486E-01	 3.18807E-03	 2.02522E-02	 6.72923E-02	 4.27472E-01
Gxx_3_GdlNesqueF	 2600	 1.71849E-01	 1.71849E-01	 3.43433E-03	 2.18165E-02	 5.23449E-02	 3.32519E-01
Gxx_5_GdTarnF	 2600	 2.06559E-01	 2.06559E-01	 4.55547E-03	 2.89385E-02	 5.12069E-02	 3.25291E-01
