# Supplementary material for: General functions to transform associate data to host data, and their use in phylogenetic inference from sequences with intra-individual variability
Source: BMC Evol Biol. 2008 Mar 18;8:86. doi: 10.1186/1471-2148-8-86 (PMC2291458; doi:10.1186/1471-2148-8-86)
Supplement: Additional file 1 — Distance matrices and quality statistics. This contains all sequence alignments in NEXUS format, all intermediary generated associate distance or host character data (depending on the transformation formula used; see Fig. 1) and all final distance matrices obtained, together with their Delta values. A readme file that describes the contents of each file in the archive is included. [file 1471-2148-8-86-S1.zip › Goeker_Grimm_Supp_Mat_1/Acer_g1_m4.i.dlt]

Filename:          Acer_g1_m4.i.dst
Matrix_number:      1
Quartets_examined:  17550
Fraction_examined:  1.00000E+00
Sum_of_squares:     4.25461E-01
Maximum_distance:   6.12245E-02
Delta_value:        2.09404E-01
Epsilon_value:      2.30487E-01
Non_additivity:     1.02514E+00
Additivity:         5.76089E+00
Squared_R_Q_diff.:  5.44737E+00
Absolute_mean_Q:    2.65272E-03
Rescaled_mean_Q:    4.33278E-02
Q_per_sqrt_SS:      7.13739E+01
Absolute_mean_R:    2.24952E-02
Rescaled_mean_R:    3.67422E-01
R_per_sqrt_SS:      6.05253E+02

Taxon	QE	DV	EV	AMQ	RMQ	AMR	RMR
Gcm_0_MorArb	 2600	 1.86089E-01	 1.93782E-01	 2.44900E-03	 4.00003E-02	 2.48165E-02	 4.05337E-01
Gga_1_ShenHubei	 2600	 1.65783E-01	 1.73475E-01	 2.31458E-03	 3.78048E-02	 2.52805E-02	 4.12914E-01
Ghd_2_CGreece	 2600	 1.77350E-01	 1.85427E-01	 1.94663E-03	 3.17950E-02	 2.73145E-02	 4.46136E-01
Ghy_1_Iran	 2600	 2.16461E-01	 2.24538E-01	 3.10148E-03	 5.06574E-02	 1.92425E-02	 3.14294E-01
Gib_1_AlpadGEO	 2600	 2.17228E-01	 2.29151E-01	 3.55574E-03	 5.80772E-02	 2.09546E-02	 3.42258E-01
Gms13_GdlJonteF	 2600	 1.86017E-01	 2.09863E-01	 2.24687E-03	 3.66989E-02	 2.05711E-02	 3.35994E-01
Gms17_GdlNesqueF	 2600	 1.55954E-01	 2.12108E-01	 1.84557E-03	 3.01443E-02	 1.98773E-02	 3.24663E-01
Gms21_GordesF	 2600	 1.82731E-01	 2.06192E-01	 2.23117E-03	 3.64425E-02	 2.06339E-02	 3.37020E-01
Gms_6_VdCeleF	 2600	 1.76795E-01	 2.54103E-01	 1.91818E-03	 3.13303E-02	 2.03228E-02	 3.31938E-01
Gms_7_VdCeleF	 2600	 2.18690E-01	 2.55613E-01	 2.72177E-03	 4.44555E-02	 1.97547E-02	 3.22659E-01
Gms_8_VdCeleF	 2600	 1.55954E-01	 2.12108E-01	 1.84557E-03	 3.01443E-02	 1.98773E-02	 3.24663E-01
Gms_9_VdCeleF	 2600	 1.76795E-01	 2.54103E-01	 1.91818E-03	 3.13303E-02	 2.03228E-02	 3.31938E-01
Gni_A_AlbanyNY	 2600	 3.18557E-01	 3.26634E-01	 3.64798E-03	 5.95837E-02	 1.76717E-02	 2.88638E-01
Gof_1_Cyprus	 2600	 2.06274E-01	 2.17043E-01	 2.69920E-03	 4.40869E-02	 2.42572E-02	 3.96201E-01
Gop13_GdTarnF	 2600	 3.20185E-01	 3.21724E-01	 4.45255E-03	 7.27250E-02	 2.21330E-02	 3.61506E-01
Got_2_AetnaSicily	 2600	 3.04338E-01	 3.05876E-01	 3.98748E-03	 6.51288E-02	 2.16915E-02	 3.54295E-01
Gpp30_LdAydatF	 2600	 2.77836E-01	 2.82067E-01	 2.75218E-03	 4.49522E-02	 1.72871E-02	 2.82356E-01
Gsv4a_DiktiCrete	 2600	 2.08577E-01	 2.17423E-01	 2.70411E-03	 4.41671E-02	 2.45231E-02	 4.00544E-01
Gsv4b_DiktiCrete	 2600	 1.75674E-01	 1.83751E-01	 3.73336E-03	 6.09781E-02	 2.74028E-02	 4.47578E-01
Gsv_2_VrissesCrete	 2600	 2.18535E-01	 2.29304E-01	 2.98569E-03	 4.87663E-02	 2.45683E-02	 4.01281E-01
Gtv_1_Georgia	 2600	 1.66796E-01	 1.74873E-01	 1.82301E-03	 2.97758E-02	 2.73145E-02	 4.46136E-01
Gus11_LovecBG	 2600	 3.14266E-01	 3.22343E-01	 3.20941E-03	 5.24203E-02	 1.80395E-02	 2.94646E-01
Gve_1_AssalamIR	 2600	 1.75055E-01	 1.83132E-01	 1.84361E-03	 3.01124E-02	 2.75617E-02	 4.50174E-01
Gve_2_VazIR	 2600	 1.71147E-01	 1.78839E-01	 1.97018E-03	 3.21796E-02	 2.78295E-02	 4.54549E-01
Gve_3_SirinRudIR	 2600	 1.67349E-01	 1.75426E-01	 1.84362E-03	 3.01124E-02	 2.75617E-02	 4.50175E-01
Gxx_3_GdlNesqueF	 2600	 1.97518E-01	 2.51364E-01	 3.09950E-03	 5.06251E-02	 2.02894E-02	 3.31393E-01
Gxx_5_GdTarnF	 2600	 2.15967E-01	 2.42890E-01	 2.77867E-03	 4.53849E-02	 2.02658E-02	 3.31008E-01
