# Supplementary material for: General functions to transform associate data to host data, and their use in phylogenetic inference from sequences with intra-individual variability
Source: BMC Evol Biol. 2008 Mar 18;8:86. doi: 10.1186/1471-2148-8-86 (PMC2291458; doi:10.1186/1471-2148-8-86)
Supplement: Additional file 1 — Distance matrices and quality statistics. This contains all sequence alignments in NEXUS format, all intermediary generated associate distance or host character data (depending on the transformation formula used; see Fig. 1) and all final distance matrices obtained, together with their Delta values. A readme file that describes the contents of each file in the archive is included. [file 1471-2148-8-86-S1.zip › Goeker_Grimm_Supp_Mat_1/Acer_g1_m4.p.dlt]

Filename:          Acer_g1_m4.p.dst
Matrix_number:      1
Quartets_examined:  17550
Fraction_examined:  1.00000E+00
Sum_of_squares:     4.89551E-01
Maximum_distance:   6.23583E-02
Delta_value:        2.15446E-01
Epsilon_value:      2.15446E-01
Non_additivity:     7.40272E-01
Additivity:         5.16940E+00
Squared_R_Q_diff.:  4.92572E+00
Absolute_mean_Q:    2.35686E-03
Rescaled_mean_Q:    3.77955E-02
Q_per_sqrt_SS:      5.91170E+01
Absolute_mean_R:    2.16061E-02
Rescaled_mean_R:    3.46483E-01
R_per_sqrt_SS:      5.41944E+02

Taxon	QE	DV	EV	AMQ	RMQ	AMR	RMR
Gcm_0_MorArb	 2600	 1.86200E-01	 1.86200E-01	 2.21631E-03	 3.55415E-02	 2.42932E-02	 3.89575E-01
Gga_1_ShenHubei	 2600	 1.71067E-01	 1.71067E-01	 2.07989E-03	 3.33538E-02	 2.46170E-02	 3.94767E-01
Ghd_2_CGreece	 2600	 1.75499E-01	 1.75499E-01	 1.81763E-03	 2.91482E-02	 2.65797E-02	 4.26242E-01
Ghy_1_Iran	 2600	 2.31505E-01	 2.31505E-01	 2.94659E-03	 4.72525E-02	 1.83287E-02	 2.93925E-01
Gib_1_AlpadGEO	 2600	 2.27007E-01	 2.27007E-01	 3.20421E-03	 5.13839E-02	 1.95140E-02	 3.12933E-01
Gms13_GdlJonteF	 2600	 2.04817E-01	 2.04817E-01	 2.03893E-03	 3.26971E-02	 2.00129E-02	 3.20934E-01
Gms17_GdlNesqueF	 2600	 1.91593E-01	 1.91593E-01	 1.75395E-03	 2.81269E-02	 1.96947E-02	 3.15831E-01
Gms21_GordesF	 2600	 2.00396E-01	 2.00396E-01	 1.91434E-03	 3.06990E-02	 1.98796E-02	 3.18796E-01
Gms_6_VdCeleF	 2600	 1.99557E-01	 1.99557E-01	 1.74754E-03	 2.80242E-02	 1.98526E-02	 3.18364E-01
Gms_7_VdCeleF	 2600	 2.34508E-01	 2.34508E-01	 2.14649E-03	 3.44219E-02	 1.94284E-02	 3.11561E-01
Gms_8_VdCeleF	 2600	 1.94943E-01	 1.94943E-01	 1.76073E-03	 2.82357E-02	 1.97663E-02	 3.16980E-01
Gms_9_VdCeleF	 2600	 2.04179E-01	 2.04179E-01	 1.76098E-03	 2.82397E-02	 1.99364E-02	 3.19706E-01
Gni_A_AlbanyNY	 2600	 3.11767E-01	 3.11767E-01	 3.42315E-03	 5.48949E-02	 1.74175E-02	 2.79313E-01
Gof_1_Cyprus	 2600	 2.05047E-01	 2.05047E-01	 2.45431E-03	 3.93582E-02	 2.31983E-02	 3.72017E-01
Gop13_GdTarnF	 2600	 2.86441E-01	 2.86441E-01	 3.54305E-03	 5.68176E-02	 2.12297E-02	 3.40448E-01
Got_2_AetnaSicily	 2600	 2.71483E-01	 2.71483E-01	 3.14354E-03	 5.04109E-02	 2.07694E-02	 3.33066E-01
Gpp30_LdAydatF	 2600	 2.61043E-01	 2.61043E-01	 2.49476E-03	 4.00068E-02	 1.66956E-02	 2.67737E-01
Gsv4a_DiktiCrete	 2600	 2.06689E-01	 2.06689E-01	 2.45776E-03	 3.94135E-02	 2.34232E-02	 3.75623E-01
Gsv4b_DiktiCrete	 2600	 1.97948E-01	 1.97948E-01	 3.17287E-03	 5.08813E-02	 2.21849E-02	 3.55764E-01
Gsv_2_VrissesCrete	 2600	 2.17724E-01	 2.17724E-01	 2.70879E-03	 4.34391E-02	 2.34664E-02	 3.76316E-01
Gtv_1_Georgia	 2600	 1.72773E-01	 1.72773E-01	 1.78855E-03	 2.86818E-02	 2.66484E-02	 4.27344E-01
Gus11_LovecBG	 2600	 3.22100E-01	 3.22100E-01	 3.14269E-03	 5.03973E-02	 1.73861E-02	 2.78810E-01
Gve_1_AssalamIR	 2600	 1.65533E-01	 1.65533E-01	 1.79642E-03	 2.88081E-02	 2.70371E-02	 4.33576E-01
Gve_2_VazIR	 2600	 1.65909E-01	 1.65909E-01	 1.79439E-03	 2.87754E-02	 2.70345E-02	 4.33534E-01
Gve_3_SirinRudIR	 2600	 1.70162E-01	 1.70162E-01	 1.80751E-03	 2.89859E-02	 2.69179E-02	 4.31665E-01
Gxx_3_GdlNesqueF	 2600	 2.08912E-01	 2.08912E-01	 2.20213E-03	 3.53141E-02	 1.90349E-02	 3.05250E-01
Gxx_5_GdTarnF	 2600	 2.32284E-01	 2.32284E-01	 2.31793E-03	 3.71711E-02	 1.90164E-02	 3.04954E-01
