# Supplementary material for: General functions to transform associate data to host data, and their use in phylogenetic inference from sequences with intra-individual variability
Source: BMC Evol Biol. 2008 Mar 18;8:86. doi: 10.1186/1471-2148-8-86 (PMC2291458; doi:10.1186/1471-2148-8-86)
Supplement: Additional file 1 — Distance matrices and quality statistics. This contains all sequence alignments in NEXUS format, all intermediary generated associate distance or host character data (depending on the transformation formula used; see Fig. 1) and all final distance matrices obtained, together with their Delta values. A readme file that describes the contents of each file in the archive is included. [file 1471-2148-8-86-S1.zip › Goeker_Grimm_Supp_Mat_1/Acer_g1_m4.v.dlt]

Filename:          Acer_g1_m4.v.dst
Matrix_number:      1
Quartets_examined:  17550
Fraction_examined:  1.00000E+00
Sum_of_squares:     4.68321E-01
Maximum_distance:   6.12245E-02
Delta_value:        1.88781E-01
Epsilon_value:      2.03938E-01
Non_additivity:     7.05323E-01
Additivity:         5.26205E+00
Squared_R_Q_diff.:  5.09123E+00
Absolute_mean_Q:    1.97245E-03
Rescaled_mean_Q:    3.22167E-02
Q_per_sqrt_SS:      5.05839E+01
Absolute_mean_R:    2.14079E-02
Rescaled_mean_R:    3.49663E-01
R_per_sqrt_SS:      5.49010E+02

Taxon	QE	DV	EV	AMQ	RMQ	AMR	RMR
Gcm_0_MorArb	 2600	 1.79470E-01	 1.89085E-01	 1.94075E-03	 3.16989E-02	 2.43035E-02	 3.96957E-01
Gga_1_ShenHubei	 2600	 1.79333E-01	 1.89718E-01	 1.98392E-03	 3.24041E-02	 2.44192E-02	 3.98846E-01
Ghd_2_CGreece	 2600	 1.85688E-01	 2.01072E-01	 1.65523E-03	 2.70354E-02	 2.63167E-02	 4.29839E-01
Ghy_1_Iran	 2600	 2.39678E-01	 2.43139E-01	 2.96017E-03	 4.83494E-02	 1.81947E-02	 2.97179E-01
Gib_1_AlpadGEO	 2600	 2.22893E-01	 2.30200E-01	 3.21528E-03	 5.25163E-02	 1.97851E-02	 3.23156E-01
Gms13_GdlJonteF	 2600	 1.38074E-01	 1.73844E-01	 1.50707E-03	 2.46154E-02	 2.00186E-02	 3.26971E-01
Gms17_GdlNesqueF	 2600	 1.30829E-01	 1.56213E-01	 1.31182E-03	 2.14263E-02	 1.95722E-02	 3.19680E-01
Gms21_GordesF	 2600	 1.38074E-01	 1.73844E-01	 1.50707E-03	 2.46154E-02	 2.00186E-02	 3.26971E-01
Gms_6_VdCeleF	 2600	 1.46991E-01	 1.86991E-01	 1.37167E-03	 2.24039E-02	 1.99421E-02	 3.25721E-01
Gms_7_VdCeleF	 2600	 1.30829E-01	 1.56213E-01	 1.31182E-03	 2.14263E-02	 1.95722E-02	 3.19680E-01
Gms_8_VdCeleF	 2600	 1.39290E-01	 1.41983E-01	 1.31182E-03	 2.14263E-02	 1.98430E-02	 3.24102E-01
Gms_9_VdCeleF	 2600	 1.38074E-01	 1.73844E-01	 1.50707E-03	 2.46154E-02	 2.00187E-02	 3.26971E-01
Gni_A_AlbanyNY	 2600	 3.22413E-01	 3.25875E-01	 3.17211E-03	 5.18111E-02	 1.71350E-02	 2.79872E-01
Gof_1_Cyprus	 2600	 1.87344E-01	 1.91574E-01	 2.01924E-03	 3.29810E-02	 2.25000E-02	 3.67500E-01
Gop13_GdTarnF	 2600	 2.52955E-01	 2.57955E-01	 2.84047E-03	 4.63943E-02	 2.17524E-02	 3.55289E-01
Got_2_AetnaSicily	 2600	 2.36745E-01	 2.49052E-01	 2.66192E-03	 4.34779E-02	 2.10597E-02	 3.43975E-01
Gpp30_LdAydatF	 2600	 2.42290E-01	 2.53828E-01	 2.15857E-03	 3.52566E-02	 1.68328E-02	 2.74935E-01
Gsv4a_DiktiCrete	 2600	 1.91011E-01	 1.96780E-01	 2.01925E-03	 3.29811E-02	 2.27708E-02	 3.71923E-01
Gsv4b_DiktiCrete	 2600	 1.92169E-01	 1.96400E-01	 2.48727E-03	 4.06254E-02	 1.95448E-02	 3.19232E-01
Gsv_2_VrissesCrete	 2600	 2.00145E-01	 2.04375E-01	 2.25473E-03	 3.68272E-02	 2.27855E-02	 3.72163E-01
Gtv_1_Georgia	 2600	 1.85688E-01	 2.01072E-01	 1.65523E-03	 2.70354E-02	 2.63167E-02	 4.29840E-01
Gus11_LovecBG	 2600	 2.96541E-01	 3.00772E-01	 2.64327E-03	 4.31735E-02	 1.70309E-02	 2.78172E-01
Gve_1_AssalamIR	 2600	 1.80111E-01	 1.87803E-01	 1.65523E-03	 2.70354E-02	 2.63167E-02	 4.29840E-01
Gve_2_VazIR	 2600	 1.85688E-01	 2.01072E-01	 1.65523E-03	 2.70354E-02	 2.63167E-02	 4.29840E-01
Gve_3_SirinRudIR	 2600	 1.80111E-01	 1.87803E-01	 1.65523E-03	 2.70354E-02	 2.63167E-02	 4.29840E-01
Gxx_3_GdlNesqueF	 2600	 1.36598E-01	 1.61982E-01	 1.28925E-03	 2.10578E-02	 1.93240E-02	 3.15625E-01
Gxx_5_GdTarnF	 2600	 1.38074E-01	 1.73844E-01	 1.50707E-03	 2.46154E-02	 2.00187E-02	 3.26971E-01
