# Supplementary material for: General functions to transform associate data to host data, and their use in phylogenetic inference from sequences with intra-individual variability
Source: BMC Evol Biol. 2008 Mar 18;8:86. doi: 10.1186/1471-2148-8-86 (PMC2291458; doi:10.1186/1471-2148-8-86)
Supplement: Additional file 1 — Distance matrices and quality statistics. This contains all sequence alignments in NEXUS format, all intermediary generated associate distance or host character data (depending on the transformation formula used; see Fig. 1) and all final distance matrices obtained, together with their Delta values. A readme file that describes the contents of each file in the archive is included. [file 1471-2148-8-86-S1.zip › Goeker_Grimm_Supp_Mat_1/Acer_m2.cadm]

14	[Spearman correlations]
1	Acer_g0_m2.c	1.00000	-0.21372	0.97108	0.90317	0.87065	0.03419	0.83443	0.92053	-0.21235	0.90350	0.81998	0.79104	0.03419	0.75924
2	Acer_g0_m2.e	-0.21372	1.00000	-0.10124	-0.00935	0.07753	-0.00864	0.01430	-0.16689	0.96757	-0.04706	0.06924	0.13479	-0.00864	0.04606
3	Acer_g0_m2.f	0.97108	-0.10124	1.00000	0.94631	0.93756	0.06583	0.91596	0.88679	-0.10304	0.91773	0.85328	0.84384	0.06583	0.82947
4	Acer_g0_m2.i	0.90317	-0.00935	0.94631	1.00000	0.97529	0.06126	0.90228	0.82309	-0.01304	0.87186	0.89822	0.87831	0.06126	0.81816
5	Acer_g0_m2.p	0.87065	0.07753	0.93756	0.97529	1.00000	0.11150	0.92049	0.78433	0.06711	0.85633	0.88517	0.90030	0.11150	0.83822
6	Acer_g0_m2.s	0.03419	-0.00864	0.06583	0.06126	0.11150	1.00000	0.06994	-0.00639	-0.03929	0.01078	0.01722	0.06056	1.00000	0.05526
7	Acer_g0_m2.v	0.83443	0.01430	0.91596	0.90228	0.92049	0.06994	1.00000	0.73931	0.01127	0.82547	0.80013	0.81547	0.06994	0.89652
8	Acer_g1_m2.c	0.92053	-0.16689	0.88679	0.82309	0.78433	-0.00639	0.73931	1.00000	-0.14684	0.96326	0.89107	0.86106	-0.00639	0.82158
9	Acer_g1_m2.e	-0.21235	0.96757	-0.10304	-0.01304	0.06711	-0.03929	0.01127	-0.14684	1.00000	-0.03695	0.08203	0.14230	-0.03929	0.05831
10	Acer_g1_m2.f	0.90350	-0.04706	0.91773	0.87186	0.85633	0.01078	0.82547	0.96326	-0.03695	1.00000	0.94180	0.93446	0.01078	0.90126
11	Acer_g1_m2.i	0.81998	0.06924	0.85328	0.89822	0.88517	0.01722	0.80013	0.89107	0.08203	0.94180	1.00000	0.98218	0.01722	0.89696
12	Acer_g1_m2.p	0.79104	0.13479	0.84384	0.87831	0.90030	0.06056	0.81547	0.86106	0.14230	0.93446	0.98218	1.00000	0.06056	0.91677
13	Acer_g1_m2.s	0.03419	-0.00864	0.06583	0.06126	0.11150	1.00000	0.06994	-0.00639	-0.03929	0.01078	0.01722	0.06056	1.00000	0.05526
14	Acer_g1_m2.v	0.75924	0.04606	0.82947	0.81816	0.83822	0.05526	0.89652	0.82158	0.05831	0.90126	0.89696	0.91677	0.05526	1.00000
14	[Probabilities]
1	Acer_g0_m2.c	1.00000	0.99800	0.00100	0.00100	0.00100	0.27500	0.00100	0.00100	0.99600	0.00100	0.00100	0.00100	0.27500	0.00100
2	Acer_g0_m2.e	0.99800	1.00000	0.86800	0.53400	0.18400	0.51600	0.42500	0.97000	0.00100	0.68900	0.19900	0.05600	0.51600	0.29200
3	Acer_g0_m2.f	0.00100	0.86800	1.00000	0.00100	0.00100	0.13100	0.00100	0.00100	0.90100	0.00100	0.00100	0.00100	0.13100	0.00100
4	Acer_g0_m2.i	0.00100	0.53400	0.00100	1.00000	0.00100	0.13800	0.00100	0.00100	0.56600	0.00100	0.00100	0.00100	0.13800	0.00100
5	Acer_g0_m2.p	0.00100	0.18400	0.00100	0.00100	1.00000	0.03400	0.00100	0.00100	0.22500	0.00100	0.00100	0.00100	0.03400	0.00100
6	Acer_g0_m2.s	0.27500	0.51600	0.13100	0.13800	0.03400	1.00000	0.10200	0.53100	0.68200	0.38700	0.35800	0.13500	0.00100	0.16200
7	Acer_g0_m2.v	0.00100	0.42500	0.00100	0.00100	0.00100	0.10200	1.00000	0.00100	0.47400	0.00100	0.00100	0.00100	0.12000	0.00100
8	Acer_g1_m2.c	0.00100	0.97000	0.00100	0.00100	0.00100	0.53100	0.00100	1.00000	0.95400	0.00100	0.00100	0.00100	0.55900	0.00100
9	Acer_g1_m2.e	0.99600	0.00100	0.90100	0.56600	0.22500	0.68200	0.47400	0.95400	1.00000	0.66200	0.16700	0.04700	0.66000	0.24700
10	Acer_g1_m2.f	0.00100	0.68900	0.00100	0.00100	0.00100	0.38700	0.00100	0.00100	0.66200	1.00000	0.00100	0.00100	0.41400	0.00100
11	Acer_g1_m2.i	0.00100	0.19900	0.00100	0.00100	0.00100	0.35800	0.00100	0.00100	0.16700	0.00100	1.00000	0.00100	0.36100	0.00100
12	Acer_g1_m2.p	0.00100	0.05600	0.00100	0.00100	0.00100	0.13500	0.00100	0.00100	0.04700	0.00100	0.00100	1.00000	0.15600	0.00100
13	Acer_g1_m2.s	0.27500	0.51600	0.13100	0.13800	0.03400	0.00100	0.12000	0.55900	0.66000	0.41400	0.36100	0.15600	1.00000	0.16200
14	Acer_g1_m2.v	0.00100	0.29200	0.00100	0.00100	0.00100	0.16200	0.00100	0.00100	0.24700	0.00100	0.00100	0.00100	0.16200	1.00000
