# Supplementary material for: General functions to transform associate data to host data, and their use in phylogenetic inference from sequences with intra-individual variability
Source: BMC Evol Biol. 2008 Mar 18;8:86. doi: 10.1186/1471-2148-8-86 (PMC2291458; doi:10.1186/1471-2148-8-86)
Supplement: Additional file 1 — Distance matrices and quality statistics. This contains all sequence alignments in NEXUS format, all intermediary generated associate distance or host character data (depending on the transformation formula used; see Fig. 1) and all final distance matrices obtained, together with their Delta values. A readme file that describes the contents of each file in the archive is included. [file 1471-2148-8-86-S1.zip › Goeker_Grimm_Supp_Mat_1/Acer_m3.cadm]

14	[Spearman correlations]
1	Acer_g0_m3.c	1.00000	-0.27554	0.96552	0.88326	0.85278	-0.03613	0.82018	0.94889	-0.28238	0.92897	0.83407	0.80500	-0.03613	0.76843
2	Acer_g0_m3.e	-0.27554	1.00000	-0.13160	-0.02957	0.07641	0.13145	0.04521	-0.28301	0.96350	-0.14622	-0.00100	0.07290	0.13145	0.03457
3	Acer_g0_m3.f	0.96552	-0.13160	1.00000	0.93745	0.93112	-0.00401	0.91738	0.91143	-0.13928	0.95609	0.88283	0.87449	-0.00401	0.85527
4	Acer_g0_m3.i	0.88326	-0.02957	0.93745	1.00000	0.97848	-0.00458	0.90813	0.82655	-0.04564	0.89720	0.93082	0.91151	-0.00458	0.84234
5	Acer_g0_m3.p	0.85278	0.07641	0.93112	0.97848	1.00000	0.02342	0.92332	0.79319	0.05569	0.88783	0.92300	0.93315	0.02342	0.86034
6	Acer_g0_m3.s	-0.03613	0.13145	-0.00401	-0.00458	0.02342	1.00000	-0.01547	-0.02736	0.11959	-0.02415	-0.01535	0.00564	1.00000	0.00099
7	Acer_g0_m3.v	0.82018	0.04521	0.91738	0.90813	0.92332	-0.01547	1.00000	0.76085	0.03554	0.88042	0.85413	0.86732	-0.01547	0.92667
8	Acer_g1_m3.c	0.94889	-0.28301	0.91143	0.82655	0.79319	-0.02736	0.76085	1.00000	-0.25589	0.95285	0.86697	0.83963	-0.02736	0.80931
9	Acer_g1_m3.e	-0.28238	0.96350	-0.13928	-0.04564	0.05569	0.11959	0.03554	-0.25589	1.00000	-0.13240	0.01066	0.08344	0.11959	0.05693
10	Acer_g1_m3.f	0.92897	-0.14622	0.95609	0.89720	0.88783	-0.02415	0.88042	0.95285	-0.13240	1.00000	0.93442	0.93056	-0.02415	0.91618
11	Acer_g1_m3.i	0.83407	-0.00100	0.88283	0.93082	0.92300	-0.01535	0.85413	0.86697	0.01066	0.93442	1.00000	0.98444	-0.01535	0.90709
12	Acer_g1_m3.p	0.80500	0.07290	0.87449	0.91151	0.93315	0.00564	0.86732	0.83963	0.08344	0.93056	0.98444	1.00000	0.00564	0.92541
13	Acer_g1_m3.s	-0.03613	0.13145	-0.00401	-0.00458	0.02342	1.00000	-0.01547	-0.02736	0.11959	-0.02415	-0.01535	0.00564	1.00000	0.00099
14	Acer_g1_m3.v	0.76843	0.03457	0.85527	0.84234	0.86034	0.00099	0.92667	0.80931	0.05693	0.91618	0.90709	0.92541	0.00099	1.00000
14	[Probabilities]
1	Acer_g0_m3.c	1.00000	0.99400	0.00100	0.00100	0.00100	0.62600	0.00100	0.00100	0.99700	0.00100	0.00100	0.00100	0.62600	0.00100
2	Acer_g0_m3.e	0.99400	1.00000	0.86500	0.54700	0.25400	0.11500	0.33100	0.99500	0.00100	0.88800	0.48000	0.26500	0.11500	0.36800
3	Acer_g0_m3.f	0.00100	0.86500	1.00000	0.00100	0.00100	0.46300	0.00100	0.00100	0.86400	0.00100	0.00100	0.00100	0.46300	0.00100
4	Acer_g0_m3.i	0.00100	0.54700	0.00100	1.00000	0.00100	0.45400	0.00100	0.00100	0.62400	0.00100	0.00100	0.00100	0.45400	0.00100
5	Acer_g0_m3.p	0.00100	0.25400	0.00100	0.00100	1.00000	0.34000	0.00100	0.00100	0.31200	0.00100	0.00100	0.00100	0.34000	0.00100
6	Acer_g0_m3.s	0.62600	0.11500	0.46300	0.45400	0.34000	1.00000	0.52800	0.61300	0.12600	0.58300	0.53100	0.43800	0.00100	0.47400
7	Acer_g0_m3.v	0.00100	0.33100	0.00100	0.00100	0.00100	0.52800	1.00000	0.00100	0.37700	0.00100	0.00100	0.00100	0.52300	0.00100
8	Acer_g1_m3.c	0.00100	0.99500	0.00100	0.00100	0.00100	0.61300	0.00100	1.00000	0.99000	0.00100	0.00100	0.00100	0.59300	0.00100
9	Acer_g1_m3.e	0.99700	0.00100	0.86400	0.62400	0.31200	0.12600	0.37700	0.99000	1.00000	0.85700	0.44200	0.23300	0.13000	0.30900
10	Acer_g1_m3.f	0.00100	0.88800	0.00100	0.00100	0.00100	0.58300	0.00100	0.00100	0.85700	1.00000	0.00100	0.00100	0.56200	0.00100
11	Acer_g1_m3.i	0.00100	0.48000	0.00100	0.00100	0.00100	0.53100	0.00100	0.00100	0.44200	0.00100	1.00000	0.00100	0.51300	0.00100
12	Acer_g1_m3.p	0.00100	0.26500	0.00100	0.00100	0.00100	0.43800	0.00100	0.00100	0.23300	0.00100	0.00100	1.00000	0.42300	0.00100
13	Acer_g1_m3.s	0.62600	0.11500	0.46300	0.45400	0.34000	0.00100	0.52300	0.59300	0.13000	0.56200	0.51300	0.42300	1.00000	0.47400
14	Acer_g1_m3.v	0.00100	0.36800	0.00100	0.00100	0.00100	0.47400	0.00100	0.00100	0.30900	0.00100	0.00100	0.00100	0.47400	1.00000
