# Supplementary material for: General functions to transform associate data to host data, and their use in phylogenetic inference from sequences with intra-individual variability
Source: BMC Evol Biol. 2008 Mar 18;8:86. doi: 10.1186/1471-2148-8-86 (PMC2291458; doi:10.1186/1471-2148-8-86)
Supplement: Additional file 1 — Distance matrices and quality statistics. This contains all sequence alignments in NEXUS format, all intermediary generated associate distance or host character data (depending on the transformation formula used; see Fig. 1) and all final distance matrices obtained, together with their Delta values. A readme file that describes the contents of each file in the archive is included. [file 1471-2148-8-86-S1.zip › Goeker_Grimm_Supp_Mat_1/Acer_m4.cadm]

14	[Spearman correlations]
1	Acer_g0_m4.c	1.00000	-0.26253	0.96408	0.91572	0.87659	-0.13078	0.90761	0.95561	-0.29476	0.93398	0.85715	0.81969	-0.13078	0.84320
2	Acer_g0_m4.e	-0.26253	1.00000	-0.12401	-0.03960	0.06654	0.21473	-0.06805	-0.23851	0.95061	-0.11445	0.00741	0.08732	0.21473	-0.02977
3	Acer_g0_m4.f	0.96408	-0.12401	1.00000	0.97062	0.95336	-0.08959	0.97676	0.92619	-0.16047	0.97134	0.91519	0.89651	-0.08959	0.91369
4	Acer_g0_m4.i	0.91572	-0.03960	0.97062	1.00000	0.98400	-0.07118	0.96948	0.88545	-0.07899	0.95707	0.96004	0.94154	-0.07118	0.92495
5	Acer_g0_m4.p	0.87659	0.06654	0.95336	0.98400	1.00000	-0.04961	0.96403	0.84626	0.02262	0.94065	0.95573	0.96029	-0.04961	0.92755
6	Acer_g0_m4.s	-0.13078	0.21473	-0.08959	-0.07118	-0.04961	1.00000	-0.05688	-0.09409	0.24777	-0.08664	-0.05100	-0.03721	1.00000	-0.01344
7	Acer_g0_m4.v	0.90761	-0.06805	0.97676	0.96948	0.96403	-0.05688	1.00000	0.87402	-0.10529	0.95925	0.92792	0.92168	-0.05688	0.94276
8	Acer_g1_m4.c	0.95561	-0.23851	0.92619	0.88545	0.84626	-0.09409	0.87402	1.00000	-0.22506	0.94855	0.88224	0.84811	-0.09409	0.88851
9	Acer_g1_m4.e	-0.29476	0.95061	-0.16047	-0.07899	0.02262	0.24777	-0.10529	-0.22506	1.00000	-0.12632	-0.00952	0.07461	0.24777	-0.02937
10	Acer_g1_m4.f	0.93398	-0.11445	0.97134	0.95707	0.94065	-0.08664	0.95925	0.94855	-0.12632	1.00000	0.95655	0.94284	-0.08664	0.96161
11	Acer_g1_m4.i	0.85715	0.00741	0.91519	0.96004	0.95573	-0.05100	0.92792	0.88224	-0.00952	0.95655	1.00000	0.98693	-0.05100	0.96357
12	Acer_g1_m4.p	0.81969	0.08732	0.89651	0.94154	0.96029	-0.03721	0.92168	0.84811	0.07461	0.94284	0.98693	1.00000	-0.03721	0.96615
13	Acer_g1_m4.s	-0.13078	0.21473	-0.08959	-0.07118	-0.04961	1.00000	-0.05688	-0.09409	0.24777	-0.08664	-0.05100	-0.03721	1.00000	-0.01344
14	Acer_g1_m4.v	0.84320	-0.02977	0.91369	0.92495	0.92755	-0.01344	0.94276	0.88851	-0.02937	0.96161	0.96357	0.96615	-0.01344	1.00000
14	[Probabilities]
1	Acer_g0_m4.c	1.00000	0.97400	0.00100	0.00100	0.00100	0.91400	0.00100	0.00100	0.98300	0.00100	0.00100	0.00100	0.91400	0.00100
2	Acer_g0_m4.e	0.97400	1.00000	0.78400	0.59800	0.33000	0.05500	0.65700	0.94300	0.00100	0.78100	0.47000	0.27500	0.05500	0.55700
3	Acer_g0_m4.f	0.00100	0.78400	1.00000	0.00100	0.00100	0.81500	0.00100	0.00100	0.87400	0.00100	0.00100	0.00100	0.81500	0.00100
4	Acer_g0_m4.i	0.00100	0.59800	0.00100	1.00000	0.00100	0.75200	0.00100	0.00100	0.70300	0.00100	0.00100	0.00100	0.75200	0.00100
5	Acer_g0_m4.p	0.00100	0.33000	0.00100	0.00100	1.00000	0.67800	0.00100	0.00100	0.44300	0.00100	0.00100	0.00100	0.67800	0.00100
6	Acer_g0_m4.s	0.91400	0.05500	0.81500	0.75200	0.67800	1.00000	0.67500	0.81200	0.02700	0.78500	0.66000	0.61100	0.00100	0.50200
7	Acer_g0_m4.v	0.00100	0.65700	0.00100	0.00100	0.00100	0.67500	1.00000	0.00100	0.74800	0.00100	0.00100	0.00100	0.69200	0.00100
8	Acer_g1_m4.c	0.00100	0.94300	0.00100	0.00100	0.00100	0.81200	0.00100	1.00000	0.94500	0.00100	0.00100	0.00100	0.82100	0.00100
9	Acer_g1_m4.e	0.98300	0.00100	0.87400	0.70300	0.44300	0.02700	0.74800	0.94500	1.00000	0.80100	0.52400	0.31500	0.02700	0.55600
10	Acer_g1_m4.f	0.00100	0.78100	0.00100	0.00100	0.00100	0.78500	0.00100	0.00100	0.80100	1.00000	0.00100	0.00100	0.79400	0.00100
11	Acer_g1_m4.i	0.00100	0.47000	0.00100	0.00100	0.00100	0.66000	0.00100	0.00100	0.52400	0.00100	1.00000	0.00100	0.67300	0.00100
12	Acer_g1_m4.p	0.00100	0.27500	0.00100	0.00100	0.00100	0.61100	0.00100	0.00100	0.31500	0.00100	0.00100	1.00000	0.61500	0.00100
13	Acer_g1_m4.s	0.91400	0.05500	0.81500	0.75200	0.67800	0.00100	0.69200	0.82100	0.02700	0.79400	0.67300	0.61500	1.00000	0.50200
14	Acer_g1_m4.v	0.00100	0.55700	0.00100	0.00100	0.00100	0.50200	0.00100	0.00100	0.55600	0.00100	0.00100	0.00100	0.50200	1.00000
