# Supplementary material for: General functions to transform associate data to host data, and their use in phylogenetic inference from sequences with intra-individual variability
Source: BMC Evol Biol. 2008 Mar 18;8:86. doi: 10.1186/1471-2148-8-86 (PMC2291458; doi:10.1186/1471-2148-8-86)
Supplement: Additional file 1 — Distance matrices and quality statistics. This contains all sequence alignments in NEXUS format, all intermediary generated associate distance or host character data (depending on the transformation formula used; see Fig. 1) and all final distance matrices obtained, together with their Delta values. A readme file that describes the contents of each file in the archive is included. [file 1471-2148-8-86-S1.zip › Goeker_Grimm_Supp_Mat_1/delta_statistics.csv]

Data	Gaps	Minimum_Group_Size	Formula	Delta
Acer	0	2	c	2.30104E-01
Acer	0	2	e	2.90549E-01
Acer	0	2	f	1.99121E-01
Acer	0	2	i	2.08532E-01
Acer	0	2	p	2.11722E-01
Acer	0	2	v	2.13624E-01
Acer	0	3	c	2.44792E-01
Acer	0	3	e	3.12817E-01
Acer	0	3	f	2.06974E-01
Acer	0	3	i	2.14277E-01
Acer	0	3	p	2.20938E-01
Acer	0	3	v	2.14265E-01
Acer	0	4	c	2.40787E-01
Acer	0	4	e	3.08740E-01
Acer	0	4	f	2.03532E-01
Acer	0	4	i	2.12164E-01
Acer	0	4	p	2.15314E-01
Acer	0	4	v	1.97530E-01
Acer	1	2	c	2.05553E-01
Acer	1	2	e	2.91805E-01
Acer	1	2	f	1.98414E-01
Acer	1	2	i	2.00882E-01
Acer	1	2	p	2.08707E-01
Acer	1	2	v	1.92332E-01
Acer	1	3	c	2.15846E-01
Acer	1	3	e	3.07603E-01
Acer	1	3	f	2.05385E-01
Acer	1	3	i	2.06655E-01
Acer	1	3	p	2.18361E-01
Acer	1	3	v	1.96072E-01
Acer	1	4	c	2.12154E-01
Acer	1	4	e	2.94482E-01
Acer	1	4	f	2.03668E-01
Acer	1	4	i	2.09404E-01
Acer	1	4	p	2.15446E-01
Acer	1	4	v	1.88781E-01
Fagus	0	2	c	3.04328E-01
Fagus	0	2	e	3.66801E-01
Fagus	0	2	f	2.74109E-01
Fagus	0	2	i	2.64708E-01
Fagus	0	2	p	2.90288E-01
Fagus	0	2	v	2.63354E-01
Fagus	0	3	c	3.46147E-01
Fagus	0	3	e	3.29256E-01
Fagus	0	3	f	2.57009E-01
Fagus	0	3	i	2.64527E-01
Fagus	0	3	p	2.82472E-01
Fagus	0	3	v	2.54830E-01
Fagus	0	4	c	4.01004E-01
Fagus	0	4	e	2.85215E-01
Fagus	0	4	f	2.89329E-01
Fagus	0	4	i	2.93111E-01
Fagus	0	4	p	3.10659E-01
Fagus	0	4	v	2.75122E-01
Fagus	1	2	c	2.66715E-01
Fagus	1	2	e	3.58782E-01
Fagus	1	2	f	2.70431E-01
Fagus	1	2	i	2.65199E-01
Fagus	1	2	p	2.97037E-01
Fagus	1	2	v	2.26616E-01
Fagus	1	3	c	2.75524E-01
Fagus	1	3	e	3.19220E-01
Fagus	1	3	f	2.32141E-01
Fagus	1	3	i	2.49182E-01
Fagus	1	3	p	2.62815E-01
Fagus	1	3	v	2.14136E-01
Fagus	1	4	c	3.15888E-01
Fagus	1	4	e	2.74261E-01
Fagus	1	4	f	2.67235E-01
Fagus	1	4	i	2.72383E-01
Fagus	1	4	p	2.75875E-01
Fagus	1	4	v	2.53363E-01
Zelkova	0	2	c	3.15455E-01
Zelkova	0	2	e	3.46500E-01
Zelkova	0	2	f	1.98136E-01
Zelkova	0	2	i	2.51710E-01
Zelkova	0	2	p	2.28385E-01
Zelkova	0	2	v	2.49862E-01
Zelkova	0	3	c	3.06625E-01
Zelkova	0	3	e	3.13587E-01
Zelkova	0	3	f	1.43692E-01
Zelkova	0	3	i	2.43274E-01
Zelkova	0	3	p	1.77084E-01
Zelkova	0	3	v	2.35798E-01
Zelkova	0	4	c	2.91506E-01
Zelkova	0	4	e	3.48462E-01
Zelkova	0	4	f	1.49210E-01
Zelkova	0	4	i	2.51690E-01
Zelkova	0	4	p	1.83035E-01
Zelkova	0	4	v	2.59400E-01
Zelkova	1	2	c	2.56819E-01
Zelkova	1	2	e	3.37074E-01
Zelkova	1	2	f	1.79671E-01
Zelkova	1	2	i	2.46796E-01
Zelkova	1	2	p	2.06589E-01
Zelkova	1	2	v	1.83642E-01
Zelkova	1	3	c	2.62548E-01
Zelkova	1	3	e	2.93318E-01
Zelkova	1	3	f	1.41023E-01
Zelkova	1	3	i	2.49223E-01
Zelkova	1	3	p	1.76494E-01
Zelkova	1	3	v	1.32413E-01
Zelkova	1	4	c	2.88023E-01
Zelkova	1	4	e	3.32559E-01
Zelkova	1	4	f	1.35909E-01
Zelkova	1	4	i	2.55052E-01
Zelkova	1	4	p	1.52754E-01
Zelkova	1	4	v	1.11710E-01
