# Supplementary material for: General functions to transform associate data to host data, and their use in phylogenetic inference from sequences with intra-individual variability
Source: BMC Evol Biol. 2008 Mar 18;8:86. doi: 10.1186/1471-2148-8-86 (PMC2291458; doi:10.1186/1471-2148-8-86)
Supplement: Additional file 1 — Distance matrices and quality statistics. This contains all sequence alignments in NEXUS format, all intermediary generated associate distance or host character data (depending on the transformation formula used; see Fig. 1) and all final distance matrices obtained, together with their Delta values. A readme file that describes the contents of each file in the archive is included. [file 1471-2148-8-86-S1.zip › Goeker_Grimm_Supp_Mat_1/Fagus_g0_m2.c.dlt]

Filename:          Fagus_g0_m2.c.dst
Matrix_number:      1
Quartets_examined:  111930
Fraction_examined:  1.00000E+00
Sum_of_squares:     3.41891E-02
Maximum_distance:   2.05485E-02
Delta_value:        3.04328E-01
Epsilon_value:      3.39850E-01
Non_additivity:     2.79723E+00
Additivity:         1.13584E+01
Squared_R_Q_diff.:  1.01636E+01
Absolute_mean_Q:    9.70044E-04
Rescaled_mean_Q:    4.72075E-02
Q_per_sqrt_SS:      5.87211E+02
Absolute_mean_R:    4.68982E-03
Rescaled_mean_R:    2.28232E-01
R_per_sqrt_SS:      2.83896E+03

Taxon	QE	DV	EV	AMQ	RMQ	AMR	RMR
Gcr30	 10660	 3.51888E-01	 4.30968E-01	 9.17655E-04	 4.46580E-02	 3.56371E-03	 1.73429E-01
Gcr_2	 10660	 3.86427E-01	 3.91680E-01	 1.01193E-03	 4.92460E-02	 3.83414E-03	 1.86590E-01
Gen35	 10660	 2.41756E-01	 2.42131E-01	 1.09288E-03	 5.31852E-02	 7.64651E-03	 3.72120E-01
Gen_1	 10660	 2.65862E-01	 2.65862E-01	 1.09756E-03	 5.34133E-02	 5.66354E-03	 2.75618E-01
Gen_2	 10660	 2.63322E-01	 2.63978E-01	 1.12333E-03	 5.46674E-02	 6.09337E-03	 2.96536E-01
Gen_3	 10660	 2.58720E-01	 2.59095E-01	 1.12527E-03	 5.47616E-02	 6.53389E-03	 3.17974E-01
Gen_4	 10660	 2.65808E-01	 2.66465E-01	 1.18779E-03	 5.78040E-02	 6.51789E-03	 3.17196E-01
Ggr26	 10660	 2.67167E-01	 2.67167E-01	 1.01235E-03	 4.92665E-02	 6.83963E-03	 3.32853E-01
Ggr27	 10660	 2.61437E-01	 2.61531E-01	 1.02173E-03	 4.97226E-02	 5.86307E-03	 2.85328E-01
Ggr51	 10660	 2.67469E-01	 2.67563E-01	 9.23590E-04	 4.49469E-02	 6.08168E-03	 2.95967E-01
Ggr_2	 10660	 2.60287E-01	 2.60380E-01	 9.44078E-04	 4.59439E-02	 6.68348E-03	 3.25254E-01
Ggr_6	 10660	 2.59469E-01	 2.59563E-01	 1.01080E-03	 4.91910E-02	 5.91769E-03	 2.87986E-01
Gha_3	 10660	 3.97868E-01	 4.77324E-01	 1.24906E-03	 6.07858E-02	 3.66154E-03	 1.78190E-01
Gha_4	 10660	 2.98447E-01	 2.98447E-01	 1.63336E-03	 7.94880E-02	 6.51430E-03	 3.17021E-01
Gha_5	 10660	 3.96958E-01	 4.76413E-01	 1.48489E-03	 7.22625E-02	 4.22532E-03	 2.05627E-01
Gho16	 10660	 3.02452E-01	 3.81908E-01	 7.98683E-04	 3.88682E-02	 3.93404E-03	 1.91452E-01
Gho18	 10660	 3.59541E-01	 3.59541E-01	 1.18429E-03	 5.76341E-02	 4.18100E-03	 2.03470E-01
Gho19	 10660	 2.90954E-01	 2.90954E-01	 9.97435E-04	 4.85405E-02	 4.44553E-03	 2.16343E-01
Gja25	 10660	 2.80676E-01	 2.81333E-01	 1.40828E-03	 6.85342E-02	 7.70250E-03	 3.74845E-01
Gja_1	 10660	 2.50736E-01	 2.51392E-01	 1.04559E-03	 5.08838E-02	 6.36066E-03	 3.09544E-01
Glo47	 10660	 4.07041E-01	 4.86497E-01	 1.47939E-03	 7.19949E-02	 4.05084E-03	 1.97135E-01
Glo_1	 10660	 4.05921E-01	 4.07798E-01	 1.12851E-03	 5.49194E-02	 3.65663E-03	 1.77951E-01
Glo_2	 10660	 3.36572E-01	 3.36760E-01	 8.18863E-04	 3.98502E-02	 3.95593E-03	 1.92517E-01
Glo_3	 10660	 3.66280E-01	 4.44329E-01	 1.23430E-03	 6.00676E-02	 3.78435E-03	 1.84167E-01
Glu48	 10660	 2.60358E-01	 3.38876E-01	 7.16488E-04	 3.48681E-02	 4.10927E-03	 1.99979E-01
Glu_1	 10660	 3.96326E-01	 3.97264E-01	 1.17017E-03	 5.69469E-02	 3.70622E-03	 1.80364E-01
Gor13	 10660	 2.89911E-01	 2.89911E-01	 6.91440E-04	 3.36492E-02	 4.18976E-03	 2.03896E-01
Gor_4	 10660	 2.43770E-01	 3.22475E-01	 6.63385E-04	 3.22839E-02	 4.11291E-03	 2.00156E-01
Gor_6	 10660	 3.55656E-01	 4.32860E-01	 1.07710E-03	 5.24175E-02	 3.62893E-03	 1.76603E-01
Gsy16	 10660	 3.62264E-01	 4.42376E-01	 1.02913E-03	 5.00831E-02	 3.61792E-03	 1.76067E-01
Gsy20	 10660	 3.48458E-01	 3.48458E-01	 8.01274E-04	 3.89943E-02	 3.43797E-03	 1.67310E-01
Gsy28	 10660	 2.54185E-01	 3.30920E-01	 6.23823E-04	 3.03586E-02	 3.99040E-03	 1.94194E-01
Gsy29	 10660	 2.50481E-01	 3.27029E-01	 6.25089E-04	 3.04202E-02	 3.97867E-03	 1.93623E-01
Gsy31	 10660	 3.35557E-01	 3.35745E-01	 8.60535E-04	 4.18783E-02	 3.72900E-03	 1.81473E-01
Gsy32	 10660	 2.47078E-01	 3.23720E-01	 6.25393E-04	 3.04350E-02	 4.00228E-03	 1.94772E-01
Gsy43	 10660	 3.16174E-01	 3.92816E-01	 7.95717E-04	 3.87239E-02	 3.72264E-03	 1.81163E-01
Gsy46	 10660	 2.47818E-01	 3.24459E-01	 6.28152E-04	 3.05692E-02	 4.00701E-03	 1.95003E-01
Gsy47	 10660	 3.08741E-01	 3.85289E-01	 7.42794E-04	 3.61483E-02	 3.57405E-03	 1.73933E-01
Gsy48	 10660	 3.05825E-01	 3.05919E-01	 7.18623E-04	 3.49720E-02	 3.72455E-03	 1.81257E-01
Gsy49	 10660	 2.54270E-01	 3.30818E-01	 6.23365E-04	 3.03363E-02	 3.98435E-03	 1.93900E-01
Gsy54	 10660	 3.07964E-01	 3.85074E-01	 7.96335E-04	 3.87539E-02	 3.75986E-03	 1.82975E-01
Gsy55	 10660	 2.54088E-01	 3.30823E-01	 6.23514E-04	 3.03435E-02	 3.99072E-03	 1.94210E-01
