# Supplementary material for: General functions to transform associate data to host data, and their use in phylogenetic inference from sequences with intra-individual variability
Source: BMC Evol Biol. 2008 Mar 18;8:86. doi: 10.1186/1471-2148-8-86 (PMC2291458; doi:10.1186/1471-2148-8-86)
Supplement: Additional file 1 — Distance matrices and quality statistics. This contains all sequence alignments in NEXUS format, all intermediary generated associate distance or host character data (depending on the transformation formula used; see Fig. 1) and all final distance matrices obtained, together with their Delta values. A readme file that describes the contents of each file in the archive is included. [file 1471-2148-8-86-S1.zip › Goeker_Grimm_Supp_Mat_1/Fagus_g0_m2.c.dst]

42
Gcr30	0	0	0.0113475	0.00433093	0.00433717	0.00566006	0.00433093	0.00962385	0.00276399	0.00551957	0.00826054	0.00278755	0	0.012362	0	0	0.00281337	0.00146211	0.00849408	0.00571663	0	0.00137561	0.00137696	0	0	0	0.00137507	0	0	0	0.00408801	0	0	0.00137561	0	0	0	0	0.00136435	0	0	0
Gcr_2	0	0	0.0128559	0.00581628	0.00581626	0.00711533	0.00580785	0.0110593	0.00416854	0.00693778	0.00969022	0.00420186	0	0.012413	0	0	0.00282526	0.00294165	0.00996562	0.00718682	0	0.00276662	0.00138458	0.00139869	0	0.00138705	0.00276397	0	0.00139091	0	0.00548084	0.00136995	0.00136621	0.0013794	0.0013756	0.0013813	0.00137749	0.00137372	0.00274384	0.00136995	0.00136434	0.00137183
Gen35	0.0113475	0.0128559	0	0.00284252	0	0.00568411	0	0.0183861	0.00993781	0.0141968	0.0169953	0.0100012	0.00856692	0.0140962	0.00718059	0.0115879	0.0145336	0.00902739	0	0	0.0072013	0.00993023	0.0127697	0.00856693	0.0127929	0.00858624	0.0141848	0.0127206	0.00999424	0.00988811	0.015469	0.0126847	0.0126313	0.0113636	0.0127204	0.0113475	0.0127384	0.0112835	0.0126575	0.0126491	0.0126137	0.0126847
Gen_1	0.00433093	0.00581628	0.00284252	0	0.00141852	0	0.00141852	0.0115173	0.00288639	0.00722765	0.0100915	0.00291291	0.00145781	0.00717559	0	0.0044315	0.00737789	0.00305857	0.00141052	0.00142053	0	0.00288767	0.00577803	0.00145358	0.00578705	0.0014551	0.00720878	0.0057455	0.00290732	0.00287521	0.00714576	0.00573724	0.00571267	0.00432468	0.00574547	0.00431225	0.00576201	0.00430606	0.00573301	0.00572084	0.00570452	0.00573723
Gen_2	0.00433717	0.00581626	0	0.00141852	0	0	0	0.0115172	0.00288638	0.0072276	0.0100914	0.00290867	0.00145146	0.0057319	0	0.00441845	0.00739965	0.00306324	0	0	0	0.00288766	0.00577803	0.00145146	0.00578703	0.0014551	0.00720877	0.00574548	0.00290309	0.00287521	0.00714573	0.00573722	0.00571265	0.00432467	0.00574546	0.00431845	0.005762	0.00430605	0.00572479	0.00572083	0.00570451	0.00573722
Gen_3	0.00566006	0.00711533	0.00568411	0	0	0	0	0.0126664	0.00423222	0.00847795	0.011274	0.00426933	0.00428655	0.0112419	0.00287389	0.0072223	0.00867473	0.00449884	0	0	0.00287803	0.00565206	0.00848916	0.00285344	0.00849418	0.00284253	0.00987428	0.00843451	0.00426826	0.00422126	0.00979503	0.00842261	0.00838732	0.00705518	0.00843442	0.00705517	0.00845816	0.00702545	0.00841904	0.00839909	0.00698026	0.00842259
Gen_4	0.00433093	0.00580785	0	0.00141852	0	0	0	0.0114842	0.00287808	0.00720682	0.0100625	0.00290444	0.0029031	0.00859893	0.00146206	0.00588933	0.00737785	0.00304924	0	0	0.00146421	0.00432468	0.00719845	0.00145147	0.00721171	0.00145087	0.00863564	0.00717037	0.00290311	0.00287108	0.00856292	0.00716007	0.00712947	0.00574948	0.00717032	0.00574123	0.00719093	0.00573299	0.00715607	0.00713966	0.00569641	0.00716006
Ggr26	0.00962385	0.0110593	0.0183861	0.0115173	0.0115172	0.0126664	0.0114842	0	0	0.00135695	0.00135145	0	0.00975478	0.0205485	0.00980891	0.0126406	0.0140393	0.00727084	0.0154854	0.0128287	0.00841908	0.0124081	0.0123715	0.00694765	0.0109745	0.00969032	0.0137255	0.0122951	0.00830293	0.00958428	0.0149601	0.0122615	0.0122117	0.0123737	0.0123117	0.0109835	0.0123117	0.0109089	0.012256	0.0122449	0.0108408	0.0122615
Ggr27	0.00276399	0.00416854	0.00993781	0.00288639	0.00288638	0.00423222	0.00287808	0	0	0	0	0	0.00279373	0.0137677	0.00422026	0.00564035	0.00705566	0.00291599	0.00706522	0.00428662	0.00281728	0.00415128	0.00690056	0.00139481	0.00551586	0.00277935	0.00690053	0.00549315	0.00139093	0.0027488	0.00820076	0.00547809	0.00545569	0.00551963	0.00550067	0.00413979	0.00550067	0.00411709	0.00547436	0.00547061	0.0040874	0.00547808
Ggr51	0.00551957	0.00693778	0.0141968	0.00722765	0.0072276	0.00847795	0.00720682	0.00135695	0	0	0	0	0.005596	0.0164992	0.00563521	0.00845852	0.0098648	0.0043743	0.0113054	0.00858706	0.00564318	0.00830283	0.00966992	0.00419085	0.00827187	0.00555787	0.0096432	0.00822652	0.00415602	0.0054968	0.0109203	0.00820398	0.0081705	0.00827974	0.00823771	0.00689004	0.00822643	0.00685235	0.00820069	0.00819282	0.0068	0.00820396
Ggr_2	0.00826054	0.00969022	0.0169953	0.0100915	0.0100914	0.011274	0.0100625	0.00135145	0	0	0	0	0.00837235	0.0178073	0.00841904	0.0112525	0.0126524	0.00582451	0.0140968	0.0114187	0.00843089	0.0110443	0.0124056	0.00696698	0.0110047	0.0083177	0.0123544	0.0109445	0.00692834	0.00822653	0.0136178	0.0109145	0.0108701	0.0110136	0.0109593	0.00962371	0.0109593	0.0095712	0.0109087	0.0108997	0.0094994	0.0109145
Ggr_6	0.00278755	0.00420186	0.0100012	0.00291291	0.00290867	0.00426933	0.00290444	0	0	0	0	0	0.00281455	0.0138684	0.00425116	0.00567965	0.00710946	0.00146855	0.00711935	0.00432471	0.0028385	0.0041843	0.00695848	0.001406	0.00556118	0.00280318	0.0069488	0.00553809	0.00140206	0.0027721	0.00826043	0.00552279	0.00550001	0.00556183	0.00554575	0.00417265	0.00554575	0.00414957	0.00551584	0.00551518	0.00412252	0.00552279
Gha_3	0	0	0.00856692	0.00145781	0.00145146	0.00428655	0.0029031	0.00975478	0.00279373	0.005596	0.00837235	0.00281455	0	0.00554167	0	0	0.0028454	0.00294604	0.005733	0.0028822	0	0	0.00139036	0	0	0.00139869	0.00139036	0	0	0	0.00413879	0	0	0.00139092	0	0	0	0	0.00138132	0	0	0
Gha_4	0.012362	0.012413	0.0140962	0.00717559	0.0057319	0.0112419	0.00859893	0.0205485	0.0137677	0.0164992	0.0178073	0.0138684	0.00554167	0	0	0.0140138	0.0182578	0.01311	0.0168984	0.00852575	0.00278585	0.0137542	0.015108	0.00415023	0.0137063	0.0110499	0.0150665	0.0136316	0.011059	0.0123112	0.0162806	0.013576	0.0135393	0.0137162	0.01365	0.0109529	0.01365	0.0122611	0.013586	0.0135761	0.0135393	0.0135944
Gha_5	0	0	0.00718059	0	0	0.00287389	0.00146206	0.00980891	0.00422026	0.00563521	0.00841904	0.00425116	0	0	0	0	0.00286573	0.00297224	0.00431842	0.00144935	0	0	0.00140009	0	0	0.00140854	0.00140009	0	0	0	0.00416743	0	0	0.00140064	0	0	0	0	0.00139091	0	0	0
Gho16	0	0	0.0115879	0.0044315	0.00441845	0.0072223	0.00588933	0.0126406	0.00564035	0.00845852	0.0112525	0.00567965	0	0.0140138	0	0	0.0057498	0.0043753	0.0101169	0.00585486	0	0	0.0014001	0	0	0.00141653	0.00139424	0	0	0	0.00555794	0	0	0.00280272	0	0	0	0	0.00278322	0	0	0
Gho18	0.00281337	0.00282526	0.0145336	0.00737789	0.00739965	0.00867473	0.00737785	0.0140393	0.00705566	0.0098648	0.0126524	0.00710946	0.0028454	0.0182578	0.00286573	0.0057498	0	0.00577402	0.0101099	0.00878901	0.00143482	0.00564355	0.00703944	0.00427455	0.00562049	0.00425626	0.00843476	0.00558909	0.00425634	0	0.00975463	0.00697673	0.00694768	0.00562759	0.00700598	0.00562759	0.00700598	0.00419092	0.00697632	0.00696705	0.00555031	0.00697671
Gho19	0.00146211	0.00294165	0.00902739	0.00305857	0.00306324	0.00449884	0.00304924	0.00727084	0.00291599	0.0043743	0.00582451	0.00146855	0.00294604	0.01311	0.00297224	0.0043753	0.00577402	0	0.00749983	0.00455344	0.0029811	0.00146212	0.00584648	0.00147289	0.00438171	0.00147071	0.00582941	0.00435626	0.00146856	0.00145361	0.00722855	0.00434363	0.00432486	0.00438068	0.00436256	0.00291595	0.00436256	0.00290327	0.0043427	0.00433737	0.00287941	0.00434363
Gja25	0.00849408	0.00996562	0	0.00141052	0	0	0	0.0154854	0.00706522	0.0113054	0.0140968	0.00711935	0.005733	0.0168984	0.00431842	0.0101169	0.0101099	0.00749983	0	0	0.00433089	0.00707903	0.0113093	0.00572484	0.0113154	0.0056883	0.0127026	0.0112518	0.00710523	0.00563223	0.0125978	0.0112359	0.0111888	0.00988136	0.0112675	0.00986744	0.0112833	0.00843439	0.0112295	0.0112202	0.00977768	0.0112359
Gja_1	0.00571663	0.00718682	0	0.00142053	0	0	0	0.0128287	0.00428662	0.00858706	0.0114187	0.00432471	0.0028822	0.00852575	0.00144935	0.00585486	0.00878901	0.00455344	0	0	0.00145146	0.00428761	0.00715725	0.00288221	0.00716013	0.00287936	0.00857397	0.00710924	0.0043298	0.00426324	0.00991976	0.00709911	0.00706903	0.00570036	0.0071193	0.00570035	0.00712945	0.00568415	0.00709521	0.00707905	0.00705905	0.00709911
Glo47	0	0	0.0072013	0	0	0.00287803	0.00146421	0.00841908	0.00281728	0.00564318	0.00843089	0.0028385	0	0.00278585	0	0	0.00143482	0.0029811	0.00433089	0.00145146	0	0	0	0	0	0.00140655	0.00140402	0	0	0	0.00417324	0	0	0.00140261	0	0	0	0	0.00139285	0	0	0
Glo_1	0.00137561	0.00276662	0.00993023	0.00288767	0.00288766	0.00565206	0.00432468	0.0124081	0.00415128	0.00830283	0.0110443	0.0041843	0	0.0137542	0	0	0.00564355	0.00146212	0.00707903	0.00428761	0	0	0.00137886	0	0.00137751	0.00138322	0.00275257	0.00136996	0.00138899	0	0.00545857	0.00136622	0.00136064	0.00137751	0.00137183	0.00137561	0.00137183	0.00136622	0.00273264	0.00136435	0.00136064	0.00136621
Glo_2	0.00137696	0.00138458	0.0127697	0.00577803	0.00577803	0.00848916	0.00719845	0.0123715	0.00690056	0.00966992	0.0124056	0.00695848	0.00139036	0.015108	0.00140009	0.0014001	0.00703944	0.00584648	0.0113093	0.00715725	0	0.00137886	0	0.0013923	0	0.00138513	0.0027417	0.00136381	0.00138459	0.00136942	0.00680924	0.00136381	0.00135826	0.00411542	0.00136942	0.00137318	0.00136942	0.00136568	0.00409297	0.00136196	0.00135826	0.00136381
Glo_3	0	0.00139869	0.00856693	0.00145358	0.00145146	0.00285344	0.00145147	0.00694765	0.00139481	0.00419085	0.00696698	0.001406	0	0.00415023	0	0	0.00427455	0.00147289	0.00572484	0.00288221	0	0	0.0013923	0	0	0	0.0013923	0	0	0	0.0041388	0	0	0.00139285	0	0	0	0	0.00138132	0	0	0
Glu48	0	0	0.0127929	0.00578705	0.00578703	0.00849418	0.00721171	0.0109745	0.00551586	0.00827187	0.0110047	0.00556118	0	0.0137063	0	0	0.00562049	0.00438171	0.0113154	0.00716013	0	0.00137751	0	0	0	0.00138322	0.00137129	0	0	0	0.00543703	0	0	0.00274501	0	0	0	0	0.0027226	0	0	0
Glu_1	0	0.00138705	0.00858624	0.0014551	0.0014551	0.00284253	0.00145087	0.00969032	0.00277935	0.00555787	0.0083177	0.00280318	0.00139869	0.0110499	0.00140854	0.00141653	0.00425626	0.00147071	0.0056883	0.00287936	0.00140655	0.00138322	0.00138513	0	0.00138322	0	0.00276397	0.00137561	0	0	0.00549593	0.0013756	0.00136995	0.00277044	0.0013794	0.00138321	0.0013813	0.00137561	0.0027514	0.00137372	0	0.00137371
Gor13	0.00137507	0.00276397	0.0141848	0.00720878	0.00720877	0.00987428	0.00863564	0.0137255	0.00690053	0.0096432	0.0123544	0.0069488	0.00139036	0.0150665	0.00140009	0.00139424	0.00843476	0.00582941	0.0127026	0.00857397	0.00140402	0.00275257	0.0027417	0.0013923	0.00137129	0.00276397	0	0	0	0.00136942	0.00679071	0.0013601	0.00135458	0.00411541	0.00136381	0.00136942	0.00136568	0.00136196	0.00408182	0.00135641	0.00135458	0.00135826
Gor_4	0	0	0.0127206	0.0057455	0.00574548	0.00843451	0.00717037	0.0122951	0.00549315	0.00822652	0.0109445	0.00553809	0	0.0136316	0	0	0.00558909	0.00435626	0.0112518	0.00710924	0	0.00136996	0.00136381	0	0	0.00137561	0	0	0	0	0.00540764	0	0	0.0027263	0	0	0	0	0.00270785	0	0	0
Gor_6	0	0.00139091	0.00999424	0.00290732	0.00290309	0.00426826	0.00290311	0.00830293	0.00139093	0.00415602	0.00692834	0.00140206	0	0.011059	0	0	0.00425634	0.00146856	0.00710523	0.0043298	0	0.00138899	0.00138459	0	0	0	0	0	0	0	0.00411607	0	0	0	0	0	0	0	0	0	0	0
Gsy16	0	0	0.00988811	0.00287521	0.00287521	0.00422126	0.00287108	0.00958428	0.0027488	0.0054968	0.00822653	0.0027721	0	0.0123112	0	0	0	0.00145361	0.00563223	0.00426324	0	0	0.00136942	0	0	0	0.00136942	0	0	0	0.00407135	0	0	0.00136435	0	0	0	0	0.00135879	0	0	0
Gsy20	0.00408801	0.00548084	0.015469	0.00714576	0.00714573	0.00979503	0.00856292	0.0149601	0.00820076	0.0109203	0.0136178	0.00826043	0.00413879	0.0162806	0.00416743	0.00555794	0.00975463	0.00722855	0.0125978	0.00991976	0.00417324	0.00545857	0.00680924	0.0041388	0.00543703	0.00549593	0.00679071	0.00540764	0.00411607	0.00407135	0	0.00539304	0.00537133	0.00544361	0.00541491	0.00407689	0.00541491	0.00405489	0.00539235	0.0053858	0.00537133	0.00539303
Gsy28	0	0.00136995	0.0126847	0.00573724	0.00573722	0.00842261	0.00716007	0.0122615	0.00547809	0.00820398	0.0109145	0.00552279	0	0.013576	0	0	0.00697673	0.00434363	0.0112359	0.00709911	0	0.00136622	0.00136381	0	0	0.0013756	0.0013601	0	0	0	0.00539304	0	0	0.0027263	0	0	0	0	0.00270054	0	0	0
Gsy29	0	0.00136621	0.0126313	0.00571267	0.00571265	0.00838732	0.00712947	0.0122117	0.00545569	0.0081705	0.0108701	0.00550001	0	0.0135393	0	0	0.00694768	0.00432486	0.0111888	0.00706903	0	0.00136064	0.00135826	0	0	0.00136995	0.00135458	0	0	0	0.00537133	0	0	0.0027152	0	0	0	0	0.00268965	0	0	0
Gsy31	0.00137561	0.0013794	0.0113636	0.00432468	0.00432467	0.00705518	0.00574948	0.0123737	0.00551963	0.00827974	0.0110136	0.00556183	0.00139092	0.0137162	0.00140064	0.00280272	0.00562759	0.00438068	0.00988136	0.00570036	0.00140261	0.00137751	0.00411542	0.00139285	0.00274501	0.00277044	0.00411541	0.0027263	0	0.00136435	0.00544361	0.0027263	0.0027152	0	0.00273749	0	0.00273749	0.00136621	0	0.00272259	0.0027152	0.0027263
Gsy32	0	0.0013756	0.0127204	0.00574547	0.00574546	0.00843442	0.00717032	0.0123117	0.00550067	0.00823771	0.0109593	0.00554575	0	0.01365	0	0	0.00700598	0.00436256	0.0112675	0.0071193	0	0.00137183	0.00136942	0	0	0.0013794	0.00136381	0	0	0	0.00541491	0	0	0.00273749	0	0	0	0	0.00271152	0	0	0
Gsy43	0	0.0013813	0.0113475	0.00431225	0.00431845	0.00705517	0.00574123	0.0109835	0.00413979	0.00689004	0.00962371	0.00417265	0	0.0109529	0	0	0.00562759	0.00291595	0.00986744	0.00570035	0	0.00137561	0.00137318	0	0	0.00138321	0.00136942	0	0	0	0.00407689	0	0	0	0	0	0	0	0	0	0	0
Gsy46	0	0.00137749	0.0127384	0.00576201	0.005762	0.00845816	0.00719093	0.0123117	0.00550067	0.00822643	0.0109593	0.00554575	0	0.01365	0	0	0.00700598	0.00436256	0.0112833	0.00712945	0	0.00137183	0.00136942	0	0	0.0013813	0.00136568	0	0	0	0.00541491	0	0	0.00273749	0	0	0	0	0.00271152	0	0	0
Gsy47	0	0.00137372	0.0112835	0.00430606	0.00430605	0.00702545	0.00573299	0.0109089	0.00411709	0.00685235	0.0095712	0.00414957	0	0.0122611	0	0	0.00419092	0.00290327	0.00843439	0.00568415	0	0.00136622	0.00136568	0	0	0.00137561	0.00136196	0	0	0	0.00405489	0	0	0.00136621	0	0	0	0	0.00135328	0	0	0
Gsy48	0.00136435	0.00274384	0.0126575	0.00573301	0.00572479	0.00841904	0.00715607	0.012256	0.00547436	0.00820069	0.0109087	0.00551584	0.00138132	0.013586	0.00139091	0.00278322	0.00697632	0.0043427	0.0112295	0.00709521	0.00139285	0.00273264	0.00409297	0.00138132	0.0027226	0.0027514	0.00408182	0.00270785	0	0.00135879	0.00539235	0.00270054	0.00268965	0	0.00271152	0	0.00271152	0.00135328	0	0.0026969	0.00268964	0.00270054
Gsy49	0	0.00136995	0.0126491	0.00572084	0.00572083	0.00839909	0.00713966	0.0122449	0.00547061	0.00819282	0.0108997	0.00551518	0	0.0135761	0	0	0.00696705	0.00433737	0.0112202	0.00707905	0	0.00136435	0.00136196	0	0	0.00137372	0.00135641	0	0	0	0.0053858	0	0	0.00272259	0	0	0	0	0.0026969	0	0	0
Gsy54	0	0.00136434	0.0126137	0.00570452	0.00570451	0.00698026	0.00569641	0.0108408	0.0040874	0.0068	0.0094994	0.00412252	0	0.0135393	0	0	0.00555031	0.00287941	0.00977768	0.00705905	0	0.00136064	0.00135826	0	0	0	0.00135458	0	0	0	0.00537133	0	0	0.0027152	0	0	0	0	0.00268964	0	0	0
Gsy55	0	0.00137183	0.0126847	0.00573723	0.00573722	0.00842259	0.00716006	0.0122615	0.00547808	0.00820396	0.0109145	0.00552279	0	0.0135944	0	0	0.00697671	0.00434363	0.0112359	0.00709911	0	0.00136621	0.00136381	0	0	0.00137371	0.00135826	0	0	0	0.00539303	0	0	0.0027263	0	0	0	0	0.00270054	0	0	0
