# Supplementary material for: General functions to transform associate data to host data, and their use in phylogenetic inference from sequences with intra-individual variability
Source: BMC Evol Biol. 2008 Mar 18;8:86. doi: 10.1186/1471-2148-8-86 (PMC2291458; doi:10.1186/1471-2148-8-86)
Supplement: Additional file 1 — Distance matrices and quality statistics. This contains all sequence alignments in NEXUS format, all intermediary generated associate distance or host character data (depending on the transformation formula used; see Fig. 1) and all final distance matrices obtained, together with their Delta values. A readme file that describes the contents of each file in the archive is included. [file 1471-2148-8-86-S1.zip › Goeker_Grimm_Supp_Mat_1/Fagus_g0_m2.e.dlt]

Filename:          Fagus_g0_m2.e.dst
Matrix_number:      1
Quartets_examined:  111930
Fraction_examined:  1.00000E+00
Sum_of_squares:     9.09199E+00
Maximum_distance:   1.75920E-01
Delta_value:        3.66801E-01
Epsilon_value:      3.66890E-01
Non_additivity:     6.64272E-01
Additivity:         2.58074E+00
Squared_R_Q_diff.:  2.23955E+00
Absolute_mean_Q:    4.50339E-03
Rescaled_mean_Q:    2.55991E-02
Q_per_sqrt_SS:      1.67169E+02
Absolute_mean_R:    1.74811E-02
Rescaled_mean_R:    9.93697E-02
R_per_sqrt_SS:      6.48913E+02

Taxon	QE	DV	EV	AMQ	RMQ	AMR	RMR
Gcr30	 10660	 3.73755E-01	 3.73755E-01	 4.00656E-03	 2.27749E-02	 1.47900E-02	 8.40725E-02
Gcr_2	 10660	 3.65477E-01	 3.65477E-01	 3.96712E-03	 2.25507E-02	 1.48336E-02	 8.43199E-02
Gen35	 10660	 3.31409E-01	 3.31503E-01	 5.46981E-03	 3.10926E-02	 2.48116E-02	 1.41039E-01
Gen_1	 10660	 3.10235E-01	 3.10329E-01	 4.59340E-03	 2.61107E-02	 2.69392E-02	 1.53133E-01
Gen_2	 10660	 3.01864E-01	 3.01958E-01	 4.70417E-03	 2.67404E-02	 3.03996E-02	 1.72804E-01
Gen_3	 10660	 3.22225E-01	 3.22318E-01	 4.33049E-03	 2.46162E-02	 2.32030E-02	 1.31895E-01
Gen_4	 10660	 2.95182E-01	 2.95276E-01	 4.64843E-03	 2.64236E-02	 3.00295E-02	 1.70700E-01
Ggr26	 10660	 3.38430E-01	 3.38524E-01	 4.12021E-03	 2.34209E-02	 1.74657E-02	 9.92823E-02
Ggr27	 10660	 3.82133E-01	 3.82227E-01	 4.23238E-03	 2.40585E-02	 1.47806E-02	 8.40190E-02
Ggr51	 10660	 3.59339E-01	 3.59433E-01	 4.19921E-03	 2.38700E-02	 1.61248E-02	 9.16596E-02
Ggr_2	 10660	 3.91164E-01	 3.92102E-01	 3.96911E-03	 2.25620E-02	 1.32563E-02	 7.53543E-02
Ggr_6	 10660	 3.72635E-01	 3.72635E-01	 4.07453E-03	 2.31612E-02	 1.50555E-02	 8.55814E-02
Gha_3	 10660	 3.52919E-01	 3.52919E-01	 4.96783E-03	 2.82392E-02	 1.85986E-02	 1.05722E-01
Gha_4	 10660	 3.20295E-01	 3.20295E-01	 4.18602E-03	 2.37950E-02	 1.92751E-02	 1.09567E-01
Gha_5	 10660	 3.45650E-01	 3.45650E-01	 4.18685E-03	 2.37997E-02	 1.77597E-02	 1.00953E-01
Gho16	 10660	 4.02869E-01	 4.02869E-01	 4.84170E-03	 2.75222E-02	 1.51376E-02	 8.60484E-02
Gho18	 10660	 3.30598E-01	 3.30598E-01	 5.34116E-03	 3.03613E-02	 2.35373E-02	 1.33796E-01
Gho19	 10660	 3.83893E-01	 3.83893E-01	 6.17975E-03	 3.51282E-02	 1.93463E-02	 1.09972E-01
Gja25	 10660	 3.28890E-01	 3.28984E-01	 4.61612E-03	 2.62399E-02	 1.90587E-02	 1.08337E-01
Gja_1	 10660	 3.18213E-01	 3.18307E-01	 4.67191E-03	 2.65570E-02	 2.51212E-02	 1.42799E-01
Glo47	 10660	 3.70828E-01	 3.70828E-01	 4.70071E-03	 2.67207E-02	 1.67553E-02	 9.52437E-02
Glo_1	 10660	 3.85584E-01	 3.85584E-01	 4.05024E-03	 2.30232E-02	 1.39944E-02	 7.95498E-02
Glo_2	 10660	 4.09719E-01	 4.09719E-01	 4.26051E-03	 2.42184E-02	 1.35738E-02	 7.71589E-02
Glo_3	 10660	 3.69761E-01	 3.69761E-01	 4.59262E-03	 2.61063E-02	 1.62623E-02	 9.24416E-02
Glu48	 10660	 3.91145E-01	 3.91145E-01	 3.92704E-03	 2.23229E-02	 1.32994E-02	 7.55989E-02
Glu_1	 10660	 4.09189E-01	 4.09189E-01	 4.37521E-03	 2.48705E-02	 1.42449E-02	 8.09738E-02
Gor13	 10660	 4.11206E-01	 4.11206E-01	 6.17943E-03	 3.51263E-02	 1.84163E-02	 1.04686E-01
Gor_4	 10660	 4.02292E-01	 4.02292E-01	 5.16129E-03	 2.93389E-02	 1.61980E-02	 9.20760E-02
Gor_6	 10660	 4.33235E-01	 4.33235E-01	 4.66365E-03	 2.65101E-02	 1.37741E-02	 7.82973E-02
Gsy16	 10660	 4.10769E-01	 4.10769E-01	 4.87781E-03	 2.77274E-02	 1.52409E-02	 8.66355E-02
Gsy20	 10660	 3.18891E-01	 3.18891E-01	 4.42057E-03	 2.51283E-02	 2.14318E-02	 1.21827E-01
Gsy28	 10660	 3.75301E-01	 3.76239E-01	 3.58940E-03	 2.04036E-02	 1.28115E-02	 7.28259E-02
Gsy29	 10660	 3.32669E-01	 3.32669E-01	 4.32783E-03	 2.46011E-02	 1.78105E-02	 1.01242E-01
Gsy31	 10660	 4.01798E-01	 4.01798E-01	 6.01074E-03	 3.41675E-02	 1.82517E-02	 1.03750E-01
Gsy32	 10660	 3.77564E-01	 3.77564E-01	 4.02371E-03	 2.28724E-02	 1.40345E-02	 7.97777E-02
Gsy43	 10660	 3.85005E-01	 3.85005E-01	 4.00891E-03	 2.27883E-02	 1.34250E-02	 7.63133E-02
Gsy46	 10660	 4.06158E-01	 4.06158E-01	 3.90692E-03	 2.22085E-02	 1.29463E-02	 7.35919E-02
Gsy47	 10660	 4.08393E-01	 4.08393E-01	 4.49066E-03	 2.55267E-02	 1.41976E-02	 8.07049E-02
Gsy48	 10660	 3.72301E-01	 3.72301E-01	 3.81529E-03	 2.16876E-02	 1.33570E-02	 7.59267E-02
Gsy49	 10660	 3.89019E-01	 3.89019E-01	 4.07826E-03	 2.31825E-02	 1.34905E-02	 7.66856E-02
Gsy54	 10660	 3.41496E-01	 3.41496E-01	 4.30648E-03	 2.44798E-02	 1.68837E-02	 9.59737E-02
Gsy55	 10660	 3.76029E-01	 3.76967E-01	 4.06782E-03	 2.31231E-02	 1.42829E-02	 8.11895E-02
