# Supplementary material for: General functions to transform associate data to host data, and their use in phylogenetic inference from sequences with intra-individual variability
Source: BMC Evol Biol. 2008 Mar 18;8:86. doi: 10.1186/1471-2148-8-86 (PMC2291458; doi:10.1186/1471-2148-8-86)
Supplement: Additional file 1 — Distance matrices and quality statistics. This contains all sequence alignments in NEXUS format, all intermediary generated associate distance or host character data (depending on the transformation formula used; see Fig. 1) and all final distance matrices obtained, together with their Delta values. A readme file that describes the contents of each file in the archive is included. [file 1471-2148-8-86-S1.zip › Goeker_Grimm_Supp_Mat_1/Fagus_g0_m2.e.dst]

42
Gcr30	0.00000E+00	5.85596E-02	1.22853E-01	1.13358E-01	1.09775E-01	9.06030E-02	1.09407E-01	6.26837E-02	8.67423E-02	6.92907E-02	9.15710E-02	1.01096E-01	8.64476E-02	5.88369E-02	9.20037E-02	8.11113E-02	5.77408E-02	1.39139E-01	9.28718E-02	1.04529E-01	8.84941E-02	6.70793E-02	7.17368E-02	8.13039E-02	8.32046E-02	7.63298E-02	1.22631E-01	1.07923E-01	7.31302E-02	5.91464E-02	5.49764E-02	9.14487E-02	6.71880E-02	1.23978E-01	7.33351E-02	8.19912E-02	1.11212E-01	9.84078E-02	8.38317E-02	8.38317E-02	5.48501E-02	9.15710E-02
Gcr_2	5.85596E-02	0.00000E+00	1.26359E-01	1.17844E-01	1.13875E-01	9.33006E-02	1.13006E-01	6.57056E-02	8.89506E-02	7.20360E-02	9.36655E-02	1.02997E-01	9.34031E-02	6.20380E-02	9.44826E-02	9.04775E-02	6.13256E-02	1.42164E-01	9.71273E-02	1.04490E-01	9.62945E-02	7.12021E-02	7.70712E-02	8.46928E-02	8.88317E-02	7.35894E-02	1.24199E-01	1.14045E-01	7.76823E-02	6.37840E-02	5.83896E-02	8.75594E-02	7.01076E-02	1.20806E-01	7.69350E-02	8.52263E-02	1.12939E-01	1.01670E-01	8.61086E-02	8.61086E-02	6.05088E-02	9.36655E-02
Gen35	1.22853E-01	1.26359E-01	0.00000E+00	1.16448E-01	1.02564E-01	9.94209E-02	1.06820E-01	1.19395E-01	1.33936E-01	1.23080E-01	1.37190E-01	1.40644E-01	1.24220E-01	1.17412E-01	1.25449E-01	1.26578E-01	1.20004E-01	1.65212E-01	1.26089E-01	1.06506E-01	1.30811E-01	1.20983E-01	1.17974E-01	1.18595E-01	1.33936E-01	1.33257E-01	1.51448E-01	1.56271E-01	1.22723E-01	1.18643E-01	1.15474E-01	1.37190E-01	1.21542E-01	1.64474E-01	1.25046E-01	1.30453E-01	1.51448E-01	1.41334E-01	1.25936E-01	1.25936E-01	1.14527E-01	1.37190E-01
Gen_1	1.13358E-01	1.17844E-01	1.16448E-01	0.00000E+00	8.34217E-02	7.93325E-02	8.40224E-02	1.11136E-01	1.23169E-01	1.14992E-01	1.29642E-01	1.36537E-01	1.25236E-01	1.09055E-01	1.24742E-01	1.23843E-01	1.10229E-01	1.64576E-01	9.67726E-02	1.01251E-01	1.23952E-01	1.16438E-01	1.12005E-01	1.17917E-01	1.26278E-01	1.23394E-01	1.42851E-01	1.41536E-01	1.16805E-01	1.12043E-01	1.07016E-01	1.29642E-01	1.14123E-01	1.50556E-01	1.14861E-01	1.15884E-01	1.44302E-01	1.35641E-01	1.24372E-01	1.19927E-01	1.08190E-01	1.29642E-01
Gen_2	1.09775E-01	1.13875E-01	1.02564E-01	8.34217E-02	0.00000E+00	7.02314E-02	6.14138E-02	1.07449E-01	1.20495E-01	1.11443E-01	1.26544E-01	1.30674E-01	1.14837E-01	1.05290E-01	1.18812E-01	1.16634E-01	1.08388E-01	1.56727E-01	9.49324E-02	7.74046E-02	1.21082E-01	1.12939E-01	1.09997E-01	1.12064E-01	1.23085E-01	1.20116E-01	1.43342E-01	1.41938E-01	1.13466E-01	1.08391E-01	1.03171E-01	1.26544E-01	1.10413E-01	1.47950E-01	1.11966E-01	1.15140E-01	1.41563E-01	1.32699E-01	1.16542E-01	1.16542E-01	1.04391E-01	1.26544E-01
Gen_3	9.06030E-02	9.33006E-02	9.94209E-02	7.93325E-02	7.02314E-02	0.00000E+00	6.36028E-02	8.13991E-02	9.79365E-02	8.65897E-02	1.05270E-01	1.13653E-01	1.02506E-01	7.85341E-02	1.03520E-01	9.97559E-02	7.94936E-02	1.47310E-01	8.64873E-02	7.90400E-02	1.05181E-01	8.85011E-02	8.78717E-02	9.74714E-02	1.01098E-01	9.74714E-02	1.24913E-01	1.20092E-01	9.36335E-02	8.52582E-02	7.56774E-02	1.05270E-01	8.42160E-02	1.30161E-01	8.72594E-02	9.46695E-02	1.22873E-01	1.12575E-01	9.87073E-02	9.30434E-02	8.40580E-02	1.05270E-01
Gen_4	1.09407E-01	1.13006E-01	1.06820E-01	8.40224E-02	6.14138E-02	6.36028E-02	0.00000E+00	1.04277E-01	1.17873E-01	1.08389E-01	1.23862E-01	1.31080E-01	1.12609E-01	1.02051E-01	1.16352E-01	1.19248E-01	1.03912E-01	1.52132E-01	9.60515E-02	7.69395E-02	1.17390E-01	1.09581E-01	1.05804E-01	1.12342E-01	1.17873E-01	1.16716E-01	1.40316E-01	1.37541E-01	1.14374E-01	1.06819E-01	9.98630E-02	1.23862E-01	1.06626E-01	1.40266E-01	1.08428E-01	1.07410E-01	1.39171E-01	1.29113E-01	1.18319E-01	1.12442E-01	1.06372E-01	1.23862E-01
Ggr26	6.26837E-02	6.57056E-02	1.19395E-01	1.11136E-01	1.07449E-01	8.13991E-02	1.04277E-01	0.00000E+00	6.70352E-02	5.16667E-02	7.90791E-02	8.99372E-02	8.39265E-02	3.65963E-02	8.55115E-02	7.47976E-02	3.14908E-02	1.31941E-01	8.70046E-02	9.93523E-02	8.80982E-02	6.23314E-02	5.86185E-02	7.80798E-02	7.34334E-02	7.22175E-02	1.13785E-01	1.01702E-01	6.89552E-02	5.36767E-02	2.99791E-02	7.90791E-02	4.81468E-02	1.19522E-01	6.35952E-02	7.34334E-02	1.01339E-01	8.59049E-02	7.01057E-02	7.01057E-02	4.73015E-02	7.90791E-02
Ggr27	8.67423E-02	8.89506E-02	1.33936E-01	1.23169E-01	1.20495E-01	9.79365E-02	1.17873E-01	6.70352E-02	0.00000E+00	6.97107E-02	9.92395E-02	8.47936E-02	9.62927E-02	7.02443E-02	9.74800E-02	9.16080E-02	7.04156E-02	1.26958E-01	1.05709E-01	1.13334E-01	1.00488E-01	8.64881E-02	7.59779E-02	9.10307E-02	8.99372E-02	8.96367E-02	1.28615E-01	1.20444E-01	9.13772E-02	7.64652E-02	6.70352E-02	9.92395E-02	7.77350E-02	1.27786E-01	8.74033E-02	9.48021E-02	1.17748E-01	1.11919E-01	9.22485E-02	9.22485E-02	7.63702E-02	9.92395E-02
Ggr51	6.92907E-02	7.20360E-02	1.23080E-01	1.14992E-01	1.11443E-01	8.65897E-02	1.08389E-01	5.16667E-02	6.97107E-02	0.00000E+00	8.44124E-02	9.12766E-02	8.89698E-02	4.70239E-02	9.04664E-02	8.06185E-02	3.66260E-02	1.27135E-01	9.18918E-02	1.03659E-01	9.29152E-02	6.89722E-02	6.56361E-02	8.34770E-02	7.91481E-02	7.80213E-02	1.17554E-01	1.06551E-01	6.93605E-02	6.12629E-02	4.20797E-02	8.44124E-02	5.67584E-02	1.23116E-01	7.01164E-02	7.91481E-02	1.00277E-01	9.90092E-02	7.60708E-02	7.60708E-02	5.57619E-02	8.44124E-02
Ggr_2	9.15710E-02	9.36655E-02	1.37190E-01	1.29642E-01	1.26544E-01	1.05270E-01	1.23862E-01	7.90791E-02	9.92395E-02	8.44124E-02	0.00000E+00	1.04850E-01	1.07237E-01	7.61268E-02	1.03355E-01	1.01083E-01	7.68662E-02	1.51124E-01	1.09717E-01	1.19745E-01	1.04301E-01	9.13303E-02	8.88377E-02	1.02725E-01	9.92395E-02	9.83431E-02	1.21349E-01	1.18125E-01	9.59730E-02	8.56574E-02	7.31762E-02	1.03487E-01	7.44839E-02	1.36900E-01	9.21974E-02	9.92395E-02	1.21349E-01	1.15702E-01	9.68030E-02	9.68030E-02	8.18134E-02	1.03487E-01
Ggr_6	1.01096E-01	1.02997E-01	1.40644E-01	1.36537E-01	1.30674E-01	1.13653E-01	1.31080E-01	8.99372E-02	8.47936E-02	9.12766E-02	1.04850E-01	0.00000E+00	1.09401E-01	8.73527E-02	1.10447E-01	1.01276E-01	8.90695E-02	1.35310E-01	1.17805E-01	1.27197E-01	1.13111E-01	1.00878E-01	9.20265E-02	1.04799E-01	1.03851E-01	1.03590E-01	1.32992E-01	1.30801E-01	1.05100E-01	9.24293E-02	8.47936E-02	1.12003E-01	9.40010E-02	1.37933E-01	1.01664E-01	1.08091E-01	1.28689E-01	1.23378E-01	1.05858E-01	1.05858E-01	9.23507E-02	1.12003E-01
Gha_3	8.64476E-02	9.34031E-02	1.24220E-01	1.25236E-01	1.14837E-01	1.02506E-01	1.12609E-01	8.39265E-02	9.62927E-02	8.89698E-02	1.07237E-01	1.09401E-01	0.00000E+00	8.10424E-02	6.97556E-02	8.92690E-02	7.99027E-02	1.31229E-01	1.13270E-01	1.12105E-01	8.90687E-02	8.80118E-02	8.18963E-02	7.51372E-02	8.95681E-02	8.81442E-02	1.29598E-01	1.11342E-01	9.15169E-02	7.58069E-02	7.82848E-02	1.07093E-01	8.79319E-02	1.26555E-01	9.62586E-02	9.61641E-02	1.24396E-01	1.02168E-01	1.00667E-01	1.00667E-01	8.63923E-02	1.07237E-01
Gha_4	5.88369E-02	6.20380E-02	1.17412E-01	1.09055E-01	1.05290E-01	7.85341E-02	1.02051E-01	3.65963E-02	7.02443E-02	4.70239E-02	7.61268E-02	8.73527E-02	8.10424E-02	0.00000E+00	8.26783E-02	7.14501E-02	2.20151E-02	1.29808E-01	8.43231E-02	9.70127E-02	8.53439E-02	5.84624E-02	5.44975E-02	7.49880E-02	7.01505E-02	6.88801E-02	1.11604E-01	9.77621E-02	6.54610E-02	4.91581E-02	2.09611E-02	6.85323E-02	4.01336E-02	1.17433E-01	5.98045E-02	7.01505E-02	9.89200E-02	9.19241E-02	6.66686E-02	6.66686E-02	4.21246E-02	7.61268E-02
Gha_5	9.20037E-02	9.44826E-02	1.25449E-01	1.24742E-01	1.18812E-01	1.03520E-01	1.16352E-01	8.55115E-02	9.74800E-02	9.04664E-02	1.03355E-01	1.10447E-01	6.97556E-02	8.26783E-02	0.00000E+00	9.73916E-02	8.17776E-02	1.37966E-01	1.12048E-01	1.13506E-01	8.12953E-02	9.16182E-02	8.66409E-02	7.44632E-02	9.80967E-02	9.04113E-02	1.31640E-01	1.24387E-01	9.30364E-02	8.00725E-02	7.99771E-02	1.08337E-01	8.94957E-02	1.31640E-01	9.43716E-02	9.80967E-02	1.25468E-01	1.09493E-01	1.01989E-01	9.65326E-02	8.79287E-02	1.03355E-01
Gho16	8.11113E-02	9.04775E-02	1.26578E-01	1.23843E-01	1.16634E-01	9.97559E-02	1.19248E-01	7.47976E-02	9.16080E-02	8.06185E-02	1.01083E-01	1.01276E-01	8.92690E-02	7.14501E-02	9.73916E-02	0.00000E+00	7.03119E-02	1.26958E-01	1.03864E-01	1.18247E-01	9.89769E-02	8.79727E-02	7.19031E-02	9.48506E-02	9.14810E-02	9.11754E-02	1.03417E-01	1.15176E-01	8.13781E-02	7.34736E-02	6.81859E-02	1.00943E-01	7.91188E-02	1.23652E-01	8.89036E-02	9.64295E-02	1.13840E-01	1.13840E-01	9.38320E-02	8.48500E-02	7.76812E-02	1.01083E-01
Gho18	5.77408E-02	6.13256E-02	1.20004E-01	1.10229E-01	1.08388E-01	7.94936E-02	1.03912E-01	3.14908E-02	7.04156E-02	3.66260E-02	7.68662E-02	8.90695E-02	7.99027E-02	2.20151E-02	8.17776E-02	7.03119E-02	0.00000E+00	1.27932E-01	8.57917E-02	9.94984E-02	8.54838E-02	5.73197E-02	5.28347E-02	7.39994E-02	7.03119E-02	6.89124E-02	1.15129E-01	1.01622E-01	6.51325E-02	4.67010E-02	0.00000E+00	7.67530E-02	3.91330E-02	1.21357E-01	5.88271E-02	7.03119E-02	9.40028E-02	9.40028E-02	5.42725E-02	6.64700E-02	3.83765E-02	7.68662E-02
Gho19	1.39139E-01	1.42164E-01	1.65212E-01	1.64576E-01	1.56727E-01	1.47310E-01	1.52132E-01	1.31941E-01	1.26958E-01	1.27135E-01	1.51124E-01	1.35310E-01	1.31229E-01	1.29808E-01	1.37966E-01	1.26958E-01	1.27932E-01	0.00000E+00	1.50952E-01	1.55434E-01	1.37899E-01	1.38839E-01	1.34469E-01	1.32528E-01	1.47612E-01	1.41217E-01	1.66531E-01	1.75920E-01	1.30524E-01	1.30909E-01	1.27723E-01	1.45627E-01	1.36892E-01	1.71359E-01	1.41938E-01	1.41064E-01	1.61558E-01	1.56428E-01	1.39914E-01	1.45627E-01	1.33957E-01	1.51124E-01
Gja25	9.28718E-02	9.71273E-02	1.26089E-01	9.67726E-02	9.49324E-02	8.64873E-02	9.60515E-02	8.70046E-02	1.05709E-01	9.18918E-02	1.09717E-01	1.17805E-01	1.13270E-01	8.43231E-02	1.12048E-01	1.03864E-01	8.57917E-02	1.50952E-01	0.00000E+00	9.90292E-02	1.15450E-01	9.83012E-02	8.99999E-02	1.06951E-01	1.01964E-01	1.01616E-01	1.26746E-01	1.24509E-01	9.54863E-02	9.30399E-02	8.16618E-02	1.09717E-01	9.11077E-02	1.31935E-01	9.58738E-02	9.48058E-02	1.26746E-01	1.21336E-01	1.03419E-01	1.03419E-01	8.95038E-02	1.09717E-01
Gja_1	1.04529E-01	1.04490E-01	1.06506E-01	1.01251E-01	7.74046E-02	7.90400E-02	7.69395E-02	9.93523E-02	1.13334E-01	1.03659E-01	1.19745E-01	1.27197E-01	1.12105E-01	9.70127E-02	1.13506E-01	1.18247E-01	9.94984E-02	1.55434E-01	9.90292E-02	0.00000E+00	1.15879E-01	1.05265E-01	1.04735E-01	1.08477E-01	1.16084E-01	1.12369E-01	1.40385E-01	1.33839E-01	1.11477E-01	9.62150E-02	9.47086E-02	1.19745E-01	1.02255E-01	1.33021E-01	1.07205E-01	1.06251E-01	1.35520E-01	1.26232E-01	1.14003E-01	1.09122E-01	9.60367E-02	1.19745E-01
Glo47	8.84941E-02	9.62945E-02	1.30811E-01	1.23952E-01	1.21082E-01	1.05181E-01	1.17390E-01	8.80982E-02	1.00488E-01	9.29152E-02	1.04301E-01	1.13111E-01	8.90687E-02	8.53439E-02	8.12953E-02	9.89769E-02	8.54838E-02	1.37899E-01	1.15450E-01	1.15879E-01	0.00000E+00	9.16646E-02	8.97593E-02	9.13194E-02	9.38921E-02	8.69638E-02	1.37333E-01	1.26461E-01	9.12565E-02	8.07609E-02	8.27298E-02	1.10384E-01	9.20514E-02	1.34272E-01	9.99071E-02	9.88881E-02	1.27240E-01	1.11520E-01	1.04161E-01	1.04161E-01	9.04396E-02	1.10532E-01
Glo_1	6.70793E-02	7.12021E-02	1.20983E-01	1.16438E-01	1.12939E-01	8.85011E-02	1.09581E-01	6.23314E-02	8.64881E-02	6.89722E-02	9.13303E-02	1.00878E-01	8.80118E-02	5.84624E-02	9.16182E-02	8.79727E-02	5.73197E-02	1.38839E-01	9.83012E-02	1.05265E-01	9.16646E-02	0.00000E+00	7.42233E-02	7.80911E-02	8.63725E-02	7.43378E-02	1.22452E-01	1.12965E-01	8.01087E-02	6.38506E-02	5.45755E-02	9.12082E-02	6.68485E-02	1.27787E-01	7.82029E-02	8.26599E-02	1.11015E-01	9.39301E-02	8.35693E-02	8.35693E-02	6.56780E-02	9.13302E-02
Glo_2	7.17368E-02	7.70712E-02	1.17974E-01	1.12005E-01	1.09997E-01	8.78717E-02	1.05804E-01	5.86185E-02	7.59779E-02	6.56361E-02	8.88377E-02	9.20265E-02	8.18963E-02	5.44975E-02	8.66409E-02	7.19031E-02	5.28347E-02	1.34469E-01	8.99999E-02	1.04735E-01	8.97593E-02	7.42233E-02	0.00000E+00	8.20579E-02	7.58764E-02	7.58456E-02	1.10129E-01	9.86174E-02	7.39461E-02	6.02414E-02	5.03052E-02	8.87190E-02	6.32830E-02	1.12394E-01	7.52849E-02	7.99048E-02	1.08979E-01	9.72530E-02	8.08453E-02	8.08453E-02	6.21750E-02	8.88377E-02
Glo_3	8.13039E-02	8.46928E-02	1.18595E-01	1.17917E-01	1.12064E-01	9.74714E-02	1.12342E-01	7.80798E-02	9.10307E-02	8.34770E-02	1.02725E-01	1.04799E-01	7.51372E-02	7.49880E-02	7.44632E-02	9.48506E-02	7.39994E-02	1.32528E-01	1.06951E-01	1.08477E-01	9.13194E-02	7.80911E-02	8.20579E-02	0.00000E+00	9.50684E-02	8.85462E-02	1.31148E-01	1.23782E-01	8.62743E-02	7.57672E-02	7.19988E-02	1.02588E-01	8.21789E-02	1.31148E-01	9.12197E-02	9.17085E-02	1.20539E-01	1.10052E-01	9.58602E-02	9.58602E-02	7.37278E-02	1.02725E-01
Glu48	8.32046E-02	8.88317E-02	1.33936E-01	1.26278E-01	1.23085E-01	1.01098E-01	1.17873E-01	7.34334E-02	8.99372E-02	7.91481E-02	9.92395E-02	1.03851E-01	8.95681E-02	7.01505E-02	9.80967E-02	9.14810E-02	7.03119E-02	1.47612E-01	1.01964E-01	1.16084E-01	9.38921E-02	8.63725E-02	7.58764E-02	9.50684E-02	0.00000E+00	8.59402E-02	1.28444E-01	1.10407E-01	9.12551E-02	7.63631E-02	6.69457E-02	9.91069E-02	7.76274E-02	1.27616E-01	8.72865E-02	9.46755E-02	1.17590E-01	1.11769E-01	9.21253E-02	9.21253E-02	7.62682E-02	9.92395E-02
Glu_1	7.63298E-02	7.35894E-02	1.33257E-01	1.23394E-01	1.20116E-01	9.74714E-02	1.16716E-01	7.22175E-02	8.96367E-02	7.80213E-02	9.83431E-02	1.03590E-01	8.81442E-02	6.88801E-02	9.04113E-02	9.11754E-02	6.89124E-02	1.41217E-01	1.01616E-01	1.12369E-01	8.69638E-02	7.43378E-02	7.58456E-02	8.85462E-02	8.59402E-02	0.00000E+00	1.17910E-01	1.05834E-01	8.51029E-02	7.28101E-02	6.56132E-02	9.82118E-02	7.64398E-02	1.22417E-01	8.25515E-02	8.59402E-02	1.16837E-01	9.94863E-02	9.11616E-02	9.11616E-02	7.51013E-02	9.26570E-02
Gor13	1.22631E-01	1.24199E-01	1.51448E-01	1.42851E-01	1.43342E-01	1.24913E-01	1.40316E-01	1.13785E-01	1.28615E-01	1.17554E-01	1.21349E-01	1.32992E-01	1.29598E-01	1.11604E-01	1.31640E-01	1.03417E-01	1.15129E-01	1.66531E-01	1.26746E-01	1.40385E-01	1.37333E-01	1.22452E-01	1.10129E-01	1.31148E-01	1.28444E-01	1.17910E-01	0.00000E+00	1.41968E-01	1.07256E-01	1.18293E-01	1.09618E-01	1.31744E-01	1.17606E-01	1.50655E-01	1.16645E-01	1.22273E-01	1.46157E-01	1.31744E-01	1.26576E-01	1.15547E-01	1.15547E-01	1.21349E-01
Gor_4	1.07923E-01	1.14045E-01	1.56271E-01	1.41536E-01	1.41938E-01	1.20092E-01	1.37541E-01	1.01702E-01	1.20444E-01	1.06551E-01	1.18125E-01	1.30801E-01	1.11342E-01	9.77621E-02	1.24387E-01	1.15176E-01	1.01622E-01	1.75920E-01	1.24509E-01	1.33839E-01	1.26461E-01	1.12965E-01	9.86174E-02	1.23782E-01	1.10407E-01	1.05834E-01	1.41968E-01	0.00000E+00	1.06952E-01	1.01688E-01	9.64486E-02	1.24515E-01	9.64486E-02	1.30592E-01	1.13778E-01	1.08024E-01	1.41968E-01	1.24515E-01	1.18125E-01	1.18125E-01	1.04176E-01	1.11369E-01
Gor_6	7.31302E-02	7.76823E-02	1.22723E-01	1.16805E-01	1.13466E-01	9.36335E-02	1.14374E-01	6.89552E-02	9.13772E-02	6.93605E-02	9.59730E-02	1.05100E-01	9.15169E-02	6.54610E-02	9.30364E-02	8.13781E-02	6.51325E-02	1.30524E-01	9.54863E-02	1.11477E-01	9.12565E-02	8.01087E-02	7.39461E-02	8.62743E-02	9.12551E-02	8.51029E-02	1.07256E-01	1.06952E-01	0.00000E+00	7.07757E-02	6.20143E-02	9.58448E-02	7.32612E-02	1.31137E-01	8.00116E-02	8.46478E-02	1.10402E-01	9.92493E-02	8.86065E-02	8.86065E-02	6.46365E-02	9.59730E-02
Gsy16	5.91464E-02	6.37840E-02	1.18643E-01	1.12043E-01	1.08391E-01	8.52582E-02	1.06819E-01	5.36767E-02	7.64652E-02	6.12629E-02	8.56574E-02	9.24293E-02	7.58069E-02	4.91581E-02	8.00725E-02	7.34736E-02	4.67010E-02	1.30909E-01	9.30399E-02	9.62150E-02	8.07609E-02	6.38506E-02	6.02414E-02	7.57672E-02	7.63631E-02	7.28101E-02	1.18293E-01	1.01688E-01	7.07757E-02	0.00000E+00	4.44652E-02	8.55430E-02	5.85780E-02	1.04860E-01	7.15147E-02	7.63631E-02	1.06409E-01	8.84394E-02	7.73466E-02	7.73466E-02	4.72135E-02	8.56574E-02
Gsy20	5.49764E-02	5.83896E-02	1.15474E-01	1.07016E-01	1.03171E-01	7.56774E-02	9.98630E-02	2.99791E-02	6.70352E-02	4.20797E-02	7.31762E-02	8.47936E-02	7.82848E-02	2.09611E-02	7.99771E-02	6.81859E-02	0.00000E+00	1.27723E-01	8.16618E-02	9.47086E-02	8.27298E-02	5.45755E-02	5.03052E-02	7.19988E-02	6.69457E-02	6.56132E-02	1.09618E-01	9.64486E-02	6.20143E-02	4.44652E-02	0.00000E+00	7.30784E-02	3.71904E-02	1.15547E-01	5.60108E-02	6.69457E-02	9.66736E-02	8.95024E-02	6.32878E-02	6.32878E-02	3.65392E-02	7.31762E-02
Gsy28	9.14487E-02	8.75594E-02	1.37190E-01	1.29642E-01	1.26544E-01	1.05270E-01	1.23862E-01	7.90791E-02	9.92395E-02	8.44124E-02	1.03487E-01	1.12003E-01	1.07093E-01	6.85323E-02	1.08337E-01	1.00943E-01	7.67530E-02	1.45627E-01	1.09717E-01	1.19745E-01	1.10384E-01	9.12082E-02	8.87190E-02	1.02588E-01	9.91069E-02	9.82118E-02	1.31744E-01	1.24515E-01	9.58448E-02	8.55430E-02	7.30784E-02	0.00000E+00	8.31603E-02	1.36717E-01	9.20742E-02	9.91069E-02	1.21187E-01	1.15547E-01	9.66736E-02	9.66736E-02	8.17041E-02	1.03487E-01
Gsy29	6.71880E-02	7.01076E-02	1.21542E-01	1.14123E-01	1.10413E-01	8.42160E-02	1.06626E-01	4.81468E-02	7.77350E-02	5.67584E-02	7.44839E-02	9.40010E-02	8.79319E-02	4.01336E-02	8.94957E-02	7.91188E-02	3.91330E-02	1.36892E-01	9.11077E-02	1.02255E-01	9.20514E-02	6.68485E-02	6.32830E-02	8.21789E-02	7.76274E-02	7.64398E-02	1.17606E-01	9.64486E-02	7.32612E-02	5.85780E-02	3.71904E-02	8.31603E-02	0.00000E+00	1.23347E-01	6.80673E-02	7.76274E-02	1.05190E-01	9.83966E-02	7.43808E-02	7.43808E-02	5.25952E-02	6.45049E-02
Gsy31	1.23978E-01	1.20806E-01	1.64474E-01	1.50556E-01	1.47950E-01	1.30161E-01	1.40266E-01	1.19522E-01	1.27786E-01	1.23116E-01	1.36900E-01	1.37933E-01	1.26555E-01	1.17433E-01	1.31640E-01	1.23652E-01	1.21357E-01	1.71359E-01	1.31935E-01	1.33021E-01	1.34272E-01	1.27787E-01	1.12394E-01	1.31148E-01	1.27616E-01	1.22417E-01	1.50655E-01	1.30592E-01	1.31137E-01	1.04860E-01	1.15547E-01	1.36717E-01	1.23347E-01	0.00000E+00	1.28407E-01	1.14855E-01	1.50655E-01	1.46157E-01	1.31744E-01	1.31744E-01	1.21187E-01	1.36900E-01
Gsy32	7.33351E-02	7.69350E-02	1.25046E-01	1.14861E-01	1.11966E-01	8.72594E-02	1.08428E-01	6.35952E-02	8.74033E-02	7.01164E-02	9.21974E-02	1.01664E-01	9.62586E-02	5.98045E-02	9.43716E-02	8.89036E-02	5.88271E-02	1.41938E-01	9.58738E-02	1.07205E-01	9.99071E-02	7.82029E-02	7.52849E-02	9.12197E-02	8.72865E-02	8.25515E-02	1.16645E-01	1.13778E-01	8.00116E-02	7.15147E-02	5.60108E-02	9.20742E-02	6.80673E-02	1.28407E-01	0.00000E+00	8.72865E-02	1.11727E-01	1.05584E-01	8.45136E-02	7.48029E-02	6.68754E-02	8.33615E-02
Gsy43	8.19912E-02	8.52263E-02	1.30453E-01	1.15884E-01	1.15140E-01	9.46695E-02	1.07410E-01	7.34334E-02	9.48021E-02	7.91481E-02	9.92395E-02	1.08091E-01	9.61641E-02	7.01505E-02	9.80967E-02	9.64295E-02	7.03119E-02	1.41064E-01	9.48058E-02	1.06251E-01	9.88881E-02	8.26599E-02	7.99048E-02	9.17085E-02	9.46755E-02	8.59402E-02	1.22273E-01	1.08024E-01	8.46478E-02	7.63631E-02	6.69457E-02	9.91069E-02	7.76274E-02	1.14855E-01	8.72865E-02	0.00000E+00	1.17590E-01	1.04620E-01	9.21253E-02	9.21253E-02	7.62682E-02	9.92395E-02
Gsy46	1.11212E-01	1.12939E-01	1.51448E-01	1.44302E-01	1.41563E-01	1.22873E-01	1.39171E-01	1.01339E-01	1.17748E-01	1.00277E-01	1.21349E-01	1.28689E-01	1.24396E-01	9.89200E-02	1.25468E-01	1.13840E-01	9.40028E-02	1.61558E-01	1.26746E-01	1.35520E-01	1.27240E-01	1.11015E-01	1.08979E-01	1.20539E-01	1.17590E-01	1.16837E-01	1.46157E-01	1.41968E-01	1.10402E-01	1.06409E-01	9.66736E-02	1.21187E-01	1.05190E-01	1.50655E-01	1.11727E-01	1.17590E-01	0.00000E+00	1.31744E-01	1.15547E-01	1.15547E-01	1.03348E-01	1.21349E-01
Gsy47	9.84078E-02	1.01670E-01	1.41334E-01	1.35641E-01	1.32699E-01	1.12575E-01	1.29113E-01	8.59049E-02	1.11919E-01	9.90092E-02	1.15702E-01	1.23378E-01	1.02168E-01	9.19241E-02	1.09493E-01	1.13840E-01	9.40028E-02	1.56428E-01	1.21336E-01	1.26232E-01	1.11520E-01	9.39301E-02	9.72530E-02	1.10052E-01	1.11769E-01	9.94863E-02	1.31744E-01	1.24515E-01	9.92493E-02	8.84394E-02	8.95024E-02	1.15547E-01	9.83966E-02	1.46157E-01	1.05584E-01	1.04620E-01	1.31744E-01	0.00000E+00	1.09618E-01	1.09618E-01	9.66736E-02	1.15702E-01
Gsy48	8.38317E-02	8.61086E-02	1.25936E-01	1.24372E-01	1.16542E-01	9.87073E-02	1.18319E-01	7.01057E-02	9.22485E-02	7.60708E-02	9.68030E-02	1.05858E-01	1.00667E-01	6.66686E-02	1.01989E-01	9.38320E-02	5.42725E-02	1.39914E-01	1.03419E-01	1.14003E-01	1.04161E-01	8.35693E-02	8.08453E-02	9.58602E-02	9.21253E-02	9.11616E-02	1.26576E-01	1.18125E-01	8.86065E-02	7.73466E-02	6.32878E-02	9.66736E-02	7.43808E-02	1.31744E-01	8.45136E-02	9.21253E-02	1.15547E-01	1.09618E-01	0.00000E+00	8.95024E-02	7.30784E-02	9.68030E-02
Gsy49	8.38317E-02	8.61086E-02	1.25936E-01	1.19927E-01	1.16542E-01	9.30434E-02	1.12442E-01	7.01057E-02	9.22485E-02	7.60708E-02	9.68030E-02	1.05858E-01	1.00667E-01	6.66686E-02	9.65326E-02	8.48500E-02	6.64700E-02	1.45627E-01	1.03419E-01	1.09122E-01	1.04161E-01	8.35693E-02	8.08453E-02	9.58602E-02	9.21253E-02	9.11616E-02	1.15547E-01	1.18125E-01	8.86065E-02	7.73466E-02	6.32878E-02	9.66736E-02	7.43808E-02	1.31744E-01	7.48029E-02	9.21253E-02	1.15547E-01	1.09618E-01	8.95024E-02	0.00000E+00	7.30784E-02	9.68030E-02
Gsy54	5.48501E-02	6.05088E-02	1.14527E-01	1.08190E-01	1.04391E-01	8.40580E-02	1.06372E-01	4.73015E-02	7.63702E-02	5.57619E-02	8.18134E-02	9.23507E-02	8.63923E-02	4.21246E-02	8.79287E-02	7.76812E-02	3.83765E-02	1.33957E-01	8.95038E-02	9.60367E-02	9.04396E-02	6.56780E-02	6.21750E-02	7.37278E-02	7.62682E-02	7.51013E-02	1.15547E-01	1.04176E-01	6.46365E-02	4.72135E-02	3.65392E-02	8.17041E-02	5.25952E-02	1.21187E-01	6.68754E-02	7.62682E-02	1.03348E-01	9.66736E-02	7.30784E-02	7.30784E-02	0.00000E+00	8.18134E-02
Gsy55	9.15710E-02	9.36655E-02	1.37190E-01	1.29642E-01	1.26544E-01	1.05270E-01	1.23862E-01	7.90791E-02	9.92395E-02	8.44124E-02	1.03487E-01	1.12003E-01	1.07237E-01	7.61268E-02	1.03355E-01	1.01083E-01	7.68662E-02	1.51124E-01	1.09717E-01	1.19745E-01	1.10532E-01	9.13302E-02	8.88377E-02	1.02725E-01	9.92395E-02	9.26570E-02	1.21349E-01	1.11369E-01	9.59730E-02	8.56574E-02	7.31762E-02	1.03487E-01	6.45049E-02	1.36900E-01	8.33615E-02	9.92395E-02	1.21349E-01	1.15702E-01	9.68030E-02	9.68030E-02	8.18134E-02	0.00000E+00
