# Supplementary material for: General functions to transform associate data to host data, and their use in phylogenetic inference from sequences with intra-individual variability
Source: BMC Evol Biol. 2008 Mar 18;8:86. doi: 10.1186/1471-2148-8-86 (PMC2291458; doi:10.1186/1471-2148-8-86)
Supplement: Additional file 1 — Distance matrices and quality statistics. This contains all sequence alignments in NEXUS format, all intermediary generated associate distance or host character data (depending on the transformation formula used; see Fig. 1) and all final distance matrices obtained, together with their Delta values. A readme file that describes the contents of each file in the archive is included. [file 1471-2148-8-86-S1.zip › Goeker_Grimm_Supp_Mat_1/Fagus_g0_m2.f.dlt]

Filename:          Fagus_g0_m2.f.dst
Matrix_number:      1
Quartets_examined:  111930
Fraction_examined:  1.00000E+00
Sum_of_squares:     4.64020E+00
Maximum_distance:   1.11260E-01
Delta_value:        2.74109E-01
Epsilon_value:      2.74109E-01
Non_additivity:     6.86916E-01
Additivity:         4.74381E+00
Squared_R_Q_diff.:  4.47446E+00
Absolute_mean_Q:    3.20544E-03
Rescaled_mean_Q:    2.88104E-02
Q_per_sqrt_SS:      1.66558E+02
Absolute_mean_R:    2.23229E-02
Rescaled_mean_R:    2.00638E-01
R_per_sqrt_SS:      1.15992E+03

Taxon	QE	DV	EV	AMQ	RMQ	AMR	RMR
Gcr30	 10660	 2.94085E-01	 2.94085E-01	 2.87045E-03	 2.57995E-02	 1.81262E-02	 1.62918E-01
Gcr_2	 10660	 2.96138E-01	 2.96138E-01	 2.90467E-03	 2.61071E-02	 1.84564E-02	 1.65886E-01
Gen35	 10660	 2.10279E-01	 2.10279E-01	 3.54103E-03	 3.18267E-02	 3.36456E-02	 3.02405E-01
Gen_1	 10660	 2.02430E-01	 2.02430E-01	 3.23526E-03	 2.90783E-02	 3.39849E-02	 3.05455E-01
Gen_2	 10660	 2.01833E-01	 2.01833E-01	 3.43053E-03	 3.08334E-02	 3.65813E-02	 3.28791E-01
Gen_3	 10660	 2.07699E-01	 2.07699E-01	 3.47733E-03	 3.12541E-02	 3.49552E-02	 3.14175E-01
Gen_4	 10660	 2.12428E-01	 2.12428E-01	 3.48744E-03	 3.13450E-02	 3.57022E-02	 3.20890E-01
Ggr26	 10660	 2.10239E-01	 2.10239E-01	 2.95607E-03	 2.65690E-02	 2.93946E-02	 2.64197E-01
Ggr27	 10660	 2.05127E-01	 2.05127E-01	 2.87948E-03	 2.58807E-02	 2.82457E-02	 2.53871E-01
Ggr51	 10660	 2.11597E-01	 2.11597E-01	 2.89592E-03	 2.60284E-02	 2.79387E-02	 2.51112E-01
Ggr_2	 10660	 2.04137E-01	 2.04137E-01	 2.80023E-03	 2.51683E-02	 2.89207E-02	 2.59938E-01
Ggr_6	 10660	 2.02142E-01	 2.02142E-01	 2.77639E-03	 2.49541E-02	 2.54408E-02	 2.28661E-01
Gha_3	 10660	 3.21378E-01	 3.21378E-01	 3.60246E-03	 3.23788E-02	 1.83238E-02	 1.64693E-01
Gha_4	 10660	 2.78182E-01	 2.78182E-01	 4.69858E-03	 4.22306E-02	 2.31671E-02	 2.08225E-01
Gha_5	 10660	 3.33374E-01	 3.33374E-01	 4.38239E-03	 3.93888E-02	 1.93404E-02	 1.73831E-01
Gho16	 10660	 3.26618E-01	 3.26618E-01	 3.36848E-03	 3.02757E-02	 1.74980E-02	 1.57271E-01
Gho18	 10660	 3.33083E-01	 3.33083E-01	 4.08530E-03	 3.67185E-02	 1.78723E-02	 1.60635E-01
Gho19	 10660	 2.50252E-01	 2.50252E-01	 3.16654E-03	 2.84607E-02	 2.01722E-02	 1.81307E-01
Gja25	 10660	 2.11992E-01	 2.11992E-01	 3.40463E-03	 3.06007E-02	 3.29487E-02	 2.96141E-01
Gja_1	 10660	 2.03398E-01	 2.03398E-01	 3.35979E-03	 3.01977E-02	 3.46763E-02	 3.11669E-01
Glo47	 10660	 3.43796E-01	 3.43796E-01	 4.02318E-03	 3.61602E-02	 1.75844E-02	 1.58048E-01
Glo_1	 10660	 3.46264E-01	 3.46264E-01	 3.72427E-03	 3.34735E-02	 1.66245E-02	 1.49420E-01
Glo_2	 10660	 2.85475E-01	 2.85475E-01	 2.61539E-03	 2.35070E-02	 1.74038E-02	 1.56425E-01
Glo_3	 10660	 3.18705E-01	 3.18705E-01	 3.44614E-03	 3.09738E-02	 1.69651E-02	 1.52482E-01
Glu48	 10660	 3.07699E-01	 3.07699E-01	 2.97138E-03	 2.67067E-02	 1.82612E-02	 1.64131E-01
Glu_1	 10660	 3.44264E-01	 3.44264E-01	 3.69965E-03	 3.32523E-02	 1.65221E-02	 1.48500E-01
Gor13	 10660	 3.04653E-01	 3.04653E-01	 3.13553E-03	 2.81820E-02	 1.83015E-02	 1.64493E-01
Gor_4	 10660	 2.99326E-01	 2.99326E-01	 2.84661E-03	 2.55852E-02	 1.86972E-02	 1.68049E-01
Gor_6	 10660	 3.12602E-01	 3.12602E-01	 2.97118E-03	 2.67049E-02	 1.80061E-02	 1.61838E-01
Gsy16	 10660	 3.20257E-01	 3.20257E-01	 3.21627E-03	 2.89077E-02	 1.88976E-02	 1.69851E-01
Gsy20	 10660	 3.15465E-01	 3.15465E-01	 3.19521E-03	 2.87184E-02	 1.62135E-02	 1.45726E-01
Gsy28	 10660	 2.54206E-01	 2.54206E-01	 2.47082E-03	 2.22076E-02	 1.93322E-02	 1.73757E-01
Gsy29	 10660	 2.71846E-01	 2.71846E-01	 3.22457E-03	 2.89823E-02	 2.19047E-02	 1.96878E-01
Gsy31	 10660	 3.21473E-01	 3.21473E-01	 3.53972E-03	 3.18148E-02	 1.73047E-02	 1.55534E-01
Gsy32	 10660	 2.60605E-01	 2.60605E-01	 2.44298E-03	 2.19574E-02	 1.87890E-02	 1.68874E-01
Gsy43	 10660	 3.08202E-01	 3.08202E-01	 2.99136E-03	 2.68862E-02	 1.84775E-02	 1.66075E-01
Gsy46	 10660	 2.74029E-01	 2.74029E-01	 2.38576E-03	 2.14431E-02	 1.79024E-02	 1.60906E-01
Gsy47	 10660	 3.14631E-01	 3.14631E-01	 2.84354E-03	 2.55576E-02	 1.72588E-02	 1.55121E-01
Gsy48	 10660	 3.15312E-01	 3.15312E-01	 3.27110E-03	 2.94005E-02	 1.72975E-02	 1.55469E-01
Gsy49	 10660	 2.49434E-01	 2.49434E-01	 2.55629E-03	 2.29758E-02	 2.00765E-02	 1.80447E-01
Gsy54	 10660	 2.79791E-01	 2.79791E-01	 3.23425E-03	 2.90693E-02	 2.06043E-02	 1.85190E-01
Gsy55	 10660	 2.48243E-01	 2.48243E-01	 2.49976E-03	 2.24677E-02	 1.97535E-02	 1.77544E-01
