# Supplementary material for: General functions to transform associate data to host data, and their use in phylogenetic inference from sequences with intra-individual variability
Source: BMC Evol Biol. 2008 Mar 18;8:86. doi: 10.1186/1471-2148-8-86 (PMC2291458; doi:10.1186/1471-2148-8-86)
Supplement: Additional file 1 — Distance matrices and quality statistics. This contains all sequence alignments in NEXUS format, all intermediary generated associate distance or host character data (depending on the transformation formula used; see Fig. 1) and all final distance matrices obtained, together with their Delta values. A readme file that describes the contents of each file in the archive is included. [file 1471-2148-8-86-S1.zip › Goeker_Grimm_Supp_Mat_1/Fagus_g0_m2.i]

137
en_108	0	0.0461956	0.0214765	0.0228188	0.0348993	0.0228188	0.0214765	0.0295302	0.0214765	0.0214765	0.0201342	0.0228188	0.0251748	0.033557	0.0356653	0.022942	0.0156472	0.033557	0.00805369	0.0228188	0.0347705	0.0120968	0.0174497	0.0362416	0.00402685	0.00268456	0.0228188	0.0255034	0.0268456	0.0281879	0.0268456	0.0268456	0.0255034	0.0228188	0.0241611	0.0255034	0.0260631	0.0268456	0.0255034	0.0268456	0.027137	0.0241611	0.0216802	0.0255034	0.0281879	0.0255034	0.0295302	0.0255034	0.0268456
en_126	0.0461956	0	0.048913	0.0502717	0.0279627	0.0502717	0.0394022	0.0279627	0.048913	0.048913	0.0339674	0.0502717	0.0402219	0.0332889	0.0244898	0.0505464	0.0426742	0.0266312	0.044837	0.0339674	0.0262069	0.0435374	0.0380435	0.0292943	0.048913	0.0475544	0.0426098	0.0529891	0.0475544	0.0461956	0.044837	0.044837	0.0407609	0.0434783	0.0421196	0.0461956	0.0444445	0.0475544	0.0461956	0.0475544	0.0467033	0.044837	0.042524	0.0461956	0.048913	0.044837	0.048913	0.0461956	0.0475544
en_135	0.0214765	0.048913	0	0.00133869	0.0375839	0.00133869	0.0348993	0.0375839	0	0	0.033557	0.00133869	0.0223776	0.0362416	0.037037	0.00134589	0.029872	0.0362416	0.0214765	0.033557	0.0375522	0.0174731	0.0308725	0.0362416	0.0228188	0.0214765	0.0228188	0.0120482	0.0267738	0.0321285	0.0307898	0.0307898	0.0294511	0.0281125	0.0294511	0.0254351	0.0273598	0.0294511	0.0281125	0.0294511	0.02977	0.0267738	0.0216216	0.0281125	0.0307898	0.0281125	0.0321285	0.0281125	0.0294511
en_136	0.0228188	0.0502717	0.00133869	0	0.0389262	0.00267738	0.0362416	0.0389262	0.00133869	0.00133869	0.0348993	0.00267738	0.0237762	0.0375839	0.0384088	0.00269179	0.0312945	0.0375839	0.0228188	0.0348993	0.0375522	0.0188172	0.0322148	0.0375839	0.0241611	0.0228188	0.0241611	0.0133869	0.0281125	0.0334672	0.0321285	0.0321285	0.0307898	0.0294511	0.0307898	0.0267738	0.0287278	0.0307898	0.0294511	0.0307898	0.0311231	0.0281125	0.022973	0.0294511	0.0321285	0.0294511	0.0334672	0.0294511	0.0307898
en_202	0.0348993	0.0279627	0.0375839	0.0389262	0	0.0389262	0.0322148	0.0105263	0.0375839	0.0375839	0.0174497	0.0389262	0.0219178	0.0144737	0.016129	0.0391363	0.0341394	0.00657895	0.0322148	0.0281879	0.00681199	0.030914	0.0281879	0.0144737	0.0362416	0.0348993	0.0276316	0.0416107	0.0348993	0.0362416	0.0348993	0.0348993	0.033557	0.0308725	0.0322148	0.033557	0.0342935	0.0348993	0.033557	0.0348993	0.0352782	0.0322148	0.0298103	0.033557	0.0362416	0.033557	0.0362416	0.033557	0.0348993
en_203	0.0228188	0.0502717	0.00133869	0.00267738	0.0389262	0	0.0362416	0.0389262	0.00133869	0.00133869	0.0348993	0.00267738	0.0237762	0.0375839	0.0384088	0.00269179	0.0312945	0.0375839	0.0228188	0.0348993	0.038943	0.0188172	0.0322148	0.0375839	0.0241611	0.0228188	0.0241611	0.0133869	0.0281125	0.0334672	0.0321285	0.0321285	0.0307898	0.0294511	0.0307898	0.0267738	0.0287278	0.0307898	0.0294511	0.0307898	0.0311231	0.0281125	0.022973	0.0294511	0.0321285	0.0294511	0.0334672	0.0294511	0.0307898
en_204	0.0214765	0.0394022	0.0348993	0.0362416	0.0322148	0.0362416	0	0.0295302	0.0348993	0.0348993	0.0147651	0.0362416	0.0391608	0.0228188	0.0315501	0.0364372	0.0128023	0.0308725	0.0161074	0.00939597	0.0319889	0.0255376	0.00671141	0.033557	0.0228188	0.0214765	0.0362416	0.0389262	0.0322148	0.033557	0.0322148	0.0322148	0.0308725	0.0281879	0.0295302	0.0308725	0.0315501	0.0322148	0.0308725	0.0322148	0.0325645	0.0295302	0.0271003	0.0308725	0.033557	0.0308725	0.0348993	0.0308725	0.0322148
en_206	0.0295302	0.0279627	0.0375839	0.0389262	0.0105263	0.0389262	0.0295302	0	0.0375839	0.0375839	0.0201342	0.0389262	0.0246575	0.0171053	0.016129	0.0391363	0.0341394	0.0118421	0.0295302	0.0255034	0.0122616	0.030914	0.0255034	0.0118421	0.0308725	0.0295302	0.025	0.0416107	0.0348993	0.033557	0.0322148	0.0322148	0.0308725	0.0308725	0.0295302	0.033557	0.0315501	0.0348993	0.033557	0.0348993	0.0352782	0.0322148	0.0298103	0.033557	0.0362416	0.033557	0.0362416	0.033557	0.0348993
en_301	0.0214765	0.048913	0	0.00133869	0.0375839	0.00133869	0.0348993	0.0375839	0	0	0.033557	0.00133869	0.0223776	0.0362416	0.037037	0.00134589	0.029872	0.0362416	0.0214765	0.033557	0.0375522	0.0174731	0.0308725	0.0362416	0.0228188	0.0214765	0.0228188	0.0120482	0.0267738	0.0321285	0.0307898	0.0307898	0.0294511	0.0281125	0.0294511	0.0254351	0.0273598	0.0294511	0.0281125	0.0294511	0.02977	0.0267738	0.0216216	0.0281125	0.0307898	0.0281125	0.0321285	0.0281125	0.0294511
en_302	0.0214765	0.048913	0	0.00133869	0.0375839	0.00133869	0.0348993	0.0375839	0	0	0.033557	0.00133869	0.0223776	0.0362416	0.037037	0.00134589	0.029872	0.0362416	0.0214765	0.033557	0.0375522	0.0174731	0.0308725	0.0362416	0.0228188	0.0214765	0.0228188	0.0120482	0.0267738	0.0321285	0.0307898	0.0307898	0.0294511	0.0281125	0.0294511	0.0254351	0.0273598	0.0294511	0.0281125	0.0294511	0.02977	0.0267738	0.0216216	0.0281125	0.0307898	0.0281125	0.0321285	0.0281125	0.0294511
en_303	0.0201342	0.0339674	0.033557	0.0348993	0.0174497	0.0348993	0.0147651	0.0201342	0.033557	0.033557	0	0.0348993	0.0377622	0.0268456	0.0219479	0.0350877	0.0184922	0.0161074	0.0174497	0.0161074	0.0166898	0.0241936	0.0107383	0.0241611	0.0214765	0.0201342	0.0348993	0.0375839	0.0308725	0.0322148	0.0308725	0.0308725	0.0295302	0.0268456	0.0281879	0.0295302	0.0301783	0.0308725	0.0295302	0.0308725	0.0312076	0.0281879	0.0257453	0.0295302	0.0322148	0.0295302	0.033557	0.0295302	0.0308725
en_304	0.0228188	0.0502717	0.00133869	0.00267738	0.0389262	0.00267738	0.0362416	0.0389262	0.00133869	0.00133869	0.0348993	0	0.0237762	0.0375839	0.0384088	0.00269179	0.0312945	0.0375839	0.0228188	0.0348993	0.038943	0.0188172	0.0322148	0.0375839	0.0241611	0.0228188	0.0241611	0.0133869	0.0281125	0.0334672	0.0321285	0.0321285	0.0307898	0.0294511	0.0307898	0.0267738	0.0287278	0.0307898	0.0294511	0.0307898	0.0311231	0.0281125	0.022973	0.0294511	0.0321285	0.0294511	0.0334672	0.0294511	0.0307898
en3505	0.0251748	0.0402219	0.0223776	0.0237762	0.0219178	0.0237762	0.0391608	0.0246575	0.0223776	0.0223776	0.0377622	0.0237762	0	0.0205479	0.030137	0.02391	0.0341753	0.0260274	0.0251748	0.034965	0.0269886	0.0210084	0.034965	0.0287671	0.0265734	0.0223776	0.00684932	0.020979	0.0335664	0.034965	0.0335664	0.0335664	0.0321678	0.0293706	0.0307692	0.0321678	0.0329042	0.0335664	0.0321678	0.0335664	0.0335664	0.0307692	0.0282486	0.0321678	0.034965	0.0321678	0.034965	0.0321678	0.0321678
en3530	0.033557	0.0332889	0.0362416	0.0375839	0.0144737	0.0375839	0.0228188	0.0171053	0.0362416	0.0362416	0.0268456	0.0375839	0.0205479	0	0.0228495	0.0377868	0.0312945	0.0184211	0.0281879	0.018792	0.0190736	0.0295699	0.0161074	0.0210526	0.0348993	0.033557	0.0263158	0.0402684	0.033557	0.0348993	0.033557	0.033557	0.0322148	0.0295302	0.0308725	0.0322148	0.0329218	0.033557	0.0322148	0.033557	0.0339213	0.0308725	0.0284553	0.0322148	0.0348993	0.0322148	0.0348993	0.0322148	0.033557
en3541	0.0356653	0.0244898	0.037037	0.0384088	0.016129	0.0384088	0.0315501	0.016129	0.037037	0.037037	0.0219479	0.0384088	0.030137	0.0228495	0	0.0386207	0.0320233	0.0147849	0.0342935	0.0274348	0.0153203	0.0315934	0.0274348	0.0174731	0.037037	0.0356653	0.030914	0.0411523	0.0356653	0.0342935	0.0329218	0.0329218	0.0315501	0.0315501	0.0301783	0.0342935	0.0322581	0.0356653	0.0342935	0.0356653	0.0359613	0.0329218	0.0304709	0.0342935	0.037037	0.0342935	0.0384088	0.0342935	0.0356653
en_402	0.022942	0.0505464	0.00134589	0.00269179	0.0391363	0.00269179	0.0364372	0.0391363	0.00134589	0.00134589	0.0350877	0.00269179	0.02391	0.0377868	0.0386207	0	0.0314735	0.0377868	0.022942	0.0350877	0.038943	0.0189189	0.0323887	0.0377868	0.0242915	0.022942	0.0242915	0.013459	0.0282638	0.0336474	0.0323015	0.0323015	0.0309556	0.0296097	0.0309556	0.0269179	0.0275103	0.0309556	0.0296097	0.0309556	0.0312925	0.0282638	0.022973	0.0296097	0.0323015	0.0296097	0.0336474	0.0296097	0.0309556
en_412	0.0156472	0.0426742	0.029872	0.0312945	0.0341394	0.0312945	0.0128023	0.0341394	0.029872	0.029872	0.0184922	0.0312945	0.0341753	0.0312945	0.0320233	0.0314735	0	0.0327169	0.00995733	0.0156472	0.0339734	0.019943	0.0142247	0.0384068	0.0170697	0.0156472	0.0312945	0.0341394	0.0327169	0.0341394	0.0327169	0.0327169	0.0312945	0.0284495	0.029872	0.0312945	0.0320233	0.0327169	0.0312945	0.0327169	0.0330935	0.029872	0.0272988	0.0312945	0.0341394	0.029872	0.0341394	0.0312945	0.0327169
en_413	0.033557	0.0266312	0.0362416	0.0375839	0.00657895	0.0375839	0.0308725	0.0118421	0.0362416	0.0362416	0.0161074	0.0375839	0.0260274	0.0184211	0.0147849	0.0377868	0.0327169	0	0.0308725	0.0268456	0.00544959	0.0295699	0.0268456	0.0131579	0.0348993	0.033557	0.0263158	0.0402684	0.033557	0.0348993	0.033557	0.033557	0.0322148	0.0295302	0.0308725	0.0322148	0.0329218	0.033557	0.0322148	0.033557	0.0339213	0.0308725	0.0284553	0.0322148	0.0348993	0.0322148	0.0362416	0.0322148	0.033557
en_415	0.00805369	0.044837	0.0214765	0.0228188	0.0322148	0.0228188	0.0161074	0.0295302	0.0214765	0.0214765	0.0174497	0.0228188	0.0251748	0.0281879	0.0342935	0.022942	0.00995733	0.0308725	0	0.0174497	0.0319889	0.0120968	0.0120805	0.033557	0.00939597	0.00805369	0.0228188	0.0255034	0.0268456	0.0281879	0.0268456	0.0268456	0.0255034	0.0228188	0.0241611	0.0255034	0.0260631	0.0268456	0.0255034	0.0268456	0.027137	0.0241611	0.0216802	0.0255034	0.0281879	0.0255034	0.0295302	0.0255034	0.0268456
en_416	0.0228188	0.0339674	0.033557	0.0348993	0.0281879	0.0348993	0.00939597	0.0255034	0.033557	0.033557	0.0161074	0.0348993	0.034965	0.018792	0.0274348	0.0350877	0.0156472	0.0268456	0.0174497	0	0.0278164	0.0215054	0.00805369	0.0295302	0.0241611	0.0228188	0.0322148	0.0375839	0.0308725	0.0322148	0.0308725	0.0308725	0.0295302	0.0268456	0.0281879	0.0295302	0.0301783	0.0308725	0.0295302	0.0308725	0.0312076	0.0281879	0.0257453	0.0295302	0.0322148	0.0295302	0.033557	0.0295302	0.0308725
ja_101	0.0347705	0.0262069	0.0375522	0.0375522	0.00681199	0.038943	0.0319889	0.0122616	0.0375522	0.0375522	0.0166898	0.038943	0.0269886	0.0190736	0.0153203	0.038943	0.0339734	0.00544959	0.0319889	0.0278164	0	0.0306407	0.0278164	0.00953679	0.0361613	0.0347705	0.027248	0.0417246	0.0333797	0.0361613	0.0347705	0.0347705	0.0333797	0.0305981	0.0319889	0.0333797	0.0341394	0.0347705	0.0333797	0.0347705	0.0351617	0.0319889	0.0292072	0.0333797	0.0361613	0.0333797	0.0375522	0.0333797	0.0347705
ja_102	0.0120968	0.0435374	0.0174731	0.0188172	0.030914	0.0188172	0.0255376	0.030914	0.0174731	0.0174731	0.0241936	0.0188172	0.0210084	0.0295699	0.0315934	0.0189189	0.019943	0.0295699	0.0120968	0.0215054	0.0306407	0	0.0215054	0.0322581	0.0134409	0.0120968	0.0215054	0.0201613	0.0255376	0.0268817	0.0255376	0.0255376	0.0241936	0.0215054	0.0228495	0.0241936	0.0247253	0.0255376	0.0241936	0.0255376	0.0258152	0.0228495	0.0176391	0.0241936	0.0268817	0.0241936	0.0282258	0.0241936	0.0255376
ja_103	0.0174497	0.0380435	0.0308725	0.0322148	0.0281879	0.0322148	0.00671141	0.0255034	0.0308725	0.0308725	0.0107383	0.0322148	0.034965	0.0161074	0.0274348	0.0323887	0.0142247	0.0268456	0.0120805	0.00805369	0.0278164	0.0215054	0	0.0295302	0.018792	0.0174497	0.0322148	0.0348993	0.0281879	0.0295302	0.0281879	0.0281879	0.0268456	0.0241611	0.0255034	0.0268456	0.0274348	0.0281879	0.0268456	0.0281879	0.0284939	0.0255034	0.0230352	0.0268456	0.0295302	0.0268456	0.0308725	0.0268456	0.0281879
ja_108	0.0362416	0.0292943	0.0362416	0.0375839	0.0144737	0.0375839	0.033557	0.0118421	0.0362416	0.0362416	0.0241611	0.0375839	0.0287671	0.0210526	0.0174731	0.0377868	0.0384068	0.0131579	0.033557	0.0295302	0.00953679	0.0322581	0.0295302	0	0.0375839	0.0362416	0.0289474	0.0402684	0.033557	0.0348993	0.033557	0.033557	0.0322148	0.0322148	0.0308725	0.0348993	0.0329218	0.0362416	0.0348993	0.0362416	0.036635	0.033557	0.0311653	0.0348993	0.0375839	0.0348993	0.0389262	0.0348993	0.0362416
ja2508	0.00402685	0.048913	0.0228188	0.0241611	0.0362416	0.0241611	0.0228188	0.0308725	0.0228188	0.0228188	0.0214765	0.0241611	0.0265734	0.0348993	0.037037	0.0242915	0.0170697	0.0348993	0.00939597	0.0241611	0.0361613	0.0134409	0.018792	0.0375839	0	0.00402685	0.0241611	0.0268456	0.0281879	0.0295302	0.0281879	0.0281879	0.0268456	0.0241611	0.0255034	0.0268456	0.0274348	0.0281879	0.0268456	0.0281879	0.0284939	0.0255034	0.0230352	0.0268456	0.0295302	0.0268456	0.0308725	0.0268456	0.0281879
ja2509	0.00268456	0.0475544	0.0214765	0.0228188	0.0348993	0.0228188	0.0214765	0.0295302	0.0214765	0.0214765	0.0201342	0.0228188	0.0223776	0.033557	0.0356653	0.022942	0.0156472	0.033557	0.00805369	0.0228188	0.0347705	0.0120968	0.0174497	0.0362416	0.00402685	0	0.0201342	0.0228188	0.0268456	0.0281879	0.0268456	0.0268456	0.0255034	0.0228188	0.0241611	0.0255034	0.0260631	0.0268456	0.0255034	0.0268456	0.027137	0.0241611	0.0216802	0.0255034	0.0281879	0.0255034	0.0295302	0.0255034	0.0268456
ja2514	0.0228188	0.0426098	0.0228188	0.0241611	0.0276316	0.0241611	0.0362416	0.025	0.0228188	0.0228188	0.0348993	0.0241611	0.00684932	0.0263158	0.030914	0.0242915	0.0312945	0.0263158	0.0228188	0.0322148	0.027248	0.0215054	0.0322148	0.0289474	0.0241611	0.0201342	0	0.0161074	0.033557	0.0348993	0.033557	0.033557	0.0322148	0.0295302	0.0308725	0.0322148	0.0329218	0.033557	0.0322148	0.033557	0.0339213	0.0308725	0.0284553	0.0322148	0.0348993	0.0322148	0.0362416	0.0322148	0.033557
ja2529	0.0255034	0.0529891	0.0120482	0.0133869	0.0416107	0.0133869	0.0389262	0.0416107	0.0120482	0.0120482	0.0375839	0.0133869	0.020979	0.0402684	0.0411523	0.013459	0.0341394	0.0402684	0.0255034	0.0375839	0.0417246	0.0201613	0.0348993	0.0402684	0.0268456	0.0228188	0.0161074	0	0.0307898	0.0361446	0.0348059	0.0348059	0.0334672	0.0321285	0.0334672	0.0294511	0.0314637	0.0334672	0.0321285	0.0334672	0.0338295	0.0307898	0.0283784	0.0321285	0.0348059	0.0321285	0.0361446	0.0321285	0.0334672
cr_201	0.0268456	0.0475544	0.0267738	0.0281125	0.0348993	0.0281125	0.0322148	0.0348993	0.0267738	0.0267738	0.0308725	0.0281125	0.0335664	0.033557	0.0356653	0.0282638	0.0327169	0.033557	0.0268456	0.0308725	0.0333797	0.0255376	0.0281879	0.033557	0.0281879	0.0268456	0.033557	0.0307898	0	0.0160214	0.0146862	0.0146862	0.0133511	0.012016	0.0133511	0.00667557	0.010914	0.0187416	0.017403	0.0187416	0.0189445	0.0160643	0.0162162	0.017403	0.0200803	0.017403	0.0240964	0.017403	0.0187416
cr_202	0.0281879	0.0461956	0.0321285	0.0334672	0.0362416	0.0334672	0.033557	0.033557	0.0321285	0.0321285	0.0322148	0.0334672	0.034965	0.0348993	0.0342935	0.0336474	0.0341394	0.0348993	0.0281879	0.0322148	0.0361613	0.0268817	0.0295302	0.0348993	0.0295302	0.0281879	0.0348993	0.0361446	0.0160214	0	0.00400534	0.00667557	0.00534045	0.0146862	0.00534045	0.012016	0.00545703	0.021419	0.0200803	0.021419	0.0216509	0.0187416	0.0189189	0.0200803	0.0227577	0.0200803	0.0267738	0.0200803	0.021419
cr_205	0.0268456	0.044837	0.0307898	0.0321285	0.0348993	0.0321285	0.0322148	0.0322148	0.0307898	0.0307898	0.0308725	0.0321285	0.0335664	0.033557	0.0329218	0.0323015	0.0327169	0.033557	0.0268456	0.0308725	0.0347705	0.0255376	0.0281879	0.033557	0.0281879	0.0268456	0.033557	0.0348059	0.0146862	0.00400534	0	0.00534045	0.00400534	0.0133511	0.00400534	0.0106809	0.00409277	0.0200803	0.0187416	0.0200803	0.0202977	0.017403	0.0175676	0.0187416	0.021419	0.0187416	0.0254351	0.0187416	0.0200803
cr_212	0.0268456	0.044837	0.0307898	0.0321285	0.0348993	0.0321285	0.0322148	0.0322148	0.0307898	0.0307898	0.0308725	0.0321285	0.0335664	0.033557	0.0329218	0.0323015	0.0327169	0.033557	0.0268456	0.0308725	0.0347705	0.0255376	0.0281879	0.033557	0.0281879	0.0268456	0.033557	0.0348059	0.0146862	0.00667557	0.00534045	0	0.00400534	0.0133511	0.00400534	0.0106809	0.00409277	0.0200803	0.0187416	0.0200803	0.0202977	0.017403	0.0175676	0.0187416	0.021419	0.0187416	0.0254351	0.0187416	0.0200803
cr3001	0.0255034	0.0407609	0.0294511	0.0307898	0.033557	0.0307898	0.0308725	0.0308725	0.0294511	0.0294511	0.0295302	0.0307898	0.0321678	0.0322148	0.0315501	0.0309556	0.0312945	0.0322148	0.0255034	0.0295302	0.0333797	0.0241936	0.0268456	0.0322148	0.0268456	0.0255034	0.0322148	0.0334672	0.0133511	0.00534045	0.00400534	0.00400534	0	0.012016	0.00267023	0.00934579	0.00272851	0.0187416	0.017403	0.0187416	0.0189445	0.0160643	0.0162162	0.017403	0.0200803	0.017403	0.0240964	0.017403	0.0187416
cr3003	0.0228188	0.0434783	0.0281125	0.0294511	0.0308725	0.0294511	0.0281879	0.0308725	0.0281125	0.0281125	0.0268456	0.0294511	0.0293706	0.0295302	0.0315501	0.0296097	0.0284495	0.0295302	0.0228188	0.0268456	0.0305981	0.0215054	0.0241611	0.0322148	0.0241611	0.0228188	0.0295302	0.0321285	0.012016	0.0146862	0.0133511	0.0133511	0.012016	0	0.00934579	0.0106809	0.0122783	0.017403	0.0160643	0.017403	0.0175913	0.0147256	0.0148649	0.0160643	0.0187416	0.0160643	0.0227577	0.0160643	0.017403
cr3006	0.0241611	0.0421196	0.0294511	0.0307898	0.0322148	0.0307898	0.0295302	0.0295302	0.0294511	0.0294511	0.0281879	0.0307898	0.0307692	0.0308725	0.0301783	0.0309556	0.029872	0.0308725	0.0241611	0.0281879	0.0319889	0.0228495	0.0255034	0.0308725	0.0255034	0.0241611	0.0308725	0.0334672	0.0133511	0.00534045	0.00400534	0.00400534	0.00267023	0.00934579	0	0.00934579	0.00272851	0.0187416	0.017403	0.0187416	0.0189445	0.0160643	0.0162162	0.017403	0.0200803	0.017403	0.0240964	0.017403	0.0187416
cr3005	0.0255034	0.0461956	0.0254351	0.0267738	0.033557	0.0267738	0.0308725	0.033557	0.0254351	0.0254351	0.0295302	0.0267738	0.0321678	0.0322148	0.0342935	0.0269179	0.0312945	0.0322148	0.0255034	0.0295302	0.0333797	0.0241936	0.0268456	0.0348993	0.0268456	0.0255034	0.0322148	0.0294511	0.00667557	0.012016	0.0106809	0.0106809	0.00934579	0.0106809	0.00934579	0	0.00682128	0.017403	0.0160643	0.017403	0.0175913	0.0147256	0.0148649	0.0160643	0.0187416	0.0160643	0.0227577	0.0160643	0.017403
cr3066	0.0260631	0.0444445	0.0273598	0.0287278	0.0342935	0.0287278	0.0315501	0.0315501	0.0273598	0.0273598	0.0301783	0.0287278	0.0329042	0.0329218	0.0322581	0.0275103	0.0320233	0.0329218	0.0260631	0.0301783	0.0341394	0.0247253	0.0274348	0.0329218	0.0274348	0.0260631	0.0329218	0.0314637	0.010914	0.00545703	0.00409277	0.00409277	0.00272851	0.0122783	0.00272851	0.00682128	0	0.0191519	0.0177839	0.0191519	0.0193638	0.0164159	0.0165746	0.0177839	0.0205198	0.0177839	0.0246238	0.0177839	0.0191519
gr2602	0.0268456	0.0475544	0.0294511	0.0307898	0.0348993	0.0307898	0.0322148	0.0348993	0.0294511	0.0294511	0.0308725	0.0307898	0.0335664	0.033557	0.0356653	0.0309556	0.0327169	0.033557	0.0268456	0.0308725	0.0347705	0.0255376	0.0281879	0.0362416	0.0281879	0.0268456	0.033557	0.0334672	0.0187416	0.021419	0.0200803	0.0200803	0.0187416	0.017403	0.0187416	0.017403	0.0191519	0	0.0013369	0.0026738	0	0.00669344	0.0108108	0.00401606	0.00669344	0.00937082	0.021419	0.0040107	0.00937082
gr2606	0.0255034	0.0461956	0.0281125	0.0294511	0.033557	0.0294511	0.0308725	0.033557	0.0281125	0.0281125	0.0295302	0.0294511	0.0321678	0.0322148	0.0342935	0.0296097	0.0312945	0.0322148	0.0255034	0.0295302	0.0333797	0.0241936	0.0268456	0.0348993	0.0268456	0.0255034	0.0322148	0.0321285	0.017403	0.0200803	0.0187416	0.0187416	0.017403	0.0160643	0.017403	0.0160643	0.0177839	0.0013369	0	0.0013369	0.00135135	0.00535475	0.00945946	0.00267738	0.00535475	0.00803213	0.0200803	0.0026738	0.00803213
gr2607	0.0268456	0.0475544	0.0294511	0.0307898	0.0348993	0.0307898	0.0322148	0.0348993	0.0294511	0.0294511	0.0308725	0.0307898	0.0335664	0.033557	0.0356653	0.0309556	0.0327169	0.033557	0.0268456	0.0308725	0.0347705	0.0255376	0.0281879	0.0362416	0.0281879	0.0268456	0.033557	0.0334672	0.0187416	0.021419	0.0200803	0.0200803	0.0187416	0.017403	0.0187416	0.017403	0.0191519	0.0026738	0.0013369	0	0.0027027	0.00669344	0.0108108	0.00401606	0.00669344	0.00937082	0.021419	0.0040107	0.00937082
gr2701	0.027137	0.0467033	0.02977	0.0311231	0.0352782	0.0311231	0.0325645	0.0352782	0.02977	0.02977	0.0312076	0.0311231	0.0335664	0.0339213	0.0359613	0.0312925	0.0330935	0.0339213	0.027137	0.0312076	0.0351617	0.0258152	0.0284939	0.036635	0.0284939	0.027137	0.0339213	0.0338295	0.0189445	0.0216509	0.0202977	0.0202977	0.0189445	0.0175913	0.0189445	0.0175913	0.0193638	0	0.00135135	0.0027027	0	0.0067659	0.010929	0.00405954	0.0067659	0.00947226	0.0216509	0.00405405	0.00947226
gr2704	0.0241611	0.044837	0.0267738	0.0281125	0.0322148	0.0281125	0.0295302	0.0322148	0.0267738	0.0267738	0.0281879	0.0281125	0.0307692	0.0308725	0.0329218	0.0282638	0.029872	0.0308725	0.0241611	0.0281879	0.0319889	0.0228495	0.0255034	0.033557	0.0255034	0.0241611	0.0308725	0.0307898	0.0160643	0.0187416	0.017403	0.017403	0.0160643	0.0147256	0.0160643	0.0147256	0.0164159	0.00669344	0.00535475	0.00669344	0.0067659	0	0.00945946	0.00535475	0.00803213	0.0107095	0.0200803	0.00535475	0.00535475
gr2706	0.0216802	0.042524	0.0216216	0.022973	0.0298103	0.022973	0.0271003	0.0298103	0.0216216	0.0216216	0.0257453	0.022973	0.0282486	0.0284553	0.0304709	0.022973	0.0272988	0.0284553	0.0216802	0.0257453	0.0292072	0.0176391	0.0230352	0.0311653	0.0230352	0.0216802	0.0284553	0.0283784	0.0162162	0.0189189	0.0175676	0.0175676	0.0162162	0.0148649	0.0162162	0.0148649	0.0165746	0.0108108	0.00945946	0.0108108	0.010929	0.00945946	0	0.00945946	0.0121622	0.00945946	0.0162162	0.00945946	0.0121622
gr_201	0.0255034	0.0461956	0.0281125	0.0294511	0.033557	0.0294511	0.0308725	0.033557	0.0281125	0.0281125	0.0295302	0.0294511	0.0321678	0.0322148	0.0342935	0.0296097	0.0312945	0.0322148	0.0255034	0.0295302	0.0333797	0.0241936	0.0268456	0.0348993	0.0268456	0.0255034	0.0322148	0.0321285	0.017403	0.0200803	0.0187416	0.0187416	0.017403	0.0160643	0.017403	0.0160643	0.0177839	0.00401606	0.00267738	0.00401606	0.00405954	0.00535475	0.00945946	0	0.00535475	0.00803213	0.0200803	0.00535475	0.00803213
gr_203	0.0281879	0.048913	0.0307898	0.0321285	0.0362416	0.0321285	0.033557	0.0362416	0.0307898	0.0307898	0.0322148	0.0321285	0.034965	0.0348993	0.037037	0.0323015	0.0341394	0.0348993	0.0281879	0.0322148	0.0361613	0.0268817	0.0295302	0.0375839	0.0295302	0.0281879	0.0348993	0.0348059	0.0200803	0.0227577	0.021419	0.021419	0.0200803	0.0187416	0.0200803	0.0187416	0.0205198	0.00669344	0.00535475	0.00669344	0.0067659	0.00803213	0.0121622	0.00535475	0	0.0107095	0.0227577	0.00535475	0.0107095
gr_624	0.0255034	0.044837	0.0281125	0.0294511	0.033557	0.0294511	0.0308725	0.033557	0.0281125	0.0281125	0.0295302	0.0294511	0.0321678	0.0322148	0.0342935	0.0296097	0.029872	0.0322148	0.0255034	0.0295302	0.0333797	0.0241936	0.0268456	0.0348993	0.0268456	0.0255034	0.0322148	0.0321285	0.017403	0.0200803	0.0187416	0.0187416	0.017403	0.0160643	0.017403	0.0160643	0.0177839	0.00937082	0.00803213	0.00937082	0.00947226	0.0107095	0.00945946	0.00803213	0.0107095	0	0.0120482	0.0107095	0.0133869
gr_628	0.0295302	0.048913	0.0321285	0.0334672	0.0362416	0.0334672	0.0348993	0.0362416	0.0321285	0.0321285	0.033557	0.0334672	0.034965	0.0348993	0.0384088	0.0336474	0.0341394	0.0362416	0.0295302	0.033557	0.0375522	0.0282258	0.0308725	0.0389262	0.0308725	0.0295302	0.0362416	0.0361446	0.0240964	0.0267738	0.0254351	0.0254351	0.0240964	0.0227577	0.0240964	0.0227577	0.0246238	0.021419	0.0200803	0.021419	0.0216509	0.0200803	0.0162162	0.0200803	0.0227577	0.0120482	0	0.0200803	0.0227577
gr_632	0.0255034	0.0461956	0.0281125	0.0294511	0.033557	0.0294511	0.0308725	0.033557	0.0281125	0.0281125	0.0295302	0.0294511	0.0321678	0.0322148	0.0342935	0.0296097	0.0312945	0.0322148	0.0255034	0.0295302	0.0333797	0.0241936	0.0268456	0.0348993	0.0268456	0.0255034	0.0322148	0.0321285	0.017403	0.0200803	0.0187416	0.0187416	0.017403	0.0160643	0.017403	0.0160643	0.0177839	0.0040107	0.0026738	0.0040107	0.00405405	0.00535475	0.00945946	0.00535475	0.00535475	0.0107095	0.0200803	0	0.00803213
gr5101	0.0268456	0.0475544	0.0294511	0.0307898	0.0348993	0.0307898	0.0322148	0.0348993	0.0294511	0.0294511	0.0308725	0.0307898	0.0321678	0.033557	0.0356653	0.0309556	0.0327169	0.033557	0.0268456	0.0308725	0.0347705	0.0255376	0.0281879	0.0362416	0.0281879	0.0268456	0.033557	0.0334672	0.0187416	0.021419	0.0200803	0.0200803	0.0187416	0.017403	0.0187416	0.017403	0.0191519	0.00937082	0.00803213	0.00937082	0.00947226	0.00535475	0.0121622	0.00803213	0.0107095	0.0133869	0.0227577	0.00803213	0
gr5102	0.0241611	0.044837	0.0267738	0.0281125	0.0322148	0.0281125	0.0295302	0.0322148	0.0267738	0.0267738	0.0281879	0.0281125	0.0307692	0.0308725	0.0329218	0.0282638	0.029872	0.0308725	0.0241611	0.0281879	0.0319889	0.0228495	0.0255034	0.033557	0.0255034	0.0241611	0.0308725	0.0307898	0.0160643	0.0187416	0.017403	0.017403	0.0160643	0.0147256	0.0160643	0.0147256	0.0164159	0.00267738	0.00133869	0.00267738	0.00270636	0.00401606	0.00810811	0.00133869	0.00401606	0.00669344	0.0187416	0.00401606	0.00669344
gr5103	0.0255034	0.0461956	0.0281125	0.0294511	0.033557	0.0294511	0.0308725	0.033557	0.0281125	0.0281125	0.0295302	0.0294511	0.0321678	0.0322148	0.0342935	0.0296097	0.0312945	0.0322148	0.0255034	0.0295302	0.0333797	0.0241936	0.0268456	0.0348993	0.0268456	0.0255034	0.0322148	0.0321285	0.017403	0.0200803	0.0187416	0.0187416	0.017403	0.0160643	0.017403	0.0160643	0.0177839	0.00669344	0.00535475	0.00669344	0.0067659	0.00535475	0.00945946	0.00535475	0.00803213	0.0107095	0.0200803	0.00535475	0.00803213
gr5104	0.0241611	0.044837	0.0267738	0.0281125	0.0322148	0.0281125	0.0295302	0.0322148	0.0267738	0.0267738	0.0281879	0.0281125	0.0307692	0.0308725	0.0329218	0.0282638	0.029872	0.0308725	0.0241611	0.0281879	0.0319889	0.0228495	0.0255034	0.033557	0.0255034	0.0241611	0.0308725	0.0307898	0.0160643	0.0187416	0.017403	0.017403	0.0160643	0.0147256	0.0160643	0.0147256	0.0164159	0.00669344	0.00535475	0.00669344	0.0067659	0.00267738	0.00945946	0.00535475	0.00803213	0.0107095	0.0200803	0.00535475	0.00267738
ha_320	0.0281879	0.0475544	0.0307898	0.0321285	0.0362416	0.0321285	0.0322148	0.0362416	0.0307898	0.0307898	0.0348993	0.0321285	0.0335664	0.033557	0.0356653	0.0323015	0.0312945	0.0375839	0.0255034	0.0308725	0.038943	0.0268817	0.0281879	0.0375839	0.0295302	0.0281879	0.0348993	0.0348059	0.0227577	0.0200803	0.0187416	0.0187416	0.017403	0.021419	0.017403	0.021419	0.0177839	0.0254351	0.0240964	0.0254351	0.0243572	0.0227577	0.0189189	0.0240964	0.0267738	0.0240964	0.0281125	0.0240964	0.0254351
ha_321	0.0308725	0.0421196	0.0334672	0.0348059	0.0281879	0.0348059	0.0322148	0.0281879	0.0334672	0.0334672	0.0295302	0.0348059	0.034965	0.0308725	0.0301783	0.0349933	0.0341394	0.0322148	0.0308725	0.0308725	0.0333797	0.0295699	0.0281879	0.0322148	0.0322148	0.0308725	0.0375839	0.0374833	0.0200267	0.0200267	0.0186916	0.0186916	0.0173565	0.0213618	0.0173565	0.0186916	0.0177353	0.0227577	0.021419	0.0227577	0.0230041	0.0200803	0.0202703	0.021419	0.0240964	0.021419	0.0267738	0.021419	0.0227577
ha_326	0.0255034	0.0434783	0.0281125	0.0294511	0.033557	0.0294511	0.0308725	0.0308725	0.0281125	0.0281125	0.0295302	0.0294511	0.0321678	0.0322148	0.0315501	0.0296097	0.029872	0.0322148	0.0255034	0.0295302	0.0333797	0.0241936	0.0268456	0.0322148	0.0268456	0.0255034	0.0322148	0.0321285	0.012016	0.00934579	0.00801068	0.00801068	0.00667557	0.0133511	0.00667557	0.0106809	0.00682128	0.017403	0.0160643	0.017403	0.0175913	0.0147256	0.0148649	0.0160643	0.0187416	0.0160643	0.0227577	0.0160643	0.017403
ha_327	0.0281294	0.0470086	0.0308555	0.0322581	0.0365682	0.0322581	0.0323488	0.0365682	0.0308555	0.0308555	0.0351617	0.0322581	0.0327169	0.0337553	0.0352609	0.0324401	0.0313901	0.0379747	0.0253165	0.0309423	0.0394161	0.0267606	0.0281294	0.0379747	0.0295359	0.0281294	0.0351617	0.0350631	0.0224404	0.0196353	0.0182328	0.0182328	0.0168303	0.0210379	0.0168303	0.0210379	0.0172166	0.0252454	0.0238429	0.0252454	0.0241135	0.0224404	0.01983	0.0238429	0.026648	0.0238429	0.0280505	0.0238429	0.0224404
ha_328	0.0268456	0.044837	0.0294511	0.0307898	0.0348993	0.0307898	0.0322148	0.0322148	0.0294511	0.0294511	0.0308725	0.0307898	0.0335664	0.033557	0.0329218	0.0309556	0.0327169	0.033557	0.0268456	0.0308725	0.0347705	0.0255376	0.0281879	0.033557	0.0281879	0.0268456	0.033557	0.0334672	0.0146862	0.00934579	0.00801068	0.00801068	0.00667557	0.0146862	0.00667557	0.0106809	0.00682128	0.0187416	0.017403	0.0187416	0.0189445	0.0160643	0.0162162	0.017403	0.0200803	0.017403	0.0240964	0.017403	0.0187416
ha_415	0.0268456	0.0380435	0.0294511	0.0307898	0.0268456	0.0307898	0.0281879	0.0268456	0.0294511	0.0294511	0.0255034	0.0307898	0.0335664	0.0295302	0.0260631	0.0309556	0.0312945	0.0281879	0.0268456	0.0268456	0.0292072	0.0255376	0.0241611	0.0281879	0.0281879	0.0268456	0.033557	0.0334672	0.0186916	0.0213618	0.0200267	0.0200267	0.0186916	0.0200267	0.0186916	0.0200267	0.0190996	0.021419	0.0200803	0.021419	0.0216509	0.0187416	0.0189189	0.0200803	0.021419	0.0200803	0.0267738	0.0200803	0.021419
ha_416	0.0281879	0.0394022	0.0307898	0.0321285	0.0281879	0.0321285	0.0295302	0.0281879	0.0307898	0.0307898	0.0268456	0.0321285	0.034965	0.0308725	0.0274348	0.0323015	0.0327169	0.0295302	0.0281879	0.0281879	0.0305981	0.0268817	0.0255034	0.0295302	0.0295302	0.0281879	0.0348993	0.0348059	0.0200267	0.0226969	0.0213618	0.0213618	0.0200267	0.0213618	0.0200267	0.0213618	0.0204638	0.0227577	0.021419	0.0227577	0.0230041	0.0200803	0.0202703	0.021419	0.0227577	0.021419	0.0281125	0.021419	0.0227577
ha_417	0.0281879	0.0394022	0.0307898	0.0321285	0.0281879	0.0321285	0.0295302	0.0281879	0.0307898	0.0307898	0.0268456	0.0321285	0.034965	0.0308725	0.0274348	0.0323015	0.0327169	0.0295302	0.0281879	0.0281879	0.0305981	0.0268817	0.0255034	0.0295302	0.0295302	0.0281879	0.0348993	0.0348059	0.0200267	0.0226969	0.0213618	0.0213618	0.0200267	0.0213618	0.0200267	0.0213618	0.0204638	0.0227577	0.021419	0.0227577	0.0230041	0.0200803	0.0202703	0.021419	0.0227577	0.021419	0.0281125	0.021419	0.0227577
ha_426	0.0268456	0.0380435	0.0294511	0.0307898	0.0268456	0.0307898	0.0281879	0.0268456	0.0294511	0.0294511	0.0255034	0.0307898	0.0335664	0.0295302	0.0260631	0.0309556	0.0312945	0.0281879	0.0268456	0.0268456	0.0292072	0.0255376	0.0241611	0.0281879	0.0281879	0.0268456	0.033557	0.0334672	0.0186916	0.0213618	0.0200267	0.0200267	0.0186916	0.0200267	0.0186916	0.0200267	0.0190996	0.021419	0.0200803	0.021419	0.0216509	0.0187416	0.0189189	0.0200803	0.021419	0.0200803	0.0267738	0.0200803	0.021419
ha_536	0.0308725	0.0461956	0.0334672	0.0348059	0.0389262	0.0348059	0.0362416	0.0362416	0.0334672	0.0334672	0.0348993	0.0348059	0.0377622	0.0375839	0.037037	0.0349933	0.0369843	0.0375839	0.0308725	0.0348993	0.038943	0.0295699	0.0322148	0.0375839	0.0322148	0.0308725	0.0375839	0.0374833	0.0200267	0.0173565	0.0160214	0.0160214	0.0146862	0.0213618	0.0146862	0.0186916	0.0150068	0.0240642	0.0227273	0.0240642	0.0243243	0.0227577	0.0202703	0.0240964	0.0267738	0.0240964	0.0281125	0.0227273	0.0254351
ha_546	0.0281879	0.0394022	0.0307898	0.0321285	0.0281879	0.0321285	0.0295302	0.0281879	0.0307898	0.0307898	0.0268456	0.0321285	0.0321678	0.0308725	0.0274348	0.0323015	0.0327169	0.0295302	0.0281879	0.0281879	0.0305981	0.0268817	0.0255034	0.0295302	0.0295302	0.0281879	0.0322148	0.0321285	0.0200267	0.0226969	0.0213618	0.0213618	0.0200267	0.0213618	0.0200267	0.0213618	0.0204638	0.0227577	0.021419	0.0227577	0.0230041	0.0200803	0.0202703	0.021419	0.0227577	0.021419	0.0281125	0.021419	0.0227577
ha_550	0.0268456	0.0461956	0.0294511	0.0307898	0.0348993	0.0307898	0.0308725	0.0348993	0.0294511	0.0294511	0.033557	0.0307898	0.0321678	0.0322148	0.0342935	0.0309556	0.029872	0.0362416	0.0241611	0.0295302	0.0375522	0.0255376	0.0268456	0.0362416	0.0281879	0.0268456	0.033557	0.0334672	0.021419	0.0187416	0.017403	0.017403	0.0160643	0.0200803	0.0160643	0.0200803	0.0164159	0.0240964	0.0227577	0.0240964	0.0230041	0.021419	0.0189189	0.0227577	0.0254351	0.0227577	0.0267738	0.0227577	0.0240964
ha_563	0.0295302	0.048913	0.0321285	0.0334672	0.0375839	0.0334672	0.033557	0.0375839	0.0321285	0.0321285	0.0362416	0.0334672	0.034965	0.0348993	0.037037	0.0336474	0.0327169	0.0389262	0.0268456	0.0322148	0.0403338	0.0282258	0.0295302	0.0389262	0.0308725	0.0295302	0.0362416	0.0361446	0.021419	0.0187416	0.017403	0.017403	0.0160643	0.0200803	0.0160643	0.0200803	0.0164159	0.0240964	0.0227577	0.0240964	0.0230041	0.021419	0.0216216	0.0227577	0.0254351	0.0227577	0.0294511	0.0227577	0.0240964
lo_110	0.0228188	0.0421196	0.0254351	0.0267738	0.033557	0.0267738	0.0308725	0.0308725	0.0254351	0.0254351	0.0295302	0.0267738	0.0293706	0.0322148	0.0315501	0.0269179	0.029872	0.0322148	0.0228188	0.0295302	0.0333797	0.0215054	0.0268456	0.0322148	0.0241611	0.0228188	0.0295302	0.0294511	0.0173565	0.0146862	0.0133511	0.0133511	0.012016	0.0160214	0.012016	0.0160214	0.0122783	0.0200803	0.0187416	0.0200803	0.0202977	0.017403	0.0148649	0.0187416	0.021419	0.0187416	0.0227577	0.0187416	0.0200803
lo_113	0.0255034	0.0394022	0.0281125	0.0294511	0.0308725	0.0294511	0.0281879	0.0281879	0.0281125	0.0281125	0.0268456	0.0294511	0.0321678	0.0295302	0.0301783	0.0296097	0.027027	0.0295302	0.0228188	0.0268456	0.0305981	0.0241936	0.0241611	0.0295302	0.0268456	0.0255034	0.0322148	0.0321285	0.0173565	0.0146862	0.0133511	0.0133511	0.012016	0.0160214	0.012016	0.0133511	0.0122783	0.0200803	0.0187416	0.0200803	0.0202977	0.017403	0.0148649	0.0187416	0.021419	0.0187416	0.0227577	0.0187416	0.0200803
lo_118	0.0255034	0.0461956	0.0281125	0.0294511	0.0362416	0.0294511	0.033557	0.033557	0.0281125	0.0281125	0.0322148	0.0294511	0.0321678	0.0348993	0.0342935	0.0296097	0.0341394	0.0348993	0.0255034	0.0322148	0.0361613	0.0241936	0.0295302	0.0348993	0.0268456	0.0255034	0.0322148	0.0321285	0.0200267	0.0173565	0.0160214	0.0160214	0.0146862	0.0186916	0.0146862	0.0186916	0.0150068	0.0227577	0.021419	0.0227577	0.0230041	0.0200803	0.0175676	0.021419	0.0240964	0.021419	0.0254351	0.021419	0.0227577
lo_119	0.0268456	0.0475544	0.0294511	0.0307898	0.0375839	0.0307898	0.0348993	0.0348993	0.0294511	0.0294511	0.033557	0.0307898	0.0335664	0.0362416	0.0356653	0.0309556	0.0355619	0.0362416	0.0268456	0.033557	0.0375522	0.0255376	0.0308725	0.0362416	0.0281879	0.0268456	0.033557	0.0334672	0.0200267	0.0186916	0.0173565	0.0173565	0.0160214	0.0186916	0.0160214	0.0186916	0.0163711	0.0240964	0.0227577	0.0240964	0.0243572	0.021419	0.0189189	0.0227577	0.0254351	0.0227577	0.0267738	0.0227577	0.0240964
lo_204	0.0268456	0.0434783	0.0281125	0.0294511	0.0348993	0.0294511	0.0322148	0.0322148	0.0281125	0.0281125	0.0308725	0.0294511	0.0321678	0.033557	0.0301783	0.0296097	0.0327169	0.033557	0.0268456	0.0308725	0.0347705	0.0255376	0.0281879	0.033557	0.0281879	0.0268456	0.0322148	0.0321285	0.0160214	0.0133511	0.012016	0.012016	0.0106809	0.0173565	0.0106809	0.0146862	0.010914	0.021419	0.0200803	0.021419	0.0216509	0.0187416	0.0162162	0.0200803	0.0227577	0.0200803	0.0240964	0.0200803	0.021419
lo_208	0.0255034	0.0434783	0.0281125	0.0294511	0.033557	0.0294511	0.0308725	0.0308725	0.0281125	0.0281125	0.0295302	0.0294511	0.0321678	0.0322148	0.0315501	0.0296097	0.0312945	0.0295302	0.0255034	0.0295302	0.0333797	0.0241936	0.0268456	0.0322148	0.0268456	0.0255034	0.0322148	0.0321285	0.0146862	0.012016	0.0106809	0.0106809	0.00934579	0.0133511	0.00934579	0.0133511	0.0095498	0.017403	0.0160643	0.017403	0.0175913	0.0147256	0.0148649	0.0160643	0.0187416	0.0160643	0.0227577	0.0160643	0.017403
lo_209	0.0268456	0.044837	0.0294511	0.0307898	0.0348993	0.0307898	0.0322148	0.0322148	0.0294511	0.0294511	0.0308725	0.0307898	0.0335664	0.033557	0.0329218	0.0309556	0.0327169	0.033557	0.0268456	0.0308725	0.0347705	0.0255376	0.0281879	0.033557	0.0281879	0.0268456	0.033557	0.0334672	0.0160214	0.0133511	0.012016	0.012016	0.0106809	0.0146862	0.0106809	0.0146862	0.010914	0.0160643	0.0147256	0.0160643	0.0162382	0.0160643	0.0162162	0.017403	0.0200803	0.017403	0.0240964	0.0147256	0.0187416
lo_211	0.0281879	0.0434783	0.0294511	0.0307898	0.0348993	0.0307898	0.033557	0.0322148	0.0294511	0.0294511	0.0322148	0.0307898	0.0321678	0.033557	0.0315501	0.0309556	0.0341394	0.033557	0.0281879	0.0322148	0.0347705	0.0268817	0.0295302	0.033557	0.0295302	0.0281879	0.0322148	0.0334672	0.0173565	0.0146862	0.0133511	0.0133511	0.012016	0.0160214	0.012016	0.0160214	0.0122783	0.0200803	0.0187416	0.0200803	0.0202977	0.017403	0.0175676	0.0187416	0.021419	0.0187416	0.0254351	0.0187416	0.0200803
lo_302	0.0255034	0.0407609	0.0281125	0.0294511	0.0308725	0.0294511	0.0281879	0.0281879	0.0281125	0.0281125	0.0268456	0.0294511	0.0307692	0.0295302	0.0301783	0.0296097	0.027027	0.0295302	0.0228188	0.0268456	0.0305981	0.0241936	0.0241611	0.0295302	0.0268456	0.0255034	0.0322148	0.0321285	0.017403	0.0147256	0.0133869	0.0133869	0.0120482	0.0160643	0.0120482	0.0133869	0.0123119	0.0200803	0.0187416	0.0200803	0.0189445	0.017403	0.0148649	0.0187416	0.021419	0.0187416	0.0227577	0.0187416	0.0200803
lo_305	0.0292072	0.0408451	0.0319001	0.0332871	0.0305981	0.0332871	0.0305981	0.0305981	0.0319001	0.0319001	0.0292072	0.0332871	0.0333817	0.0333797	0.029872	0.0334728	0.0324963	0.0319889	0.0292072	0.0292072	0.033189	0.0278551	0.0278164	0.0319889	0.0305981	0.0264256	0.0333797	0.0332871	0.02213	0.02213	0.0207469	0.0207469	0.0193638	0.0207469	0.0193638	0.0207469	0.019802	0.0221914	0.0208044	0.0221914	0.0224404	0.0194175	0.0196078	0.0208044	0.0221914	0.0208044	0.0277393	0.0208044	0.0221914
lo_306	0.0255034	0.0461956	0.0281125	0.0294511	0.033557	0.0294511	0.0308725	0.033557	0.0281125	0.0281125	0.0295302	0.0294511	0.0321678	0.0322148	0.0342935	0.0296097	0.0312945	0.0322148	0.0255034	0.0295302	0.0333797	0.0241936	0.0268456	0.0348993	0.0268456	0.0255034	0.0322148	0.0321285	0.0146862	0.0146862	0.0133511	0.0133511	0.012016	0.0133511	0.012016	0.0133511	0.0122783	0.0147256	0.0133869	0.0147256	0.014885	0.0147256	0.0148649	0.0160643	0.0187416	0.0160643	0.0227577	0.0133869	0.017403
lo_316	0.0241611	0.0380435	0.0267738	0.0281125	0.0295302	0.0281125	0.0268456	0.0268456	0.0267738	0.0267738	0.0255034	0.0281125	0.0307692	0.0281879	0.0288066	0.0282638	0.0256046	0.0281879	0.0214765	0.0255034	0.0292072	0.0228495	0.0228188	0.0281879	0.0255034	0.0241611	0.0308725	0.0307898	0.0160643	0.0133869	0.0120482	0.0120482	0.0107095	0.0147256	0.0107095	0.0120482	0.0109439	0.0187416	0.017403	0.0187416	0.0189445	0.0160643	0.0135135	0.017403	0.0200803	0.017403	0.021419	0.017403	0.0187416
lo4704	0.0268456	0.0380435	0.0294511	0.0307898	0.0295302	0.0307898	0.0281879	0.0268456	0.0294511	0.0294511	0.0255034	0.0307898	0.0335664	0.0295302	0.0260631	0.0309556	0.029872	0.0281879	0.0268456	0.0268456	0.0292072	0.0255376	0.0241611	0.0281879	0.0281879	0.0268456	0.033557	0.0334672	0.0186916	0.0186916	0.0173565	0.0173565	0.0160214	0.0173565	0.0160214	0.0146862	0.0163711	0.0187416	0.017403	0.0187416	0.0189445	0.0160643	0.0162162	0.017403	0.0200803	0.017403	0.0240964	0.017403	0.0187416
lo4717	0.0268456	0.0475544	0.0307898	0.0321285	0.0375839	0.0321285	0.0348993	0.0322148	0.0307898	0.0307898	0.033557	0.0321285	0.0335664	0.0362416	0.0356653	0.0323015	0.0355619	0.0362416	0.0268456	0.033557	0.0375522	0.0255376	0.0308725	0.0362416	0.0281879	0.0268456	0.033557	0.0348059	0.0226969	0.0200267	0.0186916	0.0186916	0.0173565	0.0186916	0.0146862	0.0213618	0.0177353	0.0254351	0.0240964	0.0254351	0.0257104	0.0227577	0.022973	0.0240964	0.0254351	0.0240964	0.0307898	0.0240964	0.0254351
lo4721	0.0281879	0.044837	0.0307898	0.0321285	0.0362416	0.0321285	0.033557	0.033557	0.0307898	0.0307898	0.0322148	0.0321285	0.034965	0.0348993	0.0342935	0.0323015	0.0327169	0.0348993	0.0281879	0.0308725	0.0361613	0.0268817	0.0295302	0.0348993	0.0295302	0.0281879	0.0348993	0.0348059	0.0146862	0.0146862	0.0133511	0.0133511	0.012016	0.0160214	0.012016	0.0160214	0.0122783	0.017403	0.0160643	0.017403	0.0175913	0.017403	0.0175676	0.0187416	0.021419	0.0187416	0.0254351	0.0160643	0.0200803
lo4722	0.0281879	0.0339674	0.0307898	0.0321285	0.0308725	0.0321285	0.0295302	0.0281879	0.0307898	0.0307898	0.0268456	0.0321285	0.034965	0.0308725	0.0274348	0.0323015	0.0327169	0.0295302	0.0281879	0.0281879	0.0305981	0.0268817	0.0255034	0.0295302	0.0295302	0.0281879	0.0348993	0.0348059	0.024032	0.024032	0.0226969	0.0226969	0.0213618	0.024032	0.0213618	0.0226969	0.0218281	0.0254351	0.0240964	0.0254351	0.0257104	0.0227577	0.0202703	0.0240964	0.0254351	0.0240964	0.0281125	0.0240964	0.0254351
lu_102	0.0255034	0.048913	0.0307898	0.0321285	0.0362416	0.0321285	0.0308725	0.0362416	0.0307898	0.0307898	0.0295302	0.0321285	0.034965	0.0348993	0.037037	0.0323015	0.0312945	0.0348993	0.0255034	0.0295302	0.0361613	0.0241936	0.0268456	0.0375839	0.0268456	0.0255034	0.0348993	0.0348059	0.0146862	0.0200267	0.0186916	0.0186916	0.0173565	0.0186916	0.0173565	0.0186916	0.0177353	0.0227577	0.021419	0.0227577	0.0230041	0.0200803	0.0175676	0.021419	0.0240964	0.021419	0.0254351	0.021419	0.0227577
lu_103	0.0228188	0.0461956	0.0281125	0.0294511	0.033557	0.0294511	0.0281879	0.033557	0.0281125	0.0281125	0.0268456	0.0294511	0.0321678	0.0322148	0.0342935	0.0296097	0.0284495	0.0322148	0.0228188	0.0268456	0.0333797	0.0215054	0.0241611	0.0348993	0.0241611	0.0228188	0.0322148	0.0321285	0.0173565	0.0146862	0.0133511	0.0133511	0.012016	0.0160214	0.012016	0.0133511	0.0122783	0.0200803	0.0187416	0.0200803	0.0202977	0.017403	0.0148649	0.0187416	0.021419	0.0187416	0.0227577	0.0187416	0.0200803
lu_104	0.0268456	0.0475544	0.0294511	0.0307898	0.0348993	0.0307898	0.0322148	0.0348993	0.0294511	0.0294511	0.0308725	0.0307898	0.0335664	0.033557	0.0356653	0.0309556	0.0327169	0.033557	0.0268456	0.0308725	0.0347705	0.0255376	0.0281879	0.0362416	0.0281879	0.0268456	0.033557	0.0334672	0.0133511	0.0160214	0.0146862	0.0146862	0.0133511	0.0146862	0.0133511	0.0146862	0.0136426	0.0187416	0.017403	0.0187416	0.0189445	0.0160643	0.0162162	0.017403	0.0200803	0.017403	0.0240964	0.017403	0.0187416
lu_105	0.0241611	0.044837	0.0267738	0.0281125	0.0322148	0.0281125	0.0295302	0.0322148	0.0267738	0.0267738	0.0281879	0.0281125	0.0307692	0.0308725	0.0329218	0.0282638	0.029872	0.0308725	0.0241611	0.0281879	0.0319889	0.0228495	0.0255034	0.033557	0.0255034	0.0241611	0.0308725	0.0307898	0.0133511	0.0186916	0.0173565	0.0173565	0.0160214	0.012016	0.0160214	0.012016	0.0163711	0.0187416	0.017403	0.0187416	0.0189445	0.0160643	0.0162162	0.017403	0.0200803	0.017403	0.0240964	0.017403	0.0187416
lu4836	0.0268456	0.044837	0.0294511	0.0307898	0.0348993	0.0307898	0.0322148	0.0322148	0.0294511	0.0294511	0.0308725	0.0307898	0.0335664	0.033557	0.0329218	0.0309556	0.0327169	0.033557	0.0268456	0.0308725	0.0347705	0.0255376	0.0281879	0.033557	0.0281879	0.0268456	0.033557	0.0334672	0.0146862	0.012016	0.0106809	0.0106809	0.00934579	0.0146862	0.00934579	0.0133511	0.0095498	0.0160643	0.0147256	0.0160643	0.0162382	0.0160643	0.0162162	0.017403	0.0200803	0.017403	0.0240964	0.0147256	0.0187416
lu4848	0.0241611	0.0421196	0.0267738	0.0281125	0.0322148	0.0281125	0.0295302	0.0295302	0.0267738	0.0267738	0.0281879	0.0281125	0.0307692	0.0308725	0.0301783	0.0282638	0.029872	0.0308725	0.0241611	0.0281879	0.0319889	0.0228495	0.0255034	0.0308725	0.0255034	0.0241611	0.0308725	0.0307898	0.0133511	0.0106809	0.00934579	0.00934579	0.00801068	0.012016	0.00801068	0.012016	0.00818554	0.0133869	0.0120482	0.0133869	0.0135318	0.0133869	0.0135135	0.0147256	0.017403	0.0147256	0.021419	0.0120482	0.0160643
lu4861	0.0295302	0.0475544	0.0321285	0.0334672	0.0375839	0.0334672	0.0348993	0.0348993	0.0321285	0.0321285	0.033557	0.0334672	0.0363636	0.0362416	0.0356653	0.0336474	0.0341394	0.0362416	0.0295302	0.033557	0.0375522	0.0282258	0.0308725	0.0362416	0.0308725	0.0295302	0.033557	0.0334672	0.0186916	0.0160214	0.0146862	0.0146862	0.0133511	0.0173565	0.0133511	0.0173565	0.0136426	0.021419	0.0200803	0.021419	0.0216509	0.0187416	0.0189189	0.0200803	0.0227577	0.0200803	0.0267738	0.0200803	0.021419
ho1601	0.0260631	0.0444445	0.0287278	0.0300958	0.0329218	0.0287278	0.0315501	0.0301783	0.0287278	0.0287278	0.0301783	0.0300958	0.0314735	0.0315501	0.0322581	0.0288858	0.0320233	0.0329218	0.0260631	0.0301783	0.0341394	0.0247253	0.0274348	0.0329218	0.0274348	0.0260631	0.0329218	0.0328317	0.0150479	0.0123119	0.0109439	0.0109439	0.00957592	0.0136799	0.00957592	0.0136799	0.00965517	0.0177839	0.0164159	0.0177839	0.0179806	0.0150479	0.0151934	0.0164159	0.0191519	0.0164159	0.0205198	0.0164159	0.0177839
ho1602	0.0300429	0.0478261	0.0313837	0.0328103	0.0386266	0.0328103	0.0357654	0.0357654	0.0313837	0.0313837	0.0343348	0.0328103	0.0356083	0.037196	0.033675	0.0315638	0.0365297	0.037196	0.0300429	0.0343348	0.038633	0.0286533	0.0314735	0.037196	0.0314735	0.0300429	0.0357654	0.0356633	0.0184922	0.0156472	0.0142247	0.0142247	0.0128023	0.0199146	0.0128023	0.0142247	0.0128023	0.0242511	0.0228245	0.0242511	0.0243553	0.021398	0.018732	0.0228245	0.0256776	0.021398	0.0256776	0.0228245	0.0242511
ho1603	0.0292479	0.0465444	0.0305556	0.0319444	0.0376045	0.0319444	0.0348189	0.0348189	0.0305556	0.0305556	0.0334262	0.0319444	0.0347323	0.0362117	0.0327635	0.0307263	0.035503	0.0362117	0.0292479	0.0334262	0.0375723	0.027894	0.0306407	0.0362117	0.0306407	0.0292479	0.0348189	0.0347222	0.0180055	0.0152355	0.0138504	0.0138504	0.0124654	0.0193906	0.0124654	0.0138504	0.0124654	0.0236111	0.0222222	0.0236111	0.0237762	0.0208333	0.0182328	0.0222222	0.025	0.0222222	0.0263889	0.0222222	0.0236111
ho1805	0.0222222	0.045045	0.0251108	0.0265879	0.0340741	0.0265879	0.0311111	0.0340741	0.0251108	0.0251108	0.0296296	0.0265879	0.0281482	0.0325926	0.0340741	0.02526	0.0300158	0.0325926	0.0222222	0.0296296	0.0338983	0.0207715	0.0266667	0.0355556	0.0237037	0.0222222	0.0296296	0.0295421	0.0103093	0.0132548	0.011782	0.011782	0.0103093	0.011782	0.0103093	0.00883652	0.0103093	0.0162481	0.0147711	0.0162481	0.0162481	0.0132939	0.0134328	0.0147711	0.0177253	0.0147711	0.0221566	0.0147711	0.0132939
ho1807	0.0208044	0.0421348	0.0235131	0.0248963	0.0319001	0.0248963	0.0291262	0.0319001	0.0235131	0.0235131	0.0277393	0.0248963	0.0267229	0.0305132	0.0319889	0.0250348	0.0279823	0.0305132	0.0208044	0.0277393	0.0316547	0.0194444	0.0249653	0.0332871	0.0221914	0.0208044	0.0277393	0.0276625	0.00965517	0.0124138	0.0110345	0.0110345	0.00965517	0.0110345	0.00965517	0.00827586	0.00983146	0.0152144	0.0138313	0.0152144	0.0152144	0.0124481	0.0125698	0.0138313	0.0165975	0.0138313	0.0207469	0.0138313	0.0152144
ho1904	0.0309951	0.0489396	0.0326264	0.0342577	0.0342577	0.0342577	0.0358891	0.0342577	0.0326264	0.0326264	0.0342577	0.0342577	0.0326264	0.0326264	0.0342577	0.0328407	0.0343699	0.0326264	0.0309951	0.0309951	0.0374787	0.0277778	0.0309951	0.0391517	0.0326264	0.0309951	0.0375204	0.0375204	0.0212072	0.0228385	0.0212072	0.0212072	0.0195759	0.0163132	0.0179445	0.0195759	0.0195759	0.0212072	0.0195759	0.0212072	0.0212072	0.0195759	0.0148515	0.0195759	0.0228385	0.0163132	0.0195759	0.0195759	0.0195759
ho1907	0.0227596	0.0417867	0.0255319	0.0269504	0.0312945	0.0269504	0.0284495	0.0312945	0.0255319	0.0255319	0.027027	0.0269504	0.0288184	0.029872	0.031339	0.0256776	0.0287443	0.029872	0.0227596	0.027027	0.0310192	0.0213675	0.0241821	0.0327169	0.0241821	0.0227596	0.029872	0.0297872	0.0141443	0.0169731	0.0155587	0.0155587	0.0141443	0.0127298	0.0141443	0.0127298	0.0141443	0.0113475	0.00992908	0.0113475	0.0113475	0.00851064	0.0114613	0.00992908	0.012766	0.012766	0.0198582	0.00992908	0.0113475
or1206	0.0268456	0.0421196	0.0294511	0.0307898	0.0322148	0.0307898	0.0322148	0.0322148	0.0294511	0.0294511	0.0281879	0.0307898	0.0335664	0.033557	0.0329218	0.0309556	0.0327169	0.0308725	0.0268456	0.0308725	0.0319889	0.0255376	0.0281879	0.033557	0.0281879	0.0268456	0.033557	0.0334672	0.0160214	0.0160214	0.0146862	0.0146862	0.0133511	0.0146862	0.0133511	0.0146862	0.0136426	0.0187416	0.017403	0.0187416	0.0189445	0.0160643	0.0162162	0.017403	0.0200803	0.017403	0.0240964	0.017403	0.0187416
or1322	0.0281879	0.0461956	0.0307898	0.0321285	0.0362416	0.0321285	0.033557	0.033557	0.0307898	0.0307898	0.0322148	0.0321285	0.034965	0.0348993	0.0342935	0.0323015	0.0341394	0.0348993	0.0281879	0.0322148	0.0361613	0.0268817	0.0295302	0.0348993	0.0295302	0.0281879	0.0348993	0.0348059	0.0173565	0.0146862	0.0133511	0.0133511	0.012016	0.0160214	0.012016	0.0160214	0.0122783	0.0200803	0.0187416	0.0200803	0.0202977	0.017403	0.0175676	0.0187416	0.0187416	0.0187416	0.0254351	0.0160643	0.0200803
or1324	0.0281879	0.0461956	0.0307898	0.0321285	0.0375839	0.0321285	0.033557	0.0348993	0.0307898	0.0307898	0.0322148	0.0321285	0.034965	0.0362416	0.0329218	0.0323015	0.0341394	0.0362416	0.0281879	0.0322148	0.0375522	0.0268817	0.0295302	0.0362416	0.0295302	0.0281879	0.0348993	0.0348059	0.0186916	0.0160214	0.0146862	0.0146862	0.0133511	0.0173565	0.0133511	0.0173565	0.0136426	0.021419	0.0200803	0.021419	0.0216509	0.0187416	0.0189189	0.0200803	0.0227577	0.0200803	0.0267738	0.0200803	0.021419
or_404	0.0257104	0.0424657	0.0283401	0.0296896	0.0338295	0.0296896	0.0311231	0.0311231	0.0283401	0.0283401	0.02977	0.0296896	0.0321678	0.0324763	0.0316804	0.0298507	0.0315638	0.0324763	0.0257104	0.02977	0.0336606	0.0243902	0.0270636	0.0324763	0.0270636	0.0257104	0.0324763	0.0323887	0.0148048	0.0121131	0.0107672	0.0107672	0.00942126	0.013459	0.00942126	0.013459	0.00962861	0.0175439	0.0161943	0.0175439	0.0176152	0.0148448	0.0149864	0.0161943	0.0188934	0.0161943	0.022942	0.0161943	0.0175439
or_405	0.027735	0.0484375	0.0322581	0.0322581	0.0400616	0.0337942	0.0354391	0.03698	0.0322581	0.0322581	0.0338983	0.0337942	0.0371567	0.0385208	0.0379147	0.0337942	0.0345964	0.0385208	0.027735	0.0338983	0.0385208	0.0262346	0.0308166	0.0385208	0.0292758	0.027735	0.03698	0.0368664	0.015361	0.0122888	0.0107527	0.00921659	0.00921659	0.0168971	0.00921659	0.0138249	0.00944882	0.0215054	0.0199693	0.0215054	0.0217729	0.0184332	0.0184332	0.0199693	0.0215054	0.0199693	0.0261137	0.0199693	0.0215054
or_601	0.0231125	0.0421875	0.0261137	0.0261137	0.0338983	0.0276498	0.0308166	0.0308166	0.0261137	0.0261137	0.0292758	0.0276498	0.0306947	0.0323575	0.0315956	0.0276498	0.029654	0.0323575	0.0231125	0.0292758	0.0323575	0.0216049	0.0261941	0.0323575	0.0246533	0.0231125	0.0308166	0.030722	0.0122512	0.00918836	0.00765697	0.00612557	0.00612557	0.0107198	0.00612557	0.0107198	0.00627944	0.015361	0.0138249	0.015361	0.0155521	0.0122888	0.0122888	0.0138249	0.015361	0.0138249	0.0199693	0.0138249	0.015361
or_603	0.0292758	0.0484375	0.0322581	0.0322581	0.0400616	0.0337942	0.03698	0.0338983	0.0322581	0.0322581	0.0354391	0.0337942	0.0371567	0.0385208	0.0379147	0.0337942	0.0362438	0.0385208	0.0292758	0.0354391	0.0385208	0.0277778	0.0323575	0.0385208	0.0308166	0.0292758	0.03698	0.0368664	0.0199081	0.0199081	0.0183767	0.0168453	0.0168453	0.0183767	0.0168453	0.0183767	0.0172685	0.0215054	0.0199693	0.0215054	0.0217729	0.0184332	0.0184332	0.0199693	0.0215054	0.0199693	0.0261137	0.0199693	0.0215054
or_605	0.0246533	0.04375	0.0276498	0.0276498	0.0354391	0.0291859	0.0323575	0.0323575	0.0276498	0.0276498	0.0308166	0.0291859	0.0323102	0.0338983	0.0331754	0.0291859	0.0313015	0.0338983	0.0246533	0.0308166	0.0338983	0.0231481	0.027735	0.0338983	0.0261941	0.0246533	0.0323575	0.0322581	0.0137825	0.0107198	0.00918836	0.00765697	0.00765697	0.0122512	0.00765697	0.0122512	0.00784929	0.0168971	0.015361	0.0168971	0.0171073	0.0138249	0.0138249	0.015361	0.0168971	0.015361	0.0215054	0.015361	0.0168971
or_618	0.0322148	0.0516304	0.0307898	0.0321285	0.0402684	0.0321285	0.0375839	0.0402684	0.0307898	0.0307898	0.0362416	0.0321285	0.034965	0.0389262	0.0384088	0.0323015	0.0384068	0.0389262	0.0322148	0.0362416	0.0403338	0.030914	0.033557	0.0416107	0.033557	0.0322148	0.0348993	0.0321285	0.0213618	0.024032	0.0226969	0.0226969	0.0213618	0.0226969	0.0213618	0.0200267	0.0190996	0.0240964	0.0227577	0.0240964	0.0243572	0.021419	0.0216216	0.0227577	0.0254351	0.0227577	0.0294511	0.0227577	0.0240964
or_645	0.0214765	0.0394022	0.0240964	0.0254351	0.0295302	0.0254351	0.0268456	0.0268456	0.0240964	0.0240964	0.0255034	0.0254351	0.027972	0.0281879	0.0274348	0.025572	0.027027	0.0281879	0.0214765	0.0255034	0.0292072	0.0201613	0.0228188	0.0281879	0.0228188	0.0214765	0.0281879	0.0281125	0.0106809	0.00801068	0.00667557	0.00667557	0.00534045	0.00934579	0.00534045	0.00934579	0.00545703	0.0133869	0.0120482	0.0133869	0.0135318	0.0107095	0.0108108	0.0120482	0.0147256	0.0120482	0.0187416	0.0120482	0.0133869
sy2001	0.0241611	0.0421196	0.0240964	0.0254351	0.0322148	0.0254351	0.0295302	0.0295302	0.0240964	0.0240964	0.0281879	0.0254351	0.0307692	0.0308725	0.0301783	0.025572	0.029872	0.0308725	0.0241611	0.0281879	0.0319889	0.0228495	0.0255034	0.0308725	0.0255034	0.0241611	0.0308725	0.0281125	0.0133511	0.0133511	0.012016	0.012016	0.0106809	0.012016	0.0106809	0.012016	0.010914	0.0160643	0.0147256	0.0160643	0.0162382	0.0133869	0.0135135	0.0147256	0.017403	0.0147256	0.021419	0.0147256	0.0160643
sy2002	0.0245902	0.0428769	0.0245232	0.0258856	0.0327869	0.0258856	0.0300546	0.0300546	0.0245232	0.0245232	0.0286885	0.0258856	0.031339	0.0314208	0.0293296	0.0260274	0.029872	0.0314208	0.0245902	0.0286885	0.0325779	0.0232558	0.0259563	0.0314208	0.0259563	0.0245902	0.0314208	0.0286103	0.013587	0.013587	0.0122283	0.0122283	0.0108696	0.0122283	0.0108696	0.0122283	0.0111111	0.0163488	0.0149864	0.0163488	0.0165289	0.013624	0.0137552	0.0149864	0.0177112	0.0149864	0.0217984	0.0149864	0.0163488
sy2004	0.0241611	0.0421196	0.0240964	0.0254351	0.0322148	0.0254351	0.0295302	0.0295302	0.0240964	0.0240964	0.0281879	0.0254351	0.0307692	0.0308725	0.0301783	0.025572	0.029872	0.0308725	0.0241611	0.0281879	0.0319889	0.0228495	0.0255034	0.0308725	0.0255034	0.0241611	0.0308725	0.0281125	0.0133511	0.0133511	0.012016	0.012016	0.0106809	0.012016	0.0106809	0.012016	0.010914	0.0160643	0.0147256	0.0160643	0.0162382	0.0133869	0.0135135	0.0147256	0.017403	0.0147256	0.021419	0.0147256	0.0160643
sy2005	0.0241611	0.0421196	0.0240964	0.0254351	0.0322148	0.0254351	0.0295302	0.0295302	0.0240964	0.0240964	0.0281879	0.0254351	0.0307692	0.0308725	0.0301783	0.025572	0.029872	0.0308725	0.0241611	0.0281879	0.0319889	0.0228495	0.0255034	0.0308725	0.0255034	0.0241611	0.0308725	0.0281125	0.0133511	0.0133511	0.012016	0.012016	0.0106809	0.012016	0.0106809	0.012016	0.010914	0.0160643	0.0147256	0.0160643	0.0162382	0.0133869	0.0135135	0.0147256	0.017403	0.0147256	0.021419	0.0147256	0.0160643
sy4301	0.0303907	0.0439883	0.033189	0.034632	0.0390738	0.034632	0.0347323	0.0361795	0.033189	0.033189	0.0347323	0.034632	0.0364963	0.0361795	0.0347323	0.0333817	0.0354391	0.0376266	0.0303907	0.0332851	0.037594	0.0275362	0.0303907	0.0376266	0.0318379	0.0303907	0.0376266	0.036075	0.018705	0.0158273	0.0143885	0.0143885	0.0129496	0.0172662	0.0129496	0.0172662	0.0129496	0.021645	0.020202	0.021645	0.021645	0.018759	0.0189504	0.020202	0.023088	0.020202	0.027417	0.020202	0.020202
sy4309	0.0228188	0.0434783	0.0281125	0.0294511	0.033557	0.0294511	0.0281879	0.0308725	0.0281125	0.0281125	0.0268456	0.0294511	0.0321678	0.0322148	0.0315501	0.0296097	0.0284495	0.0295302	0.0228188	0.0268456	0.0333797	0.0215054	0.0241611	0.0322148	0.0241611	0.0228188	0.0322148	0.0321285	0.0146862	0.0146862	0.0133511	0.0133511	0.012016	0.0133511	0.012016	0.0133511	0.0122783	0.017403	0.0160643	0.017403	0.0175913	0.0147256	0.0148649	0.0160643	0.0187416	0.0160643	0.0227577	0.0160643	0.017403
sy4312	0.0214765	0.0394022	0.0240964	0.0254351	0.0295302	0.0254351	0.0268456	0.0268456	0.0240964	0.0240964	0.0255034	0.0254351	0.027972	0.0281879	0.0274348	0.025572	0.027027	0.0281879	0.0214765	0.0255034	0.0292072	0.0201613	0.0228188	0.0281879	0.0228188	0.0214765	0.0281879	0.0281125	0.0106809	0.00801068	0.00667557	0.00667557	0.00534045	0.00934579	0.00534045	0.00934579	0.00545703	0.0133869	0.0120482	0.0133869	0.0135318	0.0107095	0.0108108	0.0120482	0.0147256	0.0120482	0.0187416	0.0120482	0.0133869
sy2802	0.0241611	0.0421196	0.0267738	0.0281125	0.0322148	0.0281125	0.0295302	0.0295302	0.0267738	0.0267738	0.0281879	0.0281125	0.0307692	0.0308725	0.0301783	0.0282638	0.0284495	0.0308725	0.0241611	0.0281879	0.0319889	0.0228495	0.0255034	0.0308725	0.0255034	0.0241611	0.0308725	0.0307898	0.0133511	0.0106809	0.00934579	0.00934579	0.00801068	0.012016	0.00801068	0.012016	0.00818554	0.0160643	0.0147256	0.0160643	0.0162382	0.0133869	0.0135135	0.0147256	0.017403	0.0147256	0.021419	0.0147256	0.0160643
sy2803	0.0241611	0.0421196	0.0267738	0.0281125	0.0322148	0.0281125	0.0295302	0.0295302	0.0267738	0.0267738	0.0281879	0.0281125	0.0307692	0.0308725	0.0301783	0.0282638	0.029872	0.0308725	0.0241611	0.0281879	0.0319889	0.0228495	0.0255034	0.0308725	0.0255034	0.0241611	0.0308725	0.0307898	0.0133511	0.0106809	0.00934579	0.00667557	0.00801068	0.012016	0.00801068	0.012016	0.00818554	0.0160643	0.0147256	0.0160643	0.0162382	0.0133869	0.0135135	0.0147256	0.017403	0.0147256	0.021419	0.0147256	0.0160643
sy2901	0.0222531	0.0422535	0.0249653	0.0263523	0.0319889	0.0263523	0.0292072	0.0292072	0.0249653	0.0249653	0.0278164	0.0263523	0.0290276	0.0305981	0.029872	0.0264993	0.028065	0.0305981	0.0222531	0.0278164	0.030303	0.0208914	0.0250348	0.0305981	0.023644	0.0222531	0.0292072	0.0291262	0.0124481	0.00968188	0.00829876	0.00829876	0.00691563	0.011065	0.00691563	0.011065	0.00707214	0.0152566	0.0138696	0.0152566	0.0154278	0.0124827	0.012605	0.0138696	0.0152566	0.0138696	0.0208044	0.0138696	0.0152566
sy2904	0.0214765	0.0394022	0.0240964	0.0254351	0.0295302	0.0254351	0.0268456	0.0268456	0.0240964	0.0240964	0.0255034	0.0254351	0.027972	0.0281879	0.0274348	0.025572	0.027027	0.0281879	0.0214765	0.0255034	0.0292072	0.0201613	0.0228188	0.0281879	0.0228188	0.0214765	0.0281879	0.0281125	0.0106809	0.00801068	0.00667557	0.00667557	0.00534045	0.00934579	0.00534045	0.00934579	0.00545703	0.0133869	0.0120482	0.0133869	0.0135318	0.0107095	0.0108108	0.0120482	0.0147256	0.0120482	0.0187416	0.0120482	0.0133869
sy3103	0.0228188	0.0434783	0.0281125	0.0294511	0.033557	0.0294511	0.0281879	0.0308725	0.0281125	0.0281125	0.0268456	0.0294511	0.0321678	0.0322148	0.0315501	0.0296097	0.0284495	0.0295302	0.0228188	0.0268456	0.0333797	0.0215054	0.0241611	0.0322148	0.0241611	0.0228188	0.0322148	0.0321285	0.0146862	0.0146862	0.0133511	0.0133511	0.012016	0.0133511	0.012016	0.0133511	0.0122783	0.017403	0.0160643	0.017403	0.0175913	0.0147256	0.0148649	0.0160643	0.0187416	0.0160643	0.0227577	0.0160643	0.017403
sy3105	0.0281879	0.0461956	0.0307898	0.0321285	0.0362416	0.0321285	0.033557	0.033557	0.0307898	0.0307898	0.0322148	0.0321285	0.034965	0.0348993	0.0342935	0.0323015	0.0341394	0.0348993	0.0281879	0.0322148	0.0347705	0.0268817	0.0295302	0.0322148	0.0295302	0.0281879	0.0348993	0.0348059	0.0146862	0.0173565	0.0160214	0.0146862	0.0146862	0.0186916	0.0146862	0.0160214	0.0150068	0.0227577	0.021419	0.0227577	0.0230041	0.0200803	0.0175676	0.021419	0.0240964	0.021419	0.0254351	0.021419	0.0227577
sy3206	0.0281879	0.0434783	0.0281125	0.0294511	0.033557	0.0294511	0.033557	0.033557	0.0281125	0.0281125	0.0295302	0.0294511	0.034965	0.0348993	0.0315501	0.0296097	0.0312945	0.0322148	0.0281879	0.0322148	0.0333797	0.0268817	0.0295302	0.0348993	0.0295302	0.0281879	0.0348993	0.0321285	0.0146862	0.0146862	0.0133511	0.0133511	0.012016	0.0160214	0.012016	0.0133511	0.0095498	0.0200803	0.0187416	0.0200803	0.0202977	0.017403	0.0175676	0.0187416	0.021419	0.0187416	0.0254351	0.0187416	0.0200803
sy3209	0.0241611	0.0421196	0.0267738	0.0281125	0.0322148	0.0281125	0.0295302	0.0295302	0.0267738	0.0267738	0.0281879	0.0281125	0.0307692	0.0308725	0.0301783	0.0282638	0.029872	0.0308725	0.0241611	0.0281879	0.0319889	0.0228495	0.0255034	0.0308725	0.0255034	0.0241611	0.0308725	0.0307898	0.0133511	0.0106809	0.00934579	0.00934579	0.00801068	0.012016	0.00801068	0.012016	0.00818554	0.0160643	0.0147256	0.0160643	0.0162382	0.0133869	0.0135135	0.0147256	0.017403	0.0147256	0.021419	0.0147256	0.0160643
sy3211	0.025	0.0436006	0.0277008	0.0290859	0.0333333	0.0290859	0.0305556	0.0305556	0.0277008	0.0277008	0.0291667	0.0290859	0.0318841	0.0319444	0.03125	0.0278551	0.0309734	0.0319444	0.025	0.0291667	0.0331412	0.023644	0.0263889	0.0319444	0.0263889	0.025	0.0319444	0.031856	0.0138122	0.0110497	0.00966851	0.00966851	0.00828729	0.0124309	0.00828729	0.0124309	0.00828729	0.0166205	0.0152355	0.0166205	0.0168067	0.0138504	0.013986	0.0152355	0.0180055	0.0152355	0.0221607	0.0152355	0.0166205
sy1601	0.0214765	0.0394022	0.0240964	0.0254351	0.0295302	0.0254351	0.0268456	0.0268456	0.0240964	0.0240964	0.0255034	0.0254351	0.027972	0.0281879	0.0274348	0.025572	0.027027	0.0281879	0.0214765	0.0255034	0.0292072	0.0201613	0.0228188	0.0281879	0.0228188	0.0214765	0.0281879	0.0281125	0.0106809	0.00801068	0.00667557	0.00667557	0.00534045	0.00934579	0.00534045	0.00934579	0.00545703	0.0133869	0.0120482	0.0133869	0.0135318	0.0107095	0.0108108	0.0120482	0.0147256	0.0120482	0.0187416	0.0120482	0.0133869
sy1603	0.0242511	0.0476879	0.027027	0.027027	0.0356633	0.0284495	0.0328103	0.0356633	0.027027	0.027027	0.0313837	0.0284495	0.0312966	0.0342368	0.0364963	0.027027	0.0318665	0.0342368	0.0242511	0.0313837	0.0328103	0.0228571	0.0285307	0.0342368	0.0256776	0.0242511	0.0313837	0.0312945	0.012766	0.0184397	0.0170213	0.0170213	0.0156028	0.0170213	0.0156028	0.0141844	0.0156028	0.0213371	0.0199146	0.0213371	0.0215827	0.0184922	0.0156472	0.0199146	0.0227596	0.0199146	0.0241821	0.0199146	0.0213371
sy1607	0.0220994	0.0377622	0.0247934	0.0261708	0.0303867	0.0261708	0.0276243	0.0276243	0.0247934	0.0247934	0.0262431	0.0261708	0.0280505	0.0290055	0.0277393	0.0263158	0.0278592	0.0290055	0.0220994	0.0262431	0.030086	0.0207469	0.0234807	0.0290055	0.0234807	0.0220994	0.0290055	0.0289256	0.010989	0.00824176	0.00686813	0.00686813	0.00549451	0.00961538	0.00549451	0.00961538	0.0056101	0.0137741	0.0123967	0.0137741	0.0137741	0.0110193	0.0111266	0.0123967	0.0151515	0.0123967	0.0192837	0.0123967	0.0137741
sy1610	0.0214765	0.0394022	0.0240964	0.0254351	0.0295302	0.0254351	0.0268456	0.0268456	0.0240964	0.0240964	0.0255034	0.0254351	0.027972	0.0281879	0.0274348	0.025572	0.027027	0.0281879	0.0214765	0.0255034	0.0292072	0.0201613	0.0228188	0.0281879	0.0228188	0.0214765	0.0281879	0.0281125	0.0106809	0.00801068	0.00667557	0.00667557	0.00534045	0.00934579	0.00534045	0.00934579	0.00545703	0.0133869	0.0120482	0.0133869	0.0135318	0.0107095	0.0108108	0.0120482	0.0147256	0.0120482	0.0187416	0.0120482	0.0133869
sy5403	0.0201342	0.0407609	0.0227577	0.0240964	0.0281879	0.0240964	0.0255034	0.0281879	0.0227577	0.0227577	0.0241611	0.0240964	0.0265734	0.0268456	0.0288066	0.0242261	0.0256046	0.0268456	0.0201342	0.0241611	0.0278164	0.0188172	0.0214765	0.0295302	0.0214765	0.0201342	0.0268456	0.0267738	0.00934579	0.00934579	0.00801068	0.00801068	0.00667557	0.00801068	0.00667557	0.00801068	0.00682128	0.0120482	0.0107095	0.0120482	0.0121786	0.00937082	0.00945946	0.0107095	0.0133869	0.0107095	0.017403	0.0107095	0.0120482
sy5423	0.0214765	0.0394022	0.0240964	0.0254351	0.0295302	0.0254351	0.0268456	0.0268456	0.0240964	0.0240964	0.0255034	0.0254351	0.027972	0.0281879	0.0274348	0.025572	0.027027	0.0281879	0.0214765	0.0255034	0.0292072	0.0201613	0.0228188	0.0281879	0.0228188	0.0214765	0.0281879	0.0281125	0.0106809	0.00801068	0.00667557	0.00667557	0.00534045	0.00934579	0.00534045	0.00934579	0.00545703	0.0133869	0.0120482	0.0133869	0.0135318	0.0107095	0.0108108	0.0120482	0.0147256	0.0120482	0.0187416	0.0120482	0.0133869
sy5506	0.0241611	0.0421196	0.0267738	0.0281125	0.0322148	0.0281125	0.0295302	0.0295302	0.0267738	0.0267738	0.0281879	0.0281125	0.0307692	0.0308725	0.0301783	0.0282638	0.029872	0.0308725	0.0241611	0.0281879	0.0319889	0.0228495	0.0255034	0.0308725	0.0255034	0.0241611	0.0308725	0.0307898	0.0133869	0.0107095	0.00937082	0.00937082	0.00803213	0.0120482	0.00803213	0.0120482	0.00820793	0.0160643	0.0147256	0.0160643	0.0162382	0.0133869	0.0135135	0.0147256	0.017403	0.0147256	0.021419	0.0147256	0.0160643
sy5508	0.0241611	0.0421196	0.0267738	0.0281125	0.0322148	0.0281125	0.0295302	0.0295302	0.0267738	0.0267738	0.0281879	0.0281125	0.0307692	0.0308725	0.0301783	0.0282638	0.029872	0.0308725	0.0241611	0.0281879	0.0319889	0.0228495	0.0255034	0.0308725	0.0255034	0.0241611	0.0308725	0.0307898	0.0133511	0.0106809	0.00934579	0.00934579	0.00801068	0.012016	0.00801068	0.012016	0.00818554	0.0160643	0.0147256	0.0160643	0.0162382	0.0133869	0.0135135	0.0147256	0.017403	0.0147256	0.021419	0.0147256	0.0160643
sy4601	0.0268456	0.044837	0.0294511	0.0307898	0.0348993	0.0307898	0.0322148	0.0322148	0.0294511	0.0294511	0.0308725	0.0307898	0.0335664	0.033557	0.0329218	0.0309556	0.0327169	0.033557	0.0268456	0.0308725	0.0347705	0.0255376	0.0281879	0.033557	0.0281879	0.0268456	0.033557	0.0334672	0.0160214	0.0133511	0.012016	0.012016	0.0106809	0.0146862	0.0106809	0.0146862	0.010914	0.0187416	0.017403	0.0187416	0.0189445	0.0160643	0.0162162	0.017403	0.0200803	0.017403	0.0240964	0.017403	0.0187416
sy4604	0.0255034	0.0434783	0.0281125	0.0294511	0.033557	0.0294511	0.0308725	0.0308725	0.0281125	0.0281125	0.0295302	0.0294511	0.0321678	0.0322148	0.0315501	0.0296097	0.0312945	0.0322148	0.0255034	0.0295302	0.0333797	0.0241936	0.0268456	0.0322148	0.0268456	0.0255034	0.0322148	0.0321285	0.0146862	0.012016	0.0106809	0.0106809	0.00934579	0.0133511	0.00934579	0.0133511	0.0095498	0.017403	0.0160643	0.017403	0.0175913	0.0147256	0.0148649	0.0160643	0.0187416	0.0160643	0.0227577	0.0160643	0.017403
sy4802	0.0228188	0.0407609	0.0254351	0.0267738	0.0308725	0.0267738	0.0281879	0.0281879	0.0254351	0.0254351	0.0268456	0.0267738	0.027972	0.0295302	0.0288066	0.0269179	0.0284495	0.0295302	0.0228188	0.0268456	0.0305981	0.0215054	0.0241611	0.0295302	0.0241611	0.0228188	0.0295302	0.0294511	0.012016	0.012016	0.0106809	0.0106809	0.00934579	0.0106809	0.00934579	0.0106809	0.0095498	0.0147256	0.0133869	0.0147256	0.014885	0.0120482	0.0121622	0.0133869	0.0160643	0.0133869	0.0200803	0.0133869	0.0147256
sy4804	0.0241611	0.0421196	0.0267738	0.0281125	0.0295302	0.0281125	0.0295302	0.0295302	0.0267738	0.0267738	0.0281879	0.0281125	0.027972	0.0281879	0.0301783	0.0282638	0.029872	0.0308725	0.0241611	0.0281879	0.0319889	0.0228495	0.0255034	0.0308725	0.0255034	0.0241611	0.0308725	0.0307898	0.0133511	0.0133511	0.012016	0.012016	0.0106809	0.012016	0.0106809	0.012016	0.010914	0.0160643	0.0147256	0.0160643	0.0162382	0.0133869	0.0135135	0.0147256	0.017403	0.0147256	0.021419	0.0147256	0.0160643
sy4903	0.0214765	0.0394022	0.0240964	0.0254351	0.0295302	0.0254351	0.0268456	0.0268456	0.0240964	0.0240964	0.0255034	0.0254351	0.027972	0.0281879	0.0274348	0.025572	0.027027	0.0281879	0.0214765	0.0255034	0.0292072	0.0201613	0.0228188	0.0281879	0.0228188	0.0214765	0.0281879	0.0281125	0.0106809	0.00801068	0.00667557	0.00667557	0.00534045	0.00934579	0.00534045	0.00934579	0.00545703	0.0133869	0.0120482	0.0133869	0.0135318	0.0107095	0.0108108	0.0120482	0.0147256	0.0120482	0.0187416	0.0120482	0.0133869
sy4904	0.0255034	0.0407609	0.0281125	0.0294511	0.0308725	0.0294511	0.0308725	0.0308725	0.0281125	0.0281125	0.0268456	0.0294511	0.0321678	0.0322148	0.0288066	0.0296097	0.0284495	0.0295302	0.0255034	0.0295302	0.0305981	0.0241936	0.0268456	0.0322148	0.0268456	0.0255034	0.0322148	0.0321285	0.0146862	0.012016	0.0106809	0.0106809	0.00934579	0.0133511	0.00934579	0.0133511	0.0095498	0.017403	0.0160643	0.017403	0.0175913	0.0147256	0.0148649	0.0160643	0.0187416	0.0160643	0.0227577	0.0160643	0.017403
sy4701	0.0255034	0.0421196	0.0281125	0.0294511	0.033557	0.0294511	0.0308725	0.0308725	0.0281125	0.0281125	0.0295302	0.0294511	0.0321678	0.0322148	0.0315501	0.0296097	0.029872	0.0322148	0.0255034	0.0295302	0.0333797	0.0241936	0.0268456	0.0322148	0.0268456	0.0255034	0.0322148	0.0321285	0.0146862	0.012016	0.0106809	0.0106809	0.00934579	0.0133511	0.00934579	0.0133511	0.0095498	0.017403	0.0160643	0.017403	0.0175913	0.0147256	0.0148649	0.0160643	0.0187416	0.0160643	0.0227577	0.0160643	0.017403
sy4702	0.0201342	0.0407609	0.0227577	0.0240964	0.0308725	0.0240964	0.0281879	0.0281879	0.0227577	0.0227577	0.0268456	0.0240964	0.0265734	0.0295302	0.0288066	0.0242261	0.0284495	0.0295302	0.0201342	0.0268456	0.0305981	0.0188172	0.0241611	0.0295302	0.0214765	0.0201342	0.0268456	0.0267738	0.012016	0.012016	0.0106809	0.0106809	0.00934579	0.0106809	0.00934579	0.0106809	0.0095498	0.0147256	0.0133869	0.0133869	0.014885	0.0120482	0.0121622	0.0133869	0.0160643	0.0133869	0.0200803	0.0133869	0.0147256
[truncated: 88 more columns]
