# Supplementary material for: General functions to transform associate data to host data, and their use in phylogenetic inference from sequences with intra-individual variability
Source: BMC Evol Biol. 2008 Mar 18;8:86. doi: 10.1186/1471-2148-8-86 (PMC2291458; doi:10.1186/1471-2148-8-86)
Supplement: Additional file 1 — Distance matrices and quality statistics. This contains all sequence alignments in NEXUS format, all intermediary generated associate distance or host character data (depending on the transformation formula used; see Fig. 1) and all final distance matrices obtained, together with their Delta values. A readme file that describes the contents of each file in the archive is included. [file 1471-2148-8-86-S1.zip › Goeker_Grimm_Supp_Mat_1/Fagus_g0_m2.i.dlt]

Filename:          Fagus_g0_m2.i.dst
Matrix_number:      1
Quartets_examined:  111930
Fraction_examined:  1.00000E+00
Sum_of_squares:     2.31780E-01
Maximum_distance:   3.29218E-02
Delta_value:        2.64708E-01
Epsilon_value:      2.72936E-01
Non_additivity:     1.32009E+00
Additivity:         8.91417E+00
Squared_R_Q_diff.:  8.45318E+00
Absolute_mean_Q:    1.09325E-03
Rescaled_mean_Q:    3.32075E-02
Q_per_sqrt_SS:      2.54172E+02
Absolute_mean_R:    8.14784E-03
Rescaled_mean_R:    2.47491E-01
R_per_sqrt_SS:      1.89431E+03

Taxon	QE	DV	EV	AMQ	RMQ	AMR	RMR
Gcr30	 10660	 3.02691E-01	 3.06725E-01	 1.14769E-03	 3.48611E-02	 6.18761E-03	 1.87949E-01
Gcr_2	 10660	 2.72513E-01	 2.79267E-01	 1.03640E-03	 3.14808E-02	 6.40787E-03	 1.94639E-01
Gen35	 10660	 2.25376E-01	 2.26502E-01	 1.74054E-03	 5.28688E-02	 1.40778E-02	 4.27613E-01
Gen_1	 10660	 2.24961E-01	 2.26181E-01	 1.39737E-03	 4.24452E-02	 1.51323E-02	 4.59642E-01
Gen_2	 10660	 2.34786E-01	 2.35912E-01	 1.60768E-03	 4.88332E-02	 1.63564E-02	 4.96827E-01
Gen_3	 10660	 2.34105E-01	 2.35324E-01	 1.53963E-03	 4.67662E-02	 1.56369E-02	 4.74972E-01
Gen_4	 10660	 2.24393E-01	 2.25518E-01	 1.37075E-03	 4.16365E-02	 1.53961E-02	 4.67656E-01
Ggr26	 10660	 2.43060E-01	 2.43998E-01	 1.12595E-03	 3.42006E-02	 9.61772E-03	 2.92138E-01
Ggr27	 10660	 2.20801E-01	 2.22021E-01	 1.30873E-03	 3.97528E-02	 9.75860E-03	 2.96418E-01
Ggr51	 10660	 2.20084E-01	 2.21303E-01	 9.49912E-04	 2.88536E-02	 9.16107E-03	 2.78268E-01
Ggr_2	 10660	 2.20768E-01	 2.21987E-01	 9.49819E-04	 2.88508E-02	 9.13958E-03	 2.77615E-01
Ggr_6	 10660	 2.58237E-01	 2.59269E-01	 1.20060E-03	 3.64682E-02	 9.02617E-03	 2.74170E-01
Gha_3	 10660	 2.78277E-01	 2.92630E-01	 1.21654E-03	 3.69524E-02	 7.11524E-03	 2.16126E-01
Gha_4	 10660	 2.86709E-01	 2.88586E-01	 1.80585E-03	 5.48528E-02	 8.67011E-03	 2.63355E-01
Gha_5	 10660	 3.40550E-01	 3.41488E-01	 1.89909E-03	 5.76850E-02	 8.55936E-03	 2.59991E-01
Gho16	 10660	 2.87990E-01	 2.91085E-01	 7.20467E-04	 2.18842E-02	 6.15394E-03	 1.86926E-01
Gho18	 10660	 3.32479E-01	 3.33042E-01	 1.28935E-03	 3.91641E-02	 6.33271E-03	 1.92356E-01
Gho19	 10660	 2.51764E-01	 2.52608E-01	 1.05231E-03	 3.19639E-02	 7.05641E-03	 2.14338E-01
Gja25	 10660	 2.21743E-01	 2.22962E-01	 1.33545E-03	 4.05643E-02	 1.42316E-02	 4.32286E-01
Gja_1	 10660	 2.25303E-01	 2.26523E-01	 1.37872E-03	 4.18787E-02	 1.35197E-02	 4.10662E-01
Glo47	 10660	 3.16732E-01	 3.25175E-01	 1.47287E-03	 4.47385E-02	 6.51228E-03	 1.97810E-01
Glo_1	 10660	 3.27249E-01	 3.36161E-01	 1.43115E-03	 4.34712E-02	 6.42798E-03	 1.95250E-01
Glo_2	 10660	 2.80487E-01	 2.94934E-01	 8.77205E-04	 2.66451E-02	 6.20124E-03	 1.88363E-01
Glo_3	 10660	 3.08865E-01	 3.09991E-01	 1.35752E-03	 4.12346E-02	 6.75316E-03	 2.05127E-01
Glu48	 10660	 2.67795E-01	 2.74268E-01	 9.45678E-04	 2.87250E-02	 6.24798E-03	 1.89783E-01
Glu_1	 10660	 3.59335E-01	 3.60836E-01	 1.44268E-03	 4.38214E-02	 6.08061E-03	 1.84699E-01
Gor13	 10660	 2.43422E-01	 2.51771E-01	 8.97588E-04	 2.72643E-02	 6.61125E-03	 2.00817E-01
Gor_4	 10660	 2.94181E-01	 2.96339E-01	 7.85226E-04	 2.38512E-02	 6.43083E-03	 1.95337E-01
Gor_6	 10660	 2.40021E-01	 2.70039E-01	 6.27806E-04	 1.90696E-02	 5.99134E-03	 1.81987E-01
Gsy16	 10660	 2.52531E-01	 2.84426E-01	 6.33500E-04	 1.92426E-02	 5.86465E-03	 1.78139E-01
Gsy20	 10660	 2.75573E-01	 2.79513E-01	 9.38608E-04	 2.85102E-02	 5.69299E-03	 1.72925E-01
Gsy28	 10660	 2.44931E-01	 2.52904E-01	 6.64403E-04	 2.01812E-02	 5.98914E-03	 1.81920E-01
Gsy29	 10660	 2.42683E-01	 2.75422E-01	 5.79019E-04	 1.75877E-02	 5.84718E-03	 1.77608E-01
Gsy31	 10660	 3.01322E-01	 3.08077E-01	 1.26681E-03	 3.84793E-02	 6.36240E-03	 1.93258E-01
Gsy32	 10660	 2.28568E-01	 2.34009E-01	 6.23994E-04	 1.89538E-02	 6.10662E-03	 1.85489E-01
Gsy43	 10660	 2.44779E-01	 2.76393E-01	 6.71871E-04	 2.04081E-02	 6.20001E-03	 1.88325E-01
Gsy46	 10660	 2.44855E-01	 2.60615E-01	 5.79122E-04	 1.75908E-02	 5.85697E-03	 1.77905E-01
Gsy47	 10660	 3.40403E-01	 3.49971E-01	 1.21314E-03	 3.68492E-02	 5.92636E-03	 1.80013E-01
Gsy48	 10660	 2.65969E-01	 2.76475E-01	 8.52587E-04	 2.58973E-02	 5.84612E-03	 1.77576E-01
Gsy49	 10660	 2.42683E-01	 2.75422E-01	 5.79019E-04	 1.75877E-02	 5.84718E-03	 1.77608E-01
Gsy54	 10660	 2.67712E-01	 2.92102E-01	 7.74541E-04	 2.35267E-02	 5.67715E-03	 1.72444E-01
Gsy55	 10660	 2.21246E-01	 2.25749E-01	 6.32245E-04	 1.92045E-02	 6.17464E-03	 1.87555E-01
