# Supplementary material for: General functions to transform associate data to host data, and their use in phylogenetic inference from sequences with intra-individual variability
Source: BMC Evol Biol. 2008 Mar 18;8:86. doi: 10.1186/1471-2148-8-86 (PMC2291458; doi:10.1186/1471-2148-8-86)
Supplement: Additional file 1 — Distance matrices and quality statistics. This contains all sequence alignments in NEXUS format, all intermediary generated associate distance or host character data (depending on the transformation formula used; see Fig. 1) and all final distance matrices obtained, together with their Delta values. A readme file that describes the contents of each file in the archive is included. [file 1471-2148-8-86-S1.zip › Goeker_Grimm_Supp_Mat_1/Fagus_g0_m2.p.dlt]

Filename:          Fagus_g0_m2.p.dst
Matrix_number:      1
Quartets_examined:  111930
Fraction_examined:  1.00000E+00
Sum_of_squares:     2.92245E-01
Maximum_distance:   3.40003E-02
Delta_value:        2.90288E-01
Epsilon_value:      2.90297E-01
Non_additivity:     9.38058E-01
Additivity:         6.91671E+00
Squared_R_Q_diff.:  6.56700E+00
Absolute_mean_Q:    1.03251E-03
Rescaled_mean_Q:    3.03677E-02
Q_per_sqrt_SS:      2.13780E+02
Absolute_mean_R:    7.21406E-03
Rescaled_mean_R:    2.12176E-01
R_per_sqrt_SS:      1.49366E+03

Taxon	QE	DV	EV	AMQ	RMQ	AMR	RMR
Gcr30	 10660	 3.34701E-01	 3.34701E-01	 1.03596E-03	 3.04692E-02	 5.49050E-03	 1.61484E-01
Gcr_2	 10660	 3.15154E-01	 3.15154E-01	 8.85347E-04	 2.60394E-02	 5.59262E-03	 1.64487E-01
Gen35	 10660	 2.28771E-01	 2.28771E-01	 1.31997E-03	 3.88224E-02	 1.22443E-02	 3.60124E-01
Gen_1	 10660	 2.44001E-01	 2.44001E-01	 1.32707E-03	 3.90313E-02	 1.30074E-02	 3.82568E-01
Gen_2	 10660	 2.34272E-01	 2.34272E-01	 1.32818E-03	 3.90639E-02	 1.41693E-02	 4.16741E-01
Gen_3	 10660	 2.28904E-01	 2.28904E-01	 1.26155E-03	 3.71041E-02	 1.35304E-02	 3.97951E-01
Gen_4	 10660	 2.36786E-01	 2.36786E-01	 1.29493E-03	 3.80859E-02	 1.37499E-02	 4.04405E-01
Ggr26	 10660	 2.50043E-01	 2.50043E-01	 1.06729E-03	 3.13907E-02	 8.69516E-03	 2.55738E-01
Ggr27	 10660	 2.32890E-01	 2.32890E-01	 1.11111E-03	 3.26793E-02	 8.51631E-03	 2.50477E-01
Ggr51	 10660	 2.36959E-01	 2.36959E-01	 9.83484E-04	 2.89257E-02	 8.33928E-03	 2.45271E-01
Ggr_2	 10660	 2.47352E-01	 2.47352E-01	 1.02617E-03	 3.01813E-02	 8.41891E-03	 2.47613E-01
Ggr_6	 10660	 2.49304E-01	 2.49304E-01	 1.01698E-03	 2.99108E-02	 7.93660E-03	 2.33427E-01
Gha_3	 10660	 3.37957E-01	 3.37957E-01	 1.16769E-03	 3.43436E-02	 5.92629E-03	 1.74301E-01
Gha_4	 10660	 2.83684E-01	 2.83684E-01	 1.55592E-03	 4.57620E-02	 7.53971E-03	 2.21754E-01
Gha_5	 10660	 3.50071E-01	 3.50071E-01	 1.48496E-03	 4.36750E-02	 6.76515E-03	 1.98973E-01
Gho16	 10660	 3.01275E-01	 3.01275E-01	 8.56414E-04	 2.51884E-02	 5.69559E-03	 1.67516E-01
Gho18	 10660	 3.41518E-01	 3.41518E-01	 1.18263E-03	 3.47828E-02	 5.52527E-03	 1.62507E-01
Gho19	 10660	 2.94895E-01	 2.94895E-01	 1.10674E-03	 3.25508E-02	 6.32803E-03	 1.86117E-01
Gja25	 10660	 2.32657E-01	 2.32657E-01	 1.23619E-03	 3.63582E-02	 1.20377E-02	 3.54046E-01
Gja_1	 10660	 2.35670E-01	 2.35670E-01	 1.28755E-03	 3.78687E-02	 1.26356E-02	 3.71631E-01
Glo47	 10660	 3.69536E-01	 3.69536E-01	 1.33729E-03	 3.93318E-02	 5.67712E-03	 1.66973E-01
Glo_1	 10660	 3.73222E-01	 3.73222E-01	 1.35088E-03	 3.97313E-02	 5.46255E-03	 1.60662E-01
Glo_2	 10660	 2.99461E-01	 2.99461E-01	 8.18420E-04	 2.40710E-02	 5.53308E-03	 1.62736E-01
Glo_3	 10660	 3.25836E-01	 3.25836E-01	 1.12600E-03	 3.31172E-02	 5.67455E-03	 1.66897E-01
Glu48	 10660	 3.18523E-01	 3.18523E-01	 9.38719E-04	 2.76091E-02	 5.60205E-03	 1.64765E-01
Glu_1	 10660	 3.81464E-01	 3.81464E-01	 1.23275E-03	 3.62570E-02	 5.25580E-03	 1.54581E-01
Gor13	 10660	 2.65456E-01	 2.65456E-01	 8.54796E-04	 2.51408E-02	 6.14378E-03	 1.80698E-01
Gor_4	 10660	 3.06738E-01	 3.06738E-01	 9.00899E-04	 2.64968E-02	 6.00966E-03	 1.76753E-01
Gor_6	 10660	 3.29662E-01	 3.29662E-01	 8.59245E-04	 2.52717E-02	 5.31934E-03	 1.56450E-01
Gsy16	 10660	 3.04599E-01	 3.04599E-01	 7.42913E-04	 2.18502E-02	 5.14273E-03	 1.51255E-01
Gsy20	 10660	 3.19774E-01	 3.19774E-01	 9.39966E-04	 2.76458E-02	 5.12989E-03	 1.50878E-01
Gsy28	 10660	 2.74996E-01	 2.74996E-01	 7.42300E-04	 2.18322E-02	 5.55021E-03	 1.63240E-01
Gsy29	 10660	 2.53683E-01	 2.53683E-01	 6.64061E-04	 1.95310E-02	 5.50602E-03	 1.61940E-01
Gsy31	 10660	 3.31495E-01	 3.31495E-01	 1.01842E-03	 2.99534E-02	 5.37533E-03	 1.58097E-01
Gsy32	 10660	 2.65354E-01	 2.65354E-01	 6.97434E-04	 2.05126E-02	 5.59042E-03	 1.64423E-01
Gsy43	 10660	 2.89551E-01	 2.89551E-01	 7.56563E-04	 2.22516E-02	 5.39932E-03	 1.58802E-01
Gsy46	 10660	 2.59368E-01	 2.59462E-01	 6.90954E-04	 2.03220E-02	 5.52556E-03	 1.62515E-01
Gsy47	 10660	 3.52377E-01	 3.52377E-01	 9.96720E-04	 2.93150E-02	 5.17057E-03	 1.52074E-01
Gsy48	 10660	 3.08754E-01	 3.08847E-01	 9.07715E-04	 2.66973E-02	 5.32851E-03	 1.56720E-01
Gsy49	 10660	 2.64062E-01	 2.64156E-01	 6.85286E-04	 2.01553E-02	 5.48171E-03	 1.61225E-01
Gsy54	 10660	 3.30153E-01	 3.30247E-01	 8.36721E-04	 2.46092E-02	 5.22903E-03	 1.53794E-01
Gsy55	 10660	 2.51129E-01	 2.51129E-01	 7.31235E-04	 2.15067E-02	 5.74289E-03	 1.68907E-01
