# Supplementary material for: General functions to transform associate data to host data, and their use in phylogenetic inference from sequences with intra-individual variability
Source: BMC Evol Biol. 2008 Mar 18;8:86. doi: 10.1186/1471-2148-8-86 (PMC2291458; doi:10.1186/1471-2148-8-86)
Supplement: Additional file 1 — Distance matrices and quality statistics. This contains all sequence alignments in NEXUS format, all intermediary generated associate distance or host character data (depending on the transformation formula used; see Fig. 1) and all final distance matrices obtained, together with their Delta values. A readme file that describes the contents of each file in the archive is included. [file 1471-2148-8-86-S1.zip › Goeker_Grimm_Supp_Mat_1/Fagus_g0_m2.p.dst]

42
Gcr30	0.00000E+00	5.64686E-03	3.05755E-02	2.66411E-02	2.88193E-02	2.68632E-02	2.58612E-02	1.69486E-02	1.56472E-02	1.56571E-02	1.70749E-02	1.74506E-02	1.09145E-02	1.93303E-02	1.66658E-02	1.13763E-02	9.36636E-03	1.38479E-02	2.55568E-02	2.49561E-02	1.44187E-02	1.33803E-02	1.08519E-02	1.24333E-02	9.86831E-03	1.27869E-02	1.33886E-02	1.04911E-02	8.98974E-03	7.24326E-03	1.10245E-02	9.18004E-03	6.72651E-03	1.28164E-02	9.26083E-03	8.14195E-03	1.07100E-02	9.75639E-03	9.94712E-03	7.07368E-03	6.31076E-03	9.18310E-03
Gcr_2	5.64686E-03	0.00000E+00	3.33913E-02	2.94027E-02	3.16598E-02	2.91268E-02	2.89978E-02	1.85504E-02	1.72624E-02	1.72356E-02	1.87416E-02	1.91241E-02	1.21189E-02	1.96929E-02	1.75350E-02	1.26095E-02	1.06837E-02	1.62644E-02	2.85131E-02	2.80196E-02	1.60213E-02	1.48531E-02	1.20160E-02	1.39628E-02	1.10624E-02	1.36849E-02	1.44637E-02	1.11452E-02	1.00175E-02	8.12850E-03	1.23763E-02	9.34579E-03	7.83618E-03	1.40186E-02	1.07270E-02	9.49398E-03	1.17935E-02	1.11259E-02	1.13484E-02	8.23320E-03	7.56564E-03	1.02400E-02
Gen35	3.05755E-02	3.33913E-02	0.00000E+00	2.51392E-02	1.85312E-02	2.30929E-02	2.13840E-02	3.29930E-02	2.99598E-02	3.14911E-02	3.31486E-02	3.29852E-02	3.17678E-02	2.80222E-02	3.17163E-02	3.21989E-02	2.88192E-02	3.02948E-02	2.01226E-02	1.74779E-02	3.00739E-02	3.05306E-02	3.15373E-02	2.96459E-02	3.17642E-02	3.22795E-02	3.40003E-02	3.30323E-02	3.07695E-02	2.82143E-02	3.01194E-02	3.04353E-02	2.80114E-02	3.23553E-02	3.07997E-02	2.95520E-02	3.20809E-02	2.86067E-02	2.81821E-02	2.79672E-02	2.69724E-02	3.04353E-02
Gen_1	2.66411E-02	2.94027E-02	2.51392E-02	0.00000E+00	1.65245E-02	9.61415E-03	1.25799E-02	2.97796E-02	2.59598E-02	2.80694E-02	3.04923E-02	2.97773E-02	2.94139E-02	2.93996E-02	3.02406E-02	3.06693E-02	2.57292E-02	2.84639E-02	1.40385E-02	1.99552E-02	2.88901E-02	2.68876E-02	2.92410E-02	2.76832E-02	2.88148E-02	2.77339E-02	3.22796E-02	2.99419E-02	2.66353E-02	2.47592E-02	2.65781E-02	2.82482E-02	2.56900E-02	2.91446E-02	2.83487E-02	2.64423E-02	2.98157E-02	2.55645E-02	2.71281E-02	2.62317E-02	2.46669E-02	2.82482E-02
Gen_2	2.88193E-02	3.16598E-02	1.85312E-02	1.65245E-02	0.00000E+00	9.22594E-03	8.67614E-03	3.12098E-02	2.74146E-02	2.98173E-02	3.15029E-02	3.14010E-02	2.99461E-02	2.78420E-02	3.04933E-02	3.09801E-02	2.82178E-02	2.98662E-02	2.11673E-02	1.10457E-02	2.93305E-02	2.86531E-02	3.06544E-02	2.83021E-02	3.02510E-02	2.98366E-02	3.32902E-02	3.15415E-02	2.85389E-02	2.67684E-02	2.73627E-02	2.92688E-02	2.67406E-02	3.03975E-02	2.94339E-02	2.81302E-02	3.08323E-02	2.74820E-02	2.79277E-02	2.72571E-02	2.56941E-02	2.92688E-02
Gen_3	2.68632E-02	2.91268E-02	2.30929E-02	9.61415E-03	9.22594E-03	0.00000E+00	1.01104E-02	2.88887E-02	2.43038E-02	2.76199E-02	2.90181E-02	2.90800E-02	2.93273E-02	2.74867E-02	2.98038E-02	2.97710E-02	2.47143E-02	2.71999E-02	1.67619E-02	1.66955E-02	2.86405E-02	2.67917E-02	2.87917E-02	2.71040E-02	2.83145E-02	2.76383E-02	3.12504E-02	2.94563E-02	2.66710E-02	2.48931E-02	2.48285E-02	2.72326E-02	2.46988E-02	2.83595E-02	2.74907E-02	2.61803E-02	2.87950E-02	2.45546E-02	2.61164E-02	2.50122E-02	2.34378E-02	2.72326E-02
Gen_4	2.58612E-02	2.89978E-02	2.13840E-02	1.25799E-02	8.67614E-03	1.01104E-02	0.00000E+00	2.84184E-02	2.48914E-02	2.68921E-02	2.88348E-02	2.84084E-02	2.80585E-02	2.82440E-02	2.80860E-02	2.94283E-02	2.50144E-02	2.68336E-02	1.55580E-02	1.08317E-02	2.80860E-02	2.56807E-02	2.80945E-02	2.53380E-02	2.77368E-02	2.62866E-02	3.11598E-02	2.89738E-02	2.58500E-02	2.41189E-02	2.61932E-02	2.68939E-02	2.44995E-02	2.68944E-02	2.72872E-02	2.53066E-02	2.86431E-02	2.49747E-02	2.59346E-02	2.49638E-02	2.32260E-02	2.70971E-02
Ggr26	1.69486E-02	1.85504E-02	3.29930E-02	2.97796E-02	3.12098E-02	2.88887E-02	2.84184E-02	0.00000E+00	3.14471E-03	3.82482E-03	3.74833E-03	6.91357E-03	1.92120E-02	2.08453E-02	2.23709E-02	1.89077E-02	1.45725E-02	1.24258E-02	2.79838E-02	2.77981E-02	1.89329E-02	2.00803E-02	1.66380E-02	1.61677E-02	1.42793E-02	1.85504E-02	1.95448E-02	1.74891E-02	1.53479E-02	1.36042E-02	1.51453E-02	1.52611E-02	1.29480E-02	1.76707E-02	1.59262E-02	1.45227E-02	1.68675E-02	1.41901E-02	1.41901E-02	1.33869E-02	1.15127E-02	1.52611E-02
Ggr27	1.56472E-02	1.72624E-02	2.99598E-02	2.59598E-02	2.74146E-02	2.43038E-02	2.48914E-02	3.14471E-03	0.00000E+00	4.22644E-03	5.93984E-03	8.09966E-03	1.71001E-02	1.95650E-02	2.03845E-02	1.67058E-02	1.31949E-02	1.09363E-02	2.49325E-02	2.39072E-02	1.80524E-02	1.69688E-02	1.57483E-02	1.50922E-02	1.47708E-02	1.63478E-02	1.82826E-02	1.61449E-02	1.39659E-02	1.18768E-02	1.38462E-02	1.39825E-02	1.16489E-02	1.58950E-02	1.46298E-02	1.32077E-02	1.55943E-02	1.31738E-02	1.29061E-02	1.20974E-02	1.02178E-02	1.39825E-02
Ggr51	1.56571E-02	1.72356E-02	3.14911E-02	2.80694E-02	2.98173E-02	2.76199E-02	2.68921E-02	3.82482E-03	4.22644E-03	0.00000E+00	4.23918E-03	7.45840E-03	1.75094E-02	1.95783E-02	2.12517E-02	1.73678E-02	1.26092E-02	1.07922E-02	2.64997E-02	2.61661E-02	1.84070E-02	1.87417E-02	1.62316E-02	1.63161E-02	1.51081E-02	1.72356E-02	1.82954E-02	1.61176E-02	1.35768E-02	1.22231E-02	1.39185E-02	1.40562E-02	1.16744E-02	1.62874E-02	1.46006E-02	1.30069E-02	1.53949E-02	1.31638E-02	1.29407E-02	1.20482E-02	1.02633E-02	1.40562E-02
Ggr_2	1.70749E-02	1.87416E-02	3.31486E-02	3.04923E-02	3.15029E-02	2.90181E-02	2.88348E-02	3.74833E-03	5.93984E-03	4.23918E-03	0.00000E+00	8.83534E-03	1.96616E-02	2.07497E-02	2.25346E-02	1.94061E-02	1.47578E-02	1.30500E-02	2.83973E-02	2.83989E-02	2.03034E-02	2.03034E-02	1.78492E-02	1.79699E-02	1.68675E-02	1.87417E-02	1.90763E-02	1.78128E-02	1.58193E-02	1.38636E-02	1.52153E-02	1.53949E-02	1.31729E-02	1.80723E-02	1.61663E-02	1.50177E-02	1.70683E-02	1.47256E-02	1.43909E-02	1.37216E-02	1.17135E-02	1.53949E-02
Ggr_6	1.74506E-02	1.91241E-02	3.29852E-02	2.97773E-02	3.14010E-02	2.90800E-02	2.84084E-02	6.91357E-03	8.09966E-03	7.45840E-03	8.83534E-03	0.00000E+00	1.97140E-02	2.14190E-02	2.27534E-02	1.88980E-02	1.54024E-02	1.37027E-02	2.81756E-02	2.79902E-02	1.98891E-02	2.02715E-02	1.75942E-02	1.73152E-02	1.58412E-02	1.89329E-02	1.92771E-02	1.82988E-02	1.58499E-02	1.41780E-02	1.57191E-02	1.60643E-02	1.37512E-02	1.84739E-02	1.65955E-02	1.51921E-02	1.76707E-02	1.52611E-02	1.49933E-02	1.41901E-02	1.23159E-02	1.60643E-02
Gha_3	1.09145E-02	1.21189E-02	3.17678E-02	2.94139E-02	2.99461E-02	2.93273E-02	2.80585E-02	1.92120E-02	1.71001E-02	1.75094E-02	1.96616E-02	1.97140E-02	0.00000E+00	1.53904E-02	8.17123E-03	1.23042E-02	1.17792E-02	1.66331E-02	2.84701E-02	2.75772E-02	1.41958E-02	1.34225E-02	1.16581E-02	1.08913E-02	9.93564E-03	1.38991E-02	1.44371E-02	1.13921E-02	9.60310E-03	7.92495E-03	1.21294E-02	1.05921E-02	8.11975E-03	1.46278E-02	1.06320E-02	9.18718E-03	1.19277E-02	1.05820E-02	1.15463E-02	8.47377E-03	8.09231E-03	1.05947E-02
Gha_4	1.93303E-02	1.96929E-02	2.80222E-02	2.93996E-02	2.78420E-02	2.74867E-02	2.82440E-02	2.08453E-02	1.95650E-02	1.95783E-02	2.07497E-02	2.14190E-02	1.53904E-02	0.00000E+00	9.02452E-03	1.99119E-02	1.85932E-02	1.89659E-02	2.90156E-02	2.58028E-02	1.31842E-02	2.11949E-02	1.86916E-02	1.23819E-02	1.75472E-02	2.00267E-02	2.06943E-02	1.86134E-02	1.66363E-02	1.50783E-02	1.63905E-02	1.57988E-02	1.41067E-02	1.86916E-02	1.70541E-02	1.52752E-02	1.80240E-02	1.55763E-02	1.53538E-02	1.44637E-02	1.40186E-02	1.64736E-02
Gha_5	1.66658E-02	1.75350E-02	3.17163E-02	3.02406E-02	3.04933E-02	2.98038E-02	2.80860E-02	2.23709E-02	2.03845E-02	2.12517E-02	2.25346E-02	2.27534E-02	8.17123E-03	9.02452E-03	0.00000E+00	1.63431E-02	1.53545E-02	1.90744E-02	2.93516E-02	2.75007E-02	1.55390E-02	1.55498E-02	1.55412E-02	1.19479E-02	1.43221E-02	1.88893E-02	1.80473E-02	1.60708E-02	1.48092E-02	1.19424E-02	1.64229E-02	1.42650E-02	1.18856E-02	1.80473E-02	1.39995E-02	1.31581E-02	1.58257E-02	1.38188E-02	1.53807E-02	1.20303E-02	1.18131E-02	1.35915E-02
Gho16	1.13763E-02	1.26095E-02	3.21989E-02	3.06693E-02	3.09801E-02	2.97710E-02	2.94283E-02	1.89077E-02	1.67058E-02	1.73678E-02	1.94061E-02	1.88980E-02	1.23042E-02	1.99119E-02	1.63431E-02	0.00000E+00	1.26334E-02	1.50371E-02	2.92293E-02	2.86420E-02	1.55614E-02	1.31958E-02	9.46908E-03	1.38984E-02	1.01392E-02	1.47797E-02	9.15275E-03	1.11696E-02	9.37109E-03	7.62598E-03	1.12765E-02	9.15751E-03	6.70686E-03	1.43988E-02	9.46945E-03	8.39141E-03	1.05398E-02	1.05398E-02	1.08134E-02	6.66650E-03	6.66650E-03	9.15751E-03
Gho18	9.36636E-03	1.06837E-02	2.88192E-02	2.57292E-02	2.82178E-02	2.47143E-02	2.50144E-02	1.45725E-02	1.31949E-02	1.26092E-02	1.47578E-02	1.54024E-02	1.17792E-02	1.85932E-02	1.53545E-02	1.26334E-02	0.00000E+00	1.11983E-02	2.35707E-02	2.49279E-02	1.47943E-02	1.27683E-02	1.20786E-02	1.28909E-02	1.11653E-02	1.34735E-02	1.43715E-02	1.12538E-02	1.07475E-02	6.41568E-03	9.79357E-03	9.81870E-03	7.43514E-03	1.19110E-02	1.06712E-02	9.31597E-03	1.14082E-02	6.99000E-03	8.16464E-03	8.04784E-03	5.95551E-03	9.82538E-03
Gho19	1.38479E-02	1.62644E-02	3.02948E-02	2.84639E-02	2.98662E-02	2.71999E-02	2.68336E-02	1.24258E-02	1.09363E-02	1.07922E-02	1.30500E-02	1.37027E-02	1.66331E-02	1.89659E-02	1.90744E-02	1.50371E-02	1.11983E-02	0.00000E+00	2.67259E-02	2.64052E-02	1.79146E-02	1.59202E-02	1.52853E-02	1.46271E-02	1.43385E-02	1.59925E-02	1.66714E-02	1.53640E-02	1.13459E-02	1.07968E-02	1.24556E-02	1.25648E-02	1.04835E-02	1.58558E-02	1.35028E-02	1.20424E-02	1.47949E-02	1.22112E-02	1.14498E-02	1.10962E-02	8.92036E-03	1.29807E-02
Gja25	2.55568E-02	2.85131E-02	2.01226E-02	1.40385E-02	2.11673E-02	1.67619E-02	1.55580E-02	2.79838E-02	2.49325E-02	2.64997E-02	2.83973E-02	2.81756E-02	2.84701E-02	2.90156E-02	2.93516E-02	2.92293E-02	2.35707E-02	2.67259E-02	0.00000E+00	1.91183E-02	2.90156E-02	2.58291E-02	2.80094E-02	2.66150E-02	2.74091E-02	2.59964E-02	3.06332E-02	2.85141E-02	2.56936E-02	2.37374E-02	2.57154E-02	2.66082E-02	2.40542E-02	2.70550E-02	2.69537E-02	2.50402E-02	2.81736E-02	2.34779E-02	2.54902E-02	2.45959E-02	2.28068E-02	2.66082E-02
Gja_1	2.49561E-02	2.80196E-02	1.74779E-02	1.99552E-02	1.10457E-02	1.66955E-02	1.08317E-02	2.77981E-02	2.39072E-02	2.61661E-02	2.83989E-02	2.79902E-02	2.75772E-02	2.58028E-02	2.75007E-02	2.86420E-02	2.49279E-02	2.64052E-02	1.91183E-02	0.00000E+00	2.61472E-02	2.51491E-02	2.73480E-02	2.52567E-02	2.68325E-02	2.56623E-02	3.02060E-02	2.80359E-02	2.48868E-02	2.30377E-02	2.53773E-02	2.61522E-02	2.35713E-02	2.66080E-02	2.63699E-02	2.42254E-02	2.77275E-02	2.43529E-02	2.50250E-02	2.41217E-02	2.25461E-02	2.61522E-02
Glo47	1.44187E-02	1.60213E-02	3.00739E-02	2.88901E-02	2.93305E-02	2.86405E-02	2.80860E-02	1.89329E-02	1.80524E-02	1.84070E-02	2.03034E-02	1.98891E-02	1.41958E-02	1.31842E-02	1.55390E-02	1.55614E-02	1.47943E-02	1.79146E-02	2.90156E-02	2.61472E-02	0.00000E+00	1.63551E-02	1.20160E-02	1.38692E-02	1.14438E-02	1.58545E-02	1.69114E-02	1.46415E-02	1.23693E-02	1.06735E-02	1.38783E-02	1.26836E-02	1.02839E-02	1.66889E-02	1.27002E-02	1.15920E-02	1.42412E-02	1.26836E-02	1.33511E-02	1.06809E-02	1.02359E-02	1.26877E-02
Glo_1	1.33803E-02	1.48531E-02	3.05306E-02	2.68876E-02	2.86531E-02	2.67917E-02	2.56807E-02	2.00803E-02	1.69688E-02	1.87417E-02	2.03034E-02	2.02715E-02	1.34225E-02	2.11949E-02	1.55498E-02	1.31958E-02	1.27683E-02	1.59202E-02	2.58291E-02	2.51491E-02	1.63551E-02	0.00000E+00	1.25167E-02	1.12904E-02	1.18253E-02	1.38518E-02	1.51313E-02	1.28470E-02	1.11825E-02	8.80647E-03	1.28770E-02	1.09034E-02	8.50373E-03	1.49088E-02	1.12992E-02	1.00662E-02	1.24610E-02	1.00133E-02	1.20160E-02	8.90075E-03	8.45572E-03	1.09076E-02
Glo_2	1.08519E-02	1.20160E-02	3.15373E-02	2.92410E-02	3.06544E-02	2.87917E-02	2.80945E-02	1.66380E-02	1.57483E-02	1.62316E-02	1.78492E-02	1.75942E-02	1.16581E-02	1.86916E-02	1.55412E-02	9.46908E-03	1.20786E-02	1.52853E-02	2.80094E-02	2.73480E-02	1.20160E-02	1.25167E-02	0.00000E+00	1.24408E-02	7.62921E-03	1.26836E-02	1.17935E-02	9.64318E-03	8.08474E-03	6.47080E-03	1.03678E-02	8.01068E-03	5.59498E-03	1.17935E-02	8.42507E-03	6.79412E-03	9.56831E-03	9.12327E-03	9.56831E-03	6.00801E-03	5.56297E-03	8.01366E-03
Glo_3	1.24333E-02	1.39628E-02	2.96459E-02	2.76832E-02	2.83021E-02	2.71040E-02	2.53380E-02	1.61677E-02	1.50922E-02	1.63161E-02	1.79699E-02	1.73152E-02	1.08913E-02	1.23819E-02	1.19479E-02	1.38984E-02	1.28909E-02	1.46271E-02	2.66150E-02	2.52567E-02	1.38692E-02	1.12904E-02	1.24408E-02	0.00000E+00	1.09626E-02	1.42941E-02	1.54875E-02	1.31886E-02	1.09283E-02	9.08374E-03	1.17999E-02	1.12321E-02	8.81403E-03	1.39234E-02	1.15809E-02	1.01460E-02	1.27989E-02	1.10046E-02	1.10093E-02	9.21105E-03	8.09845E-03	1.10058E-02
Glu48	9.86831E-03	1.10624E-02	3.17642E-02	2.88148E-02	3.02510E-02	2.83145E-02	2.77368E-02	1.42793E-02	1.47708E-02	1.51081E-02	1.68675E-02	1.58412E-02	9.93564E-03	1.75472E-02	1.43221E-02	1.01392E-02	1.11653E-02	1.43385E-02	2.74091E-02	2.68325E-02	1.14438E-02	1.18253E-02	7.62921E-03	1.09626E-02	0.00000E+00	1.22067E-02	1.12149E-02	8.53476E-03	6.63622E-03	5.67312E-03	9.17527E-03	6.94259E-03	4.56819E-03	1.20160E-02	7.37385E-03	6.35155E-03	8.54472E-03	8.27770E-03	8.54472E-03	5.07343E-03	4.53939E-03	6.94545E-03
Glu_1	1.27869E-02	1.36849E-02	3.22795E-02	2.77339E-02	2.98366E-02	2.76383E-02	2.62866E-02	1.85504E-02	1.63478E-02	1.72356E-02	1.87417E-02	1.89329E-02	1.38991E-02	2.00267E-02	1.88893E-02	1.47797E-02	1.34735E-02	1.59925E-02	2.59964E-02	2.56623E-02	1.58545E-02	1.38518E-02	1.26836E-02	1.42941E-02	1.22067E-02	0.00000E+00	1.53538E-02	1.28153E-02	1.18413E-02	1.01672E-02	1.40481E-02	1.20160E-02	9.62432E-03	1.57988E-02	1.20687E-02	1.12254E-02	1.35736E-02	1.22385E-02	1.31286E-02	1.00133E-02	8.23320E-03	1.15757E-02
Gor13	1.33886E-02	1.44637E-02	3.40003E-02	3.22796E-02	3.32902E-02	3.12504E-02	3.11598E-02	1.95448E-02	1.82826E-02	1.82954E-02	1.90763E-02	1.92771E-02	1.44371E-02	2.06943E-02	1.80473E-02	9.15275E-03	1.43715E-02	1.66714E-02	3.06332E-02	3.02060E-02	1.69114E-02	1.51313E-02	1.17935E-02	1.54875E-02	1.12149E-02	1.53538E-02	0.00000E+00	8.11931E-03	9.44656E-03	9.12729E-03	1.22739E-02	9.67957E-03	7.41514E-03	1.46862E-02	9.40111E-03	9.82028E-03	1.13485E-02	9.67957E-03	1.13485E-02	7.34312E-03	7.34312E-03	8.68449E-03
Gor_4	1.04911E-02	1.11452E-02	3.30323E-02	2.99419E-02	3.15415E-02	2.94563E-02	2.89738E-02	1.74891E-02	1.61449E-02	1.61176E-02	1.78128E-02	1.82988E-02	1.13921E-02	1.86134E-02	1.60708E-02	1.11696E-02	1.12538E-02	1.53640E-02	2.85141E-02	2.80359E-02	1.46415E-02	1.28470E-02	9.64318E-03	1.31886E-02	8.53476E-03	1.28153E-02	8.11931E-03	0.00000E+00	8.09222E-03	6.59096E-03	9.92715E-03	7.35126E-03	4.94964E-03	1.19084E-02	8.08131E-03	7.29665E-03	9.08118E-03	7.01478E-03	9.08118E-03	5.57378E-03	4.90084E-03	6.97177E-03
Gor_6	8.98974E-03	1.00175E-02	3.07695E-02	2.66353E-02	2.85389E-02	2.66710E-02	2.58500E-02	1.53479E-02	1.39659E-02	1.35768E-02	1.58193E-02	1.58499E-02	9.60310E-03	1.66363E-02	1.48092E-02	9.37109E-03	1.07475E-02	1.13459E-02	2.56936E-02	2.48868E-02	1.23693E-02	1.11825E-02	8.08474E-03	1.09283E-02	6.63622E-03	1.18413E-02	9.44656E-03	8.09222E-03	0.00000E+00	4.55984E-03	8.41371E-03	6.87739E-03	4.03894E-03	1.10229E-02	6.86369E-03	4.99456E-03	8.10590E-03	7.66837E-03	7.61228E-03	4.61113E-03	4.03893E-03	5.89639E-03
Gsy16	7.24326E-03	8.12850E-03	2.82143E-02	2.47592E-02	2.67684E-02	2.48931E-02	2.41189E-02	1.36042E-02	1.18768E-02	1.22231E-02	1.38636E-02	1.41780E-02	7.92495E-03	1.50783E-02	1.19424E-02	7.62598E-03	6.41568E-03	1.07968E-02	2.37374E-02	2.30377E-02	1.06735E-02	8.80647E-03	6.47080E-03	9.08374E-03	5.67312E-03	1.01672E-02	9.12729E-03	6.59096E-03	4.55984E-03	0.00000E+00	6.65429E-03	4.83850E-03	2.35819E-03	8.26497E-03	5.11411E-03	3.80512E-03	6.41644E-03	5.24829E-03	5.94362E-03	2.79522E-03	2.11377E-03	4.83969E-03
Gsy20	1.10245E-02	1.23763E-02	3.01194E-02	2.65781E-02	2.73627E-02	2.48285E-02	2.61932E-02	1.51453E-02	1.38462E-02	1.39185E-02	1.52153E-02	1.57191E-02	1.21294E-02	1.63905E-02	1.64229E-02	1.12765E-02	9.79357E-03	1.24556E-02	2.57154E-02	2.53773E-02	1.38783E-02	1.28770E-02	1.03678E-02	1.17999E-02	9.17527E-03	1.40481E-02	1.22739E-02	9.92715E-03	8.41371E-03	6.65429E-03	0.00000E+00	8.03426E-03	5.61870E-03	1.02634E-02	8.64260E-03	7.01314E-03	9.59582E-03	7.14026E-03	6.91774E-03	6.02373E-03	5.57869E-03	8.03784E-03
Gsy28	9.18004E-03	9.34579E-03	3.04353E-02	2.82482E-02	2.92688E-02	2.72326E-02	2.68939E-02	1.52611E-02	1.39825E-02	1.40562E-02	1.53949E-02	1.60643E-02	1.05921E-02	1.57988E-02	1.42650E-02	9.15751E-03	9.81870E-03	1.25648E-02	2.66082E-02	2.61522E-02	1.26836E-02	1.09034E-02	8.01068E-03	1.12321E-02	6.94259E-03	1.20160E-02	9.67957E-03	7.35126E-03	6.87739E-03	4.83850E-03	8.03426E-03	0.00000E+00	3.04002E-03	1.06809E-02	6.17840E-03	5.48568E-03	7.00935E-03	6.67557E-03	7.00935E-03	3.67157E-03	3.00401E-03	5.34402E-03
Gsy29	6.72651E-03	7.83618E-03	2.80114E-02	2.56900E-02	2.67406E-02	2.46988E-02	2.44995E-02	1.29480E-02	1.16489E-02	1.16744E-02	1.31729E-02	1.37512E-02	8.11975E-03	1.41067E-02	1.18856E-02	6.70686E-03	7.43514E-03	1.04835E-02	2.40542E-02	2.35713E-02	1.02839E-02	8.50373E-03	5.59498E-03	8.81403E-03	4.56819E-03	9.62432E-03	7.41514E-03	4.94964E-03	4.03894E-03	2.35819E-03	5.61870E-03	3.04002E-03	0.00000E+00	8.41647E-03	3.78557E-03	3.05059E-03	4.72091E-03	4.38713E-03	4.72091E-03	1.34712E-03	6.79560E-04	2.69602E-03
Gsy31	1.28164E-02	1.40186E-02	3.23553E-02	2.91446E-02	3.03975E-02	2.83595E-02	2.68944E-02	1.76707E-02	1.58950E-02	1.62874E-02	1.80723E-02	1.84739E-02	1.46278E-02	1.86916E-02	1.80473E-02	1.43988E-02	1.19110E-02	1.58558E-02	2.70550E-02	2.66080E-02	1.66889E-02	1.49088E-02	1.17935E-02	1.39234E-02	1.20160E-02	1.57988E-02	1.46862E-02	1.19084E-02	1.10229E-02	8.26497E-03	1.02634E-02	1.06809E-02	8.41647E-03	0.00000E+00	1.12795E-02	6.61601E-03	1.23498E-02	1.00133E-02	7.00934E-03	9.01201E-03	8.34445E-03	1.06872E-02
Gsy32	9.26083E-03	1.07270E-02	3.07997E-02	2.83487E-02	2.94339E-02	2.74907E-02	2.72872E-02	1.59262E-02	1.46298E-02	1.46006E-02	1.61663E-02	1.65955E-02	1.06320E-02	1.70541E-02	1.39995E-02	9.46945E-03	1.06712E-02	1.35028E-02	2.69537E-02	2.63699E-02	1.27002E-02	1.12992E-02	8.42507E-03	1.15809E-02	7.37385E-03	1.20687E-02	9.40111E-03	8.08131E-03	6.86369E-03	5.11411E-03	8.64260E-03	6.17840E-03	3.78557E-03	1.12795E-02	0.00000E+00	5.69936E-03	7.56884E-03	7.52274E-03	7.78976E-03	4.29081E-03	3.75676E-03	4.56069E-03
Gsy43	8.14195E-03	9.49398E-03	2.95520E-02	2.64423E-02	2.81302E-02	2.61803E-02	2.53066E-02	1.45227E-02	1.32077E-02	1.30069E-02	1.50177E-02	1.51921E-02	9.18718E-03	1.52752E-02	1.31581E-02	8.39141E-03	9.31597E-03	1.20424E-02	2.50402E-02	2.42254E-02	1.15920E-02	1.00662E-02	6.79412E-03	1.01460E-02	6.35155E-03	1.12254E-02	9.82028E-03	7.29665E-03	4.99456E-03	3.80512E-03	7.01314E-03	5.48568E-03	3.05059E-03	6.61601E-03	5.69936E-03	0.00000E+00	7.10857E-03	6.30750E-03	6.04048E-03	3.57503E-03	3.04098E-03	5.48711E-03
Gsy46	1.07100E-02	1.17935E-02	3.20809E-02	2.98157E-02	3.08323E-02	2.87950E-02	2.86431E-02	1.68675E-02	1.55943E-02	1.53949E-02	1.70683E-02	1.76707E-02	1.19277E-02	1.80240E-02	1.58257E-02	1.05398E-02	1.14082E-02	1.47949E-02	2.81736E-02	2.77275E-02	1.42412E-02	1.24610E-02	9.56831E-03	1.27989E-02	8.54472E-03	1.35736E-02	1.13485E-02	9.08118E-03	8.10590E-03	6.41644E-03	9.59582E-03	7.00935E-03	4.72091E-03	1.23498E-02	7.56884E-03	7.10857E-03	0.00000E+00	8.34446E-03	8.67824E-03	5.34045E-03	4.67290E-03	7.01381E-03
Gsy47	9.75639E-03	1.11259E-02	2.86067E-02	2.55645E-02	2.74820E-02	2.45546E-02	2.49747E-02	1.41901E-02	1.31738E-02	1.31638E-02	1.47256E-02	1.52611E-02	1.05820E-02	1.55763E-02	1.38188E-02	1.05398E-02	6.99000E-03	1.22112E-02	2.34779E-02	2.43529E-02	1.26836E-02	1.00133E-02	9.12327E-03	1.10046E-02	8.27770E-03	1.22385E-02	9.67957E-03	7.01478E-03	7.66837E-03	5.24829E-03	7.14026E-03	6.67557E-03	4.38713E-03	1.00133E-02	7.52274E-03	6.30750E-03	8.34446E-03	0.00000E+00	6.34179E-03	5.00667E-03	4.33912E-03	6.68004E-03
Gsy48	9.94712E-03	1.13484E-02	2.81821E-02	2.71281E-02	2.79277E-02	2.61164E-02	2.59346E-02	1.41901E-02	1.29061E-02	1.29407E-02	1.43909E-02	1.49933E-02	1.15463E-02	1.53538E-02	1.53807E-02	1.08134E-02	8.16464E-03	1.14498E-02	2.54902E-02	2.50250E-02	1.33511E-02	1.20160E-02	9.56831E-03	1.10093E-02	8.54472E-03	1.31286E-02	1.13485E-02	9.08118E-03	7.61228E-03	5.94362E-03	6.91774E-03	7.00935E-03	4.72091E-03	7.00934E-03	7.78976E-03	6.04048E-03	8.67824E-03	6.34179E-03	0.00000E+00	5.34045E-03	4.67290E-03	7.01381E-03
Gsy49	7.07368E-03	8.23320E-03	2.79672E-02	2.62317E-02	2.72571E-02	2.50122E-02	2.49638E-02	1.33869E-02	1.20974E-02	1.20482E-02	1.37216E-02	1.41901E-02	8.47377E-03	1.44637E-02	1.20303E-02	6.66650E-03	8.04784E-03	1.10962E-02	2.45959E-02	2.41217E-02	1.06809E-02	8.90075E-03	6.00801E-03	9.21105E-03	5.07343E-03	1.00133E-02	7.34312E-03	5.57378E-03	4.61113E-03	2.79522E-03	6.02373E-03	3.67157E-03	1.34712E-03	9.01201E-03	4.29081E-03	3.57503E-03	5.34045E-03	5.00667E-03	5.34045E-03	0.00000E+00	1.33511E-03	3.67335E-03
Gsy54	6.31076E-03	7.56564E-03	2.69724E-02	2.46669E-02	2.56941E-02	2.34378E-02	2.32260E-02	1.15127E-02	1.02178E-02	1.02633E-02	1.17135E-02	1.23159E-02	8.09231E-03	1.40186E-02	1.18131E-02	6.66650E-03	5.95551E-03	8.92036E-03	2.28068E-02	2.25461E-02	1.02359E-02	8.45572E-03	5.56297E-03	8.09845E-03	4.53939E-03	8.23320E-03	7.34312E-03	4.90084E-03	4.03893E-03	2.11377E-03	5.57869E-03	3.00401E-03	6.79560E-04	8.34445E-03	3.75676E-03	3.04098E-03	4.67290E-03	4.33912E-03	4.67290E-03	1.33511E-03	0.00000E+00	3.00580E-03
Gsy55	9.18310E-03	1.02400E-02	3.04353E-02	2.82482E-02	2.92688E-02	2.72326E-02	2.70971E-02	1.52611E-02	1.39825E-02	1.40562E-02	1.53949E-02	1.60643E-02	1.05947E-02	1.64736E-02	1.35915E-02	9.15751E-03	9.82538E-03	1.29807E-02	2.66082E-02	2.61522E-02	1.26877E-02	1.09076E-02	8.01366E-03	1.10058E-02	6.94545E-03	1.15757E-02	8.68449E-03	6.97177E-03	5.89639E-03	4.83969E-03	8.03784E-03	5.34402E-03	2.69602E-03	1.06872E-02	4.56069E-03	5.48711E-03	7.01381E-03	6.68004E-03	7.01381E-03	3.67335E-03	3.00580E-03	0.00000E+00
