# Supplementary material for: General functions to transform associate data to host data, and their use in phylogenetic inference from sequences with intra-individual variability
Source: BMC Evol Biol. 2008 Mar 18;8:86. doi: 10.1186/1471-2148-8-86 (PMC2291458; doi:10.1186/1471-2148-8-86)
Supplement: Additional file 1 — Distance matrices and quality statistics. This contains all sequence alignments in NEXUS format, all intermediary generated associate distance or host character data (depending on the transformation formula used; see Fig. 1) and all final distance matrices obtained, together with their Delta values. A readme file that describes the contents of each file in the archive is included. [file 1471-2148-8-86-S1.zip › Goeker_Grimm_Supp_Mat_1/Fagus_g0_m2.s]

42	1	[mingrpsize= 2]
Gcr30	[]	5
Gcr_2	[]	4
Gen35	[]	3
Gen_1	[]	4
Gen_2	[]	4
Gen_3	[]	4
Gen_4	[]	5
Ggr26	[]	3
Ggr27	[]	3
Ggr51	[]	4
Ggr_2	[]	2
Ggr_6	[]	3
Gha_3	[]	5
Gha_4	[]	4
Gha_5	[]	4
Gho16	[]	3
Gho18	[]	2
Gho19	[]	2
Gja25	[]	4
Gja_1	[]	4
Glo47	[]	4
Glo_1	[]	4
Glo_2	[]	4
Glo_3	[]	4
Glu48	[]	3
Glu_1	[]	4
Gor13	[]	2
Gor_4	[]	2
Gor_6	[]	5
Gsy16	[]	4
Gsy20	[]	4
Gsy28	[]	2
Gsy29	[]	2
Gsy31	[]	2
Gsy32	[]	3
Gsy43	[]	3
Gsy46	[]	2
Gsy47	[]	2
Gsy48	[]	2
Gsy49	[]	2
Gsy54	[]	2
Gsy55	[]	2
