# Supplementary material for: General functions to transform associate data to host data, and their use in phylogenetic inference from sequences with intra-individual variability
Source: BMC Evol Biol. 2008 Mar 18;8:86. doi: 10.1186/1471-2148-8-86 (PMC2291458; doi:10.1186/1471-2148-8-86)
Supplement: Additional file 1 — Distance matrices and quality statistics. This contains all sequence alignments in NEXUS format, all intermediary generated associate distance or host character data (depending on the transformation formula used; see Fig. 1) and all final distance matrices obtained, together with their Delta values. A readme file that describes the contents of each file in the archive is included. [file 1471-2148-8-86-S1.zip › Goeker_Grimm_Supp_Mat_1/Fagus_g0_m2.s.dlt]

Filename:          Fagus_g0_m2.s.dst
Matrix_number:      1
Quartets_examined:  111930
Fraction_examined:  1.00000E+00
Sum_of_squares:     1.83200E+03
Maximum_distance:   3.00000E+00
Delta_value:        0.00000E+00
Epsilon_value:      4.29733E-01
Non_additivity:     0.00000E+00
Additivity:         1.62506E+01
Squared_R_Q_diff.:  1.62506E+01
Absolute_mean_Q:    0.00000E+00
Rescaled_mean_Q:    0.00000E+00
Q_per_sqrt_SS:      0.00000E+00
Absolute_mean_R:    1.47424E+00
Rescaled_mean_R:    4.91414E-01
R_per_sqrt_SS:      3.85525E+03

Taxon	QE	DV	EV	AMQ	RMQ	AMR	RMR
Gcr30	 10660	 0.00000E+00	 3.87148E-01	 0.00000E+00	 0.00000E+00	 1.68011E+00	 5.60038E-01
Gcr_2	 10660	 0.00000E+00	 4.99156E-01	 0.00000E+00	 0.00000E+00	 1.32608E+00	 4.42026E-01
Gen35	 10660	 0.00000E+00	 3.86210E-01	 0.00000E+00	 0.00000E+00	 1.25122E+00	 4.17073E-01
Gen_1	 10660	 0.00000E+00	 4.99156E-01	 0.00000E+00	 0.00000E+00	 1.32608E+00	 4.42026E-01
Gen_2	 10660	 0.00000E+00	 4.99156E-01	 0.00000E+00	 0.00000E+00	 1.32608E+00	 4.42026E-01
Gen_3	 10660	 0.00000E+00	 4.99156E-01	 0.00000E+00	 0.00000E+00	 1.32608E+00	 4.42026E-01
Gen_4	 10660	 0.00000E+00	 3.87148E-01	 0.00000E+00	 0.00000E+00	 1.68011E+00	 5.60038E-01
Ggr26	 10660	 0.00000E+00	 3.86210E-01	 0.00000E+00	 0.00000E+00	 1.25122E+00	 4.17073E-01
Ggr27	 10660	 0.00000E+00	 3.86210E-01	 0.00000E+00	 0.00000E+00	 1.25122E+00	 4.17073E-01
Ggr51	 10660	 0.00000E+00	 4.99156E-01	 0.00000E+00	 0.00000E+00	 1.32608E+00	 4.42026E-01
Ggr_2	 10660	 0.00000E+00	 3.87430E-01	 0.00000E+00	 0.00000E+00	 1.71220E+00	 5.70732E-01
Ggr_6	 10660	 0.00000E+00	 3.86210E-01	 0.00000E+00	 0.00000E+00	 1.25122E+00	 4.17073E-01
Gha_3	 10660	 0.00000E+00	 3.87148E-01	 0.00000E+00	 0.00000E+00	 1.68011E+00	 5.60038E-01
Gha_4	 10660	 0.00000E+00	 4.99156E-01	 0.00000E+00	 0.00000E+00	 1.32608E+00	 4.42026E-01
Gha_5	 10660	 0.00000E+00	 4.99156E-01	 0.00000E+00	 0.00000E+00	 1.32608E+00	 4.42026E-01
Gho16	 10660	 0.00000E+00	 3.86210E-01	 0.00000E+00	 0.00000E+00	 1.25122E+00	 4.17073E-01
Gho18	 10660	 0.00000E+00	 3.87430E-01	 0.00000E+00	 0.00000E+00	 1.71220E+00	 5.70732E-01
Gho19	 10660	 0.00000E+00	 3.87430E-01	 0.00000E+00	 0.00000E+00	 1.71220E+00	 5.70732E-01
Gja25	 10660	 0.00000E+00	 4.99156E-01	 0.00000E+00	 0.00000E+00	 1.32608E+00	 4.42026E-01
Gja_1	 10660	 0.00000E+00	 4.99156E-01	 0.00000E+00	 0.00000E+00	 1.32608E+00	 4.42026E-01
Glo47	 10660	 0.00000E+00	 4.99156E-01	 0.00000E+00	 0.00000E+00	 1.32608E+00	 4.42026E-01
Glo_1	 10660	 0.00000E+00	 4.99156E-01	 0.00000E+00	 0.00000E+00	 1.32608E+00	 4.42026E-01
Glo_2	 10660	 0.00000E+00	 4.99156E-01	 0.00000E+00	 0.00000E+00	 1.32608E+00	 4.42026E-01
Glo_3	 10660	 0.00000E+00	 4.99156E-01	 0.00000E+00	 0.00000E+00	 1.32608E+00	 4.42026E-01
Glu48	 10660	 0.00000E+00	 3.86210E-01	 0.00000E+00	 0.00000E+00	 1.25122E+00	 4.17073E-01
Glu_1	 10660	 0.00000E+00	 4.99156E-01	 0.00000E+00	 0.00000E+00	 1.32608E+00	 4.42026E-01
Gor13	 10660	 0.00000E+00	 3.87430E-01	 0.00000E+00	 0.00000E+00	 1.71220E+00	 5.70732E-01
Gor_4	 10660	 0.00000E+00	 3.87430E-01	 0.00000E+00	 0.00000E+00	 1.71220E+00	 5.70732E-01
Gor_6	 10660	 0.00000E+00	 3.87148E-01	 0.00000E+00	 0.00000E+00	 1.68011E+00	 5.60038E-01
Gsy16	 10660	 0.00000E+00	 4.99156E-01	 0.00000E+00	 0.00000E+00	 1.32608E+00	 4.42026E-01
Gsy20	 10660	 0.00000E+00	 4.99156E-01	 0.00000E+00	 0.00000E+00	 1.32608E+00	 4.42026E-01
Gsy28	 10660	 0.00000E+00	 3.87430E-01	 0.00000E+00	 0.00000E+00	 1.71220E+00	 5.70732E-01
Gsy29	 10660	 0.00000E+00	 3.87430E-01	 0.00000E+00	 0.00000E+00	 1.71220E+00	 5.70732E-01
Gsy31	 10660	 0.00000E+00	 3.87430E-01	 0.00000E+00	 0.00000E+00	 1.71220E+00	 5.70732E-01
Gsy32	 10660	 0.00000E+00	 3.86210E-01	 0.00000E+00	 0.00000E+00	 1.25122E+00	 4.17073E-01
Gsy43	 10660	 0.00000E+00	 3.86210E-01	 0.00000E+00	 0.00000E+00	 1.25122E+00	 4.17073E-01
Gsy46	 10660	 0.00000E+00	 3.87430E-01	 0.00000E+00	 0.00000E+00	 1.71220E+00	 5.70732E-01
Gsy47	 10660	 0.00000E+00	 3.87430E-01	 0.00000E+00	 0.00000E+00	 1.71220E+00	 5.70732E-01
Gsy48	 10660	 0.00000E+00	 3.87430E-01	 0.00000E+00	 0.00000E+00	 1.71220E+00	 5.70732E-01
Gsy49	 10660	 0.00000E+00	 3.87430E-01	 0.00000E+00	 0.00000E+00	 1.71220E+00	 5.70732E-01
Gsy54	 10660	 0.00000E+00	 3.87430E-01	 0.00000E+00	 0.00000E+00	 1.71220E+00	 5.70732E-01
Gsy55	 10660	 0.00000E+00	 3.87430E-01	 0.00000E+00	 0.00000E+00	 1.71220E+00	 5.70732E-01
