# Supplementary material for: General functions to transform associate data to host data, and their use in phylogenetic inference from sequences with intra-individual variability
Source: BMC Evol Biol. 2008 Mar 18;8:86. doi: 10.1186/1471-2148-8-86 (PMC2291458; doi:10.1186/1471-2148-8-86)
Supplement: Additional file 1 — Distance matrices and quality statistics. This contains all sequence alignments in NEXUS format, all intermediary generated associate distance or host character data (depending on the transformation formula used; see Fig. 1) and all final distance matrices obtained, together with their Delta values. A readme file that describes the contents of each file in the archive is included. [file 1471-2148-8-86-S1.zip › Goeker_Grimm_Supp_Mat_1/Fagus_g0_m2.v]

#NEXUS

[mingrpsize= 2]

begin data;
	dimensions ntax= 42 nchar= 773;
	format datatype=nucleotide gap=- missing=?;
	matrix
[    	        10        20        30        40        50        60        70        80        90       100       110       120       130       140       150       160       170       180       190       200       210       220       230       240       250       260       270       280       290       300       310       320       330       340       350       360       370       380       390       400       410       420       430       440       450       460       470       480       490       500       510       520       530       540       550       560       570       580       590       600       610       620       630       640       650       660       670       680       690       700       710       720       730       740       750       760       770       780]
[    	         .         .         .         .         .         .         .         .         .         .         .         .         .         .         .         .         .         .         .         .         .         .         .         .         .         .         .         .         .         .         .         .         .         .         .         .         .         .         .         .         .         .         .         .         .         .         .         .         .         .         .         .         .         .         .         .         .         .         .         .         .         .         .         .         .         .         .         .         .         .         .         .         .         .         .         .         .         .]
Gcr30	tatcatttagaggaaggagaagtcgtaacaaggtttccgtaggtgaacctgcggaaggatcattgtcgaaacctgccccagcagaacgacccgagaacgcgtgataaccacacggggcgaagggcttcgcggcctttcgtccccaaacggtcgggggaaccccgtgccgcccgtctggccgcaaaccattcg???????????????aagcgaccgtggcaa??cctcgtccgtaaaccgaaccccggcgcggaatgtgccaaggaactgaaaccaaagagcgtcgccggccgcctcggacacgatgtgcgtgccggcgtcgacgtcttgtatttatccaaaacgactctcggcaacggatatctcggctctcgcatcgatgaagaacgtagcgaaatgcgatacttggtgtgaattgcagaatcccgtgaatcatcgagtctttgaacgcaagttgcgcccgacgccattcggccgagggcacgtctgcctgggtgtcacgcaccgttgcccccaaacgcc?cccgcctcgc?????aaggggcgcgggatctcgtttggtgg?cggaagttggcctcccgtgggcctgtgctcgcggttagcctaaaaaggagtcctcggcgacgagcgccacgacaatcggtggttgattagacctcggtccccgtcgtgcgcgtctggtcgccacaaggtgtgactcgtcgaccctaacgcgtcgtacccacgtcgctcccaacgcgaccccaggtcaggcgggactacccgctgagtt	[ 5]
Gcr_2	tatcatttagaggaaggagaagtcgtaacaaggtttccgtaggtgaacctgcggaaggatcattgtcgaaacctgccccagcagaacgacccgagaacgcgtgataaccacacggggcgaagggcttcgcggcctttcgtccccaaacggtcgggggaaccccgtgccgcccgtctggccgcaaaccattcg???????????????aagcgaccgtggcaa??cctcgtccgtaaaccgaaccccggcgcggaatgtgccaaggaactgaaaccaaagagcgtcgccggccgcctcggacacgatgtgcgtgccggcgtcgacgtcttgtatttatccaaaacgactctcggcaacggatatctcggctctcgcatcgatgaagaacgtagcgaaatgcgatacttggtgtgaattgcagaatcccgtgaatcatcgagtctttgaacgcaagttgcgcccgacgccattcggccgagggcacgtctgcctgggtgtcaygcaccgttgcccccaaacgcc?cccgcctcgc?????aaggggcgcgggatctcgtttggtgg?cggaagttggcctcccgtgggcctgtgctcgcggttagcctaaaaaggagtcctcggcgacgagcgccacgacaatcggtggttgattagacctcggtccccgtcgtgcgcgtctggtcgccacaaggtgtgactcgtcgaccctaacgcgtcgtacccacgtcgctcccaacgcgaccccaggtcaggcgggactacccgctgagtt	[ 4]
Gen35	tatcatttagaggaaggagaagtcgtaacaaggtttccgtaggtgaacctgcggaaggatcattgtcgaaacctgccttagcagaacgacccgagaacgagtgataagcacacggggcgaggggcttcgcggcctttcgtccccaaacggtcggg??aacctcgtgccgcccgtctggc??caaaccgttcgcgggatggtcggacgaagcgaccgtggcaa??ccttgtccgtaaaccgaaccccggcgcggaatgtgccaaggaactgaaaccaaagagcgtcgtcggccgcctcggacacgatgtgcgtgccggtgtcgacgtcttgtatttatccaaaacgactctcggcaacggatatctcggctctcgcatcgatgaagaacgtagcgaaatgcgatacttggtgtgaattgcagaatcccgtgaatcatcgagtctttgaacgcaagttgcgcccgacgccattcggccgagggcacgtctgcctgggtgtcacgcatcgttgcccccaaacgcc?ctcgcctcgc?????aaggggcgcgggatctcgtttggtgg?cdgaagttggcctcccgtgggcctgbgctcgcggttagcctaaaaaagagtcctcggcgacgagcgccacgacaatcggtggttgatgagacctcggtccccgtcgtgcgtgtctggtcgccatacggtgtgactcgtcgaccctaacgcgtcgtaccaacgtcgctcccaacgcgaccccaggtcaggcgggactacccgctgagtt	[ 3]
Gen_1	tatcatttagaggaaggagaagtcgtaacaaggtttccgtaggtgaacctgcggaaggatcattgtcgaaacctgcctcagcagaacgacccgagaaygagtgataaccacacggggcgaggggcttcgcggcctttcrtccccaaacggtcggg??aaccccgcgycgcccgtctggccacaaaccattcgcgggatggccggacgaagcgaccgtggcaa??cctcgtccgtaaaccgaaccccggcrcggaatgtgccaaggaactgaaacmaaagagcgtcrccggccgcctcggacacgatgtgcgtgccggygtcgacgtcttgtatttatccaaaacgactctcggcaacggatatctcggctctcgcatcgatgaagaacgtagcgaaatgcgatacttggtgtgaattgcagaatcccgtgaatcatcgagtctttgaacgcaagttgcgcccgacgccattcggccgagggcacgtctgcctgggtgtcacgcatcgttgcccccaaacgcc?ctcgcctcrc?????aaggggcgcgggatctcgtttggtgg?ctgaagttggcctcccgtgggcctgtgctcgcggttagcctaaaaaggagtccccggcgacgagcgccacgacaatcggtggttgatgagacctcggtccccgtcgtgcgtgtctggtcgccacacggtgtgactcgtcgaccctaacgcatcgtacccacgtcgctcccaacgcgaccccaggtcagtcgggactacccgctgagtt	[ 4]
Gen_2	tatcatttagaggaaggagaagtcgtaacaaggtttccgtaggtgaacctgcggaaggatcattgtcgaaacctgcctyagcagaacgacccgagaacgagtgataascacacggggcgaggggcttcgcggcctttcgtccccaaacggtcggg??aaccycgygccgcccgtctggccacaaaccrttcgcgggatggtcggacgaagcgaccgtggcaa??cctygtccgtaaaccgaaccccggcgcggaatgtgccaaggaactgaaaccaaagagcgtcgccggccgcctcggacacgawgtgcgtgccggtgtcgacgtcttgtatttatccaaaacgactctcggcaacggatatctcggctctcgcatcgatgaagaacgtagcgaaatgcgatacttggtgtgaattgcagaatcccgtgaatcatcgagtctttgaacgcaagttgcgcccgacgccattcggycgagggcacgtctgcctgggtgtcacgcatcgttgcccccaaacgcc?ctcgcctcgc?????aaggggcgcgggakctcgtttggtgg?cggaagttggcctcccgtgkgcctgcgctcgcggttagcctaaaaaggagtcctcggcgacgagcgccacgacaatcggtggttgatgagacctcggtccccgtcgtgcgtgtctggtcgccatacggtgtgactcgtcgaccctaacgcgtcgtaccaacgtcgctcccaacgcgaccccaggtcaggcgggactacccgctgagtt	[ 4]
Gen_3	tatcatttagaggaaggagaagtcgtaacaaggtttccgtaggtgaacctgcggaaggatcattgtcgaaacctgcctcagcagaacgacccgagaatgagtgataaccacacggggcgaggggcttcgcggcctttcatccccaaacggtcggg??aaccccgcgtcgcccgtctggccacaaaccattcg???????????????aagcgaccgtggcaa??cctcgtccgtaaaccgaaccccggcacggaatgtgccaaggaactgaaacaaaagagcgtcaccggccgcctcggacacgatgtgcgtgccggcgtcgacgtcttgtatttatccaaaacgactctcggcaacggatatctcggctctcgcatcgatgaagaacgtagcgaaatgcgatacttggtgtgaattgcagaatcccgtgaatcatcgagtctttgaacgcaagttgcgcccgacgccattcggccgagggcacgtctgcctgggtgtcacgcatcgttgcccccaaacgcc?ctcgcctcac?????aaggggcgcgggatctcgtttggtgg?ctgaagttggcctcccgtgggcctgtgctcgcggttagcctaaaaaggagtccccggcgacgagcgccacgacaatcggtggttgatgagacctcggtccccgtcgtgcgtgtctggtcgccacacggtgtgactcgtcgaccctaacgcatcgtacccacgtcgctcccaacgcgaccccaggtcagtcgggactacccgctgagtt	[ 4]
Gen_4	tatcatttagaggaaggagaagtcgtaacaaggtttccgtaggtgaacctgcggaaggatcattgtcgaaacctgcctcagcagaacgacccgagaacgagtgataaccacacggggcgaggggcttcgcggcctttcgtccccaaacggtcggg??aaccccgcgccgcccgtctggccacaaaccattcgcgggatggtcggacgaagcgaccgtggaaa??tctcgtccgtaaaccgaaccccggcgcggaatgtgccaaggaactgaaaccaaagagcgtcgccggccgcctcggacacgaagtgcgtgccggtgtcgacgtcttgtatttatccaaaacgactctcggcaacggatatctcggctctcgcatcgatgaagaacgtagcgaaatgcgatacttggtgtgaattgcagaatcccgtgaatcatcgagtctttgaacgcaagttgcgcccgacgccattcggccgagggcacgtctgcctgggtgtcacgcatcgttgcccccaaacgcc?ctcgcctcgc?????aaggggcgccggatctcgtttggtgg?cggaagttggcctcccgtgggcctgcgctcgcggttagcctaaaaaggagtcctcggcgacgagcgccacgacaatcggtggttgatgagacctcggtccccgtcgtgcgtgtctggtcgccacacggtgtgactcgtcgaccctaacgcatcgtacccacgtcgctcccaacgcgaccccaggtcagtcgggactacccgctgagtt	[ 5]
Ggr26	tatcatttagaggaaggagaagtcgtaacaaggtttccgtaggtgaacctgcggaaggatcattgtcgaaacctgccccagcagaacgacccgagaactcgtgataaccacacggggcgaggggcttcgcggcccttcgtccccaaacggtcggg??aaccccgtgccgcccgtctggccacagaccattcg???????????????aagcgaccgtggcaa??cctcgtccgtaaaccgaaccccggcgcggaatgtgccaaggaaccgaaaccaaagagcgtcgccggccgcctcggacacgatgtgcgtgccggcgtcgacgtcttgtatttatccaaaacgactctcggcaacggatatctcggctctcgcatcgatgaagaacgtagcgaaatgcgatacttggtgtgaattgcagaatcccgtgaatcatcgagtctttgaacgcaagttgcgcccgacgccattcggccgagggcacgtctgcctgggtgtcacgcatcgttgcccccaaacgcctcccgcctcgc?????aaggggcgcgggatctcgtttggcgg?cggaagttggcctcccgtgggcctgtgctcgcggttagcctaaaaaggagtcctcggcgacgagcgccacgacaatcggtggttgatgagacctcggtccccgtcgtgcgtgtctggtcgccacacggtgtgactcgtcgaccctaacgcgtcgtacccacgtcgctcccgacgcgaccccaggtcaggcgggactacccgctgagtt	[ 3]
Ggr27	tatcatttagaggaaggagaagtcgtaacaaggtttccgtaggtgaacctgcggaaggatcattgtcgaaacctgccccagcagaacgacccgagaactcgtgataaccacacggggcgaggggcttcgcggcccttcgtccccaaacggtcggg??aaccccgtgccgcccgtctggccacaaaccattcg???????????????aagcgaccgtggcaa??cctcgtccgtaaaccgaaccccggcgcggaatgtgccaaggaaccgaaaccaaagagcgtcgccggccgcctcggacacgatgtgcgtgccggcgtcgacgtcttgtatttatccaaaacgactctcggcaacggatatctcggctctcgcatcgatgaagaacgtagcgaaatgcgatacttggtgtgaattgcagaatcccgtgaatcatcgagtctttgaacgcaagttgcgcccgacgccattcggccgagggcacgtctgcctgggtgtcacgcatcgttgcccccaaacgcctcccgcctcgc?????aaggggcgcgggatctcgtttggtgg?cggaagttggcctcccgtgggcctgtgctcgcggttagcctaaaaaggagtcctcggcgacgagcgccacgacaatcggtggttgatgagacctcggtccccgtcgtgcgtgtctggtcgccacacggtgtgactcgtcgaccctaacgcgtcgtacccacgtcgctcccgacgcgaccccaggtcaggcgggactacccgctgagtt	[ 3]
Ggr51	tatcatttagaggaaggagaagtcgtaacaaggtttccgtaggtgaacctgcggaaggatcattgtcgaaacctgccccagcagaacgacccgagaacwcgtgataaccacacggggcgaggggcttcgcggcccttcgtccccaaacggtcggg??aaccccgtgccgcccgtctggccacaaaccattcg???????????????aagcgaccgtggcaa??cctcgtccgtaaaccgaaccccggcgcggaatgtgccaaggaaccgaaaccaaagagcgtcgccggccgcctcggacacgatgtgcgtgccggcgtcgacgtcttgtatttatccaaaacgactctcggcaacggatatctyggctctcgcatcgatgaagaacgtagcgaaatgcgatacttggtgtgaattgcagaatcccgtgaatcatcgagtctttgaacgcaagttgcgcccgacgccattcggccgagggcacgtctgcctgggtgtcacgcatcgttgcccccaaacgcc?cccgcctcgc?????aaggggcgcgggatctcgtttggtgg?cggaagttggcctcccgtgggcctgtgctcgcggttagcctaaaaaggagtcctcggcgacgagcgccacgacaatcggtggttgatgagacctcggtccccgtcgtgcgtgtctggtcgccacacggtgtgactcgtcgaccctaacgcgtcgtacccacgtcgctcccgacgcgaccccaggtcaggcgggactacccgctgagtt	[ 4]
Ggr_2	tatcatttagaggaaggagaagtcgtaacaaggtttccgtaggtgaacctgcggaaggatcattgtcgaaacctgccccagcagaacgacccgagaactcgtgataaccacacggggcgaggggcttcgcggcccttcgtccccaaacggtcggg??aaccccgtgccgcccgtctggccacagaccattcg???????????????aagcgaccgtggcaa??cctcgtccgtaaaccgaaccccggcgcggaatgtgccaaggaaccgaaaccaaagagcgtcgccggccgmctcggacacgatgtgcgtgccggcgtcgacgtcttgtatttatccaaaacgactctcggcaacggatatctcggctctcgcatcgatgaagaacgtagcgaaatgcgatacttggtgtgaattgcagaatcccgtgaatcatcgagtctttgaacgcaagttgcgcccgacgccattcggccgagggcacgtctgcctgggtgtcacgcatcgttgcccccaaacgcc?cccgcctcgc?????aaggggcgmgggatctcgtttggtgg?cggaagttggcctcccgtgggcctgtgctcgcggttagcctaaaaaggagtcctcggcgacgagcgccacgacaatcggtggttgatgagacctcggyccccgtcgtgcgtgtctggtcgccacacggtgtgactcgtcgaccctaacgcgtcgtacccacgtcgctcccgacgcgaccccaggtcaggcgrgactacccgctgagtt	[ 2]
Ggr_6	tatcatttagaggaaggagaagtcgtaacaaggtttccgtaggtgaacctgcggaaggatcattgtcgaaacctgccccagcagaacgacccgagaactcgtgataaccacacggggcgaggggcttcgcggcccttcgtccccaaacggtcggg??aaccccgtgccgcccgtctggccacaaaccattcg???????????????aagcgaccgtggcaa??cctcgtccgtaaaccgaaccccggcgcggaatgtgccaaggaactgaaaccaaagagcgtcgccggccgcctcggacacgatgtgcgtgtcggcgtcgacgtcttgtatttatccaaaacgactctcggcaacggatatctcggctctcgcatcgatgaagaacgtagcgaaatgcgatacttggtgtgaattgcagaatcccgtgaatcattgagtctttgaacgcaagttgcgcccgacgcccttcggccgagggcacgtctgcctgggtgtcacgcatcgttgcccccaaacgcctcccgcctcgc?????aaggggcgcgggatctcgtttggtgg?cggaagttggcctcccgtgggcctgtgctcgcggttagcctaaaaaggagtcctcggcgacgagcgccacgacaatcggtggttgatgagacctcggtccccgtcgtgcgtgtctggtcgccacacggtgtgactcgtcgaccctaacgcgtcgtacccacgtcgctcccaacgcgaccccaggtcaggcgggactacccgctgagtt	[ 3]
Gha_3	tatcatttagaggaaggagaagtcgtaacaaggtttccgtaggtgaacctgcggaaggatcattgtcgaaacctgccccagcagaacgacccgagaacgcgtgataaccacacggggcgargggcttcgcggcctttcgtccccaaacggtcgggggaaccccgtgccgcccgtctggccacaaaccattcg???????????????aagcgaccgtggcaa??cctcgtccgtaaaccgaaccccggcgcggaatgtgccaaggaactgaaaccaaagagcgtcgccggccgcctcggacacgatgtgcgtgccggcgtcgacgtcttgtatttatccaaaacgactctcggcaacggatatctcggctctcgcatcgatgaagaacgtagcgaaatgcgatacttggtgtgaattgcagaatcccgtgaatcatcgagtctttgaacgcaagttgcgcccgacgccattcggccgagggcacgtctgcctgggtgtcacgcaccgttgcccccaaacgcc?cccgcctcgcctcccaaggggcgcgggatctcgtttggtgg?cggaagttggcctcccgtgggcctgtgctcgcggttagcctaaaaacgagtcctcggcgacgagcgccacgacaatcggtggttgattagacctcggtccccgtcgtgcgtgtctggtcgccacaaggtgtgactcgtcgaccctaatgcgtcgtacccacgtcgctcccaacgcgaccccaggtcaggcgggactacccgctgagtt	[ 5]
Gha_4	tatcatttagaggaaggagaagtcgtaacaaggtttccgtaggtgaacctgcggaaggatcattgtcgaaacctgccccagcagaacgacccgagaacgcgtgataaccacacggggcgaggggcttcgcggcctttcgtccccaaacggtcgggggaaccctgtgccgcccgtctggccacaaaccattcg???????????????aagcgaccgtggcaa??cctcgtccgtaaaccgaaccccggcgcggaatgtgccaaggaactgaaaccaaagagcgtcgccggccgcctcggacacgatgtgcgtgccggcgtcgacgtcttgtatttatccaaaacgactctcggcaacggatatctcggctctcgcatcgatgaagaacgtagcgaaatgcgatacttggtgtgaattgcagaatcccgtgaatcatcgagtctttgaacgcaagttgcgcccgacgccattcggccgagggcacgtctgcctgggtgtcacgcaccgttgcccccaaacgcc?ctcgccttgc?????aaggggcgtgggatctcgtttggtgg?cggaagttggcctcccgtgtgcctgtgctcgcggttagcctaaaaacgagtcctcggcgacgagcgccacgacaatcggtggttgatgagacctcggtccccgtcgtgcgtgtctggtcgccatacggtgtgactcgtcgaccctaatgcgtcgtacccacgtcgctcccaacgcgaccccaggtcaggcgggactacccgctgagtt	[ 4]
Gha_5	tatcatttagaggaaggagaagtcgtaacaaggtttccgtaggtgaacctgcggaaggatcattgtcgaaacctgccycagcagaacgacccgagaacgcgtgataaccacacggggcgaggggcttcgcggcctttcgtccccaaacggtcgggggaaccccgtgccgcccgtctggccacaaaccattcg???????????????aagcraccgtggcaa??cctcgtccgtaaaccgaaccccggcgcggaatgtgccaaggaactgaaaccaaagagcgtcgccggccgcctcggacacgatgtgcgtgccggcgtcgacgtcttgtatttatccaaaacgactctcggcaacggatatctcggctctcgcatcgatgaagaacgtagcraaatgcgatacttggtgtgaattgcagaatcccgtgaatcatcgagtctttgaacgcaagttgcgcccracgccattcggccgagggcacgtctgcctgggtgtcacgcaccgttgcccccaaacgccccccgcctcgcctcccaaggggcgcsggatctcgtttggtgggcggaagttggcctcccgtgggcctgtgctcgcggttagcctaaaaacgagtccycggcgacgagcgccacgacaatcggtggttgattagacctcggtccccgtcgtgcgtgtctggtcgccacaaggtgtgactcgtcgaccctaatgcgtcgtacccacgtcgctcccaacgcgaccccaggtcaggcgggactacccgctgagtt	[ 4]
Gho16	tatcatttagaggaaggagaagtcgtaacaaggtttccgtaggtgaacctgcggaaggatcattgtcgaaacctgcctcagcagaacgacccgagaacgcgtgataaccacacggggcgaagggcttcgcggcctttcgtccccaaacggtcgggggaaccccgtgccgcccgtctggccacaaaccattcg???????????????aagcgaccgtggcaa??cctcgtccgtaaacctaaccccggcgcggaatgtgccaaggaactgaaaccaaagagcgtcgccggtcgcctcggacacgatgtgcgtgccagcgtcgacgtcttgtatttatccaaaacgactctcggcaacggatatctcggctctcgcatcgatgaagaacgtagcgaaatgcgat????????????????agaatcccgtgaatcatcgagtctttgaacgcaagttgcgcccgacgccattcggccgagggcacgtctgcctgggtgtcacgcaccgttgcccccaaacgcc?cccgcctcgc?????aaggggcgcgggatctcgtttggtgg?cagaagttggcctcccgtgggcctgtgctcgcagttagcctaaaaaggagtcctcggcgacgagcgccacgacaatcggtggttgattagacctcggtccccgtcgtgcgtgtctggtcgccacaaggtgtgactcgtcgaccctaacgcgtcgtacccacgtcgctcccaacgcgaccccaggtcaggcgggactacccgctgagtt	[ 3]
Gho18	tatcatttagaggaaggagaagtcgtaacaaggtttccgtaggtgaacctgcggaaggatcattgtcgaaacctgccccagcagaacgacccgagaacgcgtgataaccacacggggcgaagggcttcgcggcctttcgtccccaaacggtcgggggaaccccgtgccgcccgtctggccacaaaccattcg???????????????aagcgaccgtggcaa??cctcgtccgtaaaccgaaccccggcgcggaatgtgccaaggaactgaaaccaaagagcgtcgccggccgcctcggacacgatgtgcgtgccggcgtcgacgtcttgtatttatccaaaacgactctcggcaacggatatctcggctctcgca????????????????????????gatacttggtgtgaattgcagaatcccgtgaatcatcgagtctttgaacgcaagttgcgcctgacgccattcggccgagggcacgtctgcctgggtgtcacgcatcgttgcccccaaacgcc?cccgcctcgc?????aaggggcgcgggatctcgtttggtgg?cggaagttggcctcccgtgggcctgtgctcgcggttagcctaaaaaggagtccccggcgacgagcgccacgacaatcggtggttgattagacctcggtccccgtcgtgcgtgtctggtcgccacacggtgtgactcgtcgaccctaacgcgtcgtacccacgtcgctcccaacgcgaccccaggtcaggcgggactacccgctgagtt	[ 2]
Gho19	tatcatttagaggaaggagaagtcgtaacaaggtttccgtaggtgaacctgcggaaggatcattgtcgaaacctgccycagcagaacgacccgagaackygtgataaccacacggggcgaggggcttcgcggcctttcgtccccaaacggtcgggggaaccycgtgccgcccgtctggccacaaaccattcg???????????????aagcgaccgtggcaa??cctcgtccgtaaaccgaaccccggcgcggaatgtgccaaggaactgaaaccaaagagcgtcgccggycgcctcggacacgatgtgcgtgccggcgtcgacgtcttgtatttatccaaaacgactctcggcaacggatatctcggctctcgc??????????????????????????????????????????gcagaatcccgtgaatcatcgagtctttgaatgcaagttgcgcccgacgccattcggccgagggcacgtctgcctgggtgtcacgcatcgttgcccccaaacgcc?cccgcctcgc?????aaggggcgcgggatctcgtttggtgg?cggaagttggcctcccgtgggcctgtgctcgcggttagcctaaaaakgagtcctcggcgacgagcgccacgacaatcggtggttgatkagacctcggtccccgtcgtgygtgtctggtcgccacacggtgtgactcgtcgaccytaacgcgtcgtacccacgtcgctcccracgcgaccccaggtcaggcgggactacccgctgagtt	[ 2]
Gja25	tatcatttagaggaaggagaagtcgtaacaaggtttccgtaggtgaacctgcggaaggatcattgtcgaaacctgcctcagcagaacgacccgagaacgmgtgataaccacacggggcgaggggcttcgcggcctttcgtccccaaacggtcggg??aaccccgcgccgcccgtctggccacaaaccattcgcgggatggtcggacgaagcgaccgtggmaa??yctcgtccgtaaaccgaaccccggcgcggaatgtgccaaggaactgaaaccaaagagcgtmgccggccgcctcggacacgaagtgcgtgccggtgtcgacgtcttgtatttatccaaaacgactctcggcaacggatatctcggctctcgcatcgatgaagaacgtagcgaaatgcgatacttggtgtgaattgcagaatcccgtgaatcatcgagtctttgaacgcaagttgcgcccgacgccattcggccgagggcacgtctgcctgggtgtcacgcatcgttgcccccaaacgcc?ctcgcctcrc?????aaggggcgcgggatctcgtttggtgg?ckgaagttggcctcccgtgggcytgtgctcrcggttrgcctaaaaaggagtccccrgcgacgagcgccacgacaatcggtggttgatgagacctcggtccccgtcatgcgtgtctggtcgccacacggtgtgactcgtcgaccctaacgcatcgtacccacgtcgctcccaacgcgaccccaggtcagtcgggactacccgctgagtt	[ 4]
Gja_1	tatcatttagaggaaggagaagtcgtaacaaggtttccgtaggtgaacctgcggaaggatcattgtcgaaacctgcctyagcagaacgacccgagaacgagtgataascacacggggcgaggggcttcgcggcctttcgtccccaaacggtcggg??aaccccrtgccgcccgtctggc??caaaccrttcgcgggatggtcggacgaagcgaccgtggmaa??yctygtccgtaaaccgaaccccggcgcggaatgtgccaaggaactgaaaccaaagagcgtcgccggccgcctcggacacgatgtgcgtgccggtgtcgacgtcttgtatttatccaaaacgactctcggcaacggatatctcggctctcgcatcgatgaagaacgtagcgaaatgcgatacttggtgtgaattgcagaatcccgtgaatcatcgagtctttgaacgcaagttgcgcccgacgccattcggycgagggcacgtctgcctgggtgtcacgcatcgttgcccccaaacgcc?ctcgcctcgc?????aaggggcgcgggakctcgtttggtgg?cggaagttggcctcccgtgkgcctgcgctcgcggttagcctaaaaaggagtcctcggcgacgagcgccacgacaatcggtggttgatgagacctcggtccccgtcgtgcgtgtctggtcgccatacggtgtgactcgtcgaccctaacgcgtcgtaccaacgtcgctcccaacgcgaccccaggtcaggcgggactacccgctgagtt	[ 4]
Glo47	tatcatttagaggaaggagaagtcgtaacaaggtttccgtaggtgaacctgcggaaggatcattgtcgaaacctgccccagcagaacgacccgagaacgcgtgataaccacacggggcgaggggcttcgcggcctttcgtccccaaacggtcgggggaaccccgtgccgcccgtctggccacaaaccattcg???????????????aagcgaccgtggcaa??cctcgtccgtaaaccgaaccccggcgcggaatgtgccaaggaactgaaaccaaagagcgtcgccggccgcctcggacacgatgtgcgtgccggcgtcgacgtcttgtatttatccaaaacgactctcggcaacggatatctcggctctcgcatcgatgaagaacgtagcgaaatgcgatacttggtgtgaattgcagaatcccgtgaatcatcgagtctttgaacgcaagttgcgcccgacgccattcggccgagggcacgtctgcctgggtgtcacgcaccgttgcccccaaacgcc?cycgcctcgy?????aaggggcgygggatctcgtttggtgg?cggaagttggcctcccgtgkgcctgtgctcgcggttagcctaaaaasgagtcctcggcgacgagcgccacgacaatcggtggttgatkagacctcggtccccgtcgtgcgtgtctggtcgccayamggtgtgactcgtcgaccctaacgcgtcgtacccacgtcgctcccaacgcgaccccaggtcaggcgggactacccgctgagtt	[ 4]
Glo_1	tatcatttagaggaaggagaagtcgtaacaaggtttccgtaggtgaacctgcggaaggatcattgtcgaaacctgcctcagcagaacgacccgagaacgcgtgataaccatacggggcgaggggcttcgcggcctttcgtccccaaacggtcgggggaaccccgtgccgcccgtctggccacaaaccattcg???????????????aagcgaccgtggcaa??cctcgtccgtaaaccgaaccccggcgcggaatgtgccaaggaactgaaaccaaagagcgccgccggccgcctcggacacgatgtgcgtgccggcgtcgacgtcttgtatttatccaaaacgactctcggcaacggatatctcggctctcgcatcgatgaagaacgtagcgaaatgcgatacttggtgtgaattgcagaatcccgtgaatcatcgagtctttgaacgcaagttgcgcccgacgccaytcggccgagggcacgtctgcctgggtgtcacgcaccgttgcycccaaacgcc?cccgtctcgc?????aaggggcgcgggatctcgtttgktgg?cggaagttggcctcccgtgggcctgtgctcgcggttagcctaaaaaggagtccccggcgacgagcgccacgacaatcggtggttgattagacctcggtccccgtcgtgcgtgtctggtcgccacaaggtgtgactcgtcgaccctaacgcgtcgtacccacgtcgctcccaacgcgaccccaggtcaggcgggactacccgctgagtt	[ 4]
Glo_2	tatcatttagaggaaggagaagtcgtaacaaggtttccgtaggtgaacctgcggaaggatcattgtcgaaacctgccccagcagaacgacccgagaacgcgtgataaccacacggggcgaggggcttcgcggcctttcgtccccaaacggtcgggggaaccccgtgccgcccgtctggccacaaaccattcg???????????????aagcgaccgtggcaaaacctcgtccgtaaaccgaaccccggcgcggaatgtgccaaggaactgaaaccaaagagcgtcgccggccgcctcggacacgatgtgcgtgccggcgtcgacgtcttgtatttatccaaaacgactctcggcaacggatatctcggctctcgcatcgatgaagaacgtagcgaaatgcgatacttggtgtgaattgcagaatcccgtgaatcatcgagtctttgaacgcaagttgcgcccgacgccattcggccgagggcacgtctgcctgggtgtcacgcaccgttgcccccaaacgcc?cccgcctcgc?????aagggccgcgggatctcgtttggtgg?crgaagttggcctcccgtgggcctgtgctcgcggttagcctaaaaaggagtcctcggcgacgagcgccacgacaatcggtggttgattagacctcggtccccgtcgtgcgtgtctggtcgccacaaggtgtgactcgtcgaccctgacgcgtcgtacccacgtcgctcccaacgcgaccccaggtcaggcgggactacccgctgagtt	[ 4]
Glo_3	tatcatttagaggaaggagaagtcgtaacaaggtttccgtaggtgaacctgcggaaggatcattgtcgaaacctgccycagcagaacgacccgagaacgcgtgataaccacacggggcgaggggcttcgcggcctttcgtccccaaacggtcgggggaacccygtgccgcccgtctggccacaaaccattcg???????????????aagcraccgtggcaa??cctcgtccgtaaaccgaaccccggcgcggaatgtgccaaggaactgaaaccaaagagcgtcgccggccgcctcggacacgatgtgcgtgccggcgtcgacgtcttgtatttatccaaaacgactctcggcaacggatatctcggctctcgcatcgatgaagaacgtagcgaaatgcgatacttggtgtgaattgcagaatcccgtgaatcatcgagtctttgaacgcaagttgcgcccgacgccattcggccgagggcacgtctgcctgggtgtcacgcaccgttgcccccaaacgcc?cccgcctcgc?????aaggggcgcgggatctcgtttggtgg?cggaagttggcctcccgtgggcctgygctcgcggttagcctaaaaaggagtcctcggcgacgagcgccacgacaatcggtggttgattagacctcggtccccgtcgtgcgygtctggtcgccacacggtgtgactcgtcgaccctaacgcgtcgtacccacgtcgctcccaacgcgaccccaggtcaggcgggactacccgctgagtt	[ 4]
Glu48	tatcatttagaggaaggagaagtcgtaacaaggtttccgtaggtgaacctgcggaaggatcattgtcgaaacctgccccagcagaacgacccgagaacgcgtgataaccacacggggcgaggggcttcgcggcctttcgtccccaaacggtcgggggagccccgtgccgcccgtctggccacaaaccattcg???????????????aagcgaccgtggcaa??cctcgtccgtaaaccgaaccccggcgcggaatgtgccaaggaactgaaaccaaagagcgtcgccggccgcctcggacacgatgtgcgtgccggcgtcgacgtcttgtatttatccaaaacgactctcggcaacggatatctcggctctcgcatcgatgaagaacgtagcgaaatgcgatacttggtgtgaattgcagaatcccgtgaatcatcgagtctttgaacgcaagttgcgcccgacgccattcggccgagggcacgtctgcctgggtgtcacgcaccgttgcccccaaacgcc?cccgcctcgc?????aaggggcgcgggatctcgtttggcgg?cggaagttggcctcccgtgggcctgtgctcgcggttagcctaaaaaggagtcctcggcgacgagcgccacgacaatcggtggttgattagacctcggtccccgtcgtgcgtgtctggtcgccacaaggtgtgactcgtcgaccctaacgcgtcgtacccacgtcgctcccaacgcgaccccaggtcaggcgggactacccgctgagtt	[ 3]
Glu_1	tatcatttagaggaaggagaagtcgtaacaaggtttccgtaggtgaacctgcggaaggatcattgtcgaaacctgccycagcagaacgacccgagaacgcgtgataaccacacggggcgaggggcttcgcggcctttcgtccccaaacggtcgggggarccccgtgccgcccgtctggccacaaaccattcg???????????????aagcgaccgtggmaa??cctcgtccgtaaaccgaaccccggcgcggaatgtgccaaggaactgaaaccaaacagcgccgccggccgcctcggacacgatgtgcgtgccggcgtcgacgtcttgtatttatccaaaacgactctcggcaacggatatctcggctctcgcatcgatgaagaacgtagcgaaatgcgatacttggtgtgaattgcagaatcccgtgaatcatcgagtctttgaacgcaagttgcgcccgacgccattcggccgagggcacgtctgcctgggtgtcacgcatcgttgcccccaaacgcc?cccgcctygc?????aaggggcscgggatctcgtttggtgg?cggaagttggcctcccgtgggcctgtgctcgcggttagcctaaaaaggagtcctcggcgacgagcgccacgacaatcggtggttgattagacctcggtccccgtcgtgcgtgtctggtcgccacaaggtgtgactcgtcgaccctaacgcgtcgtacccacgtcgctcccaacgcgaccccaggtcaggcgggactacccgctgagtt	[ 4]
Gor13	tatcatttagaggaaggagaagtcgtaacaaggtttccgtaggtgaacctgcggaaggatcattgtcgaaacctgccccagcagaacgacccgagaacgcgtgataaccacacggggcgaggggcytcgcggcctttcgtccccaaacggtcgggggaaccccgtgccgcccgtctggccacaaaccattcg???????????????aagcgaccgtggcaa??mctcgtccgtaaacckaaccccggcgcggaatgtgccaaggaactgaaaccaaagagcgtcgccggycgmctcggacacgatgtgcgtgccggcgtcgacgtcttgtatttatccaaaacgactctcggcaacggatatctcggctctcgcatcgatgaagaacgtagcgaaatgcgatacttggtgtgaattgcagaatcccgtgaatcatcgagtctttgaacgcaagttgcgcccgacgccattcggccgagggcacgtctgcctgggtgtcacgcaccgttgcccccaaacgyc?cccgcctcgc?????aaggggykcgggatctcgtttggtgg?crgaagttggcctcccgtgggccggtgctcgcggttagcctaaaaaggagtcctcggcgacgagcgccacgacaatcggtggttgattagacctcggtccccgtcgtgcgtgtctggtcgccacaaggtgtgactcgtcgaccctaacgcgtcgtacccacgtcgctcccaacgcgaccccaggtcaggcgggactacccgctgagtt	[ 2]
Gor_4	tatcatttagaggaaggagaagtcgtaacaaggtttccgtaggtgaacctgcggaaggatcattgtcgaaacctgccccagcagaacgacccgagaacgcgtgataaccacacgggscgargggcttcgcggcctttcgtccccaaacggtcgggggaaccccgtgccgcccgtctggccacaaaccattcg???????????????argcgaccgtggsaa??cctcgtccgtaaaccgaaccccggcgcggaatgtgccaaggaactgaaaccaaagagcgtcgccggccgcctcggacacgatgtgcgtgccggcgtcgacgtcttgtatttatccaaaacgactctcggcaacggatatctcggctctcgcatcgatgaagaacgtagcgaaatgcgatacttggtgtgaattgcagaatcccgtgaatcatcgagtctttgaacgcaagttgcgcccgacgccattcggccgagggcacgtctgcctgggtgtcacgcaccgttgcccccaaacgcc?cccgcctcgc?????aaggggcycgggatctcgtttggtgg?cggaagttggcctcccgtgggcckgtgctcgcggttagcctaaaaaggagtcctcggcgacgagcgccacgacaatcggtggttgattagacctcggtccccgtcgtgcgtgtctggtcgccacaaggtgtgactcgtcgaccctaacgcgtcgtacccacgtcgctcccaacgcgaccccaggtcaggcgggactacccgctgagtt	[ 2]
Gor_6	tatcatttagaggaaggagaagtcgtaacaaggtttccgtaggtgaacctgcggaaggatcattgtcgaaacctgccccagcagaacgacccgagaacgcgtgataaccacacggggcgaggggcttcgcggcctttcgtccccaaacggtcgggggaaccccgtgccgcccgtctggccacaaaccattcg???????????????aagcgaccgtggcaa??cctcgtccgtaaaccgaaccccggcgcggaatgtgccaaggaactgaaaccaaagagcgtcgccggtcgcctcggacacgatgtgcgtgccggcgtcgacgtcttgtatttatccaaaacgactctcggcaacggatatctcggctctcgcatcgatgaagaacgtagcgaaatgcgatacttggtgtgaattgcagaatcccgtgaatcatcgagtctttgaacgcaagttgcgcccgacgccattcggccgagggcacgtctgcctgggtgtcacgcaccgttgcccccaaacgcc?cccgcctcgc?????aaggggcgcgggatctcgtttggtgg?cggaagttggcctcccgtgggcctgtgctcgcggttagcctaaaaaggagtcctcggcgacgagcgccacgacaatcggtggttgattagacctcggtccccgtcgtgcgtgtctggtcgccacaaggtgtgactcgtcgaccctaacgcgtcgtacccacgtcgctcccaacgcgaccccaggtcaggcgggactacccgctgagtt	[ 5]
Gsy16	tatcatttagaggaaggagaagtcgtaacaaggtttccgtaggtgaacctgcggaaggatcattgtcgaaacctgccccagcagaacgacccgagaacgcgtgataaccacacggggcgaggggcttcgcggcctttcgtccccaaacggtcgggggaaccccgtgccgcccgtctggccacaaaccattcg???????????????aagcgaccgtggcaa??cctcgtccgtaaaccgaaccccggcgcggaatgtgccaaggaactgaaaccaaagagcgtcgccggccgcctcggacacgatgtgcgtgccggcgtcgacgtcttgtatttatccaaaacgactctcggcaacggatatctcggctctcgcatcgatgaagaacgtagcgaaatgcgatacttggtgtgaattgcagaatcccgtgaatcatcgagtctttgaacgcaagttgcgcccgacgccattcggccgagggcacgtctgcctgggtgtcacgcaccgttgcccccaaacgcc?cccgcctcgc?????aaggggcgcgggatctcgtttggtgg?cggaagttggcctcccgtgggcctgtgctcgcggttagcctaaaaaggagtcctcggcgacgagcgccacgacaatcggtggttgattagacctcggtccccgtcgtgcgtgtctggtcgccacaaggtgtgactcgtcgaccctaacgcgtcgtacccacgtcgctcccaacgcgaccccaggtcaggcgggactacccgctgagtt	[ 4]
Gsy20	tatcatttagaggaaggagaagtcgtaacaaggtttccgtaggtgaacctgcggaaggatcattgtcgaaacctgccccagcagaacgacccgagaatgcgtgataaccacacggggtgaggggcttcgcggcctttcgtccccaaacggtcgggggaaccccgtgccgcccgtctggccacaaactattcg???????????????aagcgaccgtggcaa??cctcgtccgtaaaccgaaccccggcgcggaatgtgccaaggaactgaaaccaaagagcgtcgccggccgcctcggacacgatgtgcgtgccggcgtcgacgtcttgtatttatccaaaacgactctcggcaacggatatctcggctctcgcatcgatgaagaacgtagcgaaatgcgatacttggtgtgaattgcagaatcccgtgaatcatcgagtctttgaacgcaagttgcgcccgacgccattcggccgagggcacgtctgcctgggtgtcacgcaccgttgcccccaaacgcc?cccgcctcgc?????aaggggcgcgggatctcgtttggtgg?cggaagttggcctcccgtgggcctgtgctcgcggttagcctaaaaaggagtcctcggcgacgagcgccacgacaatcggtggttgattagacctcggtccccgtcgtgcgtgtctggtcgccacacggtgtgactcgtcgaccctaacgcgtcgtacccacgtcgctcccaacgcgaccccaggtcaggcgggactacccgctgagtt	[ 4]
Gsy28	tatcatttagaggaaggagaagtcgtaacaaggtttccgtaggtgaacctgcggaaggatcattgtcgaaacctgccccagcagaacgacccgagaacgcgtgataaccacacggggcgaggggcttcgcggcctttcgtccccaaacggtcgggggaaccccgtgccgcccgtctggccacaaaccattcg???????????????aagcgaccgtggcaa??cctcgtccrtaaaccgaaccccggcgcggaatgtgccaaggaactgaaaccaaagagcgtcgccggccgcctcggacacgatgtgcgtgccggcgtcgacgtcttgtatttatccaaaacgactctcggcaacggatatctcggctctcgcatcgatgaagaacgtagcgaaatgcgatacttggtgtgaattgcagaatcccgtgaatcatcgagtctttgaacgcaagttrcgcccgacgccattcggccgagggcacgtctgcctgggtgtcacgcaccgttgcccccaaacgcc?cccrcctcgc?????aaggggcgcgggatctcgtttggtgr?cggaagttggcctcccgtgggcctgtgctcgcggttagcctaaaaaggagtcctcggcgacgagcgccacgacaatcggtggttgattagacctcggtccccgtcgtgcgtgtctggtcgccacaaggtgtgactcgtcgaccctaacgcgtcgtacccacgtcgctcccaacgcgaccccaggtcaggcgggactacccgctgagtt	[ 2]
Gsy29	tatcatttagaggaaggaraagtcgtaacaaggtttccgtaggtgaacctgcggaaggatcattgtcgaaacctgccccagcagaacgacccgagaacgcgtgataaccacacggggcgaggggcttcgcggcctttcgtccccaaacggtcgggggaaccccgtgccgcccgtctggccacaaaccattcg???????????????aagcgaccgtggcaa??cctcgtccgtaaaccgaaccccggcgcggaatgtgccaaggaactgaaaccaaagagcgtcgccggccgcctcggacacgatgtgcgtgccggcgtcgacgtcttgtatttatccaaaacgactctcggcaacggatatctcggctctcgcatcgatgaagaacgtagcgaaatgcgatacttggtgtgaattgcagaatcccgtgaatcatcgagtctttgaacgcaagttgcgcccgacgccattcggccgagggcacgtctgcctgggtgtcacgcaccgttgcccccaaacgcc?cccgcctcgc?????aaggggcgcgggatctcgtttggtgg?cggaagttggcctcccgtgggcctgtgctcgcggttagcctaaaaaggagtcctcggcgacgagcgccacgacaatcggtggttgattagacctcggtccccgtcgtgcgtgtctggtcgccacaaggtgtgactcgtcgaccctaacgcgtcgtacccacgtcgctcccaacgcgaccccaggtcaggcgggactacccgctgagtt	[ 2]
Gsy31	tatcatttagaggaaggagaagtcgtaacaaggtttccgtaggtgaacctgcggaaggatcattgtcgaaacctgccycagcagaaygacccgagaacgcgtgataaccacacggggcgargggcttcgcggcctttcgtccccaaacggtcrggggaaccccgtgccgccygtctggccacaaaccattcg???????????????aagcgaccgtggsaa??sctcgtccgtaaaccgaaccccggcgcggaatgtgccaaggaactgaaaccaaagagcgtcgccggccgcctcggacacgatgtgcgtgccggcgtcgacgtcttgtatttatccaaaacgacwctcgrcaacggatatctcggctctcgcatcgatgaagaacgtagcgaaatgcgatacttggtgtgaattgcagaatcccgtgaatcatcgagtctttgaacgcaagttgcgcccgacgccattcggccgagggcacgtctgcctgggtgtcacgcaccgttgcccccaaacgcc?cccgcctcgc?????aaggggcgcgggatctcgtttggtgg?cggaagttggcctcccgtgggcctgtgctcgcggttagcctaaaaaggagtcctcggcgacgagcgccacgacaatcggtggttgattagacctcggtccccgtcgtgcgtgtctggtcgccacgcggtgtgactcgtcgaccctaacgcgtcgtacccacgtcgctcccaacrcgaccccaggtcaggcgggactacccgctgagtt	[ 2]
Gsy32	tatcatttagaggaaggagaagtcgtaacaaggtttccgtaggtgaacctgcggaaggatcattgtcgaaacctgccccagcagaacgacccgagaacgcgtgataaccacacggggcgaggggcttcgcggcctttcgtccccaaacggtcgggggaaccccgtgccgcccgtctggccacaaaccattcg???????????????aagcgaccgtggcaa??cctcgtccgtaaaccgaaccccggcgcggaatgtgccaaggaactgaaaccaaagagcgtcgccggccgcctcggacacgatgtgcgtgccggcgtcgacgtcttgtatttatccaaaacgactctcggcaacggatatctcggctctcgcatcgatgaagaacgtagcgaaatgcgatacttggtgtgaattgcagaatcccgtgaatcatcgagtctttgaacgcaagttgcgcccgacgccattcggccgagggcacgtctgcctgggtgtcacgcaccgttgcccccaaacgcc?cccgcctcgc?????aaggggtgcgggatctcgtttggtgg?cggaagttggcctcccgtgggcctgtgctcgcggttagcctaaaaaggagtcctcggcgacgagcgccacgacaatcggtggttgattagacctcggtccccgtcgtgcgtgtctagtcgccacaaggtgtgactcgtcgaccctaacgcgtcgtacccacgtcgctcccaacgcgaccccaggtcaggcgggactacccgctgagtt	[ 3]
Gsy43	tatcatttagaggaaggagaagtcgtaacaaggtttccgtaggtgaacctgcggaaggatcattgtcgaaacctgccccagcagaacgacccgagaacgcgtgataaccacacggggcgaggggcttcgcggcctttcgtccccaaacggtcgggggaaccccgtgccgcccgtctggccacaaaccattcg???????????????aagcgaccgtggcaa??cctcgtccgtaaaccgaaccccggcgcggaatgtgccaaggaactgaaaccaaagagcgtcgccggccgcctcggacacgatgtgcgtgccggcgtcgacgtcttgtatttatccaaaacgactctcggcaacggatatctcggctctcgcatcgatgaagaacgtagcgaaatgcgatacttggtgtgaattgcagaatcccgtgaatcatcgagtctttgaacgcaagttgcgcccgacgccattcggccgagggcacgtctgcctgggtgtcacgcaccgttgcccccaaacgcc?cccgcctcgc?????aaggggcgcgggatctcgtttggtgg?cggaagttggcctcccgtgggcctgtgctcgcggttagcctaaaaaggagtcctcggcgacgagcgccacgacaatcggtggttgattagacctcggtccccgtcgtgcgtgtctggtcgccacaaggtgtgactcgtcgaccctaacgcgtcgtacccacgtcgctcccaacgcgaccccaggtcaggcgggactacccgctgagtt	[ 3]
Gsy46	tatcatttagaggaaggagaagtcgtaacaaggtttccgtaggtgaacctgcggaaggatcattgtcgaaacctgccccagyagaacgacccgagaacgcgtgataaccacacggggcgaggggcttcgcggcctttcgtccccaaacggtcgggggaaccccgtgccgcycgtctggccacaaaccattcg???????????????aagcgaccgtggcaa??cctcgtccgtaaaccgaaccccggcgcggaatgtgccaaggaactgaaaccaaagagcgtcgccggccgcctcggacacgatgtgygtgccggcgtcgacgtcttgtatttatccaaaacgactctcggcaayggatatctcggctctcgcatcgatgaagaacgtagcgaaatgcgatacttggtgtgaattgyagaatcccgtgaatcatcgagtctttgaacgcaagttgcgcccgacgccattcggccgagggcacgtctgcctgggtgtcacrcaccgttgcccccaaacgcc?cccgcctcgc?????aaggggcgcgggatctcgtttggtgg?cggaagttggcctcccgtgggcctgtgctcgcggttagcctaaaaaggagtcctcggcgacgarcgccacgacaatcggtggttgattagacctcggtccccgtcgtgcgtgtctggtcgccacaaggtgtgactcgtcgaccctaacgcgtcgtacccacgtcgctcccaacgcgaccccaggtcaggcgggactacccgctgagtt	[ 2]
Gsy47	tatcatttagaggaaggagaagtcgtaacaaggtttccgtaggtgaacctgcggaaggatcattgtcgaaacctgccccagcagaacgacccgagaacgcgtgataaccacacggggcgaggggcttcgcggcctttcgtccccaaacggtcgggggaaccccgtgccgcccgtctggccacaaaccattcg???????????????aagcgaccgtggcaa??cctcgtccgtaaaccgaaccccggcgcggaatgtgccaaggaactgaaaccaaagagcgtcgccggccgcctcggacacgatgtgcgtgccggcgtcgacgtcttgtatttatccaaaacgactctcggcaacggatatctcggctctcgcatcgatgaagaacgtagcgaaatgcgatacttggtgtgaattgcagaatcccgtgaatcatcgagtctttgaacgcaagttgcgcccgacgccattcgrccgagggcacgtctgcctgggtgtcacgcaccgttgcccccaaacgcc?cccgcckcgc?????aaggggckcgggatctcgtttggtgg?cggaagttggcctcccgtgggcctgtgstcgcggttagcctaaaaaggagtccycggcgacgagcgccacgacaatcggtggttgattagacctcggtccccgtcgtgcgtgtctggtcgccacamggtgtgactcgtcgaccctaacgcgtcgtacccacgtcgctcccaacgcgaccccaggtcaggcgggactacccgctgagtt	[ 2]
Gsy48	tatcatttagaggaaggagaagtcgtaacaaggtttccgtaggtgaacctgcggaaggatcattgtcgaaacctgccccagcagaacgacccgagaacgcgtgataaccacacggggcgaggggcttcgcggcctttcgtccccaaacggtcgggggaaccccgtgccgcccgtctggccacaaaccattcg???????????????aagcgaccgtggcaa??ccycgtccgtaaaccgaaccccggcgcggaatgtgccaaggaactgaaaccaaagagcgtcgycggccgcctcggacacgatgtgcgtgccggcgtcgacgtcttgtatttatccaaaacgactctcggcaacggatatctcgrctctcgcatcgatgaagaacgtagcgaaatgcgatacttggtgtgaattgcagaatcccgtgaatcatcgagtctttgaacgcaagttgcgcccgacgccattcggccgagggcacgtctgcctgggtgtcacgcaccgttgcccccaaacgcc?cccgcctcgc?????aaggggcgcgggatctcgtttggtgg?cggaagttggcctcccgtgggcctgtgctcgcggttagcctaaaaaggagtcctcggcgacgagcgccacgacaatcggtggttgattagacctcggtccccgtcgtgcgtgtctggtcgccacgcggtgtgactcgtcgaccctaacgcgtcgtacccacgtcgctcccaacgcgaccccaggtcaggcgggactacccgctgagtt	[ 2]
Gsy49	tatcatttagaggaaggagaagtcgtaacaaggtttccgtaggtgaacctgcggaaggatcattgtcgaaacctgccccagcagaacgaccygagaacgcgtgataaccacacggggcgaggggcytcgcggcctttcgtccccaaacggtcgggggaaccccgtgccgcccgtctggccacaaaccattcg???????????????aagcgaccgtggcaa??cctcgtccgtaaaccgaaccccggcgcggaatgtgccaaggaactgaaaccaaagagcgtcgccggccgcctcggacacgatgtgcgtgccggcgtcgacgtcttgtatttatccaaaacgactctcggcaacggatatctcggctctcgcatcgatgaagaacgtagcgaaatgcgatacttggtgtgaattgcagaatcccgtgaatcatcgagtctttgaacgcaagttgcgcccgacgccattcggccgagggcacgtctgcctgggtgtcacgcacygttgcccccaaacgcc?cccgcctcgc?????aaggggcgcgggatctcgtttggtgg?cggaagttggcctcccgtgggcctgtgctcgcggttagcctaaaaaggagtcctcggcgacgagcgccacgacaatcggtggttgattagacctcggtccccgtcgtgcgtgtctggtcgccacaaggtgtgactcgtcgaccctaacgcgtcgtacccacgtcgctcccaacgcgaccccaggtcaggcgggactacccgctgagtt	[ 2]
Gsy54	tatcatttagaggaaggagaagtcgtaacaaggtttccgtaggtgaacctgcggaaggatcattgtcgaaacctgccccagcagaacgacccgagaacgcgtgataaccacacggggcgaggggcttcgcggcctttcgtccccaaacggtcgggggaaccccgtgccgcccgtctggccacaaaccattcg???????????????aagcgaccgtggcaa??cctcgtccgtaaaccgaaccccggcgcggaatgtgccaaggaactgaaaccaaagagcgtcgccggccgcctcggacacgatgtgcgtgccggcgtcgacgtcttgtatttatccaaaacgactctcggcaacggatatctcggctctcgcatcgatgaagaacgtagcgaaatgcgatacttggtgtgaattgcagaatcccgtgaatcatcgagtctttgaacgcaagttgcgcccgacgccattcggccgagggcacgtctgcctgggtgtcacgcaycgttgcccccaaacgcc?cccgcctcgc?????aaggggcgcgggatctcgtttggtgg?cggaagttggcctcccgtgggcctgtgctcgcggttagcctaaaaaggagtcctcggcgacgagcgccacgacaatcggtggttgattagacctcggtccccgtcgtgcgtgtctggtcgccacaaggtgtgactcgtcgaccctaacgcgtcgtacccacgtcgctcccaacgcgaccccaggtcaggcgggactacccgctgagtt	[ 2]
Gsy55	tatcatttagaggaaggagaagtcgtaacaaggtttccgtaggtgaacctgcggaaggatcattgtcgaaacctgccccagcagaacgacccgagaacgcgtgataaccacacggggcgaggggcttcgcggcctttcgtccccaaacggtygggggaaccccgtgccgcccgtctggccacaaaccattcg???????????????aagcgaccgtggcaa??cctcgtccgtaaaccgaaccccggcgcggaatgtgccaaggaactgaaaccaaagagcgtcgccggccgcctcggacacgatgtgcgtgccggcgtcgacgtcttgtatttatccaaaacgactctcggcaacggatatctcggctctcgcatcgatgaagaacgtagcgaaatgcgatacttggtgtgaattgcagaatcccgtgaatcatcgagtctttgaacgcaagttgcgcccgacgccattcggccgagggcacgtctgcctgggtgtcacgcaccgttgcccccaaacgcc?cccgcctcgc?????aaggggygcgggatctcgtttggtgg?cggaagttggcctcccgtgggcctgtgctcgcggttagcctaaaaaggagtcctcggcgacgagcgccacgacaatcggtggttgattagacctcggtccccgtcgtgcgtgtctggtcgccacaaggtgtgactcgtcgaccctaacgcgtcgtacccacgtcgctcccaacgcgaccccagstyaggcgggactacccgctgagtt	[ 2]
	;
end;

begin paup;
	set torder=left tcompress taxlabels=full outroot=monophyl
		autoclose maxtrees=1000 increase=auto autoinc=1000
		storetreewts storebrlens rootmethod=outgroup
		warnroot=no;
	pset opt=deltran collapse=minbrlen;
	dset dcollapse distance=hky85 missdist=ignore rates=equal
		pinvar=0;
	defaults nj bionj breakties=random;
	defaults upgma bionj breakties=random;
	defaults bootstrap grpfreq=no;
	defaults contree grpfreq=no;
	defaults hsearch addseq=random;
	defaults savedist triangle=both;
end;
