# Supplementary material for: General functions to transform associate data to host data, and their use in phylogenetic inference from sequences with intra-individual variability
Source: BMC Evol Biol. 2008 Mar 18;8:86. doi: 10.1186/1471-2148-8-86 (PMC2291458; doi:10.1186/1471-2148-8-86)
Supplement: Additional file 1 — Distance matrices and quality statistics. This contains all sequence alignments in NEXUS format, all intermediary generated associate distance or host character data (depending on the transformation formula used; see Fig. 1) and all final distance matrices obtained, together with their Delta values. A readme file that describes the contents of each file in the archive is included. [file 1471-2148-8-86-S1.zip › Goeker_Grimm_Supp_Mat_1/Fagus_g0_m2.v.dlt]

Filename:          Fagus_g0_m2.v.dst
Matrix_number:      1
Quartets_examined:  111930
Fraction_examined:  1.00000E+00
Sum_of_squares:     1.37989E-01
Maximum_distance:   3.08262E-02
Delta_value:        2.63354E-01
Epsilon_value:      2.66312E-01
Non_additivity:     1.28048E+00
Additivity:         7.90947E+00
Squared_R_Q_diff.:  7.44386E+00
Absolute_mean_Q:    7.95350E-04
Rescaled_mean_Q:    2.58011E-02
Q_per_sqrt_SS:      2.39653E+02
Absolute_mean_R:    5.91477E-03
Rescaled_mean_R:    1.91875E-01
R_per_sqrt_SS:      1.78222E+03

Taxon	QE	DV	EV	AMQ	RMQ	AMR	RMR
Gcr30	 10660	 2.77823E-01	 2.77823E-01	 6.77065E-04	 2.19640E-02	 5.17388E-03	 1.67840E-01
Gcr_2	 10660	 2.83878E-01	 2.83878E-01	 6.81063E-04	 2.20937E-02	 5.18244E-03	 1.68118E-01
Gen35	 10660	 1.95927E-01	 1.95927E-01	 1.12543E-03	 3.65088E-02	 1.01697E-02	 3.29903E-01
Gen_1	 10660	 2.18390E-01	 2.18390E-01	 1.11490E-03	 3.61674E-02	 1.02605E-02	 3.32849E-01
Gen_2	 10660	 1.78860E-01	 1.78860E-01	 9.56737E-04	 3.10365E-02	 1.01354E-02	 3.28792E-01
Gen_3	 10660	 2.20235E-01	 2.20235E-01	 1.15892E-03	 3.75952E-02	 1.02900E-02	 3.33807E-01
Gen_4	 10660	 2.14706E-01	 2.14706E-01	 1.20451E-03	 3.90742E-02	 1.04544E-02	 3.39140E-01
Ggr26	 10660	 2.15479E-01	 2.15479E-01	 8.52690E-04	 2.76612E-02	 7.75080E-03	 2.51435E-01
Ggr27	 10660	 2.01317E-01	 2.01317E-01	 7.27779E-04	 2.36091E-02	 7.51114E-03	 2.43661E-01
Ggr51	 10660	 1.91191E-01	 1.91191E-01	 6.70254E-04	 2.17430E-02	 7.13371E-03	 2.31417E-01
Ggr_2	 10660	 1.92534E-01	 1.92534E-01	 6.82041E-04	 2.21254E-02	 7.66001E-03	 2.48490E-01
Ggr_6	 10660	 2.02604E-01	 2.02604E-01	 7.34263E-04	 2.38194E-02	 6.47959E-03	 2.10198E-01
Gha_3	 10660	 2.68165E-01	 2.68165E-01	 7.87421E-04	 2.55439E-02	 4.99472E-03	 1.62029E-01
Gha_4	 10660	 3.04176E-01	 3.04176E-01	 1.43499E-03	 4.65510E-02	 6.18643E-03	 2.00687E-01
Gha_5	 10660	 3.56772E-01	 3.56772E-01	 1.14756E-03	 3.72266E-02	 5.04851E-03	 1.63773E-01
Gho16	 10660	 3.59484E-01	 3.59484E-01	 1.24545E-03	 4.04024E-02	 5.19463E-03	 1.68513E-01
Gho18	 10660	 3.19571E-01	 3.19571E-01	 1.13480E-03	 3.68129E-02	 4.87191E-03	 1.58045E-01
Gho19	 10660	 2.57791E-01	 2.57791E-01	 9.87919E-04	 3.20480E-02	 5.76752E-03	 1.87098E-01
Gja25	 10660	 2.05686E-01	 2.05686E-01	 1.07789E-03	 3.49667E-02	 1.01634E-02	 3.29701E-01
Gja_1	 10660	 1.88771E-01	 1.88771E-01	 1.01149E-03	 3.28126E-02	 9.74169E-03	 3.16020E-01
Glo47	 10660	 3.32532E-01	 3.43789E-01	 1.13634E-03	 3.68627E-02	 4.73999E-03	 1.53765E-01
Glo_1	 10660	 3.66838E-01	 3.66838E-01	 1.13833E-03	 3.69274E-02	 4.77524E-03	 1.54908E-01
Glo_2	 10660	 2.67340E-01	 2.67340E-01	 5.09271E-04	 1.65207E-02	 4.39686E-03	 1.42634E-01
Glo_3	 10660	 3.05872E-01	 3.05872E-01	 9.03704E-04	 2.93161E-02	 4.40859E-03	 1.43014E-01
Glu48	 10660	 2.73863E-01	 2.73863E-01	 5.84389E-04	 1.89575E-02	 4.48410E-03	 1.45464E-01
Glu_1	 10660	 3.43023E-01	 3.43023E-01	 1.05111E-03	 3.40981E-02	 4.52140E-03	 1.46674E-01
Gor13	 10660	 2.64612E-01	 2.64612E-01	 6.02043E-04	 1.95303E-02	 4.79286E-03	 1.55480E-01
Gor_4	 10660	 2.46785E-01	 2.58136E-01	 5.48965E-04	 1.78084E-02	 4.61448E-03	 1.49693E-01
Gor_6	 10660	 2.84617E-01	 2.84617E-01	 5.29467E-04	 1.71759E-02	 4.54663E-03	 1.47492E-01
Gsy16	 10660	 2.86826E-01	 2.98083E-01	 4.27932E-04	 1.38821E-02	 4.36012E-03	 1.41442E-01
Gsy20	 10660	 2.77189E-01	 2.77189E-01	 7.09090E-04	 2.30028E-02	 4.28093E-03	 1.38873E-01
Gsy28	 10660	 2.56296E-01	 2.67647E-01	 4.21127E-04	 1.36613E-02	 4.37806E-03	 1.42024E-01
Gsy29	 10660	 2.87883E-01	 2.99140E-01	 4.25077E-04	 1.37895E-02	 4.36313E-03	 1.41540E-01
Gsy31	 10660	 3.01042E-01	 3.01136E-01	 8.95857E-04	 2.90616E-02	 4.57476E-03	 1.48405E-01
Gsy32	 10660	 2.36157E-01	 2.36157E-01	 4.43262E-04	 1.43794E-02	 4.54937E-03	 1.47581E-01
Gsy43	 10660	 2.86826E-01	 2.98083E-01	 4.27932E-04	 1.38821E-02	 4.36012E-03	 1.41442E-01
Gsy46	 10660	 2.53303E-01	 2.64560E-01	 4.33567E-04	 1.40649E-02	 4.40541E-03	 1.42911E-01
Gsy47	 10660	 2.63281E-01	 2.74538E-01	 6.74138E-04	 2.18690E-02	 4.24601E-03	 1.37740E-01
Gsy48	 10660	 2.57796E-01	 2.57796E-01	 6.48247E-04	 2.10291E-02	 4.40352E-03	 1.42850E-01
Gsy49	 10660	 2.72453E-01	 2.83710E-01	 4.21343E-04	 1.36683E-02	 4.37199E-03	 1.41827E-01
Gsy54	 10660	 3.00921E-01	 3.12178E-01	 6.37661E-04	 2.06857E-02	 4.23683E-03	 1.37443E-01
Gsy55	 10660	 2.42259E-01	 2.53610E-01	 4.24475E-04	 1.37699E-02	 4.46540E-03	 1.44857E-01
