# Supplementary material for: General functions to transform associate data to host data, and their use in phylogenetic inference from sequences with intra-individual variability
Source: BMC Evol Biol. 2008 Mar 18;8:86. doi: 10.1186/1471-2148-8-86 (PMC2291458; doi:10.1186/1471-2148-8-86)
Supplement: Additional file 1 — Distance matrices and quality statistics. This contains all sequence alignments in NEXUS format, all intermediary generated associate distance or host character data (depending on the transformation formula used; see Fig. 1) and all final distance matrices obtained, together with their Delta values. A readme file that describes the contents of each file in the archive is included. [file 1471-2148-8-86-S1.zip › Goeker_Grimm_Supp_Mat_1/Fagus_g0_m2.v.dst]

42
Gcr30	0	0	0.0247114	0.0192224	0.017889	0.0287651	0.0245396	0.016282	0.0135314	0.012206	0.0149859	0.0148924	0.00537137	0.0175983	0.00676884	0.011026	0.00833765	0.00867546	0.0206971	0.0165358	0.00406589	0.0108465	0.00672339	0.0040449	0.00672292	0.00812293	0.00542967	0.00269944	0.00537064	0.0040223	0.00942617	0.00404396	0.0040277	0.00543706	0.00672281	0.0040223	0.00406035	0.00405494	0.00674155	0.00403854	0.00402769	0.00404396
Gcr_2	0	0	0.0247452	0.0192487	0.0179135	0.0288043	0.0245729	0.0163041	0.0135497	0.0122225	0.0150062	0.0149126	0.00537858	0.0176221	0.006778	0.0110411	0.00834922	0.00868799	0.0207256	0.0165585	0.0040714	0.0108612	0.00673243	0.00405036	0.00673195	0.00813392	0.00543704	0.00270308	0.00537785	0.00402769	0.00943884	0.00404941	0.0040331	0.00544445	0.00673183	0.00402769	0.00406585	0.00406042	0.00675063	0.00404398	0.0040331	0.00404941
Gen35	0.0247114	0.0247452	0	0.0189685	0.00268129	0.0289777	0.0214493	0.0261473	0.0233288	0.0220088	0.0248724	0.0247113	0.0233199	0.0233057	0.0220707	0.0281274	0.024124	0.0146561	0.0203592	0.00402754	0.0151498	0.0262281	0.0246909	0.0192376	0.0247118	0.0220404	0.0235458	0.0220875	0.0233065	0.0219061	0.0247345	0.0220264	0.021936	0.0208113	0.024711	0.0219061	0.0221173	0.0206969	0.0206119	0.0219964	0.0205377	0.0220263
Gen_1	0.0192224	0.0192487	0.0189685	0	0.0108403	0	0.0106898	0.0192381	0.0164453	0.0151085	0.017938	0.017826	0.0178403	0.0206218	0.0151643	0.0210714	0.0141327	0.0102736	0.00403939	0.0122442	0.0110346	0.0165017	0.0164566	0.0123712	0.0178262	0.0151435	0.0152333	0.0151704	0.0164339	0.0150459	0.0164449	0.0151286	0.0150665	0.0138581	0.0178259	0.0150459	0.0151911	0.0123881	0.0151171	0.0151079	0.0136806	0.0151285
Gen_2	0.017889	0.0179135	0.00268129	0.0108403	0	0.0206961	0.0093684	0.0179059	0.0151089	0.0137676	0.0165966	0.0164906	0.016502	0.0151083	0.0152125	0.0211465	0.0156242	0.00881548	0.0095058	0	0.00827178	0.0179629	0.0165021	0.00962996	0.0164908	0.0137939	0.0152758	0.0138201	0.0150965	0.0137065	0.0165047	0.0137819	0.0137252	0.0124995	0.0164905	0.0137065	0.013839	0.0124306	0.0137733	0.013763	0.0123373	0.0137819
Gen_3	0.0287651	0.0288043	0.0289777	0	0.0206961	0	0.0203975	0.028793	0.025978	0.0246678	0.0275339	0.0273576	0.0273732	0.0301741	0.0247407	0.0308262	0.0239649	0.0204986	0.0123387	0.0221671	0.0206394	0.0260614	0.0259906	0.0219366	0.0273582	0.0247069	0.0248608	0.0247587	0.0259546	0.024556	0.0245759	0.0246904	0.0245895	0.0234996	0.0273573	0.024556	0.0247918	0.0219662	0.0246779	0.0246569	0.023193	0.0246902
Gen_4	0.0245396	0.0245729	0.0214493	0.0106898	0.0093684	0.0203975	0	0.0245577	0.0217716	0.0204546	0.0232894	0.0231466	0.0231657	0.0259351	0.0205406	0.0279289	0.022507	0.0160209	0.00534258	0.00939354	0.016434	0.02464	0.023166	0.0163591	0.0231469	0.0191224	0.020617	0.0191578	0.0217579	0.0203733	0.0231616	0.0204845	0.020401	0.0164794	0.0231464	0.0203733	0.0205684	0.0191578	0.0204681	0.0204567	0.0190185	0.0204844
Ggr26	0.016282	0.0163041	0.0261473	0.0192381	0.0179059	0.028793	0.0245577	0	0.00268136	0.0026922	0.00134781	0.00943901	0.0149128	0.0204366	0.0163786	0.0222949	0.014	0.00724973	0.0207184	0.0179548	0.00955486	0.0191263	0.0149129	0.0108792	0.0121623	0.0136135	0.013688	0.0122616	0.0135314	0.0121622	0.0149194	0.0122282	0.0121786	0.0123397	0.0149045	0.0121622	0.0122781	0.0108939	0.0122227	0.0122117	0.0108115	0.0122281
Ggr27	0.0135314	0.0135497	0.0233288	0.0164453	0.0151089	0.025978	0.0217716	0.00268136	0	0	0.00134781	0.00672336	0.0121707	0.0176622	0.0136133	0.019453	0.0111678	0.00433641	0.0179051	0.0151502	0.00680567	0.0163481	0.0121707	0.00813736	0.0121622	0.0108643	0.0109235	0.00951231	0.0107968	0.00943538	0.0121727	0.00948648	0.0094481	0.00957106	0.012162	0.00943538	0.00952513	0.0081484	0.0094805	0.00947368	0.00808876	0.00948646
Ggr51	0.012206	0.0122225	0.0220088	0.0151085	0.0137676	0.0246678	0.0204546	0.0026922	0	0	0.00135145	0.00675063	0.0108406	0.0163424	0.0109145	0.0181057	0.0097959	0.00434268	0.0165677	0.0138053	0.00545853	0.0150212	0.0108407	0.00679653	0.0108349	0.0095252	0.00957729	0.00817056	0.00946757	0.00810435	0.0108464	0.00814833	0.0081153	0.00822308	0.0108347	0.00810435	0.00818159	0.00680577	0.00814511	0.00813732	0.00675411	0.00814831
Ggr_2	0.0149859	0.0150062	0.0248724	0.017938	0.0165966	0.0275339	0.0232894	0.00134781	0.00134781	0.00135145	0	0.00813401	0.0136134	0.0177588	0.0137067	0.0209884	0.0126524	0.00582451	0.0194166	0.0166422	0.00821184	0.0178323	0.0136135	0.00955816	0.0136051	0.0123038	0.0123544	0.0109445	0.0122281	0.0108554	0.0136178	0.0109145	0.0108701	0.0110136	0.0136048	0.0108554	0.0109593	0.0095712	0.0109087	0.0108997	0.0094994	0.0109145
Ggr_6	0.0148924	0.0149126	0.0247113	0.017826	0.0164906	0.0273576	0.0231466	0.00943901	0.00672336	0.00675063	0.00813401	0	0.0135327	0.0190287	0.0149847	0.020853	0.0125699	0.00723954	0.0192905	0.0165357	0.00817042	0.0177184	0.0135328	0.00949936	0.0135214	0.0122319	0.0122987	0.010879	0.0121541	0.010791	0.013531	0.0108494	0.0108055	0.0109443	0.0135212	0.010791	0.0108937	0.00951225	0.0108406	0.0108348	0.00944434	0.0108494
Gha_3	0.00537137	0.00537858	0.0233199	0.0178403	0.016502	0.0273732	0.0231657	0.0149128	0.0121707	0.0108406	0.0136134	0.0135327	0	0.0107819	0	0.0110289	0.00834103	0.00577473	0.0193016	0.0165472	0.00135327	0.00947715	0.00537501	0.00404877	0.00537137	0.00676318	0.00407074	0.0026969	0.00402318	0.00267883	0.00807154	0.00269326	0.00268243	0.0054334	0.00537133	0.00267883	0.00270418	0.00270054	0.0053895	0.00268964	0.00268243	0.00269326
Gha_4	0.0175983	0.0176221	0.0233057	0.0206218	0.0151083	0.0301741	0.0259351	0.0204366	0.0176622	0.0163424	0.0177588	0.0190287	0.0107819	0	0.010855	0.0236316	0.0182069	0.0130721	0.0221064	0.0151496	0.00406584	0.0204435	0.0162342	0.0108405	0.0162232	0.0163224	0.0150254	0.0135946	0.0148518	0.0134846	0.0162367	0.0135577	0.0135028	0.0136787	0.0162229	0.0134846	0.0136129	0.0122279	0.0135493	0.0135394	0.0135028	0.0135576
Gha_5	0.00676884	0.006778	0.0220707	0.0151643	0.0152125	0.0247407	0.0205406	0.0163786	0.0136133	0.0109145	0.0137067	0.0149847	0	0.010855	0	0.0111054	0.00838761	0.00579986	0.0166159	0.0152545	0.00136249	0.00679639	0.00541136	0.00406523	0.00540766	0.00679997	0.00409854	0.00271889	0.00405033	0.00269689	0.00812617	0.00271152	0.00270053	0.00547055	0.00540762	0.00269689	0.00272258	0.0027152	0.00542605	0.00270785	0.00270053	0.00271151
Gho16	0.011026	0.0110411	0.0281274	0.0210714	0.0211465	0.0308262	0.0279289	0.0222949	0.019453	0.0181057	0.0209884	0.020853	0.0110289	0.0236316	0.0111054	0	0.0142796	0.0116221	0.0225868	0.0212056	0.00974095	0.0138798	0.011029	0.00969048	0.0124222	0.0124938	0.00694757	0.00831435	0.00824574	0.00963381	0.0152079	0.00968703	0.00964706	0.00975787	0.0124219	0.00963381	0.00971381	0.00971411	0.0124594	0.00967374	0.00964705	0.00968699
Gho18	0.00833765	0.00834922	0.024124	0.0141327	0.0156242	0.0239649	0.022507	0.014	0.0111678	0.0097959	0.0126524	0.0125699	0.00834103	0.0182069	0.00838761	0.0142796	0	0.00577402	0.0156238	0.0156684	0.0056118	0.0111959	0.00974454	0.00558838	0.00974141	0.00838764	0.00843476	0.00558909	0.00833757	0.00693805	0.00975463	0.00697673	0.00694768	0.00562759	0.00974121	0.00693805	0.00700598	0.00419092	0.00697632	0.00696705	0.00555031	0.00697671
Gho19	0.00867546	0.00868799	0.0146561	0.0102736	0.00881548	0.0204986	0.0160209	0.00724973	0.00433641	0.00434268	0.00582451	0.00723954	0.00577473	0.0130721	0.00579986	0.0116221	0.00577402	0	0.0132677	0.0088543	0.00290324	0.0101809	0.00722257	0.00289487	0.00721873	0.00579564	0.00582941	0.00435626	0.00431864	0.00431864	0.00722855	0.00434363	0.00432486	0.00438068	0.00721863	0.00431864	0.00436256	0.00290327	0.0043427	0.00433737	0.00287941	0.00434363
Gja25	0.0206971	0.0207256	0.0203592	0.00403939	0.0095058	0.0123387	0.00534258	0.0207184	0.0179051	0.0165677	0.0194166	0.0192905	0.0193016	0.0221064	0.0166159	0.0225868	0.0156238	0.0132677	0	0.0122442	0.0124758	0.0179624	0.0192753	0.0138111	0.0192908	0.0165701	0.0180487	0.0166044	0.0178883	0.0164903	0.0193087	0.0165812	0.0165129	0.0152761	0.0192904	0.0164903	0.01665	0.01383	0.016573	0.0165585	0.015117	0.0165812
Gja_1	0.0165358	0.0165585	0.00402754	0.0122442	0	0.0221671	0.00939354	0.0179548	0.0151502	0.0138053	0.0166422	0.0165357	0.0165472	0.0151496	0.0152545	0.0212056	0.0156684	0.0088543	0.0122442	0	0.00829457	0.0180122	0.0165473	0.00965644	0.0165359	0.0138128	0.0152969	0.0138391	0.0151377	0.0137439	0.0165498	0.0138198	0.0137628	0.0124993	0.0165356	0.0137439	0.0138772	0.0124648	0.0138111	0.0138008	0.0123711	0.0138198
Glo47	0.00406589	0.0040714	0.0151498	0.0110346	0.00827178	0.0206394	0.016434	0.00955486	0.00680567	0.00545853	0.00821184	0.00817042	0.00135327	0.00406584	0.00136249	0.00974095	0.0056118	0.00290324	0.0124758	0.00829457	0	0.00682365	0.00270785	0	0.00270674	0.00408898	0.00136754	0	0.00135144	0	0.00406584	0	0	0.00136995	0.00270672	0	0	0	0.00135694	0	0	0
Glo_1	0.0108465	0.0108612	0.0262281	0.0165017	0.0179629	0.0260614	0.02464	0.0191263	0.0163481	0.0150212	0.0178323	0.0177184	0.00947715	0.0204435	0.00679639	0.0138798	0.0111959	0.0101809	0.0179624	0.0180122	0.00682365	0	0.00947723	0.00678728	0.00947716	0.00678721	0.00820053	0.00680513	0.00811153	0.00675002	0.0122028	0.00678659	0.00675913	0.00821179	0.00947693	0.00675002	0.00681425	0.00543632	0.00950303	0.00677747	0.00675912	0.00678657
Glo_2	0.00672339	0.00673243	0.0246909	0.0164566	0.0165021	0.0259906	0.023166	0.0149129	0.0121707	0.0108407	0.0136135	0.0135328	0.00537501	0.0162342	0.00541136	0.011029	0.00974454	0.00722257	0.0192753	0.0165473	0.00270785	0.00947723	0	0.00404878	0.00537139	0.0067632	0.00406522	0.00270054	0.00402319	0.00267884	0.00807157	0.00269326	0.00268243	0.0054408	0.00537135	0.00267884	0.00270418	0.00270054	0.00538951	0.00268964	0.00268243	0.00269326
Glo_3	0.0040449	0.00405036	0.0192376	0.0123712	0.00962996	0.0219366	0.0163591	0.0108792	0.00813736	0.00679653	0.00955816	0.00949936	0.00404877	0.0108405	0.00406523	0.00969048	0.00558838	0.00289487	0.0138111	0.00965644	0	0.00678728	0.00404878	0	0.00404491	0.00542606	0.00272675	0.00135642	0.00269327	0.00134547	0.00404943	0.00135274	0.00134728	0.00136249	0.00404489	0.00134547	0.00135826	0	0.00135145	0.00135092	0.00134728	0.00135274
Glu48	0.00672292	0.00673195	0.0247118	0.0178262	0.0164908	0.0273582	0.0231469	0.0121623	0.0121622	0.0108349	0.0136051	0.0135214	0.00537137	0.0162232	0.00540766	0.0124222	0.00974141	0.00721873	0.0192908	0.0165359	0.00270674	0.00947716	0.00537139	0.00404491	0	0.00540036	0.00406682	0.00269944	0.0040223	0.00267776	0.00806833	0.00269216	0.00268134	0.00543706	0.00537064	0.00267776	0.00270306	0.00269945	0.00538587	0.00268855	0.00268134	0.00269216
Glu_1	0.00812293	0.00813392	0.0220404	0.0151435	0.0137939	0.0247069	0.0191224	0.0136135	0.0108643	0.0095252	0.0123038	0.0122319	0.00676318	0.0163224	0.00679997	0.0124938	0.00838764	0.00579564	0.0165701	0.0138128	0.00408898	0.00678721	0.0067632	0.00542606	0.00540036	0	0.00545563	0.00406682	0.00540034	0.00404488	0.00948025	0.0040668	0.00405034	0.00682782	0.00675964	0.00404488	0.0040834	0.00407235	0.00678157	0.00406131	0.00269689	0.0040668
Gor13	0.00542967	0.00543704	0.0235458	0.0152333	0.0152758	0.0248608	0.020617	0.013688	0.0109235	0.00957729	0.0123544	0.0122987	0.00407074	0.0150254	0.00409854	0.00694757	0.00843476	0.00582941	0.0180487	0.0152969	0.00136754	0.00820053	0.00406522	0.00272675	0.00406682	0.00545563	0	0	0.00135274	0.00135274	0.00679071	0.0013601	0.00135458	0.00411541	0.00270785	0.00135274	0.00136568	0.00136196	0.00408182	0.00135641	0.00135458	0.00135826
Gor_4	0.00269944	0.00270308	0.0220875	0.0151704	0.0138201	0.0247587	0.0191578	0.0122616	0.00951231	0.00817056	0.0109445	0.010879	0.0026969	0.0135946	0.00271889	0.00831435	0.00558909	0.00435626	0.0166044	0.0138391	0	0.00680513	0.00270054	0.00135642	0.00269944	0.00406682	0	0	0.0013478	0	0.00540764	0	0	0.0027263	0.00269942	0	0	0	0.00270785	0	0	0
Gor_6	0.00537064	0.00537785	0.0233065	0.0164339	0.0150965	0.0259546	0.0217579	0.0135314	0.0107968	0.00946757	0.0122281	0.0121541	0.00402318	0.0148518	0.00405033	0.00824574	0.00833757	0.00431864	0.0178883	0.0151377	0.00135144	0.00811153	0.00402319	0.00269327	0.0040223	0.00540034	0.00135274	0.0013478	0	0.00133699	0.00671426	0.00134417	0.00133878	0.00407232	0.00402226	0.00133699	0.00134961	0.0013478	0.00403402	0.00134237	0.00133878	0.00134417
Gsy16	0.0040223	0.00402769	0.0219061	0.0150459	0.0137065	0.024556	0.0203733	0.0121622	0.00943538	0.00810435	0.0108554	0.010791	0.00267883	0.0134846	0.00269689	0.00963381	0.00693805	0.00431864	0.0164903	0.0137439	0	0.00675002	0.00267884	0.00134547	0.00267776	0.00404488	0.00135274	0	0.00133699	0	0.00536413	0	0	0.00271152	0.00267774	0	0	0	0.00268603	0	0	0
Gsy20	0.00942617	0.00943884	0.0247345	0.0164449	0.0165047	0.0245759	0.0231616	0.0149194	0.0121727	0.0108464	0.0136178	0.013531	0.00807154	0.0162367	0.00812617	0.0152079	0.00975463	0.00722855	0.0193087	0.0165498	0.00406584	0.0122028	0.00807157	0.00404943	0.00806833	0.00948025	0.00679071	0.00540764	0.00671426	0.00536413	0	0.00539304	0.00537133	0.00544361	0.00806822	0.00536413	0.00541491	0.00405489	0.00539235	0.0053858	0.00537133	0.00539303
Gsy28	0.00404396	0.00404941	0.0220264	0.0151286	0.0137819	0.0246904	0.0204845	0.0122282	0.00948648	0.00814833	0.0109145	0.0108494	0.00269326	0.0135577	0.00271152	0.00968703	0.00697673	0.00434363	0.0165812	0.0138198	0	0.00678659	0.00269326	0.00135274	0.00269216	0.0040668	0.0013601	0	0.00134417	0	0.00539304	0	0	0.0027263	0.00269214	0	0	0	0.00270054	0	0	0
Gsy29	0.0040277	0.0040331	0.021936	0.0150665	0.0137252	0.0245895	0.020401	0.0121786	0.0094481	0.0081153	0.0108701	0.0108055	0.00268243	0.0135028	0.00270053	0.00964706	0.00694768	0.00432486	0.0165129	0.0137628	0	0.00675913	0.00268243	0.00134728	0.00268134	0.00405034	0.00135458	0	0.00133878	0	0.00537133	0	0	0.0027152	0.00268132	0	0	0	0.00268965	0	0	0
Gsy31	0.00543706	0.00544445	0.0208113	0.0138581	0.0124995	0.0234996	0.0164794	0.0123397	0.00957106	0.00822308	0.0110136	0.0109443	0.0054334	0.0136787	0.00547055	0.00975787	0.00562759	0.00438068	0.0152761	0.0124993	0.00136995	0.00821179	0.0054408	0.00136249	0.00543706	0.00682782	0.00411541	0.0027263	0.00407232	0.00271152	0.00544361	0.0027263	0.0027152	0	0.00543701	0.00271152	0.00273749	0.00136621	0	0.00272259	0.0027152	0.0027263
Gsy32	0.00672281	0.00673183	0.024711	0.0178259	0.0164905	0.0273573	0.0231464	0.0149045	0.012162	0.0108347	0.0136048	0.0135212	0.00537133	0.0162229	0.00540762	0.0124219	0.00974121	0.00721863	0.0192904	0.0165356	0.00270672	0.00947693	0.00537135	0.00404489	0.00537064	0.00675964	0.00270785	0.00269942	0.00402226	0.00267774	0.00806822	0.00269214	0.00268132	0.00543701	0	0.00267774	0.00270304	0.00269943	0.00538583	0.00268854	0.00268132	0.00134417
Gsy43	0.0040223	0.00402769	0.0219061	0.0150459	0.0137065	0.024556	0.0203733	0.0121622	0.00943538	0.00810435	0.0108554	0.010791	0.00267883	0.0134846	0.00269689	0.00963381	0.00693805	0.00431864	0.0164903	0.0137439	0	0.00675002	0.00267884	0.00134547	0.00267776	0.00404488	0.00135274	0	0.00133699	0	0.00536413	0	0	0.00271152	0.00267774	0	0	0	0.00268603	0	0	0
Gsy46	0.00406035	0.00406585	0.0221173	0.0151911	0.013839	0.0247918	0.0205684	0.0122781	0.00952513	0.00818159	0.0109593	0.0108937	0.00270418	0.0136129	0.00272258	0.00971381	0.00700598	0.00436256	0.01665	0.0138772	0	0.00681425	0.00270418	0.00135826	0.00270306	0.0040834	0.00136568	0	0.00134961	0	0.00541491	0	0	0.00273749	0.00270304	0	0	0	0.00271152	0	0	0
Gsy47	0.00405494	0.00406042	0.0206969	0.0123881	0.0124306	0.0219662	0.0191578	0.0108939	0.0081484	0.00680577	0.0095712	0.00951225	0.00270054	0.0122279	0.0027152	0.00971411	0.00419092	0.00290327	0.01383	0.0124648	0	0.00543632	0.00270054	0	0.00269945	0.00407235	0.00136196	0	0.0013478	0	0.00405489	0	0	0.00136621	0.00269943	0	0	0	0.00135328	0	0	0
Gsy48	0.00674155	0.00675063	0.0206119	0.0151171	0.0137733	0.0246779	0.0204681	0.0122227	0.0094805	0.00814511	0.0109087	0.0108406	0.0053895	0.0135493	0.00542605	0.0124594	0.00697632	0.0043427	0.016573	0.0138111	0.00135694	0.00950303	0.00538951	0.00135145	0.00538587	0.00678157	0.00408182	0.00270785	0.00403402	0.00268603	0.00539235	0.00270054	0.00268965	0	0.00538583	0.00268603	0.00271152	0.00135328	0	0.0026969	0.00268964	0.00270054
Gsy49	0.00403854	0.00404398	0.0219964	0.0151079	0.013763	0.0246569	0.0204567	0.0122117	0.00947368	0.00813732	0.0108997	0.0108348	0.00268964	0.0135394	0.00270785	0.00967374	0.00696705	0.00433737	0.0165585	0.0138008	0	0.00677747	0.00268964	0.00135092	0.00268855	0.00406131	0.00135641	0	0.00134237	0	0.0053858	0	0	0.00272259	0.00268854	0	0	0	0.0026969	0	0	0
Gsy54	0.00402769	0.0040331	0.0205377	0.0136806	0.0123373	0.023193	0.0190185	0.0108115	0.00808876	0.00675411	0.0094994	0.00944434	0.00268243	0.0135028	0.00270053	0.00964705	0.00555031	0.00287941	0.015117	0.0123711	0	0.00675912	0.00268243	0.00134728	0.00268134	0.00269689	0.00135458	0	0.00133878	0	0.00537133	0	0	0.0027152	0.00268132	0	0	0	0.00268964	0	0	0
Gsy55	0.00404396	0.00404941	0.0220263	0.0151285	0.0137819	0.0246902	0.0204844	0.0122281	0.00948646	0.00814831	0.0109145	0.0108494	0.00269326	0.0135576	0.00271151	0.00968699	0.00697671	0.00434363	0.0165812	0.0138198	0	0.00678657	0.00269326	0.00135274	0.00269216	0.0040668	0.00135826	0	0.00134417	0	0.00539303	0	0	0.0027263	0.00134417	0	0	0	0.00270054	0	0	0
