# Supplementary material for: General functions to transform associate data to host data, and their use in phylogenetic inference from sequences with intra-individual variability
Source: BMC Evol Biol. 2008 Mar 18;8:86. doi: 10.1186/1471-2148-8-86 (PMC2291458; doi:10.1186/1471-2148-8-86)
Supplement: Additional file 1 — Distance matrices and quality statistics. This contains all sequence alignments in NEXUS format, all intermediary generated associate distance or host character data (depending on the transformation formula used; see Fig. 1) and all final distance matrices obtained, together with their Delta values. A readme file that describes the contents of each file in the archive is included. [file 1471-2148-8-86-S1.zip › Goeker_Grimm_Supp_Mat_1/Fagus_g0_m3.c.dlt]

Filename:          Fagus_g0_m3.c.dst
Matrix_number:      1
Quartets_examined:  20475
Fraction_examined:  1.00000E+00
Sum_of_squares:     1.53304E-02
Maximum_distance:   2.05485E-02
Delta_value:        3.46147E-01
Epsilon_value:      3.65585E-01
Non_additivity:     2.30932E+00
Additivity:         7.99406E+00
Squared_R_Q_diff.:  6.90837E+00
Absolute_mean_Q:    1.36653E-03
Rescaled_mean_Q:    6.65029E-02
Q_per_sqrt_SS:      2.25979E+02
Absolute_mean_R:    5.52954E-03
Rescaled_mean_R:    2.69097E-01
R_per_sqrt_SS:      9.14401E+02

Taxon	QE	DV	EV	AMQ	RMQ	AMR	RMR
Gcr30	 2925	 3.54668E-01	 4.01847E-01	 1.11184E-03	 5.41082E-02	 4.56585E-03	 2.22199E-01
Gcr_2	 2925	 3.71818E-01	 3.83784E-01	 1.24164E-03	 6.04248E-02	 4.95484E-03	 2.41129E-01
Gen35	 2925	 2.68977E-01	 2.70345E-01	 1.38419E-03	 6.73621E-02	 8.17766E-03	 3.97969E-01
Gen_1	 2925	 3.09487E-01	 3.09487E-01	 1.37432E-03	 6.68817E-02	 5.57449E-03	 2.71284E-01
Gen_2	 2925	 3.07284E-01	 3.09677E-01	 1.42684E-03	 6.94375E-02	 6.08071E-03	 2.95920E-01
Gen_3	 2925	 2.95530E-01	 2.96898E-01	 1.32421E-03	 6.44431E-02	 6.38385E-03	 3.10672E-01
Gen_4	 2925	 3.10053E-01	 3.12447E-01	 1.43062E-03	 6.96218E-02	 6.33418E-03	 3.08255E-01
Ggr26	 2925	 3.09172E-01	 3.09172E-01	 1.32347E-03	 6.44074E-02	 7.12100E-03	 3.46546E-01
Ggr27	 2925	 2.98748E-01	 2.98748E-01	 1.30253E-03	 6.33882E-02	 6.03735E-03	 2.93810E-01
Ggr51	 2925	 3.07462E-01	 3.07462E-01	 1.20177E-03	 5.84843E-02	 6.30874E-03	 3.07017E-01
Ggr_6	 2925	 2.98708E-01	 2.98708E-01	 1.30589E-03	 6.35515E-02	 6.04914E-03	 2.94383E-01
Gha_3	 2925	 4.23627E-01	 4.73200E-01	 1.45631E-03	 7.08719E-02	 4.28363E-03	 2.08465E-01
Gha_4	 2925	 3.62348E-01	 3.62348E-01	 2.27778E-03	 1.10849E-01	 7.15832E-03	 3.48362E-01
Gha_5	 2925	 4.26069E-01	 4.75641E-01	 1.79340E-03	 8.72763E-02	 4.95063E-03	 2.40924E-01
Gho16	 2925	 3.11216E-01	 3.60789E-01	 1.15383E-03	 5.61516E-02	 5.16697E-03	 2.51453E-01
Gja25	 2925	 3.11359E-01	 3.13753E-01	 1.67765E-03	 8.16435E-02	 7.90921E-03	 3.84905E-01
Gja_1	 2925	 2.88057E-01	 2.90450E-01	 1.30029E-03	 6.32791E-02	 6.44907E-03	 3.13846E-01
Glo47	 2925	 4.44498E-01	 4.94070E-01	 1.74064E-03	 8.47088E-02	 4.56549E-03	 2.22181E-01
Glo_1	 2925	 4.15990E-01	 4.22827E-01	 1.33144E-03	 6.47951E-02	 4.41481E-03	 2.14848E-01
Glo_2	 2925	 3.35782E-01	 3.35782E-01	 1.19264E-03	 5.80403E-02	 5.24366E-03	 2.55184E-01
Glo_3	 2925	 3.98862E-01	 4.44332E-01	 1.46301E-03	 7.11977E-02	 4.34784E-03	 2.11589E-01
Glu48	 2925	 3.16674E-01	 3.62828E-01	 1.29850E-03	 6.31918E-02	 5.61926E-03	 2.73463E-01
Glu_1	 2925	 4.22151E-01	 4.23518E-01	 1.36769E-03	 6.65593E-02	 4.16117E-03	 2.02505E-01
Gor_6	 2925	 3.77573E-01	 4.19624E-01	 1.19836E-03	 5.83188E-02	 4.27461E-03	 2.08026E-01
Gsy16	 2925	 3.82278E-01	 4.32877E-01	 1.17795E-03	 5.73253E-02	 4.23260E-03	 2.05981E-01
Gsy20	 2925	 3.76117E-01	 3.76117E-01	 1.06878E-03	 5.20126E-02	 4.32215E-03	 2.10339E-01
Gsy32	 2925	 3.30287E-01	 3.71312E-01	 1.24511E-03	 6.05936E-02	 5.41069E-03	 2.63313E-01
Gsy43	 2925	 3.37312E-01	 3.78338E-01	 1.09243E-03	 5.31633E-02	 4.72876E-03	 2.30127E-01
