# Supplementary material for: General functions to transform associate data to host data, and their use in phylogenetic inference from sequences with intra-individual variability
Source: BMC Evol Biol. 2008 Mar 18;8:86. doi: 10.1186/1471-2148-8-86 (PMC2291458; doi:10.1186/1471-2148-8-86)
Supplement: Additional file 1 — Distance matrices and quality statistics. This contains all sequence alignments in NEXUS format, all intermediary generated associate distance or host character data (depending on the transformation formula used; see Fig. 1) and all final distance matrices obtained, together with their Delta values. A readme file that describes the contents of each file in the archive is included. [file 1471-2148-8-86-S1.zip › Goeker_Grimm_Supp_Mat_1/Fagus_g0_m3.c.dst]

28
Gcr30	0	0	0.0113475	0.00433093	0.00433717	0.00566006	0.00433093	0.00962385	0.00276399	0.00551957	0.00278755	0	0.012362	0	0	0.00849408	0.00571663	0	0.00137561	0.00137696	0	0	0	0	0	0.00408801	0	0
Gcr_2	0	0	0.0128559	0.00581628	0.00581626	0.00711533	0.00580785	0.0110593	0.00416854	0.00693778	0.00420186	0	0.012413	0	0	0.00996562	0.00718682	0	0.00276662	0.00138458	0.00139869	0	0.00138705	0.00139091	0	0.00548084	0.0013756	0.0013813
Gen35	0.0113475	0.0128559	0	0.00284252	0	0.00568411	0	0.0183861	0.00993781	0.0141968	0.0100012	0.00856692	0.0140962	0.00718059	0.0115879	0	0	0.0072013	0.00993023	0.0127697	0.00856693	0.0127929	0.00858624	0.00999424	0.00988811	0.015469	0.0127204	0.0113475
Gen_1	0.00433093	0.00581628	0.00284252	0	0.00141852	0	0.00141852	0.0115173	0.00288639	0.00722765	0.00291291	0.00145781	0.00717559	0	0.0044315	0.00141052	0.00142053	0	0.00288767	0.00577803	0.00145358	0.00578705	0.0014551	0.00290732	0.00287521	0.00714576	0.00574547	0.00431225
Gen_2	0.00433717	0.00581626	0	0.00141852	0	0	0	0.0115172	0.00288638	0.0072276	0.00290867	0.00145146	0.0057319	0	0.00441845	0	0	0	0.00288766	0.00577803	0.00145146	0.00578703	0.0014551	0.00290309	0.00287521	0.00714573	0.00574546	0.00431845
Gen_3	0.00566006	0.00711533	0.00568411	0	0	0	0	0.0126664	0.00423222	0.00847795	0.00426933	0.00428655	0.0112419	0.00287389	0.0072223	0	0	0.00287803	0.00565206	0.00848916	0.00285344	0.00849418	0.00284253	0.00426826	0.00422126	0.00979503	0.00843442	0.00705517
Gen_4	0.00433093	0.00580785	0	0.00141852	0	0	0	0.0114842	0.00287808	0.00720682	0.00290444	0.0029031	0.00859893	0.00146206	0.00588933	0	0	0.00146421	0.00432468	0.00719845	0.00145147	0.00721171	0.00145087	0.00290311	0.00287108	0.00856292	0.00717032	0.00574123
Ggr26	0.00962385	0.0110593	0.0183861	0.0115173	0.0115172	0.0126664	0.0114842	0	0	0.00135695	0	0.00975478	0.0205485	0.00980891	0.0126406	0.0154854	0.0128287	0.00841908	0.0124081	0.0123715	0.00694765	0.0109745	0.00969032	0.00830293	0.00958428	0.0149601	0.0123117	0.0109835
Ggr27	0.00276399	0.00416854	0.00993781	0.00288639	0.00288638	0.00423222	0.00287808	0	0	0	0	0.00279373	0.0137677	0.00422026	0.00564035	0.00706522	0.00428662	0.00281728	0.00415128	0.00690056	0.00139481	0.00551586	0.00277935	0.00139093	0.0027488	0.00820076	0.00550067	0.00413979
Ggr51	0.00551957	0.00693778	0.0141968	0.00722765	0.0072276	0.00847795	0.00720682	0.00135695	0	0	0	0.005596	0.0164992	0.00563521	0.00845852	0.0113054	0.00858706	0.00564318	0.00830283	0.00966992	0.00419085	0.00827187	0.00555787	0.00415602	0.0054968	0.0109203	0.00823771	0.00689004
Ggr_6	0.00278755	0.00420186	0.0100012	0.00291291	0.00290867	0.00426933	0.00290444	0	0	0	0	0.00281455	0.0138684	0.00425116	0.00567965	0.00711935	0.00432471	0.0028385	0.0041843	0.00695848	0.001406	0.00556118	0.00280318	0.00140206	0.0027721	0.00826043	0.00554575	0.00417265
Gha_3	0	0	0.00856692	0.00145781	0.00145146	0.00428655	0.0029031	0.00975478	0.00279373	0.005596	0.00281455	0	0.00554167	0	0	0.005733	0.0028822	0	0	0.00139036	0	0	0.00139869	0	0	0.00413879	0	0
Gha_4	0.012362	0.012413	0.0140962	0.00717559	0.0057319	0.0112419	0.00859893	0.0205485	0.0137677	0.0164992	0.0138684	0.00554167	0	0	0.0140138	0.0168984	0.00852575	0.00278585	0.0137542	0.015108	0.00415023	0.0137063	0.0110499	0.011059	0.0123112	0.0162806	0.01365	0.0109529
Gha_5	0	0	0.00718059	0	0	0.00287389	0.00146206	0.00980891	0.00422026	0.00563521	0.00425116	0	0	0	0	0.00431842	0.00144935	0	0	0.00140009	0	0	0.00140854	0	0	0.00416743	0	0
Gho16	0	0	0.0115879	0.0044315	0.00441845	0.0072223	0.00588933	0.0126406	0.00564035	0.00845852	0.00567965	0	0.0140138	0	0	0.0101169	0.00585486	0	0	0.0014001	0	0	0.00141653	0	0	0.00555794	0	0
Gja25	0.00849408	0.00996562	0	0.00141052	0	0	0	0.0154854	0.00706522	0.0113054	0.00711935	0.005733	0.0168984	0.00431842	0.0101169	0	0	0.00433089	0.00707903	0.0113093	0.00572484	0.0113154	0.0056883	0.00710523	0.00563223	0.0125978	0.0112675	0.00986744
Gja_1	0.00571663	0.00718682	0	0.00142053	0	0	0	0.0128287	0.00428662	0.00858706	0.00432471	0.0028822	0.00852575	0.00144935	0.00585486	0	0	0.00145146	0.00428761	0.00715725	0.00288221	0.00716013	0.00287936	0.0043298	0.00426324	0.00991976	0.0071193	0.00570035
Glo47	0	0	0.0072013	0	0	0.00287803	0.00146421	0.00841908	0.00281728	0.00564318	0.0028385	0	0.00278585	0	0	0.00433089	0.00145146	0	0	0	0	0	0.00140655	0	0	0.00417324	0	0
Glo_1	0.00137561	0.00276662	0.00993023	0.00288767	0.00288766	0.00565206	0.00432468	0.0124081	0.00415128	0.00830283	0.0041843	0	0.0137542	0	0	0.00707903	0.00428761	0	0	0.00137886	0	0.00137751	0.00138322	0.00138899	0	0.00545857	0.00137183	0.00137561
Glo_2	0.00137696	0.00138458	0.0127697	0.00577803	0.00577803	0.00848916	0.00719845	0.0123715	0.00690056	0.00966992	0.00695848	0.00139036	0.015108	0.00140009	0.0014001	0.0113093	0.00715725	0	0.00137886	0	0.0013923	0	0.00138513	0.00138459	0.00136942	0.00680924	0.00136942	0.00137318
Glo_3	0	0.00139869	0.00856693	0.00145358	0.00145146	0.00285344	0.00145147	0.00694765	0.00139481	0.00419085	0.001406	0	0.00415023	0	0	0.00572484	0.00288221	0	0	0.0013923	0	0	0	0	0	0.0041388	0	0
Glu48	0	0	0.0127929	0.00578705	0.00578703	0.00849418	0.00721171	0.0109745	0.00551586	0.00827187	0.00556118	0	0.0137063	0	0	0.0113154	0.00716013	0	0.00137751	0	0	0	0.00138322	0	0	0.00543703	0	0
Glu_1	0	0.00138705	0.00858624	0.0014551	0.0014551	0.00284253	0.00145087	0.00969032	0.00277935	0.00555787	0.00280318	0.00139869	0.0110499	0.00140854	0.00141653	0.0056883	0.00287936	0.00140655	0.00138322	0.00138513	0	0.00138322	0	0	0	0.00549593	0.0013794	0.00138321
Gor_6	0	0.00139091	0.00999424	0.00290732	0.00290309	0.00426826	0.00290311	0.00830293	0.00139093	0.00415602	0.00140206	0	0.011059	0	0	0.00710523	0.0043298	0	0.00138899	0.00138459	0	0	0	0	0	0.00411607	0	0
Gsy16	0	0	0.00988811	0.00287521	0.00287521	0.00422126	0.00287108	0.00958428	0.0027488	0.0054968	0.0027721	0	0.0123112	0	0	0.00563223	0.00426324	0	0	0.00136942	0	0	0	0	0	0.00407135	0	0
Gsy20	0.00408801	0.00548084	0.015469	0.00714576	0.00714573	0.00979503	0.00856292	0.0149601	0.00820076	0.0109203	0.00826043	0.00413879	0.0162806	0.00416743	0.00555794	0.0125978	0.00991976	0.00417324	0.00545857	0.00680924	0.0041388	0.00543703	0.00549593	0.00411607	0.00407135	0	0.00541491	0.00407689
Gsy32	0	0.0013756	0.0127204	0.00574547	0.00574546	0.00843442	0.00717032	0.0123117	0.00550067	0.00823771	0.00554575	0	0.01365	0	0	0.0112675	0.0071193	0	0.00137183	0.00136942	0	0	0.0013794	0	0	0.00541491	0	0
Gsy43	0	0.0013813	0.0113475	0.00431225	0.00431845	0.00705517	0.00574123	0.0109835	0.00413979	0.00689004	0.00417265	0	0.0109529	0	0	0.00986744	0.00570035	0	0.00137561	0.00137318	0	0	0.00138321	0	0	0.00407689	0	0
