# Supplementary material for: General functions to transform associate data to host data, and their use in phylogenetic inference from sequences with intra-individual variability
Source: BMC Evol Biol. 2008 Mar 18;8:86. doi: 10.1186/1471-2148-8-86 (PMC2291458; doi:10.1186/1471-2148-8-86)
Supplement: Additional file 1 — Distance matrices and quality statistics. This contains all sequence alignments in NEXUS format, all intermediary generated associate distance or host character data (depending on the transformation formula used; see Fig. 1) and all final distance matrices obtained, together with their Delta values. A readme file that describes the contents of each file in the archive is included. [file 1471-2148-8-86-S1.zip › Goeker_Grimm_Supp_Mat_1/Fagus_g0_m3.e.dlt]

Filename:          Fagus_g0_m3.e.dst
Matrix_number:      1
Quartets_examined:  20475
Fraction_examined:  1.00000E+00
Sum_of_squares:     3.37378E+00
Maximum_distance:   1.40644E-01
Delta_value:        3.29256E-01
Epsilon_value:      3.29256E-01
Non_additivity:     4.31063E-01
Additivity:         2.23316E+00
Squared_R_Q_diff.:  2.01762E+00
Absolute_mean_Q:    4.17516E-03
Rescaled_mean_Q:    2.96860E-02
Q_per_sqrt_SS:      4.65413E+01
Absolute_mean_R:    2.12538E-02
Rescaled_mean_R:    1.51118E-01
R_per_sqrt_SS:      2.36920E+02

Taxon	QE	DV	EV	AMQ	RMQ	AMR	RMR
Gcr30	 2925	 3.44902E-01	 3.44902E-01	 3.59600E-03	 2.55681E-02	 1.73977E-02	 1.23700E-01
Gcr_2	 2925	 3.26106E-01	 3.26106E-01	 3.68938E-03	 2.62321E-02	 1.78801E-02	 1.27130E-01
Gen35	 2925	 2.92749E-01	 2.92749E-01	 5.48036E-03	 3.89662E-02	 2.86499E-02	 2.03705E-01
Gen_1	 2925	 2.71608E-01	 2.71608E-01	 4.45592E-03	 3.16823E-02	 3.16936E-02	 2.25346E-01
Gen_2	 2925	 2.53388E-01	 2.53388E-01	 4.62286E-03	 3.28692E-02	 3.64553E-02	 2.59202E-01
Gen_3	 2925	 2.89959E-01	 2.89959E-01	 4.55262E-03	 3.23698E-02	 2.78862E-02	 1.98275E-01
Gen_4	 2925	 2.45973E-01	 2.45973E-01	 4.40207E-03	 3.12994E-02	 3.55915E-02	 2.53061E-01
Ggr26	 2925	 2.95588E-01	 2.95588E-01	 3.56883E-03	 2.53749E-02	 2.00897E-02	 1.42841E-01
Ggr27	 2925	 3.48905E-01	 3.48905E-01	 3.93738E-03	 2.79954E-02	 1.81532E-02	 1.29072E-01
Ggr51	 2925	 3.20923E-01	 3.20923E-01	 3.72670E-03	 2.64974E-02	 1.88499E-02	 1.34025E-01
Ggr_6	 2925	 3.39739E-01	 3.39739E-01	 3.68958E-03	 2.62335E-02	 1.73881E-02	 1.23632E-01
Gha_3	 2925	 3.25469E-01	 3.25469E-01	 4.76138E-03	 3.38541E-02	 2.12347E-02	 1.50982E-01
Gha_4	 2925	 2.93494E-01	 2.93494E-01	 3.63682E-03	 2.58583E-02	 2.10864E-02	 1.49927E-01
Gha_5	 2925	 2.88423E-01	 2.88423E-01	 4.01112E-03	 2.85197E-02	 2.15253E-02	 1.53048E-01
Gho16	 2925	 3.75095E-01	 3.75095E-01	 4.13743E-03	 2.94177E-02	 1.66581E-02	 1.18441E-01
Gja25	 2925	 3.05103E-01	 3.05103E-01	 5.23577E-03	 3.72271E-02	 2.30416E-02	 1.63829E-01
Gja_1	 2925	 2.77624E-01	 2.77624E-01	 4.53160E-03	 3.22203E-02	 2.93388E-02	 2.08604E-01
Glo47	 2925	 3.49111E-01	 3.49111E-01	 4.66997E-03	 3.32042E-02	 1.93609E-02	 1.37659E-01
Glo_1	 2925	 3.77347E-01	 3.77347E-01	 3.90314E-03	 2.77519E-02	 1.65142E-02	 1.17418E-01
Glo_2	 2925	 3.56762E-01	 3.56762E-01	 3.69653E-03	 2.62829E-02	 1.65266E-02	 1.17507E-01
Glo_3	 2925	 3.27131E-01	 3.27131E-01	 4.14457E-03	 2.94685E-02	 1.88823E-02	 1.34256E-01
Glu48	 2925	 3.78237E-01	 3.78237E-01	 3.86330E-03	 2.74686E-02	 1.61713E-02	 1.14980E-01
Glu_1	 2925	 3.88048E-01	 3.88048E-01	 4.05905E-03	 2.88605E-02	 1.68799E-02	 1.20019E-01
Gor_6	 2925	 3.98306E-01	 3.98306E-01	 3.98395E-03	 2.83265E-02	 1.59258E-02	 1.13235E-01
Gsy16	 2925	 3.90563E-01	 3.90563E-01	 4.25028E-03	 3.02201E-02	 1.72634E-02	 1.22745E-01
Gsy20	 2925	 3.01341E-01	 3.01341E-01	 4.07443E-03	 2.89698E-02	 2.23692E-02	 1.59048E-01
Gsy32	 2925	 3.89311E-01	 3.89311E-01	 4.22036E-03	 3.00074E-02	 1.63830E-02	 1.16486E-01
Gsy43	 2925	 3.68008E-01	 3.68008E-01	 4.00273E-03	 2.84600E-02	 1.59081E-02	 1.13109E-01
