# Supplementary material for: General functions to transform associate data to host data, and their use in phylogenetic inference from sequences with intra-individual variability
Source: BMC Evol Biol. 2008 Mar 18;8:86. doi: 10.1186/1471-2148-8-86 (PMC2291458; doi:10.1186/1471-2148-8-86)
Supplement: Additional file 1 — Distance matrices and quality statistics. This contains all sequence alignments in NEXUS format, all intermediary generated associate distance or host character data (depending on the transformation formula used; see Fig. 1) and all final distance matrices obtained, together with their Delta values. A readme file that describes the contents of each file in the archive is included. [file 1471-2148-8-86-S1.zip › Goeker_Grimm_Supp_Mat_1/Fagus_g0_m3.f.dlt]

Filename:          Fagus_g0_m3.f.dst
Matrix_number:      1
Quartets_examined:  20475
Fraction_examined:  1.00000E+00
Sum_of_squares:     2.29909E+00
Maximum_distance:   1.11260E-01
Delta_value:        2.57009E-01
Epsilon_value:      2.57009E-01
Non_additivity:     4.75602E-01
Additivity:         3.40429E+00
Squared_R_Q_diff.:  3.21375E+00
Absolute_mean_Q:    3.61584E-03
Rescaled_mean_Q:    3.24990E-02
Q_per_sqrt_SS:      4.88265E+01
Absolute_mean_R:    2.77706E-02
Rescaled_mean_R:    2.49601E-01
R_per_sqrt_SS:      3.75000E+02

Taxon	QE	DV	EV	AMQ	RMQ	AMR	RMR
Gcr30	 2925	 2.56761E-01	 2.56761E-01	 2.96896E-03	 2.66849E-02	 2.42147E-02	 2.17641E-01
Gcr_2	 2925	 2.53389E-01	 2.53389E-01	 2.89561E-03	 2.60256E-02	 2.46167E-02	 2.21254E-01
Gen35	 2925	 2.07289E-01	 2.07289E-01	 3.91170E-03	 3.51582E-02	 3.64394E-02	 3.27516E-01
Gen_1	 2925	 1.85344E-01	 1.85344E-01	 3.35739E-03	 3.01761E-02	 3.70749E-02	 3.33228E-01
Gen_2	 2925	 1.96106E-01	 1.96106E-01	 3.85532E-03	 3.46514E-02	 4.01501E-02	 3.60867E-01
Gen_3	 2925	 1.91140E-01	 1.91140E-01	 3.73312E-03	 3.35531E-02	 3.82545E-02	 3.43829E-01
Gen_4	 2925	 2.15192E-01	 2.15192E-01	 3.88910E-03	 3.49551E-02	 3.87027E-02	 3.47858E-01
Ggr26	 2925	 2.09987E-01	 2.09987E-01	 3.39412E-03	 3.05062E-02	 3.18722E-02	 2.86466E-01
Ggr27	 2925	 2.02807E-01	 2.02807E-01	 3.23854E-03	 2.91079E-02	 3.13841E-02	 2.82079E-01
Ggr51	 2925	 2.10912E-01	 2.10912E-01	 3.28051E-03	 2.94851E-02	 3.07920E-02	 2.76757E-01
Ggr_6	 2925	 1.97557E-01	 1.97557E-01	 3.12178E-03	 2.80584E-02	 2.81600E-02	 2.53101E-01
Gha_3	 2925	 3.01790E-01	 3.01790E-01	 3.87775E-03	 3.48530E-02	 2.38739E-02	 2.14577E-01
Gha_4	 2925	 2.97098E-01	 2.97098E-01	 5.68220E-03	 5.10714E-02	 2.56221E-02	 2.30291E-01
Gha_5	 2925	 3.27401E-01	 3.27401E-01	 5.00368E-03	 4.49728E-02	 2.43918E-02	 2.19233E-01
Gho16	 2925	 2.92253E-01	 2.92253E-01	 3.36701E-03	 3.02625E-02	 2.24672E-02	 2.01935E-01
Gja25	 2925	 1.94175E-01	 1.94175E-01	 3.46230E-03	 3.11190E-02	 3.53900E-02	 3.18083E-01
Gja_1	 2925	 1.91624E-01	 1.91624E-01	 3.64735E-03	 3.27822E-02	 3.78465E-02	 3.40163E-01
Glo47	 2925	 3.51842E-01	 3.51842E-01	 4.49684E-03	 4.04174E-02	 2.14691E-02	 1.92963E-01
Glo_1	 2925	 3.42572E-01	 3.42572E-01	 4.04595E-03	 3.63648E-02	 2.07921E-02	 1.86879E-01
Glo_2	 2925	 2.50036E-01	 2.50036E-01	 2.82962E-03	 2.54325E-02	 2.31977E-02	 2.08500E-01
Glo_3	 2925	 3.23574E-01	 3.23574E-01	 3.79875E-03	 3.41430E-02	 2.09432E-02	 1.88236E-01
Glu48	 2925	 2.86301E-01	 2.86301E-01	 3.65984E-03	 3.28945E-02	 2.44344E-02	 2.19615E-01
Glu_1	 2925	 3.21897E-01	 3.21897E-01	 3.76527E-03	 3.38421E-02	 2.04158E-02	 1.83497E-01
Gor_6	 2925	 2.74532E-01	 2.74532E-01	 3.17443E-03	 2.85317E-02	 2.32980E-02	 2.09402E-01
Gsy16	 2925	 2.73998E-01	 2.73998E-01	 3.24984E-03	 2.92094E-02	 2.42469E-02	 2.17930E-01
Gsy20	 2925	 3.31094E-01	 3.31094E-01	 3.72114E-03	 3.34455E-02	 2.04139E-02	 1.83479E-01
Gsy32	 2925	 2.48747E-01	 2.48747E-01	 2.80961E-03	 2.52526E-02	 2.35940E-02	 2.12062E-01
Gsy43	 2925	 2.60826E-01	 2.60826E-01	 3.00589E-03	 2.70168E-02	 2.35208E-02	 2.11404E-01
