# Supplementary material for: General functions to transform associate data to host data, and their use in phylogenetic inference from sequences with intra-individual variability
Source: BMC Evol Biol. 2008 Mar 18;8:86. doi: 10.1186/1471-2148-8-86 (PMC2291458; doi:10.1186/1471-2148-8-86)
Supplement: Additional file 1 — Distance matrices and quality statistics. This contains all sequence alignments in NEXUS format, all intermediary generated associate distance or host character data (depending on the transformation formula used; see Fig. 1) and all final distance matrices obtained, together with their Delta values. A readme file that describes the contents of each file in the archive is included. [file 1471-2148-8-86-S1.zip › Goeker_Grimm_Supp_Mat_1/Fagus_g0_m3.f.dst]

28
Gcr30	0.00000E+00	2.83621E-02	1.01341E-01	9.20810E-02	9.27149E-02	9.78518E-02	9.06802E-02	8.38427E-02	7.19049E-02	7.58376E-02	7.49436E-02	5.34522E-02	9.02637E-02	6.34458E-02	5.83488E-02	9.85759E-02	9.06446E-02	5.87333E-02	6.58340E-02	5.69297E-02	5.18677E-02	5.41416E-02	5.93692E-02	4.81985E-02	4.20002E-02	6.37083E-02	5.20461E-02	4.98626E-02
Gcr_2	2.83621E-02	0.00000E+00	1.04543E-01	9.57165E-02	9.57165E-02	1.01445E-01	9.39609E-02	8.71504E-02	7.57358E-02	7.94791E-02	7.86265E-02	5.42272E-02	9.04299E-02	6.39436E-02	5.97637E-02	1.01651E-01	9.36311E-02	6.16176E-02	6.77455E-02	5.77736E-02	5.55648E-02	5.52301E-02	6.12781E-02	5.10569E-02	4.33302E-02	6.65024E-02	5.42135E-02	5.21208E-02
Gen35	1.01341E-01	1.04543E-01	0.00000E+00	8.22017E-02	5.16981E-02	9.10314E-02	6.88167E-02	1.11260E-01	1.00335E-01	1.05343E-01	1.01811E-01	9.70558E-02	1.03670E-01	9.68366E-02	1.04027E-01	8.41788E-02	5.62683E-02	9.22520E-02	1.02381E-01	1.02858E-01	9.21003E-02	1.04699E-01	1.01075E-01	9.70558E-02	9.56014E-02	1.05409E-01	1.02903E-01	9.95890E-02
Gen_1	9.20810E-02	9.57165E-02	8.22017E-02	0.00000E+00	6.24179E-02	3.88075E-02	5.67174E-02	1.01560E-01	8.82370E-02	9.50586E-02	9.19517E-02	8.89380E-02	9.87285E-02	8.82107E-02	9.53739E-02	6.20885E-02	7.14051E-02	8.23232E-02	9.05509E-02	9.37291E-02	8.35840E-02	9.49363E-02	8.93884E-02	8.62637E-02	8.38338E-02	9.21537E-02	9.19517E-02	8.88669E-02
Gen_2	9.27149E-02	9.57165E-02	5.16981E-02	6.24179E-02	0.00000E+00	6.50018E-02	4.19153E-02	1.01147E-01	8.83949E-02	9.46175E-02	9.08839E-02	8.61667E-02	9.12413E-02	8.62928E-02	9.52244E-02	7.24524E-02	3.84742E-02	8.02648E-02	9.19264E-02	9.39520E-02	7.89510E-02	9.44946E-02	8.89192E-02	8.61667E-02	8.43314E-02	9.35057E-02	9.21032E-02	8.87099E-02
Gen_3	9.78518E-02	1.01445E-01	9.10314E-02	3.88075E-02	6.50018E-02	0.00000E+00	5.82257E-02	1.06191E-01	9.29322E-02	9.99916E-02	9.70428E-02	9.64740E-02	1.05884E-01	9.63699E-02	1.02085E-01	6.56422E-02	7.69053E-02	9.12413E-02	9.74491E-02	1.00617E-01	9.10117E-02	1.01537E-01	9.46175E-02	9.27600E-02	9.07816E-02	9.72342E-02	9.81856E-02	9.64663E-02
Gen_4	9.06802E-02	9.39609E-02	6.88167E-02	5.67174E-02	4.19153E-02	5.82257E-02	0.00000E+00	9.81326E-02	8.50602E-02	9.13879E-02	8.81517E-02	8.53570E-02	9.57253E-02	8.50821E-02	9.46691E-02	6.00880E-02	4.57216E-02	8.09499E-02	8.95381E-02	9.25252E-02	7.81094E-02	9.28361E-02	8.40929E-02	8.47273E-02	8.19259E-02	9.24347E-02	9.04009E-02	8.55832E-02
Ggr26	8.38427E-02	8.71504E-02	1.11260E-01	1.01560E-01	1.01147E-01	1.06191E-01	9.81326E-02	0.00000E+00	3.44725E-02	4.11898E-02	5.38202E-02	8.62044E-02	1.01354E-01	9.13074E-02	9.30802E-02	1.05599E-01	1.01283E-01	8.14433E-02	9.34062E-02	8.61850E-02	7.74952E-02	8.04383E-02	8.47163E-02	7.71923E-02	7.66812E-02	8.66691E-02	8.44966E-02	8.04383E-02
Ggr27	7.19049E-02	7.57358E-02	1.00335E-01	8.82370E-02	8.83949E-02	9.29322E-02	8.50602E-02	3.44725E-02	0.00000E+00	3.08688E-02	4.47811E-02	7.31355E-02	9.17239E-02	8.05000E-02	8.03738E-02	9.40509E-02	8.85135E-02	6.98948E-02	8.01199E-02	7.53666E-02	6.43911E-02	7.21527E-02	7.13754E-02	6.40262E-02	6.25232E-02	7.51814E-02	7.26662E-02	6.79046E-02
Ggr51	7.58376E-02	7.94791E-02	1.05343E-01	9.50586E-02	9.46175E-02	9.99916E-02	9.13879E-02	4.11898E-02	3.08688E-02	0.00000E+00	5.23240E-02	7.84407E-02	9.48383E-02	8.20687E-02	8.57770E-02	9.93621E-02	9.47444E-02	7.54283E-02	8.62928E-02	8.05250E-02	7.11471E-02	7.80033E-02	7.68023E-02	6.79224E-02	6.78361E-02	7.89510E-02	7.65598E-02	7.20560E-02
Ggr_6	7.49436E-02	7.86265E-02	1.01811E-01	9.19517E-02	9.08839E-02	9.70428E-02	8.81517E-02	5.38202E-02	4.47811E-02	5.23240E-02	0.00000E+00	7.61251E-02	9.41250E-02	8.32218E-02	8.22432E-02	9.63940E-02	9.16183E-02	7.30172E-02	8.28578E-02	7.82710E-02	6.77676E-02	7.51814E-02	7.44357E-02	6.74210E-02	6.59953E-02	7.80927E-02	7.56744E-02	7.11144E-02
Gha_3	5.34522E-02	5.42272E-02	9.70558E-02	8.89380E-02	8.61667E-02	9.64740E-02	8.53570E-02	8.62044E-02	7.31355E-02	7.84407E-02	7.61251E-02	0.00000E+00	7.66670E-02	3.23689E-02	5.75641E-02	9.58213E-02	8.82054E-02	5.01500E-02	5.99983E-02	5.48392E-02	4.34648E-02	4.94143E-02	6.04831E-02	4.76413E-02	4.07907E-02	6.47476E-02	5.24719E-02	4.80444E-02
Gha_4	9.02637E-02	9.04299E-02	1.03670E-01	9.87285E-02	9.12413E-02	1.05884E-01	9.57253E-02	1.01354E-01	9.17239E-02	9.48383E-02	9.41250E-02	7.66670E-02	0.00000E+00	6.77455E-02	9.62086E-02	1.08422E-01	9.31820E-02	6.22910E-02	9.64576E-02	9.13480E-02	7.25052E-02	8.91391E-02	8.99674E-02	8.25374E-02	8.24666E-02	8.99674E-02	8.78821E-02	8.26631E-02
Gha_5	6.34458E-02	6.39436E-02	9.68366E-02	8.82107E-02	8.62928E-02	9.63699E-02	8.50821E-02	9.13074E-02	8.05000E-02	8.20687E-02	8.32218E-02	3.23689E-02	6.77455E-02	0.00000E+00	6.50031E-02	9.48383E-02	8.78528E-02	5.00334E-02	6.42690E-02	6.12781E-02	4.56740E-02	5.84119E-02	6.65024E-02	5.46869E-02	4.87665E-02	6.95686E-02	5.69655E-02	5.44694E-02
Gho16	5.83488E-02	5.97637E-02	1.04027E-01	9.53739E-02	9.52244E-02	1.02085E-01	9.46691E-02	9.30802E-02	8.03738E-02	8.57770E-02	8.22432E-02	5.75641E-02	9.62086E-02	6.50031E-02	0.00000E+00	1.02016E-01	9.68418E-02	6.28920E-02	6.61946E-02	5.53182E-02	6.14057E-02	5.84007E-02	6.79950E-02	4.66556E-02	4.77336E-02	7.12605E-02	5.77482E-02	5.57447E-02
Gja25	9.85759E-02	1.01651E-01	8.41788E-02	6.20885E-02	7.24524E-02	6.56422E-02	6.00880E-02	1.05599E-01	9.40509E-02	9.93621E-02	9.63940E-02	9.58213E-02	1.08422E-01	9.48383E-02	1.02016E-01	0.00000E+00	7.58721E-02	9.19264E-02	9.59348E-02	1.00201E-01	9.07816E-02	9.98055E-02	9.30572E-02	9.22626E-02	8.96221E-02	9.99916E-02	9.92451E-02	9.49363E-02
Gja_1	9.06446E-02	9.36311E-02	5.62683E-02	7.14051E-02	3.84742E-02	7.69053E-02	4.57216E-02	1.01283E-01	8.85135E-02	9.47444E-02	9.16183E-02	8.82054E-02	9.31820E-02	8.78528E-02	9.68418E-02	7.58721E-02	0.00000E+00	8.06330E-02	9.20497E-02	9.45228E-02	7.98488E-02	9.46214E-02	8.80912E-02	8.72492E-02	8.36961E-02	9.54062E-02	9.28312E-02	8.81970E-02
Glo47	5.87333E-02	6.16176E-02	9.22520E-02	8.23232E-02	8.02648E-02	9.12413E-02	8.09499E-02	8.14433E-02	6.98948E-02	7.54283E-02	7.30172E-02	5.01500E-02	6.22910E-02	5.00334E-02	6.28920E-02	9.19264E-02	8.06330E-02	0.00000E+00	6.32878E-02	5.63107E-02	5.04486E-02	5.14495E-02	6.02482E-02	4.81119E-02	4.52150E-02	6.42690E-02	5.56065E-02	5.03566E-02
Glo_1	6.58340E-02	6.77455E-02	1.02381E-01	9.05509E-02	9.19264E-02	9.74491E-02	8.95381E-02	9.34062E-02	8.01199E-02	8.62928E-02	8.28578E-02	5.99983E-02	9.64576E-02	6.42690E-02	6.61946E-02	9.59348E-02	9.20497E-02	6.32878E-02	0.00000E+00	6.42690E-02	5.74113E-02	6.37621E-02	6.26250E-02	5.94394E-02	5.08604E-02	7.22169E-02	6.19926E-02	5.92394E-02
Glo_2	5.69297E-02	5.77736E-02	1.02858E-01	9.37291E-02	9.39520E-02	1.00617E-01	9.25252E-02	8.61850E-02	7.53666E-02	8.05250E-02	7.82710E-02	5.48392E-02	9.13480E-02	6.12781E-02	5.53182E-02	1.00201E-01	9.45228E-02	5.63107E-02	6.42690E-02	0.00000E+00	5.63107E-02	4.52662E-02	6.05934E-02	4.62549E-02	4.23563E-02	6.52355E-02	5.04945E-02	4.70735E-02
Glo_3	5.18677E-02	5.55648E-02	9.21003E-02	8.35840E-02	7.89510E-02	9.10117E-02	7.81094E-02	7.74952E-02	6.43911E-02	7.11471E-02	6.77676E-02	4.34648E-02	7.25052E-02	4.56740E-02	6.14057E-02	9.07816E-02	7.98488E-02	5.04486E-02	5.74113E-02	5.63107E-02	0.00000E+00	5.29153E-02	5.84913E-02	4.67930E-02	4.13596E-02	5.92003E-02	5.29153E-02	4.67771E-02
Glu48	5.41416E-02	5.52301E-02	1.04699E-01	9.49363E-02	9.44946E-02	1.01537E-01	9.28361E-02	8.04383E-02	7.21527E-02	7.80033E-02	7.51814E-02	4.94143E-02	8.91391E-02	5.84119E-02	5.84007E-02	9.98055E-02	9.46214E-02	5.14495E-02	6.37621E-02	4.52662E-02	5.29153E-02	0.00000E+00	5.74517E-02	4.36775E-02	3.88154E-02	6.21047E-02	4.63790E-02	4.39146E-02
Glu_1	5.93692E-02	6.12781E-02	1.01075E-01	8.93884E-02	8.89192E-02	9.46175E-02	8.40929E-02	8.47163E-02	7.13754E-02	7.68023E-02	7.44357E-02	6.04831E-02	8.99674E-02	6.65024E-02	6.79950E-02	9.30572E-02	8.80912E-02	6.02482E-02	6.26250E-02	6.05934E-02	5.84913E-02	5.74517E-02	0.00000E+00	5.40731E-02	4.96147E-02	7.07579E-02	5.84119E-02	5.64751E-02
Gor_6	4.81985E-02	5.10569E-02	9.70558E-02	8.62637E-02	8.61667E-02	9.27600E-02	8.47273E-02	7.71923E-02	6.40262E-02	6.79224E-02	6.74210E-02	4.76413E-02	8.25374E-02	5.46869E-02	4.66556E-02	9.22626E-02	8.72492E-02	4.81119E-02	5.94394E-02	4.62549E-02	4.67930E-02	4.36775E-02	5.40731E-02	0.00000E+00	3.10314E-02	5.58942E-02	3.99525E-02	3.58424E-02
Gsy16	4.20002E-02	4.33302E-02	9.56014E-02	8.38338E-02	8.43314E-02	9.07816E-02	8.19259E-02	7.66812E-02	6.25232E-02	6.78361E-02	6.59953E-02	4.07907E-02	8.24666E-02	4.87665E-02	4.77336E-02	8.96221E-02	8.36961E-02	4.52150E-02	5.08604E-02	4.23563E-02	4.13596E-02	3.88154E-02	4.96147E-02	3.10314E-02	0.00000E+00	5.20764E-02	3.66026E-02	3.17170E-02
Gsy20	6.37083E-02	6.65024E-02	1.05409E-01	9.21537E-02	9.35057E-02	9.72342E-02	9.24347E-02	8.66691E-02	7.51814E-02	7.89510E-02	7.80927E-02	6.47476E-02	8.99674E-02	6.95686E-02	7.12605E-02	9.99916E-02	9.54062E-02	6.42690E-02	7.22169E-02	6.52355E-02	5.92003E-02	6.21047E-02	7.07579E-02	5.58942E-02	5.20764E-02	0.00000E+00	6.02866E-02	5.44694E-02
Gsy32	5.20461E-02	5.42135E-02	1.02903E-01	9.19517E-02	9.21032E-02	9.81856E-02	9.04009E-02	8.44966E-02	7.26662E-02	7.65598E-02	7.56744E-02	5.24719E-02	8.78821E-02	5.69655E-02	5.77482E-02	9.92451E-02	9.28312E-02	5.56065E-02	6.19926E-02	5.04945E-02	5.29153E-02	4.63790E-02	5.84119E-02	3.99525E-02	3.66026E-02	6.02866E-02	0.00000E+00	4.13035E-02
Gsy43	4.98626E-02	5.21208E-02	9.95890E-02	8.88669E-02	8.87099E-02	9.64663E-02	8.55832E-02	8.04383E-02	6.79046E-02	7.20560E-02	7.11144E-02	4.80444E-02	8.26631E-02	5.44694E-02	5.57447E-02	9.49363E-02	8.81970E-02	5.03566E-02	5.92394E-02	4.70735E-02	4.67771E-02	4.39146E-02	5.64751E-02	3.58424E-02	3.17170E-02	5.44694E-02	4.13035E-02	0.00000E+00
