# Supplementary material for: General functions to transform associate data to host data, and their use in phylogenetic inference from sequences with intra-individual variability
Source: BMC Evol Biol. 2008 Mar 18;8:86. doi: 10.1186/1471-2148-8-86 (PMC2291458; doi:10.1186/1471-2148-8-86)
Supplement: Additional file 1 — Distance matrices and quality statistics. This contains all sequence alignments in NEXUS format, all intermediary generated associate distance or host character data (depending on the transformation formula used; see Fig. 1) and all final distance matrices obtained, together with their Delta values. A readme file that describes the contents of each file in the archive is included. [file 1471-2148-8-86-S1.zip › Goeker_Grimm_Supp_Mat_1/Fagus_g0_m3.i.dlt]

Filename:          Fagus_g0_m3.i.dst
Matrix_number:      1
Quartets_examined:  20475
Fraction_examined:  1.00000E+00
Sum_of_squares:     1.28645E-01
Maximum_distance:   3.29218E-02
Delta_value:        2.64527E-01
Epsilon_value:      2.66139E-01
Non_additivity:     1.04223E+00
Additivity:         6.77474E+00
Squared_R_Q_diff.:  6.35528E+00
Absolute_mean_Q:    1.66756E-03
Rescaled_mean_Q:    5.06521E-02
Q_per_sqrt_SS:      9.51938E+01
Absolute_mean_R:    1.21716E-02
Rescaled_mean_R:    3.69711E-01
R_per_sqrt_SS:      6.94822E+02

Taxon	QE	DV	EV	AMQ	RMQ	AMR	RMR
Gcr30	 2925	 2.97945E-01	 2.99313E-01	 1.53246E-03	 4.65486E-02	 9.44785E-03	 2.86979E-01
Gcr_2	 2925	 2.41291E-01	 2.43000E-01	 1.27070E-03	 3.85974E-02	 9.61170E-03	 2.91956E-01
Gen35	 2925	 2.35638E-01	 2.35980E-01	 2.46008E-03	 7.47249E-02	 1.69675E-02	 5.15389E-01
Gen_1	 2925	 2.21529E-01	 2.21870E-01	 1.90584E-03	 5.78899E-02	 1.85196E-02	 5.62533E-01
Gen_2	 2925	 2.35200E-01	 2.35541E-01	 2.12323E-03	 6.44933E-02	 1.97388E-02	 5.99568E-01
Gen_3	 2925	 2.34734E-01	 2.35076E-01	 2.03399E-03	 6.17824E-02	 1.88777E-02	 5.73410E-01
Gen_4	 2925	 2.17576E-01	 2.17917E-01	 1.79071E-03	 5.43928E-02	 1.86418E-02	 5.66246E-01
Ggr26	 2925	 2.51212E-01	 2.51554E-01	 1.58055E-03	 4.80092E-02	 1.23836E-02	 3.76152E-01
Ggr27	 2925	 2.20075E-01	 2.20417E-01	 1.79501E-03	 5.45233E-02	 1.24111E-02	 3.76987E-01
Ggr51	 2925	 2.34499E-01	 2.34840E-01	 1.41123E-03	 4.28662E-02	 1.17277E-02	 3.56229E-01
Ggr_6	 2925	 2.53806E-01	 2.54148E-01	 1.55711E-03	 4.72973E-02	 1.17257E-02	 3.56169E-01
Gha_3	 2925	 2.95693E-01	 2.97060E-01	 1.82617E-03	 5.54699E-02	 1.08767E-02	 3.30380E-01
Gha_4	 2925	 3.04103E-01	 3.04445E-01	 2.53022E-03	 7.68554E-02	 1.16865E-02	 3.54978E-01
Gha_5	 2925	 3.26761E-01	 3.26761E-01	 2.48023E-03	 7.53369E-02	 1.19365E-02	 3.62570E-01
Gho16	 2925	 2.64426E-01	 2.65110E-01	 1.08169E-03	 3.28564E-02	 9.40226E-03	 2.85594E-01
Gja25	 2925	 2.15276E-01	 2.15618E-01	 1.79394E-03	 5.44910E-02	 1.73267E-02	 5.26300E-01
Gja_1	 2925	 2.21605E-01	 2.21946E-01	 1.81000E-03	 5.49789E-02	 1.62677E-02	 4.94132E-01
Glo47	 2925	 3.35385E-01	 3.37436E-01	 2.03778E-03	 6.18977E-02	 9.67491E-03	 2.93876E-01
Glo_1	 2925	 3.13134E-01	 3.15185E-01	 1.84763E-03	 5.61219E-02	 9.49304E-03	 2.88351E-01
Glo_2	 2925	 2.71644E-01	 2.73011E-01	 1.27561E-03	 3.87467E-02	 9.62463E-03	 2.92348E-01
Glo_3	 2925	 3.07622E-01	 3.07964E-01	 1.79236E-03	 5.44429E-02	 9.77383E-03	 2.96880E-01
Glu48	 2925	 2.85004E-01	 2.85004E-01	 1.47869E-03	 4.49153E-02	 9.79045E-03	 2.97385E-01
Glu_1	 2925	 3.46158E-01	 3.46500E-01	 1.79692E-03	 5.45814E-02	 8.94938E-03	 2.71838E-01
Gor_6	 2925	 2.45219E-01	 2.54108E-01	 1.02327E-03	 3.10819E-02	 9.38839E-03	 2.85173E-01
Gsy16	 2925	 2.44160E-01	 2.53391E-01	 1.00707E-03	 3.05896E-02	 9.27867E-03	 2.81840E-01
Gsy20	 2925	 3.07822E-01	 3.09531E-01	 1.44506E-03	 4.38936E-02	 8.72412E-03	 2.64995E-01
Gsy32	 2925	 2.40978E-01	 2.41661E-01	 1.01860E-03	 3.09398E-02	 9.28540E-03	 2.82044E-01
Gsy43	 2925	 2.38298E-01	 2.47529E-01	 9.84518E-04	 2.99047E-02	 9.27418E-03	 2.81703E-01
