# Supplementary material for: General functions to transform associate data to host data, and their use in phylogenetic inference from sequences with intra-individual variability
Source: BMC Evol Biol. 2008 Mar 18;8:86. doi: 10.1186/1471-2148-8-86 (PMC2291458; doi:10.1186/1471-2148-8-86)
Supplement: Additional file 1 — Distance matrices and quality statistics. This contains all sequence alignments in NEXUS format, all intermediary generated associate distance or host character data (depending on the transformation formula used; see Fig. 1) and all final distance matrices obtained, together with their Delta values. A readme file that describes the contents of each file in the archive is included. [file 1471-2148-8-86-S1.zip › Goeker_Grimm_Supp_Mat_1/Fagus_g0_m3.i.dst]

28
Gcr30	0.00000E+00	4.00534E-03	2.93706E-02	2.28188E-02	2.67738E-02	2.54351E-02	2.28188E-02	1.60643E-02	1.47256E-02	1.47256E-02	1.60643E-02	6.67557E-03	1.86916E-02	1.46862E-02	9.57592E-03	2.28188E-02	2.15054E-02	1.20160E-02	1.20160E-02	9.34579E-03	1.07095E-02	8.01068E-03	1.20160E-02	5.34045E-03	5.34045E-03	1.06809E-02	8.01068E-03	5.34045E-03
Gcr_2	4.00534E-03	0.00000E+00	3.29218E-02	2.67738E-02	2.81125E-02	2.67738E-02	2.68456E-02	1.74030E-02	1.60643E-02	1.60643E-02	1.74030E-02	8.01068E-03	1.86916E-02	1.60214E-02	1.09439E-02	2.68456E-02	2.55376E-02	1.33511E-02	1.33511E-02	1.06809E-02	1.20482E-02	9.34579E-03	1.33511E-02	6.12557E-03	6.67557E-03	1.20160E-02	9.34579E-03	6.67557E-03
Gen35	2.93706E-02	3.29218E-02	0.00000E+00	2.23776E-02	1.44737E-02	2.19479E-02	1.47849E-02	3.21678E-02	2.82486E-02	3.07692E-02	3.21678E-02	3.01783E-02	2.60631E-02	2.74348E-02	3.14735E-02	6.84932E-03	1.53203E-02	2.60631E-02	2.93706E-02	3.01783E-02	2.81879E-02	3.01783E-02	3.07692E-02	2.74348E-02	2.74348E-02	2.93296E-02	3.01783E-02	2.74348E-02
Gen_1	2.28188E-02	2.67738E-02	2.23776E-02	0.00000E+00	1.33869E-03	0.00000E+00	1.34589E-03	2.55034E-02	2.16216E-02	2.41611E-02	2.55034E-02	2.55034E-02	2.68456E-02	2.68456E-02	2.60631E-02	2.68456E-03	1.20968E-02	2.68456E-02	2.28188E-02	2.55034E-02	2.41611E-02	2.41611E-02	2.28188E-02	2.14765E-02	2.14765E-02	2.40964E-02	2.41611E-02	2.14765E-02
Gen_2	2.67738E-02	2.81125E-02	1.44737E-02	1.33869E-03	0.00000E+00	1.33869E-03	2.69179E-03	2.94511E-02	2.29730E-02	2.81125E-02	2.94511E-02	2.81879E-02	2.68456E-02	2.81879E-02	2.87278E-02	1.33869E-02	6.71141E-03	2.68456E-02	2.67738E-02	2.94511E-02	2.68456E-02	2.81125E-02	2.81125E-02	2.54351E-02	2.54351E-02	2.54351E-02	2.81125E-02	2.54351E-02
Gen_3	2.54351E-02	2.67738E-02	2.19479E-02	0.00000E+00	1.33869E-03	0.00000E+00	1.34589E-03	2.81125E-02	2.16216E-02	2.67738E-02	2.81125E-02	2.81125E-02	2.55034E-02	2.68456E-02	2.87278E-02	1.20482E-02	1.07383E-02	2.55034E-02	2.54351E-02	2.81125E-02	2.55034E-02	2.67738E-02	2.67738E-02	2.40964E-02	2.40964E-02	2.40964E-02	2.67738E-02	2.40964E-02
Gen_4	2.28188E-02	2.68456E-02	1.47849E-02	1.34589E-03	2.69179E-03	1.34589E-03	0.00000E+00	2.55034E-02	2.16802E-02	2.41611E-02	2.55034E-02	2.53165E-02	2.68456E-02	2.41611E-02	2.60631E-02	8.05369E-03	5.44959E-03	2.68456E-02	2.28188E-02	2.55034E-02	2.14765E-02	2.41611E-02	2.28188E-02	2.14765E-02	2.14765E-02	2.41611E-02	2.41611E-02	2.14765E-02
Ggr26	1.60643E-02	1.74030E-02	3.21678E-02	2.55034E-02	2.94511E-02	2.81125E-02	2.55034E-02	0.00000E+00	0.00000E+00	1.33869E-03	2.67380E-03	1.60643E-02	2.00803E-02	2.14190E-02	1.64159E-02	2.55034E-02	2.41936E-02	1.60643E-02	1.87416E-02	1.47256E-02	1.33869E-02	1.20482E-02	1.74030E-02	1.20482E-02	1.20482E-02	1.47256E-02	1.47256E-02	1.20482E-02
Ggr27	1.47256E-02	1.60643E-02	2.82486E-02	2.16216E-02	2.29730E-02	2.16216E-02	2.16802E-02	0.00000E+00	0.00000E+00	2.67738E-03	4.05405E-03	1.47256E-02	1.87416E-02	1.89189E-02	1.50479E-02	2.16802E-02	1.76391E-02	1.60643E-02	1.48649E-02	1.47256E-02	1.35135E-02	1.33869E-02	1.48649E-02	1.07095E-02	1.07095E-02	1.33869E-02	1.33869E-02	1.07095E-02
Ggr51	1.47256E-02	1.60643E-02	3.07692E-02	2.41611E-02	2.81125E-02	2.67738E-02	2.41611E-02	1.33869E-03	2.67738E-03	0.00000E+00	4.01606E-03	1.47256E-02	1.87416E-02	2.00803E-02	1.50479E-02	2.41611E-02	2.28495E-02	1.60643E-02	1.74030E-02	1.47256E-02	1.47256E-02	1.33869E-02	1.60643E-02	1.07095E-02	1.07095E-02	1.33869E-02	1.33869E-02	1.07095E-02
Ggr_6	1.60643E-02	1.74030E-02	3.21678E-02	2.55034E-02	2.94511E-02	2.81125E-02	2.55034E-02	2.67380E-03	4.05405E-03	4.01606E-03	0.00000E+00	1.60643E-02	2.00803E-02	2.14190E-02	1.64159E-02	2.55034E-02	2.41936E-02	1.60643E-02	1.87416E-02	1.47256E-02	1.33869E-02	1.20482E-02	1.74030E-02	1.20482E-02	1.20482E-02	1.47256E-02	1.47256E-02	1.20482E-02
Gha_3	6.67557E-03	8.01068E-03	3.01783E-02	2.55034E-02	2.81879E-02	2.81125E-02	2.53165E-02	1.60643E-02	1.47256E-02	1.47256E-02	1.60643E-02	0.00000E+00	1.20160E-02	0.00000E+00	8.20793E-03	2.55034E-02	2.41936E-02	1.06809E-02	1.06809E-02	8.01068E-03	9.81767E-03	5.34045E-03	8.01068E-03	4.00534E-03	4.00534E-03	9.34579E-03	6.67557E-03	4.00534E-03
Gha_4	1.86916E-02	1.86916E-02	2.60631E-02	2.68456E-02	2.68456E-02	2.55034E-02	2.68456E-02	2.00803E-02	1.87416E-02	1.87416E-02	2.00803E-02	1.20160E-02	0.00000E+00	1.33511E-03	1.77839E-02	2.68456E-02	2.41611E-02	1.06809E-02	2.00267E-02	1.73565E-02	8.29876E-03	1.60214E-02	1.86916E-02	1.33511E-02	1.33511E-02	1.60214E-02	1.60214E-02	1.33511E-02
Gha_5	1.46862E-02	1.60214E-02	2.74348E-02	2.68456E-02	2.81879E-02	2.68456E-02	2.41611E-02	2.14190E-02	1.89189E-02	2.00803E-02	2.14190E-02	0.00000E+00	1.33511E-03	0.00000E+00	1.50479E-02	2.68456E-02	2.55034E-02	1.20160E-02	1.20482E-02	1.46862E-02	9.37082E-03	1.20160E-02	1.74030E-02	1.07095E-02	9.64187E-03	1.60643E-02	1.20160E-02	1.07095E-02
Gho16	9.57592E-03	1.09439E-02	3.14735E-02	2.60631E-02	2.87278E-02	2.87278E-02	2.60631E-02	1.64159E-02	1.50479E-02	1.50479E-02	1.64159E-02	8.20793E-03	1.77839E-02	1.50479E-02	0.00000E+00	2.60631E-02	2.47253E-02	1.09439E-02	1.09439E-02	8.20793E-03	1.09439E-02	6.83995E-03	1.23119E-02	4.10397E-03	4.10397E-03	9.57592E-03	6.83995E-03	4.10397E-03
Gja25	2.28188E-02	2.68456E-02	6.84932E-03	2.68456E-03	1.33869E-02	1.20482E-02	8.05369E-03	2.55034E-02	2.16802E-02	2.41611E-02	2.55034E-02	2.55034E-02	2.68456E-02	2.68456E-02	2.60631E-02	0.00000E+00	1.20968E-02	2.68456E-02	2.28188E-02	2.55034E-02	2.41611E-02	2.41611E-02	2.28188E-02	2.14765E-02	2.14765E-02	2.41611E-02	2.41611E-02	2.14765E-02
Gja_1	2.15054E-02	2.55376E-02	1.53203E-02	1.20968E-02	6.71141E-03	1.07383E-02	5.44959E-03	2.41936E-02	1.76391E-02	2.28495E-02	2.41936E-02	2.41936E-02	2.41611E-02	2.55034E-02	2.47253E-02	1.20968E-02	0.00000E+00	2.41611E-02	2.15054E-02	2.41936E-02	2.28188E-02	2.28495E-02	2.15054E-02	2.01613E-02	2.01613E-02	2.28495E-02	2.28495E-02	2.01613E-02
Glo47	1.20160E-02	1.33511E-02	2.60631E-02	2.68456E-02	2.68456E-02	2.55034E-02	2.68456E-02	1.60643E-02	1.60643E-02	1.60643E-02	1.60643E-02	1.06809E-02	1.06809E-02	1.20160E-02	1.09439E-02	2.68456E-02	2.41611E-02	0.00000E+00	1.33511E-02	6.67557E-03	1.06809E-02	6.67557E-03	1.20160E-02	6.67557E-03	6.67557E-03	1.20160E-02	9.34579E-03	6.67557E-03
Glo_1	1.20160E-02	1.33511E-02	2.93706E-02	2.28188E-02	2.67738E-02	2.54351E-02	2.28188E-02	1.87416E-02	1.48649E-02	1.74030E-02	1.87416E-02	1.06809E-02	2.00267E-02	1.20482E-02	1.09439E-02	2.28188E-02	2.15054E-02	1.33511E-02	0.00000E+00	1.06809E-02	4.01606E-03	9.34579E-03	1.06809E-02	6.67557E-03	6.67557E-03	1.20160E-02	9.34579E-03	6.67557E-03
Glo_2	9.34579E-03	1.06809E-02	3.01783E-02	2.55034E-02	2.94511E-02	2.81125E-02	2.55034E-02	1.47256E-02	1.47256E-02	1.47256E-02	1.47256E-02	8.01068E-03	1.73565E-02	1.46862E-02	8.20793E-03	2.55034E-02	2.41936E-02	6.67557E-03	1.06809E-02	0.00000E+00	9.34579E-03	5.34045E-03	1.06809E-02	4.00534E-03	4.00534E-03	9.34579E-03	6.67557E-03	4.00534E-03
Glo_3	1.07095E-02	1.20482E-02	2.81879E-02	2.41611E-02	2.68456E-02	2.55034E-02	2.14765E-02	1.33869E-02	1.35135E-02	1.47256E-02	1.33869E-02	9.81767E-03	8.29876E-03	9.37082E-03	1.09439E-02	2.41611E-02	2.28188E-02	1.06809E-02	4.01606E-03	9.34579E-03	0.00000E+00	6.67557E-03	1.20160E-02	6.67557E-03	6.67557E-03	1.07095E-02	9.34579E-03	6.67557E-03
Glu48	8.01068E-03	9.34579E-03	3.01783E-02	2.41611E-02	2.81125E-02	2.67738E-02	2.41611E-02	1.20482E-02	1.33869E-02	1.33869E-02	1.20482E-02	5.34045E-03	1.60214E-02	1.20160E-02	6.83995E-03	2.41611E-02	2.28495E-02	6.67557E-03	9.34579E-03	5.34045E-03	6.67557E-03	0.00000E+00	1.06809E-02	1.53139E-03	2.67023E-03	8.01068E-03	5.34045E-03	2.67023E-03
Glu_1	1.20160E-02	1.33511E-02	3.07692E-02	2.28188E-02	2.81125E-02	2.67738E-02	2.28188E-02	1.74030E-02	1.48649E-02	1.60643E-02	1.74030E-02	8.01068E-03	1.86916E-02	1.74030E-02	1.23119E-02	2.28188E-02	2.15054E-02	1.20160E-02	1.06809E-02	1.06809E-02	1.20160E-02	1.06809E-02	0.00000E+00	8.01068E-03	8.01068E-03	1.33511E-02	1.06809E-02	8.01068E-03
Gor_6	5.34045E-03	6.12557E-03	2.74348E-02	2.14765E-02	2.54351E-02	2.40964E-02	2.14765E-02	1.20482E-02	1.07095E-02	1.07095E-02	1.20482E-02	4.00534E-03	1.33511E-02	1.07095E-02	4.10397E-03	2.14765E-02	2.01613E-02	6.67557E-03	6.67557E-03	4.00534E-03	6.67557E-03	1.53139E-03	8.01068E-03	0.00000E+00	0.00000E+00	5.34045E-03	2.67023E-03	0.00000E+00
Gsy16	5.34045E-03	6.67557E-03	2.74348E-02	2.14765E-02	2.54351E-02	2.40964E-02	2.14765E-02	1.20482E-02	1.07095E-02	1.07095E-02	1.20482E-02	4.00534E-03	1.33511E-02	9.64187E-03	4.10397E-03	2.14765E-02	2.01613E-02	6.67557E-03	6.67557E-03	4.00534E-03	6.67557E-03	2.67023E-03	8.01068E-03	0.00000E+00	0.00000E+00	5.34045E-03	2.67023E-03	0.00000E+00
Gsy20	1.06809E-02	1.20160E-02	2.93296E-02	2.40964E-02	2.54351E-02	2.40964E-02	2.41611E-02	1.47256E-02	1.33869E-02	1.33869E-02	1.47256E-02	9.34579E-03	1.60214E-02	1.60643E-02	9.57592E-03	2.41611E-02	2.28495E-02	1.20160E-02	1.20160E-02	9.34579E-03	1.07095E-02	8.01068E-03	1.33511E-02	5.34045E-03	5.34045E-03	0.00000E+00	8.01068E-03	5.34045E-03
Gsy32	8.01068E-03	9.34579E-03	3.01783E-02	2.41611E-02	2.81125E-02	2.67738E-02	2.41611E-02	1.47256E-02	1.33869E-02	1.33869E-02	1.47256E-02	6.67557E-03	1.60214E-02	1.20160E-02	6.83995E-03	2.41611E-02	2.28495E-02	9.34579E-03	9.34579E-03	6.67557E-03	9.34579E-03	5.34045E-03	1.06809E-02	2.67023E-03	2.67023E-03	8.01068E-03	0.00000E+00	2.67023E-03
Gsy43	5.34045E-03	6.67557E-03	2.74348E-02	2.14765E-02	2.54351E-02	2.40964E-02	2.14765E-02	1.20482E-02	1.07095E-02	1.07095E-02	1.20482E-02	4.00534E-03	1.33511E-02	1.07095E-02	4.10397E-03	2.14765E-02	2.01613E-02	6.67557E-03	6.67557E-03	4.00534E-03	6.67557E-03	2.67023E-03	8.01068E-03	0.00000E+00	0.00000E+00	5.34045E-03	2.67023E-03	0.00000E+00
