# Supplementary material for: General functions to transform associate data to host data, and their use in phylogenetic inference from sequences with intra-individual variability
Source: BMC Evol Biol. 2008 Mar 18;8:86. doi: 10.1186/1471-2148-8-86 (PMC2291458; doi:10.1186/1471-2148-8-86)
Supplement: Additional file 1 — Distance matrices and quality statistics. This contains all sequence alignments in NEXUS format, all intermediary generated associate distance or host character data (depending on the transformation formula used; see Fig. 1) and all final distance matrices obtained, together with their Delta values. A readme file that describes the contents of each file in the archive is included. [file 1471-2148-8-86-S1.zip › Goeker_Grimm_Supp_Mat_1/Fagus_g0_m3.p.dlt]

Filename:          Fagus_g0_m3.p.dst
Matrix_number:      1
Quartets_examined:  20475
Fraction_examined:  1.00000E+00
Sum_of_squares:     1.62937E-01
Maximum_distance:   3.33913E-02
Delta_value:        2.82472E-01
Epsilon_value:      2.82472E-01
Non_additivity:     6.89074E-01
Additivity:         5.07413E+00
Squared_R_Q_diff.:  4.80756E+00
Absolute_mean_Q:    1.36385E-03
Rescaled_mean_Q:    4.08445E-02
Q_per_sqrt_SS:      6.91801E+01
Absolute_mean_R:    1.02571E-02
Rescaled_mean_R:    3.07179E-01
R_per_sqrt_SS:      5.20282E+02

Taxon	QE	DV	EV	AMQ	RMQ	AMR	RMR
Gcr30	 2925	 3.00148E-01	 3.00148E-01	 1.20863E-03	 3.61960E-02	 8.10205E-03	 2.42640E-01
Gcr_2	 2925	 2.70064E-01	 2.70064E-01	 1.01475E-03	 3.03896E-02	 8.33812E-03	 2.49709E-01
Gen35	 2925	 2.33323E-01	 2.33323E-01	 1.66287E-03	 4.97995E-02	 1.42677E-02	 4.27288E-01
Gen_1	 2925	 2.36256E-01	 2.36256E-01	 1.53131E-03	 4.58595E-02	 1.50787E-02	 4.51577E-01
Gen_2	 2925	 2.34387E-01	 2.34387E-01	 1.66343E-03	 4.98162E-02	 1.66580E-02	 4.98873E-01
Gen_3	 2925	 2.25564E-01	 2.25564E-01	 1.53522E-03	 4.59766E-02	 1.59068E-02	 4.76376E-01
Gen_4	 2925	 2.32743E-01	 2.32743E-01	 1.48742E-03	 4.45451E-02	 1.59744E-02	 4.78399E-01
Ggr26	 2925	 2.66509E-01	 2.66509E-01	 1.36455E-03	 4.08654E-02	 1.07101E-02	 3.20745E-01
Ggr27	 2925	 2.30510E-01	 2.30510E-01	 1.35457E-03	 4.05665E-02	 1.04701E-02	 3.13558E-01
Ggr51	 2925	 2.48920E-01	 2.48920E-01	 1.23401E-03	 3.69560E-02	 1.02891E-02	 3.08137E-01
Ggr_6	 2925	 2.49893E-01	 2.49893E-01	 1.23081E-03	 3.68601E-02	 9.96284E-03	 2.98366E-01
Gha_3	 2925	 3.18547E-01	 3.18547E-01	 1.40519E-03	 4.20824E-02	 8.57985E-03	 2.56949E-01
Gha_4	 2925	 3.05293E-01	 3.05293E-01	 2.09251E-03	 6.26664E-02	 9.67840E-03	 2.89848E-01
Gha_5	 2925	 3.41136E-01	 3.41136E-01	 1.83911E-03	 5.50775E-02	 9.29489E-03	 2.78363E-01
Gho16	 2925	 2.82187E-01	 2.82187E-01	 1.05545E-03	 3.16084E-02	 8.22972E-03	 2.46463E-01
Gja25	 2925	 2.24148E-01	 2.24148E-01	 1.43641E-03	 4.30176E-02	 1.39713E-02	 4.18412E-01
Gja_1	 2925	 2.35202E-01	 2.35202E-01	 1.53451E-03	 4.59554E-02	 1.45887E-02	 4.36901E-01
Glo47	 2925	 3.78551E-01	 3.78551E-01	 1.60687E-03	 4.81223E-02	 7.81536E-03	 2.34054E-01
Glo_1	 2925	 3.71902E-01	 3.71902E-01	 1.60846E-03	 4.81701E-02	 7.69664E-03	 2.30498E-01
Glo_2	 2925	 2.79474E-01	 2.79474E-01	 1.08668E-03	 3.25438E-02	 8.35503E-03	 2.50216E-01
Glo_3	 2925	 3.28629E-01	 3.28629E-01	 1.35279E-03	 4.05134E-02	 7.79200E-03	 2.33354E-01
Glu48	 2925	 3.19375E-01	 3.19375E-01	 1.34332E-03	 4.02297E-02	 8.49009E-03	 2.54261E-01
Glu_1	 2925	 3.55556E-01	 3.55556E-01	 1.37943E-03	 4.13110E-02	 7.42841E-03	 2.22465E-01
Gor_6	 2925	 2.84457E-01	 2.84457E-01	 9.84940E-04	 2.94969E-02	 7.97911E-03	 2.38958E-01
Gsy16	 2925	 2.74750E-01	 2.74750E-01	 9.26236E-04	 2.77388E-02	 7.81896E-03	 2.34162E-01
Gsy20	 2925	 3.35357E-01	 3.35357E-01	 1.26541E-03	 3.78963E-02	 7.50148E-03	 2.24654E-01
Gsy32	 2925	 2.76351E-01	 2.76351E-01	 1.01520E-03	 3.04031E-02	 8.16932E-03	 2.44654E-01
Gsy43	 2925	 2.69940E-01	 2.69940E-01	 9.67539E-04	 2.89758E-02	 8.05150E-03	 2.41126E-01
