# Supplementary material for: General functions to transform associate data to host data, and their use in phylogenetic inference from sequences with intra-individual variability
Source: BMC Evol Biol. 2008 Mar 18;8:86. doi: 10.1186/1471-2148-8-86 (PMC2291458; doi:10.1186/1471-2148-8-86)
Supplement: Additional file 1 — Distance matrices and quality statistics. This contains all sequence alignments in NEXUS format, all intermediary generated associate distance or host character data (depending on the transformation formula used; see Fig. 1) and all final distance matrices obtained, together with their Delta values. A readme file that describes the contents of each file in the archive is included. [file 1471-2148-8-86-S1.zip › Goeker_Grimm_Supp_Mat_1/Fagus_g0_m3.s.dlt]

Filename:          Fagus_g0_m3.s.dst
Matrix_number:      1
Quartets_examined:  20475
Fraction_examined:  1.00000E+00
Sum_of_squares:     3.20000E+02
Maximum_distance:   2.00000E+00
Delta_value:        0.00000E+00
Epsilon_value:      6.67497E-01
Non_additivity:     0.00000E+00
Additivity:         9.56034E+00
Squared_R_Q_diff.:  9.56034E+00
Absolute_mean_Q:    0.00000E+00
Rescaled_mean_Q:    0.00000E+00
Q_per_sqrt_SS:      0.00000E+00
Absolute_mean_R:    6.81416E-01
Rescaled_mean_R:    3.40708E-01
R_per_sqrt_SS:      7.79940E+02

Taxon	QE	DV	EV	AMQ	RMQ	AMR	RMR
Gcr30	 2925	 0.00000E+00	 5.63761E-01	 0.00000E+00	 0.00000E+00	 9.29915E-01	 4.64957E-01
Gcr_2	 2925	 0.00000E+00	 7.70940E-01	 0.00000E+00	 0.00000E+00	 4.58120E-01	 2.29060E-01
Gen35	 2925	 0.00000E+00	 5.12479E-01	 0.00000E+00	 0.00000E+00	 1.00376E+00	 5.01880E-01
Gen_1	 2925	 0.00000E+00	 7.70940E-01	 0.00000E+00	 0.00000E+00	 4.58120E-01	 2.29060E-01
Gen_2	 2925	 0.00000E+00	 7.70940E-01	 0.00000E+00	 0.00000E+00	 4.58120E-01	 2.29060E-01
Gen_3	 2925	 0.00000E+00	 7.70940E-01	 0.00000E+00	 0.00000E+00	 4.58120E-01	 2.29060E-01
Gen_4	 2925	 0.00000E+00	 5.63761E-01	 0.00000E+00	 0.00000E+00	 9.29915E-01	 4.64957E-01
Ggr26	 2925	 0.00000E+00	 5.12479E-01	 0.00000E+00	 0.00000E+00	 1.00376E+00	 5.01880E-01
Ggr27	 2925	 0.00000E+00	 5.12479E-01	 0.00000E+00	 0.00000E+00	 1.00376E+00	 5.01880E-01
Ggr51	 2925	 0.00000E+00	 7.70940E-01	 0.00000E+00	 0.00000E+00	 4.58120E-01	 2.29060E-01
Ggr_6	 2925	 0.00000E+00	 5.12479E-01	 0.00000E+00	 0.00000E+00	 1.00376E+00	 5.01880E-01
Gha_3	 2925	 0.00000E+00	 5.63761E-01	 0.00000E+00	 0.00000E+00	 9.29915E-01	 4.64957E-01
Gha_4	 2925	 0.00000E+00	 7.70940E-01	 0.00000E+00	 0.00000E+00	 4.58120E-01	 2.29060E-01
Gha_5	 2925	 0.00000E+00	 7.70940E-01	 0.00000E+00	 0.00000E+00	 4.58120E-01	 2.29060E-01
Gho16	 2925	 0.00000E+00	 5.12479E-01	 0.00000E+00	 0.00000E+00	 1.00376E+00	 5.01880E-01
Gja25	 2925	 0.00000E+00	 7.70940E-01	 0.00000E+00	 0.00000E+00	 4.58120E-01	 2.29060E-01
Gja_1	 2925	 0.00000E+00	 7.70940E-01	 0.00000E+00	 0.00000E+00	 4.58120E-01	 2.29060E-01
Glo47	 2925	 0.00000E+00	 7.70940E-01	 0.00000E+00	 0.00000E+00	 4.58120E-01	 2.29060E-01
Glo_1	 2925	 0.00000E+00	 7.70940E-01	 0.00000E+00	 0.00000E+00	 4.58120E-01	 2.29060E-01
Glo_2	 2925	 0.00000E+00	 7.70940E-01	 0.00000E+00	 0.00000E+00	 4.58120E-01	 2.29060E-01
Glo_3	 2925	 0.00000E+00	 7.70940E-01	 0.00000E+00	 0.00000E+00	 4.58120E-01	 2.29060E-01
Glu48	 2925	 0.00000E+00	 5.12479E-01	 0.00000E+00	 0.00000E+00	 1.00376E+00	 5.01880E-01
Glu_1	 2925	 0.00000E+00	 7.70940E-01	 0.00000E+00	 0.00000E+00	 4.58120E-01	 2.29060E-01
Gor_6	 2925	 0.00000E+00	 5.63761E-01	 0.00000E+00	 0.00000E+00	 9.29915E-01	 4.64957E-01
Gsy16	 2925	 0.00000E+00	 7.70940E-01	 0.00000E+00	 0.00000E+00	 4.58120E-01	 2.29060E-01
Gsy20	 2925	 0.00000E+00	 7.70940E-01	 0.00000E+00	 0.00000E+00	 4.58120E-01	 2.29060E-01
Gsy32	 2925	 0.00000E+00	 5.12479E-01	 0.00000E+00	 0.00000E+00	 1.00376E+00	 5.01880E-01
Gsy43	 2925	 0.00000E+00	 5.12479E-01	 0.00000E+00	 0.00000E+00	 1.00376E+00	 5.01880E-01
