# Supplementary material for: General functions to transform associate data to host data, and their use in phylogenetic inference from sequences with intra-individual variability
Source: BMC Evol Biol. 2008 Mar 18;8:86. doi: 10.1186/1471-2148-8-86 (PMC2291458; doi:10.1186/1471-2148-8-86)
Supplement: Additional file 1 — Distance matrices and quality statistics. This contains all sequence alignments in NEXUS format, all intermediary generated associate distance or host character data (depending on the transformation formula used; see Fig. 1) and all final distance matrices obtained, together with their Delta values. A readme file that describes the contents of each file in the archive is included. [file 1471-2148-8-86-S1.zip › Goeker_Grimm_Supp_Mat_1/Fagus_g0_m3.s.dst]

28
Gcr30	0.00000E+00	1.00000E+00	2.00000E+00	1.00000E+00	1.00000E+00	1.00000E+00	0.00000E+00	2.00000E+00	2.00000E+00	1.00000E+00	2.00000E+00	0.00000E+00	1.00000E+00	1.00000E+00	2.00000E+00	1.00000E+00	1.00000E+00	1.00000E+00	1.00000E+00	1.00000E+00	1.00000E+00	2.00000E+00	1.00000E+00	0.00000E+00	1.00000E+00	1.00000E+00	2.00000E+00	2.00000E+00
Gcr_2	1.00000E+00	0.00000E+00	1.00000E+00	0.00000E+00	0.00000E+00	0.00000E+00	1.00000E+00	1.00000E+00	1.00000E+00	0.00000E+00	1.00000E+00	1.00000E+00	0.00000E+00	0.00000E+00	1.00000E+00	0.00000E+00	0.00000E+00	0.00000E+00	0.00000E+00	0.00000E+00	0.00000E+00	1.00000E+00	0.00000E+00	1.00000E+00	0.00000E+00	0.00000E+00	1.00000E+00	1.00000E+00
Gen35	2.00000E+00	1.00000E+00	0.00000E+00	1.00000E+00	1.00000E+00	1.00000E+00	2.00000E+00	0.00000E+00	0.00000E+00	1.00000E+00	0.00000E+00	2.00000E+00	1.00000E+00	1.00000E+00	0.00000E+00	1.00000E+00	1.00000E+00	1.00000E+00	1.00000E+00	1.00000E+00	1.00000E+00	0.00000E+00	1.00000E+00	2.00000E+00	1.00000E+00	1.00000E+00	0.00000E+00	0.00000E+00
Gen_1	1.00000E+00	0.00000E+00	1.00000E+00	0.00000E+00	0.00000E+00	0.00000E+00	1.00000E+00	1.00000E+00	1.00000E+00	0.00000E+00	1.00000E+00	1.00000E+00	0.00000E+00	0.00000E+00	1.00000E+00	0.00000E+00	0.00000E+00	0.00000E+00	0.00000E+00	0.00000E+00	0.00000E+00	1.00000E+00	0.00000E+00	1.00000E+00	0.00000E+00	0.00000E+00	1.00000E+00	1.00000E+00
Gen_2	1.00000E+00	0.00000E+00	1.00000E+00	0.00000E+00	0.00000E+00	0.00000E+00	1.00000E+00	1.00000E+00	1.00000E+00	0.00000E+00	1.00000E+00	1.00000E+00	0.00000E+00	0.00000E+00	1.00000E+00	0.00000E+00	0.00000E+00	0.00000E+00	0.00000E+00	0.00000E+00	0.00000E+00	1.00000E+00	0.00000E+00	1.00000E+00	0.00000E+00	0.00000E+00	1.00000E+00	1.00000E+00
Gen_3	1.00000E+00	0.00000E+00	1.00000E+00	0.00000E+00	0.00000E+00	0.00000E+00	1.00000E+00	1.00000E+00	1.00000E+00	0.00000E+00	1.00000E+00	1.00000E+00	0.00000E+00	0.00000E+00	1.00000E+00	0.00000E+00	0.00000E+00	0.00000E+00	0.00000E+00	0.00000E+00	0.00000E+00	1.00000E+00	0.00000E+00	1.00000E+00	0.00000E+00	0.00000E+00	1.00000E+00	1.00000E+00
Gen_4	0.00000E+00	1.00000E+00	2.00000E+00	1.00000E+00	1.00000E+00	1.00000E+00	0.00000E+00	2.00000E+00	2.00000E+00	1.00000E+00	2.00000E+00	0.00000E+00	1.00000E+00	1.00000E+00	2.00000E+00	1.00000E+00	1.00000E+00	1.00000E+00	1.00000E+00	1.00000E+00	1.00000E+00	2.00000E+00	1.00000E+00	0.00000E+00	1.00000E+00	1.00000E+00	2.00000E+00	2.00000E+00
Ggr26	2.00000E+00	1.00000E+00	0.00000E+00	1.00000E+00	1.00000E+00	1.00000E+00	2.00000E+00	0.00000E+00	0.00000E+00	1.00000E+00	0.00000E+00	2.00000E+00	1.00000E+00	1.00000E+00	0.00000E+00	1.00000E+00	1.00000E+00	1.00000E+00	1.00000E+00	1.00000E+00	1.00000E+00	0.00000E+00	1.00000E+00	2.00000E+00	1.00000E+00	1.00000E+00	0.00000E+00	0.00000E+00
Ggr27	2.00000E+00	1.00000E+00	0.00000E+00	1.00000E+00	1.00000E+00	1.00000E+00	2.00000E+00	0.00000E+00	0.00000E+00	1.00000E+00	0.00000E+00	2.00000E+00	1.00000E+00	1.00000E+00	0.00000E+00	1.00000E+00	1.00000E+00	1.00000E+00	1.00000E+00	1.00000E+00	1.00000E+00	0.00000E+00	1.00000E+00	2.00000E+00	1.00000E+00	1.00000E+00	0.00000E+00	0.00000E+00
Ggr51	1.00000E+00	0.00000E+00	1.00000E+00	0.00000E+00	0.00000E+00	0.00000E+00	1.00000E+00	1.00000E+00	1.00000E+00	0.00000E+00	1.00000E+00	1.00000E+00	0.00000E+00	0.00000E+00	1.00000E+00	0.00000E+00	0.00000E+00	0.00000E+00	0.00000E+00	0.00000E+00	0.00000E+00	1.00000E+00	0.00000E+00	1.00000E+00	0.00000E+00	0.00000E+00	1.00000E+00	1.00000E+00
Ggr_6	2.00000E+00	1.00000E+00	0.00000E+00	1.00000E+00	1.00000E+00	1.00000E+00	2.00000E+00	0.00000E+00	0.00000E+00	1.00000E+00	0.00000E+00	2.00000E+00	1.00000E+00	1.00000E+00	0.00000E+00	1.00000E+00	1.00000E+00	1.00000E+00	1.00000E+00	1.00000E+00	1.00000E+00	0.00000E+00	1.00000E+00	2.00000E+00	1.00000E+00	1.00000E+00	0.00000E+00	0.00000E+00
Gha_3	0.00000E+00	1.00000E+00	2.00000E+00	1.00000E+00	1.00000E+00	1.00000E+00	0.00000E+00	2.00000E+00	2.00000E+00	1.00000E+00	2.00000E+00	0.00000E+00	1.00000E+00	1.00000E+00	2.00000E+00	1.00000E+00	1.00000E+00	1.00000E+00	1.00000E+00	1.00000E+00	1.00000E+00	2.00000E+00	1.00000E+00	0.00000E+00	1.00000E+00	1.00000E+00	2.00000E+00	2.00000E+00
Gha_4	1.00000E+00	0.00000E+00	1.00000E+00	0.00000E+00	0.00000E+00	0.00000E+00	1.00000E+00	1.00000E+00	1.00000E+00	0.00000E+00	1.00000E+00	1.00000E+00	0.00000E+00	0.00000E+00	1.00000E+00	0.00000E+00	0.00000E+00	0.00000E+00	0.00000E+00	0.00000E+00	0.00000E+00	1.00000E+00	0.00000E+00	1.00000E+00	0.00000E+00	0.00000E+00	1.00000E+00	1.00000E+00
Gha_5	1.00000E+00	0.00000E+00	1.00000E+00	0.00000E+00	0.00000E+00	0.00000E+00	1.00000E+00	1.00000E+00	1.00000E+00	0.00000E+00	1.00000E+00	1.00000E+00	0.00000E+00	0.00000E+00	1.00000E+00	0.00000E+00	0.00000E+00	0.00000E+00	0.00000E+00	0.00000E+00	0.00000E+00	1.00000E+00	0.00000E+00	1.00000E+00	0.00000E+00	0.00000E+00	1.00000E+00	1.00000E+00
Gho16	2.00000E+00	1.00000E+00	0.00000E+00	1.00000E+00	1.00000E+00	1.00000E+00	2.00000E+00	0.00000E+00	0.00000E+00	1.00000E+00	0.00000E+00	2.00000E+00	1.00000E+00	1.00000E+00	0.00000E+00	1.00000E+00	1.00000E+00	1.00000E+00	1.00000E+00	1.00000E+00	1.00000E+00	0.00000E+00	1.00000E+00	2.00000E+00	1.00000E+00	1.00000E+00	0.00000E+00	0.00000E+00
Gja25	1.00000E+00	0.00000E+00	1.00000E+00	0.00000E+00	0.00000E+00	0.00000E+00	1.00000E+00	1.00000E+00	1.00000E+00	0.00000E+00	1.00000E+00	1.00000E+00	0.00000E+00	0.00000E+00	1.00000E+00	0.00000E+00	0.00000E+00	0.00000E+00	0.00000E+00	0.00000E+00	0.00000E+00	1.00000E+00	0.00000E+00	1.00000E+00	0.00000E+00	0.00000E+00	1.00000E+00	1.00000E+00
Gja_1	1.00000E+00	0.00000E+00	1.00000E+00	0.00000E+00	0.00000E+00	0.00000E+00	1.00000E+00	1.00000E+00	1.00000E+00	0.00000E+00	1.00000E+00	1.00000E+00	0.00000E+00	0.00000E+00	1.00000E+00	0.00000E+00	0.00000E+00	0.00000E+00	0.00000E+00	0.00000E+00	0.00000E+00	1.00000E+00	0.00000E+00	1.00000E+00	0.00000E+00	0.00000E+00	1.00000E+00	1.00000E+00
Glo47	1.00000E+00	0.00000E+00	1.00000E+00	0.00000E+00	0.00000E+00	0.00000E+00	1.00000E+00	1.00000E+00	1.00000E+00	0.00000E+00	1.00000E+00	1.00000E+00	0.00000E+00	0.00000E+00	1.00000E+00	0.00000E+00	0.00000E+00	0.00000E+00	0.00000E+00	0.00000E+00	0.00000E+00	1.00000E+00	0.00000E+00	1.00000E+00	0.00000E+00	0.00000E+00	1.00000E+00	1.00000E+00
Glo_1	1.00000E+00	0.00000E+00	1.00000E+00	0.00000E+00	0.00000E+00	0.00000E+00	1.00000E+00	1.00000E+00	1.00000E+00	0.00000E+00	1.00000E+00	1.00000E+00	0.00000E+00	0.00000E+00	1.00000E+00	0.00000E+00	0.00000E+00	0.00000E+00	0.00000E+00	0.00000E+00	0.00000E+00	1.00000E+00	0.00000E+00	1.00000E+00	0.00000E+00	0.00000E+00	1.00000E+00	1.00000E+00
Glo_2	1.00000E+00	0.00000E+00	1.00000E+00	0.00000E+00	0.00000E+00	0.00000E+00	1.00000E+00	1.00000E+00	1.00000E+00	0.00000E+00	1.00000E+00	1.00000E+00	0.00000E+00	0.00000E+00	1.00000E+00	0.00000E+00	0.00000E+00	0.00000E+00	0.00000E+00	0.00000E+00	0.00000E+00	1.00000E+00	0.00000E+00	1.00000E+00	0.00000E+00	0.00000E+00	1.00000E+00	1.00000E+00
Glo_3	1.00000E+00	0.00000E+00	1.00000E+00	0.00000E+00	0.00000E+00	0.00000E+00	1.00000E+00	1.00000E+00	1.00000E+00	0.00000E+00	1.00000E+00	1.00000E+00	0.00000E+00	0.00000E+00	1.00000E+00	0.00000E+00	0.00000E+00	0.00000E+00	0.00000E+00	0.00000E+00	0.00000E+00	1.00000E+00	0.00000E+00	1.00000E+00	0.00000E+00	0.00000E+00	1.00000E+00	1.00000E+00
Glu48	2.00000E+00	1.00000E+00	0.00000E+00	1.00000E+00	1.00000E+00	1.00000E+00	2.00000E+00	0.00000E+00	0.00000E+00	1.00000E+00	0.00000E+00	2.00000E+00	1.00000E+00	1.00000E+00	0.00000E+00	1.00000E+00	1.00000E+00	1.00000E+00	1.00000E+00	1.00000E+00	1.00000E+00	0.00000E+00	1.00000E+00	2.00000E+00	1.00000E+00	1.00000E+00	0.00000E+00	0.00000E+00
Glu_1	1.00000E+00	0.00000E+00	1.00000E+00	0.00000E+00	0.00000E+00	0.00000E+00	1.00000E+00	1.00000E+00	1.00000E+00	0.00000E+00	1.00000E+00	1.00000E+00	0.00000E+00	0.00000E+00	1.00000E+00	0.00000E+00	0.00000E+00	0.00000E+00	0.00000E+00	0.00000E+00	0.00000E+00	1.00000E+00	0.00000E+00	1.00000E+00	0.00000E+00	0.00000E+00	1.00000E+00	1.00000E+00
Gor_6	0.00000E+00	1.00000E+00	2.00000E+00	1.00000E+00	1.00000E+00	1.00000E+00	0.00000E+00	2.00000E+00	2.00000E+00	1.00000E+00	2.00000E+00	0.00000E+00	1.00000E+00	1.00000E+00	2.00000E+00	1.00000E+00	1.00000E+00	1.00000E+00	1.00000E+00	1.00000E+00	1.00000E+00	2.00000E+00	1.00000E+00	0.00000E+00	1.00000E+00	1.00000E+00	2.00000E+00	2.00000E+00
Gsy16	1.00000E+00	0.00000E+00	1.00000E+00	0.00000E+00	0.00000E+00	0.00000E+00	1.00000E+00	1.00000E+00	1.00000E+00	0.00000E+00	1.00000E+00	1.00000E+00	0.00000E+00	0.00000E+00	1.00000E+00	0.00000E+00	0.00000E+00	0.00000E+00	0.00000E+00	0.00000E+00	0.00000E+00	1.00000E+00	0.00000E+00	1.00000E+00	0.00000E+00	0.00000E+00	1.00000E+00	1.00000E+00
Gsy20	1.00000E+00	0.00000E+00	1.00000E+00	0.00000E+00	0.00000E+00	0.00000E+00	1.00000E+00	1.00000E+00	1.00000E+00	0.00000E+00	1.00000E+00	1.00000E+00	0.00000E+00	0.00000E+00	1.00000E+00	0.00000E+00	0.00000E+00	0.00000E+00	0.00000E+00	0.00000E+00	0.00000E+00	1.00000E+00	0.00000E+00	1.00000E+00	0.00000E+00	0.00000E+00	1.00000E+00	1.00000E+00
Gsy32	2.00000E+00	1.00000E+00	0.00000E+00	1.00000E+00	1.00000E+00	1.00000E+00	2.00000E+00	0.00000E+00	0.00000E+00	1.00000E+00	0.00000E+00	2.00000E+00	1.00000E+00	1.00000E+00	0.00000E+00	1.00000E+00	1.00000E+00	1.00000E+00	1.00000E+00	1.00000E+00	1.00000E+00	0.00000E+00	1.00000E+00	2.00000E+00	1.00000E+00	1.00000E+00	0.00000E+00	0.00000E+00
Gsy43	2.00000E+00	1.00000E+00	0.00000E+00	1.00000E+00	1.00000E+00	1.00000E+00	2.00000E+00	0.00000E+00	0.00000E+00	1.00000E+00	0.00000E+00	2.00000E+00	1.00000E+00	1.00000E+00	0.00000E+00	1.00000E+00	1.00000E+00	1.00000E+00	1.00000E+00	1.00000E+00	1.00000E+00	0.00000E+00	1.00000E+00	2.00000E+00	1.00000E+00	1.00000E+00	0.00000E+00	0.00000E+00
