# Supplementary material for: General functions to transform associate data to host data, and their use in phylogenetic inference from sequences with intra-individual variability
Source: BMC Evol Biol. 2008 Mar 18;8:86. doi: 10.1186/1471-2148-8-86 (PMC2291458; doi:10.1186/1471-2148-8-86)
Supplement: Additional file 1 — Distance matrices and quality statistics. This contains all sequence alignments in NEXUS format, all intermediary generated associate distance or host character data (depending on the transformation formula used; see Fig. 1) and all final distance matrices obtained, together with their Delta values. A readme file that describes the contents of each file in the archive is included. [file 1471-2148-8-86-S1.zip › Goeker_Grimm_Supp_Mat_1/Fagus_g0_m3.v.dlt]

Filename:          Fagus_g0_m3.v.dst
Matrix_number:      1
Quartets_examined:  20475
Fraction_examined:  1.00000E+00
Sum_of_squares:     8.65829E-02
Maximum_distance:   3.08262E-02
Delta_value:        2.54830E-01
Epsilon_value:      2.54830E-01
Non_additivity:     9.15657E-01
Additivity:         5.47249E+00
Squared_R_Q_diff.:  5.13101E+00
Absolute_mean_Q:    1.15454E-03
Rescaled_mean_Q:    3.74533E-02
Q_per_sqrt_SS:      8.03373E+01
Absolute_mean_R:    8.42099E-03
Rescaled_mean_R:    2.73176E-01
R_per_sqrt_SS:      5.85964E+02

Taxon	QE	DV	EV	AMQ	RMQ	AMR	RMR
Gcr30	 2925	 2.38705E-01	 2.38705E-01	 8.47950E-04	 2.75075E-02	 7.56472E-03	 2.45399E-01
Gcr_2	 2925	 2.46317E-01	 2.46317E-01	 8.53044E-04	 2.76727E-02	 7.57509E-03	 2.45735E-01
Gen35	 2925	 1.90093E-01	 1.90093E-01	 1.35947E-03	 4.41013E-02	 1.19664E-02	 3.88189E-01
Gen_1	 2925	 2.04555E-01	 2.04555E-01	 1.33468E-03	 4.32969E-02	 1.23053E-02	 3.99183E-01
Gen_2	 2925	 1.84141E-01	 1.84141E-01	 1.30236E-03	 4.22483E-02	 1.20958E-02	 3.92388E-01
Gen_3	 2925	 2.12859E-01	 2.12859E-01	 1.42132E-03	 4.61077E-02	 1.23897E-02	 4.01920E-01
Gen_4	 2925	 2.11684E-01	 2.11684E-01	 1.47431E-03	 4.78265E-02	 1.24193E-02	 4.02881E-01
Ggr26	 2925	 2.16379E-01	 2.16379E-01	 1.11886E-03	 3.62958E-02	 9.00625E-03	 2.92162E-01
Ggr27	 2925	 1.97156E-01	 1.97156E-01	 9.31082E-04	 3.02043E-02	 8.91395E-03	 2.89168E-01
Ggr51	 2925	 1.90875E-01	 1.90875E-01	 8.84903E-04	 2.87062E-02	 8.57879E-03	 2.78295E-01
Ggr_6	 2925	 2.00619E-01	 2.00619E-01	 9.44660E-04	 3.06447E-02	 7.92877E-03	 2.57209E-01
Gha_3	 2925	 2.46475E-01	 2.46475E-01	 1.12621E-03	 3.65342E-02	 7.42028E-03	 2.40713E-01
Gha_4	 2925	 3.28533E-01	 3.28533E-01	 1.93404E-03	 6.27403E-02	 7.73466E-03	 2.50912E-01
Gha_5	 2925	 3.31936E-01	 3.31936E-01	 1.49743E-03	 4.85765E-02	 7.26147E-03	 2.35562E-01
Gho16	 2925	 3.30838E-01	 3.30838E-01	 1.44177E-03	 4.67708E-02	 7.09891E-03	 2.30288E-01
Gja25	 2925	 1.92892E-01	 1.92892E-01	 1.32283E-03	 4.29127E-02	 1.21300E-02	 3.93496E-01
Gja_1	 2925	 1.95280E-01	 1.95280E-01	 1.37534E-03	 4.46158E-02	 1.15904E-02	 3.75993E-01
Glo47	 2925	 3.36737E-01	 3.36737E-01	 1.41904E-03	 4.60336E-02	 6.54256E-03	 2.12240E-01
Glo_1	 2925	 3.46271E-01	 3.46271E-01	 1.47158E-03	 4.77380E-02	 6.76843E-03	 2.19567E-01
Glo_2	 2925	 2.55931E-01	 2.55931E-01	 8.12512E-04	 2.63578E-02	 6.58931E-03	 2.13757E-01
Glo_3	 2925	 3.17255E-01	 3.17255E-01	 1.25061E-03	 4.05698E-02	 6.21524E-03	 2.01622E-01
Glu48	 2925	 2.72077E-01	 2.72077E-01	 9.34183E-04	 3.03048E-02	 6.72464E-03	 2.18147E-01
Glu_1	 2925	 3.27819E-01	 3.27819E-01	 1.30778E-03	 4.24243E-02	 6.36149E-03	 2.06366E-01
Gor_6	 2925	 2.71013E-01	 2.71013E-01	 7.54988E-04	 2.44918E-02	 6.72252E-03	 2.18078E-01
Gsy16	 2925	 2.71549E-01	 2.71549E-01	 7.05937E-04	 2.29006E-02	 6.55785E-03	 2.12736E-01
Gsy20	 2925	 2.96405E-01	 2.96405E-01	 1.09140E-03	 3.54050E-02	 6.18391E-03	 2.00606E-01
Gsy32	 2925	 2.49300E-01	 2.49300E-01	 7.03160E-04	 2.28105E-02	 6.58405E-03	 2.13586E-01
Gsy43	 2925	 2.71549E-01	 2.71549E-01	 7.05937E-04	 2.29006E-02	 6.55785E-03	 2.12736E-01
