# Supplementary material for: General functions to transform associate data to host data, and their use in phylogenetic inference from sequences with intra-individual variability
Source: BMC Evol Biol. 2008 Mar 18;8:86. doi: 10.1186/1471-2148-8-86 (PMC2291458; doi:10.1186/1471-2148-8-86)
Supplement: Additional file 1 — Distance matrices and quality statistics. This contains all sequence alignments in NEXUS format, all intermediary generated associate distance or host character data (depending on the transformation formula used; see Fig. 1) and all final distance matrices obtained, together with their Delta values. A readme file that describes the contents of each file in the archive is included. [file 1471-2148-8-86-S1.zip › Goeker_Grimm_Supp_Mat_1/Fagus_g0_m4.c.dlt]

Filename:          Fagus_g0_m4.c.dst
Matrix_number:      1
Quartets_examined:  4845
Fraction_examined:  1.00000E+00
Sum_of_squares:     5.62405E-03
Maximum_distance:   1.68984E-02
Delta_value:        4.01004E-01
Epsilon_value:      4.14214E-01
Non_additivity:     2.06321E+00
Additivity:         5.32430E+00
Squared_R_Q_diff.:  4.21760E+00
Absolute_mean_Q:    1.51248E-03
Rescaled_mean_Q:    8.95045E-02
Q_per_sqrt_SS:      9.77146E+01
Absolute_mean_R:    4.66481E-03
Rescaled_mean_R:    2.76050E-01
R_per_sqrt_SS:      3.01372E+02

Taxon	QE	DV	EV	AMQ	RMQ	AMR	RMR
Gcr30	 969	 3.75652E-01	 4.05579E-01	 1.19912E-03	 7.09606E-02	 4.37749E-03	 2.59048E-01
Gcr_2	 969	 4.10207E-01	 4.20527E-01	 1.47956E-03	 8.75562E-02	 4.82650E-03	 2.85618E-01
Gen_1	 969	 3.57305E-01	 3.57305E-01	 1.46572E-03	 8.67370E-02	 4.63492E-03	 2.74282E-01
Gen_2	 969	 3.54055E-01	 3.58183E-01	 1.49368E-03	 8.83917E-02	 4.99455E-03	 2.95563E-01
Gen_3	 969	 3.37610E-01	 3.41738E-01	 1.35127E-03	 7.99645E-02	 5.62177E-03	 3.32681E-01
Gen_4	 969	 3.54033E-01	 3.58160E-01	 1.37603E-03	 8.14295E-02	 5.04607E-03	 2.98612E-01
Ggr51	 969	 4.08654E-01	 4.08654E-01	 1.28509E-03	 7.60480E-02	 3.83061E-03	 2.26685E-01
Gha_3	 969	 4.47632E-01	 4.80656E-01	 1.53724E-03	 9.09698E-02	 3.83024E-03	 2.26663E-01
Gha_4	 969	 4.26477E-01	 4.26477E-01	 2.78513E-03	 1.64816E-01	 7.03933E-03	 4.16568E-01
Gha_5	 969	 4.44172E-01	 4.77196E-01	 1.76684E-03	 1.04557E-01	 4.41175E-03	 2.61075E-01
Gja25	 969	 3.55473E-01	 3.59601E-01	 1.77230E-03	 1.04880E-01	 6.78324E-03	 4.01413E-01
Gja_1	 969	 3.30736E-01	 3.34864E-01	 1.36180E-03	 8.05876E-02	 5.39548E-03	 3.19290E-01
Glo47	 969	 4.66005E-01	 4.99029E-01	 1.84199E-03	 1.09004E-01	 4.10641E-03	 2.43006E-01
Glo_1	 969	 4.28519E-01	 4.38838E-01	 1.38489E-03	 8.19541E-02	 3.99885E-03	 2.36641E-01
Glo_2	 969	 4.18633E-01	 4.18633E-01	 1.63255E-03	 9.66100E-02	 5.05364E-03	 2.99060E-01
Glo_3	 969	 4.42185E-01	 4.72113E-01	 1.51186E-03	 8.94679E-02	 3.80148E-03	 2.24961E-01
Glu_1	 969	 4.68022E-01	 4.72150E-01	 1.49724E-03	 8.86025E-02	 3.79719E-03	 2.24707E-01
Gor_6	 969	 3.94242E-01	 4.17977E-01	 1.12457E-03	 6.65489E-02	 3.82658E-03	 2.26446E-01
Gsy16	 969	 4.04993E-01	 4.41112E-01	 1.20651E-03	 7.13980E-02	 3.88522E-03	 2.29917E-01
Gsy20	 969	 3.95468E-01	 3.95468E-01	 1.17624E-03	 6.96065E-02	 4.03496E-03	 2.38778E-01
