# Supplementary material for: General functions to transform associate data to host data, and their use in phylogenetic inference from sequences with intra-individual variability
Source: BMC Evol Biol. 2008 Mar 18;8:86. doi: 10.1186/1471-2148-8-86 (PMC2291458; doi:10.1186/1471-2148-8-86)
Supplement: Additional file 1 — Distance matrices and quality statistics. This contains all sequence alignments in NEXUS format, all intermediary generated associate distance or host character data (depending on the transformation formula used; see Fig. 1) and all final distance matrices obtained, together with their Delta values. A readme file that describes the contents of each file in the archive is included. [file 1471-2148-8-86-S1.zip › Goeker_Grimm_Supp_Mat_1/Fagus_g0_m4.c.dst]

20
Gcr30	0	0	0.00433093	0.00433717	0.00566006	0.00433093	0.00551957	0	0.012362	0	0.00849408	0.00571663	0	0.00137561	0.00137696	0	0	0	0	0.00408801
Gcr_2	0	0	0.00581628	0.00581626	0.00711533	0.00580785	0.00693778	0	0.012413	0	0.00996562	0.00718682	0	0.00276662	0.00138458	0.00139869	0.00138705	0.00139091	0	0.00548084
Gen_1	0.00433093	0.00581628	0	0.00141852	0	0.00141852	0.00722765	0.00145781	0.00717559	0	0.00141052	0.00142053	0	0.00288767	0.00577803	0.00145358	0.0014551	0.00290732	0.00287521	0.00714576
Gen_2	0.00433717	0.00581626	0.00141852	0	0	0	0.0072276	0.00145146	0.0057319	0	0	0	0	0.00288766	0.00577803	0.00145146	0.0014551	0.00290309	0.00287521	0.00714573
Gen_3	0.00566006	0.00711533	0	0	0	0	0.00847795	0.00428655	0.0112419	0.00287389	0	0	0.00287803	0.00565206	0.00848916	0.00285344	0.00284253	0.00426826	0.00422126	0.00979503
Gen_4	0.00433093	0.00580785	0.00141852	0	0	0	0.00720682	0.0029031	0.00859893	0.00146206	0	0	0.00146421	0.00432468	0.00719845	0.00145147	0.00145087	0.00290311	0.00287108	0.00856292
Ggr51	0.00551957	0.00693778	0.00722765	0.0072276	0.00847795	0.00720682	0	0.005596	0.0164992	0.00563521	0.0113054	0.00858706	0.00564318	0.00830283	0.00966992	0.00419085	0.00555787	0.00415602	0.0054968	0.0109203
Gha_3	0	0	0.00145781	0.00145146	0.00428655	0.0029031	0.005596	0	0.00554167	0	0.005733	0.0028822	0	0	0.00139036	0	0.00139869	0	0	0.00413879
Gha_4	0.012362	0.012413	0.00717559	0.0057319	0.0112419	0.00859893	0.0164992	0.00554167	0	0	0.0168984	0.00852575	0.00278585	0.0137542	0.015108	0.00415023	0.0110499	0.011059	0.0123112	0.0162806
Gha_5	0	0	0	0	0.00287389	0.00146206	0.00563521	0	0	0	0.00431842	0.00144935	0	0	0.00140009	0	0.00140854	0	0	0.00416743
Gja25	0.00849408	0.00996562	0.00141052	0	0	0	0.0113054	0.005733	0.0168984	0.00431842	0	0	0.00433089	0.00707903	0.0113093	0.00572484	0.0056883	0.00710523	0.00563223	0.0125978
Gja_1	0.00571663	0.00718682	0.00142053	0	0	0	0.00858706	0.0028822	0.00852575	0.00144935	0	0	0.00145146	0.00428761	0.00715725	0.00288221	0.00287936	0.0043298	0.00426324	0.00991976
Glo47	0	0	0	0	0.00287803	0.00146421	0.00564318	0	0.00278585	0	0.00433089	0.00145146	0	0	0	0	0.00140655	0	0	0.00417324
Glo_1	0.00137561	0.00276662	0.00288767	0.00288766	0.00565206	0.00432468	0.00830283	0	0.0137542	0	0.00707903	0.00428761	0	0	0.00137886	0	0.00138322	0.00138899	0	0.00545857
Glo_2	0.00137696	0.00138458	0.00577803	0.00577803	0.00848916	0.00719845	0.00966992	0.00139036	0.015108	0.00140009	0.0113093	0.00715725	0	0.00137886	0	0.0013923	0.00138513	0.00138459	0.00136942	0.00680924
Glo_3	0	0.00139869	0.00145358	0.00145146	0.00285344	0.00145147	0.00419085	0	0.00415023	0	0.00572484	0.00288221	0	0	0.0013923	0	0	0	0	0.0041388
Glu_1	0	0.00138705	0.0014551	0.0014551	0.00284253	0.00145087	0.00555787	0.00139869	0.0110499	0.00140854	0.0056883	0.00287936	0.00140655	0.00138322	0.00138513	0	0	0	0	0.00549593
Gor_6	0	0.00139091	0.00290732	0.00290309	0.00426826	0.00290311	0.00415602	0	0.011059	0	0.00710523	0.0043298	0	0.00138899	0.00138459	0	0	0	0	0.00411607
Gsy16	0	0	0.00287521	0.00287521	0.00422126	0.00287108	0.0054968	0	0.0123112	0	0.00563223	0.00426324	0	0	0.00136942	0	0	0	0	0.00407135
Gsy20	0.00408801	0.00548084	0.00714576	0.00714573	0.00979503	0.00856292	0.0109203	0.00413879	0.0162806	0.00416743	0.0125978	0.00991976	0.00417324	0.00545857	0.00680924	0.0041388	0.00549593	0.00411607	0.00407135	0
