# Supplementary material for: General functions to transform associate data to host data, and their use in phylogenetic inference from sequences with intra-individual variability
Source: BMC Evol Biol. 2008 Mar 18;8:86. doi: 10.1186/1471-2148-8-86 (PMC2291458; doi:10.1186/1471-2148-8-86)
Supplement: Additional file 1 — Distance matrices and quality statistics. This contains all sequence alignments in NEXUS format, all intermediary generated associate distance or host character data (depending on the transformation formula used; see Fig. 1) and all final distance matrices obtained, together with their Delta values. A readme file that describes the contents of each file in the archive is included. [file 1471-2148-8-86-S1.zip › Goeker_Grimm_Supp_Mat_1/Fagus_g0_m4.e.dlt]

Filename:          Fagus_g0_m4.e.dst
Matrix_number:      1
Quartets_examined:  4845
Fraction_examined:  1.00000E+00
Sum_of_squares:     1.58732E+00
Maximum_distance:   1.25236E-01
Delta_value:        2.85215E-01
Epsilon_value:      2.85215E-01
Non_additivity:     3.15414E-01
Additivity:         1.90839E+00
Squared_R_Q_diff.:  1.74999E+00
Absolute_mean_Q:    4.25461E-03
Rescaled_mean_Q:    3.39727E-02
Q_per_sqrt_SS:      1.63614E+01
Absolute_mean_R:    2.65345E-02
Rescaled_mean_R:    2.11876E-01
R_per_sqrt_SS:      1.02040E+02

Taxon	QE	DV	EV	AMQ	RMQ	AMR	RMR
Gcr30	 969	 2.95306E-01	 2.95306E-01	 3.48584E-03	 2.78342E-02	 2.16128E-02	 1.72577E-01
Gcr_2	 969	 2.95888E-01	 2.95888E-01	 3.79742E-03	 3.03221E-02	 2.22354E-02	 1.77548E-01
Gen_1	 969	 2.37397E-01	 2.37397E-01	 4.56283E-03	 3.64339E-02	 3.58175E-02	 2.86000E-01
Gen_2	 969	 2.05241E-01	 2.05241E-01	 4.46074E-03	 3.56187E-02	 4.09132E-02	 3.26689E-01
Gen_3	 969	 2.64800E-01	 2.64800E-01	 4.89824E-03	 3.91121E-02	 3.21713E-02	 2.56886E-01
Gen_4	 969	 2.11785E-01	 2.11785E-01	 4.43814E-03	 3.54382E-02	 4.04349E-02	 3.22869E-01
Ggr51	 969	 2.80891E-01	 2.80891E-01	 3.57080E-03	 2.85126E-02	 2.28305E-02	 1.82299E-01
Gha_3	 969	 2.74869E-01	 2.74869E-01	 4.56499E-03	 3.64511E-02	 2.54901E-02	 2.03536E-01
Gha_4	 969	 2.51883E-01	 2.51883E-01	 3.51005E-03	 2.80275E-02	 2.55177E-02	 2.03757E-01
Gha_5	 969	 2.39446E-01	 2.39446E-01	 4.08969E-03	 3.26559E-02	 2.67352E-02	 2.13479E-01
Gja25	 969	 2.79293E-01	 2.79293E-01	 5.53301E-03	 4.41807E-02	 2.75384E-02	 2.19892E-01
Gja_1	 969	 2.52511E-01	 2.52511E-01	 4.91127E-03	 3.92161E-02	 3.28400E-02	 2.62225E-01
Glo47	 969	 3.12073E-01	 3.12073E-01	 4.74807E-03	 3.79130E-02	 2.33506E-02	 1.86453E-01
Glo_1	 969	 3.49592E-01	 3.49592E-01	 3.90627E-03	 3.11913E-02	 2.06241E-02	 1.64682E-01
Glo_2	 969	 3.58814E-01	 3.58814E-01	 4.23309E-03	 3.38009E-02	 2.05219E-02	 1.63866E-01
Glo_3	 969	 2.75349E-01	 2.75349E-01	 3.94290E-03	 3.14838E-02	 2.28909E-02	 1.82782E-01
Glu_1	 969	 3.56461E-01	 3.56461E-01	 4.25033E-03	 3.39385E-02	 2.09685E-02	 1.67432E-01
Gor_6	 969	 3.41316E-01	 3.41316E-01	 3.83717E-03	 3.06395E-02	 1.99577E-02	 1.59361E-01
Gsy16	 969	 3.66146E-01	 3.66146E-01	 4.51897E-03	 3.60836E-02	 2.16796E-02	 1.73110E-01
Gsy20	 969	 2.55235E-01	 2.55235E-01	 3.83238E-03	 3.06013E-02	 2.65597E-02	 2.12077E-01
