# Supplementary material for: General functions to transform associate data to host data, and their use in phylogenetic inference from sequences with intra-individual variability
Source: BMC Evol Biol. 2008 Mar 18;8:86. doi: 10.1186/1471-2148-8-86 (PMC2291458; doi:10.1186/1471-2148-8-86)
Supplement: Additional file 1 — Distance matrices and quality statistics. This contains all sequence alignments in NEXUS format, all intermediary generated associate distance or host character data (depending on the transformation formula used; see Fig. 1) and all final distance matrices obtained, together with their Delta values. A readme file that describes the contents of each file in the archive is included. [file 1471-2148-8-86-S1.zip › Goeker_Grimm_Supp_Mat_1/Fagus_g0_m4.e.dst]

20
Gcr30	0.00000E+00	5.85596E-02	1.13358E-01	1.09775E-01	9.06030E-02	1.09407E-01	6.92907E-02	8.64476E-02	5.88369E-02	9.20037E-02	9.28718E-02	1.04529E-01	8.84941E-02	6.70793E-02	7.17368E-02	8.13039E-02	7.63298E-02	7.31302E-02	5.91464E-02	5.49764E-02
Gcr_2	5.85596E-02	0.00000E+00	1.17844E-01	1.13875E-01	9.33006E-02	1.13006E-01	7.20360E-02	9.34031E-02	6.20380E-02	9.44826E-02	9.71273E-02	1.04490E-01	9.62945E-02	7.12021E-02	7.70712E-02	8.46928E-02	7.35894E-02	7.76823E-02	6.37840E-02	5.83896E-02
Gen_1	1.13358E-01	1.17844E-01	0.00000E+00	8.34217E-02	7.93325E-02	8.40224E-02	1.14992E-01	1.25236E-01	1.09055E-01	1.24742E-01	9.67726E-02	1.01251E-01	1.23952E-01	1.16438E-01	1.12005E-01	1.17917E-01	1.23394E-01	1.16805E-01	1.12043E-01	1.07016E-01
Gen_2	1.09775E-01	1.13875E-01	8.34217E-02	0.00000E+00	7.02314E-02	6.14138E-02	1.11443E-01	1.14837E-01	1.05290E-01	1.18812E-01	9.49324E-02	7.74046E-02	1.21082E-01	1.12939E-01	1.09997E-01	1.12064E-01	1.20116E-01	1.13466E-01	1.08391E-01	1.03171E-01
Gen_3	9.06030E-02	9.33006E-02	7.93325E-02	7.02314E-02	0.00000E+00	6.36028E-02	8.65897E-02	1.02506E-01	7.85341E-02	1.03520E-01	8.64873E-02	7.90400E-02	1.05181E-01	8.85011E-02	8.78717E-02	9.74714E-02	9.74714E-02	9.36335E-02	8.52582E-02	7.56774E-02
Gen_4	1.09407E-01	1.13006E-01	8.40224E-02	6.14138E-02	6.36028E-02	0.00000E+00	1.08389E-01	1.12609E-01	1.02051E-01	1.16352E-01	9.60515E-02	7.69395E-02	1.17390E-01	1.09581E-01	1.05804E-01	1.12342E-01	1.16716E-01	1.14374E-01	1.06819E-01	9.98630E-02
Ggr51	6.92907E-02	7.20360E-02	1.14992E-01	1.11443E-01	8.65897E-02	1.08389E-01	0.00000E+00	8.89698E-02	4.70239E-02	9.04664E-02	9.18918E-02	1.03659E-01	9.29152E-02	6.89722E-02	6.56361E-02	8.34770E-02	7.80213E-02	6.93605E-02	6.12629E-02	4.20797E-02
Gha_3	8.64476E-02	9.34031E-02	1.25236E-01	1.14837E-01	1.02506E-01	1.12609E-01	8.89698E-02	0.00000E+00	8.10424E-02	6.97556E-02	1.13270E-01	1.12105E-01	8.90687E-02	8.80118E-02	8.18963E-02	7.51372E-02	8.81442E-02	9.15169E-02	7.58069E-02	7.82848E-02
Gha_4	5.88369E-02	6.20380E-02	1.09055E-01	1.05290E-01	7.85341E-02	1.02051E-01	4.70239E-02	8.10424E-02	0.00000E+00	8.26783E-02	8.43231E-02	9.70127E-02	8.53439E-02	5.84624E-02	5.44975E-02	7.49880E-02	6.88801E-02	6.54610E-02	4.91581E-02	2.09611E-02
Gha_5	9.20037E-02	9.44826E-02	1.24742E-01	1.18812E-01	1.03520E-01	1.16352E-01	9.04664E-02	6.97556E-02	8.26783E-02	0.00000E+00	1.12048E-01	1.13506E-01	8.12953E-02	9.16182E-02	8.66409E-02	7.44632E-02	9.04113E-02	9.30364E-02	8.00725E-02	7.99771E-02
Gja25	9.28718E-02	9.71273E-02	9.67726E-02	9.49324E-02	8.64873E-02	9.60515E-02	9.18918E-02	1.13270E-01	8.43231E-02	1.12048E-01	0.00000E+00	9.90292E-02	1.15450E-01	9.83012E-02	8.99999E-02	1.06951E-01	1.01616E-01	9.54863E-02	9.30399E-02	8.16618E-02
Gja_1	1.04529E-01	1.04490E-01	1.01251E-01	7.74046E-02	7.90400E-02	7.69395E-02	1.03659E-01	1.12105E-01	9.70127E-02	1.13506E-01	9.90292E-02	0.00000E+00	1.15879E-01	1.05265E-01	1.04735E-01	1.08477E-01	1.12369E-01	1.11477E-01	9.62150E-02	9.47086E-02
Glo47	8.84941E-02	9.62945E-02	1.23952E-01	1.21082E-01	1.05181E-01	1.17390E-01	9.29152E-02	8.90687E-02	8.53439E-02	8.12953E-02	1.15450E-01	1.15879E-01	0.00000E+00	9.16646E-02	8.97593E-02	9.13194E-02	8.69638E-02	9.12565E-02	8.07609E-02	8.27298E-02
Glo_1	6.70793E-02	7.12021E-02	1.16438E-01	1.12939E-01	8.85011E-02	1.09581E-01	6.89722E-02	8.80118E-02	5.84624E-02	9.16182E-02	9.83012E-02	1.05265E-01	9.16646E-02	0.00000E+00	7.42233E-02	7.80911E-02	7.43378E-02	8.01087E-02	6.38506E-02	5.45755E-02
Glo_2	7.17368E-02	7.70712E-02	1.12005E-01	1.09997E-01	8.78717E-02	1.05804E-01	6.56361E-02	8.18963E-02	5.44975E-02	8.66409E-02	8.99999E-02	1.04735E-01	8.97593E-02	7.42233E-02	0.00000E+00	8.20579E-02	7.58456E-02	7.39461E-02	6.02414E-02	5.03052E-02
Glo_3	8.13039E-02	8.46928E-02	1.17917E-01	1.12064E-01	9.74714E-02	1.12342E-01	8.34770E-02	7.51372E-02	7.49880E-02	7.44632E-02	1.06951E-01	1.08477E-01	9.13194E-02	7.80911E-02	8.20579E-02	0.00000E+00	8.85462E-02	8.62743E-02	7.57672E-02	7.19988E-02
Glu_1	7.63298E-02	7.35894E-02	1.23394E-01	1.20116E-01	9.74714E-02	1.16716E-01	7.80213E-02	8.81442E-02	6.88801E-02	9.04113E-02	1.01616E-01	1.12369E-01	8.69638E-02	7.43378E-02	7.58456E-02	8.85462E-02	0.00000E+00	8.51029E-02	7.28101E-02	6.56132E-02
Gor_6	7.31302E-02	7.76823E-02	1.16805E-01	1.13466E-01	9.36335E-02	1.14374E-01	6.93605E-02	9.15169E-02	6.54610E-02	9.30364E-02	9.54863E-02	1.11477E-01	9.12565E-02	8.01087E-02	7.39461E-02	8.62743E-02	8.51029E-02	0.00000E+00	7.07757E-02	6.20143E-02
Gsy16	5.91464E-02	6.37840E-02	1.12043E-01	1.08391E-01	8.52582E-02	1.06819E-01	6.12629E-02	7.58069E-02	4.91581E-02	8.00725E-02	9.30399E-02	9.62150E-02	8.07609E-02	6.38506E-02	6.02414E-02	7.57672E-02	7.28101E-02	7.07757E-02	0.00000E+00	4.44652E-02
Gsy20	5.49764E-02	5.83896E-02	1.07016E-01	1.03171E-01	7.56774E-02	9.98630E-02	4.20797E-02	7.82848E-02	2.09611E-02	7.99771E-02	8.16618E-02	9.47086E-02	8.27298E-02	5.45755E-02	5.03052E-02	7.19988E-02	6.56132E-02	6.20143E-02	4.44652E-02	0.00000E+00
