# Supplementary material for: General functions to transform associate data to host data, and their use in phylogenetic inference from sequences with intra-individual variability
Source: BMC Evol Biol. 2008 Mar 18;8:86. doi: 10.1186/1471-2148-8-86 (PMC2291458; doi:10.1186/1471-2148-8-86)
Supplement: Additional file 1 — Distance matrices and quality statistics. This contains all sequence alignments in NEXUS format, all intermediary generated associate distance or host character data (depending on the transformation formula used; see Fig. 1) and all final distance matrices obtained, together with their Delta values. A readme file that describes the contents of each file in the archive is included. [file 1471-2148-8-86-S1.zip › Goeker_Grimm_Supp_Mat_1/Fagus_g0_m4.f.dlt]

Filename:          Fagus_g0_m4.f.dst
Matrix_number:      1
Quartets_examined:  4845
Fraction_examined:  1.00000E+00
Sum_of_squares:     1.13155E+00
Maximum_distance:   1.08422E-01
Delta_value:        2.89329E-01
Epsilon_value:      2.89329E-01
Non_additivity:     3.68994E-01
Additivity:         2.46021E+00
Squared_R_Q_diff.:  2.31276E+00
Absolute_mean_Q:    4.14293E-03
Rescaled_mean_Q:    3.82111E-02
Q_per_sqrt_SS:      1.88696E+01
Absolute_mean_R:    2.86517E-02
Rescaled_mean_R:    2.64261E-01
R_per_sqrt_SS:      1.30499E+02

Taxon	QE	DV	EV	AMQ	RMQ	AMR	RMR
Gcr30	 969	 2.62191E-01	 2.62191E-01	 3.31907E-03	 3.06125E-02	 2.72241E-02	 2.51094E-01
Gcr_2	 969	 2.64392E-01	 2.64392E-01	 3.31546E-03	 3.05792E-02	 2.76308E-02	 2.54845E-01
Gen_1	 969	 2.08932E-01	 2.08932E-01	 3.61478E-03	 3.33399E-02	 3.86590E-02	 3.56560E-01
Gen_2	 969	 2.20303E-01	 2.20303E-01	 4.24439E-03	 3.91470E-02	 3.97736E-02	 3.66840E-01
Gen_3	 969	 2.15631E-01	 2.15631E-01	 3.96645E-03	 3.65835E-02	 4.01362E-02	 3.70185E-01
Gen_4	 969	 2.40693E-01	 2.40693E-01	 4.16121E-03	 3.83798E-02	 3.97372E-02	 3.66505E-01
Ggr51	 969	 2.96432E-01	 2.96432E-01	 4.31237E-03	 3.97739E-02	 2.28672E-02	 2.10909E-01
Gha_3	 969	 3.07104E-01	 3.07104E-01	 4.22528E-03	 3.89707E-02	 2.58729E-02	 2.38631E-01
Gha_4	 969	 3.24985E-01	 3.24985E-01	 6.61547E-03	 6.10159E-02	 2.69456E-02	 2.48526E-01
Gha_5	 969	 3.29081E-01	 3.29081E-01	 4.79477E-03	 4.42232E-02	 2.55940E-02	 2.36059E-01
Gja25	 969	 2.26804E-01	 2.26804E-01	 3.87623E-03	 3.57514E-02	 3.60864E-02	 3.32833E-01
Gja_1	 969	 2.22854E-01	 2.22854E-01	 4.30345E-03	 3.96917E-02	 3.74709E-02	 3.45602E-01
Glo47	 969	 3.73819E-01	 3.73819E-01	 4.74079E-03	 4.37253E-02	 2.26151E-02	 2.08584E-01
Glo_1	 969	 3.58494E-01	 3.58494E-01	 4.29452E-03	 3.96093E-02	 2.18770E-02	 2.01777E-01
Glo_2	 969	 2.93554E-01	 2.93554E-01	 3.29711E-03	 3.04100E-02	 2.40324E-02	 2.21656E-01
Glo_3	 969	 3.42910E-01	 3.42910E-01	 4.03086E-03	 3.71775E-02	 2.22610E-02	 2.05318E-01
Glu_1	 969	 3.54476E-01	 3.54476E-01	 4.21200E-03	 3.88482E-02	 2.18615E-02	 2.01633E-01
Gor_6	 969	 2.84514E-01	 2.84514E-01	 3.44004E-03	 3.17282E-02	 2.44775E-02	 2.25761E-01
Gsy16	 969	 3.03427E-01	 3.03427E-01	 4.01926E-03	 3.70705E-02	 2.61880E-02	 2.41538E-01
Gsy20	 969	 3.55982E-01	 3.55982E-01	 4.07505E-03	 3.75851E-02	 2.17237E-02	 2.00363E-01
