# Supplementary material for: General functions to transform associate data to host data, and their use in phylogenetic inference from sequences with intra-individual variability
Source: BMC Evol Biol. 2008 Mar 18;8:86. doi: 10.1186/1471-2148-8-86 (PMC2291458; doi:10.1186/1471-2148-8-86)
Supplement: Additional file 1 — Distance matrices and quality statistics. This contains all sequence alignments in NEXUS format, all intermediary generated associate distance or host character data (depending on the transformation formula used; see Fig. 1) and all final distance matrices obtained, together with their Delta values. A readme file that describes the contents of each file in the archive is included. [file 1471-2148-8-86-S1.zip › Goeker_Grimm_Supp_Mat_1/Fagus_g0_m4.f.dst]

20
Gcr30	0.00000E+00	2.83621E-02	9.20810E-02	9.27149E-02	9.78518E-02	9.06802E-02	7.58376E-02	5.34522E-02	9.02637E-02	6.34458E-02	9.85759E-02	9.06446E-02	5.87333E-02	6.58340E-02	5.69297E-02	5.18677E-02	5.93692E-02	4.81985E-02	4.20002E-02	6.37083E-02
Gcr_2	2.83621E-02	0.00000E+00	9.57165E-02	9.57165E-02	1.01445E-01	9.39609E-02	7.94791E-02	5.42272E-02	9.04299E-02	6.39436E-02	1.01651E-01	9.36311E-02	6.16176E-02	6.77455E-02	5.77736E-02	5.55648E-02	6.12781E-02	5.10569E-02	4.33302E-02	6.65024E-02
Gen_1	9.20810E-02	9.57165E-02	0.00000E+00	6.24179E-02	3.88075E-02	5.67174E-02	9.50586E-02	8.89380E-02	9.87285E-02	8.82107E-02	6.20885E-02	7.14051E-02	8.23232E-02	9.05509E-02	9.37291E-02	8.35840E-02	8.93884E-02	8.62637E-02	8.38338E-02	9.21537E-02
Gen_2	9.27149E-02	9.57165E-02	6.24179E-02	0.00000E+00	6.50018E-02	4.19153E-02	9.46175E-02	8.61667E-02	9.12413E-02	8.62928E-02	7.24524E-02	3.84742E-02	8.02648E-02	9.19264E-02	9.39520E-02	7.89510E-02	8.89192E-02	8.61667E-02	8.43314E-02	9.35057E-02
Gen_3	9.78518E-02	1.01445E-01	3.88075E-02	6.50018E-02	0.00000E+00	5.82257E-02	9.99916E-02	9.64740E-02	1.05884E-01	9.63699E-02	6.56422E-02	7.69053E-02	9.12413E-02	9.74491E-02	1.00617E-01	9.10117E-02	9.46175E-02	9.27600E-02	9.07816E-02	9.72342E-02
Gen_4	9.06802E-02	9.39609E-02	5.67174E-02	4.19153E-02	5.82257E-02	0.00000E+00	9.13879E-02	8.53570E-02	9.57253E-02	8.50821E-02	6.00880E-02	4.57216E-02	8.09499E-02	8.95381E-02	9.25252E-02	7.81094E-02	8.40929E-02	8.47273E-02	8.19259E-02	9.24347E-02
Ggr51	7.58376E-02	7.94791E-02	9.50586E-02	9.46175E-02	9.99916E-02	9.13879E-02	0.00000E+00	7.84407E-02	9.48383E-02	8.20687E-02	9.93621E-02	9.47444E-02	7.54283E-02	8.62928E-02	8.05250E-02	7.11471E-02	7.68023E-02	6.79224E-02	6.78361E-02	7.89510E-02
Gha_3	5.34522E-02	5.42272E-02	8.89380E-02	8.61667E-02	9.64740E-02	8.53570E-02	7.84407E-02	0.00000E+00	7.66670E-02	3.23689E-02	9.58213E-02	8.82054E-02	5.01500E-02	5.99983E-02	5.48392E-02	4.34648E-02	6.04831E-02	4.76413E-02	4.07907E-02	6.47476E-02
Gha_4	9.02637E-02	9.04299E-02	9.87285E-02	9.12413E-02	1.05884E-01	9.57253E-02	9.48383E-02	7.66670E-02	0.00000E+00	6.77455E-02	1.08422E-01	9.31820E-02	6.22910E-02	9.64576E-02	9.13480E-02	7.25052E-02	8.99674E-02	8.25374E-02	8.24666E-02	8.99674E-02
Gha_5	6.34458E-02	6.39436E-02	8.82107E-02	8.62928E-02	9.63699E-02	8.50821E-02	8.20687E-02	3.23689E-02	6.77455E-02	0.00000E+00	9.48383E-02	8.78528E-02	5.00334E-02	6.42690E-02	6.12781E-02	4.56740E-02	6.65024E-02	5.46869E-02	4.87665E-02	6.95686E-02
Gja25	9.85759E-02	1.01651E-01	6.20885E-02	7.24524E-02	6.56422E-02	6.00880E-02	9.93621E-02	9.58213E-02	1.08422E-01	9.48383E-02	0.00000E+00	7.58721E-02	9.19264E-02	9.59348E-02	1.00201E-01	9.07816E-02	9.30572E-02	9.22626E-02	8.96221E-02	9.99916E-02
Gja_1	9.06446E-02	9.36311E-02	7.14051E-02	3.84742E-02	7.69053E-02	4.57216E-02	9.47444E-02	8.82054E-02	9.31820E-02	8.78528E-02	7.58721E-02	0.00000E+00	8.06330E-02	9.20497E-02	9.45228E-02	7.98488E-02	8.80912E-02	8.72492E-02	8.36961E-02	9.54062E-02
Glo47	5.87333E-02	6.16176E-02	8.23232E-02	8.02648E-02	9.12413E-02	8.09499E-02	7.54283E-02	5.01500E-02	6.22910E-02	5.00334E-02	9.19264E-02	8.06330E-02	0.00000E+00	6.32878E-02	5.63107E-02	5.04486E-02	6.02482E-02	4.81119E-02	4.52150E-02	6.42690E-02
Glo_1	6.58340E-02	6.77455E-02	9.05509E-02	9.19264E-02	9.74491E-02	8.95381E-02	8.62928E-02	5.99983E-02	9.64576E-02	6.42690E-02	9.59348E-02	9.20497E-02	6.32878E-02	0.00000E+00	6.42690E-02	5.74113E-02	6.26250E-02	5.94394E-02	5.08604E-02	7.22169E-02
Glo_2	5.69297E-02	5.77736E-02	9.37291E-02	9.39520E-02	1.00617E-01	9.25252E-02	8.05250E-02	5.48392E-02	9.13480E-02	6.12781E-02	1.00201E-01	9.45228E-02	5.63107E-02	6.42690E-02	0.00000E+00	5.63107E-02	6.05934E-02	4.62549E-02	4.23563E-02	6.52355E-02
Glo_3	5.18677E-02	5.55648E-02	8.35840E-02	7.89510E-02	9.10117E-02	7.81094E-02	7.11471E-02	4.34648E-02	7.25052E-02	4.56740E-02	9.07816E-02	7.98488E-02	5.04486E-02	5.74113E-02	5.63107E-02	0.00000E+00	5.84913E-02	4.67930E-02	4.13596E-02	5.92003E-02
Glu_1	5.93692E-02	6.12781E-02	8.93884E-02	8.89192E-02	9.46175E-02	8.40929E-02	7.68023E-02	6.04831E-02	8.99674E-02	6.65024E-02	9.30572E-02	8.80912E-02	6.02482E-02	6.26250E-02	6.05934E-02	5.84913E-02	0.00000E+00	5.40731E-02	4.96147E-02	7.07579E-02
Gor_6	4.81985E-02	5.10569E-02	8.62637E-02	8.61667E-02	9.27600E-02	8.47273E-02	6.79224E-02	4.76413E-02	8.25374E-02	5.46869E-02	9.22626E-02	8.72492E-02	4.81119E-02	5.94394E-02	4.62549E-02	4.67930E-02	5.40731E-02	0.00000E+00	3.10314E-02	5.58942E-02
Gsy16	4.20002E-02	4.33302E-02	8.38338E-02	8.43314E-02	9.07816E-02	8.19259E-02	6.78361E-02	4.07907E-02	8.24666E-02	4.87665E-02	8.96221E-02	8.36961E-02	4.52150E-02	5.08604E-02	4.23563E-02	4.13596E-02	4.96147E-02	3.10314E-02	0.00000E+00	5.20764E-02
Gsy20	6.37083E-02	6.65024E-02	9.21537E-02	9.35057E-02	9.72342E-02	9.24347E-02	7.89510E-02	6.47476E-02	8.99674E-02	6.95686E-02	9.99916E-02	9.54062E-02	6.42690E-02	7.22169E-02	6.52355E-02	5.92003E-02	7.07579E-02	5.58942E-02	5.20764E-02	0.00000E+00
