# Supplementary material for: General functions to transform associate data to host data, and their use in phylogenetic inference from sequences with intra-individual variability
Source: BMC Evol Biol. 2008 Mar 18;8:86. doi: 10.1186/1471-2148-8-86 (PMC2291458; doi:10.1186/1471-2148-8-86)
Supplement: Additional file 1 — Distance matrices and quality statistics. This contains all sequence alignments in NEXUS format, all intermediary generated associate distance or host character data (depending on the transformation formula used; see Fig. 1) and all final distance matrices obtained, together with their Delta values. A readme file that describes the contents of each file in the archive is included. [file 1471-2148-8-86-S1.zip › Goeker_Grimm_Supp_Mat_1/Fagus_g0_m4.i.dlt]

Filename:          Fagus_g0_m4.i.dst
Matrix_number:      1
Quartets_examined:  4845
Fraction_examined:  1.00000E+00
Sum_of_squares:     6.54684E-02
Maximum_distance:   2.94511E-02
Delta_value:        2.93111E-01
Epsilon_value:      2.93937E-01
Non_additivity:     7.94656E-01
Additivity:         5.24045E+00
Squared_R_Q_diff.:  4.92863E+00
Absolute_mean_Q:    1.98621E-03
Rescaled_mean_Q:    6.74408E-02
Q_per_sqrt_SS:      3.76099E+01
Absolute_mean_R:    1.39528E-02
Rescaled_mean_R:    4.73762E-01
R_per_sqrt_SS:      2.64204E+02

Taxon	QE	DV	EV	AMQ	RMQ	AMR	RMR
Gcr30	 969	 3.15231E-01	 3.16263E-01	 1.80532E-03	 6.12989E-02	 1.13099E-02	 3.84022E-01
Gcr_2	 969	 2.68768E-01	 2.70832E-01	 1.55163E-03	 5.26849E-02	 1.15351E-02	 3.91670E-01
Gen_1	 969	 2.41340E-01	 2.41340E-01	 1.99360E-03	 6.76919E-02	 2.04199E-02	 6.93350E-01
Gen_2	 969	 2.48972E-01	 2.48972E-01	 2.18100E-03	 7.40550E-02	 2.07973E-02	 7.06163E-01
Gen_3	 969	 2.53583E-01	 2.53583E-01	 2.15541E-03	 7.31861E-02	 2.03662E-02	 6.91527E-01
Gen_4	 969	 2.40838E-01	 2.40838E-01	 1.99562E-03	 6.77604E-02	 1.99565E-02	 6.77616E-01
Ggr51	 969	 2.98074E-01	 2.98074E-01	 1.72323E-03	 5.85117E-02	 1.05345E-02	 3.57694E-01
Gha_3	 969	 3.17101E-01	 3.18133E-01	 2.38374E-03	 8.09388E-02	 1.30174E-02	 4.42002E-01
Gha_4	 969	 3.30666E-01	 3.30666E-01	 3.01147E-03	 1.02253E-01	 1.36258E-02	 4.62658E-01
Gha_5	 969	 3.11789E-01	 3.11789E-01	 2.56200E-03	 8.69917E-02	 1.39433E-02	 4.73438E-01
Gja25	 969	 2.40644E-01	 2.40644E-01	 1.90789E-03	 6.47817E-02	 1.75472E-02	 5.95809E-01
Gja_1	 969	 2.37335E-01	 2.37335E-01	 1.97286E-03	 6.69875E-02	 1.72248E-02	 5.84862E-01
Glo47	 969	 3.54317E-01	 3.56381E-01	 2.15342E-03	 7.31186E-02	 1.13517E-02	 3.85443E-01
Glo_1	 969	 3.23856E-01	 3.25920E-01	 2.02394E-03	 6.87221E-02	 1.11010E-02	 3.76931E-01
Glo_2	 969	 2.89095E-01	 2.90127E-01	 1.61026E-03	 5.46758E-02	 1.15867E-02	 3.93423E-01
Glo_3	 969	 3.28750E-01	 3.28750E-01	 1.97784E-03	 6.71568E-02	 1.15016E-02	 3.90531E-01
Glu_1	 969	 3.80513E-01	 3.80513E-01	 2.13953E-03	 7.26469E-02	 1.06289E-02	 3.60900E-01
Gor_6	 969	 2.74258E-01	 2.76322E-01	 1.42015E-03	 4.82205E-02	 1.11330E-02	 3.78016E-01
Gsy16	 969	 2.81843E-01	 2.84939E-01	 1.44799E-03	 4.91658E-02	 1.10907E-02	 3.76581E-01
Gsy20	 969	 3.25260E-01	 3.27324E-01	 1.70708E-03	 5.79633E-02	 1.03841E-02	 3.52587E-01
