# Supplementary material for: General functions to transform associate data to host data, and their use in phylogenetic inference from sequences with intra-individual variability
Source: BMC Evol Biol. 2008 Mar 18;8:86. doi: 10.1186/1471-2148-8-86 (PMC2291458; doi:10.1186/1471-2148-8-86)
Supplement: Additional file 1 — Distance matrices and quality statistics. This contains all sequence alignments in NEXUS format, all intermediary generated associate distance or host character data (depending on the transformation formula used; see Fig. 1) and all final distance matrices obtained, together with their Delta values. A readme file that describes the contents of each file in the archive is included. [file 1471-2148-8-86-S1.zip › Goeker_Grimm_Supp_Mat_1/Fagus_g0_m4.p.dlt]

Filename:          Fagus_g0_m4.p.dst
Matrix_number:      1
Quartets_examined:  4845
Fraction_examined:  1.00000E+00
Sum_of_squares:     8.38311E-02
Maximum_distance:   3.16598E-02
Delta_value:        3.10659E-01
Epsilon_value:      3.10659E-01
Non_additivity:     5.29070E-01
Additivity:         3.80852E+00
Squared_R_Q_diff.:  3.61470E+00
Absolute_mean_Q:    1.57732E-03
Rescaled_mean_Q:    4.98210E-02
Q_per_sqrt_SS:      2.63944E+01
Absolute_mean_R:    1.13679E-02
Rescaled_mean_R:    3.59063E-01
R_per_sqrt_SS:      1.90226E+02

Taxon	QE	DV	EV	AMQ	RMQ	AMR	RMR
Gcr30	 969	 3.08174E-01	 3.08174E-01	 1.34805E-03	 4.25792E-02	 9.48205E-03	 2.99498E-01
Gcr_2	 969	 2.70717E-01	 2.70717E-01	 1.20199E-03	 3.79658E-02	 9.85318E-03	 3.11221E-01
Gen_1	 969	 2.59810E-01	 2.59810E-01	 1.61920E-03	 5.11437E-02	 1.59201E-02	 5.02849E-01
Gen_2	 969	 2.59705E-01	 2.59705E-01	 1.85737E-03	 5.86666E-02	 1.73409E-02	 5.47725E-01
Gen_3	 969	 2.61279E-01	 2.61279E-01	 1.68992E-03	 5.33774E-02	 1.68870E-02	 5.33389E-01
Gen_4	 969	 2.56605E-01	 2.56605E-01	 1.60425E-03	 5.06714E-02	 1.68630E-02	 5.32631E-01
Ggr51	 969	 3.24287E-01	 3.24287E-01	 1.50383E-03	 4.74996E-02	 8.71952E-03	 2.75413E-01
Gha_3	 969	 3.36608E-01	 3.36608E-01	 1.65935E-03	 5.24117E-02	 9.93334E-03	 3.13752E-01
Gha_4	 969	 3.27479E-01	 3.27479E-01	 2.42507E-03	 7.65977E-02	 1.09285E-02	 3.45187E-01
Gha_5	 969	 3.21235E-01	 3.21235E-01	 1.86797E-03	 5.90014E-02	 1.06445E-02	 3.36215E-01
Gja25	 969	 2.40197E-01	 2.40197E-01	 1.54955E-03	 4.89439E-02	 1.44193E-02	 4.55444E-01
Gja_1	 969	 2.60819E-01	 2.60819E-01	 1.74701E-03	 5.51807E-02	 1.49601E-02	 4.72528E-01
Glo47	 969	 3.88929E-01	 3.88929E-01	 1.67738E-03	 5.29814E-02	 8.87748E-03	 2.80402E-01
Glo_1	 969	 3.82771E-01	 3.82771E-01	 1.65761E-03	 5.23569E-02	 8.65781E-03	 2.73464E-01
Glo_2	 969	 3.28861E-01	 3.28861E-01	 1.40018E-03	 4.42259E-02	 9.52590E-03	 3.00883E-01
Glo_3	 969	 3.53579E-01	 3.53579E-01	 1.47867E-03	 4.67050E-02	 8.88763E-03	 2.80723E-01
Glu_1	 969	 3.74523E-01	 3.74523E-01	 1.50153E-03	 4.74270E-02	 8.53767E-03	 2.69669E-01
Gor_6	 969	 3.01759E-01	 3.01759E-01	 1.16270E-03	 3.67247E-02	 9.16687E-03	 2.89543E-01
Gsy16	 969	 2.98963E-01	 2.98963E-01	 1.16955E-03	 3.69412E-02	 9.13940E-03	 2.88675E-01
Gsy20	 969	 3.56895E-01	 3.56895E-01	 1.42532E-03	 4.50197E-02	 8.61266E-03	 2.72038E-01
