# Supplementary material for: General functions to transform associate data to host data, and their use in phylogenetic inference from sequences with intra-individual variability
Source: BMC Evol Biol. 2008 Mar 18;8:86. doi: 10.1186/1471-2148-8-86 (PMC2291458; doi:10.1186/1471-2148-8-86)
Supplement: Additional file 1 — Distance matrices and quality statistics. This contains all sequence alignments in NEXUS format, all intermediary generated associate distance or host character data (depending on the transformation formula used; see Fig. 1) and all final distance matrices obtained, together with their Delta values. A readme file that describes the contents of each file in the archive is included. [file 1471-2148-8-86-S1.zip › Goeker_Grimm_Supp_Mat_1/Fagus_g0_m4.p.dst]

20
Gcr30	0.00000E+00	5.64686E-03	2.66411E-02	2.88193E-02	2.68632E-02	2.58612E-02	1.56571E-02	1.09145E-02	1.93303E-02	1.66658E-02	2.55568E-02	2.49561E-02	1.44187E-02	1.33803E-02	1.08519E-02	1.24333E-02	1.27869E-02	8.98974E-03	7.24326E-03	1.10245E-02
Gcr_2	5.64686E-03	0.00000E+00	2.94027E-02	3.16598E-02	2.91268E-02	2.89978E-02	1.72356E-02	1.21189E-02	1.96929E-02	1.75350E-02	2.85131E-02	2.80196E-02	1.60213E-02	1.48531E-02	1.20160E-02	1.39628E-02	1.36849E-02	1.00175E-02	8.12850E-03	1.23763E-02
Gen_1	2.66411E-02	2.94027E-02	0.00000E+00	1.65245E-02	9.61415E-03	1.25799E-02	2.80694E-02	2.94139E-02	2.93996E-02	3.02406E-02	1.40385E-02	1.99552E-02	2.88901E-02	2.68876E-02	2.92410E-02	2.76832E-02	2.77339E-02	2.66353E-02	2.47592E-02	2.65781E-02
Gen_2	2.88193E-02	3.16598E-02	1.65245E-02	0.00000E+00	9.22594E-03	8.67614E-03	2.98173E-02	2.99461E-02	2.78420E-02	3.04933E-02	2.11673E-02	1.10457E-02	2.93305E-02	2.86531E-02	3.06544E-02	2.83021E-02	2.98366E-02	2.85389E-02	2.67684E-02	2.73627E-02
Gen_3	2.68632E-02	2.91268E-02	9.61415E-03	9.22594E-03	0.00000E+00	1.01104E-02	2.76199E-02	2.93273E-02	2.74867E-02	2.98038E-02	1.67619E-02	1.66955E-02	2.86405E-02	2.67917E-02	2.87917E-02	2.71040E-02	2.76383E-02	2.66710E-02	2.48931E-02	2.48285E-02
Gen_4	2.58612E-02	2.89978E-02	1.25799E-02	8.67614E-03	1.01104E-02	0.00000E+00	2.68921E-02	2.80585E-02	2.82440E-02	2.80860E-02	1.55580E-02	1.08317E-02	2.80860E-02	2.56807E-02	2.80945E-02	2.53380E-02	2.62866E-02	2.58500E-02	2.41189E-02	2.61932E-02
Ggr51	1.56571E-02	1.72356E-02	2.80694E-02	2.98173E-02	2.76199E-02	2.68921E-02	0.00000E+00	1.75094E-02	1.95783E-02	2.12517E-02	2.64997E-02	2.61661E-02	1.84070E-02	1.87417E-02	1.62316E-02	1.63161E-02	1.72356E-02	1.35768E-02	1.22231E-02	1.39185E-02
Gha_3	1.09145E-02	1.21189E-02	2.94139E-02	2.99461E-02	2.93273E-02	2.80585E-02	1.75094E-02	0.00000E+00	1.53904E-02	8.17123E-03	2.84701E-02	2.75772E-02	1.41958E-02	1.34225E-02	1.16581E-02	1.08913E-02	1.38991E-02	9.60310E-03	7.92495E-03	1.21294E-02
Gha_4	1.93303E-02	1.96929E-02	2.93996E-02	2.78420E-02	2.74867E-02	2.82440E-02	1.95783E-02	1.53904E-02	0.00000E+00	9.02452E-03	2.90156E-02	2.58028E-02	1.31842E-02	2.11949E-02	1.86916E-02	1.23819E-02	2.00267E-02	1.66363E-02	1.50783E-02	1.63905E-02
Gha_5	1.66658E-02	1.75350E-02	3.02406E-02	3.04933E-02	2.98038E-02	2.80860E-02	2.12517E-02	8.17123E-03	9.02452E-03	0.00000E+00	2.93516E-02	2.75007E-02	1.55390E-02	1.55498E-02	1.55412E-02	1.19479E-02	1.88893E-02	1.48092E-02	1.19424E-02	1.64229E-02
Gja25	2.55568E-02	2.85131E-02	1.40385E-02	2.11673E-02	1.67619E-02	1.55580E-02	2.64997E-02	2.84701E-02	2.90156E-02	2.93516E-02	0.00000E+00	1.91183E-02	2.90156E-02	2.58291E-02	2.80094E-02	2.66150E-02	2.59964E-02	2.56936E-02	2.37374E-02	2.57154E-02
Gja_1	2.49561E-02	2.80196E-02	1.99552E-02	1.10457E-02	1.66955E-02	1.08317E-02	2.61661E-02	2.75772E-02	2.58028E-02	2.75007E-02	1.91183E-02	0.00000E+00	2.61472E-02	2.51491E-02	2.73480E-02	2.52567E-02	2.56623E-02	2.48868E-02	2.30377E-02	2.53773E-02
Glo47	1.44187E-02	1.60213E-02	2.88901E-02	2.93305E-02	2.86405E-02	2.80860E-02	1.84070E-02	1.41958E-02	1.31842E-02	1.55390E-02	2.90156E-02	2.61472E-02	0.00000E+00	1.63551E-02	1.20160E-02	1.38692E-02	1.58545E-02	1.23693E-02	1.06735E-02	1.38783E-02
Glo_1	1.33803E-02	1.48531E-02	2.68876E-02	2.86531E-02	2.67917E-02	2.56807E-02	1.87417E-02	1.34225E-02	2.11949E-02	1.55498E-02	2.58291E-02	2.51491E-02	1.63551E-02	0.00000E+00	1.25167E-02	1.12904E-02	1.38518E-02	1.11825E-02	8.80647E-03	1.28770E-02
Glo_2	1.08519E-02	1.20160E-02	2.92410E-02	3.06544E-02	2.87917E-02	2.80945E-02	1.62316E-02	1.16581E-02	1.86916E-02	1.55412E-02	2.80094E-02	2.73480E-02	1.20160E-02	1.25167E-02	0.00000E+00	1.24408E-02	1.26836E-02	8.08474E-03	6.47080E-03	1.03678E-02
Glo_3	1.24333E-02	1.39628E-02	2.76832E-02	2.83021E-02	2.71040E-02	2.53380E-02	1.63161E-02	1.08913E-02	1.23819E-02	1.19479E-02	2.66150E-02	2.52567E-02	1.38692E-02	1.12904E-02	1.24408E-02	0.00000E+00	1.42941E-02	1.09283E-02	9.08374E-03	1.17999E-02
Glu_1	1.27869E-02	1.36849E-02	2.77339E-02	2.98366E-02	2.76383E-02	2.62866E-02	1.72356E-02	1.38991E-02	2.00267E-02	1.88893E-02	2.59964E-02	2.56623E-02	1.58545E-02	1.38518E-02	1.26836E-02	1.42941E-02	0.00000E+00	1.18413E-02	1.01672E-02	1.40481E-02
Gor_6	8.98974E-03	1.00175E-02	2.66353E-02	2.85389E-02	2.66710E-02	2.58500E-02	1.35768E-02	9.60310E-03	1.66363E-02	1.48092E-02	2.56936E-02	2.48868E-02	1.23693E-02	1.11825E-02	8.08474E-03	1.09283E-02	1.18413E-02	0.00000E+00	4.55984E-03	8.41371E-03
Gsy16	7.24326E-03	8.12850E-03	2.47592E-02	2.67684E-02	2.48931E-02	2.41189E-02	1.22231E-02	7.92495E-03	1.50783E-02	1.19424E-02	2.37374E-02	2.30377E-02	1.06735E-02	8.80647E-03	6.47080E-03	9.08374E-03	1.01672E-02	4.55984E-03	0.00000E+00	6.65429E-03
Gsy20	1.10245E-02	1.23763E-02	2.65781E-02	2.73627E-02	2.48285E-02	2.61932E-02	1.39185E-02	1.21294E-02	1.63905E-02	1.64229E-02	2.57154E-02	2.53773E-02	1.38783E-02	1.28770E-02	1.03678E-02	1.17999E-02	1.40481E-02	8.41371E-03	6.65429E-03	0.00000E+00
