# Supplementary material for: General functions to transform associate data to host data, and their use in phylogenetic inference from sequences with intra-individual variability
Source: BMC Evol Biol. 2008 Mar 18;8:86. doi: 10.1186/1471-2148-8-86 (PMC2291458; doi:10.1186/1471-2148-8-86)
Supplement: Additional file 1 — Distance matrices and quality statistics. This contains all sequence alignments in NEXUS format, all intermediary generated associate distance or host character data (depending on the transformation formula used; see Fig. 1) and all final distance matrices obtained, together with their Delta values. A readme file that describes the contents of each file in the archive is included. [file 1471-2148-8-86-S1.zip › Goeker_Grimm_Supp_Mat_1/Fagus_g0_m4.s.dlt]

Filename:          Fagus_g0_m4.s.dst
Matrix_number:      1
Quartets_examined:  4845
Fraction_examined:  1.00000E+00
Sum_of_squares:     6.40000E+01
Maximum_distance:   1.00000E+00
Delta_value:        0.00000E+00
Epsilon_value:      8.51393E-01
Non_additivity:     0.00000E+00
Additivity:         6.70820E+00
Squared_R_Q_diff.:  6.70820E+00
Absolute_mean_Q:    0.00000E+00
Rescaled_mean_Q:    0.00000E+00
Q_per_sqrt_SS:      0.00000E+00
Absolute_mean_R:    2.97214E-01
Rescaled_mean_R:    2.97214E-01
R_per_sqrt_SS:      1.80000E+02

Taxon	QE	DV	EV	AMQ	RMQ	AMR	RMR
Gcr30	 969	 0.00000E+00	 6.28483E-01	 0.00000E+00	 0.00000E+00	 7.43034E-01	 7.43034E-01
Gcr_2	 969	 0.00000E+00	 9.07121E-01	 0.00000E+00	 0.00000E+00	 1.85759E-01	 1.85759E-01
Gen_1	 969	 0.00000E+00	 9.07121E-01	 0.00000E+00	 0.00000E+00	 1.85759E-01	 1.85759E-01
Gen_2	 969	 0.00000E+00	 9.07121E-01	 0.00000E+00	 0.00000E+00	 1.85759E-01	 1.85759E-01
Gen_3	 969	 0.00000E+00	 9.07121E-01	 0.00000E+00	 0.00000E+00	 1.85759E-01	 1.85759E-01
Gen_4	 969	 0.00000E+00	 6.28483E-01	 0.00000E+00	 0.00000E+00	 7.43034E-01	 7.43034E-01
Ggr51	 969	 0.00000E+00	 9.07121E-01	 0.00000E+00	 0.00000E+00	 1.85759E-01	 1.85759E-01
Gha_3	 969	 0.00000E+00	 6.28483E-01	 0.00000E+00	 0.00000E+00	 7.43034E-01	 7.43034E-01
Gha_4	 969	 0.00000E+00	 9.07121E-01	 0.00000E+00	 0.00000E+00	 1.85759E-01	 1.85759E-01
Gha_5	 969	 0.00000E+00	 9.07121E-01	 0.00000E+00	 0.00000E+00	 1.85759E-01	 1.85759E-01
Gja25	 969	 0.00000E+00	 9.07121E-01	 0.00000E+00	 0.00000E+00	 1.85759E-01	 1.85759E-01
Gja_1	 969	 0.00000E+00	 9.07121E-01	 0.00000E+00	 0.00000E+00	 1.85759E-01	 1.85759E-01
Glo47	 969	 0.00000E+00	 9.07121E-01	 0.00000E+00	 0.00000E+00	 1.85759E-01	 1.85759E-01
Glo_1	 969	 0.00000E+00	 9.07121E-01	 0.00000E+00	 0.00000E+00	 1.85759E-01	 1.85759E-01
Glo_2	 969	 0.00000E+00	 9.07121E-01	 0.00000E+00	 0.00000E+00	 1.85759E-01	 1.85759E-01
Glo_3	 969	 0.00000E+00	 9.07121E-01	 0.00000E+00	 0.00000E+00	 1.85759E-01	 1.85759E-01
Glu_1	 969	 0.00000E+00	 9.07121E-01	 0.00000E+00	 0.00000E+00	 1.85759E-01	 1.85759E-01
Gor_6	 969	 0.00000E+00	 6.28483E-01	 0.00000E+00	 0.00000E+00	 7.43034E-01	 7.43034E-01
Gsy16	 969	 0.00000E+00	 9.07121E-01	 0.00000E+00	 0.00000E+00	 1.85759E-01	 1.85759E-01
Gsy20	 969	 0.00000E+00	 9.07121E-01	 0.00000E+00	 0.00000E+00	 1.85759E-01	 1.85759E-01
