# Supplementary material for: General functions to transform associate data to host data, and their use in phylogenetic inference from sequences with intra-individual variability
Source: BMC Evol Biol. 2008 Mar 18;8:86. doi: 10.1186/1471-2148-8-86 (PMC2291458; doi:10.1186/1471-2148-8-86)
Supplement: Additional file 1 — Distance matrices and quality statistics. This contains all sequence alignments in NEXUS format, all intermediary generated associate distance or host character data (depending on the transformation formula used; see Fig. 1) and all final distance matrices obtained, together with their Delta values. A readme file that describes the contents of each file in the archive is included. [file 1471-2148-8-86-S1.zip › Goeker_Grimm_Supp_Mat_1/Fagus_g0_m4.v.dlt]

Filename:          Fagus_g0_m4.v.dst
Matrix_number:      1
Quartets_examined:  4845
Fraction_examined:  1.00000E+00
Sum_of_squares:     3.95467E-02
Maximum_distance:   3.01741E-02
Delta_value:        2.75122E-01
Epsilon_value:      2.75122E-01
Non_additivity:     7.78247E-01
Additivity:         4.33122E+00
Squared_R_Q_diff.:  4.03172E+00
Absolute_mean_Q:    1.44739E-03
Rescaled_mean_Q:    4.79679E-02
Q_per_sqrt_SS:      3.52634E+01
Absolute_mean_R:    9.28644E-03
Rescaled_mean_R:    3.07762E-01
R_per_sqrt_SS:      2.26250E+02

Taxon	QE	DV	EV	AMQ	RMQ	AMR	RMR
Gcr30	 969	 2.29243E-01	 2.29243E-01	 1.00591E-03	 3.33367E-02	 8.70739E-03	 2.88572E-01
Gcr_2	 969	 2.34257E-01	 2.34257E-01	 1.01226E-03	 3.35472E-02	 8.71907E-03	 2.88959E-01
Gen_1	 969	 2.25263E-01	 2.25263E-01	 1.54405E-03	 5.11714E-02	 1.36770E-02	 4.53270E-01
Gen_2	 969	 2.16683E-01	 2.16683E-01	 1.67509E-03	 5.55141E-02	 1.20013E-02	 3.97735E-01
Gen_3	 969	 2.35584E-01	 2.35584E-01	 1.68464E-03	 5.58305E-02	 1.38419E-02	 4.58735E-01
Gen_4	 969	 2.40431E-01	 2.40431E-01	 1.82944E-03	 6.06293E-02	 1.35804E-02	 4.50067E-01
Ggr51	 969	 2.70946E-01	 2.70946E-01	 1.27448E-03	 4.22376E-02	 7.25429E-03	 2.40414E-01
Gha_3	 969	 2.58387E-01	 2.58387E-01	 1.39100E-03	 4.60990E-02	 8.55398E-03	 2.83488E-01
Gha_4	 969	 3.47927E-01	 3.47927E-01	 2.29592E-03	 7.60892E-02	 8.52742E-03	 2.82607E-01
Gha_5	 969	 3.13879E-01	 3.13879E-01	 1.48519E-03	 4.92208E-02	 7.82109E-03	 2.59199E-01
Gja25	 969	 2.09030E-01	 2.09030E-01	 1.55380E-03	 5.14944E-02	 1.33870E-02	 4.43658E-01
Gja_1	 969	 2.36898E-01	 2.36898E-01	 1.81755E-03	 6.02356E-02	 1.15413E-02	 3.82489E-01
Glo47	 969	 3.61584E-01	 3.61584E-01	 1.57246E-03	 5.21128E-02	 7.29164E-03	 2.41652E-01
Glo_1	 969	 3.46508E-01	 3.46508E-01	 1.74904E-03	 5.79649E-02	 7.49109E-03	 2.48262E-01
Glo_2	 969	 2.55112E-01	 2.55112E-01	 9.96070E-04	 3.30108E-02	 7.39316E-03	 2.45017E-01
Glo_3	 969	 3.49775E-01	 3.49775E-01	 1.48584E-03	 4.92421E-02	 6.98105E-03	 2.31359E-01
Glu_1	 969	 3.40235E-01	 3.40235E-01	 1.49659E-03	 4.95986E-02	 7.10348E-03	 2.35416E-01
Gor_6	 969	 2.56169E-01	 2.56169E-01	 8.73506E-04	 2.89489E-02	 7.45639E-03	 2.47112E-01
Gsy16	 969	 2.53664E-01	 2.53664E-01	 8.76123E-04	 2.90356E-02	 7.44344E-03	 2.46683E-01
Gsy20	 969	 3.20861E-01	 3.20861E-01	 1.32878E-03	 4.40370E-02	 6.95578E-03	 2.30522E-01
