# Supplementary material for: General functions to transform associate data to host data, and their use in phylogenetic inference from sequences with intra-individual variability
Source: BMC Evol Biol. 2008 Mar 18;8:86. doi: 10.1186/1471-2148-8-86 (PMC2291458; doi:10.1186/1471-2148-8-86)
Supplement: Additional file 1 — Distance matrices and quality statistics. This contains all sequence alignments in NEXUS format, all intermediary generated associate distance or host character data (depending on the transformation formula used; see Fig. 1) and all final distance matrices obtained, together with their Delta values. A readme file that describes the contents of each file in the archive is included. [file 1471-2148-8-86-S1.zip › Goeker_Grimm_Supp_Mat_1/Fagus_g0_m4.v.dst]

20
Gcr30	0	0	0.0192224	0.017889	0.0287651	0.0245396	0.012206	0.00537137	0.0175983	0.00676884	0.0206971	0.0165358	0.00406589	0.0108465	0.00672339	0.0040449	0.00812293	0.00537064	0.0040223	0.00942617
Gcr_2	0	0	0.0192487	0.0179135	0.0288043	0.0245729	0.0122225	0.00537858	0.0176221	0.006778	0.0207256	0.0165585	0.0040714	0.0108612	0.00673243	0.00405036	0.00813392	0.00537785	0.00402769	0.00943884
Gen_1	0.0192224	0.0192487	0	0.0108403	0	0.0106898	0.0151085	0.0178403	0.0206218	0.0151643	0.00403939	0.0122442	0.0110346	0.0165017	0.0164566	0.0123712	0.0151435	0.0164339	0.0150459	0.0164449
Gen_2	0.017889	0.0179135	0.0108403	0	0.0206961	0.0093684	0.0137676	0.016502	0.0151083	0.0152125	0.0095058	0	0.00827178	0.0179629	0.0165021	0.00962996	0.0137939	0.0150965	0.0137065	0.0165047
Gen_3	0.0287651	0.0288043	0	0.0206961	0	0.0203975	0.0246678	0.0273732	0.0301741	0.0247407	0.0123387	0.0221671	0.0206394	0.0260614	0.0259906	0.0219366	0.0247069	0.0259546	0.024556	0.0245759
Gen_4	0.0245396	0.0245729	0.0106898	0.0093684	0.0203975	0	0.0204546	0.0231657	0.0259351	0.0205406	0.00534258	0.00939354	0.016434	0.02464	0.023166	0.0163591	0.0191224	0.0217579	0.0203733	0.0231616
Ggr51	0.012206	0.0122225	0.0151085	0.0137676	0.0246678	0.0204546	0	0.0108406	0.0163424	0.0109145	0.0165677	0.0138053	0.00545853	0.0150212	0.0108407	0.00679653	0.0095252	0.00946757	0.00810435	0.0108464
Gha_3	0.00537137	0.00537858	0.0178403	0.016502	0.0273732	0.0231657	0.0108406	0	0.0107819	0	0.0193016	0.0165472	0.00135327	0.00947715	0.00537501	0.00404877	0.00676318	0.00402318	0.00267883	0.00807154
Gha_4	0.0175983	0.0176221	0.0206218	0.0151083	0.0301741	0.0259351	0.0163424	0.0107819	0	0.010855	0.0221064	0.0151496	0.00406584	0.0204435	0.0162342	0.0108405	0.0163224	0.0148518	0.0134846	0.0162367
Gha_5	0.00676884	0.006778	0.0151643	0.0152125	0.0247407	0.0205406	0.0109145	0	0.010855	0	0.0166159	0.0152545	0.00136249	0.00679639	0.00541136	0.00406523	0.00679997	0.00405033	0.00269689	0.00812617
Gja25	0.0206971	0.0207256	0.00403939	0.0095058	0.0123387	0.00534258	0.0165677	0.0193016	0.0221064	0.0166159	0	0.0122442	0.0124758	0.0179624	0.0192753	0.0138111	0.0165701	0.0178883	0.0164903	0.0193087
Gja_1	0.0165358	0.0165585	0.0122442	0	0.0221671	0.00939354	0.0138053	0.0165472	0.0151496	0.0152545	0.0122442	0	0.00829457	0.0180122	0.0165473	0.00965644	0.0138128	0.0151377	0.0137439	0.0165498
Glo47	0.00406589	0.0040714	0.0110346	0.00827178	0.0206394	0.016434	0.00545853	0.00135327	0.00406584	0.00136249	0.0124758	0.00829457	0	0.00682365	0.00270785	0	0.00408898	0.00135144	0	0.00406584
Glo_1	0.0108465	0.0108612	0.0165017	0.0179629	0.0260614	0.02464	0.0150212	0.00947715	0.0204435	0.00679639	0.0179624	0.0180122	0.00682365	0	0.00947723	0.00678728	0.00678721	0.00811153	0.00675002	0.0122028
Glo_2	0.00672339	0.00673243	0.0164566	0.0165021	0.0259906	0.023166	0.0108407	0.00537501	0.0162342	0.00541136	0.0192753	0.0165473	0.00270785	0.00947723	0	0.00404878	0.0067632	0.00402319	0.00267884	0.00807157
Glo_3	0.0040449	0.00405036	0.0123712	0.00962996	0.0219366	0.0163591	0.00679653	0.00404877	0.0108405	0.00406523	0.0138111	0.00965644	0	0.00678728	0.00404878	0	0.00542606	0.00269327	0.00134547	0.00404943
Glu_1	0.00812293	0.00813392	0.0151435	0.0137939	0.0247069	0.0191224	0.0095252	0.00676318	0.0163224	0.00679997	0.0165701	0.0138128	0.00408898	0.00678721	0.0067632	0.00542606	0	0.00540034	0.00404488	0.00948025
Gor_6	0.00537064	0.00537785	0.0164339	0.0150965	0.0259546	0.0217579	0.00946757	0.00402318	0.0148518	0.00405033	0.0178883	0.0151377	0.00135144	0.00811153	0.00402319	0.00269327	0.00540034	0	0.00133699	0.00671426
Gsy16	0.0040223	0.00402769	0.0150459	0.0137065	0.024556	0.0203733	0.00810435	0.00267883	0.0134846	0.00269689	0.0164903	0.0137439	0	0.00675002	0.00267884	0.00134547	0.00404488	0.00133699	0	0.00536413
Gsy20	0.00942617	0.00943884	0.0164449	0.0165047	0.0245759	0.0231616	0.0108464	0.00807154	0.0162367	0.00812617	0.0193087	0.0165498	0.00406584	0.0122028	0.00807157	0.00404943	0.00948025	0.00671426	0.00536413	0
