# Supplementary material for: General functions to transform associate data to host data, and their use in phylogenetic inference from sequences with intra-individual variability
Source: BMC Evol Biol. 2008 Mar 18;8:86. doi: 10.1186/1471-2148-8-86 (PMC2291458; doi:10.1186/1471-2148-8-86)
Supplement: Additional file 1 — Distance matrices and quality statistics. This contains all sequence alignments in NEXUS format, all intermediary generated associate distance or host character data (depending on the transformation formula used; see Fig. 1) and all final distance matrices obtained, together with their Delta values. A readme file that describes the contents of each file in the archive is included. [file 1471-2148-8-86-S1.zip › Goeker_Grimm_Supp_Mat_1/Fagus_g1_m2.c.dlt]

Filename:          Fagus_g1_m2.c.dst
Matrix_number:      1
Quartets_examined:  111930
Fraction_examined:  1.00000E+00
Sum_of_squares:     2.31405E-01
Maximum_distance:   4.01035E-02
Delta_value:        2.66715E-01
Epsilon_value:      3.17917E-01
Non_additivity:     1.03994E+00
Additivity:         1.16231E+01
Squared_R_Q_diff.:  1.13532E+01
Absolute_mean_Q:    9.23561E-04
Rescaled_mean_Q:    2.30294E-02
Q_per_sqrt_SS:      2.14895E+02
Absolute_mean_R:    9.09565E-03
Rescaled_mean_R:    2.26804E-01
R_per_sqrt_SS:      2.11638E+03

Taxon	QE	DV	EV	AMQ	RMQ	AMR	RMR
Gcr30	 10660	 3.23021E-01	 4.19457E-01	 8.66163E-04	 2.15982E-02	 6.24884E-03	 1.55818E-01
Gcr_2	 10660	 3.26475E-01	 3.75443E-01	 9.25174E-04	 2.30697E-02	 6.46092E-03	 1.61106E-01
Gen35	 10660	 1.93562E-01	 1.99003E-01	 1.04288E-03	 2.60047E-02	 2.11376E-02	 5.27076E-01
Gen_1	 10660	 1.94460E-01	 1.99900E-01	 1.01847E-03	 2.53961E-02	 1.88423E-02	 4.69843E-01
Gen_2	 10660	 2.00229E-01	 2.05951E-01	 1.07054E-03	 2.66944E-02	 1.92454E-02	 4.79893E-01
Gen_3	 10660	 1.94825E-01	 1.98389E-01	 1.07517E-03	 2.68099E-02	 1.02162E-02	 2.54745E-01
Gen_4	 10660	 1.99512E-01	 2.03358E-01	 1.08208E-03	 2.69821E-02	 1.96954E-02	 4.91114E-01
Ggr26	 10660	 2.17821E-01	 2.20166E-01	 1.04896E-03	 2.61564E-02	 1.10535E-02	 2.75624E-01
Ggr27	 10660	 2.04939E-01	 2.08504E-01	 9.40468E-04	 2.34510E-02	 1.04048E-02	 2.59448E-01
Ggr51	 10660	 2.18049E-01	 2.21614E-01	 9.46870E-04	 2.36107E-02	 1.03014E-02	 2.56871E-01
Ggr_2	 10660	 2.17049E-01	 2.20614E-01	 9.44560E-04	 2.35531E-02	 1.05428E-02	 2.62891E-01
Ggr_6	 10660	 2.06901E-01	 2.10465E-01	 9.44169E-04	 2.35433E-02	 1.01735E-02	 2.53681E-01
Gha_3	 10660	 3.81059E-01	 4.25243E-01	 1.17514E-03	 2.93027E-02	 7.05349E-03	 1.75882E-01
Gha_4	 10660	 2.87352E-01	 2.93074E-01	 1.60681E-03	 4.00665E-02	 8.46273E-03	 2.11022E-01
Gha_5	 10660	 3.43730E-01	 3.86789E-01	 1.29798E-03	 3.23657E-02	 7.48626E-03	 1.86674E-01
Gho16	 10660	 3.24044E-01	 3.67102E-01	 7.47083E-04	 1.86289E-02	 6.67147E-03	 1.66356E-01
Gho18	 10660	 3.27410E-01	 3.30880E-01	 1.08696E-03	 2.71039E-02	 6.80723E-03	 1.69742E-01
Gho19	 10660	 3.11440E-01	 3.16130E-01	 1.17320E-03	 2.92543E-02	 6.94797E-03	 1.73251E-01
Gja25	 10660	 2.10222E-01	 2.13974E-01	 1.31908E-03	 3.28919E-02	 2.09070E-02	 5.21327E-01
Gja_1	 10660	 1.88365E-01	 1.93806E-01	 1.00301E-03	 2.50106E-02	 1.99084E-02	 4.96425E-01
Glo47	 10660	 3.67054E-01	 4.57485E-01	 1.38211E-03	 3.44635E-02	 6.67237E-03	 1.66379E-01
Glo_1	 10660	 3.49323E-01	 3.94538E-01	 1.05462E-03	 2.62975E-02	 6.32343E-03	 1.57678E-01
Glo_2	 10660	 3.14532E-01	 3.43987E-01	 7.84698E-04	 1.95668E-02	 6.59871E-03	 1.64542E-01
Glo_3	 10660	 3.42399E-01	 4.38271E-01	 1.17490E-03	 2.92968E-02	 6.44728E-03	 1.60766E-01
Glu48	 10660	 2.10070E-01	 3.33522E-01	 6.26942E-04	 1.56331E-02	 6.69818E-03	 1.67022E-01
Glu_1	 10660	 3.55278E-01	 3.89706E-01	 1.15586E-03	 2.88220E-02	 6.37750E-03	 1.59026E-01
Gor13	 10660	 2.45221E-01	 2.96253E-01	 6.18448E-04	 1.54213E-02	 6.85618E-03	 1.70962E-01
Gor_4	 10660	 2.83138E-01	 3.17941E-01	 7.67254E-04	 1.91319E-02	 7.00893E-03	 1.74771E-01
Gor_6	 10660	 3.36618E-01	 4.19826E-01	 1.07043E-03	 2.66917E-02	 6.31059E-03	 1.57358E-01
Gsy16	 10660	 3.33335E-01	 4.24986E-01	 9.67371E-04	 2.41219E-02	 6.31142E-03	 1.57378E-01
Gsy20	 10660	 3.22992E-01	 3.32936E-01	 7.57061E-04	 1.88777E-02	 6.11242E-03	 1.52416E-01
Gsy28	 10660	 2.08204E-01	 3.38691E-01	 5.75591E-04	 1.43526E-02	 6.63802E-03	 1.65522E-01
Gsy29	 10660	 2.08204E-01	 3.38691E-01	 5.75591E-04	 1.43526E-02	 6.63802E-03	 1.65522E-01
Gsy31	 10660	 3.11267E-01	 3.20647E-01	 8.15224E-04	 2.03280E-02	 6.40134E-03	 1.59621E-01
Gsy32	 10660	 2.08204E-01	 3.38691E-01	 5.75591E-04	 1.43526E-02	 6.63802E-03	 1.65522E-01
Gsy43	 10660	 2.77128E-01	 3.80411E-01	 7.03429E-04	 1.75403E-02	 6.38686E-03	 1.59259E-01
Gsy46	 10660	 2.08204E-01	 3.38691E-01	 5.75591E-04	 1.43526E-02	 6.63802E-03	 1.65522E-01
Gsy47	 10660	 2.84635E-01	 3.82383E-01	 7.24847E-04	 1.80744E-02	 6.32250E-03	 1.57655E-01
Gsy48	 10660	 2.86099E-01	 3.00452E-01	 6.74960E-04	 1.68305E-02	 6.38760E-03	 1.59278E-01
Gsy49	 10660	 2.08204E-01	 3.38691E-01	 5.75591E-04	 1.43526E-02	 6.63802E-03	 1.65522E-01
Gsy54	 10660	 2.63303E-01	 3.77187E-01	 7.33839E-04	 1.82986E-02	 6.43301E-03	 1.60410E-01
Gsy55	 10660	 2.08204E-01	 3.38691E-01	 5.75591E-04	 1.43526E-02	 6.63802E-03	 1.65522E-01
