# Supplementary material for: General functions to transform associate data to host data, and their use in phylogenetic inference from sequences with intra-individual variability
Source: BMC Evol Biol. 2008 Mar 18;8:86. doi: 10.1186/1471-2148-8-86 (PMC2291458; doi:10.1186/1471-2148-8-86)
Supplement: Additional file 1 — Distance matrices and quality statistics. This contains all sequence alignments in NEXUS format, all intermediary generated associate distance or host character data (depending on the transformation formula used; see Fig. 1) and all final distance matrices obtained, together with their Delta values. A readme file that describes the contents of each file in the archive is included. [file 1471-2148-8-86-S1.zip › Goeker_Grimm_Supp_Mat_1/Fagus_g1_m2.c.dst]

42
Gcr30	0	0	0.0349288	0.0258732	0.0258732	0.00776197	0.0258732	0.0129366	0.00776197	0.00905563	0.0103493	0.00646831	0.00646831	0.0116429	0.00905563	0	0.00267023	0.00136799	0.0297542	0.0297542	0	0.00129366	0.00388098	0	0	0	0.00129366	0.00129366	0	0	0.00388098	0	0	0.00129366	0	0	0	0	0.00129366	0	0	0
Gcr_2	0	0	0.0362225	0.0271669	0.0271669	0.00905563	0.0271669	0.0142303	0.00905563	0.0103493	0.0116429	0.00776197	0.00646831	0.0116429	0.00905563	0	0.00267023	0.00273598	0.0310479	0.0310479	0.00129366	0.00258732	0.00388098	0.00129366	0.00129366	0.00129366	0.00258732	0.00129366	0.00129366	0	0.00517464	0.00129366	0.00129366	0.00129366	0.00129366	0.00129366	0.00129366	0.00129366	0.00258732	0.00129366	0.00129366	0.00129366
Gen35	0.0349288	0.0362225	0	0.00517464	0.00258732	0.0271669	0.00258732	0.0401035	0.0336352	0.0362225	0.0375162	0.0323415	0.0388098	0.0388098	0.0401035	0.0356671	0.0387183	0.0355677	0.00258732	0	0.0310479	0.0336352	0.0388098	0.0323415	0.0362225	0.0323415	0.0375162	0.0375162	0.0336352	0.0336352	0.0388098	0.0362225	0.0362225	0.0349288	0.0362225	0.0349288	0.0362225	0.0349288	0.0362225	0.0362225	0.0362225	0.0362225
Gen_1	0.0258732	0.0271669	0.00517464	0	0.00129366	0.0194049	0.00129366	0.0310479	0.0245796	0.0271669	0.0284605	0.0232859	0.0297542	0.0297542	0.0310479	0.0264201	0.0293725	0.0259918	0.00129366	0.00388098	0.0219922	0.0245796	0.0297542	0.0232859	0.0271669	0.0232859	0.0284605	0.0284605	0.0245796	0.0245796	0.0284605	0.0271669	0.0271669	0.0258732	0.0271669	0.0258732	0.0271669	0.0258732	0.0271669	0.0271669	0.0271669	0.0271669
Gen_2	0.0258732	0.0271669	0.00258732	0.00129366	0	0.0194049	0	0.0310479	0.0245796	0.0271669	0.0284605	0.0232859	0.0297542	0.0284605	0.0310479	0.0264201	0.0293725	0.0259918	0	0.00258732	0.0219922	0.0245796	0.0297542	0.0232859	0.0271669	0.0232859	0.0284605	0.0284605	0.0245796	0.0245796	0.0284605	0.0271669	0.0271669	0.0258732	0.0271669	0.0258732	0.0271669	0.0258732	0.0271669	0.0271669	0.0271669	0.0271669
Gen_3	0.00776197	0.00905563	0.0271669	0.0194049	0.0194049	0	0.0194049	0.0129366	0.00646831	0.00905563	0.0103493	0.00517464	0.0129366	0.0129366	0.0142303	0.00924703	0.0106809	0.00683995	0.0194049	0.0219922	0.00517464	0.00776197	0.0129366	0.00517464	0.0103493	0.00517464	0.0116429	0.0116429	0.00646831	0.00646831	0.0116429	0.0103493	0.0103493	0.00905563	0.0103493	0.00905563	0.0103493	0.00905563	0.0103493	0.0103493	0.00905563	0.0103493
Gen_4	0.0258732	0.0271669	0.00258732	0.00129366	0	0.0194049	0	0.0310479	0.0245796	0.0271669	0.0284605	0.0232859	0.0310479	0.0310479	0.0323415	0.0277411	0.0293725	0.0259918	0	0.00258732	0.0232859	0.0258732	0.0310479	0.0232859	0.0284605	0.0232859	0.0297542	0.0297542	0.0245796	0.0245796	0.0297542	0.0284605	0.0284605	0.0271669	0.0284605	0.0271669	0.0284605	0.0271669	0.0284605	0.0284605	0.0271669	0.0284605
Ggr26	0.0129366	0.0142303	0.0401035	0.0310479	0.0310479	0.0129366	0.0310479	0	0	0.00258732	0.00258732	0	0.0194049	0.0232859	0.0194049	0.015852	0.0173565	0.0109439	0.0349288	0.0349288	0.0116429	0.0155239	0.0181113	0.0103493	0.0142303	0.0129366	0.0168176	0.0168176	0.0116429	0.0129366	0.0181113	0.0155239	0.0155239	0.0155239	0.0155239	0.0142303	0.0155239	0.0142303	0.0155239	0.0155239	0.0142303	0.0155239
Ggr27	0.00776197	0.00905563	0.0336352	0.0245796	0.0245796	0.00646831	0.0245796	0	0	0.00129366	0.00129366	0	0.0142303	0.0181113	0.0155239	0.010568	0.012016	0.00683995	0.0284605	0.0284605	0.00776197	0.00905563	0.0142303	0.00646831	0.0103493	0.00776197	0.0116429	0.0116429	0.00646831	0.00776197	0.0129366	0.0103493	0.0103493	0.0103493	0.0103493	0.00905563	0.0103493	0.00905563	0.0103493	0.0103493	0.00905563	0.0103493
Ggr51	0.00905563	0.0103493	0.0362225	0.0271669	0.0271669	0.00905563	0.0271669	0.00258732	0.00129366	0	0	0.00129366	0.0155239	0.0194049	0.0181113	0.011889	0.0133511	0.00683995	0.0310479	0.0310479	0.00905563	0.0116429	0.0155239	0.00776197	0.0116429	0.00905563	0.0129366	0.0129366	0.00776197	0.00905563	0.0142303	0.0116429	0.0116429	0.0116429	0.0116429	0.0103493	0.0116429	0.0103493	0.0116429	0.0116429	0.0103493	0.0116429
Ggr_2	0.0103493	0.0116429	0.0375162	0.0284605	0.0284605	0.0103493	0.0284605	0.00258732	0.00129366	0	0	0.00129366	0.0168176	0.0206986	0.0194049	0.01321	0.0146862	0.00820793	0.0323415	0.0323415	0.0103493	0.0129366	0.0168176	0.00905563	0.0129366	0.0103493	0.0142303	0.0142303	0.00905563	0.0103493	0.0155239	0.0129366	0.0129366	0.0129366	0.0129366	0.0116429	0.0129366	0.0116429	0.0129366	0.0129366	0.0116429	0.0129366
Ggr_6	0.00646831	0.00776197	0.0323415	0.0232859	0.0232859	0.00517464	0.0232859	0	0	0.00129366	0.00129366	0	0.0129366	0.0168176	0.0142303	0.00924703	0.0106809	0.00547196	0.0271669	0.0271669	0.00646831	0.00776197	0.0129366	0.00517464	0.00905563	0.00646831	0.0103493	0.0103493	0.00517464	0.00646831	0.0116429	0.00905563	0.00905563	0.00905563	0.00905563	0.00776197	0.00905563	0.00776197	0.00905563	0.00905563	0.00776197	0.00905563
Gha_3	0.00646831	0.00646831	0.0388098	0.0297542	0.0297542	0.0129366	0.0310479	0.0194049	0.0142303	0.0155239	0.0168176	0.0129366	0	0.0116429	0.00258732	0.00660502	0.00934579	0.00957592	0.0336352	0.0336352	0.00646831	0.00646831	0.0103493	0.00646831	0.00646831	0.00776197	0.00776197	0.00646831	0.00646831	0.00646831	0.0103493	0.00646831	0.00646831	0.00776197	0.00646831	0.00646831	0.00646831	0.00646831	0.00776197	0.00646831	0.00646831	0.00646831
Gha_4	0.0116429	0.0116429	0.0388098	0.0297542	0.0284605	0.0129366	0.0310479	0.0232859	0.0181113	0.0194049	0.0206986	0.0168176	0.0116429	0	0.00905563	0.01321	0.0173565	0.0136799	0.0375162	0.0336352	0.00258732	0.0129366	0.0168176	0.00388098	0.0129366	0.0103493	0.0142303	0.0142303	0.0103493	0.0116429	0.0155239	0.0129366	0.0129366	0.0129366	0.0129366	0.0116429	0.0129366	0.0116429	0.0129366	0.0129366	0.0129366	0.0129366
Gha_5	0.00905563	0.00905563	0.0401035	0.0310479	0.0310479	0.0142303	0.0323415	0.0194049	0.0155239	0.0181113	0.0194049	0.0142303	0.00258732	0.00905563	0	0.00924703	0.012016	0.0123119	0.0349288	0.0349288	0.00905563	0.00905563	0.0129366	0.00905563	0.00905563	0.0103493	0.0103493	0.0103493	0.00905563	0.00905563	0.0129366	0.00905563	0.00905563	0.0103493	0.00905563	0.00905563	0.00905563	0.00905563	0.0103493	0.00905563	0.00905563	0.00905563
Gho16	0	0	0.0356671	0.0264201	0.0264201	0.00924703	0.0277411	0.015852	0.010568	0.011889	0.01321	0.00924703	0.00660502	0.01321	0.00924703	0	0.00545703	0.00411523	0.0317041	0.0303831	0	0	0.00396301	0	0	0.001321	0.001321	0.001321	0	0	0.00528402	0	0	0.00264201	0	0	0	0	0.00264201	0	0	0
Gho18	0.00267023	0.00267023	0.0387183	0.0293725	0.0293725	0.0106809	0.0293725	0.0173565	0.012016	0.0133511	0.0146862	0.0106809	0.00934579	0.0173565	0.012016	0.00545703	0	0.00547196	0.0320427	0.0333778	0.00267023	0.00534045	0.00934579	0.00400534	0.00667557	0.00400534	0.00801068	0.00667557	0.00400534	0	0.00934579	0.00667557	0.00667557	0.00534045	0.00667557	0.00534045	0.00667557	0.00400534	0.00667557	0.00667557	0.00534045	0.00667557
Gho19	0.00136799	0.00273598	0.0355677	0.0259918	0.0259918	0.00683995	0.0259918	0.0109439	0.00683995	0.00683995	0.00820793	0.00547196	0.00957592	0.0136799	0.0123119	0.00411523	0.00547196	0	0.0300958	0.0300958	0.00273598	0.00136799	0.00820793	0.00136799	0.00410397	0.00136799	0.00547196	0.00547196	0.00136799	0.00136799	0.00683995	0.00410397	0.00410397	0.00410397	0.00410397	0.00273598	0.00410397	0.00273598	0.00410397	0.00410397	0.00273598	0.00410397
Gja25	0.0297542	0.0310479	0.00258732	0.00129366	0	0.0194049	0	0.0349288	0.0284605	0.0310479	0.0323415	0.0271669	0.0336352	0.0375162	0.0349288	0.0317041	0.0320427	0.0300958	0	0.00258732	0.0258732	0.0284605	0.0349288	0.0271669	0.0323415	0.0271669	0.0336352	0.0336352	0.0284605	0.0271669	0.0336352	0.0323415	0.0323415	0.0310479	0.0323415	0.0310479	0.0323415	0.0297542	0.0323415	0.0323415	0.0310479	0.0323415
Gja_1	0.0297542	0.0310479	0	0.00388098	0.00258732	0.0219922	0.00258732	0.0349288	0.0284605	0.0310479	0.0323415	0.0271669	0.0336352	0.0336352	0.0349288	0.0303831	0.0333778	0.0300958	0.00258732	0	0.0258732	0.0284605	0.0336352	0.0271669	0.0310479	0.0271669	0.0323415	0.0323415	0.0284605	0.0284605	0.0336352	0.0310479	0.0310479	0.0297542	0.0310479	0.0297542	0.0310479	0.0297542	0.0310479	0.0310479	0.0310479	0.0310479
Glo47	0	0.00129366	0.0310479	0.0219922	0.0219922	0.00517464	0.0232859	0.0116429	0.00776197	0.00905563	0.0103493	0.00646831	0.00646831	0.00258732	0.00905563	0	0.00267023	0.00273598	0.0258732	0.0258732	0	0	0.00258732	0	0	0.00129366	0.00129366	0.00129366	0	0	0.00388098	0	0	0.00129366	0	0	0	0	0.00129366	0	0	0
Glo_1	0.00129366	0.00258732	0.0336352	0.0245796	0.0245796	0.00776197	0.0258732	0.0155239	0.00905563	0.0116429	0.0129366	0.00776197	0.00646831	0.0129366	0.00905563	0	0.00534045	0.00136799	0.0284605	0.0284605	0	0	0.00388098	0	0.00129366	0.00129366	0.00258732	0.00258732	0.00129366	0	0.00517464	0.00129366	0.00129366	0.00129366	0.00129366	0.00129366	0.00129366	0.00129366	0.00258732	0.00129366	0.00129366	0.00129366
Glo_2	0.00388098	0.00388098	0.0388098	0.0297542	0.0297542	0.0129366	0.0310479	0.0181113	0.0142303	0.0155239	0.0168176	0.0129366	0.0103493	0.0168176	0.0129366	0.00396301	0.00934579	0.00820793	0.0349288	0.0336352	0.00258732	0.00388098	0	0.00388098	0.00258732	0.00388098	0.00517464	0.00517464	0.00388098	0.00388098	0.00905563	0.00388098	0.00388098	0.00646831	0.00388098	0.00388098	0.00388098	0.00388098	0.00646831	0.00388098	0.00388098	0.00388098
Glo_3	0	0.00129366	0.0323415	0.0232859	0.0232859	0.00517464	0.0232859	0.0103493	0.00646831	0.00776197	0.00905563	0.00517464	0.00646831	0.00388098	0.00905563	0	0.00400534	0.00136799	0.0271669	0.0271669	0	0	0.00388098	0	0	0	0.00129366	0.00129366	0	0	0.00388098	0	0	0.00129366	0	0	0	0	0.00129366	0	0	0
Glu48	0	0.00129366	0.0362225	0.0271669	0.0271669	0.0103493	0.0284605	0.0142303	0.0103493	0.0116429	0.0129366	0.00905563	0.00646831	0.0129366	0.00905563	0	0.00667557	0.00410397	0.0323415	0.0310479	0	0.00129366	0.00258732	0	0	0.00129366	0.00129366	0.00129366	0	0	0.00517464	0	0	0.00258732	0	0	0	0	0.00258732	0	0	0
Glu_1	0	0.00129366	0.0323415	0.0232859	0.0232859	0.00517464	0.0232859	0.0129366	0.00776197	0.00905563	0.0103493	0.00646831	0.00776197	0.0103493	0.0103493	0.001321	0.00400534	0.00136799	0.0271669	0.0271669	0.00129366	0.00129366	0.00388098	0	0.00129366	0	0.00258732	0.00129366	0	0	0.00517464	0.00129366	0.00129366	0.00258732	0.00129366	0.00129366	0.00129366	0.00129366	0.00258732	0.00129366	0	0.00129366
Gor13	0.00129366	0.00258732	0.0375162	0.0284605	0.0284605	0.0116429	0.0297542	0.0168176	0.0116429	0.0129366	0.0142303	0.0103493	0.00776197	0.0142303	0.0103493	0.001321	0.00801068	0.00547196	0.0336352	0.0323415	0.00129366	0.00258732	0.00517464	0.00129366	0.00129366	0.00258732	0	0	0	0.00129366	0.00646831	0.00129366	0.00129366	0.00388098	0.00129366	0.00129366	0.00129366	0.00129366	0.00388098	0.00129366	0.00129366	0.00129366
Gor_4	0.00129366	0.00129366	0.0375162	0.0284605	0.0284605	0.0116429	0.0297542	0.0168176	0.0116429	0.0129366	0.0142303	0.0103493	0.00646831	0.0142303	0.0103493	0.001321	0.00667557	0.00547196	0.0336352	0.0323415	0.00129366	0.00258732	0.00517464	0.00129366	0.00129366	0.00129366	0	0	0	0.00129366	0.00646831	0.00129366	0.00129366	0.00388098	0.00129366	0.00129366	0.00129366	0	0.00388098	0.00129366	0.00129366	0.00129366
Gor_6	0	0.00129366	0.0336352	0.0245796	0.0245796	0.00646831	0.0245796	0.0116429	0.00646831	0.00776197	0.00905563	0.00517464	0.00646831	0.0103493	0.00905563	0	0.00400534	0.00136799	0.0284605	0.0284605	0	0.00129366	0.00388098	0	0	0	0	0	0	0	0.00388098	0	0	0	0	0	0	0	0	0	0	0
Gsy16	0	0	0.0336352	0.0245796	0.0245796	0.00646831	0.0245796	0.0129366	0.00776197	0.00905563	0.0103493	0.00646831	0.00646831	0.0116429	0.00905563	0	0	0.00136799	0.0271669	0.0284605	0	0	0.00388098	0	0	0	0.00129366	0.00129366	0	0	0.00388098	0	0	0.00129366	0	0	0	0	0.00129366	0	0	0
Gsy20	0.00388098	0.00517464	0.0388098	0.0284605	0.0284605	0.0116429	0.0297542	0.0181113	0.0129366	0.0142303	0.0155239	0.0116429	0.0103493	0.0155239	0.0129366	0.00528402	0.00934579	0.00683995	0.0336352	0.0336352	0.00388098	0.00517464	0.00905563	0.00388098	0.00517464	0.00517464	0.00646831	0.00646831	0.00388098	0.00388098	0	0.00517464	0.00517464	0.00517464	0.00517464	0.00388098	0.00517464	0.00388098	0.00517464	0.00517464	0.00517464	0.00517464
Gsy28	0	0.00129366	0.0362225	0.0271669	0.0271669	0.0103493	0.0284605	0.0155239	0.0103493	0.0116429	0.0129366	0.00905563	0.00646831	0.0129366	0.00905563	0	0.00667557	0.00410397	0.0323415	0.0310479	0	0.00129366	0.00388098	0	0	0.00129366	0.00129366	0.00129366	0	0	0.00517464	0	0	0.00258732	0	0	0	0	0.00258732	0	0	0
Gsy29	0	0.00129366	0.0362225	0.0271669	0.0271669	0.0103493	0.0284605	0.0155239	0.0103493	0.0116429	0.0129366	0.00905563	0.00646831	0.0129366	0.00905563	0	0.00667557	0.00410397	0.0323415	0.0310479	0	0.00129366	0.00388098	0	0	0.00129366	0.00129366	0.00129366	0	0	0.00517464	0	0	0.00258732	0	0	0	0	0.00258732	0	0	0
Gsy31	0.00129366	0.00129366	0.0349288	0.0258732	0.0258732	0.00905563	0.0271669	0.0155239	0.0103493	0.0116429	0.0129366	0.00905563	0.00776197	0.0129366	0.0103493	0.00264201	0.00534045	0.00410397	0.0310479	0.0297542	0.00129366	0.00129366	0.00646831	0.00129366	0.00258732	0.00258732	0.00388098	0.00388098	0	0.00129366	0.00517464	0.00258732	0.00258732	0	0.00258732	0	0.00258732	0.00129366	0	0.00258732	0.00258732	0.00258732
Gsy32	0	0.00129366	0.0362225	0.0271669	0.0271669	0.0103493	0.0284605	0.0155239	0.0103493	0.0116429	0.0129366	0.00905563	0.00646831	0.0129366	0.00905563	0	0.00667557	0.00410397	0.0323415	0.0310479	0	0.00129366	0.00388098	0	0	0.00129366	0.00129366	0.00129366	0	0	0.00517464	0	0	0.00258732	0	0	0	0	0.00258732	0	0	0
Gsy43	0	0.00129366	0.0349288	0.0258732	0.0258732	0.00905563	0.0271669	0.0142303	0.00905563	0.0103493	0.0116429	0.00776197	0.00646831	0.0116429	0.00905563	0	0.00534045	0.00273598	0.0310479	0.0297542	0	0.00129366	0.00388098	0	0	0.00129366	0.00129366	0.00129366	0	0	0.00388098	0	0	0	0	0	0	0	0	0	0	0
Gsy46	0	0.00129366	0.0362225	0.0271669	0.0271669	0.0103493	0.0284605	0.0155239	0.0103493	0.0116429	0.0129366	0.00905563	0.00646831	0.0129366	0.00905563	0	0.00667557	0.00410397	0.0323415	0.0310479	0	0.00129366	0.00388098	0	0	0.00129366	0.00129366	0.00129366	0	0	0.00517464	0	0	0.00258732	0	0	0	0	0.00258732	0	0	0
Gsy47	0	0.00129366	0.0349288	0.0258732	0.0258732	0.00905563	0.0271669	0.0142303	0.00905563	0.0103493	0.0116429	0.00776197	0.00646831	0.0116429	0.00905563	0	0.00400534	0.00273598	0.0297542	0.0297542	0	0.00129366	0.00388098	0	0	0.00129366	0.00129366	0	0	0	0.00388098	0	0	0.00129366	0	0	0	0	0.00129366	0	0	0
Gsy48	0.00129366	0.00258732	0.0362225	0.0271669	0.0271669	0.0103493	0.0284605	0.0155239	0.0103493	0.0116429	0.0129366	0.00905563	0.00776197	0.0129366	0.0103493	0.00264201	0.00667557	0.00410397	0.0323415	0.0310479	0.00129366	0.00258732	0.00646831	0.00129366	0.00258732	0.00258732	0.00388098	0.00388098	0	0.00129366	0.00517464	0.00258732	0.00258732	0	0.00258732	0	0.00258732	0.00129366	0	0.00258732	0.00258732	0.00258732
Gsy49	0	0.00129366	0.0362225	0.0271669	0.0271669	0.0103493	0.0284605	0.0155239	0.0103493	0.0116429	0.0129366	0.00905563	0.00646831	0.0129366	0.00905563	0	0.00667557	0.00410397	0.0323415	0.0310479	0	0.00129366	0.00388098	0	0	0.00129366	0.00129366	0.00129366	0	0	0.00517464	0	0	0.00258732	0	0	0	0	0.00258732	0	0	0
Gsy54	0	0.00129366	0.0362225	0.0271669	0.0271669	0.00905563	0.0271669	0.0142303	0.00905563	0.0103493	0.0116429	0.00776197	0.00646831	0.0129366	0.00905563	0	0.00534045	0.00273598	0.0310479	0.0310479	0	0.00129366	0.00388098	0	0	0	0.00129366	0.00129366	0	0	0.00517464	0	0	0.00258732	0	0	0	0	0.00258732	0	0	0
Gsy55	0	0.00129366	0.0362225	0.0271669	0.0271669	0.0103493	0.0284605	0.0155239	0.0103493	0.0116429	0.0129366	0.00905563	0.00646831	0.0129366	0.00905563	0	0.00667557	0.00410397	0.0323415	0.0310479	0	0.00129366	0.00388098	0	0	0.00129366	0.00129366	0.00129366	0	0	0.00517464	0	0	0.00258732	0	0	0	0	0.00258732	0	0	0
