# Supplementary material for: General functions to transform associate data to host data, and their use in phylogenetic inference from sequences with intra-individual variability
Source: BMC Evol Biol. 2008 Mar 18;8:86. doi: 10.1186/1471-2148-8-86 (PMC2291458; doi:10.1186/1471-2148-8-86)
Supplement: Additional file 1 — Distance matrices and quality statistics. This contains all sequence alignments in NEXUS format, all intermediary generated associate distance or host character data (depending on the transformation formula used; see Fig. 1) and all final distance matrices obtained, together with their Delta values. A readme file that describes the contents of each file in the archive is included. [file 1471-2148-8-86-S1.zip › Goeker_Grimm_Supp_Mat_1/Fagus_g1_m2.e.dlt]

Filename:          Fagus_g1_m2.e.dst
Matrix_number:      1
Quartets_examined:  111930
Fraction_examined:  1.00000E+00
Sum_of_squares:     1.00102E+01
Maximum_distance:   1.88286E-01
Delta_value:        3.58782E-01
Epsilon_value:      3.58782E-01
Non_additivity:     6.69947E-01
Additivity:         2.90825E+00
Squared_R_Q_diff.:  2.58378E+00
Absolute_mean_Q:    4.74139E-03
Rescaled_mean_Q:    2.51818E-02
Q_per_sqrt_SS:      1.67737E+02
Absolute_mean_R:    1.98652E-02
Rescaled_mean_R:    1.05506E-01
R_per_sqrt_SS:      7.02779E+02

Taxon	QE	DV	EV	AMQ	RMQ	AMR	RMR
Gcr30	 10660	 3.55247E-01	 3.55247E-01	 4.32521E-03	 2.29715E-02	 1.73556E-02	 9.21768E-02
Gcr_2	 10660	 3.64992E-01	 3.64992E-01	 4.14222E-03	 2.19996E-02	 1.62863E-02	 8.64977E-02
Gen35	 10660	 3.22081E-01	 3.22081E-01	 5.49612E-03	 2.91903E-02	 2.53660E-02	 1.34721E-01
Gen_1	 10660	 2.95811E-01	 2.95811E-01	 5.07722E-03	 2.69655E-02	 3.45280E-02	 1.83380E-01
Gen_2	 10660	 2.90140E-01	 2.90140E-01	 5.35178E-03	 2.84237E-02	 3.85700E-02	 2.04848E-01
Gen_3	 10660	 3.22131E-01	 3.22131E-01	 4.78846E-03	 2.54319E-02	 2.30037E-02	 1.22174E-01
Gen_4	 10660	 2.92444E-01	 2.92444E-01	 4.58214E-03	 2.43361E-02	 3.22696E-02	 1.71386E-01
Ggr26	 10660	 3.29133E-01	 3.29133E-01	 4.31054E-03	 2.28936E-02	 1.95193E-02	 1.03668E-01
Ggr27	 10660	 3.83373E-01	 3.83373E-01	 4.44132E-03	 2.35882E-02	 1.61352E-02	 8.56954E-02
Ggr51	 10660	 3.43335E-01	 3.43335E-01	 4.23683E-03	 2.25021E-02	 1.79328E-02	 9.52424E-02
Ggr_2	 10660	 3.93446E-01	 3.93446E-01	 4.20327E-03	 2.23239E-02	 1.47323E-02	 7.82441E-02
Ggr_6	 10660	 3.71936E-01	 3.71936E-01	 4.29708E-03	 2.28221E-02	 1.63976E-02	 8.70886E-02
Gha_3	 10660	 3.45167E-01	 3.45167E-01	 4.76540E-03	 2.53094E-02	 1.98944E-02	 1.05661E-01
Gha_4	 10660	 3.08520E-01	 3.08520E-01	 4.37065E-03	 2.32128E-02	 2.14468E-02	 1.13905E-01
Gha_5	 10660	 3.27616E-01	 3.27616E-01	 4.81378E-03	 2.55663E-02	 2.14569E-02	 1.13959E-01
Gho16	 10660	 3.84304E-01	 3.84304E-01	 5.25071E-03	 2.78869E-02	 1.77269E-02	 9.41489E-02
Gho18	 10660	 3.22974E-01	 3.22974E-01	 5.70871E-03	 3.03193E-02	 2.61086E-02	 1.38665E-01
Gho19	 10660	 3.75887E-01	 3.75887E-01	 7.15621E-03	 3.80071E-02	 2.33903E-02	 1.24227E-01
Gja25	 10660	 3.06224E-01	 3.06224E-01	 4.97802E-03	 2.64386E-02	 2.73022E-02	 1.45004E-01
Gja_1	 10660	 2.94314E-01	 2.94314E-01	 5.05712E-03	 2.68587E-02	 3.31593E-02	 1.76111E-01
Glo47	 10660	 3.86375E-01	 3.86375E-01	 5.01728E-03	 2.66471E-02	 1.73866E-02	 9.23414E-02
Glo_1	 10660	 3.78592E-01	 3.78592E-01	 4.21710E-03	 2.23973E-02	 1.57588E-02	 8.36961E-02
Glo_2	 10660	 4.07923E-01	 4.07923E-01	 4.36967E-03	 2.32076E-02	 1.48878E-02	 7.90701E-02
Glo_3	 10660	 3.73492E-01	 3.73492E-01	 4.87765E-03	 2.59055E-02	 1.78934E-02	 9.50332E-02
Glu48	 10660	 3.85340E-01	 3.85340E-01	 4.05763E-03	 2.15503E-02	 1.47233E-02	 7.81966E-02
Glu_1	 10660	 4.00996E-01	 4.00996E-01	 4.44939E-03	 2.36310E-02	 1.55485E-02	 8.25792E-02
Gor13	 10660	 3.97808E-01	 3.97808E-01	 5.99402E-03	 3.18347E-02	 1.92882E-02	 1.02441E-01
Gor_4	 10660	 3.64320E-01	 3.64320E-01	 5.20850E-03	 2.76627E-02	 1.96546E-02	 1.04387E-01
Gor_6	 10660	 4.12089E-01	 4.12089E-01	 4.65528E-03	 2.47245E-02	 1.56278E-02	 8.30004E-02
Gsy16	 10660	 3.96273E-01	 3.96273E-01	 4.95460E-03	 2.63142E-02	 1.71200E-02	 9.09256E-02
Gsy20	 10660	 3.06448E-01	 3.06448E-01	 4.64103E-03	 2.46488E-02	 2.37620E-02	 1.26201E-01
Gsy28	 10660	 3.75330E-01	 3.75330E-01	 3.83836E-03	 2.03858E-02	 1.43429E-02	 7.61760E-02
Gsy29	 10660	 3.41987E-01	 3.41987E-01	 4.72182E-03	 2.50779E-02	 1.92463E-02	 1.02219E-01
Gsy31	 10660	 3.83881E-01	 3.83881E-01	 5.88664E-03	 3.12644E-02	 1.94345E-02	 1.03218E-01
Gsy32	 10660	 3.78097E-01	 3.78097E-01	 4.26692E-03	 2.26619E-02	 1.55794E-02	 8.27435E-02
Gsy43	 10660	 3.95188E-01	 3.95188E-01	 4.33139E-03	 2.30043E-02	 1.48064E-02	 7.86380E-02
Gsy46	 10660	 3.90355E-01	 3.90355E-01	 4.09443E-03	 2.17458E-02	 1.44600E-02	 7.67983E-02
Gsy47	 10660	 4.01109E-01	 4.01109E-01	 4.55785E-03	 2.42071E-02	 1.53745E-02	 8.16551E-02
Gsy48	 10660	 3.72263E-01	 3.72263E-01	 4.04790E-03	 2.14987E-02	 1.49417E-02	 7.93562E-02
Gsy49	 10660	 3.90752E-01	 3.90752E-01	 4.30888E-03	 2.28848E-02	 1.50214E-02	 7.97796E-02
Gsy54	 10660	 3.22666E-01	 3.22666E-01	 4.23430E-03	 2.24886E-02	 1.88995E-02	 1.00377E-01
Gsy55	 10660	 3.78366E-01	 3.78366E-01	 5.05399E-03	 2.68421E-02	 1.80027E-02	 9.56134E-02
