# Supplementary material for: General functions to transform associate data to host data, and their use in phylogenetic inference from sequences with intra-individual variability
Source: BMC Evol Biol. 2008 Mar 18;8:86. doi: 10.1186/1471-2148-8-86 (PMC2291458; doi:10.1186/1471-2148-8-86)
Supplement: Additional file 1 — Distance matrices and quality statistics. This contains all sequence alignments in NEXUS format, all intermediary generated associate distance or host character data (depending on the transformation formula used; see Fig. 1) and all final distance matrices obtained, together with their Delta values. A readme file that describes the contents of each file in the archive is included. [file 1471-2148-8-86-S1.zip › Goeker_Grimm_Supp_Mat_1/Fagus_g1_m2.e.dst]

42
Gcr30	0.00000E+00	5.38688E-02	1.21216E-01	1.21095E-01	1.26092E-01	8.22348E-02	9.96428E-02	5.36189E-02	8.23608E-02	6.09722E-02	8.47414E-02	9.68961E-02	8.08992E-02	4.93173E-02	1.00641E-01	8.07025E-02	4.69708E-02	1.48276E-01	1.04155E-01	1.23598E-01	8.37002E-02	6.07324E-02	6.75124E-02	7.99763E-02	7.67005E-02	7.05254E-02	1.16831E-01	1.15357E-01	5.95849E-02	5.21361E-02	4.47936E-02	8.47414E-02	5.84379E-02	1.18906E-01	6.64787E-02	7.56452E-02	1.05176E-01	9.32014E-02	7.67297E-02	7.67297E-02	4.70978E-02	9.88354E-02
Gcr_2	5.38688E-02	0.00000E+00	1.26637E-01	1.29365E-01	1.32521E-01	9.17181E-02	1.07219E-01	6.45911E-02	8.98907E-02	7.08141E-02	9.20768E-02	1.03373E-01	9.11200E-02	6.10673E-02	1.06487E-01	9.39295E-02	6.02697E-02	1.56713E-01	1.11794E-01	1.25696E-01	9.47878E-02	7.00880E-02	7.86210E-02	8.71608E-02	8.74418E-02	7.24380E-02	1.22256E-01	1.24431E-01	6.98400E-02	6.27860E-02	5.74760E-02	8.61894E-02	6.89722E-02	1.18916E-01	7.57313E-02	8.38928E-02	1.11172E-01	1.00080E-01	8.47613E-02	8.47613E-02	5.95620E-02	1.05192E-01
Gen35	1.21216E-01	1.26637E-01	0.00000E+00	1.29623E-01	1.22318E-01	1.01966E-01	1.09893E-01	1.19043E-01	1.34767E-01	1.22604E-01	1.36266E-01	1.41195E-01	1.25331E-01	1.17129E-01	1.35445E-01	1.29564E-01	1.19603E-01	1.81291E-01	1.37215E-01	1.24718E-01	1.30917E-01	1.20577E-01	1.19504E-01	1.21031E-01	1.33112E-01	1.32454E-01	1.50105E-01	1.64107E-01	1.18820E-01	1.18317E-01	1.15258E-01	1.36266E-01	1.21102E-01	1.62771E-01	1.24506E-01	1.29738E-01	1.50105E-01	1.40285E-01	1.25366E-01	1.25366E-01	1.14345E-01	1.45638E-01
Gen_1	1.21095E-01	1.29365E-01	1.29623E-01	0.00000E+00	8.30838E-02	9.64258E-02	8.10468E-02	1.25600E-01	1.37602E-01	1.28911E-01	1.41710E-01	1.49296E-01	1.37944E-01	1.23825E-01	1.46856E-01	1.40290E-01	1.26187E-01	1.83447E-01	9.51250E-02	1.04465E-01	1.34768E-01	1.30160E-01	1.28019E-01	1.33878E-01	1.38743E-01	1.36212E-01	1.53492E-01	1.63280E-01	1.26997E-01	1.26377E-01	1.22094E-01	1.41710E-01	1.28624E-01	1.60451E-01	1.28799E-01	1.29681E-01	1.54798E-01	1.47035E-01	1.37069E-01	1.33186E-01	1.23090E-01	1.50562E-01
Gen_2	1.26092E-01	1.32521E-01	1.22318E-01	8.30838E-02	0.00000E+00	9.80052E-02	6.45460E-02	1.28079E-01	1.40372E-01	1.31327E-01	1.43911E-01	1.48891E-01	1.35282E-01	1.26338E-01	1.46872E-01	1.39502E-01	1.30700E-01	1.83202E-01	9.41196E-02	8.08041E-02	1.38542E-01	1.32552E-01	1.31772E-01	1.34265E-01	1.40990E-01	1.38500E-01	1.58365E-01	1.68420E-01	1.29551E-01	1.28841E-01	1.24642E-01	1.43910E-01	1.31129E-01	1.62398E-01	1.31755E-01	1.34365E-01	1.56816E-01	1.49158E-01	1.35525E-01	1.35525E-01	1.25617E-01	1.52635E-01
Gen_3	8.22348E-02	9.17181E-02	1.01966E-01	9.64258E-02	9.80052E-02	0.00000E+00	6.90638E-02	8.26358E-02	1.00643E-01	8.75860E-02	1.05522E-01	1.15510E-01	1.02570E-01	7.99117E-02	1.16066E-01	1.04621E-01	8.09545E-02	1.58034E-01	1.01990E-01	1.07289E-01	1.03397E-01	8.94132E-02	9.11766E-02	1.01260E-01	1.01502E-01	9.80145E-02	1.24515E-01	1.31660E-01	8.86600E-02	8.63145E-02	7.72021E-02	1.05522E-01	8.53582E-02	1.29606E-01	8.82260E-02	9.53236E-02	1.22539E-01	1.12573E-01	9.92026E-02	9.37637E-02	8.51694E-02	1.17141E-01
Gen_4	9.96428E-02	1.07219E-01	1.09893E-01	8.10468E-02	6.45460E-02	6.90638E-02	0.00000E+00	9.85578E-02	1.14699E-01	1.02744E-01	1.18405E-01	1.27387E-01	1.10530E-01	9.62852E-02	1.24284E-01	1.18120E-01	9.79201E-02	1.62245E-01	8.61857E-02	7.77273E-02	1.13145E-01	1.04718E-01	1.03286E-01	1.11668E-01	1.12790E-01	1.11694E-01	1.36388E-01	1.43545E-01	1.04393E-01	1.01597E-01	9.40485E-02	1.18405E-01	1.01280E-01	1.37162E-01	1.03885E-01	1.04120E-01	1.33794E-01	1.24600E-01	1.12810E-01	1.07908E-01	1.00692E-01	1.28868E-01
Ggr26	5.36189E-02	6.45911E-02	1.19043E-01	1.25600E-01	1.28079E-01	8.26358E-02	9.85578E-02	0.00000E+00	6.91146E-02	5.07904E-02	7.77378E-02	9.08344E-02	8.07496E-02	3.59756E-02	9.87720E-02	7.93703E-02	3.09030E-02	1.51289E-01	1.04471E-01	1.20737E-01	8.66039E-02	6.12742E-02	6.12069E-02	8.08593E-02	7.21879E-02	7.09926E-02	1.11855E-01	1.13680E-01	5.84943E-02	5.27663E-02	2.94706E-02	7.77378E-02	4.73015E-02	1.17495E-01	6.25165E-02	7.21879E-02	9.96200E-02	8.44478E-02	6.89166E-02	6.89166E-02	4.64992E-02	9.29004E-02
Ggr27	8.23608E-02	8.98907E-02	1.34767E-01	1.37602E-01	1.40372E-01	1.00643E-01	1.14699E-01	6.91146E-02	0.00000E+00	7.16267E-02	9.97571E-02	8.33554E-02	9.66224E-02	7.21288E-02	1.08160E-01	9.72084E-02	7.24740E-02	1.48923E-01	1.21748E-01	1.33707E-01	1.00957E-01	8.75377E-02	8.02400E-02	9.53360E-02	9.08344E-02	9.05469E-02	1.28140E-01	1.32006E-01	8.56148E-02	7.80034E-02	6.91146E-02	9.97571E-02	7.92577E-02	1.27336E-01	8.84117E-02	9.54956E-02	1.17611E-01	1.11977E-01	9.30474E-02	9.30474E-02	7.79134E-02	1.11977E-01
Ggr51	6.09722E-02	7.08141E-02	1.22604E-01	1.28911E-01	1.31327E-01	8.75860E-02	1.02744E-01	5.07904E-02	7.16267E-02	0.00000E+00	8.29807E-02	9.21165E-02	8.58087E-02	4.62263E-02	1.02949E-01	8.46922E-02	3.59423E-02	1.47301E-01	1.08429E-01	1.24178E-01	9.13393E-02	6.78023E-02	6.77415E-02	8.59119E-02	7.78057E-02	7.66980E-02	1.15560E-01	1.17872E-01	6.00964E-02	6.02238E-02	4.13660E-02	8.29807E-02	5.57619E-02	1.21028E-01	6.89271E-02	7.78057E-02	9.85761E-02	9.73299E-02	7.47805E-02	7.47805E-02	5.48161E-02	9.73299E-02
Ggr_2	8.47414E-02	9.20768E-02	1.36266E-01	1.41710E-01	1.43911E-01	1.05522E-01	1.18405E-01	7.77378E-02	9.97571E-02	8.29807E-02	0.00000E+00	1.05157E-01	1.04051E-01	7.48356E-02	1.14072E-01	1.03738E-01	7.54314E-02	1.67574E-01	1.23371E-01	1.37417E-01	1.02531E-01	8.97812E-02	8.97352E-02	1.04136E-01	9.75562E-02	9.66751E-02	1.19291E-01	1.28037E-01	8.79074E-02	8.42046E-02	7.19350E-02	1.01731E-01	7.31762E-02	1.34578E-01	9.06336E-02	9.75562E-02	1.19291E-01	1.13739E-01	9.51611E-02	9.51611E-02	8.04258E-02	1.13739E-01
Ggr_6	9.68961E-02	1.03373E-01	1.41195E-01	1.49296E-01	1.48891E-01	1.15510E-01	1.27387E-01	9.08344E-02	8.33554E-02	9.21165E-02	1.05157E-01	0.00000E+00	1.09277E-01	8.83635E-02	1.19600E-01	1.06063E-01	9.00970E-02	1.55798E-01	1.32016E-01	1.45228E-01	1.13128E-01	1.01333E-01	9.51000E-02	1.08141E-01	1.04194E-01	1.03944E-01	1.32387E-01	1.41162E-01	9.96767E-02	9.32206E-02	8.59208E-02	1.12058E-01	9.47524E-02	1.37186E-01	1.02089E-01	1.08282E-01	1.28211E-01	1.23062E-01	1.06129E-01	1.06129E-01	9.31453E-02	1.23062E-01
Gha_3	8.08992E-02	9.11200E-02	1.25331E-01	1.37944E-01	1.35282E-01	1.02570E-01	1.10530E-01	8.07496E-02	9.66224E-02	8.58087E-02	1.04051E-01	1.09277E-01	0.00000E+00	7.79597E-02	6.80875E-02	8.70182E-02	7.72401E-02	1.44748E-01	1.25291E-01	1.31589E-01	9.07848E-02	8.62931E-02	8.34512E-02	7.54644E-02	8.89892E-02	8.76735E-02	1.27330E-01	1.12875E-01	8.45197E-02	7.53378E-02	7.51797E-02	1.04051E-01	8.47785E-02	1.25741E-01	9.32298E-02	9.43485E-02	1.21275E-01	1.02204E-01	9.76369E-02	9.76369E-02	8.33406E-02	1.06066E-01
Gha_4	4.93173E-02	6.10673E-02	1.17129E-01	1.23825E-01	1.26338E-01	7.99117E-02	9.62852E-02	3.59756E-02	7.21288E-02	4.62263E-02	7.48356E-02	8.83635E-02	7.79597E-02	0.00000E+00	9.65044E-02	7.64253E-02	2.16360E-02	1.49513E-01	1.02330E-01	1.18889E-01	8.40086E-02	5.75477E-02	5.74760E-02	7.80733E-02	6.90529E-02	6.78023E-02	1.09858E-01	1.10307E-01	5.45783E-02	4.83890E-02	2.06331E-02	6.74600E-02	3.94837E-02	1.15596E-01	5.88687E-02	6.90529E-02	9.73722E-02	9.04859E-02	6.56255E-02	6.56255E-02	4.14655E-02	9.04859E-02
Gha_5	1.00641E-01	1.06487E-01	1.35445E-01	1.46856E-01	1.46872E-01	1.16066E-01	1.24284E-01	9.87720E-02	1.08160E-01	1.02949E-01	1.14072E-01	1.19600E-01	6.80875E-02	9.65044E-02	0.00000E+00	1.06365E-01	9.70397E-02	1.56738E-01	1.35678E-01	1.42023E-01	9.53591E-02	1.04033E-01	1.01926E-01	8.61128E-02	1.09608E-01	1.03005E-01	1.39574E-01	1.34057E-01	1.00837E-01	9.43514E-02	9.42729E-02	1.18583E-01	1.02642E-01	1.39574E-01	1.06391E-01	1.09608E-01	1.33952E-01	1.19608E-01	1.12997E-01	1.08254E-01	1.00901E-01	1.14072E-01
Gho16	8.07025E-02	9.39295E-02	1.29564E-01	1.40290E-01	1.39502E-01	1.04621E-01	1.18120E-01	7.93703E-02	9.72084E-02	8.46922E-02	1.03738E-01	1.06063E-01	8.70182E-02	7.64253E-02	1.06365E-01	0.00000E+00	7.56966E-02	1.38153E-01	1.22607E-01	1.40017E-01	1.01888E-01	9.15978E-02	7.96544E-02	9.34029E-02	9.48657E-02	9.45804E-02	1.06070E-01	1.15236E-01	8.01856E-02	7.82601E-02	7.34826E-02	1.03738E-01	8.35678E-02	1.25291E-01	9.24636E-02	9.94959E-02	1.15942E-01	1.15942E-01	9.70626E-02	8.87009E-02	8.20986E-02	1.01666E-01
Gho18	4.69708E-02	6.02697E-02	1.19603E-01	1.26187E-01	1.30700E-01	8.09545E-02	9.79201E-02	3.09030E-02	7.24740E-02	3.59423E-02	7.54314E-02	9.00970E-02	7.72401E-02	2.16360E-02	9.70397E-02	7.56966E-02	0.00000E+00	1.48018E-01	1.05100E-01	1.22776E-01	8.40119E-02	5.63328E-02	5.62523E-02	7.74610E-02	6.91012E-02	6.77259E-02	1.13147E-01	1.14802E-01	5.29838E-02	4.58969E-02	0.00000E+00	7.54314E-02	3.84331E-02	1.19268E-01	5.78142E-02	6.91012E-02	9.23843E-02	9.23843E-02	5.33381E-02	6.53255E-02	3.77157E-02	9.23843E-02
Gho19	1.48276E-01	1.56713E-01	1.81291E-01	1.83447E-01	1.83202E-01	1.58034E-01	1.62245E-01	1.51289E-01	1.48923E-01	1.47301E-01	1.67574E-01	1.55798E-01	1.44748E-01	1.49513E-01	1.56738E-01	1.38153E-01	1.48018E-01	0.00000E+00	1.72812E-01	1.88286E-01	1.53025E-01	1.57081E-01	1.55066E-01	1.43863E-01	1.64553E-01	1.59095E-01	1.81001E-01	1.81735E-01	1.47556E-01	1.50429E-01	1.47787E-01	1.62853E-01	1.56174E-01	1.85260E-01	1.59708E-01	1.58965E-01	1.76639E-01	1.72166E-01	1.57991E-01	1.62853E-01	1.52974E-01	1.57991E-01
Gja25	1.04155E-01	1.11794E-01	1.37215E-01	9.51250E-02	9.41196E-02	1.01990E-01	8.61857E-02	1.04471E-01	1.21748E-01	1.08429E-01	1.23371E-01	1.32016E-01	1.25291E-01	1.02330E-01	1.35678E-01	1.22607E-01	1.05100E-01	1.72812E-01	0.00000E+00	9.91827E-02	1.27482E-01	1.13718E-01	1.08862E-01	1.23652E-01	1.16785E-01	1.16492E-01	1.38208E-01	1.48341E-01	1.07089E-01	1.09369E-01	1.00229E-01	1.23371E-01	1.08324E-01	1.42811E-01	1.11703E-01	1.10821E-01	1.38208E-01	1.33446E-01	1.18012E-01	1.18012E-01	1.06487E-01	1.33446E-01
Gja_1	1.23598E-01	1.25696E-01	1.24718E-01	1.04465E-01	8.08041E-02	1.07289E-01	7.77273E-02	1.20737E-01	1.33707E-01	1.24178E-01	1.37417E-01	1.45228E-01	1.31589E-01	1.18889E-01	1.42023E-01	1.40017E-01	1.22776E-01	1.88286E-01	9.91827E-02	0.00000E+00	1.34976E-01	1.25473E-01	1.26736E-01	1.30583E-01	1.34356E-01	1.31276E-01	1.55107E-01	1.61183E-01	1.26237E-01	1.18263E-01	1.17085E-01	1.37417E-01	1.23711E-01	1.48720E-01	1.27046E-01	1.23840E-01	1.50879E-01	1.42903E-01	1.32627E-01	1.28609E-01	1.18123E-01	1.46529E-01
Glo47	8.37002E-02	9.47878E-02	1.30917E-01	1.34768E-01	1.38542E-01	1.03397E-01	1.13145E-01	8.66039E-02	1.00957E-01	9.13393E-02	1.02531E-01	1.13128E-01	9.07848E-02	8.40086E-02	9.53591E-02	1.01888E-01	8.40119E-02	1.53025E-01	1.27482E-01	1.34976E-01	0.00000E+00	9.02304E-02	9.07321E-02	9.34192E-02	9.24230E-02	8.56032E-02	1.35184E-01	1.35474E-01	8.53827E-02	7.94973E-02	8.14354E-02	1.08657E-01	9.05606E-02	1.32171E-01	9.83439E-02	9.73409E-02	1.25249E-01	1.09775E-01	1.02531E-01	1.02531E-01	8.90246E-02	1.19974E-01
Glo_1	6.07324E-02	7.00880E-02	1.20577E-01	1.30160E-01	1.32552E-01	8.94132E-02	1.04718E-01	6.12742E-02	8.75377E-02	6.78023E-02	8.97812E-02	1.01333E-01	8.62931E-02	5.75477E-02	1.04033E-01	9.15978E-02	5.63328E-02	1.57081E-01	1.13718E-01	1.25473E-01	9.02304E-02	0.00000E+00	7.59196E-02	8.09674E-02	8.50211E-02	7.31747E-02	1.20536E-01	1.23480E-01	7.15036E-02	6.28516E-02	5.37216E-02	8.97812E-02	6.57659E-02	1.25788E-01	7.69793E-02	8.13666E-02	1.09278E-01	9.24605E-02	8.22617E-02	8.22617E-02	6.46504E-02	1.03189E-01
Glo_2	6.75124E-02	7.86210E-02	1.19504E-01	1.28019E-01	1.31772E-01	9.11766E-02	1.03286E-01	6.12069E-02	8.02400E-02	6.77415E-02	8.97352E-02	9.51000E-02	8.34512E-02	5.74760E-02	1.01926E-01	7.96544E-02	5.62523E-02	1.55066E-01	1.08862E-01	1.26736E-01	9.07321E-02	7.59196E-02	0.00000E+00	8.71608E-02	7.74868E-02	7.74576E-02	1.10352E-01	1.13224E-01	6.85733E-02	6.27860E-02	5.36448E-02	8.97352E-02	6.57010E-02	1.12543E-01	7.69258E-02	8.13159E-02	1.09240E-01	9.79297E-02	8.22116E-02	8.22116E-02	6.45866E-02	1.03149E-01
Glo_3	7.99763E-02	8.71608E-02	1.21031E-01	1.33878E-01	1.34265E-01	1.01260E-01	1.11668E-01	8.08593E-02	9.53360E-02	8.59119E-02	1.04136E-01	1.08141E-01	7.54644E-02	7.80733E-02	8.61128E-02	9.34029E-02	7.74610E-02	1.43863E-01	1.23652E-01	1.30583E-01	9.34192E-02	8.09674E-02	8.71608E-02	0.00000E+00	9.69754E-02	9.07955E-02	1.31578E-01	1.24392E-01	8.33695E-02	7.87989E-02	7.52975E-02	1.04136E-01	8.48866E-02	1.31578E-01	9.33248E-02	9.37878E-02	1.21348E-01	1.11275E-01	9.77277E-02	9.77277E-02	7.69016E-02	1.04136E-01
Glu48	7.67005E-02	8.74418E-02	1.33112E-01	1.38743E-01	1.40990E-01	1.01502E-01	1.12790E-01	7.21879E-02	9.08344E-02	7.78057E-02	9.75562E-02	1.04194E-01	8.89892E-02	6.90529E-02	1.09608E-01	9.48657E-02	6.91012E-02	1.64553E-01	1.16785E-01	1.34356E-01	9.24230E-02	8.50211E-02	7.74868E-02	9.69754E-02	0.00000E+00	8.45956E-02	1.26434E-01	1.21235E-01	8.30400E-02	7.51683E-02	6.58982E-02	9.75562E-02	7.63702E-02	1.25619E-01	8.59208E-02	9.31942E-02	1.15751E-01	1.10021E-01	9.06838E-02	9.06838E-02	7.50749E-02	1.10021E-01
Glu_1	7.05254E-02	7.24380E-02	1.32454E-01	1.36212E-01	1.38500E-01	9.80145E-02	1.11694E-01	7.09926E-02	9.05469E-02	7.66980E-02	9.66751E-02	1.03944E-01	8.76735E-02	6.78023E-02	1.03005E-01	9.45804E-02	6.77259E-02	1.59095E-01	1.16492E-01	1.31276E-01	8.56032E-02	7.31747E-02	7.74576E-02	9.07955E-02	8.45956E-02	0.00000E+00	1.16066E-01	1.17249E-01	7.74336E-02	7.16709E-02	6.45866E-02	9.66751E-02	7.52018E-02	1.20502E-01	8.12599E-02	8.45956E-02	1.15009E-01	9.79297E-02	8.97353E-02	8.97352E-02	7.39263E-02	1.04326E-01
Gor13	1.16831E-01	1.22256E-01	1.50105E-01	1.53492E-01	1.58365E-01	1.24515E-01	1.36388E-01	1.11855E-01	1.28140E-01	1.15560E-01	1.19291E-01	1.32387E-01	1.27330E-01	1.09858E-01	1.39574E-01	1.06070E-01	1.13147E-01	1.81001E-01	1.38208E-01	1.55107E-01	1.35184E-01	1.20536E-01	1.10352E-01	1.31578E-01	1.26434E-01	1.16066E-01	0.00000E+00	1.49515E-01	1.03444E-01	1.16442E-01	1.07902E-01	1.29683E-01	1.15702E-01	1.48298E-01	1.14820E-01	1.20360E-01	1.43870E-01	1.29683E-01	1.24595E-01	1.13739E-01	1.13739E-01	1.29683E-01
Gor_4	1.15357E-01	1.24431E-01	1.64107E-01	1.63280E-01	1.68420E-01	1.31660E-01	1.43545E-01	1.13680E-01	1.32006E-01	1.17872E-01	1.28037E-01	1.41162E-01	1.12875E-01	1.10307E-01	1.34057E-01	1.15236E-01	1.14802E-01	1.81735E-01	1.48341E-01	1.61183E-01	1.35474E-01	1.23480E-01	1.13224E-01	1.24392E-01	1.21235E-01	1.17249E-01	1.49515E-01	0.00000E+00	1.14062E-01	1.13668E-01	1.09190E-01	1.33730E-01	1.09190E-01	1.39191E-01	1.24195E-01	1.19154E-01	1.49515E-01	1.33730E-01	1.28037E-01	1.28037E-01	1.15814E-01	1.09190E-01
Gor_6	5.95849E-02	6.98400E-02	1.18820E-01	1.26997E-01	1.29551E-01	8.86600E-02	1.04393E-01	5.84943E-02	8.56148E-02	6.00964E-02	8.79074E-02	9.96767E-02	8.45197E-02	5.45783E-02	1.00837E-01	8.01856E-02	5.29838E-02	1.47556E-01	1.07089E-01	1.26237E-01	8.53827E-02	7.15036E-02	6.85733E-02	8.33695E-02	8.30400E-02	7.74336E-02	1.03444E-01	1.14062E-01	0.00000E+00	6.17754E-02	5.05278E-02	8.79074E-02	6.30921E-02	1.24458E-01	7.16016E-02	7.72236E-02	1.03943E-01	9.33067E-02	8.02125E-02	8.02125E-02	5.51569E-02	1.01563E-01
Gsy16	5.21361E-02	6.27860E-02	1.18317E-01	1.26377E-01	1.28841E-01	8.63145E-02	1.01597E-01	5.27663E-02	7.80034E-02	6.02238E-02	8.42046E-02	9.32206E-02	7.53378E-02	4.83890E-02	9.43514E-02	7.82601E-02	4.58969E-02	1.50429E-01	1.09369E-01	1.18263E-01	7.94973E-02	6.28516E-02	6.27860E-02	7.87989E-02	7.51683E-02	7.16709E-02	1.16442E-01	1.13668E-01	6.17754E-02	0.00000E+00	4.37695E-02	8.42046E-02	5.76293E-02	1.03220E-01	7.03958E-02	7.51683E-02	1.04744E-01	8.70557E-02	7.61364E-02	7.61364E-02	4.64748E-02	9.83755E-02
Gsy20	4.47936E-02	5.74760E-02	1.15258E-01	1.22094E-01	1.24642E-01	7.72021E-02	9.40485E-02	2.94706E-02	6.91146E-02	4.13660E-02	7.19350E-02	8.59208E-02	7.51797E-02	2.06331E-02	9.42729E-02	7.34826E-02	0.00000E+00	1.47787E-01	1.00229E-01	1.17085E-01	8.14354E-02	5.37216E-02	5.36448E-02	7.52975E-02	6.58982E-02	6.45866E-02	1.07902E-01	1.09190E-01	5.05278E-02	4.37695E-02	0.00000E+00	7.19350E-02	3.65881E-02	1.13739E-01	5.51344E-02	6.58982E-02	9.51611E-02	8.81020E-02	6.22975E-02	6.22975E-02	3.59675E-02	8.81020E-02
Gsy28	8.47414E-02	8.61894E-02	1.36266E-01	1.41710E-01	1.43910E-01	1.05522E-01	1.18405E-01	7.77378E-02	9.97571E-02	8.29807E-02	1.01731E-01	1.12058E-01	1.04051E-01	6.74600E-02	1.18583E-01	1.03738E-01	7.54314E-02	1.62853E-01	1.23371E-01	1.37417E-01	1.08657E-01	8.97812E-02	8.97352E-02	1.04136E-01	9.75562E-02	9.66751E-02	1.29683E-01	1.33730E-01	8.79074E-02	8.42046E-02	7.19350E-02	0.00000E+00	8.18134E-02	1.34578E-01	9.06336E-02	9.75562E-02	1.19291E-01	1.13739E-01	9.51611E-02	9.51611E-02	8.04258E-02	1.13739E-01
Gsy29	5.84379E-02	6.89722E-02	1.21102E-01	1.28624E-01	1.31129E-01	8.53582E-02	1.01280E-01	4.73015E-02	7.92577E-02	5.57619E-02	7.31762E-02	9.47524E-02	8.47785E-02	3.94837E-02	1.02642E-01	8.35678E-02	3.84331E-02	1.56174E-01	1.08324E-01	1.23711E-01	9.05606E-02	6.57659E-02	6.57010E-02	8.48866E-02	7.63702E-02	7.52018E-02	1.15702E-01	1.09190E-01	6.30921E-02	5.76293E-02	3.65881E-02	8.18134E-02	0.00000E+00	1.21349E-01	6.69649E-02	7.63702E-02	1.03487E-01	9.68030E-02	7.31762E-02	7.31762E-02	5.17434E-02	8.18134E-02
Gsy31	1.18906E-01	1.18916E-01	1.62771E-01	1.60451E-01	1.62398E-01	1.29606E-01	1.37162E-01	1.17495E-01	1.27336E-01	1.21028E-01	1.34578E-01	1.37186E-01	1.25741E-01	1.15596E-01	1.39574E-01	1.25291E-01	1.19268E-01	1.85260E-01	1.42811E-01	1.48720E-01	1.32171E-01	1.25788E-01	1.12543E-01	1.31578E-01	1.25619E-01	1.20502E-01	1.48298E-01	1.39191E-01	1.24458E-01	1.03220E-01	1.13739E-01	1.34578E-01	1.21349E-01	0.00000E+00	1.26398E-01	1.13058E-01	1.48298E-01	1.43870E-01	1.29683E-01	1.29683E-01	1.19291E-01	1.43870E-01
Gsy32	6.64787E-02	7.57313E-02	1.24506E-01	1.28799E-01	1.31755E-01	8.82260E-02	1.03885E-01	6.25165E-02	8.84117E-02	6.89271E-02	9.06336E-02	1.02089E-01	9.32298E-02	5.88687E-02	1.06391E-01	9.24636E-02	5.78142E-02	1.59708E-01	1.11703E-01	1.27046E-01	9.83439E-02	7.69793E-02	7.69258E-02	9.33248E-02	8.59208E-02	8.12599E-02	1.14820E-01	1.24195E-01	7.16016E-02	7.03958E-02	5.51344E-02	9.06336E-02	6.69649E-02	1.26398E-01	0.00000E+00	8.59208E-02	1.09979E-01	1.03932E-01	8.31913E-02	7.36325E-02	6.58291E-02	9.64506E-02
Gsy43	7.56452E-02	8.38928E-02	1.29738E-01	1.29681E-01	1.34365E-01	9.53236E-02	1.04120E-01	7.21879E-02	9.54956E-02	7.78057E-02	9.75562E-02	1.08282E-01	9.43485E-02	6.90529E-02	1.09608E-01	9.94959E-02	6.91012E-02	1.58965E-01	1.10821E-01	1.23840E-01	9.73409E-02	8.13666E-02	8.13159E-02	9.37878E-02	9.31942E-02	8.45956E-02	1.20360E-01	1.19154E-01	7.72236E-02	7.51683E-02	6.58982E-02	9.75562E-02	7.63702E-02	1.13058E-01	8.59208E-02	0.00000E+00	1.15751E-01	1.02983E-01	9.06838E-02	9.06838E-02	7.50749E-02	1.10021E-01
Gsy46	1.05176E-01	1.11172E-01	1.50105E-01	1.54798E-01	1.56816E-01	1.22539E-01	1.33794E-01	9.96200E-02	1.17611E-01	9.85761E-02	1.19291E-01	1.28211E-01	1.21275E-01	9.73722E-02	1.33952E-01	1.15942E-01	9.23843E-02	1.76639E-01	1.38208E-01	1.50879E-01	1.25249E-01	1.09278E-01	1.09240E-01	1.21348E-01	1.15751E-01	1.15009E-01	1.43870E-01	1.49515E-01	1.03943E-01	1.04744E-01	9.51611E-02	1.19291E-01	1.03487E-01	1.48298E-01	1.09979E-01	1.15751E-01	0.00000E+00	1.29683E-01	1.13739E-01	1.13739E-01	1.01731E-01	1.29683E-01
Gsy47	9.32014E-02	1.00080E-01	1.40285E-01	1.47035E-01	1.49158E-01	1.12573E-01	1.24600E-01	8.44478E-02	1.11977E-01	9.73299E-02	1.13739E-01	1.23062E-01	1.02204E-01	9.04859E-02	1.19608E-01	1.15942E-01	9.23843E-02	1.72166E-01	1.33446E-01	1.42903E-01	1.09775E-01	9.24605E-02	9.79297E-02	1.11275E-01	1.10021E-01	9.79297E-02	1.29683E-01	1.33730E-01	9.33067E-02	8.70557E-02	8.81020E-02	1.13739E-01	9.68030E-02	1.43870E-01	1.03932E-01	1.02983E-01	1.29683E-01	0.00000E+00	1.07902E-01	1.07902E-01	9.51611E-02	1.24595E-01
Gsy48	7.67297E-02	8.47613E-02	1.25366E-01	1.37069E-01	1.35525E-01	9.92026E-02	1.12810E-01	6.89166E-02	9.30474E-02	7.47805E-02	9.51611E-02	1.06129E-01	9.76369E-02	6.56255E-02	1.12997E-01	9.70626E-02	5.33381E-02	1.57991E-01	1.18012E-01	1.32627E-01	1.02531E-01	8.22617E-02	8.22116E-02	9.77277E-02	9.06838E-02	8.97353E-02	1.24595E-01	1.28037E-01	8.02125E-02	7.61364E-02	6.22975E-02	9.51611E-02	7.31762E-02	1.29683E-01	8.31913E-02	9.06838E-02	1.13739E-01	1.07902E-01	0.00000E+00	8.81020E-02	7.19350E-02	1.07902E-01
Gsy49	7.67297E-02	8.47613E-02	1.25366E-01	1.33186E-01	1.35525E-01	9.37637E-02	1.07908E-01	6.89166E-02	9.30474E-02	7.47805E-02	9.51611E-02	1.06129E-01	9.76369E-02	6.56255E-02	1.08254E-01	8.87009E-02	6.53255E-02	1.62853E-01	1.18012E-01	1.28609E-01	1.02531E-01	8.22617E-02	8.22116E-02	9.77277E-02	9.06838E-02	8.97352E-02	1.13739E-01	1.28037E-01	8.02125E-02	7.61364E-02	6.22975E-02	9.51611E-02	7.31762E-02	1.29683E-01	7.36325E-02	9.06838E-02	1.13739E-01	1.07902E-01	8.81020E-02	0.00000E+00	7.19350E-02	1.07902E-01
Gsy54	4.70978E-02	5.95620E-02	1.14345E-01	1.23090E-01	1.25617E-01	8.51694E-02	1.00692E-01	4.64992E-02	7.79134E-02	5.48161E-02	8.04258E-02	9.31453E-02	8.33406E-02	4.14655E-02	1.00901E-01	8.20986E-02	3.77157E-02	1.52974E-01	1.06487E-01	1.18123E-01	8.90246E-02	6.46504E-02	6.45866E-02	7.69016E-02	7.50749E-02	7.39263E-02	1.13739E-01	1.15814E-01	5.51569E-02	4.64748E-02	3.59675E-02	8.04258E-02	5.17434E-02	1.19291E-01	6.58291E-02	7.50749E-02	1.01731E-01	9.51611E-02	7.19350E-02	7.19350E-02	0.00000E+00	9.51611E-02
Gsy55	9.88354E-02	1.05192E-01	1.45638E-01	1.50562E-01	1.52635E-01	1.17141E-01	1.28868E-01	9.29004E-02	1.11977E-01	9.73299E-02	1.13739E-01	1.23062E-01	1.06066E-01	9.04859E-02	1.14072E-01	1.01666E-01	9.23843E-02	1.57991E-01	1.33446E-01	1.46529E-01	1.19974E-01	1.03189E-01	1.03149E-01	1.04136E-01	1.10021E-01	1.04326E-01	1.29683E-01	1.09190E-01	1.01563E-01	9.83755E-02	8.81020E-02	1.13739E-01	8.18134E-02	1.43870E-01	9.64506E-02	1.10021E-01	1.29683E-01	1.24595E-01	1.07902E-01	1.07902E-01	9.51611E-02	0.00000E+00
