# Supplementary material for: General functions to transform associate data to host data, and their use in phylogenetic inference from sequences with intra-individual variability
Source: BMC Evol Biol. 2008 Mar 18;8:86. doi: 10.1186/1471-2148-8-86 (PMC2291458; doi:10.1186/1471-2148-8-86)
Supplement: Additional file 2 — Correlation with morphology. This contains the morphological character data in NEXUS format for the three genera examined, matrices of uncorrected ("p") distances computed from these characters, and the correlation results and permutational probabilities obtained by applying CADM to these distance files and molecular distances (which are contained in supplementary data file 1). A readme file that describes the files contained in the archive is included. [file 1471-2148-8-86-S2.zip]

Archive with 8 entries (8 files):
- Goeker_Grimm_Supp_Mat_2/Acer_morph.dst
- Goeker_Grimm_Supp_Mat_2/Acer_morph.nex
- Goeker_Grimm_Supp_Mat_2/Fagus_morph.dst
- Goeker_Grimm_Supp_Mat_2/Fagus_morph.nex
- Goeker_Grimm_Supp_Mat_2/readme.txt
- Goeker_Grimm_Supp_Mat_2/results.cadm
- Goeker_Grimm_Supp_Mat_2/Zelkova_morph.dst
- Goeker_Grimm_Supp_Mat_2/Zelkova_morph.nex
