# Supplementary material for: General functions to transform associate data to host data, and their use in phylogenetic inference from sequences with intra-individual variability
Source: BMC Evol Biol. 2008 Mar 18;8:86. doi: 10.1186/1471-2148-8-86 (PMC2291458; doi:10.1186/1471-2148-8-86)
Supplement: Additional file 2 — Correlation with morphology. This contains the morphological character data in NEXUS format for the three genera examined, matrices of uncorrected ("p") distances computed from these characters, and the correlation results and permutational probabilities obtained by applying CADM to these distance files and molecular distances (which are contained in supplementary data file 1). A readme file that describes the files contained in the archive is included. [file 1471-2148-8-86-S2.zip › Goeker_Grimm_Supp_Mat_2/Acer_morph.dst]

72
Gcm_0_MorArb	0	0	0.333333	0.333333	0.333333	0.333333	0.333333	0.333333	0.333333	0.333333	0.333333	0.333333	0.333333	0.333333	0.333333	0.333333	0.333333	0.454545	0.466667	0.466667	0.333333	0.333333	0.333333	0.6	0.6	0.6	0.6	0.6	0.6	0.6	0.6	0.466667	0.466667	0.466667	0.466667	0.466667	0.466667	0.466667	0.466667	0.466667	0.466667	0.466667	0.466667	0.466667	0.466667	0.466667	0.466667	0.466667	0.466667
Gga_1_ShenHubei	0	0	0.333333	0.333333	0.333333	0.333333	0.333333	0.333333	0.333333	0.333333	0.333333	0.333333	0.333333	0.333333	0.333333	0.333333	0.333333	0.454545	0.466667	0.466667	0.333333	0.333333	0.333333	0.6	0.6	0.6	0.6	0.6	0.6	0.6	0.6	0.466667	0.466667	0.466667	0.466667	0.466667	0.466667	0.466667	0.466667	0.466667	0.466667	0.466667	0.466667	0.466667	0.466667	0.466667	0.466667	0.466667	0.466667
Gpp30_LdAydatF	0.333333	0.333333	0	0	0	0	0	0	0	0	0	0	0	0	0	0	0	0.181818	0.333333	0.266667	0.2	0.2	0.2	0.733333	0.733333	0.733333	0.666667	0.666667	0.666667	0.666667	0.666667	0.533333	0.533333	0.533333	0.533333	0.533333	0.533333	0.533333	0.533333	0.533333	0.533333	0.533333	0.533333	0.533333	0.533333	0.533333	0.533333	0.533333	0.533333
Gpp27_MuehltL	0.333333	0.333333	0	0	0	0	0	0	0	0	0	0	0	0	0	0	0	0.181818	0.333333	0.266667	0.2	0.2	0.2	0.733333	0.733333	0.733333	0.666667	0.666667	0.666667	0.666667	0.666667	0.533333	0.533333	0.533333	0.533333	0.533333	0.533333	0.533333	0.533333	0.533333	0.533333	0.533333	0.533333	0.533333	0.533333	0.533333	0.533333	0.533333	0.533333
Gpp37_CseNoirF	0.333333	0.333333	0	0	0	0	0	0	0	0	0	0	0	0	0	0	0	0.181818	0.333333	0.266667	0.2	0.2	0.2	0.733333	0.733333	0.733333	0.666667	0.666667	0.666667	0.666667	0.666667	0.533333	0.533333	0.533333	0.533333	0.533333	0.533333	0.533333	0.533333	0.533333	0.533333	0.533333	0.533333	0.533333	0.533333	0.533333	0.533333	0.533333	0.533333
Gpp34_GdTarnF	0.333333	0.333333	0	0	0	0	0	0	0	0	0	0	0	0	0	0	0	0.181818	0.333333	0.266667	0.2	0.2	0.2	0.733333	0.733333	0.733333	0.666667	0.666667	0.666667	0.666667	0.666667	0.533333	0.533333	0.533333	0.533333	0.533333	0.533333	0.533333	0.533333	0.533333	0.533333	0.533333	0.533333	0.533333	0.533333	0.533333	0.533333	0.533333	0.533333
Gpp22_BudapH	0.333333	0.333333	0	0	0	0	0	0	0	0	0	0	0	0	0	0	0	0.181818	0.333333	0.266667	0.2	0.2	0.2	0.733333	0.733333	0.733333	0.666667	0.666667	0.666667	0.666667	0.666667	0.533333	0.533333	0.533333	0.533333	0.533333	0.533333	0.533333	0.533333	0.533333	0.533333	0.533333	0.533333	0.533333	0.533333	0.533333	0.533333	0.533333	0.533333
Gpp35_GdJonteF	0.333333	0.333333	0	0	0	0	0	0	0	0	0	0	0	0	0	0	0	0.181818	0.333333	0.266667	0.2	0.2	0.2	0.733333	0.733333	0.733333	0.666667	0.666667	0.666667	0.666667	0.666667	0.533333	0.533333	0.533333	0.533333	0.533333	0.533333	0.533333	0.533333	0.533333	0.533333	0.533333	0.533333	0.533333	0.533333	0.533333	0.533333	0.533333	0.533333
Gpp25_MuehltL	0.333333	0.333333	0	0	0	0	0	0	0	0	0	0	0	0	0	0	0	0.181818	0.333333	0.266667	0.2	0.2	0.2	0.733333	0.733333	0.733333	0.666667	0.666667	0.666667	0.666667	0.666667	0.533333	0.533333	0.533333	0.533333	0.533333	0.533333	0.533333	0.533333	0.533333	0.533333	0.533333	0.533333	0.533333	0.533333	0.533333	0.533333	0.533333	0.533333
Gpp28_QuilanF	0.333333	0.333333	0	0	0	0	0	0	0	0	0	0	0	0	0	0	0	0.181818	0.333333	0.266667	0.2	0.2	0.2	0.733333	0.733333	0.733333	0.666667	0.666667	0.666667	0.666667	0.666667	0.533333	0.533333	0.533333	0.533333	0.533333	0.533333	0.533333	0.533333	0.533333	0.533333	0.533333	0.533333	0.533333	0.533333	0.533333	0.533333	0.533333	0.533333
Gpp38_CseSauvetF	0.333333	0.333333	0	0	0	0	0	0	0	0	0	0	0	0	0	0	0	0.181818	0.333333	0.266667	0.2	0.2	0.2	0.733333	0.733333	0.733333	0.666667	0.666667	0.666667	0.666667	0.666667	0.533333	0.533333	0.533333	0.533333	0.533333	0.533333	0.533333	0.533333	0.533333	0.533333	0.533333	0.533333	0.533333	0.533333	0.533333	0.533333	0.533333	0.533333
Gpp24_cultTue	0.333333	0.333333	0	0	0	0	0	0	0	0	0	0	0	0	0	0	0	0.181818	0.333333	0.266667	0.2	0.2	0.2	0.733333	0.733333	0.733333	0.666667	0.666667	0.666667	0.666667	0.666667	0.533333	0.533333	0.533333	0.533333	0.533333	0.533333	0.533333	0.533333	0.533333	0.533333	0.533333	0.533333	0.533333	0.533333	0.533333	0.533333	0.533333	0.533333
Gpp40_VdHeraultF	0.333333	0.333333	0	0	0	0	0	0	0	0	0	0	0	0	0	0	0	0.181818	0.333333	0.266667	0.2	0.2	0.2	0.733333	0.733333	0.733333	0.666667	0.666667	0.666667	0.666667	0.666667	0.533333	0.533333	0.533333	0.533333	0.533333	0.533333	0.533333	0.533333	0.533333	0.533333	0.533333	0.533333	0.533333	0.533333	0.533333	0.533333	0.533333	0.533333
Gpp36_GdJonteF	0.333333	0.333333	0	0	0	0	0	0	0	0	0	0	0	0	0	0	0	0.181818	0.333333	0.266667	0.2	0.2	0.2	0.733333	0.733333	0.733333	0.666667	0.666667	0.666667	0.666667	0.666667	0.533333	0.533333	0.533333	0.533333	0.533333	0.533333	0.533333	0.533333	0.533333	0.533333	0.533333	0.533333	0.533333	0.533333	0.533333	0.533333	0.533333	0.533333
Gpp26_MuehltL	0.333333	0.333333	0	0	0	0	0	0	0	0	0	0	0	0	0	0	0	0.181818	0.333333	0.266667	0.2	0.2	0.2	0.733333	0.733333	0.733333	0.666667	0.666667	0.666667	0.666667	0.666667	0.533333	0.533333	0.533333	0.533333	0.533333	0.533333	0.533333	0.533333	0.533333	0.533333	0.533333	0.533333	0.533333	0.533333	0.533333	0.533333	0.533333	0.533333
Gpp17_natBGTue	0.333333	0.333333	0	0	0	0	0	0	0	0	0	0	0	0	0	0	0	0.181818	0.333333	0.266667	0.2	0.2	0.2	0.733333	0.733333	0.733333	0.666667	0.666667	0.666667	0.666667	0.666667	0.533333	0.533333	0.533333	0.533333	0.533333	0.533333	0.533333	0.533333	0.533333	0.533333	0.533333	0.533333	0.533333	0.533333	0.533333	0.533333	0.533333	0.533333
Gpp39_cultTue	0.333333	0.333333	0	0	0	0	0	0	0	0	0	0	0	0	0	0	0	0.181818	0.333333	0.266667	0.2	0.2	0.2	0.733333	0.733333	0.733333	0.666667	0.666667	0.666667	0.666667	0.666667	0.533333	0.533333	0.533333	0.533333	0.533333	0.533333	0.533333	0.533333	0.533333	0.533333	0.533333	0.533333	0.533333	0.533333	0.533333	0.533333	0.533333	0.533333
Ghd_1_cvBreslau	0.454545	0.454545	0.181818	0.181818	0.181818	0.181818	0.181818	0.181818	0.181818	0.181818	0.181818	0.181818	0.181818	0.181818	0.181818	0.181818	0.181818	0	0	0	0.181818	0.181818	0.181818	0.818182	0.818182	0.818182	0.818182	0.818182	0.818182	0.818182	0.818182	0.636364	0.636364	0.636364	0.636364	0.636364	0.636364	0.636364	0.636364	0.636364	0.636364	0.636364	0.636364	0.636364	0.636364	0.636364	0.636364	0.636364	0.636364
Ghd_2_CGreece	0.466667	0.466667	0.333333	0.333333	0.333333	0.333333	0.333333	0.333333	0.333333	0.333333	0.333333	0.333333	0.333333	0.333333	0.333333	0.333333	0.333333	0	0	0	0.2	0.2	0.2	0.733333	0.733333	0.733333	0.733333	0.733333	0.733333	0.733333	0.733333	0.666667	0.666667	0.666667	0.666667	0.666667	0.666667	0.666667	0.666667	0.666667	0.666667	0.666667	0.666667	0.666667	0.666667	0.666667	0.666667	0.666667	0.666667
Gtv_1_Georgia	0.466667	0.466667	0.266667	0.266667	0.266667	0.266667	0.266667	0.266667	0.266667	0.266667	0.266667	0.266667	0.266667	0.266667	0.266667	0.266667	0.266667	0	0	0	0.2	0.2	0.2	0.733333	0.733333	0.733333	0.666667	0.666667	0.666667	0.666667	0.666667	0.6	0.6	0.6	0.6	0.6	0.6	0.6	0.6	0.6	0.6	0.6	0.6	0.6	0.6	0.6	0.6	0.6	0.6
Gve_2_VazIR	0.333333	0.333333	0.2	0.2	0.2	0.2	0.2	0.2	0.2	0.2	0.2	0.2	0.2	0.2	0.2	0.2	0.2	0.181818	0.2	0.2	0	0	0	0.733333	0.733333	0.733333	0.733333	0.733333	0.733333	0.733333	0.733333	0.666667	0.666667	0.666667	0.666667	0.666667	0.666667	0.666667	0.666667	0.666667	0.666667	0.666667	0.666667	0.666667	0.666667	0.666667	0.666667	0.666667	0.666667
Gve_3_SirinRudIR	0.333333	0.333333	0.2	0.2	0.2	0.2	0.2	0.2	0.2	0.2	0.2	0.2	0.2	0.2	0.2	0.2	0.2	0.181818	0.2	0.2	0	0	0	0.733333	0.733333	0.733333	0.733333	0.733333	0.733333	0.733333	0.733333	0.666667	0.666667	0.666667	0.666667	0.666667	0.666667	0.666667	0.666667	0.666667	0.666667	0.666667	0.666667	0.666667	0.666667	0.666667	0.666667	0.666667	0.666667
Gve_1_AssalamIR	0.333333	0.333333	0.2	0.2	0.2	0.2	0.2	0.2	0.2	0.2	0.2	0.2	0.2	0.2	0.2	0.2	0.2	0.181818	0.2	0.2	0	0	0	0.733333	0.733333	0.733333	0.733333	0.733333	0.733333	0.733333	0.733333	0.666667	0.666667	0.666667	0.666667	0.666667	0.666667	0.666667	0.666667	0.666667	0.666667	0.666667	0.666667	0.666667	0.666667	0.666667	0.666667	0.666667	0.666667
Gof_2_Syria_opGT	0.6	0.6	0.733333	0.733333	0.733333	0.733333	0.733333	0.733333	0.733333	0.733333	0.733333	0.733333	0.733333	0.733333	0.733333	0.733333	0.733333	0.818182	0.733333	0.733333	0.733333	0.733333	0.733333	0	0	0	0	0	0	0	0	0.333333	0.333333	0.333333	0.333333	0.333333	0.333333	0.333333	0.333333	0.333333	0.333333	0.333333	0.333333	0.333333	0.333333	0.333333	0.333333	0.333333	0.333333
Gof_1_Cyprus	0.6	0.6	0.733333	0.733333	0.733333	0.733333	0.733333	0.733333	0.733333	0.733333	0.733333	0.733333	0.733333	0.733333	0.733333	0.733333	0.733333	0.818182	0.733333	0.733333	0.733333	0.733333	0.733333	0	0	0	0	0	0	0	0	0.333333	0.333333	0.333333	0.333333	0.333333	0.333333	0.333333	0.333333	0.333333	0.333333	0.333333	0.333333	0.333333	0.333333	0.333333	0.333333	0.333333	0.333333
Gof_2_Syria_ofGT	0.6	0.6	0.733333	0.733333	0.733333	0.733333	0.733333	0.733333	0.733333	0.733333	0.733333	0.733333	0.733333	0.733333	0.733333	0.733333	0.733333	0.818182	0.733333	0.733333	0.733333	0.733333	0.733333	0	0	0	0	0	0	0	0	0.333333	0.333333	0.333333	0.333333	0.333333	0.333333	0.333333	0.333333	0.333333	0.333333	0.333333	0.333333	0.333333	0.333333	0.333333	0.333333	0.333333	0.333333
Gsv_3_VrissesCrete	0.6	0.6	0.666667	0.666667	0.666667	0.666667	0.666667	0.666667	0.666667	0.666667	0.666667	0.666667	0.666667	0.666667	0.666667	0.666667	0.666667	0.818182	0.733333	0.666667	0.733333	0.733333	0.733333	0	0	0	0	0	0	0	0	0.333333	0.333333	0.333333	0.333333	0.333333	0.333333	0.333333	0.333333	0.333333	0.333333	0.333333	0.333333	0.333333	0.333333	0.333333	0.333333	0.333333	0.333333
Gsv4a_DiktiCrete	0.6	0.6	0.666667	0.666667	0.666667	0.666667	0.666667	0.666667	0.666667	0.666667	0.666667	0.666667	0.666667	0.666667	0.666667	0.666667	0.666667	0.818182	0.733333	0.666667	0.733333	0.733333	0.733333	0	0	0	0	0	0	0	0	0.333333	0.333333	0.333333	0.333333	0.333333	0.333333	0.333333	0.333333	0.333333	0.333333	0.333333	0.333333	0.333333	0.333333	0.333333	0.333333	0.333333	0.333333
Gsv_1_KourCrete	0.6	0.6	0.666667	0.666667	0.666667	0.666667	0.666667	0.666667	0.666667	0.666667	0.666667	0.666667	0.666667	0.666667	0.666667	0.666667	0.666667	0.818182	0.733333	0.666667	0.733333	0.733333	0.733333	0	0	0	0	0	0	0	0	0.333333	0.333333	0.333333	0.333333	0.333333	0.333333	0.333333	0.333333	0.333333	0.333333	0.333333	0.333333	0.333333	0.333333	0.333333	0.333333	0.333333	0.333333
Gsv4b_DiktiCrete	0.6	0.6	0.666667	0.666667	0.666667	0.666667	0.666667	0.666667	0.666667	0.666667	0.666667	0.666667	0.666667	0.666667	0.666667	0.666667	0.666667	0.818182	0.733333	0.666667	0.733333	0.733333	0.733333	0	0	0	0	0	0	0	0	0.333333	0.333333	0.333333	0.333333	0.333333	0.333333	0.333333	0.333333	0.333333	0.333333	0.333333	0.333333	0.333333	0.333333	0.333333	0.333333	0.333333	0.333333
Gsv_2_VrissesCrete	0.6	0.6	0.666667	0.666667	0.666667	0.666667	0.666667	0.666667	0.666667	0.666667	0.666667	0.666667	0.666667	0.666667	0.666667	0.666667	0.666667	0.818182	0.733333	0.666667	0.733333	0.733333	0.733333	0	0	0	0	0	0	0	0	0.333333	0.333333	0.333333	0.333333	0.333333	0.333333	0.333333	0.333333	0.333333	0.333333	0.333333	0.333333	0.333333	0.333333	0.333333	0.333333	0.333333	0.333333
Gms17_GdlNesqueF	0.466667	0.466667	0.533333	0.533333	0.533333	0.533333	0.533333	0.533333	0.533333	0.533333	0.533333	0.533333	0.533333	0.533333	0.533333	0.533333	0.533333	0.636364	0.666667	0.6	0.666667	0.666667	0.666667	0.333333	0.333333	0.333333	0.333333	0.333333	0.333333	0.333333	0.333333	0	0	0	0	0	0	0	0	0	0	0	0	0	0	0	0	0	0
Gms_8_VdCeleF	0.466667	0.466667	0.533333	0.533333	0.533333	0.533333	0.533333	0.533333	0.533333	0.533333	0.533333	0.533333	0.533333	0.533333	0.533333	0.533333	0.533333	0.636364	0.666667	0.6	0.666667	0.666667	0.666667	0.333333	0.333333	0.333333	0.333333	0.333333	0.333333	0.333333	0.333333	0	0	0	0	0	0	0	0	0	0	0	0	0	0	0	0	0	0
Gms13_GdlJonteF	0.466667	0.466667	0.533333	0.533333	0.533333	0.533333	0.533333	0.533333	0.533333	0.533333	0.533333	0.533333	0.533333	0.533333	0.533333	0.533333	0.533333	0.636364	0.666667	0.6	0.666667	0.666667	0.666667	0.333333	0.333333	0.333333	0.333333	0.333333	0.333333	0.333333	0.333333	0	0	0	0	0	0	0	0	0	0	0	0	0	0	0	0	0	0
Gms21_GordesF	0.466667	0.466667	0.533333	0.533333	0.533333	0.533333	0.533333	0.533333	0.533333	0.533333	0.533333	0.533333	0.533333	0.533333	0.533333	0.533333	0.533333	0.636364	0.666667	0.6	0.666667	0.666667	0.666667	0.333333	0.333333	0.333333	0.333333	0.333333	0.333333	0.333333	0.333333	0	0	0	0	0	0	0	0	0	0	0	0	0	0	0	0	0	0
Gms_9_VdCeleF	0.466667	0.466667	0.533333	0.533333	0.533333	0.533333	0.533333	0.533333	0.533333	0.533333	0.533333	0.533333	0.533333	0.533333	0.533333	0.533333	0.533333	0.636364	0.666667	0.6	0.666667	0.666667	0.666667	0.333333	0.333333	0.333333	0.333333	0.333333	0.333333	0.333333	0.333333	0	0	0	0	0	0	0	0	0	0	0	0	0	0	0	0	0	0
Gms_5_VdCeleF	0.466667	0.466667	0.533333	0.533333	0.533333	0.533333	0.533333	0.533333	0.533333	0.533333	0.533333	0.533333	0.533333	0.533333	0.533333	0.533333	0.533333	0.636364	0.666667	0.6	0.666667	0.666667	0.666667	0.333333	0.333333	0.333333	0.333333	0.333333	0.333333	0.333333	0.333333	0	0	0	0	0	0	0	0	0	0	0	0	0	0	0	0	0	0
Gms_0_BGTue	0.466667	0.466667	0.533333	0.533333	0.533333	0.533333	0.533333	0.533333	0.533333	0.533333	0.533333	0.533333	0.533333	0.533333	0.533333	0.533333	0.533333	0.636364	0.666667	0.6	0.666667	0.666667	0.666667	0.333333	0.333333	0.333333	0.333333	0.333333	0.333333	0.333333	0.333333	0	0	0	0	0	0	0	0	0	0	0	0	0	0	0	0	0	0
Gms_6_VdCeleF	0.466667	0.466667	0.533333	0.533333	0.533333	0.533333	0.533333	0.533333	0.533333	0.533333	0.533333	0.533333	0.533333	0.533333	0.533333	0.533333	0.533333	0.636364	0.666667	0.6	0.666667	0.666667	0.666667	0.333333	0.333333	0.333333	0.333333	0.333333	0.333333	0.333333	0.333333	0	0	0	0	0	0	0	0	0	0	0	0	0	0	0	0	0	0
Gms19_xxxF	0.466667	0.466667	0.533333	0.533333	0.533333	0.533333	0.533333	0.533333	0.533333	0.533333	0.533333	0.533333	0.533333	0.533333	0.533333	0.533333	0.533333	0.636364	0.666667	0.6	0.666667	0.666667	0.666667	0.333333	0.333333	0.333333	0.333333	0.333333	0.333333	0.333333	0.333333	0	0	0	0	0	0	0	0	0	0	0	0	0	0	0	0	0	0
Gms_4_BdlHerreriaE	0.466667	0.466667	0.533333	0.533333	0.533333	0.533333	0.533333	0.533333	0.533333	0.533333	0.533333	0.533333	0.533333	0.533333	0.533333	0.533333	0.533333	0.636364	0.666667	0.6	0.666667	0.666667	0.666667	0.333333	0.333333	0.333333	0.333333	0.333333	0.333333	0.333333	0.333333	0	0	0	0	0	0	0	0	0	0	0	0	0	0	0	0	0	0
Gms10_VdAudeF	0.466667	0.466667	0.533333	0.533333	0.533333	0.533333	0.533333	0.533333	0.533333	0.533333	0.533333	0.533333	0.533333	0.533333	0.533333	0.533333	0.533333	0.636364	0.666667	0.6	0.666667	0.666667	0.666667	0.333333	0.333333	0.333333	0.333333	0.333333	0.333333	0.333333	0.333333	0	0	0	0	0	0	0	0	0	0	0	0	0	0	0	0	0	0
Gms_7_iiVdCeleF	0.466667	0.466667	0.533333	0.533333	0.533333	0.533333	0.533333	0.533333	0.533333	0.533333	0.533333	0.533333	0.533333	0.533333	0.533333	0.533333	0.533333	0.636364	0.666667	0.6	0.666667	0.666667	0.666667	0.333333	0.333333	0.333333	0.333333	0.333333	0.333333	0.333333	0.333333	0	0	0	0	0	0	0	0	0	0	0	0	0	0	0	0	0	0
Gms_7_iVdCeleF	0.466667	0.466667	0.533333	0.533333	0.533333	0.533333	0.533333	0.533333	0.533333	0.533333	0.533333	0.533333	0.533333	0.533333	0.533333	0.533333	0.533333	0.636364	0.666667	0.6	0.666667	0.666667	0.666667	0.333333	0.333333	0.333333	0.333333	0.333333	0.333333	0.333333	0.333333	0	0	0	0	0	0	0	0	0	0	0	0	0	0	0	0	0	0
Gms_7_VdCeleF	0.466667	0.466667	0.533333	0.533333	0.533333	0.533333	0.533333	0.533333	0.533333	0.533333	0.533333	0.533333	0.533333	0.533333	0.533333	0.533333	0.533333	0.636364	0.666667	0.6	0.666667	0.666667	0.666667	0.333333	0.333333	0.333333	0.333333	0.333333	0.333333	0.333333	0.333333	0	0	0	0	0	0	0	0	0	0	0	0	0	0	0	0	0	0
Gms11_VdLlobrE	0.466667	0.466667	0.533333	0.533333	0.533333	0.533333	0.533333	0.533333	0.533333	0.533333	0.533333	0.533333	0.533333	0.533333	0.533333	0.533333	0.533333	0.636364	0.666667	0.6	0.666667	0.666667	0.666667	0.333333	0.333333	0.333333	0.333333	0.333333	0.333333	0.333333	0.333333	0	0	0	0	0	0	0	0	0	0	0	0	0	0	0	0	0	0
Gms24_NaheD	0.466667	0.466667	0.533333	0.533333	0.533333	0.533333	0.533333	0.533333	0.533333	0.533333	0.533333	0.533333	0.533333	0.533333	0.533333	0.533333	0.533333	0.636364	0.666667	0.6	0.666667	0.666667	0.666667	0.333333	0.333333	0.333333	0.333333	0.333333	0.333333	0.333333	0.333333	0	0	0	0	0	0	0	0	0	0	0	0	0	0	0	0	0	0
Gms12_GdlJonteF	0.466667	0.466667	0.533333	0.533333	0.533333	0.533333	0.533333	0.533333	0.533333	0.533333	0.533333	0.533333	0.533333	0.533333	0.533333	0.533333	0.533333	0.636364	0.666667	0.6	0.666667	0.666667	0.666667	0.333333	0.333333	0.333333	0.333333	0.333333	0.333333	0.333333	0.333333	0	0	0	0	0	0	0	0	0	0	0	0	0	0	0	0	0	0
Gxx_3_GdlNesqueF	0.466667	0.466667	0.533333	0.533333	0.533333	0.533333	0.533333	0.533333	0.533333	0.533333	0.533333	0.533333	0.533333	0.533333	0.533333	0.533333	0.533333	0.636364	0.666667	0.6	0.666667	0.666667	0.666667	0.333333	0.333333	0.333333	0.333333	0.333333	0.333333	0.333333	0.333333	0	0	0	0	0	0	0	0	0	0	0	0	0	0	0	0	0	0
Gxx_5_GdTarnF	0.466667	0.466667	0.533333	0.533333	0.533333	0.533333	0.533333	0.533333	0.533333	0.533333	0.533333	0.533333	0.533333	0.533333	0.533333	0.533333	0.533333	0.636364	0.666667	0.6	0.666667	0.666667	0.666667	0.333333	0.333333	0.333333	0.333333	0.333333	0.333333	0.333333	0.333333	0	0	0	0	0	0	0	0	0	0	0	0	0	0	0	0	0	0
Gib_3_NorawARM	0.533333	0.533333	0.466667	0.466667	0.466667	0.466667	0.466667	0.466667	0.466667	0.466667	0.466667	0.466667	0.466667	0.466667	0.466667	0.466667	0.466667	0.363636	0.4	0.333333	0.533333	0.533333	0.533333	0.4	0.4	0.4	0.4	0.4	0.4	0.4	0.4	0.133333	0.133333	0.133333	0.133333	0.133333	0.133333	0.133333	0.133333	0.133333	0.133333	0.133333	0.133333	0.133333	0.133333	0.133333	0.133333	0.133333	0.133333
Gib_4_AlpadGEO	0.533333	0.533333	0.466667	0.466667	0.466667	0.466667	0.466667	0.466667	0.466667	0.466667	0.466667	0.466667	0.466667	0.466667	0.466667	0.466667	0.466667	0.363636	0.4	0.333333	0.533333	0.533333	0.533333	0.4	0.4	0.4	0.4	0.4	0.4	0.4	0.4	0.133333	0.133333	0.133333	0.133333	0.133333	0.133333	0.133333	0.133333	0.133333	0.133333	0.133333	0.133333	0.133333	0.133333	0.133333	0.133333	0.133333	0.133333
Gib_1_AlpadGEO	0.533333	0.533333	0.466667	0.466667	0.466667	0.466667	0.466667	0.466667	0.466667	0.466667	0.466667	0.466667	0.466667	0.466667	0.466667	0.466667	0.466667	0.363636	0.4	0.333333	0.533333	0.533333	0.533333	0.4	0.4	0.4	0.4	0.4	0.4	0.4	0.4	0.133333	0.133333	0.133333	0.133333	0.133333	0.133333	0.133333	0.133333	0.133333	0.133333	0.133333	0.133333	0.133333	0.133333	0.133333	0.133333	0.133333	0.133333
Gib_2_VashlGEO	0.533333	0.533333	0.466667	0.466667	0.466667	0.466667	0.466667	0.466667	0.466667	0.466667	0.466667	0.466667	0.466667	0.466667	0.466667	0.466667	0.466667	0.363636	0.4	0.333333	0.533333	0.533333	0.533333	0.4	0.4	0.4	0.4	0.4	0.4	0.4	0.4	0.133333	0.133333	0.133333	0.133333	0.133333	0.133333	0.133333	0.133333	0.133333	0.133333	0.133333	0.133333	0.133333	0.133333	0.133333	0.133333	0.133333	0.133333
Ghy_1_Iran	0.4	0.4	0.466667	0.466667	0.466667	0.466667	0.466667	0.466667	0.466667	0.466667	0.466667	0.466667	0.466667	0.466667	0.466667	0.466667	0.466667	0.363636	0.466667	0.466667	0.533333	0.533333	0.533333	0.533333	0.533333	0.533333	0.466667	0.466667	0.466667	0.466667	0.466667	0.133333	0.133333	0.133333	0.133333	0.133333	0.133333	0.133333	0.133333	0.133333	0.133333	0.133333	0.133333	0.133333	0.133333	0.133333	0.133333	0.133333	0.133333
Gsc_1_RenssCoNY	0.533333	0.533333	0.6	0.6	0.6	0.6	0.6	0.6	0.6	0.6	0.6	0.6	0.6	0.6	0.6	0.6	0.6	0.545455	0.666667	0.666667	0.6	0.6	0.6	0.6	0.6	0.6	0.6	0.6	0.6	0.6	0.6	0.266667	0.266667	0.266667	0.266667	0.266667	0.266667	0.266667	0.266667	0.266667	0.266667	0.266667	0.266667	0.266667	0.266667	0.266667	0.266667	0.266667	0.266667
Gni_A_AlbanyNY	0.533333	0.533333	0.6	0.6	0.6	0.6	0.6	0.6	0.6	0.6	0.6	0.6	0.6	0.6	0.6	0.6	0.6	0.545455	0.666667	0.666667	0.6	0.6	0.6	0.6	0.6	0.6	0.6	0.6	0.6	0.6	0.6	0.266667	0.266667	0.266667	0.266667	0.266667	0.266667	0.266667	0.266667	0.266667	0.266667	0.266667	0.266667	0.266667	0.266667	0.266667	0.266667	0.266667	0.266667
Gfd_1_FlorCavSPFla	0.533333	0.533333	0.6	0.6	0.6	0.6	0.6	0.6	0.6	0.6	0.6	0.6	0.6	0.6	0.6	0.6	0.6	0.545455	0.666667	0.666667	0.6	0.6	0.6	0.6	0.6	0.6	0.6	0.6	0.6	0.6	0.6	0.266667	0.266667	0.266667	0.266667	0.266667	0.266667	0.266667	0.266667	0.266667	0.266667	0.266667	0.266667	0.266667	0.266667	0.266667	0.266667	0.266667	0.266667
Got_1_BGTue	0.466667	0.466667	0.533333	0.533333	0.533333	0.533333	0.533333	0.533333	0.533333	0.533333	0.533333	0.533333	0.533333	0.533333	0.533333	0.533333	0.533333	0.454545	0.466667	0.4	0.466667	0.466667	0.466667	0.533333	0.533333	0.533333	0.533333	0.533333	0.533333	0.533333	0.533333	0.2	0.2	0.2	0.2	0.2	0.2	0.2	0.2	0.2	0.2	0.2	0.2	0.2	0.2	0.2	0.2	0.2	0.2
Got_2_AetnaSicily	0.466667	0.466667	0.533333	0.533333	0.533333	0.533333	0.533333	0.533333	0.533333	0.533333	0.533333	0.533333	0.533333	0.533333	0.533333	0.533333	0.533333	0.454545	0.466667	0.4	0.466667	0.466667	0.466667	0.533333	0.533333	0.533333	0.533333	0.533333	0.533333	0.533333	0.533333	0.2	0.2	0.2	0.2	0.2	0.2	0.2	0.2	0.2	0.2	0.2	0.2	0.2	0.2	0.2	0.2	0.2	0.2
Gop10_VdLlobregatE	0.466667	0.466667	0.533333	0.533333	0.533333	0.533333	0.533333	0.533333	0.533333	0.533333	0.533333	0.533333	0.533333	0.533333	0.533333	0.533333	0.533333	0.454545	0.466667	0.4	0.466667	0.466667	0.466667	0.533333	0.533333	0.533333	0.533333	0.533333	0.533333	0.533333	0.533333	0.2	0.2	0.2	0.2	0.2	0.2	0.2	0.2	0.2	0.2	0.2	0.2	0.2	0.2	0.2	0.2	0.2	0.2
Gop11_VdLlobregatE	0.466667	0.466667	0.533333	0.533333	0.533333	0.533333	0.533333	0.533333	0.533333	0.533333	0.533333	0.533333	0.533333	0.533333	0.533333	0.533333	0.533333	0.454545	0.466667	0.4	0.466667	0.466667	0.466667	0.533333	0.533333	0.533333	0.533333	0.533333	0.533333	0.533333	0.533333	0.2	0.2	0.2	0.2	0.2	0.2	0.2	0.2	0.2	0.2	0.2	0.2	0.2	0.2	0.2	0.2	0.2	0.2
Gop13_GdTarnF	0.466667	0.466667	0.533333	0.533333	0.533333	0.533333	0.533333	0.533333	0.533333	0.533333	0.533333	0.533333	0.533333	0.533333	0.533333	0.533333	0.533333	0.454545	0.466667	0.4	0.466667	0.466667	0.466667	0.533333	0.533333	0.533333	0.533333	0.533333	0.533333	0.533333	0.533333	0.2	0.2	0.2	0.2	0.2	0.2	0.2	0.2	0.2	0.2	0.2	0.2	0.2	0.2	0.2	0.2	0.2	0.2
Gop14_VdLotF	0.466667	0.466667	0.533333	0.533333	0.533333	0.533333	0.533333	0.533333	0.533333	0.533333	0.533333	0.533333	0.533333	0.533333	0.533333	0.533333	0.533333	0.454545	0.466667	0.4	0.466667	0.466667	0.466667	0.533333	0.533333	0.533333	0.533333	0.533333	0.533333	0.533333	0.533333	0.2	0.2	0.2	0.2	0.2	0.2	0.2	0.2	0.2	0.2	0.2	0.2	0.2	0.2	0.2	0.2	0.2	0.2
Gop16_CseNoirF	0.466667	0.466667	0.533333	0.533333	0.533333	0.533333	0.533333	0.533333	0.533333	0.533333	0.533333	0.533333	0.533333	0.533333	0.533333	0.533333	0.533333	0.454545	0.466667	0.4	0.466667	0.466667	0.466667	0.533333	0.533333	0.533333	0.533333	0.533333	0.533333	0.533333	0.533333	0.2	0.2	0.2	0.2	0.2	0.2	0.2	0.2	0.2	0.2	0.2	0.2	0.2	0.2	0.2	0.2	0.2	0.2
Gop_4_StVallierF	0.466667	0.466667	0.533333	0.533333	0.533333	0.533333	0.533333	0.533333	0.533333	0.533333	0.533333	0.533333	0.533333	0.533333	0.533333	0.533333	0.533333	0.454545	0.466667	0.4	0.466667	0.466667	0.466667	0.533333	0.533333	0.533333	0.533333	0.533333	0.533333	0.533333	0.533333	0.2	0.2	0.2	0.2	0.2	0.2	0.2	0.2	0.2	0.2	0.2	0.2	0.2	0.2	0.2	0.2	0.2	0.2
Gop_5_CaussolsF	0.466667	0.466667	0.533333	0.533333	0.533333	0.533333	0.533333	0.533333	0.533333	0.533333	0.533333	0.533333	0.533333	0.533333	0.533333	0.533333	0.533333	0.454545	0.466667	0.4	0.466667	0.466667	0.466667	0.533333	0.533333	0.533333	0.533333	0.533333	0.533333	0.533333	0.533333	0.2	0.2	0.2	0.2	0.2	0.2	0.2	0.2	0.2	0.2	0.2	0.2	0.2	0.2	0.2	0.2	0.2	0.2
Gop_7_ArezzoI	0.466667	0.466667	0.533333	0.533333	0.533333	0.533333	0.533333	0.533333	0.533333	0.533333	0.533333	0.533333	0.533333	0.533333	0.533333	0.533333	0.533333	0.454545	0.466667	0.4	0.466667	0.466667	0.466667	0.533333	0.533333	0.533333	0.533333	0.533333	0.533333	0.533333	0.533333	0.2	0.2	0.2	0.2	0.2	0.2	0.2	0.2	0.2	0.2	0.2	0.2	0.2	0.2	0.2	0.2	0.2	0.2
Gop_8_VdAudeF	0.466667	0.466667	0.533333	0.533333	0.533333	0.533333	0.533333	0.533333	0.533333	0.533333	0.533333	0.533333	0.533333	0.533333	0.533333	0.533333	0.533333	0.454545	0.466667	0.4	0.466667	0.466667	0.466667	0.533333	0.533333	0.533333	0.533333	0.533333	0.533333	0.533333	0.533333	0.2	0.2	0.2	0.2	0.2	0.2	0.2	0.2	0.2	0.2	0.2	0.2	0.2	0.2	0.2	0.2	0.2	0.2
Ggd_0_MorArb	0.533333	0.533333	0.6	0.6	0.6	0.6	0.6	0.6	0.6	0.6	0.6	0.6	0.6	0.6	0.6	0.6	0.6	0.545455	0.666667	0.666667	0.6	0.6	0.6	0.6	0.6	0.6	0.6	0.6	0.6	0.6	0.6	0.266667	0.266667	0.266667	0.266667	0.266667	0.266667	0.266667	0.266667	0.266667	0.266667	0.266667	0.266667	0.266667	0.266667	0.266667	0.266667	0.266667	0.266667
Ggd_1_EmCynUtah	0.533333	0.533333	0.6	0.6	0.6	0.6	0.6	0.6	0.6	0.6	0.6	0.6	0.6	0.6	0.6	0.6	0.6	0.545455	0.666667	0.666667	0.6	0.6	0.6	0.6	0.6	0.6	0.6	0.6	0.6	0.6	0.6	0.266667	0.266667	0.266667	0.266667	0.266667	0.266667	0.266667	0.266667	0.266667	0.266667	0.266667	0.266667	0.266667	0.266667	0.266667	0.266667	0.266667	0.266667
Gus11_LovecBG	0.545455	0.545455	0.636364	0.636364	0.636364	0.636364	0.636364	0.636364	0.636364	0.636364	0.636364	0.636364	0.636364	0.636364	0.636364	0.636364	0.636364	0.727273	0.727273	0.636364	0.818182	0.818182	0.818182	0.454545	0.454545	0.454545	0.454545	0.454545	0.454545	0.454545	0.454545	0.0909091	0.0909091	0.0909091	0.0909091	0.0909091	0.0909091	0.0909091	0.0909091	0.0909091	0.0909091	0.0909091	0.0909091	0.0909091	0.0909091	0.0909091	0.0909091	0.0909091	0.0909091
[truncated: 23 more columns]
