# Supplementary material for: General functions to transform associate data to host data, and their use in phylogenetic inference from sequences with intra-individual variability
Source: BMC Evol Biol. 2008 Mar 18;8:86. doi: 10.1186/1471-2148-8-86 (PMC2291458; doi:10.1186/1471-2148-8-86)
Supplement: Additional file 2 — Correlation with morphology. This contains the morphological character data in NEXUS format for the three genera examined, matrices of uncorrected ("p") distances computed from these characters, and the correlation results and permutational probabilities obtained by applying CADM to these distance files and molecular distances (which are contained in supplementary data file 1). A readme file that describes the files contained in the archive is included. [file 1471-2148-8-86-S2.zip › Goeker_Grimm_Supp_Mat_2/Acer_morph.nex]

#NEXUS 

Begin data;
	Dimensions ntax=72 nchar=15; [note: now included also A. cf monspessulanum]
	Format datatype=standard symbols="0123456";
	Matrix
Gcm_0_MorArb [cm] [A._caesium] 000000000000000
Gga_1_ShenHubei [ga] [A._caesium] 000000000000000
Gpp30_LdAydatF [pp] [A._pseudoplatanus] 000(14)00011100002
Gpp27_MuehltL [pp] [A._pseudoplatanus] 000(14)00011100002
Gpp37_CseNoirF [pp] [A._pseudoplatanus] 000(14)00011100002
Gpp34_GdTarnF [pp] [A._pseudoplatanus] 000(14)00011100002
Gpp22_BudapH [pp] [A._pseudoplatanus] 000(14)00011100002
Gpp35_GdJonteF [pp] [A._pseudoplatanus] 000(14)00011100002
Gpp25_MuehltL [pp] [A._pseudoplatanus] 000(14)00011100002
Gpp28_QuilanF [pp] [A._pseudoplatanus] 000(14)00011100002
Gpp38_CseSauvetF [pp] [A._pseudoplatanus] 000(14)00011100002
Gpp24_cultTue [pp] [A._pseudoplatanus] 000(14)00011100002
Gpp40_VdHeraultF [pp] [A._pseudoplatanus] 000(14)00011100002
Gpp36_GdJonteF [pp] [A._pseudoplatanus] 000(14)00011100002
Gpp26_MuehltL [pp] [A._pseudoplatanus] 000(14)00011100002
Gpp17_natBGTue [pp] [A._pseudoplatanus] 000(14)00011100002
Gpp39_cultTue [pp] [A._pseudoplatanus] 000(14)00011100002
Ghd_1_cvBreslau [hd] [A._heldreichii] 000(25)1001110????
Ghd_2_CGreece [hd] [A._heldreichii] 000(25)10011101010
Gtv_1_Georgia [tv] [A._trautvetteri] 000(45)10011101010
Gve_2_VazIR [ve] [A._velutinum] 000(01)(01)1011100010
Gve_3_SirinRudIR [ve] [A._velutinum] 000(01)(01)1011100010
Gve_1_AssalamIR [ve] [A._velutinum] 000(01)(01)1011100010
Gof_2_Syria_opGT [of] [A._syriacum] 11(12)320132000020
Gof_1_Cyprus [of] [A._syriacum] 11(12)320132000020
Gof_2_Syria_ofGT [of] [A._syriacum] 11(12)320132000020
Gsv_3_VrissesCrete [sv] [A._sempervirens] 11(12)(34)20132000020
Gsv4a_DiktiCrete [sv] [A._sempervirens] 11(12)(34)20132000020
Gsv_1_KourCrete [sv] [A._sempervirens] 11(12)(34)20132000020
Gsv4b_DiktiCrete [sv] [A._sempervirens] 11(12)(34)20132000020
Gsv_2_VrissesCrete [sv] [A._sempervirens] 11(12)(34)20132000020
Gms17_GdlNesqueF [ms] [A._monspessulanum] 011(34)20020000021
Gms_8_VdCeleF [ms] [A._monspessulanum] 011(34)20020000021
Gms13_GdlJonteF [ms] [A._monspessulanum] 011(34)20020000021
Gms21_GordesF [ms] [A._monspessulanum] 011(34)20020000021
Gms_9_VdCeleF [ms] [A._monspessulanum] 011(34)20020000021
Gms_5_VdCeleF [ms] [A._monspessulanum] 011(34)20020000021
Gms_0_BGTue [ms] [A._monspessulanum] 011(34)20020000021
Gms_6_VdCeleF [ms] [A._monspessulanum] 011(34)20020000021
Gms19_xxxF [ms] [A._monspessulanum] 011(34)20020000021
Gms_4_BdlHerreriaE [ms] [A._monspessulanum] 011(34)20020000021
Gms10_VdAudeF [ms] [A._monspessulanum] 011(34)20020000021
Gms_7_iiVdCeleF [ms] [A._monspessulanum] 011(34)20020000021
Gms_7_iVdCeleF [ms] [A._monspessulanum] 011(34)20020000021
Gms_7_VdCeleF [ms] [A._monspessulanum] 011(34)20020000021
Gms11_VdLlobrE [ms] [A._monspessulanum] 011(34)20020000021
Gms24_NaheD [ms] [A._monspessulanum] 011(34)20020000021
Gms12_GdlJonteF [ms] [A._monspessulanum] 011(34)20020000021
Gxx_3_GdlNesqueF [ms] [A._monspessulanum] 011(34)20020000021
Gxx_5_GdTarnF [ms] [A._monspessulanum] 011(34)20020000021
Gib_3_NorawARM [ib] [A._ibericum] 01(01)(34)(12)0021001021
Gib_4_AlpadGEO [ib] [A._ibericum] 01(01)(34)(12)0021001021
Gib_1_AlpadGEO [ib] [A._ibericum] 01(01)(34)(12)0021001021
Gib_2_VashlGEO [ib] [A._ibericum] 01(01)(34)(12)0021001021
Ghy_1_Iran [hy] [A._hyrcanum] 010(45)(13)0020000021
Gsc_1_RenssCoNY [sc] [A._saccharum] 0(01)(01)(345)31020010121
Gni_A_AlbanyNY [sc] [A._saccharum] 0(01)(01)(345)31020010121
Gfd_1_FlorCavSPFla [sc] [A._saccharum] 0(01)(01)(345)31020010121
Got_1_BGTue [ot] [A._opalus] 0(01)0(346)(12)1020001021
Got_2_AetnaSicily [ot] [A._opalus] 0(01)0(346)(12)1020001021

Gop10_VdLlobregatE [ot] [A._opalus] 0(01)0(346)(12)1020001021
Gop11_VdLlobregatE [ot] [A._opalus] 0(01)0(346)(12)1020001021
Gop13_GdTarnF [ot] [A._opalus] 0(01)0(346)(12)1020001021
Gop14_VdLotF [ot] [A._opalus] 0(01)0(346)(12)1020001021
Gop16_CseNoirF [ot] [A._opalus] 0(01)0(346)(12)1020001021
Gop_4_StVallierF [ot] [A._opalus] 0(01)0(346)(12)1020001021
Gop_5_CaussolsF [ot] [A._opalus] 0(01)0(346)(12)1020001021
Gop_7_ArezzoI [ot] [A._opalus] 0(01)0(346)(12)1020001021
Gop_8_VdAudeF [ot] [A._opalus] 0(01)0(346)(12)1020001021

Ggd_0_MorArb [sc] [A._saccharum] 0(01)(01)(345)31020010121
Ggd_1_EmCynUtah [sc] [A._saccharum] 0(01)(01)(345)31020010121

Gus11_LovecBG [us] [A._cf_monspessulanum] 011(34)2002001????
;
End;
