# Supplementary material for: General functions to transform associate data to host data, and their use in phylogenetic inference from sequences with intra-individual variability
Source: BMC Evol Biol. 2008 Mar 18;8:86. doi: 10.1186/1471-2148-8-86 (PMC2291458; doi:10.1186/1471-2148-8-86)
Supplement: Additional file 2 — Correlation with morphology. This contains the morphological character data in NEXUS format for the three genera examined, matrices of uncorrected ("p") distances computed from these characters, and the correlation results and permutational probabilities obtained by applying CADM to these distance files and molecular distances (which are contained in supplementary data file 1). A readme file that describes the files contained in the archive is included. [file 1471-2148-8-86-S2.zip › Goeker_Grimm_Supp_Mat_2/Fagus_morph.dst]

42
Gen35      0.00000000  0.00000000  0.00000000  0.00000000  0.00000000  0.07142857  0.07142857  0.26190478  0.26190478  0.26190478  0.26190478  0.40000001  0.40000001  0.30952382  0.30952382  0.30952382  0.28571430  0.28571430  0.28571430  0.28571430  0.28571430  0.28571430  0.28571430  0.28571430  0.28571430  0.28571430  0.28571430  0.28571430  0.28571430  0.28571430  0.28571430  0.28571430  0.28571430  0.28571430  0.28571430  0.28571430  0.28571430  0.28571430  0.28571430  0.28571430  0.28571430  0.28571430
Gen_1      0.00000000  0.00000000  0.00000000  0.00000000  0.00000000  0.07142857  0.07142857  0.26190478  0.26190478  0.26190478  0.26190478  0.40000001  0.40000001  0.30952382  0.30952382  0.30952382  0.28571430  0.28571430  0.28571430  0.28571430  0.28571430  0.28571430  0.28571430  0.28571430  0.28571430  0.28571430  0.28571430  0.28571430  0.28571430  0.28571430  0.28571430  0.28571430  0.28571430  0.28571430  0.28571430  0.28571430  0.28571430  0.28571430  0.28571430  0.28571430  0.28571430  0.28571430
Gen_2      0.00000000  0.00000000  0.00000000  0.00000000  0.00000000  0.07142857  0.07142857  0.26190478  0.26190478  0.26190478  0.26190478  0.40000001  0.40000001  0.30952382  0.30952382  0.30952382  0.28571430  0.28571430  0.28571430  0.28571430  0.28571430  0.28571430  0.28571430  0.28571430  0.28571430  0.28571430  0.28571430  0.28571430  0.28571430  0.28571430  0.28571430  0.28571430  0.28571430  0.28571430  0.28571430  0.28571430  0.28571430  0.28571430  0.28571430  0.28571430  0.28571430  0.28571430
Gen_3      0.00000000  0.00000000  0.00000000  0.00000000  0.00000000  0.07142857  0.07142857  0.26190478  0.26190478  0.26190478  0.26190478  0.40000001  0.40000001  0.30952382  0.30952382  0.30952382  0.28571430  0.28571430  0.28571430  0.28571430  0.28571430  0.28571430  0.28571430  0.28571430  0.28571430  0.28571430  0.28571430  0.28571430  0.28571430  0.28571430  0.28571430  0.28571430  0.28571430  0.28571430  0.28571430  0.28571430  0.28571430  0.28571430  0.28571430  0.28571430  0.28571430  0.28571430
Gen_4      0.00000000  0.00000000  0.00000000  0.00000000  0.00000000  0.07142857  0.07142857  0.26190478  0.26190478  0.26190478  0.26190478  0.40000001  0.40000001  0.30952382  0.30952382  0.30952382  0.28571430  0.28571430  0.28571430  0.28571430  0.28571430  0.28571430  0.28571430  0.28571430  0.28571430  0.28571430  0.28571430  0.28571430  0.28571430  0.28571430  0.28571430  0.28571430  0.28571430  0.28571430  0.28571430  0.28571430  0.28571430  0.28571430  0.28571430  0.28571430  0.28571430  0.28571430
Gja25      0.07142857  0.07142857  0.07142857  0.07142857  0.07142857  0.00000000  0.00000000  0.30952382  0.30952382  0.30952382  0.30952382  0.37500000  0.37500000  0.28571430  0.28571430  0.28571430  0.35714287  0.35714287  0.35714287  0.35714287  0.35714287  0.35714287  0.35714287  0.35714287  0.35714287  0.35714287  0.35714287  0.35714287  0.35714287  0.35714287  0.35714287  0.35714287  0.35714287  0.35714287  0.35714287  0.35714287  0.35714287  0.30952382  0.30952382  0.30952382  0.30952382  0.30952382
Gja_1      0.07142857  0.07142857  0.07142857  0.07142857  0.07142857  0.00000000  0.00000000  0.30952382  0.30952382  0.30952382  0.30952382  0.37500000  0.37500000  0.28571430  0.28571430  0.28571430  0.35714287  0.35714287  0.35714287  0.35714287  0.35714287  0.35714287  0.35714287  0.35714287  0.35714287  0.35714287  0.35714287  0.35714287  0.35714287  0.35714287  0.35714287  0.35714287  0.35714287  0.35714287  0.35714287  0.35714287  0.35714287  0.30952382  0.30952382  0.30952382  0.30952382  0.30952382
Glo_1      0.26190478  0.26190478  0.26190478  0.26190478  0.26190478  0.30952382  0.30952382  0.00000000  0.00000000  0.00000000  0.00000000  0.20000000  0.20000000  0.14285715  0.14285715  0.14285715  0.11904762  0.11904762  0.11904762  0.11904762  0.11904762  0.11904762  0.11904762  0.11904762  0.11904762  0.11904762  0.11904762  0.11904762  0.11904762  0.11904762  0.11904762  0.11904762  0.11904762  0.11904762  0.11904762  0.11904762  0.11904762  0.16666667  0.16666667  0.16666667  0.16666667  0.16666667
Glo_2      0.26190478  0.26190478  0.26190478  0.26190478  0.26190478  0.30952382  0.30952382  0.00000000  0.00000000  0.00000000  0.00000000  0.20000000  0.20000000  0.14285715  0.14285715  0.14285715  0.11904762  0.11904762  0.11904762  0.11904762  0.11904762  0.11904762  0.11904762  0.11904762  0.11904762  0.11904762  0.11904762  0.11904762  0.11904762  0.11904762  0.11904762  0.11904762  0.11904762  0.11904762  0.11904762  0.11904762  0.11904762  0.16666667  0.16666667  0.16666667  0.16666667  0.16666667
Glo_3      0.26190478  0.26190478  0.26190478  0.26190478  0.26190478  0.30952382  0.30952382  0.00000000  0.00000000  0.00000000  0.00000000  0.20000000  0.20000000  0.14285715  0.14285715  0.14285715  0.11904762  0.11904762  0.11904762  0.11904762  0.11904762  0.11904762  0.11904762  0.11904762  0.11904762  0.11904762  0.11904762  0.11904762  0.11904762  0.11904762  0.11904762  0.11904762  0.11904762  0.11904762  0.11904762  0.11904762  0.11904762  0.16666667  0.16666667  0.16666667  0.16666667  0.16666667
Glo47      0.26190478  0.26190478  0.26190478  0.26190478  0.26190478  0.30952382  0.30952382  0.00000000  0.00000000  0.00000000  0.00000000  0.20000000  0.20000000  0.14285715  0.14285715  0.14285715  0.11904762  0.11904762  0.11904762  0.11904762  0.11904762  0.11904762  0.11904762  0.11904762  0.11904762  0.11904762  0.11904762  0.11904762  0.11904762  0.11904762  0.11904762  0.11904762  0.11904762  0.11904762  0.11904762  0.11904762  0.11904762  0.16666667  0.16666667  0.16666667  0.16666667  0.16666667
Glu_1      0.40000001  0.40000001  0.40000001  0.40000001  0.40000001  0.37500000  0.37500000  0.20000000  0.20000000  0.20000000  0.20000000  0.00000000  0.00000000  0.17500000  0.17500000  0.17500000  0.17500000  0.17500000  0.17500000  0.17500000  0.17500000  0.17500000  0.17500000  0.17500000  0.17500000  0.17500000  0.17500000  0.17500000  0.17500000  0.17500000  0.17500000  0.17500000  0.17500000  0.17500000  0.17500000  0.17500000  0.17500000  0.15000001  0.15000001  0.15000001  0.15000001  0.15000001
Glu48      0.40000001  0.40000001  0.40000001  0.40000001  0.40000001  0.37500000  0.37500000  0.20000000  0.20000000  0.20000000  0.20000000  0.00000000  0.00000000  0.17500000  0.17500000  0.17500000  0.17500000  0.17500000  0.17500000  0.17500000  0.17500000  0.17500000  0.17500000  0.17500000  0.17500000  0.17500000  0.17500000  0.17500000  0.17500000  0.17500000  0.17500000  0.17500000  0.17500000  0.17500000  0.17500000  0.17500000  0.17500000  0.15000001  0.15000001  0.15000001  0.15000001  0.15000001
Gha_3      0.30952382  0.30952382  0.30952382  0.30952382  0.30952382  0.28571430  0.28571430  0.14285715  0.14285715  0.14285715  0.14285715  0.17500000  0.17500000  0.00000000  0.00000000  0.00000000  0.14285715  0.14285715  0.11904762  0.11904762  0.11904762  0.11904762  0.11904762  0.11904762  0.11904762  0.11904762  0.11904762  0.11904762  0.11904762  0.11904762  0.11904762  0.11904762  0.11904762  0.11904762  0.11904762  0.11904762  0.11904762  0.16666667  0.16666667  0.16666667  0.16666667  0.16666667
Gha_4      0.30952382  0.30952382  0.30952382  0.30952382  0.30952382  0.28571430  0.28571430  0.14285715  0.14285715  0.14285715  0.14285715  0.17500000  0.17500000  0.00000000  0.00000000  0.00000000  0.14285715  0.14285715  0.11904762  0.11904762  0.11904762  0.11904762  0.11904762  0.11904762  0.11904762  0.11904762  0.11904762  0.11904762  0.11904762  0.11904762  0.11904762  0.11904762  0.11904762  0.11904762  0.11904762  0.11904762  0.11904762  0.16666667  0.16666667  0.16666667  0.16666667  0.16666667
Gha_5      0.30952382  0.30952382  0.30952382  0.30952382  0.30952382  0.28571430  0.28571430  0.14285715  0.14285715  0.14285715  0.14285715  0.17500000  0.17500000  0.00000000  0.00000000  0.00000000  0.14285715  0.14285715  0.11904762  0.11904762  0.11904762  0.11904762  0.11904762  0.11904762  0.11904762  0.11904762  0.11904762  0.11904762  0.11904762  0.11904762  0.11904762  0.11904762  0.11904762  0.11904762  0.11904762  0.11904762  0.11904762  0.16666667  0.16666667  0.16666667  0.16666667  0.16666667
Gcr30      0.28571430  0.28571430  0.28571430  0.28571430  0.28571430  0.35714287  0.35714287  0.11904762  0.11904762  0.11904762  0.11904762  0.17500000  0.17500000  0.14285715  0.14285715  0.14285715  0.00000000  0.00000000  0.00000000  0.00000000  0.00000000  0.00000000  0.00000000  0.00000000  0.00000000  0.00000000  0.00000000  0.00000000  0.00000000  0.00000000  0.00000000  0.00000000  0.00000000  0.00000000  0.00000000  0.00000000  0.00000000  0.16666667  0.16666667  0.16666667  0.16666667  0.16666667
Gcr_2      0.28571430  0.28571430  0.28571430  0.28571430  0.28571430  0.35714287  0.35714287  0.11904762  0.11904762  0.11904762  0.11904762  0.17500000  0.17500000  0.14285715  0.14285715  0.14285715  0.00000000  0.00000000  0.00000000  0.00000000  0.00000000  0.00000000  0.00000000  0.00000000  0.00000000  0.00000000  0.00000000  0.00000000  0.00000000  0.00000000  0.00000000  0.00000000  0.00000000  0.00000000  0.00000000  0.00000000  0.00000000  0.16666667  0.16666667  0.16666667  0.16666667  0.16666667
Gsy20      0.28571430  0.28571430  0.28571430  0.28571430  0.28571430  0.35714287  0.35714287  0.11904762  0.11904762  0.11904762  0.11904762  0.17500000  0.17500000  0.11904762  0.11904762  0.11904762  0.00000000  0.00000000  0.00000000  0.00000000  0.00000000  0.00000000  0.00000000  0.00000000  0.00000000  0.00000000  0.00000000  0.00000000  0.00000000  0.00000000  0.00000000  0.00000000  0.00000000  0.00000000  0.00000000  0.00000000  0.00000000  0.14285715  0.14285715  0.14285715  0.14285715  0.14285715
Gsy16      0.28571430  0.28571430  0.28571430  0.28571430  0.28571430  0.35714287  0.35714287  0.11904762  0.11904762  0.11904762  0.11904762  0.17500000  0.17500000  0.11904762  0.11904762  0.11904762  0.00000000  0.00000000  0.00000000  0.00000000  0.00000000  0.00000000  0.00000000  0.00000000  0.00000000  0.00000000  0.00000000  0.00000000  0.00000000  0.00000000  0.00000000  0.00000000  0.00000000  0.00000000  0.00000000  0.00000000  0.00000000  0.14285715  0.14285715  0.14285715  0.14285715  0.14285715
Gsy31      0.28571430  0.28571430  0.28571430  0.28571430  0.28571430  0.35714287  0.35714287  0.11904762  0.11904762  0.11904762  0.11904762  0.17500000  0.17500000  0.11904762  0.11904762  0.11904762  0.00000000  0.00000000  0.00000000  0.00000000  0.00000000  0.00000000  0.00000000  0.00000000  0.00000000  0.00000000  0.00000000  0.00000000  0.00000000  0.00000000  0.00000000  0.00000000  0.00000000  0.00000000  0.00000000  0.00000000  0.00000000  0.14285715  0.14285715  0.14285715  0.14285715  0.14285715
Gsy32      0.28571430  0.28571430  0.28571430  0.28571430  0.28571430  0.35714287  0.35714287  0.11904762  0.11904762  0.11904762  0.11904762  0.17500000  0.17500000  0.11904762  0.11904762  0.11904762  0.00000000  0.00000000  0.00000000  0.00000000  0.00000000  0.00000000  0.00000000  0.00000000  0.00000000  0.00000000  0.00000000  0.00000000  0.00000000  0.00000000  0.00000000  0.00000000  0.00000000  0.00000000  0.00000000  0.00000000  0.00000000  0.14285715  0.14285715  0.14285715  0.14285715  0.14285715
Gsy28      0.28571430  0.28571430  0.28571430  0.28571430  0.28571430  0.35714287  0.35714287  0.11904762  0.11904762  0.11904762  0.11904762  0.17500000  0.17500000  0.11904762  0.11904762  0.11904762  0.00000000  0.00000000  0.00000000  0.00000000  0.00000000  0.00000000  0.00000000  0.00000000  0.00000000  0.00000000  0.00000000  0.00000000  0.00000000  0.00000000  0.00000000  0.00000000  0.00000000  0.00000000  0.00000000  0.00000000  0.00000000  0.14285715  0.14285715  0.14285715  0.14285715  0.14285715
Gsy29      0.28571430  0.28571430  0.28571430  0.28571430  0.28571430  0.35714287  0.35714287  0.11904762  0.11904762  0.11904762  0.11904762  0.17500000  0.17500000  0.11904762  0.11904762  0.11904762  0.00000000  0.00000000  0.00000000  0.00000000  0.00000000  0.00000000  0.00000000  0.00000000  0.00000000  0.00000000  0.00000000  0.00000000  0.00000000  0.00000000  0.00000000  0.00000000  0.00000000  0.00000000  0.00000000  0.00000000  0.00000000  0.14285715  0.14285715  0.14285715  0.14285715  0.14285715
Gsy43      0.28571430  0.28571430  0.28571430  0.28571430  0.28571430  0.35714287  0.35714287  0.11904762  0.11904762  0.11904762  0.11904762  0.17500000  0.17500000  0.11904762  0.11904762  0.11904762  0.00000000  0.00000000  0.00000000  0.00000000  0.00000000  0.00000000  0.00000000  0.00000000  0.00000000  0.00000000  0.00000000  0.00000000  0.00000000  0.00000000  0.00000000  0.00000000  0.00000000  0.00000000  0.00000000  0.00000000  0.00000000  0.14285715  0.14285715  0.14285715  0.14285715  0.14285715
Gsy46      0.28571430  0.28571430  0.28571430  0.28571430  0.28571430  0.35714287  0.35714287  0.11904762  0.11904762  0.11904762  0.11904762  0.17500000  0.17500000  0.11904762  0.11904762  0.11904762  0.00000000  0.00000000  0.00000000  0.00000000  0.00000000  0.00000000  0.00000000  0.00000000  0.00000000  0.00000000  0.00000000  0.00000000  0.00000000  0.00000000  0.00000000  0.00000000  0.00000000  0.00000000  0.00000000  0.00000000  0.00000000  0.14285715  0.14285715  0.14285715  0.14285715  0.14285715
Gsy47      0.28571430  0.28571430  0.28571430  0.28571430  0.28571430  0.35714287  0.35714287  0.11904762  0.11904762  0.11904762  0.11904762  0.17500000  0.17500000  0.11904762  0.11904762  0.11904762  0.00000000  0.00000000  0.00000000  0.00000000  0.00000000  0.00000000  0.00000000  0.00000000  0.00000000  0.00000000  0.00000000  0.00000000  0.00000000  0.00000000  0.00000000  0.00000000  0.00000000  0.00000000  0.00000000  0.00000000  0.00000000  0.14285715  0.14285715  0.14285715  0.14285715  0.14285715
Gsy54      0.28571430  0.28571430  0.28571430  0.28571430  0.28571430  0.35714287  0.35714287  0.11904762  0.11904762  0.11904762  0.11904762  0.17500000  0.17500000  0.11904762  0.11904762  0.11904762  0.00000000  0.00000000  0.00000000  0.00000000  0.00000000  0.00000000  0.00000000  0.00000000  0.00000000  0.00000000  0.00000000  0.00000000  0.00000000  0.00000000  0.00000000  0.00000000  0.00000000  0.00000000  0.00000000  0.00000000  0.00000000  0.14285715  0.14285715  0.14285715  0.14285715  0.14285715
Gsy48      0.28571430  0.28571430  0.28571430  0.28571430  0.28571430  0.35714287  0.35714287  0.11904762  0.11904762  0.11904762  0.11904762  0.17500000  0.17500000  0.11904762  0.11904762  0.11904762  0.00000000  0.00000000  0.00000000  0.00000000  0.00000000  0.00000000  0.00000000  0.00000000  0.00000000  0.00000000  0.00000000  0.00000000  0.00000000  0.00000000  0.00000000  0.00000000  0.00000000  0.00000000  0.00000000  0.00000000  0.00000000  0.14285715  0.14285715  0.14285715  0.14285715  0.14285715
Gsy55      0.28571430  0.28571430  0.28571430  0.28571430  0.28571430  0.35714287  0.35714287  0.11904762  0.11904762  0.11904762  0.11904762  0.17500000  0.17500000  0.11904762  0.11904762  0.11904762  0.00000000  0.00000000  0.00000000  0.00000000  0.00000000  0.00000000  0.00000000  0.00000000  0.00000000  0.00000000  0.00000000  0.00000000  0.00000000  0.00000000  0.00000000  0.00000000  0.00000000  0.00000000  0.00000000  0.00000000  0.00000000  0.14285715  0.14285715  0.14285715  0.14285715  0.14285715
Gsy49      0.28571430  0.28571430  0.28571430  0.28571430  0.28571430  0.35714287  0.35714287  0.11904762  0.11904762  0.11904762  0.11904762  0.17500000  0.17500000  0.11904762  0.11904762  0.11904762  0.00000000  0.00000000  0.00000000  0.00000000  0.00000000  0.00000000  0.00000000  0.00000000  0.00000000  0.00000000  0.00000000  0.00000000  0.00000000  0.00000000  0.00000000  0.00000000  0.00000000  0.00000000  0.00000000  0.00000000  0.00000000  0.14285715  0.14285715  0.14285715  0.14285715  0.14285715
Gho16      0.28571430  0.28571430  0.28571430  0.28571430  0.28571430  0.35714287  0.35714287  0.11904762  0.11904762  0.11904762  0.11904762  0.17500000  0.17500000  0.11904762  0.11904762  0.11904762  0.00000000  0.00000000  0.00000000  0.00000000  0.00000000  0.00000000  0.00000000  0.00000000  0.00000000  0.00000000  0.00000000  0.00000000  0.00000000  0.00000000  0.00000000  0.00000000  0.00000000  0.00000000  0.00000000  0.00000000  0.00000000  0.14285715  0.14285715  0.14285715  0.14285715  0.14285715
Gho18      0.28571430  0.28571430  0.28571430  0.28571430  0.28571430  0.35714287  0.35714287  0.11904762  0.11904762  0.11904762  0.11904762  0.17500000  0.17500000  0.11904762  0.11904762  0.11904762  0.00000000  0.00000000  0.00000000  0.00000000  0.00000000  0.00000000  0.00000000  0.00000000  0.00000000  0.00000000  0.00000000  0.00000000  0.00000000  0.00000000  0.00000000  0.00000000  0.00000000  0.00000000  0.00000000  0.00000000  0.00000000  0.14285715  0.14285715  0.14285715  0.14285715  0.14285715
Gho19      0.28571430  0.28571430  0.28571430  0.28571430  0.28571430  0.35714287  0.35714287  0.11904762  0.11904762  0.11904762  0.11904762  0.17500000  0.17500000  0.11904762  0.11904762  0.11904762  0.00000000  0.00000000  0.00000000  0.00000000  0.00000000  0.00000000  0.00000000  0.00000000  0.00000000  0.00000000  0.00000000  0.00000000  0.00000000  0.00000000  0.00000000  0.00000000  0.00000000  0.00000000  0.00000000  0.00000000  0.00000000  0.14285715  0.14285715  0.14285715  0.14285715  0.14285715
Gor13      0.28571430  0.28571430  0.28571430  0.28571430  0.28571430  0.35714287  0.35714287  0.11904762  0.11904762  0.11904762  0.11904762  0.17500000  0.17500000  0.11904762  0.11904762  0.11904762  0.00000000  0.00000000  0.00000000  0.00000000  0.00000000  0.00000000  0.00000000  0.00000000  0.00000000  0.00000000  0.00000000  0.00000000  0.00000000  0.00000000  0.00000000  0.00000000  0.00000000  0.00000000  0.00000000  0.00000000  0.00000000  0.14285715  0.14285715  0.14285715  0.14285715  0.14285715
Gor_4      0.28571430  0.28571430  0.28571430  0.28571430  0.28571430  0.35714287  0.35714287  0.11904762  0.11904762  0.11904762  0.11904762  0.17500000  0.17500000  0.11904762  0.11904762  0.11904762  0.00000000  0.00000000  0.00000000  0.00000000  0.00000000  0.00000000  0.00000000  0.00000000  0.00000000  0.00000000  0.00000000  0.00000000  0.00000000  0.00000000  0.00000000  0.00000000  0.00000000  0.00000000  0.00000000  0.00000000  0.00000000  0.14285715  0.14285715  0.14285715  0.14285715  0.14285715
Gor_6      0.28571430  0.28571430  0.28571430  0.28571430  0.28571430  0.35714287  0.35714287  0.11904762  0.11904762  0.11904762  0.11904762  0.17500000  0.17500000  0.11904762  0.11904762  0.11904762  0.00000000  0.00000000  0.00000000  0.00000000  0.00000000  0.00000000  0.00000000  0.00000000  0.00000000  0.00000000  0.00000000  0.00000000  0.00000000  0.00000000  0.00000000  0.00000000  0.00000000  0.00000000  0.00000000  0.00000000  0.00000000  0.14285715  0.14285715  0.14285715  0.14285715  0.14285715
Ggr26      0.28571430  0.28571430  0.28571430  0.28571430  0.28571430  0.30952382  0.30952382  0.16666667  0.16666667  0.16666667  0.16666667  0.15000001  0.15000001  0.16666667  0.16666667  0.16666667  0.16666667  0.16666667  0.14285715  0.14285715  0.14285715  0.14285715  0.14285715  0.14285715  0.14285715  0.14285715  0.14285715  0.14285715  0.14285715  0.14285715  0.14285715  0.14285715  0.14285715  0.14285715  0.14285715  0.14285715  0.14285715  0.00000000  0.00000000  0.00000000  0.00000000  0.00000000
Ggr27      0.28571430  0.28571430  0.28571430  0.28571430  0.28571430  0.30952382  0.30952382  0.16666667  0.16666667  0.16666667  0.16666667  0.15000001  0.15000001  0.16666667  0.16666667  0.16666667  0.16666667  0.16666667  0.14285715  0.14285715  0.14285715  0.14285715  0.14285715  0.14285715  0.14285715  0.14285715  0.14285715  0.14285715  0.14285715  0.14285715  0.14285715  0.14285715  0.14285715  0.14285715  0.14285715  0.14285715  0.14285715  0.00000000  0.00000000  0.00000000  0.00000000  0.00000000
Ggr_2      0.28571430  0.28571430  0.28571430  0.28571430  0.28571430  0.30952382  0.30952382  0.16666667  0.16666667  0.16666667  0.16666667  0.15000001  0.15000001  0.16666667  0.16666667  0.16666667  0.16666667  0.16666667  0.14285715  0.14285715  0.14285715  0.14285715  0.14285715  0.14285715  0.14285715  0.14285715  0.14285715  0.14285715  0.14285715  0.14285715  0.14285715  0.14285715  0.14285715  0.14285715  0.14285715  0.14285715  0.14285715  0.00000000  0.00000000  0.00000000  0.00000000  0.00000000
Ggr51      0.28571430  0.28571430  0.28571430  0.28571430  0.28571430  0.30952382  0.30952382  0.16666667  0.16666667  0.16666667  0.16666667  0.15000001  0.15000001  0.16666667  0.16666667  0.16666667  0.16666667  0.16666667  0.14285715  0.14285715  0.14285715  0.14285715  0.14285715  0.14285715  0.14285715  0.14285715  0.14285715  0.14285715  0.14285715  0.14285715  0.14285715  0.14285715  0.14285715  0.14285715  0.14285715  0.14285715  0.14285715  0.00000000  0.00000000  0.00000000  0.00000000  0.00000000
Ggr_6      0.28571430  0.28571430  0.28571430  0.28571430  0.28571430  0.30952382  0.30952382  0.16666667  0.16666667  0.16666667  0.16666667  0.15000001  0.15000001  0.16666667  0.16666667  0.16666667  0.16666667  0.16666667  0.14285715  0.14285715  0.14285715  0.14285715  0.14285715  0.14285715  0.14285715  0.14285715  0.14285715  0.14285715  0.14285715  0.14285715  0.14285715  0.14285715  0.14285715  0.14285715  0.14285715  0.14285715  0.14285715  0.00000000  0.00000000  0.00000000  0.00000000  0.00000000
