# Supplementary material for: General functions to transform associate data to host data, and their use in phylogenetic inference from sequences with intra-individual variability
Source: BMC Evol Biol. 2008 Mar 18;8:86. doi: 10.1186/1471-2148-8-86 (PMC2291458; doi:10.1186/1471-2148-8-86)
Supplement: Additional file 2 — Correlation with morphology. This contains the morphological character data in NEXUS format for the three genera examined, matrices of uncorrected ("p") distances computed from these characters, and the correlation results and permutational probabilities obtained by applying CADM to these distance files and molecular distances (which are contained in supplementary data file 1). A readme file that describes the files contained in the archive is included. [file 1471-2148-8-86-S2.zip › Goeker_Grimm_Supp_Mat_2/Fagus_morph.nex]

#NEXUS 

Begin data;
	Dimensions ntax=46 nchar=42;
	Format datatype=standard symbols="0123456";
	Matrix
Gen35 [en] [F._engleriana] 111200110100001000000101(12)20(25)00211101221000
Gen_1 [en] [F._engleriana] 111200110100001000000101(12)20(25)00211101221000
Gen_2 [en] [F._engleriana] 111200110100001000000101(12)20(25)00211101221000
Gen_3 [en] [F._engleriana] 111200110100001000000101(12)20(25)00211101221000
Gen_4 [en] [F._engleriana] 111200110100001000000101(12)20(25)00211101221000
Gja25 [ja] [F._japonica] 111200110100001000000101(12)00401211101221000
Gja_1 [ja] [F._japonica] 111200110100001000000101(12)00401211101221000
F._okamotoi       111100110100001000000101(12)00400111101221000
Glo_1 [lo] [F._longipetiolata] 00001111110000100001(01)101(012)20000(01)1110123(01)000
Glo_2 [lo] [F._longipetiolata] 00001111110000100001(01)101(012)20000(01)1110123(01)000
Glo_3 [lo] [F._longipetiolata] 00001111110000100001(01)101(012)20000(01)1110123(01)000
Glo47 [lo] [F._longipetiolata] 00001111110000100001(01)101(012)20000(01)1110123(01)000
Glu_1 [lu] [F._lucida] 0000110001000010000211010103110111012??000
Glu48 [lu] [F._lucida] 0000110001000010000211010103110111012??000
F._chienii        00011100010000100002(01)101010(01)001111012??000
Gha_3 [ha] [F._hayatae] 00021000010000100001110100000(01)1111012(23)0000
Gha_4 [ha] [F._hayatae] 00021000010000100001110100000(01)1111012(23)0000
Gha_5 [ha] [F._hayatae] 00021000010000100001110100000(01)1111012(23)0000
Gcr30 [cr] [F._crenata] 000311000100001000020101(12)20(05)00(01)11101230000
Gcr_2 [cr] [F._crenata] 000311000100001000020101(12)20(05)00(01)11101230000
Gsy20 [sy] [F._sylvatica] 000311000100001000020101(012)20(05)00111101230000
Gsy16 [sy] [F._sylvatica] 000311000100001000020101(012)20(05)00111101230000
Gsy31 [sy] [F._sylvatica] 000311000100001000020101(012)20(05)00111101230000
Gsy32 [sy] [F._sylvatica] 000311000100001000020101(012)20(05)00111101230000
Gsy28 [sy] [F._sylvatica] 000311000100001000020101(012)20(05)00111101230000
Gsy29 [sy] [F._sylvatica] 000311000100001000020101(012)20(05)00111101230000
Gsy43 [sy] [F._sylvatica] 000311000100001000020101(012)20(05)00111101230000
Gsy46 [sy] [F._sylvatica] 000311000100001000020101(012)20(05)00111101230000
Gsy47 [sy] [F._sylvatica] 000311000100001000020101(012)20(05)00111101230000
Gsy54 [sy] [F._sylvatica] 000311000100001000020101(012)20(05)00111101230000
Gsy48 [sy] [F._sylvatica] 000311000100001000020101(012)20(05)00111101230000
Gsy55 [sy] [F._sylvatica] 000311000100001000020101(012)20(05)00111101230000
Gsy49 [sy] [F._sylvatica] 000311000100001000020101(012)20(05)00111101230000

[subspecies of F. sylvatica:]

Gho16 [sy] [F._sylvatica] 000311000100001000020101(012)20(05)00111101230000
Gho18 [sy] [F._sylvatica] 000311000100001000020101(012)20(05)00111101230000
Gho19 [sy] [F._sylvatica] 000311000100001000020101(012)20(05)00111101230000
Gor13 [sy] [F._sylvatica] 000311000100001000020101(012)20(05)00111101230000
Gor_4 [sy] [F._sylvatica] 000311000100001000020101(012)20(05)00111101230000
Gor_6 [sy] [F._sylvatica] 000311000100001000020101(012)20(05)00111101230000

Ggr26 [gr] [F._grandifolia] 00000000110000100002(01)101010(15)0(01)111101231000
Ggr27 [gr] [F._grandifolia] 00000000110000100002(01)101010(15)0(01)111101231000
Ggr_2 [gr] [F._grandifolia] 00000000110000100002(01)101010(15)0(01)111101231000
Ggr51 [gr] [F._grandifolia] 00000000110000100002(01)101010(15)0(01)111101231000
Ggr_6 [gr] [F._grandifolia] 00000000110000100002(01)101010(15)0(01)111101231000
Fagus_Oligoc._Eu  ???010?001000010000111010(12)00001111012(23)0000
Fagus_LMioc._EEu  ???211?001000010000?(01)10100000(01)111101230000
	;
End;


begin paup;
	delete  F._okamotoi F._chienii Fagus_Oligoc._Eu Fagus_LMioc._EEu;
end;
