# Supplementary material for: General functions to transform associate data to host data, and their use in phylogenetic inference from sequences with intra-individual variability
Source: BMC Evol Biol. 2008 Mar 18;8:86. doi: 10.1186/1471-2148-8-86 (PMC2291458; doi:10.1186/1471-2148-8-86)
Supplement: Additional file 2 — Correlation with morphology. This contains the morphological character data in NEXUS format for the three genera examined, matrices of uncorrected ("p") distances computed from these characters, and the correlation results and permutational probabilities obtained by applying CADM to these distance files and molecular distances (which are contained in supplementary data file 1). A readme file that describes the files contained in the archive is included. [file 1471-2148-8-86-S2.zip › Goeker_Grimm_Supp_Mat_2/readme.txt]

Supplementary Material for Goeker & Grimm
=========================================


Files contained:

readme.txt  This file.

*.nex  Morphological character data in NEXUS format.

*.dst  Uncorrected ("p") distances computed from these characters.

results.cadm  Correlation results obtained by applying CADM to these
              distance files and molecular distances (contained in
              Supplementary file 1). Before running CADM, taxa were
              pruned if necessary to obtain equivalent taxon sets.


Naming conventions for results.cadm:

g<Number>  Gap treatment: 0, missing data; 1, 5th state.

m<Number>  Minimum number of associates requested (deletion of that
           host otherwise)

Conversion methods:
.c  CON
.e  ENT
.f  FRQ
.i  MIN
.p  PBC
.s  SIZ
.v  MOD


M. Goeker, 14.08.2007
