# Supplementary material for: General functions to transform associate data to host data, and their use in phylogenetic inference from sequences with intra-individual variability
Source: BMC Evol Biol. 2008 Mar 18;8:86. doi: 10.1186/1471-2148-8-86 (PMC2291458; doi:10.1186/1471-2148-8-86)
Supplement: Additional file 2 — Correlation with morphology. This contains the morphological character data in NEXUS format for the three genera examined, matrices of uncorrected ("p") distances computed from these characters, and the correlation results and permutational probabilities obtained by applying CADM to these distance files and molecular distances (which are contained in supplementary data file 1). A readme file that describes the files contained in the archive is included. [file 1471-2148-8-86-S2.zip › Goeker_Grimm_Supp_Mat_2/results.cadm]

Acer, m=2
=========

[Spearman correlations]
Acer_g0_m2.c	1.00000	-0.21372	0.97108	0.90317	0.87065	0.03419	0.83443	0.92053	-0.21235	0.90350	0.81998	0.79104	0.03419	0.75924	0.59140
Acer_g0_m2.e	-0.21372	1.00000	-0.10124	-0.00935	0.07753	-0.00864	0.01430	-0.16689	0.96757	-0.04706	0.06924	0.13479	-0.00864	0.04606	0.14807
Acer_g0_m2.f	0.97108	-0.10124	1.00000	0.94631	0.93756	0.06583	0.91596	0.88679	-0.10304	0.91773	0.85328	0.84384	0.06583	0.82947	0.64696
Acer_g0_m2.i	0.90317	-0.00935	0.94631	1.00000	0.97529	0.06126	0.90228	0.82309	-0.01304	0.87186	0.89822	0.87831	0.06126	0.81816	0.69698
Acer_g0_m2.p	0.87065	0.07753	0.93756	0.97529	1.00000	0.11150	0.92049	0.78433	0.06711	0.85633	0.88517	0.90030	0.11150	0.83822	0.71469
Acer_g0_m2.s	0.03419	-0.00864	0.06583	0.06126	0.11150	1.00000	0.06994	-0.00639	-0.03929	0.01078	0.01722	0.06056	1.00000	0.05526	0.04470
Acer_g0_m2.v	0.83443	0.01430	0.91596	0.90228	0.92049	0.06994	1.00000	0.73931	0.01127	0.82547	0.80013	0.81547	0.06994	0.89652	0.67052
Acer_g1_m2.c	0.92053	-0.16689	0.88679	0.82309	0.78433	-0.00639	0.73931	1.00000	-0.14684	0.96326	0.89107	0.86106	-0.00639	0.82158	0.48282
Acer_g1_m2.e	-0.21235	0.96757	-0.10304	-0.01304	0.06711	-0.03929	0.01127	-0.14684	1.00000	-0.03695	0.08203	0.14230	-0.03929	0.05831	0.13434
Acer_g1_m2.f	0.90350	-0.04706	0.91773	0.87186	0.85633	0.01078	0.82547	0.96326	-0.03695	1.00000	0.94180	0.93446	0.01078	0.90126	0.52636
Acer_g1_m2.i	0.81998	0.06924	0.85328	0.89822	0.88517	0.01722	0.80013	0.89107	0.08203	0.94180	1.00000	0.98218	0.01722	0.89696	0.58204
Acer_g1_m2.p	0.79104	0.13479	0.84384	0.87831	0.90030	0.06056	0.81547	0.86106	0.14230	0.93446	0.98218	1.00000	0.06056	0.91677	0.57696
Acer_g1_m2.s	0.03419	-0.00864	0.06583	0.06126	0.11150	1.00000	0.06994	-0.00639	-0.03929	0.01078	0.01722	0.06056	1.00000	0.05526	0.04470
Acer_g1_m2.v	0.75924	0.04606	0.82947	0.81816	0.83822	0.05526	0.89652	0.82158	0.05831	0.90126	0.89696	0.91677	0.05526	1.00000	0.56157
Acer_morph	0.59140	0.14807	0.64696	0.69698	0.71469	0.04470	0.67052	0.48282	0.13434	0.52636	0.58204	0.57696	0.04470	0.56157	1.00000

[Probabilities]
Acer_g0_m2.c	1.00000	0.99400	0.00100	0.00100	0.00100	0.26600	0.00100	0.00100	0.99100	0.00100	0.00100	0.00100	0.26600	0.00100	0.00100
Acer_g0_m2.e	0.99400	1.00000	0.86900	0.53200	0.20000	0.53300	0.43000	0.97400	0.00100	0.70900	0.21900	0.07700	0.53300	0.31000	0.02500
Acer_g0_m2.f	0.00100	0.86900	1.00000	0.00100	0.00100	0.11900	0.00100	0.00100	0.87400	0.00100	0.00100	0.00100	0.11900	0.00100	0.00100
Acer_g0_m2.i	0.00100	0.53200	0.00100	1.00000	0.00100	0.12200	0.00100	0.00100	0.55000	0.00100	0.00100	0.00100	0.12200	0.00100	0.00100
Acer_g0_m2.p	0.00100	0.20000	0.00100	0.00100	1.00000	0.04000	0.00100	0.00100	0.21200	0.00100	0.00100	0.00100	0.04000	0.00100	0.00100
Acer_g0_m2.s	0.26600	0.53300	0.11900	0.12200	0.04000	1.00000	0.12400	0.54600	0.67600	0.41000	0.37000	0.16800	0.00100	0.17600	0.17300
Acer_g0_m2.v	0.00100	0.43000	0.00100	0.00100	0.00100	0.12400	1.00000	0.00100	0.45300	0.00100	0.00100	0.00100	0.11200	0.00100	0.00100
Acer_g1_m2.c	0.00100	0.97400	0.00100	0.00100	0.00100	0.54600	0.00100	1.00000	0.95900	0.00100	0.00100	0.00100	0.52200	0.00100	0.00100
Acer_g1_m2.e	0.99100	0.00100	0.87400	0.55000	0.21200	0.67600	0.45300	0.95900	1.00000	0.65500	0.18200	0.05400	0.69000	0.27700	0.03700
Acer_g1_m2.f	0.00100	0.70900	0.00100	0.00100	0.00100	0.41000	0.00100	0.00100	0.65500	1.00000	0.00100	0.00100	0.40700	0.00100	0.00100
Acer_g1_m2.i	0.00100	0.21900	0.00100	0.00100	0.00100	0.37000	0.00100	0.00100	0.18200	0.00100	1.00000	0.00100	0.35500	0.00100	0.00100
Acer_g1_m2.p	0.00100	0.07700	0.00100	0.00100	0.00100	0.16800	0.00100	0.00100	0.05400	0.00100	0.00100	1.00000	0.13600	0.00100	0.00100
Acer_g1_m2.s	0.26600	0.53300	0.11900	0.12200	0.04000	0.00100	0.11200	0.52200	0.69000	0.40700	0.35500	0.13600	1.00000	0.17600	0.17300
Acer_g1_m2.v	0.00100	0.31000	0.00100	0.00100	0.00100	0.17600	0.00100	0.00100	0.27700	0.00100	0.00100	0.00100	0.17600	1.00000	0.00100
Acer_morph	0.00100	0.02500	0.00100	0.00100	0.00100	0.17300	0.00100	0.00100	0.03700	0.00100	0.00100	0.00100	0.17300	0.00100	1.00000


Acer, m=3
=========

[Spearman correlations]
Acer_g0_m3.c	1.00000	-0.27554	0.96552	0.88326	0.85278	-0.03613	0.82018	0.94889	-0.28238	0.92897	0.83407	0.80500	-0.03613	0.76843	0.53671
Acer_g0_m3.e	-0.27554	1.00000	-0.13160	-0.02957	0.07641	0.13145	0.04521	-0.28301	0.96350	-0.14622	-0.00100	0.07290	0.13145	0.03457	0.19305
Acer_g0_m3.f	0.96552	-0.13160	1.00000	0.93745	0.93112	-0.00401	0.91738	0.91143	-0.13928	0.95609	0.88283	0.87449	-0.00401	0.85527	0.59382
Acer_g0_m3.i	0.88326	-0.02957	0.93745	1.00000	0.97848	-0.00458	0.90813	0.82655	-0.04564	0.89720	0.93082	0.91151	-0.00458	0.84234	0.67052
Acer_g0_m3.p	0.85278	0.07641	0.93112	0.97848	1.00000	0.02342	0.92332	0.79319	0.05569	0.88783	0.92300	0.93315	0.02342	0.86034	0.67694
Acer_g0_m3.s	-0.03613	0.13145	-0.00401	-0.00458	0.02342	1.00000	-0.01547	-0.02736	0.11959	-0.02415	-0.01535	0.00564	1.00000	0.00099	0.02820
Acer_g0_m3.v	0.82018	0.04521	0.91738	0.90813	0.92332	-0.01547	1.00000	0.76085	0.03554	0.88042	0.85413	0.86732	-0.01547	0.92667	0.61759
Acer_g1_m3.c	0.94889	-0.28301	0.91143	0.82655	0.79319	-0.02736	0.76085	1.00000	-0.25589	0.95285	0.86697	0.83963	-0.02736	0.80931	0.45808
Acer_g1_m3.e	-0.28238	0.96350	-0.13928	-0.04564	0.05569	0.11959	0.03554	-0.25589	1.00000	-0.13240	0.01066	0.08344	0.11959	0.05693	0.14951
Acer_g1_m3.f	0.92897	-0.14622	0.95609	0.89720	0.88783	-0.02415	0.88042	0.95285	-0.13240	1.00000	0.93442	0.93056	-0.02415	0.91618	0.51572
Acer_g1_m3.i	0.83407	-0.00100	0.88283	0.93082	0.92300	-0.01535	0.85413	0.86697	0.01066	0.93442	1.00000	0.98444	-0.01535	0.90709	0.58642
Acer_g1_m3.p	0.80500	0.07290	0.87449	0.91151	0.93315	0.00564	0.86732	0.83963	0.08344	0.93056	0.98444	1.00000	0.00564	0.92541	0.56621
Acer_g1_m3.s	-0.03613	0.13145	-0.00401	-0.00458	0.02342	1.00000	-0.01547	-0.02736	0.11959	-0.02415	-0.01535	0.00564	1.00000	0.00099	0.02820
Acer_g1_m3.v	0.76843	0.03457	0.85527	0.84234	0.86034	0.00099	0.92667	0.80931	0.05693	0.91618	0.90709	0.92541	0.00099	1.00000	0.53324
Acer_morph	0.53671	0.19305	0.59382	0.67052	0.67694	0.02820	0.61759	0.45808	0.14951	0.51572	0.58642	0.56621	0.02820	0.53324	1.00000

[Probabilities]
Acer_g0_m3.c	1.00000	0.99300	0.00100	0.00100	0.00100	0.62100	0.00100	0.00100	0.99400	0.00100	0.00100	0.00100	0.62100	0.00100	0.00100
Acer_g0_m3.e	0.99300	1.00000	0.85600	0.58700	0.25400	0.09600	0.34200	0.99600	0.00100	0.87900	0.48700	0.25400	0.09600	0.36300	0.01500
Acer_g0_m3.f	0.00100	0.85600	1.00000	0.00100	0.00100	0.44800	0.00100	0.00100	0.86800	0.00100	0.00100	0.00100	0.44800	0.00100	0.00100
Acer_g0_m3.i	0.00100	0.58700	0.00100	1.00000	0.00100	0.44900	0.00100	0.00100	0.63900	0.00100	0.00100	0.00100	0.44900	0.00100	0.00100
Acer_g0_m3.p	0.00100	0.25400	0.00100	0.00100	1.00000	0.34100	0.00100	0.00100	0.30500	0.00100	0.00100	0.00100	0.34100	0.00100	0.00100
Acer_g0_m3.s	0.62100	0.09600	0.44800	0.44900	0.34100	1.00000	0.52700	0.60600	0.13000	0.57100	0.53800	0.45200	0.00100	0.47000	0.31400
Acer_g0_m3.v	0.00100	0.34200	0.00100	0.00100	0.00100	0.52700	1.00000	0.00100	0.35600	0.00100	0.00100	0.00100	0.52300	0.00100	0.00100
Acer_g1_m3.c	0.00100	0.99600	0.00100	0.00100	0.00100	0.60600	0.00100	1.00000	0.98800	0.00100	0.00100	0.00100	0.58800	0.00100	0.00100
Acer_g1_m3.e	0.99400	0.00100	0.86800	0.63900	0.30500	0.13000	0.35600	0.98800	1.00000	0.85900	0.45600	0.22900	0.11700	0.30400	0.06000
Acer_g1_m3.f	0.00100	0.87900	0.00100	0.00100	0.00100	0.57100	0.00100	0.00100	0.85900	1.00000	0.00100	0.00100	0.54900	0.00100	0.00100
Acer_g1_m3.i	0.00100	0.48700	0.00100	0.00100	0.00100	0.53800	0.00100	0.00100	0.45600	0.00100	1.00000	0.00100	0.51400	0.00100	0.00100
Acer_g1_m3.p	0.00100	0.25400	0.00100	0.00100	0.00100	0.45200	0.00100	0.00100	0.22900	0.00100	0.00100	1.00000	0.42500	0.00100	0.00100
Acer_g1_m3.s	0.62100	0.09600	0.44800	0.44900	0.34100	0.00100	0.52300	0.58800	0.11700	0.54900	0.51400	0.42500	1.00000	0.47000	0.31400
Acer_g1_m3.v	0.00100	0.36300	0.00100	0.00100	0.00100	0.47000	0.00100	0.00100	0.30400	0.00100	0.00100	0.00100	0.47000	1.00000	0.00100
Acer_morph	0.00100	0.01500	0.00100	0.00100	0.00100	0.31400	0.00100	0.00100	0.06000	0.00100	0.00100	0.00100	0.31400	0.00100	1.00000


Acer, m=4
=========

[Spearman correlations]
Acer_g0_m4.c	1.00000	-0.26253	0.96408	0.91572	0.87659	-0.13078	0.90761	0.95561	-0.29476	0.93398	0.85715	0.81969	-0.13078	0.84320	0.61388
Acer_g0_m4.e	-0.26253	1.00000	-0.12401	-0.03960	0.06654	0.21473	-0.06805	-0.23851	0.95061	-0.11445	0.00741	0.08732	0.21473	-0.02977	0.20137
Acer_g0_m4.f	0.96408	-0.12401	1.00000	0.97062	0.95336	-0.08959	0.97676	0.92619	-0.16047	0.97134	0.91519	0.89651	-0.08959	0.91369	0.66249
Acer_g0_m4.i	0.91572	-0.03960	0.97062	1.00000	0.98400	-0.07118	0.96948	0.88545	-0.07899	0.95707	0.96004	0.94154	-0.07118	0.92495	0.69454
Acer_g0_m4.p	0.87659	0.06654	0.95336	0.98400	1.00000	-0.04961	0.96403	0.84626	0.02262	0.94065	0.95573	0.96029	-0.04961	0.92755	0.70436
Acer_g0_m4.s	-0.13078	0.21473	-0.08959	-0.07118	-0.04961	1.00000	-0.05688	-0.09409	0.24777	-0.08664	-0.05100	-0.03721	1.00000	-0.01344	0.05267
Acer_g0_m4.v	0.90761	-0.06805	0.97676	0.96948	0.96403	-0.05688	1.00000	0.87402	-0.10529	0.95925	0.92792	0.92168	-0.05688	0.94276	0.66392
Acer_g1_m4.c	0.95561	-0.23851	0.92619	0.88545	0.84626	-0.09409	0.87402	1.00000	-0.22506	0.94855	0.88224	0.84811	-0.09409	0.88851	0.57328
Acer_g1_m4.e	-0.29476	0.95061	-0.16047	-0.07899	0.02262	0.24777	-0.10529	-0.22506	1.00000	-0.12632	-0.00952	0.07461	0.24777	-0.02937	0.14213
Acer_g1_m4.f	0.93398	-0.11445	0.97134	0.95707	0.94065	-0.08664	0.95925	0.94855	-0.12632	1.00000	0.95655	0.94284	-0.08664	0.96161	0.61953
Acer_g1_m4.i	0.85715	0.00741	0.91519	0.96004	0.95573	-0.05100	0.92792	0.88224	-0.00952	0.95655	1.00000	0.98693	-0.05100	0.96357	0.66087
Acer_g1_m4.p	0.81969	0.08732	0.89651	0.94154	0.96029	-0.03721	0.92168	0.84811	0.07461	0.94284	0.98693	1.00000	-0.03721	0.96615	0.63324
Acer_g1_m4.s	-0.13078	0.21473	-0.08959	-0.07118	-0.04961	1.00000	-0.05688	-0.09409	0.24777	-0.08664	-0.05100	-0.03721	1.00000	-0.01344	0.05267
Acer_g1_m4.v	0.84320	-0.02977	0.91369	0.92495	0.92755	-0.01344	0.94276	0.88851	-0.02937	0.96161	0.96357	0.96615	-0.01344	1.00000	0.60273
Acer_morph	0.61388	0.20137	0.66249	0.69454	0.70436	0.05267	0.66392	0.57328	0.14213	0.61953	0.66087	0.63324	0.05267	0.60273	1.00000

[Probabilities]
Acer_g0_m4.c	1.00000	0.97600	0.00100	0.00100	0.00100	0.91200	0.00100	0.00100	0.98800	0.00100	0.00100	0.00100	0.91200	0.00100	0.00100
Acer_g0_m4.e	0.97600	1.00000	0.80100	0.58700	0.29900	0.05200	0.65500	0.95200	0.00100	0.77600	0.45500	0.27000	0.05200	0.55600	0.05300
Acer_g0_m4.f	0.00100	0.80100	1.00000	0.00100	0.00100	0.81600	0.00100	0.00100	0.86800	0.00100	0.00100	0.00100	0.81600	0.00100	0.00100
Acer_g0_m4.i	0.00100	0.58700	0.00100	1.00000	0.00100	0.73400	0.00100	0.00100	0.69400	0.00100	0.00100	0.00100	0.73400	0.00100	0.00100
Acer_g0_m4.p	0.00100	0.29900	0.00100	0.00100	1.00000	0.65600	0.00100	0.00100	0.42200	0.00100	0.00100	0.00100	0.65600	0.00100	0.00100
Acer_g0_m4.s	0.91200	0.05200	0.81600	0.73400	0.65600	1.00000	0.67700	0.80400	0.03600	0.79200	0.66500	0.61500	0.00100	0.51200	0.24600
Acer_g0_m4.v	0.00100	0.65500	0.00100	0.00100	0.00100	0.67700	1.00000	0.00100	0.76500	0.00100	0.00100	0.00100	0.68200	0.00100	0.00100
Acer_g1_m4.c	0.00100	0.95200	0.00100	0.00100	0.00100	0.80400	0.00100	1.00000	0.94100	0.00100	0.00100	0.00100	0.82300	0.00100	0.00100
Acer_g1_m4.e	0.98800	0.00100	0.86800	0.69400	0.42200	0.03600	0.76500	0.94100	1.00000	0.80600	0.51300	0.30200	0.03000	0.56500	0.11200
Acer_g1_m4.f	0.00100	0.77600	0.00100	0.00100	0.00100	0.79200	0.00100	0.00100	0.80600	1.00000	0.00100	0.00100	0.78400	0.00100	0.00100
Acer_g1_m4.i	0.00100	0.45500	0.00100	0.00100	0.00100	0.66500	0.00100	0.00100	0.51300	0.00100	1.00000	0.00100	0.66600	0.00100	0.00100
Acer_g1_m4.p	0.00100	0.27000	0.00100	0.00100	0.00100	0.61500	0.00100	0.00100	0.30200	0.00100	0.00100	1.00000	0.60400	0.00100	0.00100
Acer_g1_m4.s	0.91200	0.05200	0.81600	0.73400	0.65600	0.00100	0.68200	0.82300	0.03000	0.78400	0.66600	0.60400	1.00000	0.51200	0.24600
Acer_g1_m4.v	0.00100	0.55600	0.00100	0.00100	0.00100	0.51200	0.00100	0.00100	0.56500	0.00100	0.00100	0.00100	0.51200	1.00000	0.00100
Acer_morph	0.00100	0.05300	0.00100	0.00100	0.00100	0.24600	0.00100	0.00100	0.11200	0.00100	0.00100	0.00100	0.24600	0.00100	1.00000


Fagus, m=2
==========

[Spearman correlations]
Fagus_g0_m2.c	1.00000	0.09909	0.85109	0.72442	0.67364	0.00769	0.75465	0.79481	0.12819	0.79950	0.71707	0.65951	0.00769	0.70586	0.55836
Fagus_g0_m2.e	0.09909	1.00000	0.33613	0.42881	0.45049	0.09174	0.16877	0.28211	0.95787	0.36759	0.40946	0.43126	0.09174	0.21692	0.27668
Fagus_g0_m2.f	0.85109	0.33613	1.00000	0.94444	0.93549	-0.00469	0.93019	0.88013	0.39061	0.97420	0.93565	0.91638	-0.00469	0.90704	0.78237
Fagus_g0_m2.i	0.72442	0.42881	0.94444	1.00000	0.97688	0.00797	0.86082	0.85332	0.48617	0.94769	0.98785	0.95911	0.00797	0.87710	0.81044
Fagus_g0_m2.p	0.67364	0.45049	0.93549	0.97688	1.00000	0.01483	0.85826	0.84292	0.50591	0.94481	0.96533	0.98094	0.01483	0.88185	0.81715
Fagus_g0_m2.s	0.00769	0.09174	-0.00469	0.00797	0.01483	1.00000	-0.01541	0.00505	0.03654	-0.00827	0.00146	0.01418	1.00000	-0.02745	0.04368
Fagus_g0_m2.v	0.75465	0.16877	0.93019	0.86082	0.85826	-0.01541	1.00000	0.81162	0.21438	0.90641	0.86158	0.84593	-0.01541	0.94508	0.73489
Fagus_g1_m2.c	0.79481	0.28211	0.88013	0.85332	0.84292	0.00505	0.81162	1.00000	0.37311	0.91807	0.87086	0.88326	0.00505	0.86444	0.76551
Fagus_g1_m2.e	0.12819	0.95787	0.39061	0.48617	0.50591	0.03654	0.21438	0.37311	1.00000	0.44269	0.46738	0.50206	0.03654	0.29642	0.34611
Fagus_g1_m2.f	0.79950	0.36759	0.97420	0.94769	0.94481	-0.00827	0.90641	0.91807	0.44269	1.00000	0.95249	0.95863	-0.00827	0.93828	0.80325
Fagus_g1_m2.i	0.71707	0.40946	0.93565	0.98785	0.96533	0.00146	0.86158	0.87086	0.46738	0.95249	1.00000	0.96890	0.00146	0.88773	0.82414
Fagus_g1_m2.p	0.65951	0.43126	0.91638	0.95911	0.98094	0.01418	0.84593	0.88326	0.50206	0.95863	0.96890	1.00000	0.01418	0.90316	0.82958
Fagus_g1_m2.s	0.00769	0.09174	-0.00469	0.00797	0.01483	1.00000	-0.01541	0.00505	0.03654	-0.00827	0.00146	0.01418	1.00000	-0.02745	0.04368
Fagus_g1_m2.v	0.70586	0.21692	0.90704	0.87710	0.88185	-0.02745	0.94508	0.86444	0.29642	0.93828	0.88773	0.90316	-0.02745	1.00000	0.76433
Fagus_morph	0.55836	0.27668	0.78237	0.81044	0.81715	0.04368	0.73489	0.76551	0.34611	0.80325	0.82414	0.82958	0.04368	0.76433	1.00000

[Probabilities]
Fagus_g0_m2.c	1.00000	0.19100	0.00100	0.00100	0.00100	0.40700	0.00100	0.00100	0.14900	0.00100	0.00100	0.00100	0.40700	0.00100	0.00100
Fagus_g0_m2.e	0.19100	1.00000	0.00800	0.00100	0.00100	0.05300	0.09400	0.02000	0.00100	0.00600	0.00100	0.00100	0.05300	0.05300	0.01300
Fagus_g0_m2.f	0.00100	0.00800	1.00000	0.00100	0.00100	0.51400	0.00100	0.00100	0.00100	0.00100	0.00100	0.00100	0.51400	0.00100	0.00100
Fagus_g0_m2.i	0.00100	0.00100	0.00100	1.00000	0.00100	0.41000	0.00100	0.00100	0.00100	0.00100	0.00100	0.00100	0.41000	0.00100	0.00100
Fagus_g0_m2.p	0.00100	0.00100	0.00100	0.00100	1.00000	0.37300	0.00100	0.00100	0.00100	0.00100	0.00100	0.00100	0.37300	0.00100	0.00100
Fagus_g0_m2.s	0.40700	0.05300	0.51400	0.41000	0.37300	1.00000	0.58700	0.42200	0.24900	0.52800	0.45000	0.36400	0.00100	0.65800	0.17000
Fagus_g0_m2.v	0.00100	0.09400	0.00100	0.00100	0.00100	0.58700	1.00000	0.00100	0.05800	0.00100	0.00100	0.00100	0.58500	0.00100	0.00100
Fagus_g1_m2.c	0.00100	0.02000	0.00100	0.00100	0.00100	0.42200	0.00100	1.00000	0.00500	0.00100	0.00100	0.00100	0.42100	0.00100	0.00100
Fagus_g1_m2.e	0.14900	0.00100	0.00100	0.00100	0.00100	0.24900	0.05800	0.00500	1.00000	0.00100	0.00100	0.00100	0.26000	0.01400	0.00500
Fagus_g1_m2.f	0.00100	0.00600	0.00100	0.00100	0.00100	0.52800	0.00100	0.00100	0.00100	1.00000	0.00100	0.00100	0.54900	0.00100	0.00100
Fagus_g1_m2.i	0.00100	0.00100	0.00100	0.00100	0.00100	0.45000	0.00100	0.00100	0.00100	0.00100	1.00000	0.00100	0.46100	0.00100	0.00100
Fagus_g1_m2.p	0.00100	0.00100	0.00100	0.00100	0.00100	0.36400	0.00100	0.00100	0.00100	0.00100	0.00100	1.00000	0.38000	0.00100	0.00100
Fagus_g1_m2.s	0.40700	0.05300	0.51400	0.41000	0.37300	0.00100	0.58500	0.42100	0.26000	0.54900	0.46100	0.38000	1.00000	0.65800	0.17000
Fagus_g1_m2.v	0.00100	0.05300	0.00100	0.00100	0.00100	0.65800	0.00100	0.00100	0.01400	0.00100	0.00100	0.00100	0.65800	1.00000	0.00100
Fagus_morph	0.00100	0.01300	0.00100	0.00100	0.00100	0.17000	0.00100	0.00100	0.00500	0.00100	0.00100	0.00100	0.17000	0.00100	1.00000


Fagus, m=3
==========

[Spearman correlations]
Fagus_g0_m3.c	1.00000	0.12180	0.83303	0.67141	0.62636	-0.03365	0.71082	0.72213	0.13322	0.74962	0.67157	0.60644	-0.03365	0.62092	0.53086
Fagus_g0_m3.e	0.12180	1.00000	0.51555	0.67427	0.73994	0.07142	0.48325	0.55701	0.94824	0.61847	0.67863	0.75605	0.07142	0.58784	0.63666
Fagus_g0_m3.f	0.83303	0.51555	1.00000	0.91751	0.91039	-0.07008	0.91700	0.83354	0.53731	0.94699	0.90651	0.87933	-0.07008	0.85552	0.76850
Fagus_g0_m3.i	0.67141	0.67427	0.91751	1.00000	0.97703	-0.07410	0.82876	0.82416	0.68715	0.92307	0.98085	0.94922	-0.07410	0.84108	0.80890
Fagus_g0_m3.p	0.62636	0.73994	0.91039	0.97703	1.00000	-0.06429	0.82615	0.82386	0.74940	0.92507	0.95820	0.96950	-0.06429	0.85449	0.79527
Fagus_g0_m3.s	-0.03365	0.07142	-0.07008	-0.07410	-0.06429	1.00000	0.02838	-0.04936	-0.05136	-0.06188	-0.06316	-0.06376	1.00000	-0.03639	-0.03914
Fagus_g0_m3.v	0.71082	0.48325	0.91700	0.82876	0.82615	0.02838	1.00000	0.73581	0.47576	0.86438	0.81762	0.79210	0.02838	0.87875	0.66476
Fagus_g1_m3.c	0.72213	0.55701	0.83354	0.82416	0.82386	-0.04936	0.73581	1.00000	0.62659	0.89290	0.85784	0.88020	-0.04936	0.80494	0.75021
Fagus_g1_m3.e	0.13322	0.94824	0.53731	0.68715	0.74940	-0.05136	0.47576	0.62659	1.00000	0.66223	0.69263	0.79054	-0.05136	0.62759	0.65717
Fagus_g1_m3.f	0.74962	0.61847	0.94699	0.92307	0.92507	-0.06188	0.86438	0.89290	0.66223	1.00000	0.93327	0.95328	-0.06188	0.92279	0.78354
Fagus_g1_m3.i	0.67157	0.67863	0.90651	0.98085	0.95820	-0.06316	0.81762	0.85784	0.69263	0.93327	1.00000	0.96285	-0.06316	0.84342	0.81772
Fagus_g1_m3.p	0.60644	0.75605	0.87933	0.94922	0.96950	-0.06376	0.79210	0.88020	0.79054	0.95328	0.96285	1.00000	-0.06376	0.88399	0.79337
Fagus_g1_m3.s	-0.03365	0.07142	-0.07008	-0.07410	-0.06429	1.00000	0.02838	-0.04936	-0.05136	-0.06188	-0.06316	-0.06376	1.00000	-0.03639	-0.03914
Fagus_g1_m3.v	0.62092	0.58784	0.85552	0.84108	0.85449	-0.03639	0.87875	0.80494	0.62759	0.92279	0.84342	0.88399	-0.03639	1.00000	0.67895
Fagus_morph	0.53086	0.63666	0.76850	0.80890	0.79527	-0.03914	0.66476	0.75021	0.65717	0.78354	0.81772	0.79337	-0.03914	0.67895	1.00000

[Probabilities]
Fagus_g0_m3.c	1.00000	0.15800	0.00100	0.00100	0.00100	0.65100	0.00100	0.00100	0.13500	0.00100	0.00100	0.00100	0.65100	0.00100	0.00100
Fagus_g0_m3.e	0.15800	1.00000	0.00100	0.00100	0.00100	0.22100	0.00100	0.00100	0.00100	0.00100	0.00100	0.00100	0.22100	0.00100	0.00100
Fagus_g0_m3.f	0.00100	0.00100	1.00000	0.00100	0.00100	0.78900	0.00100	0.00100	0.00100	0.00100	0.00100	0.00100	0.78900	0.00100	0.00100
Fagus_g0_m3.i	0.00100	0.00100	0.00100	1.00000	0.00100	0.83600	0.00100	0.00100	0.00100	0.00100	0.00100	0.00100	0.83600	0.00100	0.00100
Fagus_g0_m3.p	0.00100	0.00100	0.00100	0.00100	1.00000	0.75500	0.00100	0.00100	0.00100	0.00100	0.00100	0.00100	0.75500	0.00100	0.00100
Fagus_g0_m3.s	0.65100	0.22100	0.78900	0.83600	0.75500	1.00000	0.36900	0.69100	0.69800	0.73000	0.76000	0.72600	0.00100	0.62000	0.66600
Fagus_g0_m3.v	0.00100	0.00100	0.00100	0.00100	0.00100	0.36900	1.00000	0.00100	0.00100	0.00100	0.00100	0.00100	0.38200	0.00100	0.00100
Fagus_g1_m3.c	0.00100	0.00100	0.00100	0.00100	0.00100	0.69100	0.00100	1.00000	0.00100	0.00100	0.00100	0.00100	0.69200	0.00100	0.00100
Fagus_g1_m3.e	0.13500	0.00100	0.00100	0.00100	0.00100	0.69800	0.00100	0.00100	1.00000	0.00100	0.00100	0.00100	0.66100	0.00100	0.00100
Fagus_g1_m3.f	0.00100	0.00100	0.00100	0.00100	0.00100	0.73000	0.00100	0.00100	0.00100	1.00000	0.00100	0.00100	0.74500	0.00100	0.00100
Fagus_g1_m3.i	0.00100	0.00100	0.00100	0.00100	0.00100	0.76000	0.00100	0.00100	0.00100	0.00100	1.00000	0.00100	0.79400	0.00100	0.00100
Fagus_g1_m3.p	0.00100	0.00100	0.00100	0.00100	0.00100	0.72600	0.00100	0.00100	0.00100	0.00100	0.00100	1.00000	0.74700	0.00100	0.00100
Fagus_g1_m3.s	0.65100	0.22100	0.78900	0.83600	0.75500	0.00100	0.38200	0.69200	0.66100	0.74500	0.79400	0.74700	1.00000	0.62000	0.66600
Fagus_g1_m3.v	0.00100	0.00100	0.00100	0.00100	0.00100	0.62000	0.00100	0.00100	0.00100	0.00100	0.00100	0.00100	0.62000	1.00000	0.00100
Fagus_morph	0.00100	0.00100	0.00100	0.00100	0.00100	0.66600	0.00100	0.00100	0.00100	0.00100	0.00100	0.00100	0.66600	0.00100	1.00000


Fagus, m=4
==========

[Spearman correlations]
Fagus_g0_m4.c	1.00000	0.07045	0.80391	0.58334	0.53004	-0.14504	0.65955	0.60580	0.09449	0.68918	0.56468	0.49452	-0.14504	0.47811	0.52199
Fagus_g0_m4.e	0.07045	1.00000	0.49235	0.69421	0.77915	0.00081	0.43213	0.60380	0.93890	0.62431	0.71026	0.80421	0.00081	0.55833	0.67670
Fagus_g0_m4.f	0.80391	0.49235	1.00000	0.87495	0.86589	-0.18578	0.90008	0.76020	0.51757	0.92378	0.85722	0.82073	-0.18578	0.76238	0.77169
Fagus_g0_m4.i	0.58334	0.69421	0.87495	1.00000	0.96842	-0.16986	0.76542	0.75482	0.70113	0.88826	0.97558	0.92418	-0.16986	0.74819	0.82499
Fagus_g0_m4.p	0.53004	0.77915	0.86589	0.96842	1.00000	-0.14679	0.77094	0.75670	0.77316	0.88149	0.94845	0.95185	-0.14679	0.76775	0.80235
Fagus_g0_m4.s	-0.14504	0.00081	-0.18578	-0.16986	-0.14679	1.00000	-0.02761	-0.08258	-0.15045	-0.17268	-0.15501	-0.15675	1.00000	-0.09469	-0.08485
Fagus_g0_m4.v	0.65955	0.43213	0.90008	0.76542	0.77094	-0.02761	1.00000	0.68813	0.43056	0.82345	0.75378	0.71836	-0.02761	0.80963	0.67576
Fagus_g1_m4.c	0.60580	0.60380	0.76020	0.75482	0.75670	-0.08258	0.68813	1.00000	0.70370	0.86820	0.79777	0.85525	-0.08258	0.73285	0.76020
Fagus_g1_m4.e	0.09449	0.93890	0.51757	0.70113	0.77316	-0.15045	0.43056	0.70370	1.00000	0.69277	0.72145	0.84580	-0.15045	0.63226	0.68699
Fagus_g1_m4.f	0.68918	0.62431	0.92378	0.88826	0.88149	-0.17268	0.82345	0.86820	0.69277	1.00000	0.89786	0.92491	-0.17268	0.87419	0.83194
Fagus_g1_m4.i	0.56468	0.71026	0.85722	0.97558	0.94845	-0.15501	0.75378	0.79777	0.72145	0.89786	1.00000	0.94597	-0.15501	0.74731	0.84858
Fagus_g1_m4.p	0.49452	0.80421	0.82073	0.92418	0.95185	-0.15675	0.71836	0.85525	0.84580	0.92491	0.94597	1.00000	-0.15675	0.82039	0.83102
Fagus_g1_m4.s	-0.14504	0.00081	-0.18578	-0.16986	-0.14679	1.00000	-0.02761	-0.08258	-0.15045	-0.17268	-0.15501	-0.15675	1.00000	-0.09469	-0.08485
Fagus_g1_m4.v	0.47811	0.55833	0.76238	0.74819	0.76775	-0.09469	0.80963	0.73285	0.63226	0.87419	0.74731	0.82039	-0.09469	1.00000	0.66042
Fagus_morph	0.52199	0.67670	0.77169	0.82499	0.80235	-0.08485	0.67576	0.76020	0.68699	0.83194	0.84858	0.83102	-0.08485	0.66042	1.00000

[Probabilities]
Fagus_g0_m4.c	1.00000	0.30400	0.00100	0.00100	0.00100	0.84100	0.00100	0.00100	0.25200	0.00100	0.00100	0.00100	0.84100	0.00300	0.00100
Fagus_g0_m4.e	0.30400	1.00000	0.00100	0.00100	0.00100	0.44700	0.00300	0.00100	0.00100	0.00100	0.00100	0.00100	0.44700	0.00100	0.00100
Fagus_g0_m4.f	0.00100	0.00100	1.00000	0.00100	0.00100	0.94500	0.00100	0.00100	0.00100	0.00100	0.00100	0.00100	0.94500	0.00100	0.00100
Fagus_g0_m4.i	0.00100	0.00100	0.00100	1.00000	0.00100	0.97400	0.00100	0.00100	0.00100	0.00100	0.00100	0.00100	0.97400	0.00100	0.00100
Fagus_g0_m4.p	0.00100	0.00100	0.00100	0.00100	1.00000	0.92200	0.00100	0.00100	0.00100	0.00100	0.00100	0.00100	0.92200	0.00100	0.00100
Fagus_g0_m4.s	0.84100	0.44700	0.94500	0.97400	0.92200	1.00000	0.51900	0.75900	0.86000	0.96500	0.97600	0.94800	0.00100	0.73100	0.78900
Fagus_g0_m4.v	0.00100	0.00300	0.00100	0.00100	0.00100	0.51900	1.00000	0.00100	0.00300	0.00100	0.00100	0.00100	0.52300	0.00100	0.00100
Fagus_g1_m4.c	0.00100	0.00100	0.00100	0.00100	0.00100	0.75900	0.00100	1.00000	0.00100	0.00100	0.00100	0.00100	0.74000	0.00100	0.00100
Fagus_g1_m4.e	0.25200	0.00100	0.00100	0.00100	0.00100	0.86000	0.00300	0.00100	1.00000	0.00100	0.00100	0.00100	0.87200	0.00100	0.00100
Fagus_g1_m4.f	0.00100	0.00100	0.00100	0.00100	0.00100	0.96500	0.00100	0.00100	0.00100	1.00000	0.00100	0.00100	0.95400	0.00100	0.00100
Fagus_g1_m4.i	0.00100	0.00100	0.00100	0.00100	0.00100	0.97600	0.00100	0.00100	0.00100	0.00100	1.00000	0.00100	0.96000	0.00100	0.00100
Fagus_g1_m4.p	0.00100	0.00100	0.00100	0.00100	0.00100	0.94800	0.00100	0.00100	0.00100	0.00100	0.00100	1.00000	0.94400	0.00100	0.00100
Fagus_g1_m4.s	0.84100	0.44700	0.94500	0.97400	0.92200	0.00100	0.52300	0.74000	0.87200	0.95400	0.96000	0.94400	1.00000	0.73100	0.78900
Fagus_g1_m4.v	0.00300	0.00100	0.00100	0.00100	0.00100	0.73100	0.00100	0.00100	0.00100	0.00100	0.00100	0.00100	0.73100	1.00000	0.00100
Fagus_morph	0.00100	0.00100	0.00100	0.00100	0.00100	0.78900	0.00100	0.00100	0.00100	0.00100	0.00100	0.00100	0.78900	0.00100	1.00000


Zelkova, m=2
============

[Spearman correlations]
Zelkova_g0_m2.c	1.00000	0.35127	0.97827	0.95669	0.96395	0.14220	0.93190	0.92823	0.44392	0.94299	0.95267	0.91160	0.14220	0.91209	0.84393
Zelkova_g0_m2.e	0.35127	1.00000	0.41262	0.46966	0.45839	0.26515	0.27865	0.27394	0.73766	0.39174	0.43250	0.43610	0.26515	0.30232	0.46455
Zelkova_g0_m2.f	0.97827	0.41262	1.00000	0.97191	0.98040	0.14108	0.95044	0.91918	0.49832	0.96549	0.95741	0.93621	0.14108	0.93688	0.88331
Zelkova_g0_m2.i	0.95669	0.46966	0.97191	1.00000	0.99011	0.14635	0.90192	0.90428	0.56140	0.95230	0.97556	0.94952	0.14635	0.91182	0.87210
Zelkova_g0_m2.p	0.96395	0.45839	0.98040	0.99011	1.00000	0.13668	0.91124	0.90904	0.54064	0.95852	0.96784	0.94915	0.13668	0.92212	0.86023
Zelkova_g0_m2.s	0.14220	0.26515	0.14108	0.14635	0.13668	1.00000	0.17963	0.08425	0.08772	0.13940	0.14231	0.14786	1.00000	0.15999	0.22632
Zelkova_g0_m2.v	0.93190	0.27865	0.95044	0.90192	0.91124	0.17963	1.00000	0.87288	0.33674	0.93051	0.88875	0.88004	0.17963	0.94831	0.86860
Zelkova_g1_m2.c	0.92823	0.27394	0.91918	0.90428	0.90904	0.08425	0.87288	1.00000	0.49893	0.93493	0.94256	0.93407	0.08425	0.90296	0.78337
Zelkova_g1_m2.e	0.44392	0.73766	0.49832	0.56140	0.54064	0.08772	0.33674	0.49893	1.00000	0.56678	0.58298	0.63115	0.08772	0.46397	0.46293
Zelkova_g1_m2.f	0.94299	0.39174	0.96549	0.95230	0.95852	0.13940	0.93051	0.93493	0.56678	1.00000	0.96850	0.98259	0.13940	0.97032	0.85370
Zelkova_g1_m2.i	0.95267	0.43250	0.95741	0.97556	0.96784	0.14231	0.88875	0.94256	0.58298	0.96850	1.00000	0.97816	0.14231	0.91893	0.84368
Zelkova_g1_m2.p	0.91160	0.43610	0.93621	0.94952	0.94915	0.14786	0.88004	0.93407	0.63115	0.98259	0.97816	1.00000	0.14786	0.94311	0.82856
Zelkova_g1_m2.s	0.14220	0.26515	0.14108	0.14635	0.13668	1.00000	0.17963	0.08425	0.08772	0.13940	0.14231	0.14786	1.00000	0.15999	0.22632
Zelkova_g1_m2.v	0.91209	0.30232	0.93688	0.91182	0.92212	0.15999	0.94831	0.90296	0.46397	0.97032	0.91893	0.94311	0.15999	1.00000	0.84564
Zelkova_morph	0.84393	0.46455	0.88331	0.87210	0.86023	0.22632	0.86860	0.78337	0.46293	0.85370	0.84368	0.82856	0.22632	0.84564	1.00000

[Probabilities]
Zelkova_g0_m2.c	1.00000	0.06000	0.00100	0.00100	0.00100	0.12600	0.00100	0.00100	0.02600	0.00100	0.00100	0.00100	0.12600	0.00100	0.00100
Zelkova_g0_m2.e	0.06000	1.00000	0.03700	0.01700	0.01900	0.02600	0.10600	0.11000	0.00100	0.04900	0.03600	0.03200	0.02600	0.08600	0.01600
Zelkova_g0_m2.f	0.00100	0.03700	1.00000	0.00100	0.00100	0.12400	0.00100	0.00100	0.01000	0.00100	0.00100	0.00100	0.12400	0.00100	0.00100
Zelkova_g0_m2.i	0.00100	0.01700	0.00100	1.00000	0.00100	0.12000	0.00100	0.00100	0.00500	0.00100	0.00100	0.00100	0.12000	0.00100	0.00100
Zelkova_g0_m2.p	0.00100	0.01900	0.00100	0.00100	1.00000	0.13100	0.00100	0.00100	0.00600	0.00100	0.00100	0.00100	0.13100	0.00100	0.00100
Zelkova_g0_m2.s	0.12600	0.02600	0.12400	0.12000	0.13100	1.00000	0.08800	0.23800	0.24400	0.14100	0.13200	0.14000	0.00100	0.11600	0.03700
Zelkova_g0_m2.v	0.00100	0.10600	0.00100	0.00100	0.00100	0.08800	1.00000	0.00100	0.08600	0.00100	0.00100	0.00100	0.08400	0.00100	0.00100
Zelkova_g1_m2.c	0.00100	0.11000	0.00100	0.00100	0.00100	0.23800	0.00100	1.00000	0.02200	0.00100	0.00100	0.00100	0.23000	0.00100	0.00100
Zelkova_g1_m2.e	0.02600	0.00100	0.01000	0.00500	0.00600	0.24400	0.08600	0.02200	1.00000	0.00100	0.00100	0.00100	0.25300	0.01700	0.00500
Zelkova_g1_m2.f	0.00100	0.04900	0.00100	0.00100	0.00100	0.14100	0.00100	0.00100	0.00100	1.00000	0.00100	0.00100	0.12100	0.00100	0.00100
Zelkova_g1_m2.i	0.00100	0.03600	0.00100	0.00100	0.00100	0.13200	0.00100	0.00100	0.00100	0.00100	1.00000	0.00100	0.12800	0.00100	0.00100
Zelkova_g1_m2.p	0.00100	0.03200	0.00100	0.00100	0.00100	0.14000	0.00100	0.00100	0.00100	0.00100	0.00100	1.00000	0.11900	0.00100	0.00100
Zelkova_g1_m2.s	0.12600	0.02600	0.12400	0.12000	0.13100	0.00100	0.08400	0.23000	0.25300	0.12100	0.12800	0.11900	1.00000	0.11600	0.03700
Zelkova_g1_m2.v	0.00100	0.08600	0.00100	0.00100	0.00100	0.11600	0.00100	0.00100	0.01700	0.00100	0.00100	0.00100	0.11600	1.00000	0.00100
Zelkova_morph	0.00100	0.01600	0.00100	0.00100	0.00100	0.03700	0.00100	0.00100	0.00500	0.00100	0.00100	0.00100	0.03700	0.00100	1.00000


Zelkova, m=3
============

[Spearman correlations]
Zelkova_g0_m3.c	1.00000	0.04383	0.94013	0.88329	0.90076	-0.10396	0.80079	0.76653	0.27659	0.84470	0.88489	0.76133	-0.10396	0.74834	0.72784
Zelkova_g0_m3.e	0.04383	1.00000	0.17756	0.31473	0.34755	-0.07959	-0.01412	-0.02059	0.64286	0.20411	0.23905	0.30783	-0.07959	0.11330	0.17947
Zelkova_g0_m3.f	0.94013	0.17756	1.00000	0.92828	0.94466	-0.09906	0.88081	0.76207	0.38896	0.90916	0.89355	0.83396	-0.09906	0.85363	0.81424
Zelkova_g0_m3.i	0.88329	0.31473	0.92828	1.00000	0.98137	-0.13532	0.73992	0.72874	0.51962	0.86796	0.93123	0.86125	-0.13532	0.77177	0.79391
Zelkova_g0_m3.p	0.90076	0.34755	0.94466	0.98137	1.00000	-0.14887	0.74831	0.71426	0.50195	0.87511	0.91441	0.84984	-0.14887	0.78150	0.76280
Zelkova_g0_m3.s	-0.10396	-0.07959	-0.09906	-0.13532	-0.14887	1.00000	0.14666	-0.24724	-0.29794	-0.15757	-0.15666	-0.18470	1.00000	-0.03153	0.07371
Zelkova_g0_m3.v	0.80079	-0.01412	0.88081	0.73992	0.74831	0.14666	1.00000	0.58660	0.14275	0.80932	0.70465	0.67946	0.14666	0.83780	0.81309
Zelkova_g1_m3.c	0.76653	-0.02059	0.76207	0.72874	0.71426	-0.24724	0.58660	1.00000	0.48525	0.79754	0.84690	0.81673	-0.24724	0.67983	0.55729
Zelkova_g1_m3.e	0.27659	0.64286	0.38896	0.51962	0.50195	-0.29794	0.14275	0.48525	1.00000	0.55844	0.54836	0.68146	-0.29794	0.42291	0.30537
Zelkova_g1_m3.f	0.84470	0.20411	0.90916	0.86796	0.87511	-0.15757	0.80932	0.79754	0.55844	1.00000	0.90887	0.95526	-0.15757	0.92351	0.74596
Zelkova_g1_m3.i	0.88489	0.23905	0.89355	0.93123	0.91441	-0.15666	0.70465	0.84690	0.54836	0.90887	1.00000	0.93509	-0.15666	0.77591	0.71266
Zelkova_g1_m3.p	0.76133	0.30783	0.83396	0.86125	0.84984	-0.18470	0.67946	0.81673	0.68146	0.95526	0.93509	1.00000	-0.18470	0.84153	0.67780
Zelkova_g1_m3.s	-0.10396	-0.07959	-0.09906	-0.13532	-0.14887	1.00000	0.14666	-0.24724	-0.29794	-0.15757	-0.15666	-0.18470	1.00000	-0.03153	0.07371
Zelkova_g1_m3.v	0.74834	0.11330	0.85363	0.77177	0.78150	-0.03153	0.83780	0.67983	0.42291	0.92351	0.77591	0.84153	-0.03153	1.00000	0.77069
Zelkova_morph	0.72784	0.17947	0.81424	0.79391	0.76280	0.07371	0.81309	0.55729	0.30537	0.74596	0.71266	0.67780	0.07371	0.77069	1.00000

[Probabilities]
Zelkova_g0_m3.c	1.00000	0.40100	0.00100	0.00100	0.00100	0.71200	0.00100	0.00100	0.05600	0.00100	0.00100	0.00100	0.71200	0.00100	0.00100
Zelkova_g0_m3.e	0.40100	1.00000	0.11800	0.02400	0.01700	0.60300	0.57300	0.51100	0.00600	0.11300	0.07800	0.05700	0.60300	0.20000	0.06400
Zelkova_g0_m3.f	0.00100	0.11800	1.00000	0.00100	0.00100	0.75700	0.00100	0.00100	0.01100	0.00100	0.00100	0.00100	0.75700	0.00100	0.00100
Zelkova_g0_m3.i	0.00100	0.02400	0.00100	1.00000	0.00100	0.83900	0.00100	0.00100	0.00100	0.00100	0.00100	0.00100	0.83900	0.00100	0.00100
Zelkova_g0_m3.p	0.00100	0.01700	0.00100	0.00100	1.00000	0.86000	0.00100	0.00100	0.00100	0.00100	0.00100	0.00100	0.86000	0.00100	0.00100
Zelkova_g0_m3.s	0.71200	0.60300	0.75700	0.83900	0.86000	1.00000	0.19400	0.89100	0.92400	0.84200	0.84100	0.87500	0.00300	0.48600	0.22000
Zelkova_g0_m3.v	0.00100	0.57300	0.00100	0.00100	0.00100	0.19400	1.00000	0.00100	0.17800	0.00100	0.00100	0.00100	0.19100	0.00100	0.00100
Zelkova_g1_m3.c	0.00100	0.51100	0.00100	0.00100	0.00100	0.89100	0.00100	1.00000	0.02000	0.00100	0.00100	0.00100	0.90500	0.00200	0.00100
Zelkova_g1_m3.e	0.05600	0.00600	0.01100	0.00100	0.00100	0.92400	0.17800	0.02000	1.00000	0.00200	0.00500	0.00200	0.92900	0.01000	0.00700
Zelkova_g1_m3.f	0.00100	0.11300	0.00100	0.00100	0.00100	0.84200	0.00100	0.00100	0.00200	1.00000	0.00100	0.00100	0.86900	0.00100	0.00100
Zelkova_g1_m3.i	0.00100	0.07800	0.00100	0.00100	0.00100	0.84100	0.00100	0.00100	0.00500	0.00100	1.00000	0.00100	0.85300	0.00100	0.00100
Zelkova_g1_m3.p	0.00100	0.05700	0.00100	0.00100	0.00100	0.87500	0.00100	0.00100	0.00200	0.00100	0.00100	1.00000	0.89100	0.00100	0.00200
Zelkova_g1_m3.s	0.71200	0.60300	0.75700	0.83900	0.86000	0.00300	0.19100	0.90500	0.92900	0.86900	0.85300	0.89100	1.00000	0.48600	0.22000
Zelkova_g1_m3.v	0.00100	0.20000	0.00100	0.00100	0.00100	0.48600	0.00100	0.00200	0.01000	0.00100	0.00100	0.00100	0.48600	1.00000	0.00100
Zelkova_morph	0.00100	0.06400	0.00100	0.00100	0.00100	0.22000	0.00100	0.00100	0.00700	0.00100	0.00100	0.00200	0.22000	0.00100	1.00000


Zelkova, m=4
============

[Spearman correlations]
Zelkova_g0_m4.c	1.00000	-0.07610	0.94223	0.88445	0.89358	-0.07485	0.81683	0.66210	0.08052	0.80954	0.87300	0.70916	-0.07485	0.67939	0.66750
Zelkova_g0_m4.e	-0.07610	1.00000	0.05869	0.16983	0.24505	0.04388	-0.17965	-0.23974	0.49138	0.05508	0.07783	0.14003	0.04388	-0.10021	-0.03632
Zelkova_g0_m4.f	0.94223	0.05869	1.00000	0.93821	0.95212	-0.12067	0.87894	0.62516	0.17580	0.87671	0.86905	0.78358	-0.12067	0.78887	0.78177
Zelkova_g0_m4.i	0.88445	0.16983	0.93821	1.00000	0.97842	-0.11533	0.75991	0.59131	0.31982	0.82469	0.90312	0.79356	-0.11533	0.66262	0.75319
Zelkova_g0_m4.p	0.89358	0.24505	0.95212	0.97842	1.00000	-0.10970	0.75853	0.54116	0.28906	0.82033	0.86866	0.76453	-0.10970	0.67782	0.72237
Zelkova_g0_m4.s	-0.07485	0.04388	-0.12067	-0.11533	-0.10970	1.00000	0.03568	-0.17872	-0.27974	-0.15907	-0.11571	-0.17553	1.00000	-0.06879	-0.08148
Zelkova_g0_m4.v	0.81683	-0.17965	0.87894	0.75991	0.75853	0.03568	1.00000	0.53693	-0.06761	0.80412	0.70259	0.65787	0.03568	0.80540	0.78302
Zelkova_g1_m4.c	0.66210	-0.23974	0.62516	0.59131	0.54116	-0.17872	0.53693	1.00000	0.36194	0.69162	0.76876	0.75431	-0.17872	0.55703	0.47103
Zelkova_g1_m4.e	0.08052	0.49138	0.17580	0.31982	0.28906	-0.27974	-0.06761	0.36194	1.00000	0.40412	0.38139	0.57108	-0.27974	0.21565	0.11170
Zelkova_g1_m4.f	0.80954	0.05508	0.87671	0.82469	0.82033	-0.15907	0.80412	0.69162	0.40412	1.00000	0.87098	0.93661	-0.15907	0.88572	0.69902
Zelkova_g1_m4.i	0.87300	0.07783	0.86905	0.90312	0.86866	-0.11571	0.70259	0.76876	0.38139	0.87098	1.00000	0.90828	-0.11571	0.66409	0.65562
Zelkova_g1_m4.p	0.70916	0.14003	0.78358	0.79356	0.76453	-0.17553	0.65787	0.75431	0.57108	0.93661	0.90828	1.00000	-0.17553	0.75367	0.60456
Zelkova_g1_m4.s	-0.07485	0.04388	-0.12067	-0.11533	-0.10970	1.00000	0.03568	-0.17872	-0.27974	-0.15907	-0.11571	-0.17553	1.00000	-0.06879	-0.08148
Zelkova_g1_m4.v	0.67939	-0.10021	0.78887	0.66262	0.67782	-0.06879	0.80540	0.55703	0.21565	0.88572	0.66409	0.75367	-0.06879	1.00000	0.72637
Zelkova_morph	0.66750	-0.03632	0.78177	0.75319	0.72237	-0.08148	0.78302	0.47103	0.11170	0.69902	0.65562	0.60456	-0.08148	0.72637	1.00000

[Probabilities]
Zelkova_g0_m4.c	1.00000	0.61800	0.00100	0.00100	0.00100	0.61800	0.00100	0.00100	0.34900	0.00100	0.00100	0.00100	0.61800	0.00200	0.00100
Zelkova_g0_m4.e	0.61800	1.00000	0.33700	0.14700	0.07000	0.50500	0.79400	0.85300	0.01500	0.34400	0.31100	0.23100	0.50500	0.72700	0.54200
Zelkova_g0_m4.f	0.00100	0.33700	1.00000	0.00100	0.00100	0.78100	0.00100	0.00100	0.12600	0.00100	0.00100	0.00100	0.78100	0.00100	0.00100
Zelkova_g0_m4.i	0.00100	0.14700	0.00100	1.00000	0.00100	0.74200	0.00200	0.00100	0.03400	0.00100	0.00100	0.00100	0.74200	0.00500	0.00100
Zelkova_g0_m4.p	0.00100	0.07000	0.00100	0.00100	1.00000	0.70900	0.00200	0.00200	0.05400	0.00100	0.00100	0.00100	0.70900	0.00400	0.00200
Zelkova_g0_m4.s	0.61800	0.50500	0.78100	0.74200	0.70900	1.00000	0.43800	0.80300	0.90300	0.80400	0.69100	0.86100	0.02900	0.63000	0.58900
Zelkova_g0_m4.v	0.00100	0.79400	0.00100	0.00200	0.00200	0.43800	1.00000	0.00200	0.67500	0.00100	0.00100	0.00100	0.44200	0.00100	0.00100
Zelkova_g1_m4.c	0.00100	0.85300	0.00100	0.00100	0.00200	0.80300	0.00200	1.00000	0.08200	0.00100	0.00100	0.00100	0.78900	0.00100	0.01100
Zelkova_g1_m4.e	0.34900	0.01500	0.12600	0.03400	0.05400	0.90300	0.67500	0.08200	1.00000	0.01000	0.01400	0.00300	0.92500	0.05200	0.20300
Zelkova_g1_m4.f	0.00100	0.34400	0.00100	0.00100	0.00100	0.80400	0.00100	0.00100	0.01000	1.00000	0.00100	0.00100	0.77400	0.00100	0.00200
Zelkova_g1_m4.i	0.00100	0.31100	0.00100	0.00100	0.00100	0.69100	0.00100	0.00100	0.01400	0.00100	1.00000	0.00100	0.67600	0.00400	0.00100
Zelkova_g1_m4.p	0.00100	0.23100	0.00100	0.00100	0.00100	0.86100	0.00100	0.00100	0.00300	0.00100	0.00100	1.00000	0.85500	0.00100	0.00200
Zelkova_g1_m4.s	0.61800	0.50500	0.78100	0.74200	0.70900	0.02900	0.44200	0.78900	0.92500	0.77400	0.67600	0.85500	1.00000	0.63000	0.58900
Zelkova_g1_m4.v	0.00200	0.72700	0.00100	0.00500	0.00400	0.63000	0.00100	0.00100	0.05200	0.00100	0.00400	0.00100	0.63000	1.00000	0.00100
Zelkova_morph	0.00100	0.54200	0.00100	0.00100	0.00200	0.58900	0.00100	0.01100	0.20300	0.00200	0.00100	0.00200	0.58900	0.00100	1.00000
