# Supplementary material for: General functions to transform associate data to host data, and their use in phylogenetic inference from sequences with intra-individual variability
Source: BMC Evol Biol. 2008 Mar 18;8:86. doi: 10.1186/1471-2148-8-86 (PMC2291458; doi:10.1186/1471-2148-8-86)
Supplement: Additional file 2 — Correlation with morphology. This contains the morphological character data in NEXUS format for the three genera examined, matrices of uncorrected ("p") distances computed from these characters, and the correlation results and permutational probabilities obtained by applying CADM to these distance files and molecular distances (which are contained in supplementary data file 1). A readme file that describes the files contained in the archive is included. [file 1471-2148-8-86-S2.zip › Goeker_Grimm_Supp_Mat_2/Zelkova_morph.dst]

18
GZsd1       0.00000000  0.00000000  0.00000000  0.25000000  0.25000000  0.25000000  0.25000000  0.25000000  0.29166666  0.29166666  0.29166666  0.29166666  0.29166666  0.29166666  0.29166666  0.41666666  0.70833331  0.70833331
GZsd2       0.00000000  0.00000000  0.00000000  0.25000000  0.25000000  0.25000000  0.25000000  0.25000000  0.29166666  0.29166666  0.29166666  0.29166666  0.29166666  0.29166666  0.29166666  0.41666666  0.70833331  0.70833331
GZsd3       0.00000000  0.00000000  0.00000000  0.25000000  0.25000000  0.25000000  0.25000000  0.25000000  0.29166666  0.29166666  0.29166666  0.29166666  0.29166666  0.29166666  0.29166666  0.41666666  0.70833331  0.70833331
GZcp1       0.25000000  0.25000000  0.25000000  0.00000000  0.00000000  0.20833333  0.20833333  0.20833333  0.29166666  0.29166666  0.29166666  0.29166666  0.29166666  0.25000000  0.25000000  0.50000000  0.75000000  0.75000000
GZcp2       0.25000000  0.25000000  0.25000000  0.00000000  0.00000000  0.20833333  0.20833333  0.20833333  0.29166666  0.29166666  0.29166666  0.29166666  0.29166666  0.25000000  0.25000000  0.50000000  0.75000000  0.75000000
GZse2       0.25000000  0.25000000  0.25000000  0.20833333  0.20833333  0.00000000  0.00000000  0.00000000  0.29166666  0.29166666  0.29166666  0.29166666  0.29166666  0.25000000  0.25000000  0.62500000  0.79166669  0.79166669
GZse3       0.25000000  0.25000000  0.25000000  0.20833333  0.20833333  0.00000000  0.00000000  0.00000000  0.29166666  0.29166666  0.29166666  0.29166666  0.29166666  0.25000000  0.25000000  0.62500000  0.79166669  0.79166669
GZse5       0.25000000  0.25000000  0.25000000  0.20833333  0.20833333  0.00000000  0.00000000  0.00000000  0.29166666  0.29166666  0.29166666  0.29166666  0.29166666  0.25000000  0.25000000  0.62500000  0.79166669  0.79166669
GZab1       0.29166666  0.29166666  0.29166666  0.29166666  0.29166666  0.29166666  0.29166666  0.29166666  0.00000000  0.00000000  0.00000000  0.00000000  0.00000000  0.08333334  0.08333334  0.54166669  0.62500000  0.62500000
GZab2       0.29166666  0.29166666  0.29166666  0.29166666  0.29166666  0.29166666  0.29166666  0.29166666  0.00000000  0.00000000  0.00000000  0.00000000  0.00000000  0.08333334  0.08333334  0.54166669  0.62500000  0.62500000
GZab3       0.29166666  0.29166666  0.29166666  0.29166666  0.29166666  0.29166666  0.29166666  0.29166666  0.00000000  0.00000000  0.00000000  0.00000000  0.00000000  0.08333334  0.08333334  0.54166669  0.62500000  0.62500000
GZab4       0.29166666  0.29166666  0.29166666  0.29166666  0.29166666  0.29166666  0.29166666  0.29166666  0.00000000  0.00000000  0.00000000  0.00000000  0.00000000  0.08333334  0.08333334  0.54166669  0.62500000  0.62500000
GZab5       0.29166666  0.29166666  0.29166666  0.29166666  0.29166666  0.29166666  0.29166666  0.29166666  0.00000000  0.00000000  0.00000000  0.00000000  0.00000000  0.08333334  0.08333334  0.54166669  0.62500000  0.62500000
GZsi1       0.29166666  0.29166666  0.29166666  0.25000000  0.25000000  0.25000000  0.25000000  0.25000000  0.08333334  0.08333334  0.08333334  0.08333334  0.08333334  0.00000000  0.00000000  0.54166669  0.62500000  0.62500000
GZsi2       0.29166666  0.29166666  0.29166666  0.25000000  0.25000000  0.25000000  0.25000000  0.25000000  0.08333334  0.08333334  0.08333334  0.08333334  0.08333334  0.00000000  0.00000000  0.54166669  0.62500000  0.62500000
GUl_3       0.41666666  0.41666666  0.41666666  0.50000000  0.50000000  0.62500000  0.62500000  0.62500000  0.54166669  0.54166669  0.54166669  0.54166669  0.54166669  0.54166669  0.54166669  0.00000000  0.54166669  0.54166669
GHp_1       0.70833331  0.70833331  0.70833331  0.75000000  0.75000000  0.79166669  0.79166669  0.79166669  0.62500000  0.62500000  0.62500000  0.62500000  0.62500000  0.62500000  0.62500000  0.54166669  0.00000000  0.00000000
GHp_2       0.70833331  0.70833331  0.70833331  0.75000000  0.75000000  0.79166669  0.79166669  0.79166669  0.62500000  0.62500000  0.62500000  0.62500000  0.62500000  0.62500000  0.62500000  0.54166669  0.00000000  0.00000000
