# Supplementary material for: General functions to transform associate data to host data, and their use in phylogenetic inference from sequences with intra-individual variability
Source: BMC Evol Biol. 2008 Mar 18;8:86. doi: 10.1186/1471-2148-8-86 (PMC2291458; doi:10.1186/1471-2148-8-86)
Supplement: Additional file 2 — Correlation with morphology. This contains the morphological character data in NEXUS format for the three genera examined, matrices of uncorrected ("p") distances computed from these characters, and the correlation results and permutational probabilities obtained by applying CADM to these distance files and molecular distances (which are contained in supplementary data file 1). A readme file that describes the files contained in the archive is included. [file 1471-2148-8-86-S2.zip › Goeker_Grimm_Supp_Mat_2/Zelkova_morph.nex]

#NEXUS 

Begin data;
	Dimensions ntax=19 nchar=24;
	Format datatype=standard symbols="0123456";
	Matrix
GZsd1 [Zsd] [Z._schneideriana] 00(12)010000(01)00000100120021
GZsd2 [Zsd] [Z._schneideriana] 00(12)010000(01)00000100120021
GZsd3 [Zsd] [Z._schneideriana] 00(12)010000(01)00000100120021
Z._sinica        1?1110100130000100120021
GZcp1 [Zcp] [Z._carpinifolia] 100000000011100100120021
GZcp2 [Zcp] [Z._carpinifolia] 100000000011100100120021
GZse2 [Zse] [Z._serrata] 00(12)001010(01)21100100120021
GZse3 [Zse] [Z._serrata] 00(12)001010(01)21100100120021
GZse5 [Zse] [Z._serrata] 00(12)001010(01)21100100120021
GZab1 [Zab] [Z._abelicea] 210000011020000100120021
GZab2 [Zab] [Z._abelicea] 210000011020000100120021
GZab3 [Zab] [Z._abelicea] 210000011020000100120021
GZab4 [Zab] [Z._abelicea] 210000011020000100120021
GZab5 [Zab] [Z._abelicea] 210000011020000100120021
GZsi1 [Zsi] [Z._sicula] 210000010020(01)10100120021
GZsi2 [Zsi] [Z._sicula] 210000010020(01)10100120021
GUl_3 [Ul_] [Ulmus] 400220(01)00000000110201111
GHp_1 [Hp_] [Hemiptelea] 310220210030001001011100
GHp_2 [Hp_] [Hemiptelea] 310220210030001001011100
	;
End;


begin paup;
	delete  Z._sinica;
end;
