# Supplementary material for: General functions to transform associate data to host data, and their use in phylogenetic inference from sequences with intra-individual variability
Source: BMC Evol Biol. 2008 Mar 18;8:86. doi: 10.1186/1471-2148-8-86 (PMC2291458; doi:10.1186/1471-2148-8-86)
Supplement: Additional file 3 — Distance matrices and quality statistics obtained with the Rosa dataset of Joly and Bruneau [33]. This contains all intermediary generated associate distance or host character data (depending on the transformation formula used; see Fig. 1) and all final distance matrices obtained together with their Delta values. A readme file that describes the contents of each file in the archive is included. The corresponding NEXUS files containing the original associate sequence data (alleles of North American Rosa species) are available at [75] as study No. S1444. [file 1471-2148-8-86-S3.zip › Goeker_Grimm_Supp_Mat_3/delta_comparison.csv]

Data	Gaps	Minimum_Group_Size	Formula	Delta_Difference
M2598	0	2	i	0.0321143
M2598	0	2	p	0.023712
M2598	0	2	e	0.0935125
M2598	0	2	f	0.0483255
M2598	0	2	v	0.0462982
M2598	1	2	i	0.0305747
M2598	1	2	p	0.0299769
M2598	1	2	e	0.0814745
M2598	1	2	f	0.0980186
M2598	1	2	v	0.0348621
M2599	0	2	i	0.111629
M2599	0	2	p	0.0826922
M2599	0	2	e	0.101588
M2599	0	2	f	0.0571405
M2599	0	2	v	0.11498
M2599	1	2	i	0.11611
M2599	1	2	p	0.0993838
M2599	1	2	e	0.0537849
M2599	1	2	f	0.0982245
M2599	1	2	v	0.131912
M2600	0	2	i	0.0945017
M2600	0	2	p	0.0916579
M2600	0	2	e	0.124506
M2600	0	2	f	0.0972367
M2600	0	2	v	0.103904
M2600	1	2	i	0.101988
M2600	1	2	p	0.102371
M2600	1	2	e	0.131641
M2600	1	2	f	0.117371
M2600	1	2	v	0.0877793
