# Supplementary material for: General functions to transform associate data to host data, and their use in phylogenetic inference from sequences with intra-individual variability
Source: BMC Evol Biol. 2008 Mar 18;8:86. doi: 10.1186/1471-2148-8-86 (PMC2291458; doi:10.1186/1471-2148-8-86)
Supplement: Additional file 3 — Distance matrices and quality statistics obtained with the Rosa dataset of Joly and Bruneau [33]. This contains all intermediary generated associate distance or host character data (depending on the transformation formula used; see Fig. 1) and all final distance matrices obtained together with their Delta values. A readme file that describes the contents of each file in the archive is included. The corresponding NEXUS files containing the original associate sequence data (alleles of North American Rosa species) are available at [75] as study No. S1444. [file 1471-2148-8-86-S3.zip › Goeker_Grimm_Supp_Mat_3/M2598_g0_m2.e.dst]

39
GRosa_blanda_1214	0.00000E+00	0.00000E+00	7.31762E-02	3.65881E-02	5.17434E-02	1.09764E-01	7.31762E-02	9.68030E-02	3.65881E-02	3.65881E-02	3.65881E-02	5.17434E-02	1.21349E-01	3.65881E-02	0.00000E+00	7.31762E-02	0.00000E+00	9.03508E-02	6.33724E-02	7.31762E-02	5.17434E-02	5.17434E-02	8.96221E-02	6.33724E-02	6.33724E-02	0.00000E+00	0.00000E+00	0.00000E+00	7.31762E-02	5.20932E-02	0.00000E+00	0.00000E+00	0.00000E+00	3.65881E-02	3.65881E-02	3.65881E-02	9.68030E-02	0.00000E+00	0.00000E+00
GRosa_blanda_1219	0.00000E+00	0.00000E+00	7.31762E-02	3.65392E-02	6.32878E-02	1.15547E-01	7.31762E-02	1.03348E-01	3.65392E-02	5.16742E-02	3.65392E-02	5.16742E-02	1.26576E-01	3.65392E-02	0.00000E+00	7.30784E-02	0.00000E+00	9.02281E-02	6.32878E-02	7.30784E-02	5.16742E-02	5.16742E-02	8.95024E-02	6.32878E-02	6.32878E-02	0.00000E+00	0.00000E+00	0.00000E+00	7.30784E-02	6.37145E-02	0.00000E+00	0.00000E+00	0.00000E+00	3.65392E-02	3.65392E-02	3.65392E-02	9.68030E-02	0.00000E+00	0.00000E+00
GRosa_blanda_1236	7.31762E-02	7.31762E-02	0.00000E+00	8.18134E-02	8.96221E-02	1.31920E-01	5.17434E-02	1.21349E-01	8.18134E-02	8.18134E-02	8.18134E-02	8.96221E-02	1.41705E-01	8.18134E-02	7.31762E-02	1.03487E-01	7.31762E-02	1.16642E-01	9.68030E-02	1.03487E-01	8.96221E-02	8.96221E-02	1.15702E-01	9.68030E-02	9.68030E-02	7.31762E-02	7.31762E-02	7.31762E-02	1.03487E-01	7.36709E-02	7.40741E-02	7.31762E-02	7.34718E-02	8.18134E-02	8.18134E-02	8.18134E-02	6.33724E-02	7.31762E-02	7.31762E-02
GRosa_blanda_160	3.65881E-02	3.65392E-02	8.18134E-02	0.00000E+00	5.16742E-02	1.09618E-01	8.18134E-02	9.66736E-02	5.16742E-02	6.32878E-02	5.16742E-02	3.65392E-02	1.31744E-01	5.16742E-02	3.65392E-02	8.17041E-02	3.65392E-02	9.74575E-02	7.30784E-02	8.17041E-02	6.32878E-02	6.32878E-02	9.66736E-02	7.30784E-02	7.30784E-02	3.65392E-02	3.65392E-02	3.65392E-02	8.17041E-02	7.35712E-02	3.69863E-02	3.65392E-02	3.66864E-02	5.16742E-02	5.16742E-02	0.00000E+00	1.03487E-01	3.65392E-02	3.65392E-02
GRosa_blanda_326	5.17434E-02	6.32878E-02	8.96221E-02	5.16742E-02	0.00000E+00	9.66736E-02	8.96221E-02	8.17041E-02	7.30784E-02	3.65392E-02	7.30784E-02	6.32878E-02	1.31744E-01	7.30784E-02	6.32878E-02	9.66736E-02	6.32878E-02	1.10506E-01	8.95024E-02	9.66736E-02	8.17041E-02	8.17041E-02	1.09618E-01	8.95024E-02	8.95024E-02	6.32878E-02	6.32878E-02	6.32878E-02	9.66736E-02	7.35712E-02	6.40622E-02	6.32878E-02	6.35428E-02	7.30784E-02	7.30784E-02	5.16742E-02	1.09764E-01	6.32878E-02	6.32878E-02
GRosa_blanda_365	1.09764E-01	1.15547E-01	1.31920E-01	1.09618E-01	9.66736E-02	0.00000E+00	1.31920E-01	1.03348E-01	1.09618E-01	1.03348E-01	1.21187E-01	1.03348E-01	1.63408E-01	1.21187E-01	1.15547E-01	1.26576E-01	1.15547E-01	1.47342E-01	1.31744E-01	1.15547E-01	1.26576E-01	1.26576E-01	1.46157E-01	1.31744E-01	1.31744E-01	1.15547E-01	1.15547E-01	1.15547E-01	1.26576E-01	1.22004E-01	1.16961E-01	1.15547E-01	1.16013E-01	1.09618E-01	1.21187E-01	1.09618E-01	1.36900E-01	1.15547E-01	1.15547E-01
GRosa_blanda_421	7.31762E-02	7.31762E-02	5.17434E-02	8.18134E-02	8.96221E-02	1.31920E-01	0.00000E+00	1.21349E-01	8.18134E-02	8.18134E-02	8.18134E-02	8.96221E-02	1.41705E-01	8.18134E-02	7.31762E-02	1.03487E-01	7.31762E-02	1.16642E-01	9.68030E-02	1.03487E-01	8.96221E-02	8.96221E-02	1.15702E-01	9.68030E-02	9.68030E-02	7.31762E-02	7.31762E-02	7.31762E-02	1.03487E-01	9.02281E-02	7.40741E-02	7.31762E-02	7.34718E-02	8.18134E-02	8.18134E-02	8.18134E-02	8.18134E-02	7.31762E-02	7.31762E-02
GRosa_blanda_462	9.68030E-02	1.03348E-01	1.21349E-01	9.66736E-02	8.17041E-02	1.03348E-01	1.21349E-01	0.00000E+00	9.66736E-02	8.95024E-02	1.09618E-01	8.95024E-02	1.55023E-01	1.09618E-01	1.03348E-01	1.15547E-01	1.03348E-01	1.27602E-01	1.21187E-01	1.03348E-01	1.15547E-01	1.15547E-01	1.36717E-01	1.21187E-01	1.21187E-01	1.03348E-01	1.03348E-01	1.03348E-01	1.15547E-01	1.10357E-01	1.04613E-01	1.03348E-01	1.03765E-01	9.66736E-02	1.09618E-01	9.66736E-02	1.26745E-01	1.03348E-01	1.03348E-01
GRosa_blanda_528	3.65881E-02	3.65392E-02	8.18134E-02	5.16742E-02	7.30784E-02	1.09618E-01	8.18134E-02	9.66736E-02	0.00000E+00	6.32878E-02	5.16742E-02	3.65392E-02	1.31744E-01	5.16742E-02	3.65392E-02	6.32878E-02	3.65392E-02	9.74575E-02	7.30784E-02	6.32878E-02	6.32878E-02	6.32878E-02	9.66736E-02	7.30784E-02	7.30784E-02	3.65392E-02	3.65392E-02	3.65392E-02	6.32878E-02	7.35712E-02	3.69863E-02	3.65392E-02	3.66864E-02	0.00000E+00	5.16742E-02	5.16742E-02	8.96221E-02	3.65392E-02	3.65392E-02
GRosa_blanda_567	3.65881E-02	5.16742E-02	8.18134E-02	6.32878E-02	3.65392E-02	1.03348E-01	8.18134E-02	8.95024E-02	6.32878E-02	0.00000E+00	6.32878E-02	7.30784E-02	1.26576E-01	6.32878E-02	5.16742E-02	8.95024E-02	5.16742E-02	1.04186E-01	8.17041E-02	8.95024E-02	7.30784E-02	7.30784E-02	1.03348E-01	8.17041E-02	8.17041E-02	5.16742E-02	5.16742E-02	5.16742E-02	8.95024E-02	6.37145E-02	5.23066E-02	5.16742E-02	5.18825E-02	6.32878E-02	6.32878E-02	6.32878E-02	1.03487E-01	5.16742E-02	5.16742E-02
GRosa_blanda_652	3.65881E-02	3.65392E-02	8.18134E-02	5.16742E-02	7.30784E-02	1.21187E-01	8.18134E-02	1.09618E-01	5.16742E-02	6.32878E-02	0.00000E+00	6.32878E-02	1.31744E-01	5.16742E-02	3.65392E-02	8.17041E-02	3.65392E-02	9.74575E-02	7.30784E-02	8.17041E-02	6.32878E-02	6.32878E-02	9.66736E-02	7.30784E-02	7.30784E-02	3.65392E-02	3.65392E-02	3.65392E-02	8.17041E-02	6.37145E-02	3.69863E-02	3.65392E-02	3.66864E-02	5.16742E-02	0.00000E+00	5.16742E-02	1.03487E-01	3.65392E-02	3.65392E-02
GRosa_blanda_98016	5.17434E-02	5.16742E-02	8.96221E-02	3.65392E-02	6.32878E-02	1.03348E-01	8.96221E-02	8.95024E-02	3.65392E-02	7.30784E-02	6.32878E-02	0.00000E+00	1.36717E-01	6.32878E-02	5.16742E-02	7.30784E-02	5.16742E-02	1.04186E-01	8.17041E-02	7.30784E-02	7.30784E-02	7.30784E-02	1.03348E-01	8.17041E-02	8.17041E-02	5.16742E-02	5.16742E-02	5.16742E-02	7.30784E-02	8.22551E-02	5.23066E-02	5.16742E-02	5.18825E-02	3.65392E-02	6.32878E-02	3.65392E-02	9.68030E-02	5.16742E-02	5.16742E-02
GRosa_foliolosa_699	1.21349E-01	1.26576E-01	1.41705E-01	1.31744E-01	1.31744E-01	1.63408E-01	1.41705E-01	1.55023E-01	1.31744E-01	1.26576E-01	1.31744E-01	1.36717E-01	0.00000E+00	1.21187E-01	1.26576E-01	1.46157E-01	1.26576E-01	1.47342E-01	1.41516E-01	1.46157E-01	1.36717E-01	1.36717E-01	1.46157E-01	1.41516E-01	1.31744E-01	1.26576E-01	1.26576E-01	1.26576E-01	1.46157E-01	1.32632E-01	1.28124E-01	1.26576E-01	1.27086E-01	1.31744E-01	1.31744E-01	1.31744E-01	1.55230E-01	1.26576E-01	1.26576E-01
GRosa_foliolosa_795	3.65881E-02	3.65392E-02	8.18134E-02	5.16742E-02	7.30784E-02	1.21187E-01	8.18134E-02	1.09618E-01	5.16742E-02	6.32878E-02	5.16742E-02	6.32878E-02	1.21187E-01	0.00000E+00	3.65392E-02	8.17041E-02	3.65392E-02	9.74575E-02	7.30784E-02	8.17041E-02	6.32878E-02	6.32878E-02	9.66736E-02	7.30784E-02	7.30784E-02	3.65392E-02	3.65392E-02	3.65392E-02	8.17041E-02	7.35712E-02	3.69863E-02	3.65392E-02	3.66864E-02	5.16742E-02	5.16742E-02	5.16742E-02	1.03487E-01	3.65392E-02	3.65392E-02
GRosa_gymnocarpa_543	0.00000E+00	0.00000E+00	7.31762E-02	3.65392E-02	6.32878E-02	1.15547E-01	7.31762E-02	1.03348E-01	3.65392E-02	5.16742E-02	3.65392E-02	5.16742E-02	1.26576E-01	3.65392E-02	0.00000E+00	7.30784E-02	0.00000E+00	9.02281E-02	6.32878E-02	7.30784E-02	5.16742E-02	5.16742E-02	8.95024E-02	6.32878E-02	6.32878E-02	0.00000E+00	0.00000E+00	0.00000E+00	7.30784E-02	6.37145E-02	0.00000E+00	0.00000E+00	0.00000E+00	3.65392E-02	3.65392E-02	3.65392E-02	9.68030E-02	0.00000E+00	0.00000E+00
GRosa_gymnocarpa_751	7.31762E-02	7.30784E-02	1.03487E-01	8.17041E-02	9.66736E-02	1.26576E-01	1.03487E-01	1.15547E-01	6.32878E-02	8.95024E-02	8.17041E-02	7.30784E-02	1.46157E-01	8.17041E-02	7.30784E-02	0.00000E+00	7.30784E-02	1.16484E-01	9.66736E-02	8.95024E-02	8.95024E-02	8.95024E-02	1.15547E-01	9.66736E-02	9.66736E-02	7.30784E-02	7.30784E-02	7.30784E-02	8.95024E-02	9.73255E-02	7.39727E-02	7.30784E-02	7.33729E-02	6.32878E-02	8.17041E-02	8.17041E-02	1.09764E-01	7.30784E-02	7.30784E-02
GRosa_gymnocarpa_767	0.00000E+00	0.00000E+00	7.31762E-02	3.65392E-02	6.32878E-02	1.15547E-01	7.31762E-02	1.03348E-01	3.65392E-02	5.16742E-02	3.65392E-02	5.16742E-02	1.26576E-01	3.65392E-02	0.00000E+00	7.30784E-02	0.00000E+00	9.02281E-02	6.32878E-02	7.30784E-02	5.16742E-02	5.16742E-02	8.95024E-02	6.32878E-02	6.32878E-02	0.00000E+00	0.00000E+00	0.00000E+00	7.30784E-02	6.37145E-02	0.00000E+00	0.00000E+00	0.00000E+00	3.65392E-02	3.65392E-02	3.65392E-02	9.68030E-02	0.00000E+00	0.00000E+00
GRosa_multiflora_302	9.03508E-02	9.02281E-02	1.16642E-01	9.74575E-02	1.10506E-01	1.47342E-01	1.16642E-01	1.27602E-01	9.74575E-02	1.04186E-01	9.74575E-02	1.04186E-01	1.47342E-01	9.74575E-02	9.02281E-02	1.16484E-01	9.02281E-02	0.00000E+00	1.04186E-01	1.16484E-01	1.04186E-01	1.04186E-01	1.27602E-01	1.04186E-01	1.10506E-01	9.02281E-02	9.02281E-02	9.02281E-02	1.04186E-01	1.11264E-01	9.07841E-02	9.02281E-02	9.05977E-02	9.74575E-02	9.74575E-02	9.74575E-02	1.32993E-01	9.02281E-02	9.02281E-02
GRosa_nitida_570	6.33724E-02	6.32878E-02	9.68030E-02	7.30784E-02	8.95024E-02	1.31744E-01	9.68030E-02	1.21187E-01	7.30784E-02	8.17041E-02	7.30784E-02	8.17041E-02	1.41516E-01	7.30784E-02	6.32878E-02	9.66736E-02	6.32878E-02	1.04186E-01	0.00000E+00	9.66736E-02	6.32878E-02	6.32878E-02	9.66736E-02	0.00000E+00	7.30784E-02	6.32878E-02	6.32878E-02	6.32878E-02	9.66736E-02	9.01059E-02	5.23066E-02	6.32878E-02	6.35428E-02	7.30784E-02	7.30784E-02	7.30784E-02	1.15702E-01	6.32878E-02	6.32878E-02
GRosa_nitida_604	7.31762E-02	7.30784E-02	1.03487E-01	8.17041E-02	9.66736E-02	1.15547E-01	1.03487E-01	1.03348E-01	6.32878E-02	8.95024E-02	8.17041E-02	7.30784E-02	1.46157E-01	8.17041E-02	7.30784E-02	8.95024E-02	7.30784E-02	1.16484E-01	9.66736E-02	0.00000E+00	7.30784E-02	7.30784E-02	1.15547E-01	9.66736E-02	9.66736E-02	7.30784E-02	7.30784E-02	7.30784E-02	8.95024E-02	9.01059E-02	7.39727E-02	7.30784E-02	7.33729E-02	6.32878E-02	8.17041E-02	8.17041E-02	1.09764E-01	7.30784E-02	7.30784E-02
GRosa_nitida_675	5.17434E-02	5.16742E-02	8.96221E-02	6.32878E-02	8.17041E-02	1.26576E-01	8.96221E-02	1.15547E-01	6.32878E-02	7.30784E-02	6.32878E-02	7.30784E-02	1.36717E-01	6.32878E-02	5.16742E-02	8.95024E-02	5.16742E-02	1.04186E-01	6.32878E-02	7.30784E-02	0.00000E+00	0.00000E+00	8.95024E-02	6.32878E-02	6.32878E-02	5.16742E-02	5.16742E-02	5.16742E-02	8.95024E-02	8.22551E-02	5.23066E-02	5.16742E-02	5.18825E-02	6.32878E-02	6.32878E-02	6.32878E-02	1.09764E-01	5.16742E-02	5.16742E-02
GRosa_nitida_812	5.17434E-02	5.16742E-02	8.96221E-02	6.32878E-02	8.17041E-02	1.26576E-01	8.96221E-02	1.15547E-01	6.32878E-02	7.30784E-02	6.32878E-02	7.30784E-02	1.36717E-01	6.32878E-02	5.16742E-02	8.95024E-02	5.16742E-02	1.04186E-01	6.32878E-02	7.30784E-02	0.00000E+00	0.00000E+00	8.95024E-02	6.32878E-02	6.32878E-02	5.16742E-02	5.16742E-02	5.16742E-02	8.95024E-02	8.22551E-02	5.23066E-02	5.16742E-02	5.18825E-02	6.32878E-02	6.32878E-02	6.32878E-02	1.09764E-01	5.16742E-02	5.16742E-02
GRosa_palustris_168	8.96221E-02	8.95024E-02	1.15702E-01	9.66736E-02	1.09618E-01	1.46157E-01	1.15702E-01	1.36717E-01	9.66736E-02	1.03348E-01	9.66736E-02	1.03348E-01	1.46157E-01	9.66736E-02	8.95024E-02	1.15547E-01	8.95024E-02	1.27602E-01	9.66736E-02	1.15547E-01	8.95024E-02	8.95024E-02	0.00000E+00	9.66736E-02	8.17041E-02	8.95024E-02	8.95024E-02	8.95024E-02	1.15547E-01	1.10357E-01	9.05977E-02	8.95024E-02	8.20334E-02	9.66736E-02	9.66736E-02	9.66736E-02	1.31920E-01	8.95024E-02	8.95024E-02
GRosa_palustris_304	6.33724E-02	6.32878E-02	9.68030E-02	7.30784E-02	8.95024E-02	1.31744E-01	9.68030E-02	1.21187E-01	7.30784E-02	8.17041E-02	7.30784E-02	8.17041E-02	1.41516E-01	7.30784E-02	6.32878E-02	9.66736E-02	6.32878E-02	1.04186E-01	0.00000E+00	9.66736E-02	6.32878E-02	6.32878E-02	9.66736E-02	0.00000E+00	7.30784E-02	6.32878E-02	6.32878E-02	6.32878E-02	9.66736E-02	9.01059E-02	5.23066E-02	6.32878E-02	6.35428E-02	7.30784E-02	7.30784E-02	7.30784E-02	1.15702E-01	6.32878E-02	6.32878E-02
GRosa_palustris_317	6.33724E-02	6.32878E-02	9.68030E-02	7.30784E-02	8.95024E-02	1.31744E-01	9.68030E-02	1.21187E-01	7.30784E-02	8.17041E-02	7.30784E-02	8.17041E-02	1.31744E-01	7.30784E-02	6.32878E-02	9.66736E-02	6.32878E-02	1.10506E-01	7.30784E-02	9.66736E-02	6.32878E-02	6.32878E-02	8.17041E-02	7.30784E-02	0.00000E+00	6.32878E-02	6.32878E-02	6.32878E-02	9.66736E-02	9.01059E-02	6.40622E-02	6.32878E-02	5.18825E-02	7.30784E-02	7.30784E-02	7.30784E-02	1.15702E-01	6.32878E-02	6.32878E-02
GRosa_palustris_331	0.00000E+00	0.00000E+00	7.31762E-02	3.65392E-02	6.32878E-02	1.15547E-01	7.31762E-02	1.03348E-01	3.65392E-02	5.16742E-02	3.65392E-02	5.16742E-02	1.26576E-01	3.65392E-02	0.00000E+00	7.30784E-02	0.00000E+00	9.02281E-02	6.32878E-02	7.30784E-02	5.16742E-02	5.16742E-02	8.95024E-02	6.32878E-02	6.32878E-02	0.00000E+00	0.00000E+00	0.00000E+00	7.30784E-02	6.37145E-02	0.00000E+00	0.00000E+00	0.00000E+00	3.65392E-02	3.65392E-02	3.65392E-02	9.68030E-02	0.00000E+00	0.00000E+00
GRosa_palustris_386	0.00000E+00	0.00000E+00	7.31762E-02	3.65392E-02	6.32878E-02	1.15547E-01	7.31762E-02	1.03348E-01	3.65392E-02	5.16742E-02	3.65392E-02	5.16742E-02	1.26576E-01	3.65392E-02	0.00000E+00	7.30784E-02	0.00000E+00	9.02281E-02	6.32878E-02	7.30784E-02	5.16742E-02	5.16742E-02	8.95024E-02	6.32878E-02	6.32878E-02	0.00000E+00	0.00000E+00	0.00000E+00	7.30784E-02	6.37145E-02	0.00000E+00	0.00000E+00	0.00000E+00	3.65392E-02	3.65392E-02	3.65392E-02	9.68030E-02	0.00000E+00	0.00000E+00
GRosa_palustris_581	0.00000E+00	0.00000E+00	7.31762E-02	3.65392E-02	6.32878E-02	1.15547E-01	7.31762E-02	1.03348E-01	3.65392E-02	5.16742E-02	3.65392E-02	5.16742E-02	1.26576E-01	3.65392E-02	0.00000E+00	7.30784E-02	0.00000E+00	9.02281E-02	6.32878E-02	7.30784E-02	5.16742E-02	5.16742E-02	8.95024E-02	6.32878E-02	6.32878E-02	0.00000E+00	0.00000E+00	0.00000E+00	7.30784E-02	6.37145E-02	0.00000E+00	0.00000E+00	0.00000E+00	3.65392E-02	3.65392E-02	3.65392E-02	9.68030E-02	0.00000E+00	0.00000E+00
GRosa_pisocarpa_774	7.31762E-02	7.30784E-02	1.03487E-01	8.17041E-02	9.66736E-02	1.26576E-01	1.03487E-01	1.15547E-01	6.32878E-02	8.95024E-02	8.17041E-02	7.30784E-02	1.46157E-01	8.17041E-02	7.30784E-02	8.95024E-02	7.30784E-02	1.04186E-01	9.66736E-02	8.95024E-02	8.95024E-02	8.95024E-02	1.15547E-01	9.66736E-02	9.66736E-02	7.30784E-02	7.30784E-02	7.30784E-02	0.00000E+00	8.22551E-02	7.39727E-02	7.30784E-02	7.33729E-02	6.32878E-02	8.17041E-02	8.17041E-02	1.09764E-01	7.30784E-02	7.30784E-02
GRosa_pisocarpa_847	5.20932E-02	6.37145E-02	7.36709E-02	7.35712E-02	7.35712E-02	1.22004E-01	9.02281E-02	1.10357E-01	7.35712E-02	6.37145E-02	6.37145E-02	8.22551E-02	1.32632E-01	7.35712E-02	6.37145E-02	9.73255E-02	6.37145E-02	1.11264E-01	9.01059E-02	9.01059E-02	8.22551E-02	8.22551E-02	1.10357E-01	9.01059E-02	9.01059E-02	6.37145E-02	6.37145E-02	6.37145E-02	8.22551E-02	0.00000E+00	6.45049E-02	6.37145E-02	6.39748E-02	7.35712E-02	6.37145E-02	7.35712E-02	9.74575E-02	6.37145E-02	6.37145E-02
GRosa_setigera_298	0.00000E+00	0.00000E+00	7.40741E-02	3.69863E-02	6.40622E-02	1.16961E-01	7.40741E-02	1.04613E-01	3.69863E-02	5.23066E-02	3.69863E-02	5.23066E-02	1.28124E-01	3.69863E-02	0.00000E+00	7.39727E-02	0.00000E+00	9.07841E-02	5.23066E-02	7.39727E-02	5.23066E-02	5.23066E-02	9.05977E-02	5.23066E-02	6.40622E-02	0.00000E+00	0.00000E+00	0.00000E+00	7.39727E-02	6.45049E-02	0.00000E+00	0.00000E+00	0.00000E+00	3.69863E-02	3.69863E-02	3.69863E-02	9.79908E-02	0.00000E+00	0.00000E+00
GRosa_woodsii_4	0.00000E+00	0.00000E+00	7.31762E-02	3.65392E-02	6.32878E-02	1.15547E-01	7.31762E-02	1.03348E-01	3.65392E-02	5.16742E-02	3.65392E-02	5.16742E-02	1.26576E-01	3.65392E-02	0.00000E+00	7.30784E-02	0.00000E+00	9.02281E-02	6.32878E-02	7.30784E-02	5.16742E-02	5.16742E-02	8.95024E-02	6.32878E-02	6.32878E-02	0.00000E+00	0.00000E+00	0.00000E+00	7.30784E-02	6.37145E-02	0.00000E+00	0.00000E+00	0.00000E+00	3.65392E-02	3.65392E-02	3.65392E-02	9.68030E-02	0.00000E+00	0.00000E+00
GRosa_woodsii_492	0.00000E+00	0.00000E+00	7.34718E-02	3.66864E-02	6.35428E-02	1.16013E-01	7.34718E-02	1.03765E-01	3.66864E-02	5.18825E-02	3.66864E-02	5.18825E-02	1.27086E-01	3.66864E-02	0.00000E+00	7.33729E-02	0.00000E+00	9.05977E-02	6.35428E-02	7.33729E-02	5.18825E-02	5.18825E-02	8.20334E-02	6.35428E-02	5.18825E-02	0.00000E+00	0.00000E+00	0.00000E+00	7.33729E-02	6.39748E-02	0.00000E+00	0.00000E+00	0.00000E+00	3.66864E-02	3.66864E-02	3.66864E-02	9.71941E-02	0.00000E+00	0.00000E+00
GRosa_woodsii_498	3.65881E-02	3.65392E-02	8.18134E-02	5.16742E-02	7.30784E-02	1.09618E-01	8.18134E-02	9.66736E-02	0.00000E+00	6.32878E-02	5.16742E-02	3.65392E-02	1.31744E-01	5.16742E-02	3.65392E-02	6.32878E-02	3.65392E-02	9.74575E-02	7.30784E-02	6.32878E-02	6.32878E-02	6.32878E-02	9.66736E-02	7.30784E-02	7.30784E-02	3.65392E-02	3.65392E-02	3.65392E-02	6.32878E-02	7.35712E-02	3.69863E-02	3.65392E-02	3.66864E-02	0.00000E+00	5.16742E-02	5.16742E-02	8.96221E-02	3.65392E-02	3.65392E-02
GRosa_woodsii_700	3.65881E-02	3.65392E-02	8.18134E-02	5.16742E-02	7.30784E-02	1.21187E-01	8.18134E-02	1.09618E-01	5.16742E-02	6.32878E-02	0.00000E+00	6.32878E-02	1.31744E-01	5.16742E-02	3.65392E-02	8.17041E-02	3.65392E-02	9.74575E-02	7.30784E-02	8.17041E-02	6.32878E-02	6.32878E-02	9.66736E-02	7.30784E-02	7.30784E-02	3.65392E-02	3.65392E-02	3.65392E-02	8.17041E-02	6.37145E-02	3.69863E-02	3.65392E-02	3.66864E-02	5.16742E-02	0.00000E+00	5.16742E-02	1.03487E-01	3.65392E-02	3.65392E-02
GRosa_woodsii_733	3.65881E-02	3.65392E-02	8.18134E-02	0.00000E+00	5.16742E-02	1.09618E-01	8.18134E-02	9.66736E-02	5.16742E-02	6.32878E-02	5.16742E-02	3.65392E-02	1.31744E-01	5.16742E-02	3.65392E-02	8.17041E-02	3.65392E-02	9.74575E-02	7.30784E-02	8.17041E-02	6.32878E-02	6.32878E-02	9.66736E-02	7.30784E-02	7.30784E-02	3.65392E-02	3.65392E-02	3.65392E-02	8.17041E-02	7.35712E-02	3.69863E-02	3.65392E-02	3.66864E-02	5.16742E-02	5.16742E-02	0.00000E+00	1.03487E-01	3.65392E-02	3.65392E-02
GRosa_woodsii_741	9.68030E-02	9.68030E-02	6.33724E-02	1.03487E-01	1.09764E-01	1.36900E-01	8.18134E-02	1.26745E-01	8.96221E-02	1.03487E-01	1.03487E-01	9.68030E-02	1.55230E-01	1.03487E-01	9.68030E-02	1.09764E-01	9.68030E-02	1.32993E-01	1.15702E-01	1.09764E-01	1.09764E-01	1.09764E-01	1.31920E-01	1.15702E-01	1.15702E-01	9.68030E-02	9.68030E-02	9.68030E-02	1.09764E-01	9.74575E-02	9.79908E-02	9.68030E-02	9.71941E-02	8.96221E-02	1.03487E-01	1.03487E-01	0.00000E+00	9.68030E-02	9.68030E-02
GRosa_woodsii_800	0.00000E+00	0.00000E+00	7.31762E-02	3.65392E-02	6.32878E-02	1.15547E-01	7.31762E-02	1.03348E-01	3.65392E-02	5.16742E-02	3.65392E-02	5.16742E-02	1.26576E-01	3.65392E-02	0.00000E+00	7.30784E-02	0.00000E+00	9.02281E-02	6.32878E-02	7.30784E-02	5.16742E-02	5.16742E-02	8.95024E-02	6.32878E-02	6.32878E-02	0.00000E+00	0.00000E+00	0.00000E+00	7.30784E-02	6.37145E-02	0.00000E+00	0.00000E+00	0.00000E+00	3.65392E-02	3.65392E-02	3.65392E-02	9.68030E-02	0.00000E+00	0.00000E+00
GRosa_woodsii_807	0.00000E+00	0.00000E+00	7.31762E-02	3.65392E-02	6.32878E-02	1.15547E-01	7.31762E-02	1.03348E-01	3.65392E-02	5.16742E-02	3.65392E-02	5.16742E-02	1.26576E-01	3.65392E-02	0.00000E+00	7.30784E-02	0.00000E+00	9.02281E-02	6.32878E-02	7.30784E-02	5.16742E-02	5.16742E-02	8.95024E-02	6.32878E-02	6.32878E-02	0.00000E+00	0.00000E+00	0.00000E+00	7.30784E-02	6.37145E-02	0.00000E+00	0.00000E+00	0.00000E+00	3.65392E-02	3.65392E-02	3.65392E-02	9.68030E-02	0.00000E+00	0.00000E+00
