# Supplementary material for: General functions to transform associate data to host data, and their use in phylogenetic inference from sequences with intra-individual variability
Source: BMC Evol Biol. 2008 Mar 18;8:86. doi: 10.1186/1471-2148-8-86 (PMC2291458; doi:10.1186/1471-2148-8-86)
Supplement: Additional file 3 — Distance matrices and quality statistics obtained with the Rosa dataset of Joly and Bruneau [33]. This contains all intermediary generated associate distance or host character data (depending on the transformation formula used; see Fig. 1) and all final distance matrices obtained together with their Delta values. A readme file that describes the contents of each file in the archive is included. The corresponding NEXUS files containing the original associate sequence data (alleles of North American Rosa species) are available at [75] as study No. S1444. [file 1471-2148-8-86-S3.zip › Goeker_Grimm_Supp_Mat_3/M2598_g0_m2.f.dst]

39
GRosa_blanda_1214	0.00000E+00	5.17434E-02	2.58717E-02	5.33358E-02	5.48821E-02	6.46792E-02	2.58717E-02	6.20381E-02	5.33358E-02	5.92795E-02	5.33358E-02	5.48821E-02	7.65295E-02	9.05509E-02	1.03487E-01	1.03487E-01	1.00201E-01	1.09109E-01	7.20237E-02	5.78508E-02	6.59601E-02	6.59601E-02	7.54283E-02	7.20237E-02	7.20237E-02	7.31762E-02	8.18134E-02	7.31762E-02	6.84500E-02	7.08525E-02	1.07981E-01	5.78508E-02	5.80846E-02	5.33358E-02	5.33358E-02	5.33358E-02	3.42250E-02	5.17434E-02	5.78508E-02
GRosa_blanda_1219	5.17434E-02	0.00000E+00	2.58371E-02	1.29186E-02	2.23756E-02	4.08521E-02	3.65392E-02	3.65392E-02	1.29186E-02	3.16439E-02	1.29186E-02	1.82696E-02	5.77736E-02	7.42115E-02	8.95024E-02	8.95024E-02	8.56920E-02	9.57014E-02	5.00334E-02	2.58371E-02	4.08521E-02	4.08521E-02	5.48088E-02	5.00334E-02	5.00334E-02	5.16742E-02	6.32878E-02	5.16742E-02	4.47512E-02	5.63107E-02	9.42970E-02	3.65392E-02	2.59412E-02	1.29186E-02	1.29186E-02	1.29186E-02	3.41793E-02	0.00000E+00	2.58371E-02
GRosa_blanda_1236	2.58717E-02	2.58371E-02	0.00000E+00	2.88868E-02	3.41793E-02	4.83368E-02	1.82696E-02	4.47512E-02	2.88868E-02	4.08521E-02	2.88868E-02	3.16439E-02	6.32878E-02	7.85805E-02	9.31571E-02	9.31571E-02	8.95024E-02	9.91825E-02	5.63107E-02	3.65392E-02	4.83368E-02	4.83368E-02	6.05934E-02	5.63107E-02	5.63107E-02	5.77736E-02	6.83586E-02	5.77736E-02	5.16742E-02	5.92003E-02	9.78566E-02	4.47512E-02	3.66864E-02	2.88868E-02	2.88868E-02	2.88868E-02	2.23756E-02	2.58371E-02	3.65392E-02
GRosa_blanda_160	5.33358E-02	1.29186E-02	2.88868E-02	0.00000E+00	1.82696E-02	3.87557E-02	3.87557E-02	3.41793E-02	1.82696E-02	2.23756E-02	1.82696E-02	1.29186E-02	5.92003E-02	7.53275E-02	9.04299E-02	9.04299E-02	8.66603E-02	9.65834E-02	5.16742E-02	2.88868E-02	4.28460E-02	4.28460E-02	5.63107E-02	5.16742E-02	5.16742E-02	5.32646E-02	6.45928E-02	5.32646E-02	4.65785E-02	5.77736E-02	9.51994E-02	3.87557E-02	1.29706E-02	1.82696E-02	1.82696E-02	0.00000E+00	3.65392E-02	1.29186E-02	1.29186E-02
GRosa_blanda_326	5.48821E-02	2.23756E-02	3.41793E-02	1.82696E-02	0.00000E+00	3.41793E-02	4.28460E-02	2.88868E-02	2.58371E-02	1.29186E-02	2.58371E-02	2.23756E-02	5.92003E-02	7.75114E-02	9.22570E-02	9.22570E-02	8.85652E-02	9.83238E-02	5.48088E-02	3.41793E-02	4.65785E-02	4.65785E-02	5.92003E-02	5.48088E-02	5.48088E-02	5.63107E-02	6.71268E-02	5.63107E-02	5.00334E-02	5.92003E-02	9.69790E-02	3.41793E-02	2.24658E-02	2.58371E-02	2.58371E-02	1.82696E-02	4.08521E-02	2.23756E-02	2.23756E-02
GRosa_blanda_365	6.46792E-02	4.08521E-02	4.83368E-02	3.87557E-02	3.41793E-02	0.00000E+00	5.48088E-02	3.65392E-02	3.87557E-02	3.65392E-02	4.28460E-02	3.65392E-02	5.77736E-02	7.64272E-02	9.13480E-02	9.22570E-02	8.76179E-02	9.74575E-02	5.32646E-02	4.08521E-02	4.47512E-02	4.47512E-02	5.77736E-02	5.32646E-02	5.32646E-02	5.48088E-02	7.07579E-02	5.48088E-02	5.16742E-02	5.77736E-02	9.60933E-02	4.08521E-02	4.10167E-02	3.87557E-02	4.28460E-02	3.87557E-02	5.00334E-02	4.08521E-02	4.08521E-02
GRosa_blanda_421	2.58717E-02	3.65392E-02	1.82696E-02	3.87557E-02	4.28460E-02	5.48088E-02	0.00000E+00	5.16742E-02	3.87557E-02	4.83368E-02	3.87557E-02	4.08521E-02	6.83586E-02	8.27191E-02	9.66736E-02	9.66736E-02	9.31571E-02	1.02546E-01	6.19552E-02	4.47512E-02	5.48088E-02	5.48088E-02	6.58720E-02	6.19552E-02	6.19552E-02	6.32878E-02	7.30784E-02	6.32878E-02	5.77736E-02	6.19552E-02	1.01291E-01	5.16742E-02	4.49315E-02	3.87557E-02	3.87557E-02	3.87557E-02	2.88868E-02	3.65392E-02	4.47512E-02
GRosa_blanda_462	6.20381E-02	3.65392E-02	4.47512E-02	3.41793E-02	2.88868E-02	3.65392E-02	5.16742E-02	0.00000E+00	3.41793E-02	3.16439E-02	3.87557E-02	3.16439E-02	5.48088E-02	7.42115E-02	8.95024E-02	9.04299E-02	8.56920E-02	9.39124E-02	5.00334E-02	3.65392E-02	4.08521E-02	4.08521E-02	5.48088E-02	5.00334E-02	5.00334E-02	5.16742E-02	6.83586E-02	5.16742E-02	4.83368E-02	5.48088E-02	9.42970E-02	3.65392E-02	3.66864E-02	3.41793E-02	3.87557E-02	3.41793E-02	4.65785E-02	3.65392E-02	3.65392E-02
GRosa_blanda_528	5.33358E-02	1.29186E-02	2.88868E-02	1.82696E-02	2.58371E-02	3.87557E-02	3.87557E-02	3.41793E-02	0.00000E+00	3.41793E-02	1.82696E-02	1.29186E-02	5.32646E-02	7.07579E-02	8.66603E-02	8.76179E-02	8.27191E-02	9.30050E-02	4.47512E-02	2.23756E-02	3.41793E-02	3.41793E-02	5.00334E-02	4.47512E-02	4.47512E-02	4.65785E-02	5.92003E-02	4.65785E-02	4.28460E-02	5.16742E-02	9.15365E-02	2.88868E-02	2.90032E-02	0.00000E+00	1.82696E-02	1.82696E-02	3.16439E-02	1.29186E-02	2.88868E-02
GRosa_blanda_567	5.92795E-02	3.16439E-02	4.08521E-02	2.23756E-02	1.29186E-02	3.65392E-02	4.83368E-02	3.16439E-02	3.41793E-02	0.00000E+00	3.41793E-02	2.58371E-02	6.32878E-02	8.06764E-02	9.49316E-02	9.49316E-02	9.13480E-02	1.00878E-01	5.92003E-02	4.08521E-02	5.16742E-02	5.16742E-02	6.32878E-02	5.92003E-02	5.92003E-02	6.05934E-02	7.07579E-02	6.05934E-02	5.48088E-02	6.32878E-02	9.95888E-02	4.08521E-02	1.83432E-02	3.41793E-02	3.41793E-02	2.23756E-02	4.65785E-02	3.16439E-02	1.82696E-02
GRosa_blanda_652	5.33358E-02	1.29186E-02	2.88868E-02	1.82696E-02	2.58371E-02	4.28460E-02	3.87557E-02	3.87557E-02	1.82696E-02	3.41793E-02	0.00000E+00	2.23756E-02	5.92003E-02	7.53275E-02	9.04299E-02	9.04299E-02	8.66603E-02	9.65834E-02	5.16742E-02	2.88868E-02	4.28460E-02	4.28460E-02	5.63107E-02	5.16742E-02	5.16742E-02	5.32646E-02	6.45928E-02	5.32646E-02	4.65785E-02	5.77736E-02	9.51994E-02	3.87557E-02	2.90032E-02	1.82696E-02	0.00000E+00	1.82696E-02	3.65392E-02	1.29186E-02	2.88868E-02
GRosa_blanda_98016	5.48821E-02	1.82696E-02	3.16439E-02	1.29186E-02	2.23756E-02	3.65392E-02	4.08521E-02	3.16439E-02	1.29186E-02	2.58371E-02	2.23756E-02	0.00000E+00	5.48088E-02	7.19275E-02	8.76179E-02	8.85652E-02	8.37218E-02	9.39124E-02	4.65785E-02	2.58371E-02	3.65392E-02	3.65392E-02	5.16742E-02	4.65785E-02	4.65785E-02	4.83368E-02	6.05934E-02	4.83368E-02	4.47512E-02	5.32646E-02	9.24658E-02	3.16439E-02	1.83432E-02	1.29186E-02	2.23756E-02	1.29186E-02	3.41793E-02	1.82696E-02	1.82696E-02
GRosa_foliolosa_699	7.65295E-02	5.77736E-02	6.32878E-02	5.92003E-02	5.92003E-02	5.77736E-02	6.83586E-02	5.48088E-02	5.32646E-02	6.32878E-02	5.92003E-02	5.48088E-02	0.00000E+00	4.28460E-02	9.31571E-02	9.49316E-02	8.95024E-02	9.57014E-02	5.63107E-02	5.16742E-02	4.83368E-02	4.83368E-02	5.77736E-02	5.63107E-02	5.32646E-02	5.77736E-02	7.75114E-02	5.77736E-02	5.77736E-02	6.05934E-02	9.78566E-02	5.16742E-02	6.35428E-02	5.32646E-02	5.92003E-02	5.92003E-02	6.19552E-02	5.77736E-02	6.32878E-02
GRosa_foliolosa_795	9.05509E-02	7.42115E-02	7.85805E-02	7.53275E-02	7.75114E-02	7.64272E-02	8.27191E-02	7.42115E-02	7.07579E-02	8.06764E-02	7.53275E-02	7.19275E-02	4.28460E-02	0.00000E+00	1.04153E-01	1.05743E-01	1.00897E-01	1.06600E-01	7.30784E-02	6.95686E-02	6.71268E-02	6.71268E-02	7.64272E-02	7.30784E-02	7.30784E-02	7.42115E-02	9.04299E-02	7.42115E-02	7.42115E-02	7.75114E-02	1.08623E-01	7.42115E-02	7.88972E-02	7.07579E-02	7.53275E-02	7.53275E-02	7.75114E-02	7.42115E-02	7.85805E-02
GRosa_gymnocarpa_543	1.03487E-01	8.95024E-02	9.31571E-02	9.04299E-02	9.22570E-02	9.13480E-02	9.66736E-02	8.95024E-02	8.66603E-02	9.49316E-02	9.04299E-02	8.76179E-02	9.31571E-02	1.04153E-01	0.00000E+00	4.08521E-02	2.58371E-02	8.44007E-02	8.85652E-02	8.56920E-02	8.37218E-02	8.37218E-02	9.13480E-02	8.85652E-02	8.85652E-02	8.95024E-02	1.03348E-01	8.95024E-02	8.56920E-02	9.22570E-02	8.67407E-02	8.95024E-02	8.98631E-02	8.66603E-02	9.04299E-02	9.04299E-02	9.22570E-02	8.95024E-02	9.31571E-02
GRosa_gymnocarpa_751	1.03487E-01	8.95024E-02	9.31571E-02	9.04299E-02	9.22570E-02	9.22570E-02	9.66736E-02	9.04299E-02	8.76179E-02	9.49316E-02	9.04299E-02	8.85652E-02	9.49316E-02	1.05743E-01	4.08521E-02	0.00000E+00	3.16439E-02	8.63868E-02	9.04299E-02	8.66603E-02	8.56920E-02	8.56920E-02	9.31571E-02	9.04299E-02	9.04299E-02	9.13480E-02	1.04951E-01	9.13480E-02	8.66603E-02	9.40485E-02	8.86901E-02	9.13480E-02	9.35324E-02	8.76179E-02	9.04299E-02	9.04299E-02	9.31571E-02	8.95024E-02	9.31571E-02
GRosa_gymnocarpa_767	1.00201E-01	8.56920E-02	8.95024E-02	8.66603E-02	8.85652E-02	8.76179E-02	9.31571E-02	8.56920E-02	8.27191E-02	9.13480E-02	8.66603E-02	8.37218E-02	8.95024E-02	1.00897E-01	2.58371E-02	3.16439E-02	0.00000E+00	8.02811E-02	8.47127E-02	8.17041E-02	7.96354E-02	7.96354E-02	8.76179E-02	8.47127E-02	8.47127E-02	8.56920E-02	1.00067E-01	8.56920E-02	8.17041E-02	8.85652E-02	8.27040E-02	8.56920E-02	8.98631E-02	8.27191E-02	8.66603E-02	8.66603E-02	8.85652E-02	8.56920E-02	8.95024E-02
GRosa_multiflora_302	1.09109E-01	9.57014E-02	9.91825E-02	9.65834E-02	9.83238E-02	9.74575E-02	1.02546E-01	9.39124E-02	9.30050E-02	1.00878E-01	9.65834E-02	9.39124E-02	9.57014E-02	1.06600E-01	8.44007E-02	8.63868E-02	8.02811E-02	0.00000E+00	9.39124E-02	9.20887E-02	9.02281E-02	9.02281E-02	9.57014E-02	9.39124E-02	9.48111E-02	9.57014E-02	1.08961E-01	9.57014E-02	9.39124E-02	9.83238E-02	7.64062E-02	9.57014E-02	9.95888E-02	9.30050E-02	9.65834E-02	9.65834E-02	9.83238E-02	9.57014E-02	9.91825E-02
GRosa_nitida_570	7.20237E-02	5.00334E-02	5.63107E-02	5.16742E-02	5.48088E-02	5.32646E-02	6.19552E-02	5.00334E-02	4.47512E-02	5.92003E-02	5.16742E-02	4.65785E-02	5.63107E-02	7.30784E-02	8.85652E-02	9.04299E-02	8.47127E-02	9.39124E-02	0.00000E+00	4.28460E-02	3.41793E-02	3.41793E-02	3.41793E-02	0.00000E+00	2.58371E-02	2.23756E-02	7.19275E-02	2.23756E-02	5.00334E-02	5.48088E-02	9.24658E-02	5.00334E-02	5.65376E-02	4.47512E-02	5.16742E-02	5.16742E-02	5.48088E-02	5.00334E-02	5.63107E-02
GRosa_nitida_604	5.78508E-02	2.58371E-02	3.65392E-02	2.88868E-02	3.41793E-02	4.08521E-02	4.47512E-02	3.65392E-02	2.23756E-02	4.08521E-02	2.88868E-02	2.58371E-02	5.16742E-02	6.95686E-02	8.56920E-02	8.66603E-02	8.17041E-02	9.20887E-02	4.28460E-02	0.00000E+00	2.58371E-02	2.58371E-02	4.83368E-02	4.28460E-02	4.28460E-02	4.47512E-02	6.32878E-02	4.47512E-02	4.08521E-02	5.00334E-02	9.05977E-02	3.65392E-02	3.66864E-02	2.23756E-02	2.88868E-02	2.88868E-02	3.87557E-02	2.58371E-02	3.65392E-02
GRosa_nitida_675	6.59601E-02	4.08521E-02	4.83368E-02	4.28460E-02	4.65785E-02	4.47512E-02	5.48088E-02	4.08521E-02	3.41793E-02	5.16742E-02	4.28460E-02	3.65392E-02	4.83368E-02	6.71268E-02	8.37218E-02	8.56920E-02	7.96354E-02	9.02281E-02	3.41793E-02	2.58371E-02	0.00000E+00	0.00000E+00	4.08521E-02	3.41793E-02	3.41793E-02	3.16439E-02	6.58720E-02	3.16439E-02	4.08521E-02	4.65785E-02	8.86901E-02	4.08521E-02	4.85316E-02	3.41793E-02	4.28460E-02	4.28460E-02	4.65785E-02	4.08521E-02	4.83368E-02
GRosa_nitida_812	6.59601E-02	4.08521E-02	4.83368E-02	4.28460E-02	4.65785E-02	4.47512E-02	5.48088E-02	4.08521E-02	3.41793E-02	5.16742E-02	4.28460E-02	3.65392E-02	4.83368E-02	6.71268E-02	8.37218E-02	8.56920E-02	7.96354E-02	9.02281E-02	3.41793E-02	2.58371E-02	0.00000E+00	0.00000E+00	4.08521E-02	3.41793E-02	3.41793E-02	3.16439E-02	6.58720E-02	3.16439E-02	4.08521E-02	4.65785E-02	8.86901E-02	4.08521E-02	4.85316E-02	3.41793E-02	4.28460E-02	4.28460E-02	4.65785E-02	4.08521E-02	4.83368E-02
GRosa_palustris_168	7.54283E-02	5.48088E-02	6.05934E-02	5.63107E-02	5.92003E-02	5.77736E-02	6.58720E-02	5.48088E-02	5.00334E-02	6.32878E-02	5.63107E-02	5.16742E-02	5.77736E-02	7.64272E-02	9.13480E-02	9.31571E-02	8.76179E-02	9.57014E-02	3.41793E-02	4.83368E-02	4.08521E-02	4.08521E-02	0.00000E+00	3.41793E-02	2.88868E-02	3.16439E-02	7.53275E-02	3.16439E-02	5.48088E-02	5.92003E-02	9.60933E-02	5.48088E-02	5.94388E-02	5.00334E-02	5.63107E-02	5.63107E-02	5.92003E-02	5.48088E-02	6.05934E-02
GRosa_palustris_304	7.20237E-02	5.00334E-02	5.63107E-02	5.16742E-02	5.48088E-02	5.32646E-02	6.19552E-02	5.00334E-02	4.47512E-02	5.92003E-02	5.16742E-02	4.65785E-02	5.63107E-02	7.30784E-02	8.85652E-02	9.04299E-02	8.47127E-02	9.39124E-02	0.00000E+00	4.28460E-02	3.41793E-02	3.41793E-02	3.41793E-02	0.00000E+00	2.58371E-02	2.23756E-02	7.19275E-02	2.23756E-02	5.00334E-02	5.48088E-02	9.24658E-02	5.00334E-02	5.65376E-02	4.47512E-02	5.16742E-02	5.16742E-02	5.48088E-02	5.00334E-02	5.63107E-02
GRosa_palustris_317	7.20237E-02	5.00334E-02	5.63107E-02	5.16742E-02	5.48088E-02	5.32646E-02	6.19552E-02	5.00334E-02	4.47512E-02	5.92003E-02	5.16742E-02	4.65785E-02	5.32646E-02	7.30784E-02	8.85652E-02	9.04299E-02	8.47127E-02	9.48111E-02	2.58371E-02	4.28460E-02	3.41793E-02	3.41793E-02	2.88868E-02	2.58371E-02	0.00000E+00	2.23756E-02	7.19275E-02	2.23756E-02	5.00334E-02	5.48088E-02	9.33859E-02	5.00334E-02	5.50297E-02	4.47512E-02	5.16742E-02	5.16742E-02	5.48088E-02	5.00334E-02	5.63107E-02
GRosa_palustris_331	7.31762E-02	5.16742E-02	5.77736E-02	5.32646E-02	5.63107E-02	5.48088E-02	6.32878E-02	5.16742E-02	4.65785E-02	6.05934E-02	5.32646E-02	4.83368E-02	5.77736E-02	7.42115E-02	8.95024E-02	9.13480E-02	8.56920E-02	9.57014E-02	2.23756E-02	4.47512E-02	3.16439E-02	3.16439E-02	3.16439E-02	2.23756E-02	2.23756E-02	0.00000E+00	7.30784E-02	0.00000E+00	5.16742E-02	5.63107E-02	9.42970E-02	5.16742E-02	5.80064E-02	4.65785E-02	5.32646E-02	5.32646E-02	5.63107E-02	5.16742E-02	5.77736E-02
GRosa_palustris_386	8.18134E-02	6.32878E-02	6.83586E-02	6.45928E-02	6.71268E-02	7.07579E-02	7.30784E-02	6.83586E-02	5.92003E-02	7.07579E-02	6.45928E-02	6.05934E-02	7.75114E-02	9.04299E-02	1.03348E-01	1.04951E-01	1.00067E-01	1.08961E-01	7.19275E-02	6.32878E-02	6.58720E-02	6.58720E-02	7.53275E-02	7.19275E-02	7.19275E-02	7.30784E-02	0.00000E+00	7.30784E-02	7.30784E-02	7.64272E-02	1.07833E-01	6.32878E-02	6.86340E-02	5.92003E-02	6.45928E-02	6.45928E-02	6.71268E-02	6.32878E-02	6.83586E-02
GRosa_palustris_581	7.31762E-02	5.16742E-02	5.77736E-02	5.32646E-02	5.63107E-02	5.48088E-02	6.32878E-02	5.16742E-02	4.65785E-02	6.05934E-02	5.32646E-02	4.83368E-02	5.77736E-02	7.42115E-02	8.95024E-02	9.13480E-02	8.56920E-02	9.57014E-02	2.23756E-02	4.47512E-02	3.16439E-02	3.16439E-02	3.16439E-02	2.23756E-02	2.23756E-02	0.00000E+00	7.30784E-02	0.00000E+00	5.16742E-02	5.63107E-02	9.42970E-02	5.16742E-02	5.80064E-02	4.65785E-02	5.32646E-02	5.32646E-02	5.63107E-02	5.16742E-02	5.77736E-02
GRosa_pisocarpa_774	6.84500E-02	4.47512E-02	5.16742E-02	4.65785E-02	5.00334E-02	5.16742E-02	5.77736E-02	4.83368E-02	4.28460E-02	5.48088E-02	4.65785E-02	4.47512E-02	5.77736E-02	7.42115E-02	8.56920E-02	8.66603E-02	8.17041E-02	9.39124E-02	5.00334E-02	4.08521E-02	4.08521E-02	4.08521E-02	5.48088E-02	5.00334E-02	5.00334E-02	5.16742E-02	7.30784E-02	5.16742E-02	0.00000E+00	3.87557E-02	9.42970E-02	5.16742E-02	5.18825E-02	4.28460E-02	4.65785E-02	4.65785E-02	5.32646E-02	4.47512E-02	5.16742E-02
GRosa_pisocarpa_847	7.08525E-02	5.63107E-02	5.92003E-02	5.77736E-02	5.92003E-02	5.77736E-02	6.19552E-02	5.48088E-02	5.16742E-02	6.32878E-02	5.77736E-02	5.32646E-02	6.05934E-02	7.75114E-02	9.22570E-02	9.40485E-02	8.85652E-02	9.83238E-02	5.48088E-02	5.00334E-02	4.65785E-02	4.65785E-02	5.92003E-02	5.48088E-02	5.48088E-02	5.63107E-02	7.64272E-02	5.63107E-02	3.87557E-02	0.00000E+00	9.69790E-02	5.32646E-02	6.22049E-02	5.16742E-02	5.77736E-02	5.77736E-02	5.77736E-02	5.63107E-02	6.19552E-02
GRosa_setigera_298	1.07981E-01	9.42970E-02	9.78566E-02	9.51994E-02	9.69790E-02	9.60933E-02	1.01291E-01	9.42970E-02	9.15365E-02	9.95888E-02	9.51994E-02	9.24658E-02	9.78566E-02	1.08623E-01	8.67407E-02	8.86901E-02	8.27040E-02	7.64062E-02	9.24658E-02	9.05977E-02	8.86901E-02	8.86901E-02	9.60933E-02	9.24658E-02	9.33859E-02	9.42970E-02	1.07833E-01	9.42970E-02	9.42970E-02	9.69790E-02	0.00000E+00	9.42970E-02	9.82607E-02	9.15365E-02	9.51994E-02	9.51994E-02	9.69790E-02	9.42970E-02	9.78566E-02
GRosa_woodsii_4	5.78508E-02	3.65392E-02	4.47512E-02	3.87557E-02	3.41793E-02	4.08521E-02	5.16742E-02	3.65392E-02	2.88868E-02	4.08521E-02	3.87557E-02	3.16439E-02	5.16742E-02	7.42115E-02	8.95024E-02	9.13480E-02	8.56920E-02	9.57014E-02	5.00334E-02	3.65392E-02	4.08521E-02	4.08521E-02	5.48088E-02	5.00334E-02	5.00334E-02	5.16742E-02	6.32878E-02	5.16742E-02	5.16742E-02	5.32646E-02	9.42970E-02	0.00000E+00	4.49315E-02	2.88868E-02	3.87557E-02	3.87557E-02	4.28460E-02	3.65392E-02	4.47512E-02
GRosa_woodsii_492	5.80846E-02	2.59412E-02	3.66864E-02	1.29706E-02	2.24658E-02	4.10167E-02	4.49315E-02	3.66864E-02	2.90032E-02	1.83432E-02	2.90032E-02	1.83432E-02	6.35428E-02	7.88972E-02	8.98631E-02	9.35324E-02	8.98631E-02	9.95888E-02	5.65376E-02	3.66864E-02	4.85316E-02	4.85316E-02	5.94388E-02	5.65376E-02	5.50297E-02	5.80064E-02	6.86340E-02	5.80064E-02	5.18825E-02	6.22049E-02	9.82607E-02	4.49315E-02	0.00000E+00	2.90032E-02	2.90032E-02	1.29706E-02	4.30187E-02	2.59412E-02	0.00000E+00
GRosa_woodsii_498	5.33358E-02	1.29186E-02	2.88868E-02	1.82696E-02	2.58371E-02	3.87557E-02	3.87557E-02	3.41793E-02	0.00000E+00	3.41793E-02	1.82696E-02	1.29186E-02	5.32646E-02	7.07579E-02	8.66603E-02	8.76179E-02	8.27191E-02	9.30050E-02	4.47512E-02	2.23756E-02	3.41793E-02	3.41793E-02	5.00334E-02	4.47512E-02	4.47512E-02	4.65785E-02	5.92003E-02	4.65785E-02	4.28460E-02	5.16742E-02	9.15365E-02	2.88868E-02	2.90032E-02	0.00000E+00	1.82696E-02	1.82696E-02	3.16439E-02	1.29186E-02	2.88868E-02
GRosa_woodsii_700	5.33358E-02	1.29186E-02	2.88868E-02	1.82696E-02	2.58371E-02	4.28460E-02	3.87557E-02	3.87557E-02	1.82696E-02	3.41793E-02	0.00000E+00	2.23756E-02	5.92003E-02	7.53275E-02	9.04299E-02	9.04299E-02	8.66603E-02	9.65834E-02	5.16742E-02	2.88868E-02	4.28460E-02	4.28460E-02	5.63107E-02	5.16742E-02	5.16742E-02	5.32646E-02	6.45928E-02	5.32646E-02	4.65785E-02	5.77736E-02	9.51994E-02	3.87557E-02	2.90032E-02	1.82696E-02	0.00000E+00	1.82696E-02	3.65392E-02	1.29186E-02	2.88868E-02
GRosa_woodsii_733	5.33358E-02	1.29186E-02	2.88868E-02	0.00000E+00	1.82696E-02	3.87557E-02	3.87557E-02	3.41793E-02	1.82696E-02	2.23756E-02	1.82696E-02	1.29186E-02	5.92003E-02	7.53275E-02	9.04299E-02	9.04299E-02	8.66603E-02	9.65834E-02	5.16742E-02	2.88868E-02	4.28460E-02	4.28460E-02	5.63107E-02	5.16742E-02	5.16742E-02	5.32646E-02	6.45928E-02	5.32646E-02	4.65785E-02	5.77736E-02	9.51994E-02	3.87557E-02	1.29706E-02	1.82696E-02	1.82696E-02	0.00000E+00	3.65392E-02	1.29186E-02	1.29186E-02
GRosa_woodsii_741	3.42250E-02	3.41793E-02	2.23756E-02	3.65392E-02	4.08521E-02	5.00334E-02	2.88868E-02	4.65785E-02	3.16439E-02	4.65785E-02	3.65392E-02	3.41793E-02	6.19552E-02	7.75114E-02	9.22570E-02	9.31571E-02	8.85652E-02	9.83238E-02	5.48088E-02	3.87557E-02	4.65785E-02	4.65785E-02	5.92003E-02	5.48088E-02	5.48088E-02	5.63107E-02	6.71268E-02	5.63107E-02	5.32646E-02	5.77736E-02	9.69790E-02	4.28460E-02	4.30187E-02	3.16439E-02	3.65392E-02	3.65392E-02	0.00000E+00	3.41793E-02	4.28460E-02
GRosa_woodsii_800	5.17434E-02	0.00000E+00	2.58371E-02	1.29186E-02	2.23756E-02	4.08521E-02	3.65392E-02	3.65392E-02	1.29186E-02	3.16439E-02	1.29186E-02	1.82696E-02	5.77736E-02	7.42115E-02	8.95024E-02	8.95024E-02	8.56920E-02	9.57014E-02	5.00334E-02	2.58371E-02	4.08521E-02	4.08521E-02	5.48088E-02	5.00334E-02	5.00334E-02	5.16742E-02	6.32878E-02	5.16742E-02	4.47512E-02	5.63107E-02	9.42970E-02	3.65392E-02	2.59412E-02	1.29186E-02	1.29186E-02	1.29186E-02	3.41793E-02	0.00000E+00	2.58371E-02
GRosa_woodsii_807	5.78508E-02	2.58371E-02	3.65392E-02	1.29186E-02	2.23756E-02	4.08521E-02	4.47512E-02	3.65392E-02	2.88868E-02	1.82696E-02	2.88868E-02	1.82696E-02	6.32878E-02	7.85805E-02	9.31571E-02	9.31571E-02	8.95024E-02	9.91825E-02	5.63107E-02	3.65392E-02	4.83368E-02	4.83368E-02	6.05934E-02	5.63107E-02	5.63107E-02	5.77736E-02	6.83586E-02	5.77736E-02	5.16742E-02	6.19552E-02	9.78566E-02	4.47512E-02	0.00000E+00	2.88868E-02	2.88868E-02	1.29186E-02	4.28460E-02	2.58371E-02	0.00000E+00
