# Supplementary material for: General functions to transform associate data to host data, and their use in phylogenetic inference from sequences with intra-individual variability
Source: BMC Evol Biol. 2008 Mar 18;8:86. doi: 10.1186/1471-2148-8-86 (PMC2291458; doi:10.1186/1471-2148-8-86)
Supplement: Additional file 3 — Distance matrices and quality statistics obtained with the Rosa dataset of Joly and Bruneau [33]. This contains all intermediary generated associate distance or host character data (depending on the transformation formula used; see Fig. 1) and all final distance matrices obtained together with their Delta values. A readme file that describes the contents of each file in the archive is included. The corresponding NEXUS files containing the original associate sequence data (alleles of North American Rosa species) are available at [75] as study No. S1444. [file 1471-2148-8-86-S3.zip › Goeker_Grimm_Supp_Mat_3/M2598_g0_m2.i]

78
Rosa_woodsii_807X	0	0	0.00133511	0.00133511	0.00803213	0.00400534	0.00133511	0	0.00267023	0.00133511	0.00267023	0.00133511	0	0	0.00400534	0.00400534	0.0191519	0.0191519	0.0067659	0.0106809	0.00667557	0.00667557	0.00667557	0.00667557	0.00934579	0.00934579	0.00667557	0.00667557	0.00667557	0.00801068	0.00667557	0.00801068	0.00667557	0.012016	0.00534045	0.00534045	0.00534045	0.00534045	0.00534045	0.00267023	0.00667557	0.00801068	0.0244233	0.0189959	0.0160214	0.0160214	0.0186916	0.0186916	0.0173565
Rosa_woodsii_807Y	0	0	0.00133511	0.00133511	0.00803213	0.00400534	0.00133511	0	0.00267023	0.00133511	0.00267023	0.00133511	0	0	0.00400534	0.00400534	0.0191519	0.0191519	0.0067659	0.0106809	0.00667557	0.00667557	0.00667557	0.00667557	0.00934579	0.00934579	0.00667557	0.00667557	0.00667557	0.00801068	0.00667557	0.00801068	0.00667557	0.012016	0.00534045	0.00534045	0.00534045	0.00534045	0.00534045	0.00267023	0.00667557	0.00801068	0.0244233	0.0189959	0.0160214	0.0160214	0.0186916	0.0186916	0.0173565
Rosa_woodsii_800X	0.00133511	0.00133511	0	0	0.00669344	0.00267023	0	0.00133511	0.00133511	0	0.00133511	0	0.00134589	0.00134589	0.00267023	0.00267023	0.0177839	0.0177839	0.00541272	0.00934579	0.00534045	0.00534045	0.00534045	0.00534045	0.00801068	0.00801068	0.00534045	0.00534045	0.00534045	0.00667557	0.00534045	0.00667557	0.00534045	0.0106809	0.00400534	0.00400534	0.00400534	0.00400534	0.00400534	0.00133511	0.00534045	0.00667557	0.0230665	0.0176391	0.0146862	0.0146862	0.0173565	0.0173565	0.0160214
Rosa_woodsii_800Y	0.00133511	0.00133511	0	0	0.00669344	0.00267023	0	0.00133511	0.00133511	0	0.00133511	0	0.00134589	0.00134589	0.00267023	0.00267023	0.0177839	0.0177839	0.00541272	0.00934579	0.00534045	0.00534045	0.00534045	0.00534045	0.00801068	0.00801068	0.00534045	0.00534045	0.00534045	0.00667557	0.00534045	0.00667557	0.00534045	0.0106809	0.00400534	0.00400534	0.00400534	0.00400534	0.00400534	0.00133511	0.00534045	0.00667557	0.0230665	0.0176391	0.0146862	0.0146862	0.0173565	0.0173565	0.0160214
Rosa_woodsii_741B	0.00803213	0.00803213	0.00669344	0.00669344	0	0.00937082	0.00669344	0.00803213	0.00803213	0.00669344	0.00803213	0.00669344	0.00809717	0.00809717	0.00803213	0.00803213	0.0246914	0.0246914	0.0122117	0.0120482	0.0120482	0.0120482	0.0120482	0.0120482	0.0147256	0.0147256	0.0120482	0.0120482	0.0120482	0.0133869	0.0120482	0.0133869	0.0120482	0.017403	0.0107095	0.0107095	0.0107095	0.0107095	0.0107095	0.00803213	0.0120482	0.0133869	0.029932	0.0244898	0.021419	0.021419	0.0240964	0.0240964	0.0227577
Rosa_woodsii_741A	0.00400534	0.00400534	0.00267023	0.00267023	0.00937082	0	0.00267023	0.00400534	0.00400534	0.00267023	0.00133511	0.00267023	0.00403769	0.00403769	0.00267023	0.00267023	0.0177839	0.0177839	0.00541272	0.00934579	0.00801068	0.00534045	0.00534045	0.00534045	0.00801068	0.00801068	0.00534045	0.00534045	0.00534045	0.00667557	0.00534045	0.00667557	0.00534045	0.0106809	0.00400534	0.00400534	0.00400534	0.00400534	0.00400534	0.00400534	0.00534045	0.00667557	0.0230665	0.0176391	0.0146862	0.0146862	0.0173565	0.0186916	0.0160214
Rosa_woodsii_733B	0.00133511	0.00133511	0	0	0.00669344	0.00267023	0	0.00133511	0.00133511	0	0.00133511	0	0.00134589	0.00134589	0.00267023	0.00267023	0.0177839	0.0177839	0.00541272	0.00934579	0.00534045	0.00534045	0.00534045	0.00534045	0.00801068	0.00801068	0.00534045	0.00534045	0.00534045	0.00667557	0.00534045	0.00667557	0.00534045	0.0106809	0.00400534	0.00400534	0.00400534	0.00400534	0.00400534	0.00133511	0.00534045	0.00667557	0.0230665	0.0176391	0.0146862	0.0146862	0.0173565	0.0173565	0.0160214
Rosa_woodsii_733A	0	0	0.00133511	0.00133511	0.00803213	0.00400534	0.00133511	0	0.00267023	0.00133511	0.00267023	0.00133511	0	0	0.00400534	0.00400534	0.0191519	0.0191519	0.0067659	0.0106809	0.00667557	0.00667557	0.00667557	0.00667557	0.00934579	0.00934579	0.00667557	0.00667557	0.00667557	0.00801068	0.00667557	0.00801068	0.00667557	0.012016	0.00534045	0.00534045	0.00534045	0.00534045	0.00534045	0.00267023	0.00667557	0.00801068	0.0244233	0.0189959	0.0160214	0.0160214	0.0186916	0.0186916	0.0173565
Rosa_woodsii_700B	0.00267023	0.00267023	0.00133511	0.00133511	0.00803213	0.00400534	0.00133511	0.00267023	0	0.00133511	0.00267023	0.00133511	0.00269179	0.00269179	0.00400534	0.00400534	0.0191519	0.0191519	0.00541272	0.0106809	0.00667557	0.00667557	0.00667557	0.00667557	0.00934579	0.00934579	0.00667557	0.00667557	0.00667557	0.00801068	0.00667557	0.00801068	0.00667557	0.012016	0.00534045	0.00534045	0.00534045	0.00534045	0.00534045	0.00267023	0.00667557	0.00801068	0.0244233	0.0189959	0.0160214	0.0160214	0.0186916	0.0186916	0.0173565
Rosa_woodsii_700A	0.00133511	0.00133511	0	0	0.00669344	0.00267023	0	0.00133511	0.00133511	0	0.00133511	0	0.00134589	0.00134589	0.00267023	0.00267023	0.0177839	0.0177839	0.00541272	0.00934579	0.00534045	0.00534045	0.00534045	0.00534045	0.00801068	0.00801068	0.00534045	0.00534045	0.00534045	0.00667557	0.00534045	0.00667557	0.00534045	0.0106809	0.00400534	0.00400534	0.00400534	0.00400534	0.00400534	0.00133511	0.00534045	0.00667557	0.0230665	0.0176391	0.0146862	0.0146862	0.0173565	0.0173565	0.0160214
Rosa_woodsii_498B	0.00267023	0.00267023	0.00133511	0.00133511	0.00803213	0.00133511	0.00133511	0.00267023	0.00267023	0.00133511	0	0.00133511	0.00269179	0.00269179	0.00133511	0.00133511	0.0164159	0.0164159	0.00405954	0.00801068	0.00667557	0.00400534	0.00400534	0.00400534	0.00667557	0.00667557	0.00400534	0.00400534	0.00400534	0.00534045	0.00400534	0.00534045	0.00400534	0.00934579	0.00267023	0.00267023	0.00267023	0.00267023	0.00267023	0.00267023	0.00400534	0.00534045	0.0217096	0.0162822	0.0133511	0.0133511	0.0160214	0.0173565	0.0146862
Rosa_woodsii_498A	0.00133511	0.00133511	0	0	0.00669344	0.00267023	0	0.00133511	0.00133511	0	0.00133511	0	0.00134589	0.00134589	0.00267023	0.00267023	0.0177839	0.0177839	0.00541272	0.00934579	0.00534045	0.00534045	0.00534045	0.00534045	0.00801068	0.00801068	0.00534045	0.00534045	0.00534045	0.00667557	0.00534045	0.00667557	0.00534045	0.0106809	0.00400534	0.00400534	0.00400534	0.00400534	0.00400534	0.00133511	0.00534045	0.00667557	0.0230665	0.0176391	0.0146862	0.0146862	0.0173565	0.0173565	0.0160214
Rosa_woodsii_492X	0	0	0.00134589	0.00134589	0.00809717	0.00403769	0.00134589	0	0.00269179	0.00134589	0.00269179	0.00134589	0	0	0.00403769	0.00403769	0.0193103	0.0193103	0.00682128	0.0107672	0.00672948	0.00672948	0.00672948	0.00672948	0.00942126	0.00942126	0.00672948	0.00672948	0.00672948	0.00672948	0.00672948	0.00807537	0.00672948	0.0107672	0.00538358	0.00538358	0.00538358	0.00538358	0.00538358	0.00269179	0.00672948	0.00807537	0.0246238	0.0191519	0.0161507	0.0161507	0.0188425	0.0188425	0.0161507
Rosa_woodsii_492Y	0	0	0.00134589	0.00134589	0.00809717	0.00403769	0.00134589	0	0.00269179	0.00134589	0.00269179	0.00134589	0	0	0.00403769	0.00403769	0.0193103	0.0193103	0.00682128	0.0107672	0.00672948	0.00672948	0.00672948	0.00672948	0.00942126	0.00942126	0.00672948	0.00672948	0.00672948	0.00672948	0.00672948	0.00807537	0.00672948	0.0107672	0.00538358	0.00538358	0.00538358	0.00538358	0.00538358	0.00269179	0.00672948	0.00807537	0.0246238	0.0191519	0.0161507	0.0161507	0.0188425	0.0188425	0.0161507
Rosa_woodsii_4X	0.00400534	0.00400534	0.00267023	0.00267023	0.00803213	0.00267023	0.00267023	0.00400534	0.00400534	0.00267023	0.00133511	0.00267023	0.00403769	0.00403769	0	0	0.0177839	0.0177839	0.00541272	0.00801068	0.00801068	0.00534045	0.00534045	0.00534045	0.00801068	0.00801068	0.00534045	0.00534045	0.00534045	0.00667557	0.00534045	0.00667557	0.00534045	0.0106809	0.00400534	0.00400534	0.00400534	0.00400534	0.00400534	0.00400534	0.00534045	0.00667557	0.0230665	0.0176391	0.0146862	0.0146862	0.0173565	0.0186916	0.0160214
Rosa_woodsii_4Y	0.00400534	0.00400534	0.00267023	0.00267023	0.00803213	0.00267023	0.00267023	0.00400534	0.00400534	0.00267023	0.00133511	0.00267023	0.00403769	0.00403769	0	0	0.0177839	0.0177839	0.00541272	0.00801068	0.00801068	0.00534045	0.00534045	0.00534045	0.00801068	0.00801068	0.00534045	0.00534045	0.00534045	0.00667557	0.00534045	0.00667557	0.00534045	0.0106809	0.00400534	0.00400534	0.00400534	0.00400534	0.00400534	0.00400534	0.00534045	0.00667557	0.0230665	0.0176391	0.0146862	0.0146862	0.0173565	0.0186916	0.0160214
Rosa_setigera_298X	0.0191519	0.0191519	0.0177839	0.0177839	0.0246914	0.0177839	0.0177839	0.0191519	0.0191519	0.0177839	0.0164159	0.0177839	0.0193103	0.0193103	0.0177839	0.0177839	0	0	0.0180305	0.0218878	0.0205198	0.0177839	0.0177839	0.0177839	0.0232558	0.0232558	0.0177839	0.0177839	0.0177839	0.0191519	0.0177839	0.0177839	0.0177839	0.0232558	0.0164159	0.0164159	0.0164159	0.0164159	0.0164159	0.0191519	0.0177839	0.0177839	0.0164835	0.010989	0.0136799	0.0136799	0.0164159	0.0177839	0.0150479
Rosa_setigera_298Y	0.0191519	0.0191519	0.0177839	0.0177839	0.0246914	0.0177839	0.0177839	0.0191519	0.0191519	0.0177839	0.0164159	0.0177839	0.0193103	0.0193103	0.0177839	0.0177839	0	0	0.0180305	0.0218878	0.0205198	0.0177839	0.0177839	0.0177839	0.0232558	0.0232558	0.0177839	0.0177839	0.0177839	0.0191519	0.0177839	0.0177839	0.0177839	0.0232558	0.0164159	0.0164159	0.0164159	0.0164159	0.0164159	0.0191519	0.0177839	0.0177839	0.0164835	0.010989	0.0136799	0.0136799	0.0164159	0.0177839	0.0150479
Rosa_pisocarpa_847B	0.0067659	0.0067659	0.00541272	0.00541272	0.0122117	0.00541272	0.00541272	0.0067659	0.00541272	0.00541272	0.00405954	0.00541272	0.00682128	0.00682128	0.00541272	0.00541272	0.0180305	0.0180305	0	0.00405954	0.00541272	0.00270636	0.00541272	0.00541272	0.0108254	0.0108254	0.00541272	0.00541272	0.00541272	0.0067659	0.00541272	0.0067659	0.00541272	0.0108254	0.00405954	0.00405954	0.00405954	0.00405954	0.00405954	0.00541272	0.00541272	0.0067659	0.0233838	0.0178817	0.014885	0.014885	0.0175913	0.0189445	0.0162382
Rosa_pisocarpa_847A	0.0106809	0.0106809	0.00934579	0.00934579	0.0120482	0.00934579	0.00934579	0.0106809	0.0106809	0.00934579	0.00801068	0.00934579	0.0107672	0.0107672	0.00801068	0.00801068	0.0218878	0.0218878	0.00405954	0	0.00667557	0.00667557	0.00934579	0.00934579	0.0146862	0.0146862	0.00934579	0.00934579	0.00934579	0.0106809	0.00934579	0.0106809	0.00934579	0.0146862	0.00801068	0.00801068	0.00801068	0.00801068	0.00801068	0.0106809	0.00934579	0.0106809	0.027137	0.0217096	0.0186916	0.0186916	0.0213618	0.0226969	0.0200267
Rosa_pisocarpa_774B	0.00667557	0.00667557	0.00534045	0.00534045	0.0120482	0.00801068	0.00534045	0.00667557	0.00667557	0.00534045	0.00667557	0.00534045	0.00672948	0.00672948	0.00801068	0.00801068	0.0205198	0.0205198	0.00541272	0.00667557	0	0.00534045	0.00801068	0.00801068	0.0133511	0.0133511	0.00801068	0.00801068	0.00801068	0.00934579	0.00801068	0.00934579	0.00801068	0.0133511	0.00667557	0.00667557	0.00667557	0.00667557	0.00667557	0.00667557	0.00801068	0.00934579	0.0257802	0.0203528	0.0173565	0.0173565	0.0200267	0.0200267	0.0186916
Rosa_pisocarpa_774A	0.00667557	0.00667557	0.00534045	0.00534045	0.0120482	0.00534045	0.00534045	0.00667557	0.00667557	0.00534045	0.00400534	0.00534045	0.00672948	0.00672948	0.00534045	0.00534045	0.0177839	0.0177839	0.00270636	0.00667557	0.00534045	0	0.00534045	0.00534045	0.0106809	0.0106809	0.00534045	0.00534045	0.00534045	0.00667557	0.00534045	0.00667557	0.00534045	0.0106809	0.00400534	0.00400534	0.00400534	0.00400534	0.00400534	0.00667557	0.00534045	0.00667557	0.0203528	0.0176391	0.012016	0.012016	0.0146862	0.0160214	0.0133511
Rosa_palustris_581X	0.00667557	0.00667557	0.00534045	0.00534045	0.0120482	0.00534045	0.00534045	0.00667557	0.00667557	0.00534045	0.00400534	0.00534045	0.00672948	0.00672948	0.00534045	0.00534045	0.0177839	0.0177839	0.00541272	0.00934579	0.00801068	0.00534045	0	0	0.0106809	0.0106809	0	0	0	0.00400534	0	0.00400534	0	0.00801068	0.00400534	0.00133511	0.00400534	0.00133511	0.00400534	0.00667557	0	0.00400534	0.0230665	0.0176391	0.0146862	0.0146862	0.0173565	0.0186916	0.0160214
Rosa_palustris_581Y	0.00667557	0.00667557	0.00534045	0.00534045	0.0120482	0.00534045	0.00534045	0.00667557	0.00667557	0.00534045	0.00400534	0.00534045	0.00672948	0.00672948	0.00534045	0.00534045	0.0177839	0.0177839	0.00541272	0.00934579	0.00801068	0.00534045	0	0	0.0106809	0.0106809	0	0	0	0.00400534	0	0.00400534	0	0.00801068	0.00400534	0.00133511	0.00400534	0.00133511	0.00400534	0.00667557	0	0.00400534	0.0230665	0.0176391	0.0146862	0.0146862	0.0173565	0.0186916	0.0160214
Rosa_palustris_386X	0.00934579	0.00934579	0.00801068	0.00801068	0.0147256	0.00801068	0.00801068	0.00934579	0.00934579	0.00801068	0.00667557	0.00801068	0.00942126	0.00942126	0.00801068	0.00801068	0.0232558	0.0232558	0.0108254	0.0146862	0.0133511	0.0106809	0.0106809	0.0106809	0	0	0.0106809	0.0106809	0.0106809	0.012016	0.0106809	0.012016	0.0106809	0.0160214	0.00934579	0.00934579	0.00934579	0.00934579	0.00934579	0.00934579	0.0106809	0.012016	0.0284939	0.0230665	0.0200267	0.0200267	0.0226969	0.024032	0.0213618
Rosa_palustris_386Y	0.00934579	0.00934579	0.00801068	0.00801068	0.0147256	0.00801068	0.00801068	0.00934579	0.00934579	0.00801068	0.00667557	0.00801068	0.00942126	0.00942126	0.00801068	0.00801068	0.0232558	0.0232558	0.0108254	0.0146862	0.0133511	0.0106809	0.0106809	0.0106809	0	0	0.0106809	0.0106809	0.0106809	0.012016	0.0106809	0.012016	0.0106809	0.0160214	0.00934579	0.00934579	0.00934579	0.00934579	0.00934579	0.00934579	0.0106809	0.012016	0.0284939	0.0230665	0.0200267	0.0200267	0.0226969	0.024032	0.0213618
Rosa_palustris_331X	0.00667557	0.00667557	0.00534045	0.00534045	0.0120482	0.00534045	0.00534045	0.00667557	0.00667557	0.00534045	0.00400534	0.00534045	0.00672948	0.00672948	0.00534045	0.00534045	0.0177839	0.0177839	0.00541272	0.00934579	0.00801068	0.00534045	0	0	0.0106809	0.0106809	0	0	0	0.00400534	0	0.00400534	0	0.00801068	0.00400534	0.00133511	0.00400534	0.00133511	0.00400534	0.00667557	0	0.00400534	0.0230665	0.0176391	0.0146862	0.0146862	0.0173565	0.0186916	0.0160214
Rosa_palustris_331Y	0.00667557	0.00667557	0.00534045	0.00534045	0.0120482	0.00534045	0.00534045	0.00667557	0.00667557	0.00534045	0.00400534	0.00534045	0.00672948	0.00672948	0.00534045	0.00534045	0.0177839	0.0177839	0.00541272	0.00934579	0.00801068	0.00534045	0	0	0.0106809	0.0106809	0	0	0	0.00400534	0	0.00400534	0	0.00801068	0.00400534	0.00133511	0.00400534	0.00133511	0.00400534	0.00667557	0	0.00400534	0.0230665	0.0176391	0.0146862	0.0146862	0.0173565	0.0186916	0.0160214
Rosa_palustris_317B	0.00667557	0.00667557	0.00534045	0.00534045	0.0120482	0.00534045	0.00534045	0.00667557	0.00667557	0.00534045	0.00400534	0.00534045	0.00672948	0.00672948	0.00534045	0.00534045	0.0177839	0.0177839	0.00541272	0.00934579	0.00801068	0.00534045	0	0	0.0106809	0.0106809	0	0	0	0.00400534	0	0.00400534	0	0.00801068	0.00400534	0.00133511	0.00400534	0.00133511	0.00400534	0.00667557	0	0.00400534	0.0230665	0.0176391	0.0146862	0.0146862	0.0173565	0.0186916	0.0160214
Rosa_palustris_317A	0.00801068	0.00801068	0.00667557	0.00667557	0.0133869	0.00667557	0.00667557	0.00801068	0.00801068	0.00667557	0.00534045	0.00667557	0.00672948	0.00672948	0.00667557	0.00667557	0.0191519	0.0191519	0.0067659	0.0106809	0.00934579	0.00667557	0.00400534	0.00400534	0.012016	0.012016	0.00400534	0.00400534	0.00400534	0	0.00400534	0.00534045	0.00400534	0.00667557	0.00534045	0.00534045	0.00534045	0.00534045	0.00534045	0.00801068	0.00400534	0.00534045	0.0244233	0.0189959	0.0160214	0.0160214	0.0186916	0.0200267	0.0173565
Rosa_palustris_304B	0.00667557	0.00667557	0.00534045	0.00534045	0.0120482	0.00534045	0.00534045	0.00667557	0.00667557	0.00534045	0.00400534	0.00534045	0.00672948	0.00672948	0.00534045	0.00534045	0.0177839	0.0177839	0.00541272	0.00934579	0.00801068	0.00534045	0	0	0.0106809	0.0106809	0	0	0	0.00400534	0	0.00400534	0	0.00801068	0.00400534	0.00133511	0.00400534	0.00133511	0.00400534	0.00667557	0	0.00400534	0.0230665	0.0176391	0.0146862	0.0146862	0.0173565	0.0186916	0.0160214
Rosa_palustris_304A	0.00801068	0.00801068	0.00667557	0.00667557	0.0133869	0.00667557	0.00667557	0.00801068	0.00801068	0.00667557	0.00534045	0.00667557	0.00807537	0.00807537	0.00667557	0.00667557	0.0177839	0.0177839	0.0067659	0.0106809	0.00934579	0.00667557	0.00400534	0.00400534	0.012016	0.012016	0.00400534	0.00400534	0.00400534	0.00534045	0.00400534	0	0.00400534	0.00934579	0.00534045	0.00534045	0.00534045	0.00534045	0.00534045	0.00801068	0.00400534	0	0.0230665	0.0176391	0.0160214	0.0160214	0.0186916	0.0200267	0.0173565
Rosa_palustris_168B	0.00667557	0.00667557	0.00534045	0.00534045	0.0120482	0.00534045	0.00534045	0.00667557	0.00667557	0.00534045	0.00400534	0.00534045	0.00672948	0.00672948	0.00534045	0.00534045	0.0177839	0.0177839	0.00541272	0.00934579	0.00801068	0.00534045	0	0	0.0106809	0.0106809	0	0	0	0.00400534	0	0.00400534	0	0.00801068	0.00400534	0.00133511	0.00400534	0.00133511	0.00400534	0.00667557	0	0.00400534	0.0230665	0.0176391	0.0146862	0.0146862	0.0173565	0.0186916	0.0160214
Rosa_palustris_168A	0.012016	0.012016	0.0106809	0.0106809	0.017403	0.0106809	0.0106809	0.012016	0.012016	0.0106809	0.00934579	0.0106809	0.0107672	0.0107672	0.0106809	0.0106809	0.0232558	0.0232558	0.0108254	0.0146862	0.0133511	0.0106809	0.00801068	0.00801068	0.0160214	0.0160214	0.00801068	0.00801068	0.00801068	0.00667557	0.00801068	0.00934579	0.00801068	0	0.00934579	0.00934579	0.00934579	0.00934579	0.00934579	0.012016	0.00801068	0.00934579	0.027137	0.0217096	0.0200267	0.0200267	0.0226969	0.024032	0.0213618
Rosa_nitida_812B	0.00534045	0.00534045	0.00400534	0.00400534	0.0107095	0.00400534	0.00400534	0.00534045	0.00534045	0.00400534	0.00267023	0.00400534	0.00538358	0.00538358	0.00400534	0.00400534	0.0164159	0.0164159	0.00405954	0.00801068	0.00667557	0.00400534	0.00400534	0.00400534	0.00934579	0.00934579	0.00400534	0.00400534	0.00400534	0.00534045	0.00400534	0.00534045	0.00400534	0.00934579	0	0.00267023	0	0.00267023	0	0.00534045	0.00400534	0.00534045	0.0217096	0.0162822	0.0133511	0.0133511	0.0160214	0.0173565	0.0146862
Rosa_nitida_812A	0.00534045	0.00534045	0.00400534	0.00400534	0.0107095	0.00400534	0.00400534	0.00534045	0.00534045	0.00400534	0.00267023	0.00400534	0.00538358	0.00538358	0.00400534	0.00400534	0.0164159	0.0164159	0.00405954	0.00801068	0.00667557	0.00400534	0.00133511	0.00133511	0.00934579	0.00934579	0.00133511	0.00133511	0.00133511	0.00534045	0.00133511	0.00534045	0.00133511	0.00934579	0.00267023	0	0.00267023	0	0.00267023	0.00534045	0.00133511	0.00534045	0.0217096	0.0162822	0.0133511	0.0133511	0.0160214	0.0173565	0.0146862
Rosa_nitida_675B	0.00534045	0.00534045	0.00400534	0.00400534	0.0107095	0.00400534	0.00400534	0.00534045	0.00534045	0.00400534	0.00267023	0.00400534	0.00538358	0.00538358	0.00400534	0.00400534	0.0164159	0.0164159	0.00405954	0.00801068	0.00667557	0.00400534	0.00400534	0.00400534	0.00934579	0.00934579	0.00400534	0.00400534	0.00400534	0.00534045	0.00400534	0.00534045	0.00400534	0.00934579	0	0.00267023	0	0.00267023	0	0.00534045	0.00400534	0.00534045	0.0217096	0.0162822	0.0133511	0.0133511	0.0160214	0.0173565	0.0146862
Rosa_nitida_675A	0.00534045	0.00534045	0.00400534	0.00400534	0.0107095	0.00400534	0.00400534	0.00534045	0.00534045	0.00400534	0.00267023	0.00400534	0.00538358	0.00538358	0.00400534	0.00400534	0.0164159	0.0164159	0.00405954	0.00801068	0.00667557	0.00400534	0.00133511	0.00133511	0.00934579	0.00934579	0.00133511	0.00133511	0.00133511	0.00534045	0.00133511	0.00534045	0.00133511	0.00934579	0.00267023	0	0.00267023	0	0.00267023	0.00534045	0.00133511	0.00534045	0.0217096	0.0162822	0.0133511	0.0133511	0.0160214	0.0173565	0.0146862
Rosa_nitida_604B	0.00534045	0.00534045	0.00400534	0.00400534	0.0107095	0.00400534	0.00400534	0.00534045	0.00534045	0.00400534	0.00267023	0.00400534	0.00538358	0.00538358	0.00400534	0.00400534	0.0164159	0.0164159	0.00405954	0.00801068	0.00667557	0.00400534	0.00400534	0.00400534	0.00934579	0.00934579	0.00400534	0.00400534	0.00400534	0.00534045	0.00400534	0.00534045	0.00400534	0.00934579	0	0.00267023	0	0.00267023	0	0.00534045	0.00400534	0.00534045	0.0217096	0.0162822	0.0133511	0.0133511	0.0160214	0.0173565	0.0146862
Rosa_nitida_604A	0.00267023	0.00267023	0.00133511	0.00133511	0.00803213	0.00400534	0.00133511	0.00267023	0.00267023	0.00133511	0.00267023	0.00133511	0.00269179	0.00269179	0.00400534	0.00400534	0.0191519	0.0191519	0.00541272	0.0106809	0.00667557	0.00667557	0.00667557	0.00667557	0.00934579	0.00934579	0.00667557	0.00667557	0.00667557	0.00801068	0.00667557	0.00801068	0.00667557	0.012016	0.00534045	0.00534045	0.00534045	0.00534045	0.00534045	0	0.00667557	0.00801068	0.0244233	0.0189959	0.0160214	0.0160214	0.0186916	0.0186916	0.0173565
Rosa_nitida_570B	0.00667557	0.00667557	0.00534045	0.00534045	0.0120482	0.00534045	0.00534045	0.00667557	0.00667557	0.00534045	0.00400534	0.00534045	0.00672948	0.00672948	0.00534045	0.00534045	0.0177839	0.0177839	0.00541272	0.00934579	0.00801068	0.00534045	0	0	0.0106809	0.0106809	0	0	0	0.00400534	0	0.00400534	0	0.00801068	0.00400534	0.00133511	0.00400534	0.00133511	0.00400534	0.00667557	0	0.00400534	0.0230665	0.0176391	0.0146862	0.0146862	0.0173565	0.0186916	0.0160214
Rosa_nitida_570A	0.00801068	0.00801068	0.00667557	0.00667557	0.0133869	0.00667557	0.00667557	0.00801068	0.00801068	0.00667557	0.00534045	0.00667557	0.00807537	0.00807537	0.00667557	0.00667557	0.0177839	0.0177839	0.0067659	0.0106809	0.00934579	0.00667557	0.00400534	0.00400534	0.012016	0.012016	0.00400534	0.00400534	0.00400534	0.00534045	0.00400534	0	0.00400534	0.00934579	0.00534045	0.00534045	0.00534045	0.00534045	0.00534045	0.00801068	0.00400534	0	0.0230665	0.0176391	0.0160214	0.0160214	0.0186916	0.0200267	0.0173565
Rosa_multiflora_302B	0.0244233	0.0244233	0.0230665	0.0230665	0.029932	0.0230665	0.0230665	0.0244233	0.0244233	0.0230665	0.0217096	0.0230665	0.0246238	0.0246238	0.0230665	0.0230665	0.0164835	0.0164835	0.0233838	0.027137	0.0257802	0.0203528	0.0230665	0.0230665	0.0284939	0.0284939	0.0230665	0.0230665	0.0230665	0.0244233	0.0230665	0.0230665	0.0230665	0.027137	0.0217096	0.0217096	0.0217096	0.0217096	0.0217096	0.0244233	0.0230665	0.0230665	0	0.00814111	0.0162822	0.0162822	0.0189959	0.0203528	0.0176391
Rosa_multiflora_302A	0.0189959	0.0189959	0.0176391	0.0176391	0.0244898	0.0176391	0.0176391	0.0189959	0.0189959	0.0176391	0.0162822	0.0176391	0.0191519	0.0191519	0.0176391	0.0176391	0.010989	0.010989	0.0178817	0.0217096	0.0203528	0.0176391	0.0176391	0.0176391	0.0230665	0.0230665	0.0176391	0.0176391	0.0176391	0.0189959	0.0176391	0.0176391	0.0176391	0.0217096	0.0162822	0.0162822	0.0162822	0.0162822	0.0162822	0.0189959	0.0176391	0.0176391	0.00814111	0	0.0135685	0.0135685	0.0162822	0.0176391	0.0149254
Rosa_gymnocarpa_767X	0.0160214	0.0160214	0.0146862	0.0146862	0.021419	0.0146862	0.0146862	0.0160214	0.0160214	0.0146862	0.0133511	0.0146862	0.0161507	0.0161507	0.0146862	0.0146862	0.0136799	0.0136799	0.014885	0.0186916	0.0173565	0.012016	0.0146862	0.0146862	0.0200267	0.0200267	0.0146862	0.0146862	0.0146862	0.0160214	0.0146862	0.0160214	0.0146862	0.0200267	0.0133511	0.0133511	0.0133511	0.0133511	0.0133511	0.0160214	0.0146862	0.0160214	0.0162822	0.0135685	0	0	0.00267023	0.00400534	0.00133511
Rosa_gymnocarpa_767Y	0.0160214	0.0160214	0.0146862	0.0146862	0.021419	0.0146862	0.0146862	0.0160214	0.0160214	0.0146862	0.0133511	0.0146862	0.0161507	0.0161507	0.0146862	0.0146862	0.0136799	0.0136799	0.014885	0.0186916	0.0173565	0.012016	0.0146862	0.0146862	0.0200267	0.0200267	0.0146862	0.0146862	0.0146862	0.0160214	0.0146862	0.0160214	0.0146862	0.0200267	0.0133511	0.0133511	0.0133511	0.0133511	0.0133511	0.0160214	0.0146862	0.0160214	0.0162822	0.0135685	0	0	0.00267023	0.00400534	0.00133511
Rosa_gymnocarpa_751B	0.0186916	0.0186916	0.0173565	0.0173565	0.0240964	0.0173565	0.0173565	0.0186916	0.0186916	0.0173565	0.0160214	0.0173565	0.0188425	0.0188425	0.0173565	0.0173565	0.0164159	0.0164159	0.0175913	0.0213618	0.0200267	0.0146862	0.0173565	0.0173565	0.0226969	0.0226969	0.0173565	0.0173565	0.0173565	0.0186916	0.0173565	0.0186916	0.0173565	0.0226969	0.0160214	0.0160214	0.0160214	0.0160214	0.0160214	0.0186916	0.0173565	0.0186916	0.0189959	0.0162822	0.00267023	0.00267023	0	0.00534045	0.00400534
Rosa_gymnocarpa_751A	0.0186916	0.0186916	0.0173565	0.0173565	0.0240964	0.0186916	0.0173565	0.0186916	0.0186916	0.0173565	0.0173565	0.0173565	0.0188425	0.0188425	0.0186916	0.0186916	0.0177839	0.0177839	0.0189445	0.0226969	0.0200267	0.0160214	0.0186916	0.0186916	0.024032	0.024032	0.0186916	0.0186916	0.0186916	0.0200267	0.0186916	0.0200267	0.0186916	0.024032	0.0173565	0.0173565	0.0173565	0.0173565	0.0173565	0.0186916	0.0186916	0.0200267	0.0203528	0.0176391	0.00400534	0.00400534	0.00534045	0	0.00534045
Rosa_gymnocarpa_543X	0.0173565	0.0173565	0.0160214	0.0160214	0.0227577	0.0160214	0.0160214	0.0173565	0.0173565	0.0160214	0.0146862	0.0160214	0.0161507	0.0161507	0.0160214	0.0160214	0.0150479	0.0150479	0.0162382	0.0200267	0.0186916	0.0133511	0.0160214	0.0160214	0.0213618	0.0213618	0.0160214	0.0160214	0.0160214	0.0173565	0.0160214	0.0173565	0.0160214	0.0213618	0.0146862	0.0146862	0.0146862	0.0146862	0.0146862	0.0173565	0.0160214	0.0173565	0.0176391	0.0149254	0.00133511	0.00133511	0.00400534	0.00534045	0
Rosa_gymnocarpa_543Y	0.0173565	0.0173565	0.0160214	0.0160214	0.0227577	0.0160214	0.0160214	0.0173565	0.0173565	0.0160214	0.0146862	0.0160214	0.0161507	0.0161507	0.0160214	0.0160214	0.0150479	0.0150479	0.0162382	0.0200267	0.0186916	0.0133511	0.0160214	0.0160214	0.0213618	0.0213618	0.0160214	0.0160214	0.0160214	0.0173565	0.0160214	0.0173565	0.0160214	0.0213618	0.0146862	0.0146862	0.0146862	0.0146862	0.0146862	0.0173565	0.0160214	0.0173565	0.0176391	0.0149254	0.00133511	0.00133511	0.00400534	0.00534045	0
Rosa_foliolosa_795B	0.0133511	0.0133511	0.012016	0.012016	0.0187416	0.012016	0.012016	0.0133511	0.0133511	0.012016	0.0106809	0.012016	0.013459	0.013459	0.012016	0.012016	0.0246238	0.0246238	0.0121786	0.0160214	0.0146862	0.012016	0.012016	0.012016	0.0173565	0.0173565	0.012016	0.012016	0.012016	0.0133511	0.012016	0.0133511	0.012016	0.0173565	0.0106809	0.0106809	0.0106809	0.0106809	0.0106809	0.0133511	0.012016	0.0133511	0.027137	0.0244233	0.0213618	0.0213618	0.024032	0.0253672	0.0226969
Rosa_foliolosa_795A	0.012016	0.012016	0.0106809	0.0106809	0.017403	0.0106809	0.0106809	0.012016	0.012016	0.0106809	0.00934579	0.0106809	0.0121131	0.0121131	0.0106809	0.0106809	0.0232558	0.0232558	0.0108254	0.0146862	0.0133511	0.0106809	0.0106809	0.0106809	0.0160214	0.0160214	0.0106809	0.0106809	0.0106809	0.012016	0.0106809	0.012016	0.0106809	0.0160214	0.00934579	0.00934579	0.00934579	0.00934579	0.00934579	0.012016	0.0106809	0.012016	0.0257802	0.0230665	0.0200267	0.0200267	0.0226969	0.024032	0.0213618
Rosa_foliolosa_699B	0.0106809	0.0106809	0.00934579	0.00934579	0.0147256	0.00934579	0.00934579	0.0106809	0.0106809	0.00934579	0.00801068	0.00934579	0.0107672	0.0107672	0.00667557	0.00667557	0.0218878	0.0218878	0.00947226	0.012016	0.012016	0.00934579	0.00934579	0.00934579	0.0146862	0.0146862	0.00934579	0.00934579	0.00934579	0.00801068	0.00934579	0.0106809	0.00934579	0.012016	0.00801068	0.00801068	0.00801068	0.00801068	0.00801068	0.0106809	0.00934579	0.0106809	0.0257802	0.0203528	0.0186916	0.0186916	0.0213618	0.0226969	0.0200267
Rosa_foliolosa_699A	0.0133511	0.0133511	0.012016	0.012016	0.0187416	0.012016	0.012016	0.0133511	0.0133511	0.012016	0.0106809	0.012016	0.013459	0.013459	0.012016	0.012016	0.0246238	0.0246238	0.0121786	0.0160214	0.0146862	0.012016	0.012016	0.012016	0.0173565	0.0173565	0.012016	0.012016	0.012016	0.0133511	0.012016	0.0133511	0.012016	0.0173565	0.0106809	0.0106809	0.0106809	0.0106809	0.0106809	0.0133511	0.012016	0.0133511	0.027137	0.0244233	0.0213618	0.0213618	0.024032	0.0253672	0.0226969
Rosa_blanda_98016B	0	0	0.00133511	0.00133511	0.00803213	0.00400534	0.00133511	0	0.00267023	0.00133511	0.00267023	0.00133511	0	0	0.00400534	0.00400534	0.0191519	0.0191519	0.0067659	0.0106809	0.00667557	0.00667557	0.00667557	0.00667557	0.00934579	0.00934579	0.00667557	0.00667557	0.00667557	0.00801068	0.00667557	0.00801068	0.00667557	0.012016	0.00534045	0.00534045	0.00534045	0.00534045	0.00534045	0.00267023	0.00667557	0.00801068	0.0244233	0.0189959	0.0160214	0.0160214	0.0186916	0.0186916	0.0173565
Rosa_blanda_98016A	0.00267023	0.00267023	0.00133511	0.00133511	0.00803213	0.00133511	0.00133511	0.00267023	0.00267023	0.00133511	0	0.00133511	0.00269179	0.00269179	0.00133511	0.00133511	0.0164159	0.0164159	0.00405954	0.00801068	0.00667557	0.00400534	0.00400534	0.00400534	0.00667557	0.00667557	0.00400534	0.00400534	0.00400534	0.00534045	0.00400534	0.00534045	0.00400534	0.00934579	0.00267023	0.00267023	0.00267023	0.00267023	0.00267023	0.00267023	0.00400534	0.00534045	0.0217096	0.0162822	0.0133511	0.0133511	0.0160214	0.0173565	0.0146862
Rosa_blanda_1236B	0.00133511	0.00133511	0	0	0.00669344	0.00267023	0	0.00133511	0.00133511	0	0.00133511	0	0.00134589	0.00134589	0.00267023	0.00267023	0.0177839	0.0177839	0.00541272	0.00934579	0.00534045	0.00534045	0.00534045	0.00534045	0.00801068	0.00801068	0.00534045	0.00534045	0.00534045	0.00667557	0.00534045	0.00667557	0.00534045	0.0106809	0.00400534	0.00400534	0.00400534	0.00400534	0.00400534	0.00133511	0.00534045	0.00667557	0.0230665	0.0176391	0.0146862	0.0146862	0.0173565	0.0173565	0.0160214
Rosa_blanda_1236A	0.00669344	0.00669344	0.00535475	0.00535475	0.00133869	0.00803213	0.00535475	0.00669344	0.00669344	0.00535475	0.00669344	0.00535475	0.00674764	0.00674764	0.00669344	0.00669344	0.0233196	0.0233196	0.0108548	0.0107095	0.0107095	0.0107095	0.0107095	0.0107095	0.0133869	0.0133869	0.0107095	0.0107095	0.0107095	0.0120482	0.0107095	0.0120482	0.0107095	0.0160643	0.00937082	0.00937082	0.00937082	0.00937082	0.00937082	0.00669344	0.0107095	0.0120482	0.0285714	0.0231293	0.0200803	0.0200803	0.0227577	0.0227577	0.021419
Rosa_blanda_1219X	0.00133511	0.00133511	0	0	0.00669344	0.00267023	0	0.00133511	0.00133511	0	0.00133511	0	0.00134589	0.00134589	0.00267023	0.00267023	0.0177839	0.0177839	0.00541272	0.00934579	0.00534045	0.00534045	0.00534045	0.00534045	0.00801068	0.00801068	0.00534045	0.00534045	0.00534045	0.00667557	0.00534045	0.00667557	0.00534045	0.0106809	0.00400534	0.00400534	0.00400534	0.00400534	0.00400534	0.00133511	0.00534045	0.00667557	0.0230665	0.0176391	0.0146862	0.0146862	0.0173565	0.0173565	0.0160214
Rosa_blanda_1219Y	0.00133511	0.00133511	0	0	0.00669344	0.00267023	0	0.00133511	0.00133511	0	0.00133511	0	0.00134589	0.00134589	0.00267023	0.00267023	0.0177839	0.0177839	0.00541272	0.00934579	0.00534045	0.00534045	0.00534045	0.00534045	0.00801068	0.00801068	0.00534045	0.00534045	0.00534045	0.00667557	0.00534045	0.00667557	0.00534045	0.0106809	0.00400534	0.00400534	0.00400534	0.00400534	0.00400534	0.00133511	0.00534045	0.00667557	0.0230665	0.0176391	0.0146862	0.0146862	0.0173565	0.0173565	0.0160214
Rosa_blanda_1214X	0.00669344	0.00669344	0.00535475	0.00535475	0.00133869	0.00803213	0.00535475	0.00669344	0.00669344	0.00535475	0.00669344	0.00535475	0.00674764	0.00674764	0.00669344	0.00669344	0.0233196	0.0233196	0.0108548	0.0107095	0.0107095	0.0107095	0.0107095	0.0107095	0.0133869	0.0133869	0.0107095	0.0107095	0.0107095	0.0120482	0.0107095	0.0120482	0.0107095	0.0160643	0.00937082	0.00937082	0.00937082	0.00937082	0.00937082	0.00669344	0.0107095	0.0120482	0.0285714	0.0231293	0.0200803	0.0200803	0.0227577	0.0227577	0.021419
Rosa_blanda_1214Y	0.00669344	0.00669344	0.00535475	0.00535475	0.00133869	0.00803213	0.00535475	0.00669344	0.00669344	0.00535475	0.00669344	0.00535475	0.00674764	0.00674764	0.00669344	0.00669344	0.0233196	0.0233196	0.0108548	0.0107095	0.0107095	0.0107095	0.0107095	0.0107095	0.0133869	0.0133869	0.0107095	0.0107095	0.0107095	0.0120482	0.0107095	0.0120482	0.0107095	0.0160643	0.00937082	0.00937082	0.00937082	0.00937082	0.00937082	0.00669344	0.0107095	0.0120482	0.0285714	0.0231293	0.0200803	0.0200803	0.0227577	0.0227577	0.021419
Rosa_blanda_652B	0.00267023	0.00267023	0.00133511	0.00133511	0.00803213	0.00400534	0.00133511	0.00267023	0	0.00133511	0.00267023	0.00133511	0.00269179	0.00269179	0.00400534	0.00400534	0.0191519	0.0191519	0.00541272	0.0106809	0.00667557	0.00667557	0.00667557	0.00667557	0.00934579	0.00934579	0.00667557	0.00667557	0.00667557	0.00801068	0.00667557	0.00801068	0.00667557	0.012016	0.00534045	0.00534045	0.00534045	0.00534045	0.00534045	0.00267023	0.00667557	0.00801068	0.0244233	0.0189959	0.0160214	0.0160214	0.0186916	0.0186916	0.0173565
Rosa_blanda_652A	0.00133511	0.00133511	0	0	0.00669344	0.00267023	0	0.00133511	0.00133511	0	0.00133511	0	0.00134589	0.00134589	0.00267023	0.00267023	0.0177839	0.0177839	0.00541272	0.00934579	0.00534045	0.00534045	0.00534045	0.00534045	0.00801068	0.00801068	0.00534045	0.00534045	0.00534045	0.00667557	0.00534045	0.00667557	0.00534045	0.0106809	0.00400534	0.00400534	0.00400534	0.00400534	0.00400534	0.00133511	0.00534045	0.00667557	0.0230665	0.0176391	0.0146862	0.0146862	0.0173565	0.0173565	0.0160214
Rosa_blanda_567B	0.00267023	0.00267023	0.00400534	0.00400534	0.00937082	0.00667557	0.00400534	0.00267023	0.00534045	0.00400534	0.00534045	0.00400534	0.00269179	0.00269179	0.00400534	0.00400534	0.0218878	0.0218878	0.00947226	0.012016	0.00934579	0.00934579	0.00934579	0.00934579	0.012016	0.012016	0.00934579	0.00934579	0.00934579	0.0106809	0.00934579	0.0106809	0.00934579	0.0146862	0.00801068	0.00801068	0.00801068	0.00801068	0.00801068	0.00534045	0.00934579	0.0106809	0.027137	0.0217096	0.0186916	0.0186916	0.0213618	0.0213618	0.0200267
Rosa_blanda_567A	0	0	0.00133511	0.00133511	0.00803213	0.00400534	0.00133511	0	0.00267023	0.00133511	0.00267023	0.00133511	0	0	0.00400534	0.00400534	0.0191519	0.0191519	0.0067659	0.0106809	0.00667557	0.00667557	0.00667557	0.00667557	0.00934579	0.00934579	0.00667557	0.00667557	0.00667557	0.00801068	0.00667557	0.00801068	0.00667557	0.012016	0.00534045	0.00534045	0.00534045	0.00534045	0.00534045	0.00267023	0.00667557	0.00801068	0.0244233	0.0189959	0.0160214	0.0160214	0.0186916	0.0186916	0.0173565
Rosa_blanda_528B	0.00267023	0.00267023	0.00133511	0.00133511	0.00803213	0.00133511	0.00133511	0.00267023	0.00267023	0.00133511	0	0.00133511	0.00269179	0.00269179	0.00133511	0.00133511	0.0164159	0.0164159	0.00405954	0.00801068	0.00667557	0.00400534	0.00400534	0.00400534	0.00667557	0.00667557	0.00400534	0.00400534	0.00400534	0.00534045	0.00400534	0.00534045	0.00400534	0.00934579	0.00267023	0.00267023	0.00267023	0.00267023	0.00267023	0.00267023	0.00400534	0.00534045	0.0217096	0.0162822	0.0133511	0.0133511	0.0160214	0.0173565	0.0146862
Rosa_blanda_528A	0.00133511	0.00133511	0	0	0.00669344	0.00267023	0	0.00133511	0.00133511	0	0.00133511	0	0.00134589	0.00134589	0.00267023	0.00267023	0.0177839	0.0177839	0.00541272	0.00934579	0.00534045	0.00534045	0.00534045	0.00534045	0.00801068	0.00801068	0.00534045	0.00534045	0.00534045	0.00667557	0.00534045	0.00667557	0.00534045	0.0106809	0.00400534	0.00400534	0.00400534	0.00400534	0.00400534	0.00133511	0.00534045	0.00667557	0.0230665	0.0176391	0.0146862	0.0146862	0.0173565	0.0173565	0.0160214
Rosa_blanda_462B	0.00267023	0.00267023	0.00400534	0.00400534	0.00937082	0.00667557	0.00400534	0.00267023	0.00534045	0.00400534	0.00534045	0.00400534	0.00269179	0.00269179	0.00400534	0.00400534	0.0218878	0.0218878	0.00947226	0.012016	0.00934579	0.00934579	0.00934579	0.00934579	0.012016	0.012016	0.00934579	0.00934579	0.00934579	0.0106809	0.00934579	0.0106809	0.00934579	0.0146862	0.00801068	0.00801068	0.00801068	0.00801068	0.00801068	0.00534045	0.00934579	0.0106809	0.027137	0.0217096	0.0186916	0.0186916	0.0213618	0.0213618	0.0200267
Rosa_blanda_462A	0.00801068	0.00801068	0.00667557	0.00667557	0.0133869	0.00667557	0.00667557	0.00801068	0.00801068	0.00667557	0.00534045	0.00667557	0.00807537	0.00807537	0.00667557	0.00667557	0.0191519	0.0191519	0.0067659	0.0106809	0.00934579	0.00667557	0.00667557	0.00667557	0.012016	0.012016	0.00667557	0.00667557	0.00667557	0.00801068	0.00667557	0.00801068	0.00667557	0.012016	0.00534045	0.00534045	0.00534045	0.00534045	0.00534045	0.00801068	0.00667557	0.00801068	0.0217096	0.0189959	0.0160214	0.0160214	0.0186916	0.0200267	0.0173565
Rosa_blanda_421B	0.00267023	0.00267023	0.00133511	0.00133511	0.00535475	0.00400534	0.00133511	0.00267023	0.00267023	0.00133511	0.00267023	0.00133511	0.00269179	0.00269179	0.00400534	0.00400534	0.0191519	0.0191519	0.0067659	0.00801068	0.00667557	0.00667557	0.00667557	0.00667557	0.00934579	0.00934579	0.00667557	0.00667557	0.00667557	0.00801068	0.00667557	0.00801068	0.00667557	0.012016	0.00534045	0.00534045	0.00534045	0.00534045	0.00534045	0.00267023	0.00667557	0.00801068	0.0244233	0.0189959	0.0160214	0.0160214	0.0186916	0.0186916	0.0173565
Rosa_blanda_421A	0.00803213	0.00803213	0.00669344	0.00669344	0.00267738	0.00937082	0.00669344	0.00803213	0.00803213	0.00669344	0.00803213	0.00669344	0.00809717	0.00809717	0.00803213	0.00803213	0.0246914	0.0246914	0.0122117	0.0120482	0.0120482	0.0120482	0.0120482	0.0120482	0.0147256	0.0147256	0.0120482	0.0120482	0.0120482	0.0133869	0.0120482	0.0133869	0.0120482	0.017403	0.0107095	0.0107095	0.0107095	0.0107095	0.0107095	0.00803213	0.0120482	0.0133869	0.029932	0.0244898	0.021419	0.021419	0.0240964	0.0240964	0.0227577
Rosa_blanda_365B	0.00267023	0.00267023	0.00400534	0.00400534	0.00937082	0.00667557	0.00400534	0.00267023	0.00534045	0.00400534	0.00534045	0.00400534	0.00269179	0.00269179	0.00400534	0.00400534	0.0218878	0.0218878	0.00947226	0.012016	0.00934579	0.00934579	0.00934579	0.00934579	0.012016	0.012016	0.00934579	0.00934579	0.00934579	0.0106809	0.00934579	0.0106809	0.00934579	0.0146862	0.00801068	0.00801068	0.00801068	0.00801068	0.00801068	0.00534045	0.00934579	0.0106809	0.027137	0.0217096	0.0186916	0.0186916	0.0213618	0.0213618	0.0200267
Rosa_blanda_365A	0.0106809	0.0106809	0.00934579	0.00934579	0.0160643	0.00934579	0.00934579	0.0106809	0.0106809	0.00934579	0.00801068	0.00934579	0.0107672	0.0107672	0.00934579	0.00934579	0.0218878	0.0218878	0.00947226	0.0133511	0.012016	0.00934579	0.00934579	0.00934579	0.0146862	0.0146862	0.00934579	0.00934579	0.00934579	0.0106809	0.00934579	0.0106809	0.00934579	0.0146862	0.00801068	0.00801068	0.00801068	0.00801068	0.00801068	0.0106809	0.00934579	0.0106809	0.027137	0.0217096	0.0186916	0.0186916	0.0213618	0.0226969	0.0200267
Rosa_blanda_326B	0.00267023	0.00267023	0.00400534	0.00400534	0.00937082	0.00667557	0.00400534	0.00267023	0.00534045	0.00400534	0.00534045	0.00400534	0.00269179	0.00269179	0.00400534	0.00400534	0.0218878	0.0218878	0.00947226	0.012016	0.00934579	0.00934579	0.00934579	0.00934579	0.012016	0.012016	0.00934579	0.00934579	0.00934579	0.0106809	0.00934579	0.0106809	0.00934579	0.0146862	0.00801068	0.00801068	0.00801068	0.00801068	0.00801068	0.00534045	0.00934579	0.0106809	0.027137	0.0217096	0.0186916	0.0186916	0.0213618	0.0213618	0.0200267
Rosa_blanda_326A	0.00133511	0.00133511	0	0	0.00669344	0.00267023	0	0.00133511	0.00133511	0	0.00133511	0	0.00134589	0.00134589	0.00267023	0.00267023	0.0177839	0.0177839	0.00541272	0.00934579	0.00534045	0.00534045	0.00534045	0.00534045	0.00801068	0.00801068	0.00534045	0.00534045	0.00534045	0.00667557	0.00534045	0.00667557	0.00534045	0.0106809	0.00400534	0.00400534	0.00400534	0.00400534	0.00400534	0.00133511	0.00534045	0.00667557	0.0230665	0.0176391	0.0146862	0.0146862	0.0173565	0.0173565	0.0160214
Rosa_blanda_160B	0	0	0.00133511	0.00133511	0.00803213	0.00400534	0.00133511	0	0.00267023	0.00133511	0.00267023	0.00133511	0	0	0.00400534	0.00400534	0.0191519	0.0191519	0.0067659	0.0106809	0.00667557	0.00667557	0.00667557	0.00667557	0.00934579	0.00934579	0.00667557	0.00667557	0.00667557	0.00801068	0.00667557	0.00801068	0.00667557	0.012016	0.00534045	0.00534045	0.00534045	0.00534045	0.00534045	0.00267023	0.00667557	0.00801068	0.0244233	0.0189959	0.0160214	0.0160214	0.0186916	0.0186916	0.0173565
Rosa_blanda_160A	0.00133511	0.00133511	0	0	0.00669344	0.00267023	0	0.00133511	0.00133511	0	0.00133511	0	0.00134589	0.00134589	0.00267023	0.00267023	0.0177839	0.0177839	0.00541272	0.00934579	0.00534045	0.00534045	0.00534045	0.00534045	0.00801068	0.00801068	0.00534045	0.00534045	0.00534045	0.00667557	0.00534045	0.00667557	0.00534045	0.0106809	0.00400534	0.00400534	0.00400534	0.00400534	0.00400534	0.00133511	0.00534045	0.00667557	0.0230665	0.0176391	0.0146862	0.0146862	0.0173565	0.0173565	0.0160214
[truncated: 29 more columns]
