# Supplementary material for: General functions to transform associate data to host data, and their use in phylogenetic inference from sequences with intra-individual variability
Source: BMC Evol Biol. 2008 Mar 18;8:86. doi: 10.1186/1471-2148-8-86 (PMC2291458; doi:10.1186/1471-2148-8-86)
Supplement: Additional file 3 — Distance matrices and quality statistics obtained with the Rosa dataset of Joly and Bruneau [33]. This contains all intermediary generated associate distance or host character data (depending on the transformation formula used; see Fig. 1) and all final distance matrices obtained together with their Delta values. A readme file that describes the contents of each file in the archive is included. The corresponding NEXUS files containing the original associate sequence data (alleles of North American Rosa species) are available at [75] as study No. S1444. [file 1471-2148-8-86-S3.zip › Goeker_Grimm_Supp_Mat_3/M2598_g0_m2.i.dst]

39
GRosa_blanda_1214	0.00000E+00	5.35475E-03	0.00000E+00	5.35475E-03	5.35475E-03	8.03213E-03	1.33869E-03	8.03213E-03	5.35475E-03	6.69344E-03	5.35475E-03	6.69344E-03	1.33869E-02	1.60643E-02	2.14190E-02	2.27577E-02	2.00803E-02	2.31293E-02	1.07095E-02	6.69344E-03	9.37082E-03	9.37082E-03	1.07095E-02	1.07095E-02	1.07095E-02	1.07095E-02	1.33869E-02	1.07095E-02	1.07095E-02	1.07095E-02	2.33196E-02	6.69344E-03	6.74764E-03	5.35475E-03	5.35475E-03	5.35475E-03	1.33869E-03	5.35475E-03	6.69344E-03
GRosa_blanda_1219	5.35475E-03	0.00000E+00	0.00000E+00	0.00000E+00	0.00000E+00	4.00534E-03	1.33511E-03	4.00534E-03	0.00000E+00	1.33511E-03	0.00000E+00	1.33511E-03	9.34579E-03	1.06809E-02	1.60214E-02	1.73565E-02	1.46862E-02	1.76391E-02	5.34045E-03	1.33511E-03	4.00534E-03	4.00534E-03	5.34045E-03	5.34045E-03	5.34045E-03	5.34045E-03	8.01068E-03	5.34045E-03	5.34045E-03	5.41272E-03	1.77839E-02	2.67023E-03	1.34589E-03	0.00000E+00	0.00000E+00	0.00000E+00	2.67023E-03	0.00000E+00	1.33511E-03
GRosa_blanda_1236	0.00000E+00	0.00000E+00	0.00000E+00	0.00000E+00	0.00000E+00	4.00534E-03	1.33511E-03	4.00534E-03	0.00000E+00	1.33511E-03	0.00000E+00	1.33511E-03	9.34579E-03	1.06809E-02	1.60214E-02	1.73565E-02	1.46862E-02	1.76391E-02	5.34045E-03	1.33511E-03	4.00534E-03	4.00534E-03	5.34045E-03	5.34045E-03	5.34045E-03	5.34045E-03	8.01068E-03	5.34045E-03	5.34045E-03	5.41272E-03	1.77839E-02	2.67023E-03	1.34589E-03	0.00000E+00	0.00000E+00	0.00000E+00	1.33869E-03	0.00000E+00	1.33511E-03
GRosa_blanda_160	5.35475E-03	0.00000E+00	0.00000E+00	0.00000E+00	0.00000E+00	2.67023E-03	1.33511E-03	2.67023E-03	0.00000E+00	0.00000E+00	0.00000E+00	0.00000E+00	9.34579E-03	1.06809E-02	1.60214E-02	1.73565E-02	1.46862E-02	1.76391E-02	5.34045E-03	1.33511E-03	4.00534E-03	4.00534E-03	5.34045E-03	5.34045E-03	5.34045E-03	5.34045E-03	8.01068E-03	5.34045E-03	5.34045E-03	5.41272E-03	1.77839E-02	2.67023E-03	0.00000E+00	0.00000E+00	0.00000E+00	0.00000E+00	2.67023E-03	0.00000E+00	0.00000E+00
GRosa_blanda_326	5.35475E-03	0.00000E+00	0.00000E+00	0.00000E+00	0.00000E+00	0.00000E+00	1.33511E-03	0.00000E+00	0.00000E+00	0.00000E+00	0.00000E+00	1.33511E-03	9.34579E-03	1.06809E-02	1.60214E-02	1.73565E-02	1.46862E-02	1.76391E-02	5.34045E-03	1.33511E-03	4.00534E-03	4.00534E-03	5.34045E-03	5.34045E-03	5.34045E-03	5.34045E-03	8.01068E-03	5.34045E-03	5.34045E-03	5.41272E-03	1.77839E-02	2.67023E-03	1.34589E-03	0.00000E+00	0.00000E+00	0.00000E+00	2.67023E-03	0.00000E+00	1.33511E-03
GRosa_blanda_365	8.03213E-03	4.00534E-03	4.00534E-03	2.67023E-03	0.00000E+00	0.00000E+00	5.34045E-03	0.00000E+00	4.00534E-03	0.00000E+00	4.00534E-03	2.67023E-03	1.06809E-02	1.46862E-02	2.00267E-02	2.13618E-02	1.86916E-02	2.17096E-02	9.34579E-03	5.34045E-03	8.01068E-03	8.01068E-03	9.34579E-03	9.34579E-03	9.34579E-03	9.34579E-03	1.20160E-02	9.34579E-03	9.34579E-03	9.47226E-03	2.18878E-02	4.00534E-03	2.69179E-03	4.00534E-03	4.00534E-03	2.67023E-03	6.67557E-03	4.00534E-03	2.67023E-03
GRosa_blanda_421	1.33869E-03	1.33511E-03	1.33511E-03	1.33511E-03	1.33511E-03	5.34045E-03	0.00000E+00	5.34045E-03	1.33511E-03	2.67023E-03	1.33511E-03	2.67023E-03	1.06809E-02	1.20160E-02	1.73565E-02	1.86916E-02	1.60214E-02	1.89959E-02	6.67557E-03	2.67023E-03	5.34045E-03	5.34045E-03	6.67557E-03	6.67557E-03	6.67557E-03	6.67557E-03	9.34579E-03	6.67557E-03	6.67557E-03	6.76590E-03	1.91519E-02	4.00534E-03	2.69179E-03	1.33511E-03	1.33511E-03	1.33511E-03	2.67738E-03	1.33511E-03	2.67023E-03
GRosa_blanda_462	8.03213E-03	4.00534E-03	4.00534E-03	2.67023E-03	0.00000E+00	0.00000E+00	5.34045E-03	0.00000E+00	4.00534E-03	0.00000E+00	4.00534E-03	2.67023E-03	1.06809E-02	1.20160E-02	1.73565E-02	1.86916E-02	1.60214E-02	1.89959E-02	6.67557E-03	5.34045E-03	5.34045E-03	5.34045E-03	6.67557E-03	6.67557E-03	6.67557E-03	6.67557E-03	1.20160E-02	6.67557E-03	6.67557E-03	6.76590E-03	1.91519E-02	4.00534E-03	2.69179E-03	4.00534E-03	4.00534E-03	2.67023E-03	6.67557E-03	4.00534E-03	2.67023E-03
GRosa_blanda_528	5.35475E-03	0.00000E+00	0.00000E+00	0.00000E+00	0.00000E+00	4.00534E-03	1.33511E-03	4.00534E-03	0.00000E+00	1.33511E-03	0.00000E+00	0.00000E+00	8.01068E-03	9.34579E-03	1.46862E-02	1.60214E-02	1.33511E-02	1.62822E-02	4.00534E-03	1.33511E-03	2.67023E-03	2.67023E-03	4.00534E-03	4.00534E-03	4.00534E-03	4.00534E-03	6.67557E-03	4.00534E-03	4.00534E-03	4.05954E-03	1.64159E-02	1.33511E-03	1.34589E-03	0.00000E+00	0.00000E+00	0.00000E+00	1.33511E-03	0.00000E+00	1.33511E-03
GRosa_blanda_567	6.69344E-03	1.33511E-03	1.33511E-03	0.00000E+00	0.00000E+00	0.00000E+00	2.67023E-03	0.00000E+00	1.33511E-03	0.00000E+00	1.33511E-03	0.00000E+00	1.06809E-02	1.20160E-02	1.73565E-02	1.86916E-02	1.60214E-02	1.89959E-02	6.67557E-03	2.67023E-03	5.34045E-03	5.34045E-03	6.67557E-03	6.67557E-03	6.67557E-03	6.67557E-03	9.34579E-03	6.67557E-03	6.67557E-03	6.76590E-03	1.91519E-02	4.00534E-03	0.00000E+00	1.33511E-03	1.33511E-03	0.00000E+00	4.00534E-03	1.33511E-03	0.00000E+00
GRosa_blanda_652	5.35475E-03	0.00000E+00	0.00000E+00	0.00000E+00	0.00000E+00	4.00534E-03	1.33511E-03	4.00534E-03	0.00000E+00	1.33511E-03	0.00000E+00	1.33511E-03	9.34579E-03	1.06809E-02	1.60214E-02	1.73565E-02	1.46862E-02	1.76391E-02	5.34045E-03	1.33511E-03	4.00534E-03	4.00534E-03	5.34045E-03	5.34045E-03	5.34045E-03	5.34045E-03	8.01068E-03	5.34045E-03	5.34045E-03	5.41272E-03	1.77839E-02	2.67023E-03	1.34589E-03	0.00000E+00	0.00000E+00	0.00000E+00	2.67023E-03	0.00000E+00	1.33511E-03
GRosa_blanda_98016	6.69344E-03	1.33511E-03	1.33511E-03	0.00000E+00	1.33511E-03	2.67023E-03	2.67023E-03	2.67023E-03	0.00000E+00	0.00000E+00	1.33511E-03	0.00000E+00	8.01068E-03	9.34579E-03	1.46862E-02	1.60214E-02	1.33511E-02	1.62822E-02	4.00534E-03	2.67023E-03	2.67023E-03	2.67023E-03	4.00534E-03	4.00534E-03	4.00534E-03	4.00534E-03	6.67557E-03	4.00534E-03	4.00534E-03	4.05954E-03	1.64159E-02	1.33511E-03	0.00000E+00	0.00000E+00	1.33511E-03	0.00000E+00	1.33511E-03	1.33511E-03	0.00000E+00
GRosa_foliolosa_699	1.33869E-02	9.34579E-03	9.34579E-03	9.34579E-03	9.34579E-03	1.06809E-02	1.06809E-02	1.06809E-02	8.01068E-03	1.06809E-02	9.34579E-03	8.01068E-03	0.00000E+00	0.00000E+00	2.00267E-02	2.13618E-02	1.86916E-02	2.03528E-02	9.34579E-03	8.01068E-03	8.01068E-03	8.01068E-03	9.34579E-03	9.34579E-03	8.01068E-03	9.34579E-03	1.46862E-02	9.34579E-03	9.34579E-03	9.47226E-03	2.18878E-02	6.67557E-03	1.07672E-02	8.01068E-03	9.34579E-03	9.34579E-03	9.34579E-03	9.34579E-03	1.06809E-02
GRosa_foliolosa_795	1.60643E-02	1.06809E-02	1.06809E-02	1.06809E-02	1.06809E-02	1.46862E-02	1.20160E-02	1.20160E-02	9.34579E-03	1.20160E-02	1.06809E-02	9.34579E-03	0.00000E+00	0.00000E+00	2.13618E-02	2.26969E-02	2.00267E-02	2.30665E-02	1.06809E-02	9.34579E-03	9.34579E-03	9.34579E-03	1.06809E-02	1.06809E-02	1.06809E-02	1.06809E-02	1.60214E-02	1.06809E-02	1.06809E-02	1.08254E-02	2.32558E-02	1.06809E-02	1.21131E-02	9.34579E-03	1.06809E-02	1.06809E-02	1.06809E-02	1.06809E-02	1.20160E-02
GRosa_gymnocarpa_543	2.14190E-02	1.60214E-02	1.60214E-02	1.60214E-02	1.60214E-02	2.00267E-02	1.73565E-02	1.73565E-02	1.46862E-02	1.73565E-02	1.60214E-02	1.46862E-02	2.00267E-02	2.13618E-02	0.00000E+00	4.00534E-03	1.33511E-03	1.49254E-02	1.60214E-02	1.46862E-02	1.46862E-02	1.46862E-02	1.60214E-02	1.60214E-02	1.60214E-02	1.60214E-02	2.13618E-02	1.60214E-02	1.33511E-02	1.62382E-02	1.50479E-02	1.60214E-02	1.61507E-02	1.46862E-02	1.60214E-02	1.60214E-02	1.60214E-02	1.60214E-02	1.73565E-02
GRosa_gymnocarpa_751	2.27577E-02	1.73565E-02	1.73565E-02	1.73565E-02	1.73565E-02	2.13618E-02	1.86916E-02	1.86916E-02	1.60214E-02	1.86916E-02	1.73565E-02	1.60214E-02	2.13618E-02	2.26969E-02	4.00534E-03	0.00000E+00	2.67023E-03	1.62822E-02	1.73565E-02	1.60214E-02	1.60214E-02	1.60214E-02	1.73565E-02	1.73565E-02	1.73565E-02	1.73565E-02	2.26969E-02	1.73565E-02	1.46862E-02	1.75913E-02	1.64159E-02	1.73565E-02	1.88425E-02	1.60214E-02	1.73565E-02	1.73565E-02	1.73565E-02	1.73565E-02	1.86916E-02
GRosa_gymnocarpa_767	2.00803E-02	1.46862E-02	1.46862E-02	1.46862E-02	1.46862E-02	1.86916E-02	1.60214E-02	1.60214E-02	1.33511E-02	1.60214E-02	1.46862E-02	1.33511E-02	1.86916E-02	2.00267E-02	1.33511E-03	2.67023E-03	0.00000E+00	1.35685E-02	1.46862E-02	1.33511E-02	1.33511E-02	1.33511E-02	1.46862E-02	1.46862E-02	1.46862E-02	1.46862E-02	2.00267E-02	1.46862E-02	1.20160E-02	1.48850E-02	1.36799E-02	1.46862E-02	1.61507E-02	1.33511E-02	1.46862E-02	1.46862E-02	1.46862E-02	1.46862E-02	1.60214E-02
GRosa_multiflora_302	2.31293E-02	1.76391E-02	1.76391E-02	1.76391E-02	1.76391E-02	2.17096E-02	1.89959E-02	1.89959E-02	1.62822E-02	1.89959E-02	1.76391E-02	1.62822E-02	2.03528E-02	2.30665E-02	1.49254E-02	1.62822E-02	1.35685E-02	0.00000E+00	1.76391E-02	1.62822E-02	1.62822E-02	1.62822E-02	1.76391E-02	1.76391E-02	1.76391E-02	1.76391E-02	2.30665E-02	1.76391E-02	1.76391E-02	1.78817E-02	1.09890E-02	1.76391E-02	1.91519E-02	1.62822E-02	1.76391E-02	1.76391E-02	1.76391E-02	1.76391E-02	1.89959E-02
GRosa_nitida_570	1.07095E-02	5.34045E-03	5.34045E-03	5.34045E-03	5.34045E-03	9.34579E-03	6.67557E-03	6.67557E-03	4.00534E-03	6.67557E-03	5.34045E-03	4.00534E-03	9.34579E-03	1.06809E-02	1.60214E-02	1.73565E-02	1.46862E-02	1.76391E-02	0.00000E+00	4.00534E-03	1.33511E-03	1.33511E-03	0.00000E+00	0.00000E+00	0.00000E+00	0.00000E+00	1.06809E-02	0.00000E+00	5.34045E-03	5.41272E-03	1.77839E-02	5.34045E-03	6.72948E-03	4.00534E-03	5.34045E-03	5.34045E-03	5.34045E-03	5.34045E-03	6.67557E-03
GRosa_nitida_604	6.69344E-03	1.33511E-03	1.33511E-03	1.33511E-03	1.33511E-03	5.34045E-03	2.67023E-03	5.34045E-03	1.33511E-03	2.67023E-03	1.33511E-03	2.67023E-03	8.01068E-03	9.34579E-03	1.46862E-02	1.60214E-02	1.33511E-02	1.62822E-02	4.00534E-03	0.00000E+00	0.00000E+00	0.00000E+00	4.00534E-03	4.00534E-03	4.00534E-03	4.00534E-03	9.34579E-03	4.00534E-03	4.00534E-03	4.05954E-03	1.64159E-02	4.00534E-03	2.69179E-03	1.33511E-03	1.33511E-03	1.33511E-03	4.00534E-03	1.33511E-03	2.67023E-03
GRosa_nitida_675	9.37082E-03	4.00534E-03	4.00534E-03	4.00534E-03	4.00534E-03	8.01068E-03	5.34045E-03	5.34045E-03	2.67023E-03	5.34045E-03	4.00534E-03	2.67023E-03	8.01068E-03	9.34579E-03	1.46862E-02	1.60214E-02	1.33511E-02	1.62822E-02	1.33511E-03	0.00000E+00	0.00000E+00	0.00000E+00	1.33511E-03	1.33511E-03	1.33511E-03	1.33511E-03	9.34579E-03	1.33511E-03	4.00534E-03	4.05954E-03	1.64159E-02	4.00534E-03	5.38358E-03	2.67023E-03	4.00534E-03	4.00534E-03	4.00534E-03	4.00534E-03	5.34045E-03
GRosa_nitida_812	9.37082E-03	4.00534E-03	4.00534E-03	4.00534E-03	4.00534E-03	8.01068E-03	5.34045E-03	5.34045E-03	2.67023E-03	5.34045E-03	4.00534E-03	2.67023E-03	8.01068E-03	9.34579E-03	1.46862E-02	1.60214E-02	1.33511E-02	1.62822E-02	1.33511E-03	0.00000E+00	0.00000E+00	0.00000E+00	1.33511E-03	1.33511E-03	1.33511E-03	1.33511E-03	9.34579E-03	1.33511E-03	4.00534E-03	4.05954E-03	1.64159E-02	4.00534E-03	5.38358E-03	2.67023E-03	4.00534E-03	4.00534E-03	4.00534E-03	4.00534E-03	5.34045E-03
GRosa_palustris_168	1.07095E-02	5.34045E-03	5.34045E-03	5.34045E-03	5.34045E-03	9.34579E-03	6.67557E-03	6.67557E-03	4.00534E-03	6.67557E-03	5.34045E-03	4.00534E-03	9.34579E-03	1.06809E-02	1.60214E-02	1.73565E-02	1.46862E-02	1.76391E-02	0.00000E+00	4.00534E-03	1.33511E-03	1.33511E-03	0.00000E+00	0.00000E+00	0.00000E+00	0.00000E+00	1.06809E-02	0.00000E+00	5.34045E-03	5.41272E-03	1.77839E-02	5.34045E-03	6.72948E-03	4.00534E-03	5.34045E-03	5.34045E-03	5.34045E-03	5.34045E-03	6.67557E-03
GRosa_palustris_304	1.07095E-02	5.34045E-03	5.34045E-03	5.34045E-03	5.34045E-03	9.34579E-03	6.67557E-03	6.67557E-03	4.00534E-03	6.67557E-03	5.34045E-03	4.00534E-03	9.34579E-03	1.06809E-02	1.60214E-02	1.73565E-02	1.46862E-02	1.76391E-02	0.00000E+00	4.00534E-03	1.33511E-03	1.33511E-03	0.00000E+00	0.00000E+00	0.00000E+00	0.00000E+00	1.06809E-02	0.00000E+00	5.34045E-03	5.41272E-03	1.77839E-02	5.34045E-03	6.72948E-03	4.00534E-03	5.34045E-03	5.34045E-03	5.34045E-03	5.34045E-03	6.67557E-03
GRosa_palustris_317	1.07095E-02	5.34045E-03	5.34045E-03	5.34045E-03	5.34045E-03	9.34579E-03	6.67557E-03	6.67557E-03	4.00534E-03	6.67557E-03	5.34045E-03	4.00534E-03	8.01068E-03	1.06809E-02	1.60214E-02	1.73565E-02	1.46862E-02	1.76391E-02	0.00000E+00	4.00534E-03	1.33511E-03	1.33511E-03	0.00000E+00	0.00000E+00	0.00000E+00	0.00000E+00	1.06809E-02	0.00000E+00	5.34045E-03	5.41272E-03	1.77839E-02	5.34045E-03	6.72948E-03	4.00534E-03	5.34045E-03	5.34045E-03	5.34045E-03	5.34045E-03	6.67557E-03
GRosa_palustris_331	1.07095E-02	5.34045E-03	5.34045E-03	5.34045E-03	5.34045E-03	9.34579E-03	6.67557E-03	6.67557E-03	4.00534E-03	6.67557E-03	5.34045E-03	4.00534E-03	9.34579E-03	1.06809E-02	1.60214E-02	1.73565E-02	1.46862E-02	1.76391E-02	0.00000E+00	4.00534E-03	1.33511E-03	1.33511E-03	0.00000E+00	0.00000E+00	0.00000E+00	0.00000E+00	1.06809E-02	0.00000E+00	5.34045E-03	5.41272E-03	1.77839E-02	5.34045E-03	6.72948E-03	4.00534E-03	5.34045E-03	5.34045E-03	5.34045E-03	5.34045E-03	6.67557E-03
GRosa_palustris_386	1.33869E-02	8.01068E-03	8.01068E-03	8.01068E-03	8.01068E-03	1.20160E-02	9.34579E-03	1.20160E-02	6.67557E-03	9.34579E-03	8.01068E-03	6.67557E-03	1.46862E-02	1.60214E-02	2.13618E-02	2.26969E-02	2.00267E-02	2.30665E-02	1.06809E-02	9.34579E-03	9.34579E-03	9.34579E-03	1.06809E-02	1.06809E-02	1.06809E-02	1.06809E-02	0.00000E+00	1.06809E-02	1.06809E-02	1.08254E-02	2.32558E-02	8.01068E-03	9.42126E-03	6.67557E-03	8.01068E-03	8.01068E-03	8.01068E-03	8.01068E-03	9.34579E-03
GRosa_palustris_581	1.07095E-02	5.34045E-03	5.34045E-03	5.34045E-03	5.34045E-03	9.34579E-03	6.67557E-03	6.67557E-03	4.00534E-03	6.67557E-03	5.34045E-03	4.00534E-03	9.34579E-03	1.06809E-02	1.60214E-02	1.73565E-02	1.46862E-02	1.76391E-02	0.00000E+00	4.00534E-03	1.33511E-03	1.33511E-03	0.00000E+00	0.00000E+00	0.00000E+00	0.00000E+00	1.06809E-02	0.00000E+00	5.34045E-03	5.41272E-03	1.77839E-02	5.34045E-03	6.72948E-03	4.00534E-03	5.34045E-03	5.34045E-03	5.34045E-03	5.34045E-03	6.67557E-03
GRosa_pisocarpa_774	1.07095E-02	5.34045E-03	5.34045E-03	5.34045E-03	5.34045E-03	9.34579E-03	6.67557E-03	6.67557E-03	4.00534E-03	6.67557E-03	5.34045E-03	4.00534E-03	9.34579E-03	1.06809E-02	1.33511E-02	1.46862E-02	1.20160E-02	1.76391E-02	5.34045E-03	4.00534E-03	4.00534E-03	4.00534E-03	5.34045E-03	5.34045E-03	5.34045E-03	5.34045E-03	1.06809E-02	5.34045E-03	0.00000E+00	2.70636E-03	1.77839E-02	5.34045E-03	6.72948E-03	4.00534E-03	5.34045E-03	5.34045E-03	5.34045E-03	5.34045E-03	6.67557E-03
GRosa_pisocarpa_847	1.07095E-02	5.41272E-03	5.41272E-03	5.41272E-03	5.41272E-03	9.47226E-03	6.76590E-03	6.76590E-03	4.05954E-03	6.76590E-03	5.41272E-03	4.05954E-03	9.47226E-03	1.08254E-02	1.62382E-02	1.75913E-02	1.48850E-02	1.78817E-02	5.41272E-03	4.05954E-03	4.05954E-03	4.05954E-03	5.41272E-03	5.41272E-03	5.41272E-03	5.41272E-03	1.08254E-02	5.41272E-03	2.70636E-03	0.00000E+00	1.80305E-02	5.41272E-03	6.82128E-03	4.05954E-03	5.41272E-03	5.41272E-03	5.41272E-03	5.41272E-03	6.76590E-03
GRosa_setigera_298	2.33196E-02	1.77839E-02	1.77839E-02	1.77839E-02	1.77839E-02	2.18878E-02	1.91519E-02	1.91519E-02	1.64159E-02	1.91519E-02	1.77839E-02	1.64159E-02	2.18878E-02	2.32558E-02	1.50479E-02	1.64159E-02	1.36799E-02	1.09890E-02	1.77839E-02	1.64159E-02	1.64159E-02	1.64159E-02	1.77839E-02	1.77839E-02	1.77839E-02	1.77839E-02	2.32558E-02	1.77839E-02	1.77839E-02	1.80305E-02	0.00000E+00	1.77839E-02	1.93103E-02	1.64159E-02	1.77839E-02	1.77839E-02	1.77839E-02	1.77839E-02	1.91519E-02
GRosa_woodsii_4	6.69344E-03	2.67023E-03	2.67023E-03	2.67023E-03	2.67023E-03	4.00534E-03	4.00534E-03	4.00534E-03	1.33511E-03	4.00534E-03	2.67023E-03	1.33511E-03	6.67557E-03	1.06809E-02	1.60214E-02	1.73565E-02	1.46862E-02	1.76391E-02	5.34045E-03	4.00534E-03	4.00534E-03	4.00534E-03	5.34045E-03	5.34045E-03	5.34045E-03	5.34045E-03	8.01068E-03	5.34045E-03	5.34045E-03	5.41272E-03	1.77839E-02	0.00000E+00	4.03769E-03	1.33511E-03	2.67023E-03	2.67023E-03	2.67023E-03	2.67023E-03	4.00534E-03
GRosa_woodsii_492	6.74764E-03	1.34589E-03	1.34589E-03	0.00000E+00	1.34589E-03	2.69179E-03	2.69179E-03	2.69179E-03	1.34589E-03	0.00000E+00	1.34589E-03	0.00000E+00	1.07672E-02	1.21131E-02	1.61507E-02	1.88425E-02	1.61507E-02	1.91519E-02	6.72948E-03	2.69179E-03	5.38358E-03	5.38358E-03	6.72948E-03	6.72948E-03	6.72948E-03	6.72948E-03	9.42126E-03	6.72948E-03	6.72948E-03	6.82128E-03	1.93103E-02	4.03769E-03	0.00000E+00	1.34589E-03	1.34589E-03	0.00000E+00	4.03769E-03	1.34589E-03	0.00000E+00
GRosa_woodsii_498	5.35475E-03	0.00000E+00	0.00000E+00	0.00000E+00	0.00000E+00	4.00534E-03	1.33511E-03	4.00534E-03	0.00000E+00	1.33511E-03	0.00000E+00	0.00000E+00	8.01068E-03	9.34579E-03	1.46862E-02	1.60214E-02	1.33511E-02	1.62822E-02	4.00534E-03	1.33511E-03	2.67023E-03	2.67023E-03	4.00534E-03	4.00534E-03	4.00534E-03	4.00534E-03	6.67557E-03	4.00534E-03	4.00534E-03	4.05954E-03	1.64159E-02	1.33511E-03	1.34589E-03	0.00000E+00	0.00000E+00	0.00000E+00	1.33511E-03	0.00000E+00	1.33511E-03
GRosa_woodsii_700	5.35475E-03	0.00000E+00	0.00000E+00	0.00000E+00	0.00000E+00	4.00534E-03	1.33511E-03	4.00534E-03	0.00000E+00	1.33511E-03	0.00000E+00	1.33511E-03	9.34579E-03	1.06809E-02	1.60214E-02	1.73565E-02	1.46862E-02	1.76391E-02	5.34045E-03	1.33511E-03	4.00534E-03	4.00534E-03	5.34045E-03	5.34045E-03	5.34045E-03	5.34045E-03	8.01068E-03	5.34045E-03	5.34045E-03	5.41272E-03	1.77839E-02	2.67023E-03	1.34589E-03	0.00000E+00	0.00000E+00	0.00000E+00	2.67023E-03	0.00000E+00	1.33511E-03
GRosa_woodsii_733	5.35475E-03	0.00000E+00	0.00000E+00	0.00000E+00	0.00000E+00	2.67023E-03	1.33511E-03	2.67023E-03	0.00000E+00	0.00000E+00	0.00000E+00	0.00000E+00	9.34579E-03	1.06809E-02	1.60214E-02	1.73565E-02	1.46862E-02	1.76391E-02	5.34045E-03	1.33511E-03	4.00534E-03	4.00534E-03	5.34045E-03	5.34045E-03	5.34045E-03	5.34045E-03	8.01068E-03	5.34045E-03	5.34045E-03	5.41272E-03	1.77839E-02	2.67023E-03	0.00000E+00	0.00000E+00	0.00000E+00	0.00000E+00	2.67023E-03	0.00000E+00	0.00000E+00
GRosa_woodsii_741	1.33869E-03	2.67023E-03	1.33869E-03	2.67023E-03	2.67023E-03	6.67557E-03	2.67738E-03	6.67557E-03	1.33511E-03	4.00534E-03	2.67023E-03	1.33511E-03	9.34579E-03	1.06809E-02	1.60214E-02	1.73565E-02	1.46862E-02	1.76391E-02	5.34045E-03	4.00534E-03	4.00534E-03	4.00534E-03	5.34045E-03	5.34045E-03	5.34045E-03	5.34045E-03	8.01068E-03	5.34045E-03	5.34045E-03	5.41272E-03	1.77839E-02	2.67023E-03	4.03769E-03	1.33511E-03	2.67023E-03	2.67023E-03	0.00000E+00	2.67023E-03	4.00534E-03
GRosa_woodsii_800	5.35475E-03	0.00000E+00	0.00000E+00	0.00000E+00	0.00000E+00	4.00534E-03	1.33511E-03	4.00534E-03	0.00000E+00	1.33511E-03	0.00000E+00	1.33511E-03	9.34579E-03	1.06809E-02	1.60214E-02	1.73565E-02	1.46862E-02	1.76391E-02	5.34045E-03	1.33511E-03	4.00534E-03	4.00534E-03	5.34045E-03	5.34045E-03	5.34045E-03	5.34045E-03	8.01068E-03	5.34045E-03	5.34045E-03	5.41272E-03	1.77839E-02	2.67023E-03	1.34589E-03	0.00000E+00	0.00000E+00	0.00000E+00	2.67023E-03	0.00000E+00	1.33511E-03
GRosa_woodsii_807	6.69344E-03	1.33511E-03	1.33511E-03	0.00000E+00	1.33511E-03	2.67023E-03	2.67023E-03	2.67023E-03	1.33511E-03	0.00000E+00	1.33511E-03	0.00000E+00	1.06809E-02	1.20160E-02	1.73565E-02	1.86916E-02	1.60214E-02	1.89959E-02	6.67557E-03	2.67023E-03	5.34045E-03	5.34045E-03	6.67557E-03	6.67557E-03	6.67557E-03	6.67557E-03	9.34579E-03	6.67557E-03	6.67557E-03	6.76590E-03	1.91519E-02	4.00534E-03	0.00000E+00	1.33511E-03	1.33511E-03	0.00000E+00	4.00534E-03	1.33511E-03	0.00000E+00
