# Supplementary material for: General functions to transform associate data to host data, and their use in phylogenetic inference from sequences with intra-individual variability
Source: BMC Evol Biol. 2008 Mar 18;8:86. doi: 10.1186/1471-2148-8-86 (PMC2291458; doi:10.1186/1471-2148-8-86)
Supplement: Additional file 3 — Distance matrices and quality statistics obtained with the Rosa dataset of Joly and Bruneau [33]. This contains all intermediary generated associate distance or host character data (depending on the transformation formula used; see Fig. 1) and all final distance matrices obtained together with their Delta values. A readme file that describes the contents of each file in the archive is included. The corresponding NEXUS files containing the original associate sequence data (alleles of North American Rosa species) are available at [75] as study No. S1444. [file 1471-2148-8-86-S3.zip › Goeker_Grimm_Supp_Mat_3/M2598_g0_m2.p.dst]

39
GRosa_blanda_1214	0.00000E+00	5.35475E-03	1.33869E-03	5.68942E-03	6.02410E-03	9.70550E-03	2.00803E-03	9.03615E-03	5.68942E-03	7.02811E-03	5.68942E-03	6.69344E-03	1.43909E-02	1.63990E-02	2.14190E-02	2.27577E-02	2.00803E-02	2.44898E-02	1.10442E-02	7.36278E-03	9.37082E-03	9.37082E-03	1.20482E-02	1.10442E-02	1.10442E-02	1.07095E-02	1.33869E-02	1.07095E-02	1.07095E-02	1.07458E-02	2.33196E-02	6.69344E-03	6.74764E-03	5.68942E-03	5.68942E-03	5.68942E-03	3.01205E-03	5.35475E-03	6.69344E-03
GRosa_blanda_1219	5.35475E-03	0.00000E+00	1.33869E-03	3.33778E-04	1.00133E-03	5.34045E-03	2.67469E-03	4.67290E-03	3.33778E-04	2.00267E-03	3.33778E-04	1.33511E-03	1.00133E-02	1.10147E-02	1.60214E-02	1.73565E-02	1.46862E-02	1.89959E-02	5.67423E-03	2.00267E-03	4.00534E-03	4.00534E-03	6.67556E-03	5.67423E-03	5.67423E-03	5.34045E-03	8.01068E-03	5.34045E-03	5.34045E-03	6.39599E-03	1.77839E-02	2.67023E-03	1.34589E-03	3.33778E-04	3.33778E-04	3.33778E-04	3.67603E-03	0.00000E+00	1.33511E-03
GRosa_blanda_1236	1.33869E-03	1.33869E-03	0.00000E+00	1.67247E-03	2.34002E-03	6.34715E-03	1.33690E-03	5.67959E-03	1.67247E-03	3.34225E-03	1.67247E-03	2.67469E-03	1.10236E-02	1.23605E-02	1.73708E-02	1.87068E-02	1.60347E-02	2.03685E-02	7.01649E-03	3.34225E-03	5.34671E-03	5.34671E-03	8.01782E-03	7.01649E-03	7.01649E-03	6.68271E-03	9.35473E-03	6.68271E-03	6.68271E-03	7.72018E-03	1.91678E-02	3.67603E-03	2.69633E-03	1.67247E-03	1.67247E-03	1.67247E-03	2.00446E-03	1.33869E-03	2.67469E-03
GRosa_blanda_160	5.68942E-03	3.33778E-04	1.67247E-03	0.00000E+00	1.00133E-03	4.67290E-03	3.00847E-03	4.00534E-03	6.67555E-04	1.00133E-03	6.67555E-04	6.67555E-04	1.03471E-02	1.13485E-02	1.63552E-02	1.76903E-02	1.50200E-02	1.93352E-02	6.00801E-03	2.33645E-03	4.33912E-03	4.33912E-03	7.00934E-03	6.00801E-03	6.00801E-03	5.67423E-03	8.34446E-03	5.67423E-03	5.67423E-03	6.73428E-03	1.81259E-02	3.00401E-03	3.36472E-04	6.67555E-04	6.67555E-04	0.00000E+00	4.00981E-03	3.33778E-04	3.33778E-04
GRosa_blanda_326	6.02410E-03	1.00133E-03	2.34002E-03	1.00133E-03	0.00000E+00	3.33778E-03	3.67603E-03	2.67023E-03	1.33511E-03	6.67555E-04	1.33511E-03	1.66889E-03	1.03471E-02	1.20160E-02	1.70227E-02	1.83578E-02	1.56875E-02	2.00136E-02	6.67556E-03	3.00400E-03	5.00667E-03	5.00667E-03	7.67690E-03	6.67556E-03	6.67556E-03	6.34178E-03	9.01201E-03	6.34178E-03	6.34178E-03	7.41087E-03	1.88099E-02	3.00401E-03	1.68237E-03	1.33511E-03	1.33511E-03	1.00133E-03	4.67737E-03	1.00133E-03	1.66889E-03
GRosa_blanda_365	9.70550E-03	5.34045E-03	6.34715E-03	4.67290E-03	3.33778E-03	0.00000E+00	7.68316E-03	5.34045E-03	5.34045E-03	3.33778E-03	5.67423E-03	4.67290E-03	1.26836E-02	1.50200E-02	2.00267E-02	2.13618E-02	1.86916E-02	2.30664E-02	9.67957E-03	6.67556E-03	8.01068E-03	8.01068E-03	1.06809E-02	9.67957E-03	9.67957E-03	9.34579E-03	1.26835E-02	9.34579E-03	9.34579E-03	1.01082E-02	2.18878E-02	5.34045E-03	4.71064E-03	5.34045E-03	5.67423E-03	4.67290E-03	8.01694E-03	5.34045E-03	4.67290E-03
GRosa_blanda_421	2.00803E-03	2.67469E-03	1.33690E-03	3.00847E-03	3.67603E-03	7.68316E-03	0.00000E+00	7.01560E-03	3.00847E-03	4.67826E-03	3.00847E-03	4.01071E-03	1.23596E-02	1.36965E-02	1.87068E-02	2.00428E-02	1.73708E-02	2.17262E-02	8.35251E-03	4.67826E-03	6.68271E-03	6.68271E-03	9.35384E-03	8.35251E-03	8.35251E-03	8.01873E-03	1.06907E-02	8.01873E-03	8.01873E-03	8.39767E-03	2.05368E-02	5.01204E-03	4.04314E-03	3.00847E-03	3.00847E-03	3.00847E-03	3.34136E-03	2.67469E-03	4.01071E-03
GRosa_blanda_462	9.03615E-03	4.67290E-03	5.67959E-03	4.00534E-03	2.67023E-03	5.34045E-03	7.01560E-03	0.00000E+00	4.67290E-03	2.67023E-03	5.00667E-03	4.00534E-03	1.13485E-02	1.30173E-02	1.80240E-02	1.96929E-02	1.66890E-02	2.03528E-02	7.67690E-03	5.34045E-03	6.00801E-03	6.00801E-03	8.67823E-03	7.67690E-03	7.67690E-03	7.34312E-03	1.20160E-02	7.34312E-03	8.01068E-03	8.42124E-03	1.98359E-02	4.67290E-03	4.03769E-03	4.67290E-03	5.00667E-03	4.00534E-03	7.34938E-03	4.67290E-03	4.00534E-03
GRosa_blanda_528	5.68942E-03	3.33778E-04	1.67247E-03	6.67555E-04	1.33511E-03	5.34045E-03	3.00847E-03	4.67290E-03	0.00000E+00	2.33645E-03	6.67555E-04	6.67555E-04	9.01201E-03	1.00133E-02	1.50200E-02	1.66890E-02	1.36849E-02	1.79783E-02	4.67290E-03	2.00267E-03	3.00401E-03	3.00401E-03	5.67423E-03	4.67290E-03	4.67290E-03	4.33912E-03	7.00935E-03	4.33912E-03	4.67290E-03	5.38562E-03	1.67579E-02	1.66889E-03	1.68237E-03	0.00000E+00	6.67555E-04	6.67555E-04	3.00847E-03	3.33778E-04	1.66889E-03
GRosa_blanda_567	7.02811E-03	2.00267E-03	3.34225E-03	1.00133E-03	6.67555E-04	3.33778E-03	4.67826E-03	2.67023E-03	2.33645E-03	0.00000E+00	2.33645E-03	1.33512E-03	1.13485E-02	1.30173E-02	1.80240E-02	1.93591E-02	1.66890E-02	2.10312E-02	7.67690E-03	4.00534E-03	6.00801E-03	6.00801E-03	8.67823E-03	7.67690E-03	7.67690E-03	7.34312E-03	1.00133E-02	7.34312E-03	7.34312E-03	8.42124E-03	1.98359E-02	4.00534E-03	6.72947E-04	2.33645E-03	2.33645E-03	1.00133E-03	5.67960E-03	2.00267E-03	6.67558E-04
GRosa_blanda_652	5.68942E-03	3.33778E-04	1.67247E-03	6.67555E-04	1.33511E-03	5.67423E-03	3.00847E-03	5.00667E-03	6.67555E-04	2.33645E-03	0.00000E+00	1.66889E-03	1.03471E-02	1.13485E-02	1.63552E-02	1.76903E-02	1.50200E-02	1.93352E-02	6.00801E-03	2.33645E-03	4.33912E-03	4.33912E-03	7.00934E-03	6.00801E-03	6.00801E-03	5.67423E-03	8.34446E-03	5.67423E-03	5.67423E-03	6.39599E-03	1.81259E-02	3.00401E-03	1.68237E-03	6.67555E-04	0.00000E+00	6.67555E-04	4.00981E-03	3.33778E-04	1.66889E-03
GRosa_blanda_98016	6.69344E-03	1.33511E-03	2.67469E-03	6.67555E-04	1.66889E-03	4.67290E-03	4.01071E-03	4.00534E-03	6.67555E-04	1.33512E-03	1.66889E-03	0.00000E+00	9.34579E-03	1.03471E-02	1.53538E-02	1.70227E-02	1.40187E-02	1.83175E-02	5.00668E-03	2.67023E-03	3.33779E-03	3.33779E-03	6.00801E-03	5.00668E-03	5.00668E-03	4.67290E-03	7.34312E-03	4.67290E-03	5.34046E-03	5.72392E-03	1.70999E-02	2.00267E-03	6.72947E-04	6.67555E-04	1.66889E-03	6.67555E-04	3.67692E-03	1.33511E-03	6.67558E-04
GRosa_foliolosa_699	1.43909E-02	1.00133E-02	1.10236E-02	1.03471E-02	1.03471E-02	1.26836E-02	1.23596E-02	1.13485E-02	9.01201E-03	1.13485E-02	1.03471E-02	9.34579E-03	0.00000E+00	4.00533E-03	2.06943E-02	2.23631E-02	1.93591E-02	2.27273E-02	1.03471E-02	9.34579E-03	8.67824E-03	8.67824E-03	1.06809E-02	1.03471E-02	9.34579E-03	1.00133E-02	1.53538E-02	1.00133E-02	1.06809E-02	1.07848E-02	2.25718E-02	8.01068E-03	1.14401E-02	9.01201E-03	1.03471E-02	1.03471E-02	1.13583E-02	1.00133E-02	1.13484E-02
GRosa_foliolosa_795	1.63990E-02	1.10147E-02	1.23605E-02	1.13485E-02	1.20160E-02	1.50200E-02	1.36965E-02	1.30173E-02	1.00133E-02	1.30173E-02	1.13485E-02	1.03471E-02	4.00533E-03	0.00000E+00	2.16956E-02	2.33645E-02	2.03605E-02	2.40841E-02	1.13485E-02	1.03471E-02	9.67957E-03	9.67957E-03	1.23498E-02	1.13485E-02	1.13485E-02	1.10147E-02	1.63552E-02	1.10147E-02	1.16822E-02	1.21289E-02	2.35978E-02	1.10147E-02	1.24496E-02	1.00133E-02	1.13485E-02	1.13485E-02	1.26952E-02	1.10147E-02	1.23498E-02
GRosa_gymnocarpa_543	2.14190E-02	1.60214E-02	1.73708E-02	1.63552E-02	1.70227E-02	2.00267E-02	1.87068E-02	1.80240E-02	1.50200E-02	1.80240E-02	1.63552E-02	1.53538E-02	2.06943E-02	2.16956E-02	0.00000E+00	4.33912E-03	1.33511E-03	1.56038E-02	1.63552E-02	1.53538E-02	1.46862E-02	1.46862E-02	1.73565E-02	1.63552E-02	1.63552E-02	1.60214E-02	2.13618E-02	1.60214E-02	1.46862E-02	1.71853E-02	1.50479E-02	1.60214E-02	1.61507E-02	1.50200E-02	1.63552E-02	1.63552E-02	1.77055E-02	1.60214E-02	1.73565E-02
GRosa_gymnocarpa_751	2.27577E-02	1.73565E-02	1.87068E-02	1.76903E-02	1.83578E-02	2.13618E-02	2.00428E-02	1.96929E-02	1.66890E-02	1.93591E-02	1.76903E-02	1.70227E-02	2.23631E-02	2.33645E-02	4.33912E-03	0.00000E+00	3.00401E-03	1.72998E-02	1.80240E-02	1.70227E-02	1.63552E-02	1.63552E-02	1.90254E-02	1.80240E-02	1.80240E-02	1.76903E-02	2.30307E-02	1.76903E-02	1.63551E-02	1.88722E-02	1.67579E-02	1.76903E-02	1.88425E-02	1.66890E-02	1.76903E-02	1.76903E-02	1.93752E-02	1.73565E-02	1.86916E-02
GRosa_gymnocarpa_767	2.00803E-02	1.46862E-02	1.60347E-02	1.50200E-02	1.56875E-02	1.86916E-02	1.73708E-02	1.66890E-02	1.36849E-02	1.66890E-02	1.50200E-02	1.40187E-02	1.93591E-02	2.03605E-02	1.33511E-03	3.00401E-03	0.00000E+00	1.42469E-02	1.50200E-02	1.40187E-02	1.33511E-02	1.33511E-02	1.60213E-02	1.50200E-02	1.50200E-02	1.46862E-02	2.00267E-02	1.46862E-02	1.33511E-02	1.58366E-02	1.36799E-02	1.46862E-02	1.61507E-02	1.36849E-02	1.50200E-02	1.50200E-02	1.63694E-02	1.46862E-02	1.60214E-02
GRosa_multiflora_302	2.44898E-02	1.89959E-02	2.03685E-02	1.93352E-02	2.00136E-02	2.30664E-02	2.17262E-02	2.03528E-02	1.79783E-02	2.10312E-02	1.93352E-02	1.83175E-02	2.27273E-02	2.40841E-02	1.56038E-02	1.72998E-02	1.42469E-02	0.00000E+00	1.89959E-02	1.83175E-02	1.76391E-02	1.76391E-02	2.00136E-02	1.89959E-02	1.93352E-02	1.89959E-02	2.44233E-02	1.89959E-02	1.89959E-02	2.02142E-02	1.23626E-02	1.89959E-02	2.05199E-02	1.79783E-02	1.93352E-02	1.93352E-02	2.07086E-02	1.89959E-02	2.03527E-02
GRosa_nitida_570	1.10442E-02	5.67423E-03	7.01649E-03	6.00801E-03	6.67556E-03	9.67957E-03	8.35251E-03	7.67690E-03	4.67290E-03	7.67690E-03	6.00801E-03	5.00668E-03	1.03471E-02	1.13485E-02	1.63552E-02	1.80240E-02	1.50200E-02	1.89959E-02	0.00000E+00	5.00668E-03	3.00400E-03	3.00400E-03	3.00400E-03	0.00000E+00	2.00267E-03	1.00133E-03	1.10147E-02	1.00133E-03	6.34179E-03	6.73428E-03	1.77839E-02	5.67423E-03	7.06595E-03	4.67290E-03	6.00801E-03	6.00801E-03	7.35117E-03	5.67423E-03	7.00935E-03
GRosa_nitida_604	7.36278E-03	2.00267E-03	3.34225E-03	2.33645E-03	3.00400E-03	6.67556E-03	4.67826E-03	5.34045E-03	2.00267E-03	4.00534E-03	2.33645E-03	2.67023E-03	9.34579E-03	1.03471E-02	1.53538E-02	1.70227E-02	1.40187E-02	1.83175E-02	5.00668E-03	0.00000E+00	2.00267E-03	2.00267E-03	6.00801E-03	5.00668E-03	5.00668E-03	4.67290E-03	9.34579E-03	4.67290E-03	5.34046E-03	5.38562E-03	1.70999E-02	4.00534E-03	3.36474E-03	2.00267E-03	2.33645E-03	2.33645E-03	5.01204E-03	2.00267E-03	3.33779E-03
GRosa_nitida_675	9.37082E-03	4.00534E-03	5.34671E-03	4.33912E-03	5.00667E-03	8.01068E-03	6.68271E-03	6.00801E-03	3.00401E-03	6.00801E-03	4.33912E-03	3.33779E-03	8.67824E-03	9.67957E-03	1.46862E-02	1.63552E-02	1.33511E-02	1.76391E-02	3.00400E-03	2.00267E-03	0.00000E+00	0.00000E+00	4.00534E-03	3.00400E-03	3.00400E-03	2.00267E-03	9.34579E-03	2.00267E-03	4.67290E-03	5.04733E-03	1.64159E-02	4.00534E-03	5.38358E-03	3.00401E-03	4.33912E-03	4.33912E-03	5.68138E-03	4.00534E-03	5.34045E-03
GRosa_nitida_812	9.37082E-03	4.00534E-03	5.34671E-03	4.33912E-03	5.00667E-03	8.01068E-03	6.68271E-03	6.00801E-03	3.00401E-03	6.00801E-03	4.33912E-03	3.33779E-03	8.67824E-03	9.67957E-03	1.46862E-02	1.63552E-02	1.33511E-02	1.76391E-02	3.00400E-03	2.00267E-03	0.00000E+00	0.00000E+00	4.00534E-03	3.00400E-03	3.00400E-03	2.00267E-03	9.34579E-03	2.00267E-03	4.67290E-03	5.04733E-03	1.64159E-02	4.00534E-03	5.38358E-03	3.00401E-03	4.33912E-03	4.33912E-03	5.68138E-03	4.00534E-03	5.34045E-03
GRosa_palustris_168	1.20482E-02	6.67556E-03	8.01782E-03	7.00934E-03	7.67690E-03	1.06809E-02	9.35384E-03	8.67823E-03	5.67423E-03	8.67823E-03	7.00934E-03	6.00801E-03	1.06809E-02	1.23498E-02	1.73565E-02	1.90254E-02	1.60213E-02	2.00136E-02	3.00400E-03	6.00801E-03	4.00534E-03	4.00534E-03	0.00000E+00	3.00400E-03	2.67023E-03	2.00267E-03	1.20160E-02	2.00267E-03	7.34312E-03	7.74916E-03	1.91519E-02	6.67556E-03	7.73891E-03	5.67423E-03	7.00934E-03	7.00934E-03	8.35250E-03	6.67556E-03	8.01068E-03
GRosa_palustris_304	1.10442E-02	5.67423E-03	7.01649E-03	6.00801E-03	6.67556E-03	9.67957E-03	8.35251E-03	7.67690E-03	4.67290E-03	7.67690E-03	6.00801E-03	5.00668E-03	1.03471E-02	1.13485E-02	1.63552E-02	1.80240E-02	1.50200E-02	1.89959E-02	0.00000E+00	5.00668E-03	3.00400E-03	3.00400E-03	3.00400E-03	0.00000E+00	2.00267E-03	1.00133E-03	1.10147E-02	1.00133E-03	6.34179E-03	6.73428E-03	1.77839E-02	5.67423E-03	7.06595E-03	4.67290E-03	6.00801E-03	6.00801E-03	7.35117E-03	5.67423E-03	7.00935E-03
GRosa_palustris_317	1.10442E-02	5.67423E-03	7.01649E-03	6.00801E-03	6.67556E-03	9.67957E-03	8.35251E-03	7.67690E-03	4.67290E-03	7.67690E-03	6.00801E-03	5.00668E-03	9.34579E-03	1.13485E-02	1.63552E-02	1.80240E-02	1.50200E-02	1.93352E-02	2.00267E-03	5.00668E-03	3.00400E-03	3.00400E-03	2.67023E-03	2.00267E-03	0.00000E+00	1.00133E-03	1.10147E-02	1.00133E-03	6.34179E-03	6.73428E-03	1.81259E-02	5.67423E-03	6.72948E-03	4.67290E-03	6.00801E-03	6.00801E-03	7.35117E-03	5.67423E-03	7.00935E-03
GRosa_palustris_331	1.07095E-02	5.34045E-03	6.68271E-03	5.67423E-03	6.34178E-03	9.34579E-03	8.01873E-03	7.34312E-03	4.33912E-03	7.34312E-03	5.67423E-03	4.67290E-03	1.00133E-02	1.10147E-02	1.60214E-02	1.76903E-02	1.46862E-02	1.89959E-02	1.00133E-03	4.67290E-03	2.00267E-03	2.00267E-03	2.00267E-03	1.00133E-03	1.00133E-03	0.00000E+00	1.06809E-02	0.00000E+00	6.00801E-03	6.39599E-03	1.77839E-02	5.34045E-03	6.72948E-03	4.33912E-03	5.67423E-03	5.67423E-03	7.01739E-03	5.34045E-03	6.67557E-03
GRosa_palustris_386	1.33869E-02	8.01068E-03	9.35473E-03	8.34446E-03	9.01201E-03	1.26835E-02	1.06907E-02	1.20160E-02	7.00935E-03	1.00133E-02	8.34446E-03	7.34312E-03	1.53538E-02	1.63552E-02	2.13618E-02	2.30307E-02	2.00267E-02	2.44233E-02	1.10147E-02	9.34579E-03	9.34579E-03	9.34579E-03	1.20160E-02	1.10147E-02	1.10147E-02	1.06809E-02	0.00000E+00	1.06809E-02	1.13484E-02	1.17906E-02	2.32558E-02	8.01068E-03	9.42126E-03	7.00935E-03	8.34446E-03	8.34446E-03	9.68941E-03	8.01068E-03	9.34579E-03
GRosa_palustris_581	1.07095E-02	5.34045E-03	6.68271E-03	5.67423E-03	6.34178E-03	9.34579E-03	8.01873E-03	7.34312E-03	4.33912E-03	7.34312E-03	5.67423E-03	4.67290E-03	1.00133E-02	1.10147E-02	1.60214E-02	1.76903E-02	1.46862E-02	1.89959E-02	1.00133E-03	4.67290E-03	2.00267E-03	2.00267E-03	2.00267E-03	1.00133E-03	1.00133E-03	0.00000E+00	1.06809E-02	0.00000E+00	6.00801E-03	6.39599E-03	1.77839E-02	5.34045E-03	6.72948E-03	4.33912E-03	5.67423E-03	5.67423E-03	7.01739E-03	5.34045E-03	6.67557E-03
GRosa_pisocarpa_774	1.07095E-02	5.34045E-03	6.68271E-03	5.67423E-03	6.34178E-03	9.34579E-03	8.01873E-03	8.01068E-03	4.67290E-03	7.34312E-03	5.67423E-03	5.34046E-03	1.06809E-02	1.16822E-02	1.46862E-02	1.63551E-02	1.33511E-02	1.89959E-02	6.34179E-03	5.34046E-03	4.67290E-03	4.67290E-03	7.34312E-03	6.34179E-03	6.34179E-03	6.00801E-03	1.13484E-02	6.00801E-03	0.00000E+00	4.37525E-03	1.84679E-02	6.00801E-03	6.72948E-03	4.67290E-03	5.67423E-03	5.67423E-03	7.68494E-03	5.34045E-03	6.67557E-03
GRosa_pisocarpa_847	1.07458E-02	6.39599E-03	7.72018E-03	6.73428E-03	7.41087E-03	1.01082E-02	8.39767E-03	8.42124E-03	5.38562E-03	8.42124E-03	6.39599E-03	5.72392E-03	1.07848E-02	1.21289E-02	1.71853E-02	1.88722E-02	1.58366E-02	2.02142E-02	6.73428E-03	5.38562E-03	5.04733E-03	5.04733E-03	7.74916E-03	6.73428E-03	6.73428E-03	6.39599E-03	1.17906E-02	6.39599E-03	4.37525E-03	0.00000E+00	1.89948E-02	6.06221E-03	7.80776E-03	5.38562E-03	6.39599E-03	6.73428E-03	8.05486E-03	6.39599E-03	7.74465E-03
GRosa_setigera_298	2.33196E-02	1.77839E-02	1.91678E-02	1.81259E-02	1.88099E-02	2.18878E-02	2.05368E-02	1.98359E-02	1.67579E-02	1.98359E-02	1.81259E-02	1.70999E-02	2.25718E-02	2.35978E-02	1.50479E-02	1.67579E-02	1.36799E-02	1.23626E-02	1.77839E-02	1.70999E-02	1.64159E-02	1.64159E-02	1.91519E-02	1.77839E-02	1.81259E-02	1.77839E-02	2.32558E-02	1.77839E-02	1.84679E-02	1.89948E-02	0.00000E+00	1.77839E-02	1.93103E-02	1.67579E-02	1.81259E-02	1.81259E-02	1.95108E-02	1.77839E-02	1.91519E-02
GRosa_woodsii_4	6.69344E-03	2.67023E-03	3.67603E-03	3.00401E-03	3.00401E-03	5.34045E-03	5.01204E-03	4.67290E-03	1.66889E-03	4.00534E-03	3.00401E-03	2.00267E-03	8.01068E-03	1.10147E-02	1.60214E-02	1.76903E-02	1.46862E-02	1.89959E-02	5.67423E-03	4.00534E-03	4.00534E-03	4.00534E-03	6.67556E-03	5.67423E-03	5.67423E-03	5.34045E-03	8.01068E-03	5.34045E-03	6.00801E-03	6.06221E-03	1.77839E-02	0.00000E+00	4.03769E-03	1.66889E-03	3.00401E-03	3.00401E-03	4.01071E-03	2.67023E-03	4.00534E-03
GRosa_woodsii_492	6.74764E-03	1.34589E-03	2.69633E-03	3.36472E-04	1.68237E-03	4.71064E-03	4.04314E-03	4.03769E-03	1.68237E-03	6.72947E-04	1.68237E-03	6.72947E-04	1.14401E-02	1.24496E-02	1.61507E-02	1.88425E-02	1.61507E-02	2.05199E-02	7.06595E-03	3.36474E-03	5.38358E-03	5.38358E-03	7.73891E-03	7.06595E-03	6.72948E-03	6.72948E-03	9.42126E-03	6.72948E-03	6.72948E-03	7.80776E-03	1.93103E-02	4.03769E-03	0.00000E+00	1.68236E-03	1.68236E-03	3.36472E-04	5.05256E-03	1.34589E-03	0.00000E+00
GRosa_woodsii_498	5.68942E-03	3.33778E-04	1.67247E-03	6.67555E-04	1.33511E-03	5.34045E-03	3.00847E-03	4.67290E-03	0.00000E+00	2.33645E-03	6.67555E-04	6.67555E-04	9.01201E-03	1.00133E-02	1.50200E-02	1.66890E-02	1.36849E-02	1.79783E-02	4.67290E-03	2.00267E-03	3.00401E-03	3.00401E-03	5.67423E-03	4.67290E-03	4.67290E-03	4.33912E-03	7.00935E-03	4.33912E-03	4.67290E-03	5.38562E-03	1.67579E-02	1.66889E-03	1.68236E-03	0.00000E+00	6.67555E-04	6.67555E-04	3.00847E-03	3.33778E-04	1.66889E-03
GRosa_woodsii_700	5.68942E-03	3.33778E-04	1.67247E-03	6.67555E-04	1.33511E-03	5.67423E-03	3.00847E-03	5.00667E-03	6.67555E-04	2.33645E-03	0.00000E+00	1.66889E-03	1.03471E-02	1.13485E-02	1.63552E-02	1.76903E-02	1.50200E-02	1.93352E-02	6.00801E-03	2.33645E-03	4.33912E-03	4.33912E-03	7.00934E-03	6.00801E-03	6.00801E-03	5.67423E-03	8.34446E-03	5.67423E-03	5.67423E-03	6.39599E-03	1.81259E-02	3.00401E-03	1.68236E-03	6.67555E-04	0.00000E+00	6.67555E-04	4.00981E-03	3.33778E-04	1.66889E-03
GRosa_woodsii_733	5.68942E-03	3.33778E-04	1.67247E-03	0.00000E+00	1.00133E-03	4.67290E-03	3.00847E-03	4.00534E-03	6.67555E-04	1.00133E-03	6.67555E-04	6.67555E-04	1.03471E-02	1.13485E-02	1.63552E-02	1.76903E-02	1.50200E-02	1.93352E-02	6.00801E-03	2.33645E-03	4.33912E-03	4.33912E-03	7.00934E-03	6.00801E-03	6.00801E-03	5.67423E-03	8.34446E-03	5.67423E-03	5.67423E-03	6.73428E-03	1.81259E-02	3.00401E-03	3.36472E-04	6.67555E-04	6.67555E-04	0.00000E+00	4.00981E-03	3.33778E-04	3.33778E-04
GRosa_woodsii_741	3.01205E-03	3.67603E-03	2.00446E-03	4.00981E-03	4.67737E-03	8.01694E-03	3.34136E-03	7.34938E-03	3.00847E-03	5.67960E-03	4.00981E-03	3.67692E-03	1.13583E-02	1.26952E-02	1.77055E-02	1.93752E-02	1.63694E-02	2.07086E-02	7.35117E-03	5.01204E-03	5.68138E-03	5.68138E-03	8.35250E-03	7.35117E-03	7.35117E-03	7.01739E-03	9.68941E-03	7.01739E-03	7.68494E-03	8.05486E-03	1.95108E-02	4.01071E-03	5.05256E-03	3.00847E-03	4.00981E-03	4.00981E-03	0.00000E+00	3.67603E-03	5.01204E-03
GRosa_woodsii_800	5.35475E-03	0.00000E+00	1.33869E-03	3.33778E-04	1.00133E-03	5.34045E-03	2.67469E-03	4.67290E-03	3.33778E-04	2.00267E-03	3.33778E-04	1.33511E-03	1.00133E-02	1.10147E-02	1.60214E-02	1.73565E-02	1.46862E-02	1.89959E-02	5.67423E-03	2.00267E-03	4.00534E-03	4.00534E-03	6.67556E-03	5.67423E-03	5.67423E-03	5.34045E-03	8.01068E-03	5.34045E-03	5.34045E-03	6.39599E-03	1.77839E-02	2.67023E-03	1.34589E-03	3.33778E-04	3.33778E-04	3.33778E-04	3.67603E-03	0.00000E+00	1.33511E-03
GRosa_woodsii_807	6.69344E-03	1.33511E-03	2.67469E-03	3.33778E-04	1.66889E-03	4.67290E-03	4.01071E-03	4.00534E-03	1.66889E-03	6.67558E-04	1.66889E-03	6.67558E-04	1.13484E-02	1.23498E-02	1.73565E-02	1.86916E-02	1.60214E-02	2.03527E-02	7.00935E-03	3.33779E-03	5.34045E-03	5.34045E-03	8.01068E-03	7.00935E-03	7.00935E-03	6.67557E-03	9.34579E-03	6.67557E-03	6.67557E-03	7.74465E-03	1.91519E-02	4.00534E-03	0.00000E+00	1.66889E-03	1.66889E-03	3.33778E-04	5.01204E-03	1.33511E-03	0.00000E+00
