# Supplementary material for: General functions to transform associate data to host data, and their use in phylogenetic inference from sequences with intra-individual variability
Source: BMC Evol Biol. 2008 Mar 18;8:86. doi: 10.1186/1471-2148-8-86 (PMC2291458; doi:10.1186/1471-2148-8-86)
Supplement: Additional file 3 — Distance matrices and quality statistics obtained with the Rosa dataset of Joly and Bruneau [33]. This contains all intermediary generated associate distance or host character data (depending on the transformation formula used; see Fig. 1) and all final distance matrices obtained together with their Delta values. A readme file that describes the contents of each file in the archive is included. The corresponding NEXUS files containing the original associate sequence data (alleles of North American Rosa species) are available at [75] as study No. S1444. [file 1471-2148-8-86-S3.zip › Goeker_Grimm_Supp_Mat_3/M2598_g0_m2.v]

#NEXUS

[mingrpsize= 2]

begin data;
	dimensions ntax= 39 nchar= 757;
	format datatype=nucleotide gap=- missing=?;
	matrix
[                   	        10        20        30        40        50        60        70        80        90       100       110       120       130       140       150       160       170       180       190       200       210       220       230       240       250       260       270       280       290       300       310       320       330       340       350       360       370       380       390       400       410       420       430       440       450       460       470       480       490       500       510       520       530       540       550       560       570       580       590       600       610       620       630       640       650       660       670       680       690       700       710       720       730       740       750       760]
[                   	         .         .         .         .         .         .         .         .         .         .         .         .         .         .         .         .         .         .         .         .         .         .         .         .         .         .         .         .         .         .         .         .         .         .         .         .         .         .         .         .         .         .         .         .         .         .         .         .         .         .         .         .         .         .         .         .         .         .         .         .         .         .         .         .         .         .         .         .         .         .         .         .         .         .         .         .]
GRosa_blanda_1214   	gtgag?ttttcacttgtaaccatgtgagatatatgaatgttaagatactagatttgaaaccaactaaagttgtatgtgtatttgcaattcagccacccagaagactgttgatggaccatcagcaaaggactggagaggtggacgtgctgcctcattcaacatcattcccagcagcactggagctgccaaggtattttcaatattc??t???ttgtgccactgcttcagtattgttgatacacttgtaagttacatgtcagtgatacttcatc??tttaacagctttattaatccttgattttggaatatggttaggctgtcggaaaggttctgcctgctctcaatggcaagttgaccggaatggccttccgtgtacccactgttgatgtttcagttgttgacctcactgtcagacttgagaagaaggcaacctatgaccagatcaaggctgctatcaagtaaggcttgttgaactttgttgttaattagttgcaatgaaggtggggtgtcatgacattacaatgcatgtcttggttctaatctt??gtctttaattctgtctcaacagggaggagtctgagggaaagttgaagggcatcttgggttacaccgatgaggatgttgtgtcaactgacttcattggtgacaacaggtaaatgaatatttgtcatttaatggttggagtactacgtacagaataaaccatctatgctgtttggattagtggtcatcttgaagttgcagtggtgaatttatt	[ 2]
GRosa_blanda_1219   	gtgag?ttttcacttgtaaccatgtgagatatatgaatgttaagatactagatttgaaaccaactaaagtcgtatgtgtatttgcaattcagccacccagaagactgttgatggaccatcagcaaaggactggagaggtggacgtgctgcctcattcaacatcattcccagcagcactggagctgccaaggtattttcaatattc??t???ttgtgccactgcttcagtattgttgatacacttgtaagttacatgtcagtgatacttcatc??tttaacagctttattaatccttgattttggaatatgtttaggctgtcggaaaggttctgcctgctctcaatggcaagttgaccggaatggccttccgtgtacccactgttgatgtttcagttgttgacctcactgtcagacttgagaagaaggcaacctatgaccagatcaaggctgctatcaagtaaggcttgttgaactttgttgttaattagttgcaatcaaggtggggtgtcatgacattacaatgcatgtcttggttctaatcttttgtctttaattctgtctcaacagggaggagtctgagggaaagttgaagggcatcttgggttacaccgatgaggatgttgtgtcaactgacttcattggtgacaacaggtaaatgaatattagtcatttaatggttggagtactacgtacagaataaaccatctatgctgtttggattagtggtcatcttgaagttgcagtggtgaatttatt	[ 2]
GRosa_blanda_1236   	gtgag?ttttcacttgtaaccatgtgagatatatgaatgttaagatactagatttgaaaccaactaaagtygtatgtgtatttgcaattcagccacccagaagactgttgatggaccatcagcaaaggactggagaggtggacgtgctgcctcattcaacatcattcccagcagcactggagctgccaaggtattttcaatattc??t???ttgtgccactgcttcagtattgttgatacacttgtaagttacatgtcagtgatacttcatc??tttaacagctttattaatccttgattttggaatatgkttaggctgtcggaaaggttctgcctgctctcaatggcaagttgaccggaatggccttccgtgtacccactgttgatgtttcagttgttgacctcactgtcagacttgagaagaaggcaacctatgaccagatcaaggctgctatcaagtaaggcttgttgaactttgttgttaattagttgcaatsaaggtggggtgtcatgacattacaatgcatgtcttggttctaatcttttgtctttaattctgtctcaacagggaggagtctgagggaaagttgaagggcatcttgggttacaccgatgaggatgttgtgtcaactgacttcattggtgacaacaggtaaatgaatattwgtcatttaatggttggagtactacgtacagaataaaccatctatgctgtttggattagtggtcatcttgaagttgcagtggtgaatttatt	[ 2]
GRosa_blanda_160    	gtgag?ttttcacttgtaaccatgtgagatatatgaatgttaagatactagatttgaaaccaactaaagtcgtatgtgtatttgcaattcagccacccagaagactgttgatggaccatcagcaaaggactggagaggtggacgtgctgcctcattcaacatcattcccagcagcactggagctgccaaggtattttcaatattc??t???ttgtgccactgcttcagtattgttgatacacttgtaagttacatgtcagtgatacttcatctttttaacagctttattaatccttgattttggaatatgtttaggctgtcggaaaggttctgcctgctctcaatggcaagttgaccggaatggccttccgtgtacccactgttgatgtttcagttgttgacctcactgtcagacttgagaagaaggcaacctatgaccagatcaaggctgctatcaagtaaggcttgttgaactttgttgttaattagttgcaatcaaggtggggtgtcatgacattacaatgcatgtctyggttctaatcttttgtctttaattctgtctcaacagggaggagtctgagggaaagttgaagggcatcttgggttacaccgatgaggatgttgtgtcaactgacttcattggtgacaacaggtaaatgaatattagtcatttaatggttggagtactacgtacagaataaaccatctatgctgtttggattagtggtcatcttgaagttgcagtggtgaatttatt	[ 2]
GRosa_blanda_326    	gtgag?ttttcacttgtaaccatgtgagatatatgaatgttaagatactagatttgaaaccaactaaagtcgtatgtgtatttgcaattcagccacccagaagactgttgatggaccatcagcaaaggactggagaggtggacgtgctgcctcattcaacatcattcccagcagcactggagctgccaaggtattttcaatattc??t???ttgtgccactgcttcagtattgttgatacacttgtaagttacatgtcagtgatactwcatc??tttaacagctttattaatccttgattttggaatatgtttaggctgtcggaaaggttctgcctgctctcaatggcaagttgaccggaatggccttccgtgtacccactgttgatgtttcagttgttgacctcactgtcagacttgagaagaaggcaacctatgaccagatcaaggctgctatcaagtaaggcttgttgaactttgttgttaattagttgcaatcaaggtggggtgtcatgacattacaatgcatgtctyggttctaatctttygtctttaattctgtctcaacagggaggagtctgagggaaagttgaagggcatcttgggttacaccgatgaggatgttgtgtcaactgacttcattggtgacaacaggtaaatgaatattagtcatttaatggttggagtactacgtacagaataaaccatctatgctgtttggattagtggtcatcttgaagttgcagtggtgaatttatt	[ 2]
GRosa_blanda_365    	gtgag?ttttcacttgtaaccatgtgagatatatgaatgttaagatactagatttgaaaccaactaaagtcgtmtgtgtatttgcaattcagccacccagaagactgttgatggaccatcagcaaaggactggagaggtggacgygctgcctcattcaacatcattcccagcagcactggagctgccaaggtattttcaataytc??t???ttgtgccactgcttcagtattgttgatacacttgtaagttacatgtcagtgatactwcatc??tttaacagctttattaatccttgattttggaatatgtttaggctgtcggaaaggttctgcctgctctcaatggcaagttgaccggaatggccttccgtgtacccactgttgatgtttcagttgttgacctcactgtcagacttgagaagaaggcaacctatgaccagatcaaggctgctatcaagtaaggcttgttgaactttgttgttaattagttgcaatcaaggtggggtgtcatgacattacaatgyatgtctyggttctaatctttyrtctttaawtctgtctcaacagggaggagtctgagggaaagttgaagggcatcttgggttacaccgatgaggatgttgtgtcaactgacttcattggtgacaacaggtaaatgaatattagtcatttaatggttggagtactacgtacagaataaaccatctatgctgtttggawtagtggtcatcttgaagttgcagtggtgaatttatt	[ 2]
GRosa_blanda_421    	gtgag?ttttcacttgtaaccatgtgagatatatgaatgttaagatactagatttgaaaccaactaaagttgtatgtgtatttgcaattcagccacccagaagactgttgatggaccatcagcaaaggactggagaggtggacgtgctgcctcattcaacatcattcccagcagcactggagctgccaaggtattttcaatattc??t???ttgtgccactgcttcagtattgttgatacacttgtaagttacatgtcagtgatacttcatc??tttaacagctttattaatccttgattttggaatatgkttaggctgtcggaaaggttctgcctgctctcaatggcaagttgaccggaatggccttccgtgtacccactgttgatgtttcagttgttgacctcactgtcagacttgagaagaaggcaacctatgaccagatcaaggctgctatcaagtaaggcttgttgaactttgttgttaattagttgcaatsaaggtggggtgtcatgacattacaatgcatgtcttggttctaatcttttgtctttaattctgtctcaacagggaggagtctgagggaaagttgaagggcatcttgggttacaccgatgaggatgttgtgtcaactgacttcattggtgacaacaggtaaatgaatattwgtcatttaatggttggagtactacgtacagaataaaccatctatgctgtytggattagtggtcatcttgaagttgcagtggtgaatttatt	[ 2]
GRosa_blanda_462    	gtgagtttttcacttgtaaccatgtgagatatatgaatgttaagatactagatttgaaaccaactaaagtcgtmtgtgtatttgcaattcagccacccagaagactgttgatggaccatcagcaaaggactggagaggtggacgtgctgcctcattcaacatcattcccagcagcactggagctgccaaggtattttcaatattc??t???ttgtgccactgcttcagtattgttgatacacttgtaagttacatgtcagtgatactwcatc??tttaacagctttattaatccttgattttggaatrtgtttaggctgtcggaaaggttytgcctgctctcaatggcaagttgaccggaatggccttccgtgtacccactgttgatgtttcagttgttgacctcactgtcagacttgagaagaaggcaacctatgaccagatcaaggctgctatcaagtaaggcttgttgaactttgttgttaattagttgcaatcaaggtggggtgtcatgacattacaatgcatgtctyggttctaatctttyrtctttaattctgtctcaacagggaggagtctgagggaaagttgaagggcatcttgggttacaccgatgaggatgttgtgtcaactgacttcattggtgacaacaggtaaatgaatattagtcatttaatggttggagtactacgtacagaataaacyatctatgctgtttggattagtggtcatcttgaagttgcagtggtgaatttatt	[ 2]
GRosa_blanda_528    	gtgag?ttttcacttgtaaccatgtgagatatatgaatgttaagatactagatttgaaaccaactaaagtcgtmtgtgtatttgcaattcagccacccagaagactgttgatggaccatcagcaaaggactggagaggtggacgtgctgcctcattcaacatcattcccagcagcactggagctgccaaggtattttcaatattc??t???ttgtgccactgcttcagtattgttgatacacttgtaagttacatgtcagtgatacttcatc??tttaacagctttattaatccttgattttggaatatgtttaggctgtcggaaaggttctgcctgctctcaatggcaagttgaccggaatggccttccgtgtacccactgttgatgtttcagttgttgacctcactgtcagacttgagaagaaggcaacctatgaccagatcaaggctgctatcaagtaaggcttgttgaactttgttgttaattagttgcaatcaaggtggggtgtcatgacattacaatgcatgtcttggttctaatcttttgtctttaattctgtctcaacagggaggagtctgagggaaagttgaagggcatcttgggttacaccgatgaggatgttgtgtcaactgacttcattggtgacaacaggtaaatgaatattagtcatttaatggttggagtactacgtacagaataaaccatctatgctgtttggattagtggtcatcttgaagttgcagtggtgaatttatt	[ 2]
GRosa_blanda_567    	gtgag?ttttcacttgtaaccatgtgagatatatgaatgttaagatactagatttgaaaccaactaaagtcgtatgtgtatttgcaattcagccacccagaagactgttgatggaccatcagcaaaggactggagaggtggacgtgctgcctcattcaacatcattcccagcagcactggagctgccaaggtattttcaatattc??t???ttgtgccactgcttcagtattgttgatacacttgtaagttacatgtcagtgatactwcatc??tttaacagctttattaatccttgattttggaatatgtttaggctgtcggaaaggttctgcctgctctcaatggcaagttgaccggaatggccttccgtgtacccactgttgatgtttcagttgttgacctcactgtcagacttgagaagaaggcaacctatgaccagatcaaggctgctatcaagtaaggcttgttgaactttgttgttaattagttgcaatcaaggtggggtgtcatgacattacaatgcatgtctcggttctaatctttygtctttaattctgtctcaacagggaggagtctgagggaaagttgaagggcatcttgggttacaccgatgaggatgttgtgtcaactgacttcattggtgacaacaggtaaatgaatattagtcatttaatggttggagtactacgtacagaataaaccatctatgctgtttggattagtggtcatcttgaagttgcagtggtgaatttatt	[ 2]
GRosa_blanda_652    	gtgag?ttttcacttgtaaccatgtgagatatatgaatgttaagatactagatttgaaaccaactaaagtcgtatgtgtatttgcaattcagccacccagaagactgttgatggaccatcagcaaaggactggagaggtggacgtgctgcctcattcaacatcattcccagcagcactggagctgccaaggtattttcaatattc??t???ttgtgccactgcttcagtattgttgatacacttgtaagttacatgtcagtgatacttcatc??tttaacagctttattaatccttgattttggaatatgtttaggctgtcggaaaggttctgcctgctctcaatggcaagttgaccggaatggccttccgtgtacccactgttgatgtttcagttgttgacctcactgtcagacttgagaagaaggcaacctatgaccagatcaaggctgctatcaagtaaggcttgttgaacyttgttgttaattagttgcaatcaaggtggggtgtcatgacattacaatgcatgtcttggttctaatcttttgtctttaattctgtctcaacagggaggagtctgagggaaagttgaagggcatcttgggttacaccgatgaggatgttgtgtcaactgacttcattggtgacaacaggtaaatgaatattagtcatttaatggttggagtactacgtacagaataaaccatctatgctgtttggattagtggtcatcttgaagttgcagtggtgaatttatt	[ 2]
GRosa_blanda_98016  	gtgag?ttttcacttgtaaccatgtgagatatatgaatgttaagatactagatttgaaaccaactaaagtcgtmtgtgtatttgcaattcagccacccagaagactgttgatggaccatcagcaaaggactggagaggtggacgtgctgcctcattcaacatcattcccagcagcactggagctgccaaggtattttcaatattc??t???ttgtgccactgcttcagtattgttgatacacttgtaagttacatgtcagtgatacttcatc??tttaacagctttattaatccttgattttggaatatgtttaggctgtcggaaaggttctgcctgctctcaatggcaagttgaccggaatggccttccgtgtacccactgttgatgtttcagttgttgacctcactgtcagacttgagaagaaggcaacctatgaccagatcaaggctgctatcaagtaaggcttgttgaactttgttgttaattagttgcaatcaaggtggggtgtcatgacattacaatgcatgtctyggttctaatcttttgtctttaattctgtctcaacagggaggagtctgagggaaagttgaagggcatcttgggttacaccgatgaggatgttgtgtcaactgacttcattggtgacaacaggtaaatgaatattagtcatttaatggttggagtactacgtacagaataaaccatctatgctgtttggattagtggtcatcttgaagttgcagtggtgaatttatt	[ 2]
GRosa_foliolosa_699 	gtgag?ttttcacttgtaaccatgtgagatatatgaatgttaagatactagatttgaaaccaactaaagtcgtctgtgtatttgcaattcagccacccagaagactgtygatggaccatcagcaaaggactggagaggtggacgtgctgcctcattcaacatcattcccagcagcactggagctgccaaggtattttcaatatty??t???ttgtgccactgctwcagtattgttgatacacttgtwarttacatgtcrgtgatacttcatc??tttaacagytttattaatccttgattttggaatatgtttaggctgtyggaaaggttctgcctgctctcaatggcaagttgaccggaatggccttccgtgtacccactgttgatgtttcagttgttgacctcactgtcagacttgagaagaaggcaacctatgaccagatcaaggctgctatcaagtaaggcttgttgaactttgttgttaattagttgcaatcaaggtgkggtgtcatgacattacaatgcawgtcttggttctaatctttyatctttaattctgtctcaacagggaggagtctgagggaaagttgaagggcatcttgggttacaccgatgaggatgttgtgtcaactgacttcattggtgacaacaggtaaatgaatattagtmatttaatggttggagtactacgtacagaataaaccatctatgctgtttggattagtggtcatcttgaagttgcagtggtgaatttatt	[ 2]
GRosa_foliolosa_795 	gtgag?ttttcacttgtaaccatgtgagatatatgaatgttaagatactagatttgaaaccaactaaagtcgtctgtgtatttgcaattcagccacccagaagactgttgatggaccatcagcaaaggactggagaggtggacgtgctgcctcattcaacatcattcccagcagcactggagctgccaaggtattttcaatattt??t???ttgtgccactgcttcagtattgttgatacacttgttaattacatgtcggtgatacttcatc??tttaacagytttattaatccttgattttggaatatgtttaggctgtcggaaaggttctgcctgctctcaatggcaagttgaccggaatggccttccgtgtacccactgttgatgtttcagttgttgacctcactgtcagacttgagaagaaggcaacctatgaccagatcaaggctgctatcaagtaaggcttgttgaactttgttgttaattagttgcaatcaaggtgtggtgtcatgacattacaatgcaagtcttggttctaatcttttatctttaattctgtctcaacagggaggagtctgagggaaagttgaagggcatcttgggttacaccgatgaggatgttgtgtcaactgacttcattggtgacaacaggtaaatgaatattagtcatttaatggttggagtactacgtacagaataaaccatctatgctgtttggattagtggtcatcttgaagttgcagtggtgaatttatt	[ 2]
GRosa_gymnocarpa_543	gtgag?ttctcacttgtaaccatgtgagatatatgaatgttaagatactagatttgaaaccaactaaagtcgtctgtgtatttgcaattcagccacccagaagactgttgatggaccatcagcaaaggactggagaggtggacgtgctgcctcattcaacatcattcccagcagcactggagctgccaaggtattttcaatgttc??t???ttgtgccactgcttcagtattgttgatacacttttaagttacatgtcagtgatacttcatc??tgtaacagctttattaatccttgattttggaatatctttaggctgtcggaaaggttctgcctgctctcaatggcaagttgaccggaatggccttccgtgtacccactgttgatgtttcagttgttgacctcactgtcagacttgagaagaaggcaacctatgaccagatcaaggctgctatcaagtaaggcttgttgaactttgttgttaattagttgcaatcaaggtggggtgtcatgacattacaatgcatgtcttggttctaatcttttatctttaattctgtctgaacagggaggagtctgagggaaagttgaagggcatcttgggttacaccgatgaggatgttgtgtcaaccgacttcattggtgacaacaggtaaatgaatattagtcatttaatggttggagtactatgtacagaataaaccatctatgctgtttggattagtgatcatcttgaagttgcagtggtgaatttatc	[ 2]
GRosa_gymnocarpa_751	gtgag?ttctcacttgtaaccatgtgagatatatgaatgttaagatactagatttgaaaccaactaaagtcgtytgtgtatttgcaattcagccacccagaagacygttgatggaccatcagcaaaggactggagaggtggacgtgctgcctcattcaacatcattcccagcagcactggagctgccaaggtattttcaatgttc??t???ttgtgccactgcttcagtattgttgatacacttttaagttacatgtcagtgatacttcatc??tgtaacagctttattaatccttgattttggaatatctttaggctgtcggaaaggttctrcctgctctcaatggcaagttgaccggaatggccttccgtgtacccactgttgatgtttcagttgttgacctcactgtcagacttgagaagaaggcaacctatgaccagatcaaggctgctatcaagtaaggcttgttgaactttgttgttaattagttgcaatcaaggtggggtgtcatgacattacaatgcatgtkttggttctaatcttttatctttaattctgtctgaacagggaggagtctgagggaaagttgaagggcatcttgggttacaccgatgaggatgttgtgtcaaccgacttcattggtgacaacaggtaaatgaatattagtcatttaatggttggagtactatgtacagaataaaccatctatgctgtttggattagtgatcatcttgaagttgcagtggtgaatttatt	[ 2]
GRosa_gymnocarpa_767	gtgag?ttctcacttgtaaccatgtgagatatatgaatgttaagatactagatttgaaaccaactaaagtcgtctgtgtatttgcaattcagccacccagaagactgttgatggaccatcagcaaaggactggagaggtggacgtgctgcctcattcaacatcattcccagcagcactggagctgccaaggtattttcaatgttc??t???ttgtgccactgcttcagtattgttgatacacttttaagttacatgtcagtgatacttcatc??tgtaacagctttattaatccttgattttggaatatctttaggctgtcggaaaggttctgcctgctctcaatggcaagttgaccggaatggccttccgtgtacccactgttgatgtttcagttgttgacctcactgtcagacttgagaagaaggcaacctatgaccagatcaaggctgctatcaagtaaggcttgttgaactttgttgttaattagttgcaatcaaggtggggtgtcatgacattacaatgcatgtcttggttctaatcttttatctttaattctgtctgaacagggaggagtctgagggaaagttgaagggcatcttgggttacaccgatgaggatgttgtgtcaaccgacttcattggtgacaacaggtaaatgaatattagtcatttaatggttggagtactatgtacagaataaaccatctatgctgtttggattagtgatcatcttgaagttgcagtggtgaatttatt	[ 2]
GRosa_multiflora_302	gtgag?ttttcacttgtaaccatgtgag??atatgaatgttaa?atactagatttgaaaccaactaaagtcgtctgtgtrtttgcaattcagccacccagaagactgttgatggaccatcagcaaaggactggagaggtggrcgtgctgcctcattcaacatcattcccagcagcactggagctgccaaggtattttcaatattc??t???ttgtgccactgcttcagtattgttgatacacttttaagttgcatgtcrgtgatacttcatc??tgtaacagctttattaatccttgattttggaatrtctttaggctgtaggaaaggttctgcctgctctcaatggcaagttgaccggaatggccttccgtgtacccactgttgatgtttcagttgttgacctcactgtcagacttgagaagaaggcaacctatgaccagatcaaggctgctatcaagtaaggcttgttgaactttgttgttaattagttgcaatcaaggtggggtgtcatcacattacaatgcatgtcttggttctaatcttttatctttaattctgtctgaacagggaggagtctgagggaaagttgaagggcatcttgggttacaccgatgaggatgttgtgtcaacygacttcattggtgacaataggtaaatgaatattagtcayttaatggttggagtactacgtacagaataagccatctatgctgtttggattagtgatcatcttg?????????tggtgaatttatt	[ 2]
GRosa_nitida_570    	gtgag?ttttcacttgyaaccatgtgagatatatgaatgttaagatactagatttgaaaccaactaaagtcgtctgtgtatttgcaattcagccacccagaagactgttgatggaccatcagcaaaggactggagaggtggacgtgctgcctcattcaacatcattcccagcagcactggagctgccaaggtattttcaatattc??t???ttgtgccactgcttcagtattgttgatacacttgtaagttacatgtcagtgatacttcatc??tttaacagctttattaatccttgattttggaatatgtttaggctgtcggaaaggttctgcctgctctcaatggcaagttgacyggaatggccttccgtgtacccactgttgatgtttcagttgttgacctcactgttagacttgagaagaaggcaacctatgaccagatcaaggctgctatcaagtaaggcttgttgaactttgttgttaattagttgcaatcaaggtggggtgtcatgacattacaatgcatgtcttggttctaatcttttatctttaattctgtctcaacagggaggagtctgagggaaagttgaagggcatcttgggttacaccgatgaggatgttgtgtcaactgacttcattggtgacaacaggtaaatgaatattagtcatttaatggttggagtactacgtacagaataaaccatctatgctgtttggattagtggtcatcttgamgttgcagtggtgaatttatt	[ 2]
GRosa_nitida_604    	gtgag?ttttcacttgtaaccatgtgagatatatgaatgttaagatactagatttgaaaccaactaaagtcgtmtgtgtatttgcaattcagccacccagaagactgttgatggaccatcagcaaaggactggagaggtggacgtgctgcctcattcaacatcattcccagcagcactggagctgccaaggtattttcaatattc??t???ttgtgccactgcttcagtattgttgatacacttgtaagttacatgtcagtgatacttcatc??tttaacagctttattaatccttgattttggaatatgtttaggctgtcggaaaggttctgcctgctctcaatggcaagttgaccggaatggccttccgtgtacccactgttgatgtttcagttgttgacctcactgtcagacttgagaagaaggcaacctatgaccagatcaaggctgctatcaagtaaggcttgttgaacttygttgttaattagttgcaatcaaggtggggtgtcatgacattacaatgcatgtcttggttctaatcttttrtctttaattctgtctcaacagggaggagtctgagggaaagttgaagggcatcttgggttacaccgatgaggatgttgtgtcaactgacttcattggtgacaacaggtaaatgaatattagtcatttaatggttggagtactacgtacagaataaaccatctatgctgtttggattagyggtcatcttgaagttgcagtggtgaatttatt	[ 2]
GRosa_nitida_675    	gtgag?ttttcacttgyaaccatgtgagatatatgaatgttaagatactagatttgaaaccaactaaagtcgtctgtgtatttgcaattcagccacccagaagactgttgatggaccatcagcaaaggactggagaggtggacgtgctgcctcattcaacatcattcccagcagcactggagctgccaaggtattttcaatattc??t???ttgtgccactgcttcagtattgttgatacacttgtaagttacatgtcagtgatacttcatc??tttaacagctttattaatccttgattttggaatatgtttaggctgtcggaaaggttctgcctgctctcaatggcaagttgaccggaatggccttccgtgtacccactgttgatgtttcagttgttgacctcactgtcagacttgagaagaaggcaacctatgaccagatcaaggctgctatcaagtaaggcttgttgaactttgttgttaattagttgcaatcaaggtggggtgtcatgacattacaatgcatgtcttggttctaatcttttatctttaattctgtctcaacagggaggagtctgagggaaagttgaagggcatcttgggttacaccgatgaggatgttgtgtcaactgacttcattggtgacaacaggtaaatgaatattagtcatttaatggttggagtactacgtacagaataaaccatctatgctgtttggattagyggtcatcttgaagttgcagtggtgaatttatt	[ 2]
GRosa_nitida_812    	gtgag?ttttcacttgyaaccatgtgagatatatgaatgttaagatactagatttgaaaccaactaaagtcgtctgtgtatttgcaattcagccacccagaagactgttgatggaccatcagcaaaggactggagaggtggacgtgctgcctcattcaacatcattcccagcagcactggagctgccaaggtattttcaatattc??t???ttgtgccactgcttcagtattgttgatacacttgtaagttacatgtcagtgatacttcatc??tttaacagctttattaatccttgattttggaatatgtttaggctgtcggaaaggttctgcctgctctcaatggcaagttgaccggaatggccttccgtgtacccactgttgatgtttcagttgttgacctcactgtcagacttgagaagaaggcaacctatgaccagatcaaggctgctatcaagtaaggcttgttgaactttgttgttaattagttgcaatcaaggtggggtgtcatgacattacaatgcatgtcttggttctaatcttttatctttaattctgtctcaacagggaggagtctgagggaaagttgaagggcatcttgggttacaccgatgaggatgttgtgtcaactgacttcattggtgacaacaggtaaatgaatattagtcatttaatggttggagtactacgtacagaataaaccatctatgctgtttggattagyggtcatcttgaagttgcagtggtgaatttatt	[ 2]
GRosa_palustris_168 	gtgag?ttttcacttgyaaccatgtgagatatatgaatgttaagatactagatttraaaccaactaaagtcgtctgtgtatttgcaattcagccacccagaagactgttgatrgaccatcagcaaaggactggagaggtggacgtgctgcctcattcaacatcattcccagcagcactggagctgccaaggtattttcaatattc??t???ttgtgccactgcttcagtattgttgatacacttgtaagttacatgtcagtgatacttcaty??tttaacagctttattaatccttgattttggaatatgtttaggctgtyggaaaggttctgcctgctctcaatggcaagttgaccggaatggccttccgtgtacccactgttgatgtttcagttgttgacctcactgttagacttgagaagaaggcaacctatgaccagatcaaggctgctatcaagtaaggcttgttgaactttgttgttaattagttgcaatcaaggtggggtgtcatgacattacaatgcatgtcttggttctaatcttttatctttaattctgtctcaacagggaggagtctgagggaaagttgaagggcatcttgggttacaccgatgaggatgttgtgtcaactgacttcattggtgacaacaggtaaatgaatattagtcatttaatggttggagtactacgtacagaataaaccatctatgctgtttggattagtggtcatcttgaagttgcagtggtgaatttwtt	[ 2]
GRosa_palustris_304 	gtgag?ttttcacttgyaaccatgtgagatatatgaatgttaagatactagatttgaaaccaactaaagtcgtctgtgtatttgcaattcagccacccagaagactgttgatggaccatcagcaaaggactggagaggtggacgtgctgcctcattcaacatcattcccagcagcactggagctgccaaggtattttcaatattc??t???ttgtgccactgcttcagtattgttgatacacttgtaagttacatgtcagtgatacttcatc??tttaacagctttattaatccttgattttggaatatgtttaggctgtcggaaaggttctgcctgctctcaatggcaagttgacyggaatggccttccgtgtacccactgttgatgtttcagttgttgacctcactgttagacttgagaagaaggcaacctatgaccagatcaaggctgctatcaagtaaggcttgttgaactttgttgttaattagttgcaatcaaggtggggtgtcatgacattacaatgcatgtcttggttctaatcttttatctttaattctgtctcaacagggaggagtctgagggaaagttgaagggcatcttgggttacaccgatgaggatgttgtgtcaactgacttcattggtgacaacaggtaaatgaatattagtcatttaatggttggagtactacgtacagaataaaccatctatgctgtttggattagtggtcatcttgamgttgcagtggtgaatttatt	[ 2]
GRosa_palustris_317 	gtgag?ttttcacttgyaaccatgtgagatatatgaatgttaagatactagatttgaaaccaactaaagtcgtctgtgtatttgcaattcagccacccagaagactgtygatggaccatcagcaaaggactggagaggtggacgtgctgcctcattcaacatcattcccagcagcactggagctgccaaggtattttcaatattc??t???ttgtgccactgcttcagtattgttgatacacttgtaagttacatgtcagtgatacttcatc??tttaacagctttattaatccttgattttggaatatgtttaggctgtcggaaaggttctgcctgctctcaatggcaagttgaccggaatggccttccgtgtacccactgttgatgtttcagttgttgacctcactgttagacttgagaagaaggcaacctatgaccagatcaaggctgctatcaagtaaggcttgttgaactttgttgttaattagttgcaatcaaggtggggtgtcatgacattacaatgcatgtcttggttctaatcttttatctttaattctgtctcaacagggaggagtctgagggaaagttgaagggcatcttgggttacaccgatgaggatgttgtgtcaactgacttcattggtgacaacaggtaaatgaatattagtcatttaatggttggagtactacgtacagaataaaccatctatgctgtttggattagtggtcatcttgaagttgcagtggtgaatttwtt	[ 2]
GRosa_palustris_331 	gtgag?ttttcacttgcaaccatgtgagatatatgaatgttaagatactagatttgaaaccaactaaagtcgtctgtgtatttgcaattcagccacccagaagactgttgatggaccatcagcaaaggactggagaggtggacgtgctgcctcattcaacatcattcccagcagcactggagctgccaaggtattttcaatattc??t???ttgtgccactgcttcagtattgttgatacacttgtaagttacatgtcagtgatacttcatc??tttaacagctttattaatccttgattttggaatatgtttaggctgtcggaaaggttctgcctgctctcaatggcaagttgaccggaatggccttccgtgtacccactgttgatgtttcagttgttgacctcactgttagacttgagaagaaggcaacctatgaccagatcaaggctgctatcaagtaaggcttgttgaactttgttgttaattagttgcaatcaaggtggggtgtcatgacattacaatgcatgtcttggttctaatcttttatctttaattctgtctcaacagggaggagtctgagggaaagttgaagggcatcttgggttacaccgatgaggatgttgtgtcaactgacttcattggtgacaacaggtaaatgaatattagtcatttaatggttggagtactacgtacagaataaaccatctatgctgtttggattagtggtcatcttgaagttgcagtggtgaatttatt	[ 2]
GRosa_palustris_386 	gtgag?ttttcacttgtaaccatgtgcgatatatgaatgttaagatactagatttgaaaccaactgaagtcttctgtgtatttgcaattcagccacccagaagactgttgatggaccatcagcaaaggactggagaggtggacgtgctgcctcattcaacatcattcccagcagcactggagctgccaaggtattttcaatattc??t???ttgtgccactgcttcagtattgttgatacacttgtaagttacatgtcagtgacacttcatc??tttaacagctttattaatccttgattttggaatatgtttaggctgtcggaaaggttctgcctgctctcaatggcaagttgaccggaatggccttccgtgtacccactgttgatgtttcagttgttgacctcactgtcagacttgagaagaaggcaacctatgaccagatcaaggctgctatcaggtaaggcttgttgaactttgttgttaattagttgcaatcaaggtggggtgtcatgacattacaatgcatgtcttggttctaatcttttgtctttaattctgtctcaacagggaggagtctgagggaaagttgaagggcatcttgggttacaccgatgaggatgttgtgtcaactgacttcattggtgacaacaggtaaatgaatattagtcatttaatggttggagtactacgtacagaataaaccatctatgctgtttggattagtggtcatcttgaagttgcagtggtgaatttatt	[ 2]
GRosa_palustris_581 	gtgag?ttttcacttgcaaccatgtgagatatatgaatgttaagatactagatttgaaaccaactaaagtcgtctgtgtatttgcaattcagccacccagaagactgttgatggaccatcagcaaaggactggagaggtggacgtgctgcctcattcaacatcattcccagcagcactggagctgccaaggtattttcaatattc??t???ttgtgccactgcttcagtattgttgatacacttgtaagttacatgtcagtgatacttcatc??tttaacagctttattaatccttgattttggaatatgtttaggctgtcggaaaggttctgcctgctctcaatggcaagttgaccggaatggccttccgtgtacccactgttgatgtttcagttgttgacctcactgttagacttgagaagaaggcaacctatgaccagatcaaggctgctatcaagtaaggcttgttgaactttgttgttaattagttgcaatcaaggtggggtgtcatgacattacaatgcatgtcttggttctaatcttttatctttaattctgtctcaacagggaggagtctgagggaaagttgaagggcatcttgggttacaccgatgaggatgttgtgtcaactgacttcattggtgacaacaggtaaatgaatattagtcatttaatggttggagtactacgtacagaataaaccatctatgctgtttggattagtggtcatcttgaagttgcagtggtgaatttatt	[ 2]
GRosa_pisocarpa_774 	gtgag?ttttcacttgtaaccatgtgagatatatgaatgktaagatactagatttgaaaccaactaaagtcgtmtgtgtatttgcaattcagccacccagaagactgttgatggaccatcagcaaaggactggagaggtggacgtgctgcctcattcaacatcattcccagcagcactggagctgccaaggtattttcaatattc??t???ttgtgccactgcttcagtattgttgatacacttgtaagttacatgtcagtgatacttcatc??tttaacagctttattaatccttgattttggaatatgtttaggctgtcggaaaggttctgcctgctctcaatggyaagttgaccggaatggccttccgtgtacccactgttgatgtttcagttgttgacctcactgtcagacttgagaagaaggcaacctatgaccagatcaaggctgctatcaagtaaggcttgttgaactttgttgttaattagttgcaatcaaggtggggtgtcatgacattacaatgcatgtcttggttctaatcttttatctttaattctgtctcaacagggaggagtctgagggaaagttgaagggcatcttgggttacaccgatgaggatgttgtgtcaacygacttcattggtgacaacaggtaaatgaatattagtcatttaatggttggagtactacgtacagaataaaccatccatgctgtttggattagtggtcatcttgaagttgcagtggtgaatttatt	[ 2]
GRosa_pisocarpa_847 	gtgag?ttttcacttgtaaccatgtgagatatatgaatgttaagatactagatttgaaaccaactaaagtygtctgtgtatttgcaattcagccacccagaagactgttgatggaccatcagcaaaggactggagaggtggacgtgctgcctcattcaacatcattcccagcagcactggagctgccaaggtattttcaatattc??t???ttgtgccactgcttcagtattgttgatacacttgtaagttacatgtcagtgatacttcatc??tttaacagctttattaatccttgattttggaatatgtttaggctgtcggaaaggttctgcctgctctcaatggyaagttgaccggaatggccttccgtgtacccactgttgatgtttcagttgttgacctcactgtcagacttgagaagaaggcaacctatgaccagatcaaggctgctatcaagtaaggcttgttgaactttgttgttaattagttgcaatcaaggtggggtgtcatgacattacaatgcatgtcttggttctaatctttwatctttaattctgtctcaacagggaggagtctgagggaaagttgaagggcatcttgggttacaccgatgaggatgttgtgtcaactgacttcattggtgacaacaggtaaatgaatattagtcatttaatggttggagtactacgtacagaataaaccatccatgctgtttggattagtggtcatcttgaagttgcagtgatgaatttatt	[ 2]
GRosa_setigera_298  	gtgat?ttttcacttgtaaccatgtgagatatatgaatgttaagatactagatttgaaaccaactaaagtcgtctgtgtatttgcaattcagccacccagaagactgttgatggaccatcagcaaaggactggagaggtggacgtgctgcctcattcaacatcattcccagcagcactggagctgccaaggtattttcaatattc??t???ttgtgccactgcttcagtattgttgatacacttttaagttgcatgtcagtggtacttcatc??tgtaacagctttattaatccttgattttggaatatctttaggctgtcggaaaggttctgcctgctctcaatggcaagttgaccggaatggccttccgtgtacccactgttgatgtttcagttgttgacctcactgtcagacttgagaagaaggcaacctatgaccagatcaaggctgctatcaagtaaggcttgttgaactttgatgttaattagttgcaatcaaggtggggtgtcatcacattacaatgcat?tcttggttctaatcttttatctttaattctgtctgaacagggaggagtctgagggaaagttgaagggcatcttgggttacaccgatgaggatgttgtgtcaactgacttcattggtgacaacaggtaaatgaatattagtcatttaatggttggagtactacgta????????accatctatgctgtttggattagtgatcatcatg?????????tggtgaatttatt	[ 2]
GRosa_woodsii_4     	gtgag?ttttcacttgtaaccatgtgagatatatgaatgttaagatactagatttgaaaccaactaaagtcgtctgtgtatttgcaattcagccacccagaagactgttgatggaccatcagcaaaggactggagaggtggacgtgctgcctcattcaacatcattcccagcagcactggagctgccaaggtattttcaatattc??t???ttgtgccactgcttcagtattgttgatacacttgtaagttacatgtcagtgatacttcatc??tttaacagctttattaatccttgattttggaatatgtttaggctgtcggaaaggttctgcctgctctcaatggcaagttgaccggaatggccttccgtgtacccactgttgatgtttcagttgttgacctcactgtcagacttgagaagaaggcaacctatgaccagatcaaggctgctatcaagtaaggcttgttgaactttgttgttaattagttgcaatcaaggtggggtgtcatgacattacaatgcatgtcttggttctaatctttcgtctttaattctgtctcaacagggaggagtctgagggaaagttgaagggcatcttgggttacaccgatgaggatgttgtgtcaactgacttcattggtgacaacaggtaaatgaatattagtcatttaatggttggagtactacgtacagaataaaccatctatgctgtttggattagtggtcatcttgaagttgcagtggtgaatttatt	[ 2]
GRosa_woodsii_492   	gtgag?ttttcacttgtaaccatgtgagatatatgaatgttaagatactagatttgaaaccaactaaagtcgtatgtgtatttgcaattcagccacccagaagactgttgatggaccatcagcaaaggactggagaggtggacgtgctgcctcattcaacatcattcccagcagcactggagctgccaaggtattttcaatattc??t???ttgtgccactgcttcagtattgttgatacacttgtaagttacatgtcagtgatacttcatc??tttaacagctttattaatccttgattttggaatatgtttaggctgtcggaaaggttctgcctgctctcaatggcaagttgaccggaatggccttccgtgtacccactgttgatgtttcagttgttgacctcactgtcagacttgagaagaaggcaacctatgaccagatcaaggctgctatcaagtaaggcttgttgaactttgttgttaattagttgcaatcaaggtggggtgtcatgacattacaatgcatgtctcggttctaatcttttgtctttaattctgtctcaacagggaggagtctgagggaaagttgaagggcatcttgggttacaccgatgaggatgttgtgtcaactgacttcattggtgacaacaggtaaatgaatattagtcatttaatggttggagtactacgtacagaataaaccatctatgctgtttggattagtggtcatcttgaagttgcagtggtgaa??????	[ 2]
GRosa_woodsii_498   	gtgag?ttttcacttgtaaccatgtgagatatatgaatgttaagatactagatttgaaaccaactaaagtcgtmtgtgtatttgcaattcagccacccagaagactgttgatggaccatcagcaaaggactggagaggtggacgtgctgcctcattcaacatcattcccagcagcactggagctgccaaggtattttcaatattc??t???ttgtgccactgcttcagtattgttgatacacttgtaagttacatgtcagtgatacttcatc??tttaacagctttattaatccttgattttggaatatgtttaggctgtcggaaaggttctgcctgctctcaatggcaagttgaccggaatggccttccgtgtacccactgttgatgtttcagttgttgacctcactgtcagacttgagaagaaggcaacctatgaccagatcaaggctgctatcaagtaaggcttgttgaactttgttgttaattagttgcaatcaaggtggggtgtcatgacattacaatgcatgtcttggttctaatcttttgtctttaattctgtctcaacagggaggagtctgagggaaagttgaagggcatcttgggttacaccgatgaggatgttgtgtcaactgacttcattggtgacaacaggtaaatgaatattagtcatttaatggttggagtactacgtacagaataaaccatctatgctgtttggattagtggtcatcttgaagttgcagtggtgaatttatt	[ 2]
GRosa_woodsii_700   	gtgag?ttttcacttgtaaccatgtgagatatatgaatgttaagatactagatttgaaaccaactaaagtcgtatgtgtatttgcaattcagccacccagaagactgttgatggaccatcagcaaaggactggagaggtggacgtgctgcctcattcaacatcattcccagcagcactggagctgccaaggtattttcaatattc??t???ttgtgccactgcttcagtattgttgatacacttgtaagttacatgtcagtgatacttcatc??tttaacagctttattaatccttgattttggaatatgtttaggctgtcggaaaggttctgcctgctctcaatggcaagttgaccggaatggccttccgtgtacccactgttgatgtttcagttgttgacctcactgtcagacttgagaagaaggcaacctatgaccagatcaaggctgctatcaagtaaggcttgttgaacyttgttgttaattagttgcaatcaaggtggggtgtcatgacattacaatgcatgtcttggttctaatcttttgtctttaattctgtctcaacagggaggagtctgagggaaagttgaagggcatcttgggttacaccgatgaggatgttgtgtcaactgacttcattggtgacaacaggtaaatgaatattagtcatttaatggttggagtactacgtacagaataaaccatctatgctgtttggattagtggtcatcttgaagttgcagtggtgaatttatt	[ 2]
GRosa_woodsii_733   	gtgag?ttttcacttgtaaccatgtgagatatatgaatgttaagatactagatttgaaaccaactaaagtcgtatgtgtatttgcaattcagccacccagaagactgttgatggaccatcagcaaaggactggagaggtggacgtgctgcctcattcaacatcattcccagcagcactggagctgccaaggtattttcaatattc??t???ttgtgccactgcttcagtattgttgatacacttgtaagttacatgtcagtgatacttcatc??tttaacagctttattaatccttgattttggaatatgtttaggctgtcggaaaggttctgcctgctctcaatggcaagttgaccggaatggccttccgtgtacccactgttgatgtttcagttgttgacctcactgtcagacttgagaagaaggcaacctatgaccagatcaaggctgctatcaagtaaggcttgttgaactttgttgttaattagttgcaatcaaggtggggtgtcatgacattacaatgcatgtctyggttctaatcttttgtctttaattctgtctcaacagggaggagtctgagggaaagttgaagggcatcttgggttacaccgatgaggatgttgtgtcaactgacttcattggtgacaacaggtaaatgaatattagtcatttaatggttggagtactacgtacagaataaaccatctatgctgtttggattagtggtcatcttgaagttgcagtggtgaatttatt	[ 2]
GRosa_woodsii_741   	gtgag?ttttcacttgtaaccatgtgagatatatgaatgttaagatactagatttgaaaccaactaaagtygtmtgtgtatttgcaattcagccacccagaagactgttgatggaccatcagcaaaggactggagaggtggacgtgctgcctcattcaacatcattcccagcagcacwggagctgccaaggtattttcaatattc??t???ttgtgccactgcttcagtattgttgatacacttgtaagttacatgtcagtgatacttcatc??tttaacagctttattaatccttgattttggaatatgkttaggctgtcggaaaggttctgcctgctctcaatggcaagttgaccggaatggccttccgtgtacccactgttgatgtttcagttgttgacctcactgtcagacttgagaagaaggcaacctatgaccagatcaaggctgctatcaagtaaggcttgttgaactttgttgttaattagttgcaatsaaggtggggtgtcatgacattacaatgcatgtcttggttctaatcttttgtctttaattctgtctcaacagggaggagtctgagggaaagttgaagggcatcttgggttacaccgatgaggatgttgtgtcaactgacttcattggtgacaacaggtaaatgaatattwgtcatttaatggttggagtactacgtacagaataaaccatctatgctgtttggattastggtcatcttgaagttgcagtggtgaatttatt	[ 2]
GRosa_woodsii_800   	gtgag?ttttcacttgtaaccatgtgagatatatgaatgttaagatactagatttgaaaccaactaaagtcgtatgtgtatttgcaattcagccacccagaagactgttgatggaccatcagcaaaggactggagaggtggacgtgctgcctcattcaacatcattcccagcagcactggagctgccaaggtattttcaatattc??t???ttgtgccactgcttcagtattgttgatacacttgtaagttacatgtcagtgatacttcatc??tttaacagctttattaatccttgattttggaatatgtttaggctgtcggaaaggttctgcctgctctcaatggcaagttgaccggaatggccttccgtgtacccactgttgatgtttcagttgttgacctcactgtcagacttgagaagaaggcaacctatgaccagatcaaggctgctatcaagtaaggcttgttgaactttgttgttaattagttgcaatcaaggtggggtgtcatgacattacaatgcatgtcttggttctaatcttttgtctttaattctgtctcaacagggaggagtctgagggaaagttgaagggcatcttgggttacaccgatgaggatgttgtgtcaactgacttcattggtgacaacaggtaaatgaatattagtcatttaatggttggagtactacgtacagaataaaccatctatgctgtttggattagtggtcatcttgaagttgcagtggtgaatttatt	[ 2]
GRosa_woodsii_807   	gtgag?ttttcacttgtaaccatgtgagatatatgaatgttaagatactagatttgaaaccaactaaagtcgtatgtgtatttgcaattcagccacccagaagactgttgatggaccatcagcaaaggactggagaggtggacgtgctgcctcattcaacatcattcccagcagcactggagctgccaaggtattttcaatattc??t???ttgtgccactgcttcagtattgttgatacacttgtaagttacatgtcagtgatacttcatc??tttaacagctttattaatccttgattttggaatatgtttaggctgtcggaaaggttctgcctgctctcaatggcaagttgaccggaatggccttccgtgtacccactgttgatgtttcagttgttgacctcactgtcagacttgagaagaaggcaacctatgaccagatcaaggctgctatcaagtaaggcttgttgaactttgttgttaattagttgcaatcaaggtggggtgtcatgacattacaatgcatgtctcggttctaatcttttgtctttaattctgtctcaacagggaggagtctgagggaaagttgaagggcatcttgggttacaccgatgaggatgttgtgtcaactgacttcattggtgacaacaggtaaatgaatattagtcatttaatggttggagtactacgtacagaataaaccatctatgctgtttggattagtggtcatcttgaagttgcagtggtgaatttatt	[ 2]
	;
end;

begin paup;
	set torder=left tcompress taxlabels=full outroot=monophyl
		autoclose maxtrees=1000 increase=auto autoinc=1000
		storetreewts storebrlens rootmethod=outgroup
		warnroot=no;
	pset opt=deltran collapse=minbrlen;
	dset dcollapse distance=hky85 missdist=ignore rates=equal
		pinvar=0;
	defaults nj bionj breakties=random;
	defaults upgma bionj breakties=random;
	defaults bootstrap grpfreq=no;
	defaults contree grpfreq=no;
	defaults hsearch addseq=random;
	defaults savedist triangle=both;
end;
