# Supplementary material for: General functions to transform associate data to host data, and their use in phylogenetic inference from sequences with intra-individual variability
Source: BMC Evol Biol. 2008 Mar 18;8:86. doi: 10.1186/1471-2148-8-86 (PMC2291458; doi:10.1186/1471-2148-8-86)
Supplement: Additional file 3 — Distance matrices and quality statistics obtained with the Rosa dataset of Joly and Bruneau [33]. This contains all intermediary generated associate distance or host character data (depending on the transformation formula used; see Fig. 1) and all final distance matrices obtained together with their Delta values. A readme file that describes the contents of each file in the archive is included. The corresponding NEXUS files containing the original associate sequence data (alleles of North American Rosa species) are available at [75] as study No. S1444. [file 1471-2148-8-86-S3.zip › Goeker_Grimm_Supp_Mat_3/M2598_g0_m2.v.dst]

39
GRosa_blanda_1214	0	0.0053744	0	0.00538162	0.00538887	0.00544016	0	0.00542543	0.00538163	0.00673324	0.00538162	0.00538887	0.00819757	0.0162658	0.0217481	0.0190968	0.0203656	0.0222818	0.00946993	0.00540343	0.00809794	0.00809794	0.00950857	0.00946993	0.00946989	0.010791	0.0135106	0.010791	0.00812155	0.00945712	0.0236964	0.00672453	0.00677885	0.00538163	0.00538162	0.00538162	0	0.0053744	0.00672419
GRosa_blanda_1219	0.0053744	0	0	0	0	0	0.00134418	0	0	0.00134057	0	0	0.0027189	0.0107765	0.0162124	0.0135581	0.0148433	0.0166032	0.00403402	0	0.00268243	0.00268243	0.00405038	0.00403402	0.00403401	0.00536416	0.00805612	0.00536416	0.00269216	0.00538584	0.0180017	0.00267525	0.00134779	0	0	0	0	0	0.00133699
GRosa_blanda_1236	0	0	0	0	0	0	0	0	0	0.0013478	0	0	0.00273377	0.010835	0.0163006	0.0136321	0.014924	0.0166957	0.00405585	0	0.0026969	0.0026969	0.00407238	0.00405585	0.00405584	0.00539311	0.00809965	0.00539311	0.00270674	0.00540769	0.0181021	0.00268964	0.0013551	0	0	0	0	0	0.00134418
GRosa_blanda_160	0.00538162	0	0	0	0	0	0.00134599	0	0	0	0	0	0.0027226	0.010791	0.0162343	0.0135764	0.0148633	0.0166261	0.00403945	0	0.00268603	0.00268603	0.00405585	0.00403945	0.00403944	0.00537135	0.00806694	0.00537135	0.00269578	0.00539309	0.0180266	0.00267883	0	0	0	0	0	0	0
GRosa_blanda_326	0.00538887	0	0	0	0	0	0.00134962	0	0	0	0	0	0.00272631	0.0108202	0.0162782	0.0136133	0.0149035	0.0166722	0.00405035	0	0.00269326	0.00269326	0.00406683	0.00405035	0.00405033	0.00538579	0.00808866	0.00538579	0.00270306	0.00540036	0.0180767	0.00134185	0	0	0	0	0	0	0
GRosa_blanda_365	0.00544016	0	0	0	0	0	0.00136249	0	0	0	0	0	0	0.0081769	0.0136689	0.0123373	0.0122867	0.0140024	0.00136063	0	0	0	0.00136621	0.00136063	0.00136063	0.00271406	0.00679993	0.00271406	0.00136063	0.00272145	0.0154168	0	0	0	0	0	0	0	0
GRosa_blanda_421	0	0.00134418	0	0.00134599	0.00134962	0.00136249	0	0.00135879	0.00134599	0.00269942	0.00134599	0.0013478	0.00410581	0.0122038	0.0176813	0.0150145	0.0163006	0.0181071	0.00541502	0.00135144	0.00405035	0.00405035	0.00543713	0.00541502	0.00541499	0.0067506	0.00946081	0.0067506	0.00406589	0.00541499	0.0195134	0.00403944	0.00271405	0.00134599	0.00134599	0.00134599	0	0.00134418	0.00269216
GRosa_blanda_462	0.00542543	0	0	0	0	0	0.00135879	0	0	0	0	0	0	0.00815475	0.0136319	0.0123038	0.0122535	0.013944	0.00135695	0	0	0	0.0013625	0.00135695	0.00135695	0.00270674	0.00678155	0.00270674	0.00135694	0.0027141	0.0153739	0	0	0	0	0	0	0	0
GRosa_blanda_528	0.00538163	0	0	0	0	0	0.00134599	0	0	0.00134237	0	0	0.00136064	0.00943544	0.0148722	0.0135581	0.0135031	0.0152278	0.00269217	0	0.00134237	0.00134237	0.0027031	0.00269217	0.00269216	0.00402769	0.00671777	0.00402769	0.00269216	0.00404399	0.0166243	0.00133878	0.00134961	0	0	0	0	0	0.00133878
GRosa_blanda_567	0.00673324	0.00134057	0.0013478	0	0	0	0.00269942	0	0.00134237	0	0.00134237	0	0.004089	0.0121707	0.0176329	0.0149733	0.0162562	0.0180566	0.00540035	0.0013478	0.00403942	0.00403942	0.00542234	0.00540035	0.00540032	0.00673234	0.00943522	0.00673234	0.00405485	0.00675056	0.0194589	0.00268242	0	0.00134237	0.00134237	0	0.00135327	0.00134057	0
GRosa_blanda_652	0.00538162	0	0	0	0	0	0.00134599	0	0	0.00134237	0	0	0.0027226	0.010791	0.0162343	0.0135764	0.0148633	0.0166261	0.00403945	0	0.00268603	0.00268603	0.00405585	0.00403945	0.00403944	0.00537135	0.00806694	0.00537135	0.00269578	0.00539309	0.0180266	0.00267883	0.00134961	0	0	0	0	0	0.00133878
GRosa_blanda_98016	0.00538887	0	0	0	0	0	0.0013478	0	0	0	0	0	0.0013625	0.00944815	0.0148923	0.0135764	0.0135213	0.0152488	0.0026958	0	0.00134417	0.00134417	0.00270675	0.0026958	0.00269578	0.00403309	0.0067268	0.00403309	0.00269578	0.00404944	0.0166473	0.00134057	0	0	0	0	0	0	0
GRosa_foliolosa_699	0.00819757	0.0027189	0.00273377	0.0027226	0.00272631	0	0.00410581	0	0.00136064	0.004089	0.0027226	0.0013625	0	0	0.0137067	0.0123886	0.0123206	0.012609	0.00136436	0	0	0	0.00136809	0.00136436	0.00136249	0.00272148	0.00819285	0.00272148	0.00136622	0.00272892	0.0154604	0.00135879	0.00411703	0.00136064	0.0027226	0.0027226	0.00137184	0.0027189	0.00408344
GRosa_foliolosa_795	0.0162658	0.0107765	0.010835	0.010791	0.0108202	0.0081769	0.0122038	0.00815475	0.00943544	0.0121707	0.010791	0.00944815	0	0	0.0217291	0.0204577	0.0203464	0.0208418	0.00946096	0.00811063	0.00808874	0.00808874	0.00949953	0.00946096	0.0094609	0.0107823	0.0162346	0.0107823	0.00947371	0.0108261	0.0236638	0.0107822	0.0122367	0.00943544	0.010791	0.010791	0.0095124	0.0107765	0.0121379
GRosa_gymnocarpa_543	0.0217481	0.0162124	0.0163006	0.0162343	0.0162782	0.0136689	0.0176813	0.0136319	0.0148722	0.0176329	0.0162343	0.0148923	0.0137067	0.0217291	0	0.00134417	0.00133698	0.0124418	0.0149126	0.0135578	0.0135211	0.0135211	0.0149736	0.0149126	0.0149124	0.0162233	0.0217121	0.0162233	0.0135579	0.0162894	0.015222	0.0162231	0.0163445	0.0148722	0.0162343	0.0162343	0.0149939	0.0162124	0.0175854
GRosa_gymnocarpa_751	0.0190968	0.0135581	0.0136321	0.0135764	0.0136133	0.0123373	0.0150145	0.0123038	0.0135581	0.0149733	0.0135764	0.0135764	0.0123886	0.0204577	0.00134417	0	0	0.0111055	0.0136135	0.0122368	0.0122202	0.0122202	0.0136695	0.0136135	0.0136134	0.0149329	0.0204405	0.0149329	0.0122369	0.0149941	0.0138973	0.0149328	0.0150551	0.0135581	0.0135764	0.0135764	0.0136693	0.0135581	0.0149328
GRosa_gymnocarpa_767	0.0203656	0.0148433	0.014924	0.0148633	0.0149035	0.0122867	0.0163006	0.0122535	0.0135031	0.0162562	0.0148633	0.0135213	0.0123206	0.0203464	0.00133698	0	0	0.011044	0.0135397	0.012187	0.0121541	0.0121541	0.013595	0.0135397	0.0135395	0.0148521	0.0203294	0.0148521	0.0121871	0.0149126	0.0138203	0.014852	0.0163445	0.0135031	0.0148633	0.0148633	0.0136134	0.0148433	0.0162124
GRosa_multiflora_302	0.0222818	0.0166032	0.0166957	0.0166261	0.0166722	0.0140024	0.0181071	0.013944	0.0152278	0.0180566	0.0166261	0.0152488	0.012609	0.0208418	0.0124418	0.0111055	0.011044	0	0.0152489	0.0138858	0.0138473	0.0138473	0.0139287	0.0152489	0.01527	0.0166083	0.0222315	0.0166083	0.01527	0.0166776	0.00976039	0.0166082	0.0181572	0.0152278	0.0166261	0.0166261	0.0153554	0.0166032	0.0180067
GRosa_nitida_570	0.00946993	0.00403402	0.00405585	0.00403945	0.00405035	0.00136063	0.00541502	0.00135695	0.00269217	0.00540035	0.00403945	0.0026958	0.00136436	0.00946096	0.0149126	0.0136135	0.0135397	0.0152489	0	0.00134962	0.00134418	0.00134418	0	0	0	0	0.00945474	0	0.00270308	0.00405493	0.0166474	0.00403852	0.00542963	0.00269217	0.00403945	0.00403945	0.0027141	0.00403402	0.00538583
GRosa_nitida_604	0.00540343	0	0	0	0	0	0.00135144	0	0	0.0013478	0	0	0	0.00811063	0.0135578	0.0122368	0.012187	0.0138858	0.00134962	0	0	0	0.00135511	0.00134962	0.00134962	0.00269215	0.00674494	0.00269215	0.00134962	0.00270308	0.0152884	0.00134417	0.0013551	0	0	0	0	0	0.00134417
GRosa_nitida_675	0.00809794	0.00268243	0.0026969	0.00268603	0.00269326	0	0.00405035	0	0.00134237	0.00403942	0.00268603	0.00134417	0	0.00808874	0.0135211	0.0122202	0.0121541	0.0138473	0.00134418	0	0	0	0.00134962	0.00134418	0.00134417	0.00134057	0.00808239	0.00134057	0.0013478	0.00269578	0.015246	0.00268491	0.00406128	0.00134237	0.00268603	0.00268603	0.00135327	0.00268243	0.00402858
GRosa_nitida_812	0.00809794	0.00268243	0.0026969	0.00268603	0.00269326	0	0.00405035	0	0.00134237	0.00403942	0.00268603	0.00134417	0	0.00808874	0.0135211	0.0122202	0.0121541	0.0138473	0.00134418	0	0	0	0.00134962	0.00134418	0.00134417	0.00134057	0.00808239	0.00134057	0.0013478	0.00269578	0.015246	0.00268491	0.00406128	0.00134237	0.00268603	0.00268603	0.00135327	0.00268243	0.00402858
GRosa_palustris_168	0.00950857	0.00405038	0.00407238	0.00405585	0.00406683	0.00136621	0.00543713	0.0013625	0.0027031	0.00542234	0.00405585	0.00270675	0.00136809	0.00949953	0.0149736	0.0136695	0.013595	0.0139287	0	0.00135511	0.00134962	0.00134962	0	0	0	0	0.00949328	0	0.0027141	0.00407147	0.0167404	0.00405492	0.00544444	0.0027031	0.00405585	0.00405585	0.00272521	0.00405038	0.0054077
GRosa_palustris_304	0.00946993	0.00403402	0.00405585	0.00403945	0.00405035	0.00136063	0.00541502	0.00135695	0.00269217	0.00540035	0.00403945	0.0026958	0.00136436	0.00946096	0.0149126	0.0136135	0.0135397	0.0152489	0	0.00134962	0.00134418	0.00134418	0	0	0	0	0.00945474	0	0.00270308	0.00405493	0.0166474	0.00403852	0.00542963	0.00269217	0.00403945	0.00403945	0.0027141	0.00403402	0.00538583
GRosa_palustris_317	0.00946989	0.00403401	0.00405584	0.00403944	0.00405033	0.00136063	0.00541499	0.00135695	0.00269216	0.00540032	0.00403944	0.00269578	0.00136249	0.0094609	0.0149124	0.0136134	0.0135395	0.01527	0	0.00134962	0.00134417	0.00134417	0	0	0	0	0.00945465	0	0.00270307	0.0040549	0.0166704	0.00403849	0.00542225	0.00269216	0.00403944	0.00403944	0.00271409	0.00403401	0.0053858
GRosa_palustris_331	0.010791	0.00536416	0.00539311	0.00537135	0.00538579	0.00271406	0.0067506	0.00270674	0.00402769	0.00673234	0.00537135	0.00403309	0.00272148	0.0107823	0.0162233	0.0149329	0.0148521	0.0166083	0	0.00269215	0.00134057	0.00134057	0	0	0	0	0.0107762	0	0.00404396	0.00539236	0.0180027	0.00537059	0.00676873	0.00402769	0.00537135	0.00537135	0.00406041	0.00536416	0.0067143
GRosa_palustris_386	0.0135106	0.00805612	0.00809965	0.00806694	0.00808866	0.00679993	0.00946081	0.00678155	0.00671777	0.00943522	0.00806694	0.0067268	0.00819285	0.0162346	0.0217121	0.0204405	0.0203294	0.0222315	0.00945474	0.00674494	0.00808239	0.00808239	0.00949328	0.00945474	0.00945465	0.0107762	0	0.0107762	0.00946746	0.01082	0.0236337	0.00806068	0.00948629	0.00671777	0.00806694	0.00806694	0.00677238	0.00805612	0.0094099
GRosa_palustris_581	0.010791	0.00536416	0.00539311	0.00537135	0.00538579	0.00271406	0.0067506	0.00270674	0.00402769	0.00673234	0.00537135	0.00403309	0.00272148	0.0107823	0.0162233	0.0149329	0.0148521	0.0166083	0	0.00269215	0.00134057	0.00134057	0	0	0	0	0.0107762	0	0.00404396	0.00539236	0.0180027	0.00537059	0.00676873	0.00402769	0.00537135	0.00537135	0.00406041	0.00536416	0.0067143
GRosa_pisocarpa_774	0.00812155	0.00269216	0.00270674	0.00269578	0.00270306	0.00136063	0.00406589	0.00135694	0.00269216	0.00405485	0.00269578	0.00269578	0.00136622	0.00947371	0.0135579	0.0122369	0.0121871	0.01527	0.00270308	0.00134962	0.0013478	0.0013478	0.0027141	0.00270308	0.00270307	0.00404396	0.00946746	0.00404396	0	0.0013478	0.0166936	0.00404394	0.00407686	0.00269216	0.00269578	0.00269578	0.00271408	0.00269216	0.00404394
GRosa_pisocarpa_847	0.00945712	0.00538584	0.00540769	0.00539309	0.00540036	0.00272145	0.00541499	0.0027141	0.00404399	0.00675056	0.00539309	0.00404944	0.00272892	0.0108261	0.0162894	0.0149941	0.0149126	0.0166776	0.00405493	0.00270308	0.00269578	0.00269578	0.00407147	0.00405493	0.0040549	0.00539236	0.01082	0.00539236	0.0013478	0	0.0180778	0.00403853	0.00679635	0.00404399	0.00539309	0.00539309	0.00407143	0.00538584	0.00674148
GRosa_setigera_298	0.0236964	0.0180017	0.0181021	0.0180266	0.0180767	0.0154168	0.0195134	0.0153739	0.0166243	0.0194589	0.0180266	0.0166473	0.0154604	0.0236638	0.015222	0.0138973	0.0138203	0.00976039	0.0166474	0.0152884	0.015246	0.015246	0.0167404	0.0166474	0.0166704	0.0180027	0.0236337	0.0180027	0.0166936	0.0180778	0	0.0180026	0.0195675	0.0166243	0.0180266	0.0180266	0.0167637	0.0180017	0.0194051
GRosa_woodsii_4	0.00672453	0.00267525	0.00268964	0.00267883	0.00134185	0	0.00403944	0	0.00133878	0.00268242	0.00267883	0.00134057	0.00135879	0.0107822	0.0162231	0.0149328	0.014852	0.0166082	0.00403852	0.00134417	0.00268491	0.00268491	0.00405492	0.00403852	0.00403849	0.00537059	0.00806068	0.00537059	0.00404394	0.00403853	0.0180026	0	0.00405031	0.00133878	0.00267883	0.00267883	0.00134962	0.00267525	0.00401779
GRosa_woodsii_492	0.00677885	0.00134779	0.0013551	0	0	0	0.00271405	0	0.00134961	0	0.00134961	0	0.00411703	0.0122367	0.0163445	0.0150551	0.0163445	0.0181572	0.00542963	0.0013551	0.00406128	0.00406128	0.00544444	0.00542963	0.00542225	0.00676873	0.00948629	0.00676873	0.00407686	0.00679635	0.0195675	0.00405031	0	0.00134961	0.00134961	0	0.00136063	0.00134779	0
GRosa_woodsii_498	0.00538163	0	0	0	0	0	0.00134599	0	0	0.00134237	0	0	0.00136064	0.00943544	0.0148722	0.0135581	0.0135031	0.0152278	0.00269217	0	0.00134237	0.00134237	0.0027031	0.00269217	0.00269216	0.00402769	0.00671777	0.00402769	0.00269216	0.00404399	0.0166243	0.00133878	0.00134961	0	0	0	0	0	0.00133878
GRosa_woodsii_700	0.00538162	0	0	0	0	0	0.00134599	0	0	0.00134237	0	0	0.0027226	0.010791	0.0162343	0.0135764	0.0148633	0.0166261	0.00403945	0	0.00268603	0.00268603	0.00405585	0.00403945	0.00403944	0.00537135	0.00806694	0.00537135	0.00269578	0.00539309	0.0180266	0.00267883	0.00134961	0	0	0	0	0	0.00133878
GRosa_woodsii_733	0.00538162	0	0	0	0	0	0.00134599	0	0	0	0	0	0.0027226	0.010791	0.0162343	0.0135764	0.0148633	0.0166261	0.00403945	0	0.00268603	0.00268603	0.00405585	0.00403945	0.00403944	0.00537135	0.00806694	0.00537135	0.00269578	0.00539309	0.0180266	0.00267883	0	0	0	0	0	0	0
GRosa_woodsii_741	0	0	0	0	0	0	0	0	0	0.00135327	0	0	0.00137184	0.0095124	0.0149939	0.0136693	0.0136134	0.0153554	0.0027141	0	0.00135327	0.00135327	0.00272521	0.0027141	0.00271409	0.00406041	0.00677238	0.00406041	0.00271408	0.00407143	0.0167637	0.00134962	0.00136063	0	0	0	0	0	0.00134962
GRosa_woodsii_800	0.0053744	0	0	0	0	0	0.00134418	0	0	0.00134057	0	0	0.0027189	0.0107765	0.0162124	0.0135581	0.0148433	0.0166032	0.00403402	0	0.00268243	0.00268243	0.00405038	0.00403402	0.00403401	0.00536416	0.00805612	0.00536416	0.00269216	0.00538584	0.0180017	0.00267525	0.00134779	0	0	0	0	0	0.00133699
GRosa_woodsii_807	0.00672419	0.00133699	0.00134418	0	0	0	0.00269216	0	0.00133878	0	0.00133878	0	0.00408344	0.0121379	0.0175854	0.0149328	0.0162124	0.0180067	0.00538583	0.00134417	0.00402858	0.00402858	0.0054077	0.00538583	0.0053858	0.0067143	0.0094099	0.0067143	0.00404394	0.00674148	0.0194051	0.00401779	0	0.00133878	0.00133878	0	0.00134962	0.00133699	0
