# Supplementary material for: General functions to transform associate data to host data, and their use in phylogenetic inference from sequences with intra-individual variability
Source: BMC Evol Biol. 2008 Mar 18;8:86. doi: 10.1186/1471-2148-8-86 (PMC2291458; doi:10.1186/1471-2148-8-86)
Supplement: Additional file 3 — Distance matrices and quality statistics obtained with the Rosa dataset of Joly and Bruneau [33]. This contains all intermediary generated associate distance or host character data (depending on the transformation formula used; see Fig. 1) and all final distance matrices obtained together with their Delta values. A readme file that describes the contents of each file in the archive is included. The corresponding NEXUS files containing the original associate sequence data (alleles of North American Rosa species) are available at [75] as study No. S1444. [file 1471-2148-8-86-S3.zip › Goeker_Grimm_Supp_Mat_3/M2598_g1.a.dlt]

Filename:          M2598_g1_m1.i
Matrix_number:      1
Quartets_examined:  1426425
Fraction_examined:  1.00000E+00
Sum_of_squares:     7.87434E-01
Maximum_distance:   5.45939E-02
Delta_value:        1.45816E-01
Epsilon_value:      1.72256E-01
Non_additivity:     8.13779E-01
Additivity:         1.21334E+01
Squared_R_Q_diff.:  1.20017E+01
Absolute_mean_Q:    1.65879E-04
Rescaled_mean_Q:    3.03841E-03
Q_per_sqrt_SS:      2.66645E+02
Absolute_mean_R:    5.09636E-03
Rescaled_mean_R:    9.33504E-02
R_per_sqrt_SS:      8.19223E+03

Taxon	QE	DV	EV	AMQ	RMQ	AMR	RMR
Rosa_woodsii_807X	 73150	 1.15708E-01	 1.48777E-01	 1.15793E-04	 2.12099E-03	 4.51375E-03	 8.26787E-02
Rosa_woodsii_807Y	 73150	 1.15708E-01	 1.48777E-01	 1.15793E-04	 2.12099E-03	 4.51375E-03	 8.26787E-02
Rosa_woodsii_800X	 73150	 1.61585E-01	 2.31400E-01	 9.27870E-05	 1.69958E-03	 3.83372E-03	 7.02225E-02
Rosa_woodsii_800Y	 73150	 1.61585E-01	 2.31400E-01	 9.27870E-05	 1.69958E-03	 3.83372E-03	 7.02225E-02
Rosa_woodsii_741B	 73150	 1.29784E-01	 1.39175E-01	 2.17320E-04	 3.98067E-03	 6.16069E-03	 1.12846E-01
Rosa_woodsii_741A	 73150	 1.45191E-01	 1.65806E-01	 1.28843E-04	 2.36003E-03	 3.56240E-03	 6.52526E-02
Rosa_woodsii_733B	 73150	 1.61585E-01	 2.31401E-01	 9.27870E-05	 1.69959E-03	 3.83373E-03	 7.02226E-02
Rosa_woodsii_733A	 73150	 1.15708E-01	 1.48777E-01	 1.15793E-04	 2.12099E-03	 4.51376E-03	 8.26789E-02
Rosa_woodsii_700B	 73150	 1.62058E-01	 1.97424E-01	 1.20362E-04	 2.20468E-03	 3.94856E-03	 7.23260E-02
Rosa_woodsii_700A	 73150	 1.61585E-01	 2.31401E-01	 9.27870E-05	 1.69959E-03	 3.83373E-03	 7.02226E-02
Rosa_woodsii_498B	 73150	 1.24335E-01	 1.52058E-01	 1.28843E-04	 2.36002E-03	 3.56239E-03	 6.52526E-02
Rosa_woodsii_498A	 73150	 1.61585E-01	 2.31401E-01	 9.27871E-05	 1.69959E-03	 3.83373E-03	 7.02226E-02
Rosa_woodsii_492X	 73150	 1.15708E-01	 1.48777E-01	 1.15793E-04	 2.12099E-03	 4.51376E-03	 8.26789E-02
Rosa_woodsii_492Y	 73150	 1.15708E-01	 1.48777E-01	 1.15793E-04	 2.12099E-03	 4.51376E-03	 8.26789E-02
Rosa_woodsii_4X	 73150	 2.09524E-01	 2.23742E-01	 4.22537E-04	 7.73963E-03	 3.87613E-03	 7.09994E-02
Rosa_woodsii_4Y	 73150	 2.09524E-01	 2.23742E-01	 4.22537E-04	 7.73963E-03	 3.87613E-03	 7.09994E-02
Rosa_setigera_298X	 73150	 1.13206E-01	 1.21148E-01	 1.59823E-04	 2.92749E-03	 1.12704E-02	 2.06440E-01
Rosa_setigera_298Y	 73150	 1.13206E-01	 1.21148E-01	 1.59823E-04	 2.92749E-03	 1.12704E-02	 2.06440E-01
Rosa_pisocarpa_847B	 73150	 2.03742E-01	 2.19354E-01	 2.32228E-04	 4.25373E-03	 4.07983E-03	 7.47305E-02
Rosa_pisocarpa_847A	 73150	 2.49184E-01	 2.57660E-01	 6.50178E-04	 1.19093E-02	 4.42903E-03	 8.11269E-02
Rosa_pisocarpa_774B	 73150	 2.53075E-01	 2.61332E-01	 5.12120E-04	 9.38053E-03	 3.85004E-03	 7.05215E-02
Rosa_pisocarpa_774A	 73150	 1.48301E-01	 1.85717E-01	 2.33641E-04	 4.27963E-03	 4.37802E-03	 8.01925E-02
Rosa_palustris_581X	 73150	 1.15092E-01	 1.44689E-01	 1.04581E-04	 1.91562E-03	 5.03260E-03	 9.21825E-02
Rosa_palustris_581Y	 73150	 1.15092E-01	 1.44689E-01	 1.04581E-04	 1.91562E-03	 5.03260E-03	 9.21825E-02
Rosa_palustris_386X	 73150	 1.31797E-01	 1.40737E-01	 1.28844E-04	 2.36003E-03	 4.06702E-03	 7.44958E-02
Rosa_palustris_386Y	 73150	 1.31797E-01	 1.40737E-01	 1.28844E-04	 2.36003E-03	 4.06702E-03	 7.44958E-02
Rosa_palustris_331X	 73150	 1.15092E-01	 1.44689E-01	 1.04581E-04	 1.91562E-03	 5.03260E-03	 9.21825E-02
Rosa_palustris_331Y	 73150	 1.15092E-01	 1.44689E-01	 1.04581E-04	 1.91562E-03	 5.03260E-03	 9.21825E-02
Rosa_palustris_317B	 73150	 1.15092E-01	 1.44689E-01	 1.04581E-04	 1.91562E-03	 5.03260E-03	 9.21825E-02
Rosa_palustris_317A	 73150	 1.55146E-01	 1.66424E-01	 1.50719E-04	 2.76074E-03	 4.44300E-03	 8.13827E-02
Rosa_palustris_304B	 73150	 1.15092E-01	 1.44689E-01	 1.04581E-04	 1.91562E-03	 5.03260E-03	 9.21825E-02
Rosa_palustris_304A	 73150	 1.30565E-01	 1.40025E-01	 1.83318E-04	 3.35785E-03	 4.67295E-03	 8.55948E-02
Rosa_palustris_168B	 73150	 1.15092E-01	 1.44689E-01	 1.04581E-04	 1.91562E-03	 5.03260E-03	 9.21825E-02
Rosa_palustris_168A	 73150	 1.46938E-01	 1.59802E-01	 1.81916E-04	 3.33217E-03	 4.48583E-03	 8.21673E-02
Rosa_nitida_812B	 73150	 1.48011E-01	 1.63267E-01	 7.72947E-05	 1.41581E-03	 3.91391E-03	 7.16914E-02
Rosa_nitida_812A	 73150	 1.40042E-01	 1.50131E-01	 1.47481E-04	 2.70141E-03	 4.28698E-03	 7.85248E-02
Rosa_nitida_675B	 73150	 1.48011E-01	 1.63267E-01	 7.72947E-05	 1.41581E-03	 3.91391E-03	 7.16914E-02
Rosa_nitida_675A	 73150	 1.40042E-01	 1.50131E-01	 1.47481E-04	 2.70141E-03	 4.28705E-03	 7.85262E-02
Rosa_nitida_604B	 73150	 1.48011E-01	 1.63267E-01	 7.72947E-05	 1.41581E-03	 3.91391E-03	 7.16914E-02
Rosa_nitida_604A	 73150	 1.70110E-01	 2.14075E-01	 1.20908E-04	 2.21468E-03	 3.84860E-03	 7.04950E-02
Rosa_nitida_570B	 73150	 1.15092E-01	 1.44689E-01	 1.04581E-04	 1.91562E-03	 5.03260E-03	 9.21825E-02
Rosa_nitida_570A	 73150	 1.30565E-01	 1.40025E-01	 1.83318E-04	 3.35785E-03	 4.67295E-03	 8.55948E-02
Rosa_multiflora_302B	 73150	 9.58060E-02	 1.01548E-01	 3.14817E-04	 5.76652E-03	 1.14010E-02	 2.08833E-01
Rosa_multiflora_302A	 73150	 1.19486E-01	 1.27142E-01	 1.88978E-04	 3.46152E-03	 1.06165E-02	 1.94463E-01
Rosa_gymnocarpa_767X	 73150	 1.14042E-01	 1.26660E-01	 1.24732E-04	 2.28472E-03	 8.67664E-03	 1.58931E-01
Rosa_gymnocarpa_767Y	 73150	 1.14042E-01	 1.26660E-01	 1.24732E-04	 2.28472E-03	 8.67664E-03	 1.58931E-01
Rosa_gymnocarpa_751B	 73150	 1.24529E-01	 1.32308E-01	 1.26591E-04	 2.31877E-03	 8.72548E-03	 1.59825E-01
Rosa_gymnocarpa_751A	 73150	 1.37191E-01	 1.43479E-01	 4.36985E-04	 8.00428E-03	 8.50399E-03	 1.55768E-01
Rosa_gymnocarpa_543X	 73150	 1.14042E-01	 1.26660E-01	 1.24732E-04	 2.28472E-03	 8.67664E-03	 1.58931E-01
Rosa_gymnocarpa_543Y	 73150	 1.14042E-01	 1.26660E-01	 1.24732E-04	 2.28472E-03	 8.67664E-03	 1.58931E-01
Rosa_foliolosa_795B	 73150	 1.58434E-01	 1.71927E-01	 1.02382E-04	 1.87533E-03	 5.03948E-03	 9.23084E-02
Rosa_foliolosa_795A	 73150	 1.41005E-01	 1.51394E-01	 1.02385E-04	 1.87538E-03	 4.93848E-03	 9.04584E-02
Rosa_foliolosa_699B	 73150	 2.54416E-01	 2.63917E-01	 5.55090E-04	 1.01676E-02	 4.12185E-03	 7.55003E-02
Rosa_foliolosa_699A	 73150	 1.58434E-01	 1.71927E-01	 1.02382E-04	 1.87533E-03	 5.03948E-03	 9.23084E-02
Rosa_blanda_98016B	 73150	 1.15708E-01	 1.48777E-01	 1.15793E-04	 2.12099E-03	 4.51389E-03	 8.26813E-02
Rosa_blanda_98016A	 73150	 1.24334E-01	 1.52058E-01	 1.28843E-04	 2.36002E-03	 3.56236E-03	 6.52519E-02
Rosa_blanda_1236B	 73150	 1.61585E-01	 2.31400E-01	 9.27871E-05	 1.69959E-03	 3.83371E-03	 7.02223E-02
Rosa_blanda_1236A	 73150	 1.55138E-01	 1.64844E-01	 2.17317E-04	 3.98061E-03	 6.16084E-03	 1.12848E-01
Rosa_blanda_1219X	 73150	 1.61585E-01	 2.31400E-01	 9.27871E-05	 1.69959E-03	 3.83371E-03	 7.02223E-02
Rosa_blanda_1219Y	 73150	 1.61585E-01	 2.31400E-01	 9.27871E-05	 1.69959E-03	 3.83371E-03	 7.02223E-02
Rosa_blanda_1214X	 73150	 1.55138E-01	 1.64844E-01	 2.17317E-04	 3.98061E-03	 6.16084E-03	 1.12848E-01
Rosa_blanda_1214Y	 73150	 1.55138E-01	 1.64844E-01	 2.17317E-04	 3.98061E-03	 6.16084E-03	 1.12848E-01
Rosa_blanda_652B	 73150	 1.62058E-01	 1.97424E-01	 1.20362E-04	 2.20468E-03	 3.94855E-03	 7.23258E-02
Rosa_blanda_652A	 73150	 1.61585E-01	 2.31400E-01	 9.27871E-05	 1.69959E-03	 3.83371E-03	 7.02223E-02
Rosa_blanda_567B	 73150	 1.53502E-01	 1.62593E-01	 2.61832E-04	 4.79600E-03	 5.24926E-03	 9.61510E-02
Rosa_blanda_567A	 73150	 1.15708E-01	 1.48777E-01	 1.15793E-04	 2.12099E-03	 4.51389E-03	 8.26813E-02
Rosa_blanda_528B	 73150	 1.24334E-01	 1.52058E-01	 1.28843E-04	 2.36002E-03	 3.56236E-03	 6.52520E-02
Rosa_blanda_528A	 73150	 1.61585E-01	 2.31400E-01	 9.27871E-05	 1.69959E-03	 3.83371E-03	 7.02223E-02
Rosa_blanda_462B	 73150	 1.53502E-01	 1.62593E-01	 2.61832E-04	 4.79600E-03	 5.24926E-03	 9.61510E-02
Rosa_blanda_462A	 73150	 1.72857E-01	 1.94115E-01	 1.06819E-04	 1.95661E-03	 3.78315E-03	 6.92962E-02
Rosa_blanda_421B	 73150	 1.50217E-01	 1.91051E-01	 1.57216E-04	 2.87974E-03	 4.24082E-03	 7.76794E-02
Rosa_blanda_421A	 73150	 1.29784E-01	 1.39176E-01	 2.17320E-04	 3.98067E-03	 6.16084E-03	 1.12848E-01
Rosa_blanda_365B	 73150	 1.53502E-01	 1.62593E-01	 2.61832E-04	 4.79600E-03	 5.24926E-03	 9.61510E-02
Rosa_blanda_365A	 73150	 1.89831E-01	 2.05976E-01	 7.72980E-05	 1.41587E-03	 3.71961E-03	 6.81324E-02
Rosa_blanda_326B	 73150	 1.53502E-01	 1.62593E-01	 2.61832E-04	 4.79600E-03	 5.24926E-03	 9.61510E-02
Rosa_blanda_326A	 73150	 1.61585E-01	 2.31400E-01	 9.27871E-05	 1.69959E-03	 3.83371E-03	 7.02223E-02
Rosa_blanda_160B	 73150	 1.43157E-01	 1.52630E-01	 1.15794E-04	 2.12101E-03	 4.51389E-03	 8.26813E-02
Rosa_blanda_160A	 73150	 1.61585E-01	 2.31400E-01	 9.27871E-05	 1.69959E-03	 3.83371E-03	 7.02223E-02
