# Supplementary material for: General functions to transform associate data to host data, and their use in phylogenetic inference from sequences with intra-individual variability
Source: BMC Evol Biol. 2008 Mar 18;8:86. doi: 10.1186/1471-2148-8-86 (PMC2291458; doi:10.1186/1471-2148-8-86)
Supplement: Additional file 3 — Distance matrices and quality statistics obtained with the Rosa dataset of Joly and Bruneau [33]. This contains all intermediary generated associate distance or host character data (depending on the transformation formula used; see Fig. 1) and all final distance matrices obtained together with their Delta values. A readme file that describes the contents of each file in the archive is included. The corresponding NEXUS files containing the original associate sequence data (alleles of North American Rosa species) are available at [75] as study No. S1444. [file 1471-2148-8-86-S3.zip › Goeker_Grimm_Supp_Mat_3/M2598_g1_m2.e.dst]

39
GRosa_blanda_1214	0.00000E+00	0.00000E+00	8.90282E-02	6.29525E-02	6.29525E-02	1.14935E-01	8.90282E-02	1.09037E-01	3.63456E-02	5.14005E-02	3.63456E-02	5.14005E-02	1.25905E-01	3.63456E-02	0.00000E+00	7.26912E-02	0.00000E+00	8.90282E-02	6.29525E-02	7.26912E-02	5.14005E-02	5.14005E-02	8.90282E-02	6.29525E-02	6.29525E-02	0.00000E+00	0.00000E+00	0.00000E+00	7.26912E-02	1.31046E-01	0.00000E+00	0.00000E+00	0.00000E+00	3.63456E-02	3.63456E-02	3.63456E-02	1.09037E-01	0.00000E+00	0.00000E+00
GRosa_blanda_1219	0.00000E+00	0.00000E+00	8.90282E-02	6.29525E-02	6.29525E-02	1.14935E-01	8.90282E-02	1.09037E-01	3.63456E-02	5.14005E-02	3.63456E-02	5.14005E-02	1.25905E-01	3.63456E-02	0.00000E+00	7.26912E-02	0.00000E+00	8.90282E-02	6.29525E-02	7.26912E-02	5.14005E-02	5.14005E-02	8.90282E-02	6.29525E-02	6.29525E-02	0.00000E+00	0.00000E+00	0.00000E+00	7.26912E-02	1.31046E-01	0.00000E+00	0.00000E+00	0.00000E+00	3.63456E-02	3.63456E-02	3.63456E-02	1.09037E-01	0.00000E+00	0.00000E+00
GRosa_blanda_1236	8.90282E-02	8.90282E-02	0.00000E+00	1.09037E-01	9.61615E-02	1.35993E-01	5.14005E-02	1.31046E-01	9.61615E-02	8.90282E-02	9.61615E-02	1.02801E-01	1.45382E-01	9.61615E-02	8.90282E-02	1.14935E-01	8.90282E-02	1.25905E-01	1.09037E-01	1.14935E-01	1.02801E-01	1.02801E-01	1.25905E-01	1.09037E-01	1.09037E-01	8.90282E-02	8.90282E-02	8.90282E-02	1.14935E-01	1.40766E-01	8.90282E-02	8.90282E-02	8.90282E-02	9.61615E-02	9.61615E-02	9.61615E-02	6.29525E-02	8.90282E-02	8.90282E-02
GRosa_blanda_160	6.29525E-02	6.29525E-02	1.09037E-01	0.00000E+00	7.26912E-02	1.20545E-01	1.09037E-01	1.14935E-01	7.26912E-02	8.12713E-02	7.26912E-02	6.29525E-02	1.40766E-01	7.26912E-02	6.29525E-02	9.61615E-02	6.29525E-02	1.09037E-01	8.90282E-02	9.61615E-02	8.12713E-02	8.12713E-02	1.09037E-01	8.90282E-02	8.90282E-02	6.29525E-02	6.29525E-02	6.29525E-02	9.61615E-02	1.45382E-01	6.29525E-02	6.29525E-02	6.29525E-02	7.26912E-02	7.26912E-02	5.14005E-02	1.25905E-01	6.29525E-02	6.29525E-02
GRosa_blanda_326	6.29525E-02	6.29525E-02	9.61615E-02	7.26912E-02	0.00000E+00	9.61615E-02	9.61615E-02	8.90282E-02	7.26912E-02	3.63456E-02	7.26912E-02	6.29525E-02	1.31046E-01	7.26912E-02	6.29525E-02	9.61615E-02	6.29525E-02	1.09037E-01	8.90282E-02	9.61615E-02	8.12713E-02	8.12713E-02	1.09037E-01	8.90282E-02	8.90282E-02	6.29525E-02	6.29525E-02	6.29525E-02	9.61615E-02	1.35993E-01	6.29525E-02	6.29525E-02	6.29525E-02	7.26912E-02	7.26912E-02	5.14005E-02	1.14935E-01	6.29525E-02	6.29525E-02
GRosa_blanda_365	1.14935E-01	1.14935E-01	1.35993E-01	1.20545E-01	9.61615E-02	0.00000E+00	1.35993E-01	1.09037E-01	1.09037E-01	1.02801E-01	1.20545E-01	1.02801E-01	1.62543E-01	1.20545E-01	1.14935E-01	1.25905E-01	1.14935E-01	1.45382E-01	1.31046E-01	1.14935E-01	1.25905E-01	1.25905E-01	1.45382E-01	1.31046E-01	1.31046E-01	1.14935E-01	1.14935E-01	1.14935E-01	1.25905E-01	1.66557E-01	1.14935E-01	1.14935E-01	1.14935E-01	1.09037E-01	1.20545E-01	1.09037E-01	1.40766E-01	1.14935E-01	1.14935E-01
GRosa_blanda_421	8.90282E-02	8.90282E-02	5.14005E-02	1.09037E-01	9.61615E-02	1.35993E-01	0.00000E+00	1.31046E-01	9.61615E-02	8.90282E-02	9.61615E-02	1.02801E-01	1.45382E-01	9.61615E-02	8.90282E-02	1.14935E-01	8.90282E-02	1.25905E-01	1.09037E-01	1.14935E-01	1.02801E-01	1.02801E-01	1.25905E-01	1.09037E-01	1.09037E-01	8.90282E-02	8.90282E-02	8.90282E-02	1.14935E-01	1.49857E-01	8.90282E-02	8.90282E-02	8.90282E-02	9.61615E-02	9.61615E-02	9.61615E-02	8.12713E-02	8.90282E-02	8.90282E-02
GRosa_blanda_462	1.09037E-01	1.09037E-01	1.31046E-01	1.14935E-01	8.90282E-02	1.09037E-01	1.31046E-01	0.00000E+00	1.02801E-01	9.61615E-02	1.14935E-01	9.61615E-02	1.58427E-01	1.14935E-01	1.09037E-01	1.20545E-01	1.09037E-01	1.31046E-01	1.25905E-01	1.09037E-01	1.20545E-01	1.20545E-01	1.40766E-01	1.25905E-01	1.25905E-01	1.09037E-01	1.09037E-01	1.09037E-01	1.20545E-01	1.62543E-01	1.09037E-01	1.09037E-01	1.09037E-01	1.02801E-01	1.14935E-01	1.02801E-01	1.35993E-01	1.09037E-01	1.09037E-01
GRosa_blanda_528	3.63456E-02	3.63456E-02	9.61615E-02	7.26912E-02	7.26912E-02	1.09037E-01	9.61615E-02	1.02801E-01	0.00000E+00	6.29525E-02	5.14005E-02	3.63456E-02	1.31046E-01	5.14005E-02	3.63456E-02	6.29525E-02	3.63456E-02	9.61615E-02	7.26912E-02	6.29525E-02	6.29525E-02	6.29525E-02	9.61615E-02	7.26912E-02	7.26912E-02	3.63456E-02	3.63456E-02	3.63456E-02	6.29525E-02	1.35993E-01	3.63456E-02	3.63456E-02	3.63456E-02	0.00000E+00	5.14005E-02	5.14005E-02	1.02801E-01	3.63456E-02	3.63456E-02
GRosa_blanda_567	5.14005E-02	5.14005E-02	8.90282E-02	8.12713E-02	3.63456E-02	1.02801E-01	8.90282E-02	9.61615E-02	6.29525E-02	0.00000E+00	6.29525E-02	7.26912E-02	1.25905E-01	6.29525E-02	5.14005E-02	8.90282E-02	5.14005E-02	1.02801E-01	8.12713E-02	8.90282E-02	7.26912E-02	7.26912E-02	1.02801E-01	8.12713E-02	8.12713E-02	5.14005E-02	5.14005E-02	5.14005E-02	8.90282E-02	1.31046E-01	5.14005E-02	5.14005E-02	5.14005E-02	6.29525E-02	6.29525E-02	6.29525E-02	1.09037E-01	5.14005E-02	5.14005E-02
GRosa_blanda_652	3.63456E-02	3.63456E-02	9.61615E-02	7.26912E-02	7.26912E-02	1.20545E-01	9.61615E-02	1.14935E-01	5.14005E-02	6.29525E-02	0.00000E+00	6.29525E-02	1.31046E-01	5.14005E-02	3.63456E-02	8.12713E-02	3.63456E-02	9.61615E-02	7.26912E-02	8.12713E-02	6.29525E-02	6.29525E-02	9.61615E-02	7.26912E-02	7.26912E-02	3.63456E-02	3.63456E-02	3.63456E-02	8.12713E-02	1.25905E-01	3.63456E-02	3.63456E-02	3.63456E-02	5.14005E-02	0.00000E+00	5.14005E-02	1.14935E-01	3.63456E-02	3.63456E-02
GRosa_blanda_98016	5.14005E-02	5.14005E-02	1.02801E-01	6.29525E-02	6.29525E-02	1.02801E-01	1.02801E-01	9.61615E-02	3.63456E-02	7.26912E-02	6.29525E-02	0.00000E+00	1.35993E-01	6.29525E-02	5.14005E-02	7.26912E-02	5.14005E-02	1.02801E-01	8.12713E-02	7.26912E-02	7.26912E-02	7.26912E-02	1.02801E-01	8.12713E-02	8.12713E-02	5.14005E-02	5.14005E-02	5.14005E-02	7.26912E-02	1.40766E-01	5.14005E-02	5.14005E-02	5.14005E-02	3.63456E-02	6.29525E-02	3.63456E-02	1.09037E-01	5.14005E-02	5.14005E-02
GRosa_foliolosa_699	1.25905E-01	1.25905E-01	1.45382E-01	1.40766E-01	1.31046E-01	1.62543E-01	1.45382E-01	1.58427E-01	1.31046E-01	1.25905E-01	1.31046E-01	1.35993E-01	0.00000E+00	1.20545E-01	1.25905E-01	1.45382E-01	1.25905E-01	1.45382E-01	1.40766E-01	1.45382E-01	1.35993E-01	1.35993E-01	1.45382E-01	1.40766E-01	1.31046E-01	1.25905E-01	1.25905E-01	1.25905E-01	1.45382E-01	1.74307E-01	1.25905E-01	1.25905E-01	1.25905E-01	1.31046E-01	1.31046E-01	1.31046E-01	1.58427E-01	1.25905E-01	1.25905E-01
GRosa_foliolosa_795	3.63456E-02	3.63456E-02	9.61615E-02	7.26912E-02	7.26912E-02	1.20545E-01	9.61615E-02	1.14935E-01	5.14005E-02	6.29525E-02	5.14005E-02	6.29525E-02	1.20545E-01	0.00000E+00	3.63456E-02	8.12713E-02	3.63456E-02	9.61615E-02	7.26912E-02	8.12713E-02	6.29525E-02	6.29525E-02	9.61615E-02	7.26912E-02	7.26912E-02	3.63456E-02	3.63456E-02	3.63456E-02	8.12713E-02	1.35993E-01	3.63456E-02	3.63456E-02	3.63456E-02	5.14005E-02	5.14005E-02	5.14005E-02	1.14935E-01	3.63456E-02	3.63456E-02
GRosa_gymnocarpa_543	0.00000E+00	0.00000E+00	8.90282E-02	6.29525E-02	6.29525E-02	1.14935E-01	8.90282E-02	1.09037E-01	3.63456E-02	5.14005E-02	3.63456E-02	5.14005E-02	1.25905E-01	3.63456E-02	0.00000E+00	7.26912E-02	0.00000E+00	8.90282E-02	6.29525E-02	7.26912E-02	5.14005E-02	5.14005E-02	8.90282E-02	6.29525E-02	6.29525E-02	0.00000E+00	0.00000E+00	0.00000E+00	7.26912E-02	1.31046E-01	0.00000E+00	0.00000E+00	0.00000E+00	3.63456E-02	3.63456E-02	3.63456E-02	1.09037E-01	0.00000E+00	0.00000E+00
GRosa_gymnocarpa_751	7.26912E-02	7.26912E-02	1.14935E-01	9.61615E-02	9.61615E-02	1.25905E-01	1.14935E-01	1.20545E-01	6.29525E-02	8.90282E-02	8.12713E-02	7.26912E-02	1.45382E-01	8.12713E-02	7.26912E-02	0.00000E+00	7.26912E-02	1.14935E-01	9.61615E-02	8.90282E-02	8.90282E-02	8.90282E-02	1.14935E-01	9.61615E-02	9.61615E-02	7.26912E-02	7.26912E-02	7.26912E-02	8.90282E-02	1.49857E-01	7.26912E-02	7.26912E-02	7.26912E-02	6.29525E-02	8.12713E-02	8.12713E-02	1.20545E-01	7.26912E-02	7.26912E-02
GRosa_gymnocarpa_767	0.00000E+00	0.00000E+00	8.90282E-02	6.29525E-02	6.29525E-02	1.14935E-01	8.90282E-02	1.09037E-01	3.63456E-02	5.14005E-02	3.63456E-02	5.14005E-02	1.25905E-01	3.63456E-02	0.00000E+00	7.26912E-02	0.00000E+00	8.90282E-02	6.29525E-02	7.26912E-02	5.14005E-02	5.14005E-02	8.90282E-02	6.29525E-02	6.29525E-02	0.00000E+00	0.00000E+00	0.00000E+00	7.26912E-02	1.31046E-01	0.00000E+00	0.00000E+00	0.00000E+00	3.63456E-02	3.63456E-02	3.63456E-02	1.09037E-01	0.00000E+00	0.00000E+00
GRosa_multiflora_302	8.90282E-02	8.90282E-02	1.25905E-01	1.09037E-01	1.09037E-01	1.45382E-01	1.25905E-01	1.31046E-01	9.61615E-02	1.02801E-01	9.61615E-02	1.02801E-01	1.45382E-01	9.61615E-02	8.90282E-02	1.14935E-01	8.90282E-02	0.00000E+00	1.09037E-01	1.14935E-01	1.02801E-01	1.02801E-01	1.25905E-01	1.09037E-01	1.09037E-01	8.90282E-02	8.90282E-02	8.90282E-02	1.02801E-01	1.58427E-01	8.90282E-02	8.90282E-02	8.90282E-02	9.61615E-02	9.61615E-02	9.61615E-02	1.40766E-01	8.90282E-02	8.90282E-02
GRosa_nitida_570	6.29525E-02	6.29525E-02	1.09037E-01	8.90282E-02	8.90282E-02	1.31046E-01	1.09037E-01	1.25905E-01	7.26912E-02	8.12713E-02	7.26912E-02	8.12713E-02	1.40766E-01	7.26912E-02	6.29525E-02	9.61615E-02	6.29525E-02	1.09037E-01	0.00000E+00	9.61615E-02	6.29525E-02	6.29525E-02	9.61615E-02	0.00000E+00	7.26912E-02	6.29525E-02	6.29525E-02	6.29525E-02	9.61615E-02	1.45382E-01	6.29525E-02	6.29525E-02	6.29525E-02	7.26912E-02	7.26912E-02	7.26912E-02	1.25905E-01	6.29525E-02	6.29525E-02
GRosa_nitida_604	7.26912E-02	7.26912E-02	1.14935E-01	9.61615E-02	9.61615E-02	1.14935E-01	1.14935E-01	1.09037E-01	6.29525E-02	8.90282E-02	8.12713E-02	7.26912E-02	1.45382E-01	8.12713E-02	7.26912E-02	8.90282E-02	7.26912E-02	1.14935E-01	9.61615E-02	0.00000E+00	7.26912E-02	7.26912E-02	1.14935E-01	9.61615E-02	9.61615E-02	7.26912E-02	7.26912E-02	7.26912E-02	8.90282E-02	1.40766E-01	7.26912E-02	7.26912E-02	7.26912E-02	6.29525E-02	8.12713E-02	8.12713E-02	1.20545E-01	7.26912E-02	7.26912E-02
GRosa_nitida_675	5.14005E-02	5.14005E-02	1.02801E-01	8.12713E-02	8.12713E-02	1.25905E-01	1.02801E-01	1.20545E-01	6.29525E-02	7.26912E-02	6.29525E-02	7.26912E-02	1.35993E-01	6.29525E-02	5.14005E-02	8.90282E-02	5.14005E-02	1.02801E-01	6.29525E-02	7.26912E-02	0.00000E+00	0.00000E+00	8.90282E-02	6.29525E-02	6.29525E-02	5.14005E-02	5.14005E-02	5.14005E-02	8.90282E-02	1.40766E-01	5.14005E-02	5.14005E-02	5.14005E-02	6.29525E-02	6.29525E-02	6.29525E-02	1.20545E-01	5.14005E-02	5.14005E-02
GRosa_nitida_812	5.14005E-02	5.14005E-02	1.02801E-01	8.12713E-02	8.12713E-02	1.25905E-01	1.02801E-01	1.20545E-01	6.29525E-02	7.26912E-02	6.29525E-02	7.26912E-02	1.35993E-01	6.29525E-02	5.14005E-02	8.90282E-02	5.14005E-02	1.02801E-01	6.29525E-02	7.26912E-02	0.00000E+00	0.00000E+00	8.90282E-02	6.29525E-02	6.29525E-02	5.14005E-02	5.14005E-02	5.14005E-02	8.90282E-02	1.40766E-01	5.14005E-02	5.14005E-02	5.14005E-02	6.29525E-02	6.29525E-02	6.29525E-02	1.20545E-01	5.14005E-02	5.14005E-02
GRosa_palustris_168	8.90282E-02	8.90282E-02	1.25905E-01	1.09037E-01	1.09037E-01	1.45382E-01	1.25905E-01	1.40766E-01	9.61615E-02	1.02801E-01	9.61615E-02	1.02801E-01	1.45382E-01	9.61615E-02	8.90282E-02	1.14935E-01	8.90282E-02	1.25905E-01	9.61615E-02	1.14935E-01	8.90282E-02	8.90282E-02	0.00000E+00	9.61615E-02	8.12713E-02	8.90282E-02	8.90282E-02	8.90282E-02	1.14935E-01	1.58427E-01	8.90282E-02	8.90282E-02	8.90282E-02	9.61615E-02	9.61615E-02	9.61615E-02	1.40766E-01	8.90282E-02	8.90282E-02
GRosa_palustris_304	6.29525E-02	6.29525E-02	1.09037E-01	8.90282E-02	8.90282E-02	1.31046E-01	1.09037E-01	1.25905E-01	7.26912E-02	8.12713E-02	7.26912E-02	8.12713E-02	1.40766E-01	7.26912E-02	6.29525E-02	9.61615E-02	6.29525E-02	1.09037E-01	0.00000E+00	9.61615E-02	6.29525E-02	6.29525E-02	9.61615E-02	0.00000E+00	7.26912E-02	6.29525E-02	6.29525E-02	6.29525E-02	9.61615E-02	1.45382E-01	6.29525E-02	6.29525E-02	6.29525E-02	7.26912E-02	7.26912E-02	7.26912E-02	1.25905E-01	6.29525E-02	6.29525E-02
GRosa_palustris_317	6.29525E-02	6.29525E-02	1.09037E-01	8.90282E-02	8.90282E-02	1.31046E-01	1.09037E-01	1.25905E-01	7.26912E-02	8.12713E-02	7.26912E-02	8.12713E-02	1.31046E-01	7.26912E-02	6.29525E-02	9.61615E-02	6.29525E-02	1.09037E-01	7.26912E-02	9.61615E-02	6.29525E-02	6.29525E-02	8.12713E-02	7.26912E-02	0.00000E+00	6.29525E-02	6.29525E-02	6.29525E-02	9.61615E-02	1.45382E-01	6.29525E-02	6.29525E-02	6.29525E-02	7.26912E-02	7.26912E-02	7.26912E-02	1.25905E-01	6.29525E-02	6.29525E-02
GRosa_palustris_331	0.00000E+00	0.00000E+00	8.90282E-02	6.29525E-02	6.29525E-02	1.14935E-01	8.90282E-02	1.09037E-01	3.63456E-02	5.14005E-02	3.63456E-02	5.14005E-02	1.25905E-01	3.63456E-02	0.00000E+00	7.26912E-02	0.00000E+00	8.90282E-02	6.29525E-02	7.26912E-02	5.14005E-02	5.14005E-02	8.90282E-02	6.29525E-02	6.29525E-02	0.00000E+00	0.00000E+00	0.00000E+00	7.26912E-02	1.31046E-01	0.00000E+00	0.00000E+00	0.00000E+00	3.63456E-02	3.63456E-02	3.63456E-02	1.09037E-01	0.00000E+00	0.00000E+00
GRosa_palustris_386	0.00000E+00	0.00000E+00	8.90282E-02	6.29525E-02	6.29525E-02	1.14935E-01	8.90282E-02	1.09037E-01	3.63456E-02	5.14005E-02	3.63456E-02	5.14005E-02	1.25905E-01	3.63456E-02	0.00000E+00	7.26912E-02	0.00000E+00	8.90282E-02	6.29525E-02	7.26912E-02	5.14005E-02	5.14005E-02	8.90282E-02	6.29525E-02	6.29525E-02	0.00000E+00	0.00000E+00	0.00000E+00	7.26912E-02	1.31046E-01	0.00000E+00	0.00000E+00	0.00000E+00	3.63456E-02	3.63456E-02	3.63456E-02	1.09037E-01	0.00000E+00	0.00000E+00
GRosa_palustris_581	0.00000E+00	0.00000E+00	8.90282E-02	6.29525E-02	6.29525E-02	1.14935E-01	8.90282E-02	1.09037E-01	3.63456E-02	5.14005E-02	3.63456E-02	5.14005E-02	1.25905E-01	3.63456E-02	0.00000E+00	7.26912E-02	0.00000E+00	8.90282E-02	6.29525E-02	7.26912E-02	5.14005E-02	5.14005E-02	8.90282E-02	6.29525E-02	6.29525E-02	0.00000E+00	0.00000E+00	0.00000E+00	7.26912E-02	1.31046E-01	0.00000E+00	0.00000E+00	0.00000E+00	3.63456E-02	3.63456E-02	3.63456E-02	1.09037E-01	0.00000E+00	0.00000E+00
GRosa_pisocarpa_774	7.26912E-02	7.26912E-02	1.14935E-01	9.61615E-02	9.61615E-02	1.25905E-01	1.14935E-01	1.20545E-01	6.29525E-02	8.90282E-02	8.12713E-02	7.26912E-02	1.45382E-01	8.12713E-02	7.26912E-02	8.90282E-02	7.26912E-02	1.02801E-01	9.61615E-02	8.90282E-02	8.90282E-02	8.90282E-02	1.14935E-01	9.61615E-02	9.61615E-02	7.26912E-02	7.26912E-02	7.26912E-02	0.00000E+00	1.40766E-01	7.26912E-02	7.26912E-02	7.26912E-02	6.29525E-02	8.12713E-02	8.12713E-02	1.20545E-01	7.26912E-02	7.26912E-02
GRosa_pisocarpa_847	1.31046E-01	1.31046E-01	1.40766E-01	1.45382E-01	1.35993E-01	1.66557E-01	1.49857E-01	1.62543E-01	1.35993E-01	1.31046E-01	1.25905E-01	1.40766E-01	1.74307E-01	1.35993E-01	1.31046E-01	1.49857E-01	1.31046E-01	1.58427E-01	1.45382E-01	1.40766E-01	1.40766E-01	1.40766E-01	1.58427E-01	1.45382E-01	1.45382E-01	1.31046E-01	1.31046E-01	1.31046E-01	1.40766E-01	0.00000E+00	1.31046E-01	1.31046E-01	1.31046E-01	1.35993E-01	1.25905E-01	1.35993E-01	1.54201E-01	1.31046E-01	1.31046E-01
GRosa_setigera_298	0.00000E+00	0.00000E+00	8.90282E-02	6.29525E-02	6.29525E-02	1.14935E-01	8.90282E-02	1.09037E-01	3.63456E-02	5.14005E-02	3.63456E-02	5.14005E-02	1.25905E-01	3.63456E-02	0.00000E+00	7.26912E-02	0.00000E+00	8.90282E-02	6.29525E-02	7.26912E-02	5.14005E-02	5.14005E-02	8.90282E-02	6.29525E-02	6.29525E-02	0.00000E+00	0.00000E+00	0.00000E+00	7.26912E-02	1.31046E-01	0.00000E+00	0.00000E+00	0.00000E+00	3.63456E-02	3.63456E-02	3.63456E-02	1.09037E-01	0.00000E+00	0.00000E+00
GRosa_woodsii_4	0.00000E+00	0.00000E+00	8.90282E-02	6.29525E-02	6.29525E-02	1.14935E-01	8.90282E-02	1.09037E-01	3.63456E-02	5.14005E-02	3.63456E-02	5.14005E-02	1.25905E-01	3.63456E-02	0.00000E+00	7.26912E-02	0.00000E+00	8.90282E-02	6.29525E-02	7.26912E-02	5.14005E-02	5.14005E-02	8.90282E-02	6.29525E-02	6.29525E-02	0.00000E+00	0.00000E+00	0.00000E+00	7.26912E-02	1.31046E-01	0.00000E+00	0.00000E+00	0.00000E+00	3.63456E-02	3.63456E-02	3.63456E-02	1.09037E-01	0.00000E+00	0.00000E+00
GRosa_woodsii_492	0.00000E+00	0.00000E+00	8.90282E-02	6.29525E-02	6.29525E-02	1.14935E-01	8.90282E-02	1.09037E-01	3.63456E-02	5.14005E-02	3.63456E-02	5.14005E-02	1.25905E-01	3.63456E-02	0.00000E+00	7.26912E-02	0.00000E+00	8.90282E-02	6.29525E-02	7.26912E-02	5.14005E-02	5.14005E-02	8.90282E-02	6.29525E-02	6.29525E-02	0.00000E+00	0.00000E+00	0.00000E+00	7.26912E-02	1.31046E-01	0.00000E+00	0.00000E+00	0.00000E+00	3.63456E-02	3.63456E-02	3.63456E-02	1.09037E-01	0.00000E+00	0.00000E+00
GRosa_woodsii_498	3.63456E-02	3.63456E-02	9.61615E-02	7.26912E-02	7.26912E-02	1.09037E-01	9.61615E-02	1.02801E-01	0.00000E+00	6.29525E-02	5.14005E-02	3.63456E-02	1.31046E-01	5.14005E-02	3.63456E-02	6.29525E-02	3.63456E-02	9.61615E-02	7.26912E-02	6.29525E-02	6.29525E-02	6.29525E-02	9.61615E-02	7.26912E-02	7.26912E-02	3.63456E-02	3.63456E-02	3.63456E-02	6.29525E-02	1.35993E-01	3.63456E-02	3.63456E-02	3.63456E-02	0.00000E+00	5.14005E-02	5.14005E-02	1.02801E-01	3.63456E-02	3.63456E-02
GRosa_woodsii_700	3.63456E-02	3.63456E-02	9.61615E-02	7.26912E-02	7.26912E-02	1.20545E-01	9.61615E-02	1.14935E-01	5.14005E-02	6.29525E-02	0.00000E+00	6.29525E-02	1.31046E-01	5.14005E-02	3.63456E-02	8.12713E-02	3.63456E-02	9.61615E-02	7.26912E-02	8.12713E-02	6.29525E-02	6.29525E-02	9.61615E-02	7.26912E-02	7.26912E-02	3.63456E-02	3.63456E-02	3.63456E-02	8.12713E-02	1.25905E-01	3.63456E-02	3.63456E-02	3.63456E-02	5.14005E-02	0.00000E+00	5.14005E-02	1.14935E-01	3.63456E-02	3.63456E-02
GRosa_woodsii_733	3.63456E-02	3.63456E-02	9.61615E-02	5.14005E-02	5.14005E-02	1.09037E-01	9.61615E-02	1.02801E-01	5.14005E-02	6.29525E-02	5.14005E-02	3.63456E-02	1.31046E-01	5.14005E-02	3.63456E-02	8.12713E-02	3.63456E-02	9.61615E-02	7.26912E-02	8.12713E-02	6.29525E-02	6.29525E-02	9.61615E-02	7.26912E-02	7.26912E-02	3.63456E-02	3.63456E-02	3.63456E-02	8.12713E-02	1.35993E-01	3.63456E-02	3.63456E-02	3.63456E-02	5.14005E-02	5.14005E-02	0.00000E+00	1.14935E-01	3.63456E-02	3.63456E-02
GRosa_woodsii_741	1.09037E-01	1.09037E-01	6.29525E-02	1.25905E-01	1.14935E-01	1.40766E-01	8.12713E-02	1.35993E-01	1.02801E-01	1.09037E-01	1.14935E-01	1.09037E-01	1.58427E-01	1.14935E-01	1.09037E-01	1.20545E-01	1.09037E-01	1.40766E-01	1.25905E-01	1.20545E-01	1.20545E-01	1.20545E-01	1.40766E-01	1.25905E-01	1.25905E-01	1.09037E-01	1.09037E-01	1.09037E-01	1.20545E-01	1.54201E-01	1.09037E-01	1.09037E-01	1.09037E-01	1.02801E-01	1.14935E-01	1.14935E-01	0.00000E+00	1.09037E-01	1.09037E-01
GRosa_woodsii_800	0.00000E+00	0.00000E+00	8.90282E-02	6.29525E-02	6.29525E-02	1.14935E-01	8.90282E-02	1.09037E-01	3.63456E-02	5.14005E-02	3.63456E-02	5.14005E-02	1.25905E-01	3.63456E-02	0.00000E+00	7.26912E-02	0.00000E+00	8.90282E-02	6.29525E-02	7.26912E-02	5.14005E-02	5.14005E-02	8.90282E-02	6.29525E-02	6.29525E-02	0.00000E+00	0.00000E+00	0.00000E+00	7.26912E-02	1.31046E-01	0.00000E+00	0.00000E+00	0.00000E+00	3.63456E-02	3.63456E-02	3.63456E-02	1.09037E-01	0.00000E+00	0.00000E+00
GRosa_woodsii_807	0.00000E+00	0.00000E+00	8.90282E-02	6.29525E-02	6.29525E-02	1.14935E-01	8.90282E-02	1.09037E-01	3.63456E-02	5.14005E-02	3.63456E-02	5.14005E-02	1.25905E-01	3.63456E-02	0.00000E+00	7.26912E-02	0.00000E+00	8.90282E-02	6.29525E-02	7.26912E-02	5.14005E-02	5.14005E-02	8.90282E-02	6.29525E-02	6.29525E-02	0.00000E+00	0.00000E+00	0.00000E+00	7.26912E-02	1.31046E-01	0.00000E+00	0.00000E+00	0.00000E+00	3.63456E-02	3.63456E-02	3.63456E-02	1.09037E-01	0.00000E+00	0.00000E+00
