# Supplementary material for: General functions to transform associate data to host data, and their use in phylogenetic inference from sequences with intra-individual variability
Source: BMC Evol Biol. 2008 Mar 18;8:86. doi: 10.1186/1471-2148-8-86 (PMC2291458; doi:10.1186/1471-2148-8-86)
Supplement: Additional file 3 — Distance matrices and quality statistics obtained with the Rosa dataset of Joly and Bruneau [33]. This contains all intermediary generated associate distance or host character data (depending on the transformation formula used; see Fig. 1) and all final distance matrices obtained together with their Delta values. A readme file that describes the contents of each file in the archive is included. The corresponding NEXUS files containing the original associate sequence data (alleles of North American Rosa species) are available at [75] as study No. S1444. [file 1471-2148-8-86-S3.zip › Goeker_Grimm_Supp_Mat_3/M2598_g1_m2.f.dst]

39
GRosa_blanda_1214	0.00000E+00	5.63064E-02	2.81532E-02	5.97219E-02	5.74675E-02	6.50170E-02	2.81532E-02	6.39931E-02	5.74675E-02	6.08179E-02	5.74675E-02	5.86055E-02	7.44864E-02	8.67740E-02	9.75255E-02	9.75255E-02	9.47778E-02	1.29014E-01	7.17768E-02	6.08179E-02	6.70180E-02	6.70180E-02	7.44864E-02	7.17768E-02	7.17768E-02	7.26912E-02	7.96293E-02	7.26912E-02	6.89610E-02	7.87954E-02	1.39824E-01	6.08179E-02	8.28808E-02	5.74675E-02	5.74675E-02	5.74675E-02	3.44805E-02	5.63064E-02	6.08179E-02
GRosa_blanda_1219	5.63064E-02	0.00000E+00	2.81532E-02	1.99073E-02	1.99073E-02	3.63456E-02	3.63456E-02	3.44805E-02	1.14935E-02	2.81532E-02	1.14935E-02	1.62543E-02	5.14005E-02	6.60251E-02	7.96293E-02	7.96293E-02	7.62392E-02	1.16079E-01	4.45141E-02	2.29870E-02	3.63456E-02	3.63456E-02	4.87628E-02	4.45141E-02	4.45141E-02	4.59740E-02	5.63064E-02	4.59740E-02	3.98146E-02	6.18944E-02	1.27986E-01	3.25085E-02	6.08179E-02	1.14935E-02	1.14935E-02	1.14935E-02	3.44805E-02	0.00000E+00	2.29870E-02
GRosa_blanda_1236	2.81532E-02	2.81532E-02	0.00000E+00	3.44805E-02	3.25085E-02	4.45141E-02	1.62543E-02	4.30047E-02	3.04089E-02	3.81196E-02	3.04089E-02	3.25085E-02	5.74675E-02	7.17768E-02	8.44596E-02	8.44596E-02	8.12713E-02	1.19444E-01	5.26698E-02	3.63456E-02	4.59740E-02	4.59740E-02	5.63064E-02	5.26698E-02	5.26698E-02	5.39093E-02	6.29525E-02	5.39093E-02	4.87628E-02	6.50170E-02	1.31046E-01	3.98146E-02	6.70180E-02	3.04089E-02	3.04089E-02	3.04089E-02	1.99073E-02	2.81532E-02	3.63456E-02
GRosa_blanda_160	5.97219E-02	1.99073E-02	3.44805E-02	0.00000E+00	2.29870E-02	3.81196E-02	4.14404E-02	3.63456E-02	2.29870E-02	2.57002E-02	2.29870E-02	1.99073E-02	5.51209E-02	6.89610E-02	8.20800E-02	8.20800E-02	7.87954E-02	1.17773E-01	4.87628E-02	3.04089E-02	4.14404E-02	4.14404E-02	5.26698E-02	4.87628E-02	4.87628E-02	5.00990E-02	5.97219E-02	5.00990E-02	4.45141E-02	6.50170E-02	1.29525E-01	3.81196E-02	5.97219E-02	2.29870E-02	2.29870E-02	1.62543E-02	3.98146E-02	1.99073E-02	1.99073E-02
GRosa_blanda_326	5.74675E-02	1.99073E-02	3.25085E-02	2.29870E-02	0.00000E+00	3.04089E-02	3.98146E-02	2.81532E-02	2.29870E-02	1.14935E-02	2.29870E-02	1.99073E-02	5.26698E-02	6.89610E-02	8.20800E-02	8.20800E-02	7.87954E-02	1.17773E-01	4.87628E-02	3.04089E-02	4.14404E-02	4.14404E-02	5.26698E-02	4.87628E-02	4.87628E-02	5.00990E-02	5.97219E-02	5.00990E-02	4.45141E-02	6.39931E-02	1.29525E-01	3.04089E-02	5.97219E-02	2.29870E-02	2.29870E-02	1.62543E-02	3.81196E-02	1.99073E-02	1.99073E-02
GRosa_blanda_365	6.50170E-02	3.63456E-02	4.45141E-02	3.81196E-02	3.04089E-02	0.00000E+00	5.00990E-02	3.44805E-02	3.44805E-02	3.25085E-02	3.81196E-02	3.25085E-02	5.14005E-02	6.79964E-02	8.12713E-02	8.20800E-02	7.79527E-02	1.17211E-01	4.73889E-02	3.63456E-02	3.98146E-02	3.98146E-02	5.14005E-02	4.73889E-02	4.73889E-02	4.87628E-02	6.29525E-02	4.87628E-02	4.59740E-02	6.29525E-02	1.29014E-01	3.63456E-02	6.70180E-02	3.44805E-02	3.81196E-02	3.44805E-02	4.59740E-02	3.63456E-02	3.63456E-02
GRosa_blanda_421	2.81532E-02	3.63456E-02	1.62543E-02	4.14404E-02	3.98146E-02	5.00990E-02	0.00000E+00	4.87628E-02	3.81196E-02	4.45141E-02	3.81196E-02	3.98146E-02	6.18944E-02	7.53679E-02	8.75318E-02	8.75318E-02	8.44596E-02	1.21636E-01	5.74675E-02	4.30047E-02	5.14005E-02	5.14005E-02	6.08179E-02	5.74675E-02	5.74675E-02	5.86055E-02	6.70180E-02	5.86055E-02	5.39093E-02	6.70180E-02	1.33047E-01	4.59740E-02	7.08507E-02	3.81196E-02	3.81196E-02	3.81196E-02	2.57002E-02	3.63456E-02	4.30047E-02
GRosa_blanda_462	6.39931E-02	3.44805E-02	4.30047E-02	3.63456E-02	2.81532E-02	3.44805E-02	4.87628E-02	0.00000E+00	3.25085E-02	3.04089E-02	3.63456E-02	3.04089E-02	5.00990E-02	6.70180E-02	8.04545E-02	8.12713E-02	7.71007E-02	1.15508E-01	4.59740E-02	3.44805E-02	3.81196E-02	3.81196E-02	5.00990E-02	4.59740E-02	4.59740E-02	4.73889E-02	6.18944E-02	4.73889E-02	4.45141E-02	6.18944E-02	1.28501E-01	3.44805E-02	6.60251E-02	3.25085E-02	3.63456E-02	3.25085E-02	4.45141E-02	3.44805E-02	3.44805E-02
GRosa_blanda_528	5.74675E-02	1.14935E-02	3.04089E-02	2.29870E-02	2.29870E-02	3.44805E-02	3.81196E-02	3.25085E-02	0.00000E+00	3.04089E-02	1.62543E-02	1.14935E-02	4.73889E-02	6.29525E-02	7.71007E-02	7.79527E-02	7.35943E-02	1.14359E-01	3.98146E-02	1.99073E-02	3.04089E-02	3.04089E-02	4.45141E-02	3.98146E-02	3.98146E-02	4.14404E-02	5.26698E-02	4.14404E-02	3.81196E-02	5.86055E-02	1.26428E-01	2.57002E-02	6.18944E-02	0.00000E+00	1.62543E-02	1.62543E-02	3.25085E-02	1.14935E-02	2.57002E-02
GRosa_blanda_567	6.08179E-02	2.81532E-02	3.81196E-02	2.57002E-02	1.14935E-02	3.25085E-02	4.45141E-02	3.04089E-02	3.04089E-02	0.00000E+00	3.04089E-02	2.29870E-02	5.63064E-02	7.17768E-02	8.44596E-02	8.44596E-02	8.12713E-02	1.19444E-01	5.26698E-02	3.63456E-02	4.59740E-02	4.59740E-02	5.63064E-02	5.26698E-02	5.26698E-02	5.39093E-02	6.29525E-02	5.39093E-02	4.87628E-02	6.70180E-02	1.31046E-01	3.63456E-02	5.86055E-02	3.04089E-02	3.04089E-02	1.99073E-02	4.30047E-02	2.81532E-02	1.62543E-02
GRosa_blanda_652	5.74675E-02	1.14935E-02	3.04089E-02	2.29870E-02	2.29870E-02	3.81196E-02	3.81196E-02	3.63456E-02	1.62543E-02	3.04089E-02	0.00000E+00	1.99073E-02	5.26698E-02	6.70180E-02	8.04545E-02	8.04545E-02	7.71007E-02	1.16646E-01	4.59740E-02	2.57002E-02	3.81196E-02	3.81196E-02	5.00990E-02	4.59740E-02	4.59740E-02	4.73889E-02	5.74675E-02	4.73889E-02	4.14404E-02	6.18944E-02	1.28501E-01	3.44805E-02	6.18944E-02	1.62543E-02	0.00000E+00	1.62543E-02	3.63456E-02	1.14935E-02	2.57002E-02
GRosa_blanda_98016	5.86055E-02	1.62543E-02	3.25085E-02	1.99073E-02	1.99073E-02	3.25085E-02	3.98146E-02	3.04089E-02	1.14935E-02	2.29870E-02	1.99073E-02	0.00000E+00	4.87628E-02	6.39931E-02	7.79527E-02	7.87954E-02	7.44864E-02	1.14935E-01	4.14404E-02	2.29870E-02	3.25085E-02	3.25085E-02	4.59740E-02	4.14404E-02	4.14404E-02	4.30047E-02	5.39093E-02	4.30047E-02	3.98146E-02	5.97219E-02	1.26950E-01	2.81532E-02	5.86055E-02	1.14935E-02	1.99073E-02	1.14935E-02	3.44805E-02	1.62543E-02	1.62543E-02
GRosa_foliolosa_699	7.44864E-02	5.14005E-02	5.74675E-02	5.51209E-02	5.26698E-02	5.14005E-02	6.18944E-02	5.00990E-02	4.73889E-02	5.63064E-02	5.26698E-02	4.87628E-02	0.00000E+00	3.81196E-02	8.28808E-02	8.44596E-02	7.96293E-02	1.16079E-01	5.00990E-02	4.59740E-02	4.30047E-02	4.30047E-02	5.14005E-02	5.00990E-02	4.73889E-02	5.14005E-02	6.89610E-02	5.14005E-02	5.14005E-02	6.50170E-02	1.30034E-01	4.59740E-02	7.96293E-02	4.73889E-02	5.26698E-02	5.26698E-02	5.63064E-02	5.14005E-02	5.63064E-02
GRosa_foliolosa_795	8.67740E-02	6.60251E-02	7.17768E-02	6.89610E-02	6.89610E-02	6.79964E-02	7.53679E-02	6.70180E-02	6.29525E-02	7.17768E-02	6.70180E-02	6.39931E-02	3.81196E-02	0.00000E+00	9.26635E-02	9.40783E-02	8.97671E-02	1.23254E-01	6.50170E-02	6.18944E-02	5.97219E-02	5.97219E-02	6.79964E-02	6.50170E-02	6.50170E-02	6.60251E-02	8.04545E-02	6.60251E-02	6.60251E-02	7.79527E-02	1.36478E-01	6.60251E-02	8.97671E-02	6.29525E-02	6.70180E-02	6.70180E-02	7.08507E-02	6.60251E-02	6.99122E-02
GRosa_gymnocarpa_543	9.75255E-02	7.96293E-02	8.44596E-02	8.20800E-02	8.20800E-02	8.12713E-02	8.75318E-02	8.04545E-02	7.71007E-02	8.44596E-02	8.04545E-02	7.79527E-02	8.28808E-02	9.26635E-02	0.00000E+00	3.63456E-02	2.29870E-02	1.09037E-01	7.87954E-02	7.62392E-02	7.44864E-02	7.44864E-02	8.12713E-02	7.87954E-02	7.87954E-02	7.96293E-02	9.19480E-02	7.96293E-02	7.62392E-02	8.97671E-02	1.23789E-01	7.96293E-02	9.75255E-02	7.71007E-02	8.04545E-02	8.04545E-02	8.36739E-02	7.96293E-02	8.28808E-02
GRosa_gymnocarpa_751	9.75255E-02	7.96293E-02	8.44596E-02	8.20800E-02	8.20800E-02	8.20800E-02	8.75318E-02	8.12713E-02	7.79527E-02	8.44596E-02	8.04545E-02	7.87954E-02	8.44596E-02	9.40783E-02	3.63456E-02	0.00000E+00	2.81532E-02	1.10242E-01	8.04545E-02	7.71007E-02	7.62392E-02	7.62392E-02	8.28808E-02	8.04545E-02	8.04545E-02	8.12713E-02	9.33736E-02	8.12713E-02	7.71007E-02	9.12268E-02	1.24851E-01	8.12713E-02	1.00198E-01	7.79527E-02	8.04545E-02	8.04545E-02	8.44596E-02	7.96293E-02	8.28808E-02
GRosa_gymnocarpa_767	9.47778E-02	7.62392E-02	8.12713E-02	7.87954E-02	7.87954E-02	7.79527E-02	8.44596E-02	7.71007E-02	7.35943E-02	8.12713E-02	7.71007E-02	7.44864E-02	7.96293E-02	8.97671E-02	2.29870E-02	2.81532E-02	0.00000E+00	1.06586E-01	7.53679E-02	7.26912E-02	7.08507E-02	7.08507E-02	7.79527E-02	7.53679E-02	7.53679E-02	7.62392E-02	8.90282E-02	7.62392E-02	7.26912E-02	8.67740E-02	1.21636E-01	7.62392E-02	9.75255E-02	7.35943E-02	7.71007E-02	7.71007E-02	8.04545E-02	7.62392E-02	7.96293E-02
GRosa_multiflora_302	1.29014E-01	1.16079E-01	1.19444E-01	1.17773E-01	1.17773E-01	1.17211E-01	1.21636E-01	1.15508E-01	1.14359E-01	1.19444E-01	1.16646E-01	1.14935E-01	1.16079E-01	1.23254E-01	1.09037E-01	1.10242E-01	1.06586E-01	0.00000E+00	1.14359E-01	1.13780E-01	1.12613E-01	1.12613E-01	1.16079E-01	1.14359E-01	1.15508E-01	1.16079E-01	1.24851E-01	1.16079E-01	1.14935E-01	1.23254E-01	1.04078E-01	1.16079E-01	1.31046E-01	1.14359E-01	1.16646E-01	1.16646E-01	1.18890E-01	1.16079E-01	1.18333E-01
GRosa_nitida_570	7.17768E-02	4.45141E-02	5.26698E-02	4.87628E-02	4.87628E-02	4.73889E-02	5.74675E-02	4.59740E-02	3.98146E-02	5.26698E-02	4.59740E-02	4.14404E-02	5.00990E-02	6.50170E-02	7.87954E-02	8.04545E-02	7.53679E-02	1.14359E-01	0.00000E+00	3.81196E-02	3.04089E-02	3.04089E-02	3.04089E-02	0.00000E+00	2.29870E-02	1.99073E-02	6.39931E-02	1.99073E-02	4.45141E-02	6.08179E-02	1.26428E-01	4.45141E-02	7.53679E-02	3.98146E-02	4.59740E-02	4.59740E-02	5.14005E-02	4.45141E-02	5.00990E-02
GRosa_nitida_604	6.08179E-02	2.29870E-02	3.63456E-02	3.04089E-02	3.04089E-02	3.63456E-02	4.30047E-02	3.44805E-02	1.99073E-02	3.63456E-02	2.57002E-02	2.29870E-02	4.59740E-02	6.18944E-02	7.62392E-02	7.71007E-02	7.26912E-02	1.13780E-01	3.81196E-02	0.00000E+00	2.29870E-02	2.29870E-02	4.30047E-02	3.81196E-02	3.81196E-02	3.98146E-02	5.63064E-02	3.98146E-02	3.63456E-02	5.63064E-02	1.25905E-01	3.25085E-02	6.50170E-02	1.99073E-02	2.57002E-02	2.57002E-02	3.81196E-02	2.29870E-02	3.25085E-02
GRosa_nitida_675	6.70180E-02	3.63456E-02	4.59740E-02	4.14404E-02	4.14404E-02	3.98146E-02	5.14005E-02	3.81196E-02	3.04089E-02	4.59740E-02	3.81196E-02	3.25085E-02	4.30047E-02	5.97219E-02	7.44864E-02	7.62392E-02	7.08507E-02	1.12613E-01	3.04089E-02	2.29870E-02	0.00000E+00	0.00000E+00	3.63456E-02	3.04089E-02	3.04089E-02	2.81532E-02	5.86055E-02	2.81532E-02	3.63456E-02	5.51209E-02	1.24851E-01	3.63456E-02	7.08507E-02	3.04089E-02	3.81196E-02	3.81196E-02	4.45141E-02	3.63456E-02	4.30047E-02
GRosa_nitida_812	6.70180E-02	3.63456E-02	4.59740E-02	4.14404E-02	4.14404E-02	3.98146E-02	5.14005E-02	3.81196E-02	3.04089E-02	4.59740E-02	3.81196E-02	3.25085E-02	4.30047E-02	5.97219E-02	7.44864E-02	7.62392E-02	7.08507E-02	1.12613E-01	3.04089E-02	2.29870E-02	0.00000E+00	0.00000E+00	3.63456E-02	3.04089E-02	3.04089E-02	2.81532E-02	5.86055E-02	2.81532E-02	3.63456E-02	5.51209E-02	1.24851E-01	3.63456E-02	7.08507E-02	3.04089E-02	3.81196E-02	3.81196E-02	4.45141E-02	3.63456E-02	4.30047E-02
GRosa_palustris_168	7.44864E-02	4.87628E-02	5.63064E-02	5.26698E-02	5.26698E-02	5.14005E-02	6.08179E-02	5.00990E-02	4.45141E-02	5.63064E-02	5.00990E-02	4.59740E-02	5.14005E-02	6.79964E-02	8.12713E-02	8.28808E-02	7.79527E-02	1.16079E-01	3.04089E-02	4.30047E-02	3.63456E-02	3.63456E-02	0.00000E+00	3.04089E-02	2.57002E-02	2.81532E-02	6.70180E-02	2.81532E-02	4.87628E-02	6.39931E-02	1.29014E-01	4.87628E-02	7.62392E-02	4.45141E-02	5.00990E-02	5.00990E-02	5.51209E-02	4.87628E-02	5.39093E-02
GRosa_palustris_304	7.17768E-02	4.45141E-02	5.26698E-02	4.87628E-02	4.87628E-02	4.73889E-02	5.74675E-02	4.59740E-02	3.98146E-02	5.26698E-02	4.59740E-02	4.14404E-02	5.00990E-02	6.50170E-02	7.87954E-02	8.04545E-02	7.53679E-02	1.14359E-01	0.00000E+00	3.81196E-02	3.04089E-02	3.04089E-02	3.04089E-02	0.00000E+00	2.29870E-02	1.99073E-02	6.39931E-02	1.99073E-02	4.45141E-02	6.08179E-02	1.26428E-01	4.45141E-02	7.53679E-02	3.98146E-02	4.59740E-02	4.59740E-02	5.14005E-02	4.45141E-02	5.00990E-02
GRosa_palustris_317	7.17768E-02	4.45141E-02	5.26698E-02	4.87628E-02	4.87628E-02	4.73889E-02	5.74675E-02	4.59740E-02	3.98146E-02	5.26698E-02	4.59740E-02	4.14404E-02	4.73889E-02	6.50170E-02	7.87954E-02	8.04545E-02	7.53679E-02	1.15508E-01	2.29870E-02	3.81196E-02	3.04089E-02	3.04089E-02	2.57002E-02	2.29870E-02	0.00000E+00	1.99073E-02	6.39931E-02	1.99073E-02	4.45141E-02	6.08179E-02	1.27469E-01	4.45141E-02	7.35943E-02	3.98146E-02	4.59740E-02	4.59740E-02	5.14005E-02	4.45141E-02	5.00990E-02
GRosa_palustris_331	7.26912E-02	4.59740E-02	5.39093E-02	5.00990E-02	5.00990E-02	4.87628E-02	5.86055E-02	4.73889E-02	4.14404E-02	5.39093E-02	4.73889E-02	4.30047E-02	5.14005E-02	6.60251E-02	7.96293E-02	8.12713E-02	7.62392E-02	1.16079E-01	1.99073E-02	3.98146E-02	2.81532E-02	2.81532E-02	2.81532E-02	1.99073E-02	1.99073E-02	0.00000E+00	6.50170E-02	0.00000E+00	4.59740E-02	6.18944E-02	1.27986E-01	4.59740E-02	7.62392E-02	4.14404E-02	4.73889E-02	4.73889E-02	5.26698E-02	4.59740E-02	5.14005E-02
GRosa_palustris_386	7.96293E-02	5.63064E-02	6.29525E-02	5.97219E-02	5.97219E-02	6.29525E-02	6.70180E-02	6.18944E-02	5.26698E-02	6.29525E-02	5.74675E-02	5.39093E-02	6.89610E-02	8.04545E-02	9.19480E-02	9.33736E-02	8.90282E-02	1.24851E-01	6.39931E-02	5.63064E-02	5.86055E-02	5.86055E-02	6.70180E-02	6.39931E-02	6.39931E-02	6.50170E-02	0.00000E+00	6.50170E-02	6.50170E-02	7.71007E-02	1.35993E-01	5.63064E-02	8.28808E-02	5.26698E-02	5.74675E-02	5.74675E-02	6.18944E-02	5.63064E-02	6.08179E-02
GRosa_palustris_581	7.26912E-02	4.59740E-02	5.39093E-02	5.00990E-02	5.00990E-02	4.87628E-02	5.86055E-02	4.73889E-02	4.14404E-02	5.39093E-02	4.73889E-02	4.30047E-02	5.14005E-02	6.60251E-02	7.96293E-02	8.12713E-02	7.62392E-02	1.16079E-01	1.99073E-02	3.98146E-02	2.81532E-02	2.81532E-02	2.81532E-02	1.99073E-02	1.99073E-02	0.00000E+00	6.50170E-02	0.00000E+00	4.59740E-02	6.18944E-02	1.27986E-01	4.59740E-02	7.62392E-02	4.14404E-02	4.73889E-02	4.73889E-02	5.26698E-02	4.59740E-02	5.14005E-02
GRosa_pisocarpa_774	6.89610E-02	3.98146E-02	4.87628E-02	4.45141E-02	4.45141E-02	4.59740E-02	5.39093E-02	4.45141E-02	3.81196E-02	4.87628E-02	4.14404E-02	3.98146E-02	5.14005E-02	6.60251E-02	7.62392E-02	7.71007E-02	7.26912E-02	1.14935E-01	4.45141E-02	3.63456E-02	3.63456E-02	3.63456E-02	4.87628E-02	4.45141E-02	4.45141E-02	4.59740E-02	6.50170E-02	4.59740E-02	0.00000E+00	5.00990E-02	1.27986E-01	4.59740E-02	7.26912E-02	3.81196E-02	4.14404E-02	4.14404E-02	5.00990E-02	3.98146E-02	4.59740E-02
GRosa_pisocarpa_847	7.87954E-02	6.18944E-02	6.50170E-02	6.50170E-02	6.39931E-02	6.29525E-02	6.70180E-02	6.18944E-02	5.86055E-02	6.70180E-02	6.18944E-02	5.97219E-02	6.50170E-02	7.79527E-02	8.97671E-02	9.12268E-02	8.67740E-02	1.23254E-01	6.08179E-02	5.63064E-02	5.51209E-02	5.51209E-02	6.39931E-02	6.08179E-02	6.08179E-02	6.18944E-02	7.71007E-02	6.18944E-02	5.00990E-02	0.00000E+00	1.34528E-01	5.97219E-02	8.67740E-02	5.86055E-02	6.18944E-02	6.29525E-02	6.39931E-02	6.18944E-02	6.60251E-02
GRosa_setigera_298	1.39824E-01	1.27986E-01	1.31046E-01	1.29525E-01	1.29525E-01	1.29014E-01	1.33047E-01	1.28501E-01	1.26428E-01	1.31046E-01	1.28501E-01	1.26950E-01	1.30034E-01	1.36478E-01	1.23789E-01	1.24851E-01	1.21636E-01	1.04078E-01	1.26428E-01	1.25905E-01	1.24851E-01	1.24851E-01	1.29014E-01	1.26428E-01	1.27469E-01	1.27986E-01	1.35993E-01	1.27986E-01	1.27986E-01	1.34528E-01	0.00000E+00	1.27986E-01	1.41701E-01	1.26428E-01	1.28501E-01	1.28501E-01	1.30541E-01	1.27986E-01	1.30034E-01
GRosa_woodsii_4	6.08179E-02	3.25085E-02	3.98146E-02	3.81196E-02	3.04089E-02	3.63456E-02	4.59740E-02	3.44805E-02	2.57002E-02	3.63456E-02	3.44805E-02	2.81532E-02	4.59740E-02	6.60251E-02	7.96293E-02	8.12713E-02	7.62392E-02	1.16079E-01	4.45141E-02	3.25085E-02	3.63456E-02	3.63456E-02	4.87628E-02	4.45141E-02	4.45141E-02	4.59740E-02	5.63064E-02	4.59740E-02	4.59740E-02	5.97219E-02	1.27986E-01	0.00000E+00	6.89610E-02	2.57002E-02	3.44805E-02	3.44805E-02	3.81196E-02	3.25085E-02	3.98146E-02
GRosa_woodsii_492	8.28808E-02	6.08179E-02	6.70180E-02	5.97219E-02	5.97219E-02	6.70180E-02	7.08507E-02	6.60251E-02	6.18944E-02	5.86055E-02	6.18944E-02	5.86055E-02	7.96293E-02	8.97671E-02	9.75255E-02	1.00198E-01	9.75255E-02	1.31046E-01	7.53679E-02	6.50170E-02	7.08507E-02	7.08507E-02	7.62392E-02	7.53679E-02	7.35943E-02	7.62392E-02	8.28808E-02	7.62392E-02	7.26912E-02	8.67740E-02	1.41701E-01	6.89610E-02	0.00000E+00	6.18944E-02	6.18944E-02	5.74675E-02	6.99122E-02	6.08179E-02	5.63064E-02
GRosa_woodsii_498	5.74675E-02	1.14935E-02	3.04089E-02	2.29870E-02	2.29870E-02	3.44805E-02	3.81196E-02	3.25085E-02	0.00000E+00	3.04089E-02	1.62543E-02	1.14935E-02	4.73889E-02	6.29525E-02	7.71007E-02	7.79527E-02	7.35943E-02	1.14359E-01	3.98146E-02	1.99073E-02	3.04089E-02	3.04089E-02	4.45141E-02	3.98146E-02	3.98146E-02	4.14404E-02	5.26698E-02	4.14404E-02	3.81196E-02	5.86055E-02	1.26428E-01	2.57002E-02	6.18944E-02	0.00000E+00	1.62543E-02	1.62543E-02	3.25085E-02	1.14935E-02	2.57002E-02
GRosa_woodsii_700	5.74675E-02	1.14935E-02	3.04089E-02	2.29870E-02	2.29870E-02	3.81196E-02	3.81196E-02	3.63456E-02	1.62543E-02	3.04089E-02	0.00000E+00	1.99073E-02	5.26698E-02	6.70180E-02	8.04545E-02	8.04545E-02	7.71007E-02	1.16646E-01	4.59740E-02	2.57002E-02	3.81196E-02	3.81196E-02	5.00990E-02	4.59740E-02	4.59740E-02	4.73889E-02	5.74675E-02	4.73889E-02	4.14404E-02	6.18944E-02	1.28501E-01	3.44805E-02	6.18944E-02	1.62543E-02	0.00000E+00	1.62543E-02	3.63456E-02	1.14935E-02	2.57002E-02
GRosa_woodsii_733	5.74675E-02	1.14935E-02	3.04089E-02	1.62543E-02	1.62543E-02	3.44805E-02	3.81196E-02	3.25085E-02	1.62543E-02	1.99073E-02	1.62543E-02	1.14935E-02	5.26698E-02	6.70180E-02	8.04545E-02	8.04545E-02	7.71007E-02	1.16646E-01	4.59740E-02	2.57002E-02	3.81196E-02	3.81196E-02	5.00990E-02	4.59740E-02	4.59740E-02	4.73889E-02	5.74675E-02	4.73889E-02	4.14404E-02	6.29525E-02	1.28501E-01	3.44805E-02	5.74675E-02	1.62543E-02	1.62543E-02	0.00000E+00	3.63456E-02	1.14935E-02	1.14935E-02
GRosa_woodsii_741	3.44805E-02	3.44805E-02	1.99073E-02	3.98146E-02	3.81196E-02	4.59740E-02	2.57002E-02	4.45141E-02	3.25085E-02	4.30047E-02	3.63456E-02	3.44805E-02	5.63064E-02	7.08507E-02	8.36739E-02	8.44596E-02	8.04545E-02	1.18890E-01	5.14005E-02	3.81196E-02	4.45141E-02	4.45141E-02	5.51209E-02	5.14005E-02	5.14005E-02	5.26698E-02	6.18944E-02	5.26698E-02	5.00990E-02	6.39931E-02	1.30541E-01	3.81196E-02	6.99122E-02	3.25085E-02	3.63456E-02	3.63456E-02	0.00000E+00	3.44805E-02	4.14404E-02
GRosa_woodsii_800	5.63064E-02	0.00000E+00	2.81532E-02	1.99073E-02	1.99073E-02	3.63456E-02	3.63456E-02	3.44805E-02	1.14935E-02	2.81532E-02	1.14935E-02	1.62543E-02	5.14005E-02	6.60251E-02	7.96293E-02	7.96293E-02	7.62392E-02	1.16079E-01	4.45141E-02	2.29870E-02	3.63456E-02	3.63456E-02	4.87628E-02	4.45141E-02	4.45141E-02	4.59740E-02	5.63064E-02	4.59740E-02	3.98146E-02	6.18944E-02	1.27986E-01	3.25085E-02	6.08179E-02	1.14935E-02	1.14935E-02	1.14935E-02	3.44805E-02	0.00000E+00	2.29870E-02
GRosa_woodsii_807	6.08179E-02	2.29870E-02	3.63456E-02	1.99073E-02	1.99073E-02	3.63456E-02	4.30047E-02	3.44805E-02	2.57002E-02	1.62543E-02	2.57002E-02	1.62543E-02	5.63064E-02	6.99122E-02	8.28808E-02	8.28808E-02	7.96293E-02	1.18333E-01	5.00990E-02	3.25085E-02	4.30047E-02	4.30047E-02	5.39093E-02	5.00990E-02	5.00990E-02	5.14005E-02	6.08179E-02	5.14005E-02	4.59740E-02	6.60251E-02	1.30034E-01	3.98146E-02	5.63064E-02	2.57002E-02	2.57002E-02	1.14935E-02	4.14404E-02	2.29870E-02	0.00000E+00
