# Supplementary material for: General functions to transform associate data to host data, and their use in phylogenetic inference from sequences with intra-individual variability
Source: BMC Evol Biol. 2008 Mar 18;8:86. doi: 10.1186/1471-2148-8-86 (PMC2291458; doi:10.1186/1471-2148-8-86)
Supplement: Additional file 3 — Distance matrices and quality statistics obtained with the Rosa dataset of Joly and Bruneau [33]. This contains all intermediary generated associate distance or host character data (depending on the transformation formula used; see Fig. 1) and all final distance matrices obtained together with their Delta values. A readme file that describes the contents of each file in the archive is included. The corresponding NEXUS files containing the original associate sequence data (alleles of North American Rosa species) are available at [75] as study No. S1444. [file 1471-2148-8-86-S3.zip › Goeker_Grimm_Supp_Mat_3/M2598_g1_m2.i]

78
Rosa_woodsii_807X	0	0	0.00133156	0.00133156	0.0106525	0.00399467	0.00133156	0	0.00266312	0.00133156	0.00266312	0.00133156	0	0	0.00399467	0.00399467	0.0426098	0.0426098	0.0199734	0.0106525	0.00665779	0.00665779	0.00665779	0.00665779	0.00932091	0.00932091	0.00665779	0.00665779	0.00665779	0.00665779	0.00665779	0.00798935	0.00665779	0.0106525	0.00532623	0.00532623	0.00532623	0.00532623	0.00532623	0.00266312	0.00665779	0.00798935	0.0399467	0.0346205	0.0159787	0.0159787	0.0186418	0.0186418	0.0159787
Rosa_woodsii_807Y	0	0	0.00133156	0.00133156	0.0106525	0.00399467	0.00133156	0	0.00266312	0.00133156	0.00266312	0.00133156	0	0	0.00399467	0.00399467	0.0426098	0.0426098	0.0199734	0.0106525	0.00665779	0.00665779	0.00665779	0.00665779	0.00932091	0.00932091	0.00665779	0.00665779	0.00665779	0.00665779	0.00665779	0.00798935	0.00665779	0.0106525	0.00532623	0.00532623	0.00532623	0.00532623	0.00532623	0.00266312	0.00665779	0.00798935	0.0399467	0.0346205	0.0159787	0.0159787	0.0186418	0.0186418	0.0159787
Rosa_woodsii_800X	0.00133156	0.00133156	0	0	0.00932091	0.00266312	0	0.00133156	0.00133156	0	0.00133156	0	0.00133156	0.00133156	0.00266312	0.00266312	0.0412783	0.0412783	0.0186418	0.00932091	0.00532623	0.00532623	0.00532623	0.00532623	0.00798935	0.00798935	0.00532623	0.00532623	0.00532623	0.00532623	0.00532623	0.00665779	0.00532623	0.00932091	0.00399467	0.00399467	0.00399467	0.00399467	0.00399467	0.00133156	0.00532623	0.00665779	0.0386152	0.0332889	0.0146471	0.0146471	0.0173102	0.0173102	0.0146471
Rosa_woodsii_800Y	0.00133156	0.00133156	0	0	0.00932091	0.00266312	0	0.00133156	0.00133156	0	0.00133156	0	0.00133156	0.00133156	0.00266312	0.00266312	0.0412783	0.0412783	0.0186418	0.00932091	0.00532623	0.00532623	0.00532623	0.00532623	0.00798935	0.00798935	0.00532623	0.00532623	0.00532623	0.00532623	0.00532623	0.00665779	0.00532623	0.00932091	0.00399467	0.00399467	0.00399467	0.00399467	0.00399467	0.00133156	0.00532623	0.00665779	0.0386152	0.0332889	0.0146471	0.0146471	0.0173102	0.0173102	0.0146471
Rosa_woodsii_741B	0.0106525	0.0106525	0.00932091	0.00932091	0	0.011984	0.00932091	0.0106525	0.0106525	0.00932091	0.0106525	0.00932091	0.0106525	0.0106525	0.0106525	0.0106525	0.0505992	0.0505992	0.0279627	0.0146471	0.0146471	0.0146471	0.0146471	0.0146471	0.0173102	0.0173102	0.0146471	0.0146471	0.0146471	0.0146471	0.0146471	0.0159787	0.0146471	0.0186418	0.0133156	0.0133156	0.0133156	0.0133156	0.0133156	0.0106525	0.0146471	0.0159787	0.0479361	0.0426098	0.023968	0.023968	0.0266312	0.0266312	0.023968
Rosa_woodsii_741A	0.00399467	0.00399467	0.00266312	0.00266312	0.011984	0	0.00266312	0.00399467	0.00399467	0.00266312	0.00133156	0.00266312	0.00399467	0.00399467	0.00266312	0.00266312	0.0412783	0.0412783	0.0186418	0.00932091	0.00798935	0.00532623	0.00532623	0.00532623	0.00798935	0.00798935	0.00532623	0.00532623	0.00532623	0.00532623	0.00532623	0.00665779	0.00532623	0.00932091	0.00399467	0.00399467	0.00399467	0.00399467	0.00399467	0.00399467	0.00532623	0.00665779	0.0386152	0.0332889	0.0146471	0.0146471	0.0173102	0.0186418	0.0146471
Rosa_woodsii_733B	0.00133156	0.00133156	0	0	0.00932091	0.00266312	0	0.00133156	0.00133156	0	0.00133156	0	0.00133156	0.00133156	0.00266312	0.00266312	0.0412783	0.0412783	0.0186418	0.00932091	0.00532623	0.00532623	0.00532623	0.00532623	0.00798935	0.00798935	0.00532623	0.00532623	0.00532623	0.00532623	0.00532623	0.00665779	0.00532623	0.00932091	0.00399467	0.00399467	0.00399467	0.00399467	0.00399467	0.00133156	0.00532623	0.00665779	0.0386152	0.0332889	0.0146471	0.0146471	0.0173102	0.0173102	0.0146471
Rosa_woodsii_733A	0	0	0.00133156	0.00133156	0.0106525	0.00399467	0.00133156	0	0.00266312	0.00133156	0.00266312	0.00133156	0	0	0.00399467	0.00399467	0.0426098	0.0426098	0.0199734	0.0106525	0.00665779	0.00665779	0.00665779	0.00665779	0.00932091	0.00932091	0.00665779	0.00665779	0.00665779	0.00665779	0.00665779	0.00798935	0.00665779	0.0106525	0.00532623	0.00532623	0.00532623	0.00532623	0.00532623	0.00266312	0.00665779	0.00798935	0.0399467	0.0346205	0.0159787	0.0159787	0.0186418	0.0186418	0.0159787
Rosa_woodsii_700B	0.00266312	0.00266312	0.00133156	0.00133156	0.0106525	0.00399467	0.00133156	0.00266312	0	0.00133156	0.00266312	0.00133156	0.00266312	0.00266312	0.00399467	0.00399467	0.0426098	0.0426098	0.0186418	0.0106525	0.00665779	0.00665779	0.00665779	0.00665779	0.00932091	0.00932091	0.00665779	0.00665779	0.00665779	0.00665779	0.00665779	0.00798935	0.00665779	0.0106525	0.00532623	0.00532623	0.00532623	0.00532623	0.00532623	0.00266312	0.00665779	0.00798935	0.0399467	0.0346205	0.0159787	0.0159787	0.0186418	0.0186418	0.0159787
Rosa_woodsii_700A	0.00133156	0.00133156	0	0	0.00932091	0.00266312	0	0.00133156	0.00133156	0	0.00133156	0	0.00133156	0.00133156	0.00266312	0.00266312	0.0412783	0.0412783	0.0186418	0.00932091	0.00532623	0.00532623	0.00532623	0.00532623	0.00798935	0.00798935	0.00532623	0.00532623	0.00532623	0.00532623	0.00532623	0.00665779	0.00532623	0.00932091	0.00399467	0.00399467	0.00399467	0.00399467	0.00399467	0.00133156	0.00532623	0.00665779	0.0386152	0.0332889	0.0146471	0.0146471	0.0173102	0.0173102	0.0146471
Rosa_woodsii_498B	0.00266312	0.00266312	0.00133156	0.00133156	0.0106525	0.00133156	0.00133156	0.00266312	0.00266312	0.00133156	0	0.00133156	0.00266312	0.00266312	0.00133156	0.00133156	0.0399467	0.0399467	0.0173102	0.00798935	0.00665779	0.00399467	0.00399467	0.00399467	0.00665779	0.00665779	0.00399467	0.00399467	0.00399467	0.00399467	0.00399467	0.00532623	0.00399467	0.00798935	0.00266312	0.00266312	0.00266312	0.00266312	0.00266312	0.00266312	0.00399467	0.00532623	0.0372836	0.0319574	0.0133156	0.0133156	0.0159787	0.0173102	0.0133156
Rosa_woodsii_498A	0.00133156	0.00133156	0	0	0.00932091	0.00266312	0	0.00133156	0.00133156	0	0.00133156	0	0.00133156	0.00133156	0.00266312	0.00266312	0.0412783	0.0412783	0.0186418	0.00932091	0.00532623	0.00532623	0.00532623	0.00532623	0.00798935	0.00798935	0.00532623	0.00532623	0.00532623	0.00532623	0.00532623	0.00665779	0.00532623	0.00932091	0.00399467	0.00399467	0.00399467	0.00399467	0.00399467	0.00133156	0.00532623	0.00665779	0.0386152	0.0332889	0.0146471	0.0146471	0.0173102	0.0173102	0.0146471
Rosa_woodsii_492X	0	0	0.00133156	0.00133156	0.0106525	0.00399467	0.00133156	0	0.00266312	0.00133156	0.00266312	0.00133156	0	0	0.00399467	0.00399467	0.0426098	0.0426098	0.0199734	0.0106525	0.00665779	0.00665779	0.00665779	0.00665779	0.00932091	0.00932091	0.00665779	0.00665779	0.00665779	0.00665779	0.00665779	0.00798935	0.00665779	0.0106525	0.00532623	0.00532623	0.00532623	0.00532623	0.00532623	0.00266312	0.00665779	0.00798935	0.0399467	0.0346205	0.0159787	0.0159787	0.0186418	0.0186418	0.0159787
Rosa_woodsii_492Y	0	0	0.00133156	0.00133156	0.0106525	0.00399467	0.00133156	0	0.00266312	0.00133156	0.00266312	0.00133156	0	0	0.00399467	0.00399467	0.0426098	0.0426098	0.0199734	0.0106525	0.00665779	0.00665779	0.00665779	0.00665779	0.00932091	0.00932091	0.00665779	0.00665779	0.00665779	0.00665779	0.00665779	0.00798935	0.00665779	0.0106525	0.00532623	0.00532623	0.00532623	0.00532623	0.00532623	0.00266312	0.00665779	0.00798935	0.0399467	0.0346205	0.0159787	0.0159787	0.0186418	0.0186418	0.0159787
Rosa_woodsii_4X	0.00399467	0.00399467	0.00266312	0.00266312	0.0106525	0.00266312	0.00266312	0.00399467	0.00399467	0.00266312	0.00133156	0.00266312	0.00399467	0.00399467	0	0	0.0412783	0.0412783	0.0186418	0.00798935	0.00798935	0.00532623	0.00532623	0.00532623	0.00798935	0.00798935	0.00532623	0.00532623	0.00532623	0.00532623	0.00532623	0.00665779	0.00532623	0.00932091	0.00399467	0.00399467	0.00399467	0.00399467	0.00399467	0.00399467	0.00532623	0.00665779	0.0386152	0.0332889	0.0146471	0.0146471	0.0173102	0.0186418	0.0146471
Rosa_woodsii_4Y	0.00399467	0.00399467	0.00266312	0.00266312	0.0106525	0.00266312	0.00266312	0.00399467	0.00399467	0.00266312	0.00133156	0.00266312	0.00399467	0.00399467	0	0	0.0412783	0.0412783	0.0186418	0.00798935	0.00798935	0.00532623	0.00532623	0.00532623	0.00798935	0.00798935	0.00532623	0.00532623	0.00532623	0.00532623	0.00532623	0.00665779	0.00532623	0.00932091	0.00399467	0.00399467	0.00399467	0.00399467	0.00399467	0.00399467	0.00532623	0.00665779	0.0386152	0.0332889	0.0146471	0.0146471	0.0173102	0.0186418	0.0146471
Rosa_setigera_298X	0.0426098	0.0426098	0.0412783	0.0412783	0.0505992	0.0412783	0.0412783	0.0426098	0.0426098	0.0412783	0.0399467	0.0412783	0.0426098	0.0426098	0.0412783	0.0412783	0	0	0.0545939	0.045273	0.0439414	0.0412783	0.0412783	0.0412783	0.0466045	0.0466045	0.0412783	0.0412783	0.0412783	0.0412783	0.0412783	0.0412783	0.0412783	0.045273	0.0399467	0.0399467	0.0399467	0.0399467	0.0399467	0.0426098	0.0412783	0.0412783	0.0319574	0.0266312	0.0372836	0.0372836	0.0399467	0.0412783	0.0372836
Rosa_setigera_298Y	0.0426098	0.0426098	0.0412783	0.0412783	0.0505992	0.0412783	0.0412783	0.0426098	0.0426098	0.0412783	0.0399467	0.0412783	0.0426098	0.0426098	0.0412783	0.0412783	0	0	0.0545939	0.045273	0.0439414	0.0412783	0.0412783	0.0412783	0.0466045	0.0466045	0.0412783	0.0412783	0.0412783	0.0412783	0.0412783	0.0412783	0.0412783	0.045273	0.0399467	0.0399467	0.0399467	0.0399467	0.0399467	0.0426098	0.0412783	0.0412783	0.0319574	0.0266312	0.0372836	0.0372836	0.0399467	0.0412783	0.0372836
Rosa_pisocarpa_847B	0.0199734	0.0199734	0.0186418	0.0186418	0.0279627	0.0186418	0.0186418	0.0199734	0.0186418	0.0186418	0.0173102	0.0186418	0.0199734	0.0199734	0.0186418	0.0186418	0.0545939	0.0545939	0	0.0173102	0.0186418	0.0159787	0.0186418	0.0186418	0.023968	0.023968	0.0186418	0.0186418	0.0186418	0.0186418	0.0186418	0.0199734	0.0186418	0.0226365	0.0173102	0.0173102	0.0173102	0.0173102	0.0173102	0.0186418	0.0186418	0.0199734	0.0519308	0.0466045	0.0279627	0.0279627	0.0306258	0.0319574	0.0279627
Rosa_pisocarpa_847A	0.0106525	0.0106525	0.00932091	0.00932091	0.0146471	0.00932091	0.00932091	0.0106525	0.0106525	0.00932091	0.00798935	0.00932091	0.0106525	0.0106525	0.00798935	0.00798935	0.045273	0.045273	0.0173102	0	0.00665779	0.00665779	0.00932091	0.00932091	0.0146471	0.0146471	0.00932091	0.00932091	0.00932091	0.00932091	0.00932091	0.0106525	0.00932091	0.0133156	0.00798935	0.00798935	0.00798935	0.00798935	0.00798935	0.0106525	0.00932091	0.0106525	0.0426098	0.0372836	0.0186418	0.0186418	0.0213049	0.0226365	0.0186418
Rosa_pisocarpa_774B	0.00665779	0.00665779	0.00532623	0.00532623	0.0146471	0.00798935	0.00532623	0.00665779	0.00665779	0.00532623	0.00665779	0.00532623	0.00665779	0.00665779	0.00798935	0.00798935	0.0439414	0.0439414	0.0186418	0.00665779	0	0.00532623	0.00798935	0.00798935	0.0133156	0.0133156	0.00798935	0.00798935	0.00798935	0.00798935	0.00798935	0.00932091	0.00798935	0.011984	0.00665779	0.00665779	0.00665779	0.00665779	0.00665779	0.00665779	0.00798935	0.00932091	0.0412783	0.0359521	0.0173102	0.0173102	0.0199734	0.0199734	0.0173102
Rosa_pisocarpa_774A	0.00665779	0.00665779	0.00532623	0.00532623	0.0146471	0.00532623	0.00532623	0.00665779	0.00665779	0.00532623	0.00399467	0.00532623	0.00665779	0.00665779	0.00532623	0.00532623	0.0412783	0.0412783	0.0159787	0.00665779	0.00532623	0	0.00532623	0.00532623	0.0106525	0.0106525	0.00532623	0.00532623	0.00532623	0.00532623	0.00532623	0.00665779	0.00532623	0.00932091	0.00399467	0.00399467	0.00399467	0.00399467	0.00399467	0.00665779	0.00532623	0.00665779	0.0359521	0.0332889	0.011984	0.011984	0.0146471	0.0159787	0.011984
Rosa_palustris_581X	0.00665779	0.00665779	0.00532623	0.00532623	0.0146471	0.00532623	0.00532623	0.00665779	0.00665779	0.00532623	0.00399467	0.00532623	0.00665779	0.00665779	0.00532623	0.00532623	0.0412783	0.0412783	0.0186418	0.00932091	0.00798935	0.00532623	0	0	0.0106525	0.0106525	0	0	0	0.00266312	0	0.00399467	0	0.00665779	0.00399467	0.00133156	0.00399467	0.00133156	0.00399467	0.00665779	0	0.00399467	0.0386152	0.0332889	0.0146471	0.0146471	0.0173102	0.0186418	0.0146471
Rosa_palustris_581Y	0.00665779	0.00665779	0.00532623	0.00532623	0.0146471	0.00532623	0.00532623	0.00665779	0.00665779	0.00532623	0.00399467	0.00532623	0.00665779	0.00665779	0.00532623	0.00532623	0.0412783	0.0412783	0.0186418	0.00932091	0.00798935	0.00532623	0	0	0.0106525	0.0106525	0	0	0	0.00266312	0	0.00399467	0	0.00665779	0.00399467	0.00133156	0.00399467	0.00133156	0.00399467	0.00665779	0	0.00399467	0.0386152	0.0332889	0.0146471	0.0146471	0.0173102	0.0186418	0.0146471
Rosa_palustris_386X	0.00932091	0.00932091	0.00798935	0.00798935	0.0173102	0.00798935	0.00798935	0.00932091	0.00932091	0.00798935	0.00665779	0.00798935	0.00932091	0.00932091	0.00798935	0.00798935	0.0466045	0.0466045	0.023968	0.0146471	0.0133156	0.0106525	0.0106525	0.0106525	0	0	0.0106525	0.0106525	0.0106525	0.0106525	0.0106525	0.011984	0.0106525	0.0146471	0.00932091	0.00932091	0.00932091	0.00932091	0.00932091	0.00932091	0.0106525	0.011984	0.0439414	0.0386152	0.0199734	0.0199734	0.0226365	0.023968	0.0199734
Rosa_palustris_386Y	0.00932091	0.00932091	0.00798935	0.00798935	0.0173102	0.00798935	0.00798935	0.00932091	0.00932091	0.00798935	0.00665779	0.00798935	0.00932091	0.00932091	0.00798935	0.00798935	0.0466045	0.0466045	0.023968	0.0146471	0.0133156	0.0106525	0.0106525	0.0106525	0	0	0.0106525	0.0106525	0.0106525	0.0106525	0.0106525	0.011984	0.0106525	0.0146471	0.00932091	0.00932091	0.00932091	0.00932091	0.00932091	0.00932091	0.0106525	0.011984	0.0439414	0.0386152	0.0199734	0.0199734	0.0226365	0.023968	0.0199734
Rosa_palustris_331X	0.00665779	0.00665779	0.00532623	0.00532623	0.0146471	0.00532623	0.00532623	0.00665779	0.00665779	0.00532623	0.00399467	0.00532623	0.00665779	0.00665779	0.00532623	0.00532623	0.0412783	0.0412783	0.0186418	0.00932091	0.00798935	0.00532623	0	0	0.0106525	0.0106525	0	0	0	0.00266312	0	0.00399467	0	0.00665779	0.00399467	0.00133156	0.00399467	0.00133156	0.00399467	0.00665779	0	0.00399467	0.0386152	0.0332889	0.0146471	0.0146471	0.0173102	0.0186418	0.0146471
Rosa_palustris_331Y	0.00665779	0.00665779	0.00532623	0.00532623	0.0146471	0.00532623	0.00532623	0.00665779	0.00665779	0.00532623	0.00399467	0.00532623	0.00665779	0.00665779	0.00532623	0.00532623	0.0412783	0.0412783	0.0186418	0.00932091	0.00798935	0.00532623	0	0	0.0106525	0.0106525	0	0	0	0.00266312	0	0.00399467	0	0.00665779	0.00399467	0.00133156	0.00399467	0.00133156	0.00399467	0.00665779	0	0.00399467	0.0386152	0.0332889	0.0146471	0.0146471	0.0173102	0.0186418	0.0146471
Rosa_palustris_317B	0.00665779	0.00665779	0.00532623	0.00532623	0.0146471	0.00532623	0.00532623	0.00665779	0.00665779	0.00532623	0.00399467	0.00532623	0.00665779	0.00665779	0.00532623	0.00532623	0.0412783	0.0412783	0.0186418	0.00932091	0.00798935	0.00532623	0	0	0.0106525	0.0106525	0	0	0	0.00266312	0	0.00399467	0	0.00665779	0.00399467	0.00133156	0.00399467	0.00133156	0.00399467	0.00665779	0	0.00399467	0.0386152	0.0332889	0.0146471	0.0146471	0.0173102	0.0186418	0.0146471
Rosa_palustris_317A	0.00665779	0.00665779	0.00532623	0.00532623	0.0146471	0.00532623	0.00532623	0.00665779	0.00665779	0.00532623	0.00399467	0.00532623	0.00665779	0.00665779	0.00532623	0.00532623	0.0412783	0.0412783	0.0186418	0.00932091	0.00798935	0.00532623	0.00266312	0.00266312	0.0106525	0.0106525	0.00266312	0.00266312	0.00266312	0	0.00266312	0.00399467	0.00266312	0.00665779	0.00399467	0.00399467	0.00399467	0.00399467	0.00399467	0.00665779	0.00266312	0.00399467	0.0386152	0.0332889	0.0146471	0.0146471	0.0173102	0.0186418	0.0146471
Rosa_palustris_304B	0.00665779	0.00665779	0.00532623	0.00532623	0.0146471	0.00532623	0.00532623	0.00665779	0.00665779	0.00532623	0.00399467	0.00532623	0.00665779	0.00665779	0.00532623	0.00532623	0.0412783	0.0412783	0.0186418	0.00932091	0.00798935	0.00532623	0	0	0.0106525	0.0106525	0	0	0	0.00266312	0	0.00399467	0	0.00665779	0.00399467	0.00133156	0.00399467	0.00133156	0.00399467	0.00665779	0	0.00399467	0.0386152	0.0332889	0.0146471	0.0146471	0.0173102	0.0186418	0.0146471
Rosa_palustris_304A	0.00798935	0.00798935	0.00665779	0.00665779	0.0159787	0.00665779	0.00665779	0.00798935	0.00798935	0.00665779	0.00532623	0.00665779	0.00798935	0.00798935	0.00665779	0.00665779	0.0412783	0.0412783	0.0199734	0.0106525	0.00932091	0.00665779	0.00399467	0.00399467	0.011984	0.011984	0.00399467	0.00399467	0.00399467	0.00399467	0.00399467	0	0.00399467	0.00798935	0.00532623	0.00532623	0.00532623	0.00532623	0.00532623	0.00798935	0.00399467	0	0.0386152	0.0332889	0.0159787	0.0159787	0.0186418	0.0199734	0.0159787
Rosa_palustris_168B	0.00665779	0.00665779	0.00532623	0.00532623	0.0146471	0.00532623	0.00532623	0.00665779	0.00665779	0.00532623	0.00399467	0.00532623	0.00665779	0.00665779	0.00532623	0.00532623	0.0412783	0.0412783	0.0186418	0.00932091	0.00798935	0.00532623	0	0	0.0106525	0.0106525	0	0	0	0.00266312	0	0.00399467	0	0.00665779	0.00399467	0.00133156	0.00399467	0.00133156	0.00399467	0.00665779	0	0.00399467	0.0386152	0.0332889	0.0146471	0.0146471	0.0173102	0.0186418	0.0146471
Rosa_palustris_168A	0.0106525	0.0106525	0.00932091	0.00932091	0.0186418	0.00932091	0.00932091	0.0106525	0.0106525	0.00932091	0.00798935	0.00932091	0.0106525	0.0106525	0.00932091	0.00932091	0.045273	0.045273	0.0226365	0.0133156	0.011984	0.00932091	0.00665779	0.00665779	0.0146471	0.0146471	0.00665779	0.00665779	0.00665779	0.00665779	0.00665779	0.00798935	0.00665779	0	0.00798935	0.00798935	0.00798935	0.00798935	0.00798935	0.0106525	0.00665779	0.00798935	0.0412783	0.0359521	0.0186418	0.0186418	0.0213049	0.0226365	0.0186418
Rosa_nitida_812B	0.00532623	0.00532623	0.00399467	0.00399467	0.0133156	0.00399467	0.00399467	0.00532623	0.00532623	0.00399467	0.00266312	0.00399467	0.00532623	0.00532623	0.00399467	0.00399467	0.0399467	0.0399467	0.0173102	0.00798935	0.00665779	0.00399467	0.00399467	0.00399467	0.00932091	0.00932091	0.00399467	0.00399467	0.00399467	0.00399467	0.00399467	0.00532623	0.00399467	0.00798935	0	0.00266312	0	0.00266312	0	0.00532623	0.00399467	0.00532623	0.0372836	0.0319574	0.0133156	0.0133156	0.0159787	0.0173102	0.0133156
Rosa_nitida_812A	0.00532623	0.00532623	0.00399467	0.00399467	0.0133156	0.00399467	0.00399467	0.00532623	0.00532623	0.00399467	0.00266312	0.00399467	0.00532623	0.00532623	0.00399467	0.00399467	0.0399467	0.0399467	0.0173102	0.00798935	0.00665779	0.00399467	0.00133156	0.00133156	0.00932091	0.00932091	0.00133156	0.00133156	0.00133156	0.00399467	0.00133156	0.00532623	0.00133156	0.00798935	0.00266312	0	0.00266312	0	0.00266312	0.00532623	0.00133156	0.00532623	0.0372836	0.0319574	0.0133156	0.0133156	0.0159787	0.0173102	0.0133156
Rosa_nitida_675B	0.00532623	0.00532623	0.00399467	0.00399467	0.0133156	0.00399467	0.00399467	0.00532623	0.00532623	0.00399467	0.00266312	0.00399467	0.00532623	0.00532623	0.00399467	0.00399467	0.0399467	0.0399467	0.0173102	0.00798935	0.00665779	0.00399467	0.00399467	0.00399467	0.00932091	0.00932091	0.00399467	0.00399467	0.00399467	0.00399467	0.00399467	0.00532623	0.00399467	0.00798935	0	0.00266312	0	0.00266312	0	0.00532623	0.00399467	0.00532623	0.0372836	0.0319574	0.0133156	0.0133156	0.0159787	0.0173102	0.0133156
Rosa_nitida_675A	0.00532623	0.00532623	0.00399467	0.00399467	0.0133156	0.00399467	0.00399467	0.00532623	0.00532623	0.00399467	0.00266312	0.00399467	0.00532623	0.00532623	0.00399467	0.00399467	0.0399467	0.0399467	0.0173102	0.00798935	0.00665779	0.00399467	0.00133156	0.00133156	0.00932091	0.00932091	0.00133156	0.00133156	0.00133156	0.00399467	0.00133156	0.00532623	0.00133156	0.00798935	0.00266312	0	0.00266312	0	0.00266312	0.00532623	0.00133156	0.00532623	0.0372836	0.0319574	0.0133156	0.0133156	0.0159787	0.0173102	0.0133156
Rosa_nitida_604B	0.00532623	0.00532623	0.00399467	0.00399467	0.0133156	0.00399467	0.00399467	0.00532623	0.00532623	0.00399467	0.00266312	0.00399467	0.00532623	0.00532623	0.00399467	0.00399467	0.0399467	0.0399467	0.0173102	0.00798935	0.00665779	0.00399467	0.00399467	0.00399467	0.00932091	0.00932091	0.00399467	0.00399467	0.00399467	0.00399467	0.00399467	0.00532623	0.00399467	0.00798935	0	0.00266312	0	0.00266312	0	0.00532623	0.00399467	0.00532623	0.0372836	0.0319574	0.0133156	0.0133156	0.0159787	0.0173102	0.0133156
Rosa_nitida_604A	0.00266312	0.00266312	0.00133156	0.00133156	0.0106525	0.00399467	0.00133156	0.00266312	0.00266312	0.00133156	0.00266312	0.00133156	0.00266312	0.00266312	0.00399467	0.00399467	0.0426098	0.0426098	0.0186418	0.0106525	0.00665779	0.00665779	0.00665779	0.00665779	0.00932091	0.00932091	0.00665779	0.00665779	0.00665779	0.00665779	0.00665779	0.00798935	0.00665779	0.0106525	0.00532623	0.00532623	0.00532623	0.00532623	0.00532623	0	0.00665779	0.00798935	0.0399467	0.0346205	0.0159787	0.0159787	0.0186418	0.0186418	0.0159787
Rosa_nitida_570B	0.00665779	0.00665779	0.00532623	0.00532623	0.0146471	0.00532623	0.00532623	0.00665779	0.00665779	0.00532623	0.00399467	0.00532623	0.00665779	0.00665779	0.00532623	0.00532623	0.0412783	0.0412783	0.0186418	0.00932091	0.00798935	0.00532623	0	0	0.0106525	0.0106525	0	0	0	0.00266312	0	0.00399467	0	0.00665779	0.00399467	0.00133156	0.00399467	0.00133156	0.00399467	0.00665779	0	0.00399467	0.0386152	0.0332889	0.0146471	0.0146471	0.0173102	0.0186418	0.0146471
Rosa_nitida_570A	0.00798935	0.00798935	0.00665779	0.00665779	0.0159787	0.00665779	0.00665779	0.00798935	0.00798935	0.00665779	0.00532623	0.00665779	0.00798935	0.00798935	0.00665779	0.00665779	0.0412783	0.0412783	0.0199734	0.0106525	0.00932091	0.00665779	0.00399467	0.00399467	0.011984	0.011984	0.00399467	0.00399467	0.00399467	0.00399467	0.00399467	0	0.00399467	0.00798935	0.00532623	0.00532623	0.00532623	0.00532623	0.00532623	0.00798935	0.00399467	0	0.0386152	0.0332889	0.0159787	0.0159787	0.0186418	0.0199734	0.0159787
Rosa_multiflora_302B	0.0399467	0.0399467	0.0386152	0.0386152	0.0479361	0.0386152	0.0386152	0.0399467	0.0399467	0.0386152	0.0372836	0.0386152	0.0399467	0.0399467	0.0386152	0.0386152	0.0319574	0.0319574	0.0519308	0.0426098	0.0412783	0.0359521	0.0386152	0.0386152	0.0439414	0.0439414	0.0386152	0.0386152	0.0386152	0.0386152	0.0386152	0.0386152	0.0386152	0.0412783	0.0372836	0.0372836	0.0372836	0.0372836	0.0372836	0.0399467	0.0386152	0.0386152	0	0.00798935	0.0319574	0.0319574	0.0346205	0.0359521	0.0319574
Rosa_multiflora_302A	0.0346205	0.0346205	0.0332889	0.0332889	0.0426098	0.0332889	0.0332889	0.0346205	0.0346205	0.0332889	0.0319574	0.0332889	0.0346205	0.0346205	0.0332889	0.0332889	0.0266312	0.0266312	0.0466045	0.0372836	0.0359521	0.0332889	0.0332889	0.0332889	0.0386152	0.0386152	0.0332889	0.0332889	0.0332889	0.0332889	0.0332889	0.0332889	0.0332889	0.0359521	0.0319574	0.0319574	0.0319574	0.0319574	0.0319574	0.0346205	0.0332889	0.0332889	0.00798935	0	0.0292943	0.0292943	0.0319574	0.0332889	0.0292943
Rosa_gymnocarpa_767X	0.0159787	0.0159787	0.0146471	0.0146471	0.023968	0.0146471	0.0146471	0.0159787	0.0159787	0.0146471	0.0133156	0.0146471	0.0159787	0.0159787	0.0146471	0.0146471	0.0372836	0.0372836	0.0279627	0.0186418	0.0173102	0.011984	0.0146471	0.0146471	0.0199734	0.0199734	0.0146471	0.0146471	0.0146471	0.0146471	0.0146471	0.0159787	0.0146471	0.0186418	0.0133156	0.0133156	0.0133156	0.0133156	0.0133156	0.0159787	0.0146471	0.0159787	0.0319574	0.0292943	0	0	0.00266312	0.00399467	0
Rosa_gymnocarpa_767Y	0.0159787	0.0159787	0.0146471	0.0146471	0.023968	0.0146471	0.0146471	0.0159787	0.0159787	0.0146471	0.0133156	0.0146471	0.0159787	0.0159787	0.0146471	0.0146471	0.0372836	0.0372836	0.0279627	0.0186418	0.0173102	0.011984	0.0146471	0.0146471	0.0199734	0.0199734	0.0146471	0.0146471	0.0146471	0.0146471	0.0146471	0.0159787	0.0146471	0.0186418	0.0133156	0.0133156	0.0133156	0.0133156	0.0133156	0.0159787	0.0146471	0.0159787	0.0319574	0.0292943	0	0	0.00266312	0.00399467	0
Rosa_gymnocarpa_751B	0.0186418	0.0186418	0.0173102	0.0173102	0.0266312	0.0173102	0.0173102	0.0186418	0.0186418	0.0173102	0.0159787	0.0173102	0.0186418	0.0186418	0.0173102	0.0173102	0.0399467	0.0399467	0.0306258	0.0213049	0.0199734	0.0146471	0.0173102	0.0173102	0.0226365	0.0226365	0.0173102	0.0173102	0.0173102	0.0173102	0.0173102	0.0186418	0.0173102	0.0213049	0.0159787	0.0159787	0.0159787	0.0159787	0.0159787	0.0186418	0.0173102	0.0186418	0.0346205	0.0319574	0.00266312	0.00266312	0	0.00532623	0.00266312
Rosa_gymnocarpa_751A	0.0186418	0.0186418	0.0173102	0.0173102	0.0266312	0.0186418	0.0173102	0.0186418	0.0186418	0.0173102	0.0173102	0.0173102	0.0186418	0.0186418	0.0186418	0.0186418	0.0412783	0.0412783	0.0319574	0.0226365	0.0199734	0.0159787	0.0186418	0.0186418	0.023968	0.023968	0.0186418	0.0186418	0.0186418	0.0186418	0.0186418	0.0199734	0.0186418	0.0226365	0.0173102	0.0173102	0.0173102	0.0173102	0.0173102	0.0186418	0.0186418	0.0199734	0.0359521	0.0332889	0.00399467	0.00399467	0.00532623	0	0.00399467
Rosa_gymnocarpa_543X	0.0159787	0.0159787	0.0146471	0.0146471	0.023968	0.0146471	0.0146471	0.0159787	0.0159787	0.0146471	0.0133156	0.0146471	0.0159787	0.0159787	0.0146471	0.0146471	0.0372836	0.0372836	0.0279627	0.0186418	0.0173102	0.011984	0.0146471	0.0146471	0.0199734	0.0199734	0.0146471	0.0146471	0.0146471	0.0146471	0.0146471	0.0159787	0.0146471	0.0186418	0.0133156	0.0133156	0.0133156	0.0133156	0.0133156	0.0159787	0.0146471	0.0159787	0.0319574	0.0292943	0	0	0.00266312	0.00399467	0
Rosa_gymnocarpa_543Y	0.0159787	0.0159787	0.0146471	0.0146471	0.023968	0.0146471	0.0146471	0.0159787	0.0159787	0.0146471	0.0133156	0.0146471	0.0159787	0.0159787	0.0146471	0.0146471	0.0372836	0.0372836	0.0279627	0.0186418	0.0173102	0.011984	0.0146471	0.0146471	0.0199734	0.0199734	0.0146471	0.0146471	0.0146471	0.0146471	0.0146471	0.0159787	0.0146471	0.0186418	0.0133156	0.0133156	0.0133156	0.0133156	0.0133156	0.0159787	0.0146471	0.0159787	0.0319574	0.0292943	0	0	0.00266312	0.00399467	0
Rosa_foliolosa_795B	0.0133156	0.0133156	0.011984	0.011984	0.0213049	0.011984	0.011984	0.0133156	0.0133156	0.011984	0.0106525	0.011984	0.0133156	0.0133156	0.011984	0.011984	0.0479361	0.0479361	0.0252996	0.0159787	0.0146471	0.011984	0.011984	0.011984	0.0173102	0.0173102	0.011984	0.011984	0.011984	0.011984	0.011984	0.0133156	0.011984	0.0159787	0.0106525	0.0106525	0.0106525	0.0106525	0.0106525	0.0133156	0.011984	0.0133156	0.0426098	0.0399467	0.0213049	0.0213049	0.023968	0.0252996	0.0213049
Rosa_foliolosa_795A	0.011984	0.011984	0.0106525	0.0106525	0.0199734	0.0106525	0.0106525	0.011984	0.011984	0.0106525	0.00932091	0.0106525	0.011984	0.011984	0.0106525	0.0106525	0.0466045	0.0466045	0.023968	0.0146471	0.0133156	0.0106525	0.0106525	0.0106525	0.0159787	0.0159787	0.0106525	0.0106525	0.0106525	0.0106525	0.0106525	0.011984	0.0106525	0.0146471	0.00932091	0.00932091	0.00932091	0.00932091	0.00932091	0.011984	0.0106525	0.011984	0.0412783	0.0386152	0.0199734	0.0199734	0.0226365	0.023968	0.0199734
Rosa_foliolosa_699B	0.0106525	0.0106525	0.00932091	0.00932091	0.0173102	0.00932091	0.00932091	0.0106525	0.0106525	0.00932091	0.00798935	0.00932091	0.0106525	0.0106525	0.00665779	0.00665779	0.045273	0.045273	0.0226365	0.011984	0.011984	0.00932091	0.00932091	0.00932091	0.0146471	0.0146471	0.00932091	0.00932091	0.00932091	0.00665779	0.00932091	0.0106525	0.00932091	0.0106525	0.00798935	0.00798935	0.00798935	0.00798935	0.00798935	0.0106525	0.00932091	0.0106525	0.0412783	0.0359521	0.0186418	0.0186418	0.0213049	0.0226365	0.0186418
Rosa_foliolosa_699A	0.0133156	0.0133156	0.011984	0.011984	0.0213049	0.011984	0.011984	0.0133156	0.0133156	0.011984	0.0106525	0.011984	0.0133156	0.0133156	0.011984	0.011984	0.0479361	0.0479361	0.0252996	0.0159787	0.0146471	0.011984	0.011984	0.011984	0.0173102	0.0173102	0.011984	0.011984	0.011984	0.011984	0.011984	0.0133156	0.011984	0.0159787	0.0106525	0.0106525	0.0106525	0.0106525	0.0106525	0.0133156	0.011984	0.0133156	0.0426098	0.0399467	0.0213049	0.0213049	0.023968	0.0252996	0.0213049
Rosa_blanda_98016B	0	0	0.00133156	0.00133156	0.0106525	0.00399467	0.00133156	0	0.00266312	0.00133156	0.00266312	0.00133156	0	0	0.00399467	0.00399467	0.0426098	0.0426098	0.0199734	0.0106525	0.00665779	0.00665779	0.00665779	0.00665779	0.00932091	0.00932091	0.00665779	0.00665779	0.00665779	0.00665779	0.00665779	0.00798935	0.00665779	0.0106525	0.00532623	0.00532623	0.00532623	0.00532623	0.00532623	0.00266312	0.00665779	0.00798935	0.0399467	0.0346205	0.0159787	0.0159787	0.0186418	0.0186418	0.0159787
Rosa_blanda_98016A	0.00266312	0.00266312	0.00133156	0.00133156	0.0106525	0.00133156	0.00133156	0.00266312	0.00266312	0.00133156	0	0.00133156	0.00266312	0.00266312	0.00133156	0.00133156	0.0399467	0.0399467	0.0173102	0.00798935	0.00665779	0.00399467	0.00399467	0.00399467	0.00665779	0.00665779	0.00399467	0.00399467	0.00399467	0.00399467	0.00399467	0.00532623	0.00399467	0.00798935	0.00266312	0.00266312	0.00266312	0.00266312	0.00266312	0.00266312	0.00399467	0.00532623	0.0372836	0.0319574	0.0133156	0.0133156	0.0159787	0.0173102	0.0133156
Rosa_blanda_1236B	0.00133156	0.00133156	0	0	0.00932091	0.00266312	0	0.00133156	0.00133156	0	0.00133156	0	0.00133156	0.00133156	0.00266312	0.00266312	0.0412783	0.0412783	0.0186418	0.00932091	0.00532623	0.00532623	0.00532623	0.00532623	0.00798935	0.00798935	0.00532623	0.00532623	0.00532623	0.00532623	0.00532623	0.00665779	0.00532623	0.00932091	0.00399467	0.00399467	0.00399467	0.00399467	0.00399467	0.00133156	0.00532623	0.00665779	0.0386152	0.0332889	0.0146471	0.0146471	0.0173102	0.0173102	0.0146471
Rosa_blanda_1236A	0.00932091	0.00932091	0.00798935	0.00798935	0.00133156	0.0106525	0.00798935	0.00932091	0.00932091	0.00798935	0.00932091	0.00798935	0.00932091	0.00932091	0.00932091	0.00932091	0.0492676	0.0492676	0.0266312	0.0133156	0.0133156	0.0133156	0.0133156	0.0133156	0.0159787	0.0159787	0.0133156	0.0133156	0.0133156	0.0133156	0.0133156	0.0146471	0.0133156	0.0173102	0.011984	0.011984	0.011984	0.011984	0.011984	0.00932091	0.0133156	0.0146471	0.0466045	0.0412783	0.0226365	0.0226365	0.0252996	0.0252996	0.0226365
Rosa_blanda_1219X	0.00133156	0.00133156	0	0	0.00932091	0.00266312	0	0.00133156	0.00133156	0	0.00133156	0	0.00133156	0.00133156	0.00266312	0.00266312	0.0412783	0.0412783	0.0186418	0.00932091	0.00532623	0.00532623	0.00532623	0.00532623	0.00798935	0.00798935	0.00532623	0.00532623	0.00532623	0.00532623	0.00532623	0.00665779	0.00532623	0.00932091	0.00399467	0.00399467	0.00399467	0.00399467	0.00399467	0.00133156	0.00532623	0.00665779	0.0386152	0.0332889	0.0146471	0.0146471	0.0173102	0.0173102	0.0146471
Rosa_blanda_1219Y	0.00133156	0.00133156	0	0	0.00932091	0.00266312	0	0.00133156	0.00133156	0	0.00133156	0	0.00133156	0.00133156	0.00266312	0.00266312	0.0412783	0.0412783	0.0186418	0.00932091	0.00532623	0.00532623	0.00532623	0.00532623	0.00798935	0.00798935	0.00532623	0.00532623	0.00532623	0.00532623	0.00532623	0.00665779	0.00532623	0.00932091	0.00399467	0.00399467	0.00399467	0.00399467	0.00399467	0.00133156	0.00532623	0.00665779	0.0386152	0.0332889	0.0146471	0.0146471	0.0173102	0.0173102	0.0146471
Rosa_blanda_1214X	0.00932091	0.00932091	0.00798935	0.00798935	0.00133156	0.0106525	0.00798935	0.00932091	0.00932091	0.00798935	0.00932091	0.00798935	0.00932091	0.00932091	0.00932091	0.00932091	0.0492676	0.0492676	0.0266312	0.0133156	0.0133156	0.0133156	0.0133156	0.0133156	0.0159787	0.0159787	0.0133156	0.0133156	0.0133156	0.0133156	0.0133156	0.0146471	0.0133156	0.0173102	0.011984	0.011984	0.011984	0.011984	0.011984	0.00932091	0.0133156	0.0146471	0.0466045	0.0412783	0.0226365	0.0226365	0.0252996	0.0252996	0.0226365
Rosa_blanda_1214Y	0.00932091	0.00932091	0.00798935	0.00798935	0.00133156	0.0106525	0.00798935	0.00932091	0.00932091	0.00798935	0.00932091	0.00798935	0.00932091	0.00932091	0.00932091	0.00932091	0.0492676	0.0492676	0.0266312	0.0133156	0.0133156	0.0133156	0.0133156	0.0133156	0.0159787	0.0159787	0.0133156	0.0133156	0.0133156	0.0133156	0.0133156	0.0146471	0.0133156	0.0173102	0.011984	0.011984	0.011984	0.011984	0.011984	0.00932091	0.0133156	0.0146471	0.0466045	0.0412783	0.0226365	0.0226365	0.0252996	0.0252996	0.0226365
Rosa_blanda_652B	0.00266312	0.00266312	0.00133156	0.00133156	0.0106525	0.00399467	0.00133156	0.00266312	0	0.00133156	0.00266312	0.00133156	0.00266312	0.00266312	0.00399467	0.00399467	0.0426098	0.0426098	0.0186418	0.0106525	0.00665779	0.00665779	0.00665779	0.00665779	0.00932091	0.00932091	0.00665779	0.00665779	0.00665779	0.00665779	0.00665779	0.00798935	0.00665779	0.0106525	0.00532623	0.00532623	0.00532623	0.00532623	0.00532623	0.00266312	0.00665779	0.00798935	0.0399467	0.0346205	0.0159787	0.0159787	0.0186418	0.0186418	0.0159787
Rosa_blanda_652A	0.00133156	0.00133156	0	0	0.00932091	0.00266312	0	0.00133156	0.00133156	0	0.00133156	0	0.00133156	0.00133156	0.00266312	0.00266312	0.0412783	0.0412783	0.0186418	0.00932091	0.00532623	0.00532623	0.00532623	0.00532623	0.00798935	0.00798935	0.00532623	0.00532623	0.00532623	0.00532623	0.00532623	0.00665779	0.00532623	0.00932091	0.00399467	0.00399467	0.00399467	0.00399467	0.00399467	0.00133156	0.00532623	0.00665779	0.0386152	0.0332889	0.0146471	0.0146471	0.0173102	0.0173102	0.0146471
Rosa_blanda_567B	0.00266312	0.00266312	0.00399467	0.00399467	0.011984	0.00665779	0.00399467	0.00266312	0.00532623	0.00399467	0.00532623	0.00399467	0.00266312	0.00266312	0.00399467	0.00399467	0.045273	0.045273	0.0226365	0.011984	0.00932091	0.00932091	0.00932091	0.00932091	0.011984	0.011984	0.00932091	0.00932091	0.00932091	0.00932091	0.00932091	0.0106525	0.00932091	0.0133156	0.00798935	0.00798935	0.00798935	0.00798935	0.00798935	0.00532623	0.00932091	0.0106525	0.0426098	0.0372836	0.0186418	0.0186418	0.0213049	0.0213049	0.0186418
Rosa_blanda_567A	0	0	0.00133156	0.00133156	0.0106525	0.00399467	0.00133156	0	0.00266312	0.00133156	0.00266312	0.00133156	0	0	0.00399467	0.00399467	0.0426098	0.0426098	0.0199734	0.0106525	0.00665779	0.00665779	0.00665779	0.00665779	0.00932091	0.00932091	0.00665779	0.00665779	0.00665779	0.00665779	0.00665779	0.00798935	0.00665779	0.0106525	0.00532623	0.00532623	0.00532623	0.00532623	0.00532623	0.00266312	0.00665779	0.00798935	0.0399467	0.0346205	0.0159787	0.0159787	0.0186418	0.0186418	0.0159787
Rosa_blanda_528B	0.00266312	0.00266312	0.00133156	0.00133156	0.0106525	0.00133156	0.00133156	0.00266312	0.00266312	0.00133156	0	0.00133156	0.00266312	0.00266312	0.00133156	0.00133156	0.0399467	0.0399467	0.0173102	0.00798935	0.00665779	0.00399467	0.00399467	0.00399467	0.00665779	0.00665779	0.00399467	0.00399467	0.00399467	0.00399467	0.00399467	0.00532623	0.00399467	0.00798935	0.00266312	0.00266312	0.00266312	0.00266312	0.00266312	0.00266312	0.00399467	0.00532623	0.0372836	0.0319574	0.0133156	0.0133156	0.0159787	0.0173102	0.0133156
Rosa_blanda_528A	0.00133156	0.00133156	0	0	0.00932091	0.00266312	0	0.00133156	0.00133156	0	0.00133156	0	0.00133156	0.00133156	0.00266312	0.00266312	0.0412783	0.0412783	0.0186418	0.00932091	0.00532623	0.00532623	0.00532623	0.00532623	0.00798935	0.00798935	0.00532623	0.00532623	0.00532623	0.00532623	0.00532623	0.00665779	0.00532623	0.00932091	0.00399467	0.00399467	0.00399467	0.00399467	0.00399467	0.00133156	0.00532623	0.00665779	0.0386152	0.0332889	0.0146471	0.0146471	0.0173102	0.0173102	0.0146471
Rosa_blanda_462B	0.00266312	0.00266312	0.00399467	0.00399467	0.011984	0.00665779	0.00399467	0.00266312	0.00532623	0.00399467	0.00532623	0.00399467	0.00266312	0.00266312	0.00399467	0.00399467	0.045273	0.045273	0.0226365	0.011984	0.00932091	0.00932091	0.00932091	0.00932091	0.011984	0.011984	0.00932091	0.00932091	0.00932091	0.00932091	0.00932091	0.0106525	0.00932091	0.0133156	0.00798935	0.00798935	0.00798935	0.00798935	0.00798935	0.00532623	0.00932091	0.0106525	0.0426098	0.0372836	0.0186418	0.0186418	0.0213049	0.0213049	0.0186418
Rosa_blanda_462A	0.00932091	0.00932091	0.00798935	0.00798935	0.0173102	0.00798935	0.00798935	0.00932091	0.00932091	0.00798935	0.00665779	0.00798935	0.00932091	0.00932091	0.00798935	0.00798935	0.0439414	0.0439414	0.0213049	0.011984	0.0106525	0.00798935	0.00798935	0.00798935	0.0133156	0.0133156	0.00798935	0.00798935	0.00798935	0.00798935	0.00798935	0.00932091	0.00798935	0.011984	0.00665779	0.00665779	0.00665779	0.00665779	0.00665779	0.00932091	0.00798935	0.00932091	0.0386152	0.0359521	0.0173102	0.0173102	0.0199734	0.0213049	0.0173102
Rosa_blanda_421B	0.00266312	0.00266312	0.00133156	0.00133156	0.00798935	0.00399467	0.00133156	0.00266312	0.00266312	0.00133156	0.00266312	0.00133156	0.00266312	0.00266312	0.00399467	0.00399467	0.0426098	0.0426098	0.0199734	0.00798935	0.00665779	0.00665779	0.00665779	0.00665779	0.00932091	0.00932091	0.00665779	0.00665779	0.00665779	0.00665779	0.00665779	0.00798935	0.00665779	0.0106525	0.00532623	0.00532623	0.00532623	0.00532623	0.00532623	0.00266312	0.00665779	0.00798935	0.0399467	0.0346205	0.0159787	0.0159787	0.0186418	0.0186418	0.0159787
Rosa_blanda_421A	0.0106525	0.0106525	0.00932091	0.00932091	0.00266312	0.011984	0.00932091	0.0106525	0.0106525	0.00932091	0.0106525	0.00932091	0.0106525	0.0106525	0.0106525	0.0106525	0.0505992	0.0505992	0.0279627	0.0146471	0.0146471	0.0146471	0.0146471	0.0146471	0.0173102	0.0173102	0.0146471	0.0146471	0.0146471	0.0146471	0.0146471	0.0159787	0.0146471	0.0186418	0.0133156	0.0133156	0.0133156	0.0133156	0.0133156	0.0106525	0.0146471	0.0159787	0.0479361	0.0426098	0.023968	0.023968	0.0266312	0.0266312	0.023968
Rosa_blanda_365B	0.00266312	0.00266312	0.00399467	0.00399467	0.011984	0.00665779	0.00399467	0.00266312	0.00532623	0.00399467	0.00532623	0.00399467	0.00266312	0.00266312	0.00399467	0.00399467	0.045273	0.045273	0.0226365	0.011984	0.00932091	0.00932091	0.00932091	0.00932091	0.011984	0.011984	0.00932091	0.00932091	0.00932091	0.00932091	0.00932091	0.0106525	0.00932091	0.0133156	0.00798935	0.00798935	0.00798935	0.00798935	0.00798935	0.00532623	0.00932091	0.0106525	0.0426098	0.0372836	0.0186418	0.0186418	0.0213049	0.0213049	0.0186418
Rosa_blanda_365A	0.0106525	0.0106525	0.00932091	0.00932091	0.0186418	0.00932091	0.00932091	0.0106525	0.0106525	0.00932091	0.00798935	0.00932091	0.0106525	0.0106525	0.00932091	0.00932091	0.045273	0.045273	0.0226365	0.0133156	0.011984	0.00932091	0.00932091	0.00932091	0.0146471	0.0146471	0.00932091	0.00932091	0.00932091	0.00932091	0.00932091	0.0106525	0.00932091	0.0133156	0.00798935	0.00798935	0.00798935	0.00798935	0.00798935	0.0106525	0.00932091	0.0106525	0.0426098	0.0372836	0.0186418	0.0186418	0.0213049	0.0226365	0.0186418
Rosa_blanda_326B	0.00266312	0.00266312	0.00399467	0.00399467	0.011984	0.00665779	0.00399467	0.00266312	0.00532623	0.00399467	0.00532623	0.00399467	0.00266312	0.00266312	0.00399467	0.00399467	0.045273	0.045273	0.0226365	0.011984	0.00932091	0.00932091	0.00932091	0.00932091	0.011984	0.011984	0.00932091	0.00932091	0.00932091	0.00932091	0.00932091	0.0106525	0.00932091	0.0133156	0.00798935	0.00798935	0.00798935	0.00798935	0.00798935	0.00532623	0.00932091	0.0106525	0.0426098	0.0372836	0.0186418	0.0186418	0.0213049	0.0213049	0.0186418
Rosa_blanda_326A	0.00133156	0.00133156	0	0	0.00932091	0.00266312	0	0.00133156	0.00133156	0	0.00133156	0	0.00133156	0.00133156	0.00266312	0.00266312	0.0412783	0.0412783	0.0186418	0.00932091	0.00532623	0.00532623	0.00532623	0.00532623	0.00798935	0.00798935	0.00532623	0.00532623	0.00532623	0.00532623	0.00532623	0.00665779	0.00532623	0.00932091	0.00399467	0.00399467	0.00399467	0.00399467	0.00399467	0.00133156	0.00532623	0.00665779	0.0386152	0.0332889	0.0146471	0.0146471	0.0173102	0.0173102	0.0146471
Rosa_blanda_160B	0.00266312	0.00266312	0.00399467	0.00399467	0.0133156	0.00665779	0.00399467	0.00266312	0.00532623	0.00399467	0.00532623	0.00399467	0.00266312	0.00266312	0.00665779	0.00665779	0.045273	0.045273	0.0226365	0.0133156	0.00932091	0.00932091	0.00932091	0.00932091	0.011984	0.011984	0.00932091	0.00932091	0.00932091	0.00932091	0.00932091	0.0106525	0.00932091	0.0133156	0.00798935	0.00798935	0.00798935	0.00798935	0.00798935	0.00532623	0.00932091	0.0106525	0.0426098	0.0372836	0.0186418	0.0186418	0.0213049	0.0213049	0.0186418
Rosa_blanda_160A	0.00133156	0.00133156	0	0	0.00932091	0.00266312	0	0.00133156	0.00133156	0	0.00133156	0	0.00133156	0.00133156	0.00266312	0.00266312	0.0412783	0.0412783	0.0186418	0.00932091	0.00532623	0.00532623	0.00532623	0.00532623	0.00798935	0.00798935	0.00532623	0.00532623	0.00532623	0.00532623	0.00532623	0.00665779	0.00532623	0.00932091	0.00399467	0.00399467	0.00399467	0.00399467	0.00399467	0.00133156	0.00532623	0.00665779	0.0386152	0.0332889	0.0146471	0.0146471	0.0173102	0.0173102	0.0146471
[truncated: 29 more columns]
