# Supplementary material for: General functions to transform associate data to host data, and their use in phylogenetic inference from sequences with intra-individual variability
Source: BMC Evol Biol. 2008 Mar 18;8:86. doi: 10.1186/1471-2148-8-86 (PMC2291458; doi:10.1186/1471-2148-8-86)
Supplement: Additional file 3 — Distance matrices and quality statistics obtained with the Rosa dataset of Joly and Bruneau [33]. This contains all intermediary generated associate distance or host character data (depending on the transformation formula used; see Fig. 1) and all final distance matrices obtained together with their Delta values. A readme file that describes the contents of each file in the archive is included. The corresponding NEXUS files containing the original associate sequence data (alleles of North American Rosa species) are available at [75] as study No. S1444. [file 1471-2148-8-86-S3.zip › Goeker_Grimm_Supp_Mat_3/M2598_g1_m2.i.dst]

39
GRosa_blanda_1214	0.00000E+00	7.98935E-03	0.00000E+00	7.98935E-03	7.98935E-03	1.06525E-02	1.33156E-03	1.06525E-02	7.98935E-03	9.32091E-03	7.98935E-03	9.32091E-03	1.59787E-02	1.86418E-02	2.26365E-02	2.52996E-02	2.26365E-02	4.12783E-02	1.33156E-02	9.32091E-03	1.19840E-02	1.19840E-02	1.33156E-02	1.33156E-02	1.33156E-02	1.33156E-02	1.59787E-02	1.33156E-02	1.33156E-02	1.33156E-02	4.92676E-02	9.32091E-03	9.32091E-03	7.98935E-03	7.98935E-03	7.98935E-03	1.33156E-03	7.98935E-03	9.32091E-03
GRosa_blanda_1219	7.98935E-03	0.00000E+00	0.00000E+00	0.00000E+00	0.00000E+00	3.99467E-03	1.33156E-03	3.99467E-03	0.00000E+00	1.33156E-03	0.00000E+00	1.33156E-03	9.32091E-03	1.06525E-02	1.46471E-02	1.73102E-02	1.46471E-02	3.32889E-02	5.32623E-03	1.33156E-03	3.99467E-03	3.99467E-03	5.32623E-03	5.32623E-03	5.32623E-03	5.32623E-03	7.98935E-03	5.32623E-03	5.32623E-03	9.32091E-03	4.12783E-02	2.66312E-03	1.33156E-03	0.00000E+00	0.00000E+00	0.00000E+00	2.66312E-03	0.00000E+00	1.33156E-03
GRosa_blanda_1236	0.00000E+00	0.00000E+00	0.00000E+00	0.00000E+00	0.00000E+00	3.99467E-03	1.33156E-03	3.99467E-03	0.00000E+00	1.33156E-03	0.00000E+00	1.33156E-03	9.32091E-03	1.06525E-02	1.46471E-02	1.73102E-02	1.46471E-02	3.32889E-02	5.32623E-03	1.33156E-03	3.99467E-03	3.99467E-03	5.32623E-03	5.32623E-03	5.32623E-03	5.32623E-03	7.98935E-03	5.32623E-03	5.32623E-03	9.32091E-03	4.12783E-02	2.66312E-03	1.33156E-03	0.00000E+00	0.00000E+00	0.00000E+00	1.33156E-03	0.00000E+00	1.33156E-03
GRosa_blanda_160	7.98935E-03	0.00000E+00	0.00000E+00	0.00000E+00	0.00000E+00	3.99467E-03	1.33156E-03	3.99467E-03	0.00000E+00	1.33156E-03	0.00000E+00	1.33156E-03	9.32091E-03	1.06525E-02	1.46471E-02	1.73102E-02	1.46471E-02	3.32889E-02	5.32623E-03	1.33156E-03	3.99467E-03	3.99467E-03	5.32623E-03	5.32623E-03	5.32623E-03	5.32623E-03	7.98935E-03	5.32623E-03	5.32623E-03	9.32091E-03	4.12783E-02	2.66312E-03	1.33156E-03	0.00000E+00	0.00000E+00	0.00000E+00	2.66312E-03	0.00000E+00	1.33156E-03
GRosa_blanda_326	7.98935E-03	0.00000E+00	0.00000E+00	0.00000E+00	0.00000E+00	0.00000E+00	1.33156E-03	0.00000E+00	0.00000E+00	0.00000E+00	0.00000E+00	1.33156E-03	9.32091E-03	1.06525E-02	1.46471E-02	1.73102E-02	1.46471E-02	3.32889E-02	5.32623E-03	1.33156E-03	3.99467E-03	3.99467E-03	5.32623E-03	5.32623E-03	5.32623E-03	5.32623E-03	7.98935E-03	5.32623E-03	5.32623E-03	9.32091E-03	4.12783E-02	2.66312E-03	1.33156E-03	0.00000E+00	0.00000E+00	0.00000E+00	2.66312E-03	0.00000E+00	1.33156E-03
GRosa_blanda_365	1.06525E-02	3.99467E-03	3.99467E-03	3.99467E-03	0.00000E+00	0.00000E+00	5.32623E-03	0.00000E+00	3.99467E-03	0.00000E+00	3.99467E-03	2.66312E-03	1.06525E-02	1.46471E-02	1.86418E-02	2.13049E-02	1.86418E-02	3.72836E-02	9.32091E-03	5.32623E-03	7.98935E-03	7.98935E-03	9.32091E-03	9.32091E-03	9.32091E-03	9.32091E-03	1.19840E-02	9.32091E-03	9.32091E-03	1.19840E-02	4.52730E-02	3.99467E-03	2.66312E-03	3.99467E-03	3.99467E-03	2.66312E-03	6.65779E-03	3.99467E-03	2.66312E-03
GRosa_blanda_421	1.33156E-03	1.33156E-03	1.33156E-03	1.33156E-03	1.33156E-03	5.32623E-03	0.00000E+00	5.32623E-03	1.33156E-03	2.66312E-03	1.33156E-03	2.66312E-03	1.06525E-02	1.19840E-02	1.59787E-02	1.86418E-02	1.59787E-02	3.46205E-02	6.65779E-03	2.66312E-03	5.32623E-03	5.32623E-03	6.65779E-03	6.65779E-03	6.65779E-03	6.65779E-03	9.32091E-03	6.65779E-03	6.65779E-03	7.98935E-03	4.26098E-02	3.99467E-03	2.66312E-03	1.33156E-03	1.33156E-03	1.33156E-03	2.66312E-03	1.33156E-03	2.66312E-03
GRosa_blanda_462	1.06525E-02	3.99467E-03	3.99467E-03	3.99467E-03	0.00000E+00	0.00000E+00	5.32623E-03	0.00000E+00	3.99467E-03	0.00000E+00	3.99467E-03	2.66312E-03	1.06525E-02	1.33156E-02	1.73102E-02	1.99734E-02	1.73102E-02	3.59521E-02	7.98935E-03	5.32623E-03	6.65779E-03	6.65779E-03	7.98935E-03	7.98935E-03	7.98935E-03	7.98935E-03	1.19840E-02	7.98935E-03	7.98935E-03	1.19840E-02	4.39414E-02	3.99467E-03	2.66312E-03	3.99467E-03	3.99467E-03	2.66312E-03	6.65779E-03	3.99467E-03	2.66312E-03
GRosa_blanda_528	7.98935E-03	0.00000E+00	0.00000E+00	0.00000E+00	0.00000E+00	3.99467E-03	1.33156E-03	3.99467E-03	0.00000E+00	1.33156E-03	0.00000E+00	0.00000E+00	7.98935E-03	9.32091E-03	1.33156E-02	1.59787E-02	1.33156E-02	3.19574E-02	3.99467E-03	1.33156E-03	2.66312E-03	2.66312E-03	3.99467E-03	3.99467E-03	3.99467E-03	3.99467E-03	6.65779E-03	3.99467E-03	3.99467E-03	7.98935E-03	3.99467E-02	1.33156E-03	1.33156E-03	0.00000E+00	0.00000E+00	0.00000E+00	1.33156E-03	0.00000E+00	1.33156E-03
GRosa_blanda_567	9.32091E-03	1.33156E-03	1.33156E-03	1.33156E-03	0.00000E+00	0.00000E+00	2.66312E-03	0.00000E+00	1.33156E-03	0.00000E+00	1.33156E-03	0.00000E+00	1.06525E-02	1.19840E-02	1.59787E-02	1.86418E-02	1.59787E-02	3.46205E-02	6.65779E-03	2.66312E-03	5.32623E-03	5.32623E-03	6.65779E-03	6.65779E-03	6.65779E-03	6.65779E-03	9.32091E-03	6.65779E-03	6.65779E-03	1.06525E-02	4.26098E-02	3.99467E-03	0.00000E+00	1.33156E-03	1.33156E-03	0.00000E+00	3.99467E-03	1.33156E-03	0.00000E+00
GRosa_blanda_652	7.98935E-03	0.00000E+00	0.00000E+00	0.00000E+00	0.00000E+00	3.99467E-03	1.33156E-03	3.99467E-03	0.00000E+00	1.33156E-03	0.00000E+00	1.33156E-03	9.32091E-03	1.06525E-02	1.46471E-02	1.73102E-02	1.46471E-02	3.32889E-02	5.32623E-03	1.33156E-03	3.99467E-03	3.99467E-03	5.32623E-03	5.32623E-03	5.32623E-03	5.32623E-03	7.98935E-03	5.32623E-03	5.32623E-03	9.32091E-03	4.12783E-02	2.66312E-03	1.33156E-03	0.00000E+00	0.00000E+00	0.00000E+00	2.66312E-03	0.00000E+00	1.33156E-03
GRosa_blanda_98016	9.32091E-03	1.33156E-03	1.33156E-03	1.33156E-03	1.33156E-03	2.66312E-03	2.66312E-03	2.66312E-03	0.00000E+00	0.00000E+00	1.33156E-03	0.00000E+00	7.98935E-03	9.32091E-03	1.33156E-02	1.59787E-02	1.33156E-02	3.19574E-02	3.99467E-03	2.66312E-03	2.66312E-03	2.66312E-03	3.99467E-03	3.99467E-03	3.99467E-03	3.99467E-03	6.65779E-03	3.99467E-03	3.99467E-03	7.98935E-03	3.99467E-02	1.33156E-03	0.00000E+00	0.00000E+00	1.33156E-03	0.00000E+00	1.33156E-03	1.33156E-03	0.00000E+00
GRosa_foliolosa_699	1.59787E-02	9.32091E-03	9.32091E-03	9.32091E-03	9.32091E-03	1.06525E-02	1.06525E-02	1.06525E-02	7.98935E-03	1.06525E-02	9.32091E-03	7.98935E-03	0.00000E+00	0.00000E+00	1.86418E-02	2.13049E-02	1.86418E-02	3.59521E-02	9.32091E-03	7.98935E-03	7.98935E-03	7.98935E-03	9.32091E-03	9.32091E-03	6.65779E-03	9.32091E-03	1.46471E-02	9.32091E-03	9.32091E-03	1.19840E-02	4.52730E-02	6.65779E-03	1.06525E-02	7.98935E-03	9.32091E-03	9.32091E-03	9.32091E-03	9.32091E-03	1.06525E-02
GRosa_foliolosa_795	1.86418E-02	1.06525E-02	1.06525E-02	1.06525E-02	1.06525E-02	1.46471E-02	1.19840E-02	1.33156E-02	9.32091E-03	1.19840E-02	1.06525E-02	9.32091E-03	0.00000E+00	0.00000E+00	1.99734E-02	2.26365E-02	1.99734E-02	3.86152E-02	1.06525E-02	9.32091E-03	9.32091E-03	9.32091E-03	1.06525E-02	1.06525E-02	1.06525E-02	1.06525E-02	1.59787E-02	1.06525E-02	1.06525E-02	1.46471E-02	4.66045E-02	1.06525E-02	1.19840E-02	9.32091E-03	1.06525E-02	1.06525E-02	1.06525E-02	1.06525E-02	1.19840E-02
GRosa_gymnocarpa_543	2.26365E-02	1.46471E-02	1.46471E-02	1.46471E-02	1.46471E-02	1.86418E-02	1.59787E-02	1.73102E-02	1.33156E-02	1.59787E-02	1.46471E-02	1.33156E-02	1.86418E-02	1.99734E-02	0.00000E+00	2.66312E-03	0.00000E+00	2.92943E-02	1.46471E-02	1.33156E-02	1.33156E-02	1.33156E-02	1.46471E-02	1.46471E-02	1.46471E-02	1.46471E-02	1.99734E-02	1.46471E-02	1.19840E-02	1.86418E-02	3.72836E-02	1.46471E-02	1.59787E-02	1.33156E-02	1.46471E-02	1.46471E-02	1.46471E-02	1.46471E-02	1.59787E-02
GRosa_gymnocarpa_751	2.52996E-02	1.73102E-02	1.73102E-02	1.73102E-02	1.73102E-02	2.13049E-02	1.86418E-02	1.99734E-02	1.59787E-02	1.86418E-02	1.73102E-02	1.59787E-02	2.13049E-02	2.26365E-02	2.66312E-03	0.00000E+00	2.66312E-03	3.19574E-02	1.73102E-02	1.59787E-02	1.59787E-02	1.59787E-02	1.73102E-02	1.73102E-02	1.73102E-02	1.73102E-02	2.26365E-02	1.73102E-02	1.46471E-02	2.13049E-02	3.99467E-02	1.73102E-02	1.86418E-02	1.59787E-02	1.73102E-02	1.73102E-02	1.73102E-02	1.73102E-02	1.86418E-02
GRosa_gymnocarpa_767	2.26365E-02	1.46471E-02	1.46471E-02	1.46471E-02	1.46471E-02	1.86418E-02	1.59787E-02	1.73102E-02	1.33156E-02	1.59787E-02	1.46471E-02	1.33156E-02	1.86418E-02	1.99734E-02	0.00000E+00	2.66312E-03	0.00000E+00	2.92943E-02	1.46471E-02	1.33156E-02	1.33156E-02	1.33156E-02	1.46471E-02	1.46471E-02	1.46471E-02	1.46471E-02	1.99734E-02	1.46471E-02	1.19840E-02	1.86418E-02	3.72836E-02	1.46471E-02	1.59787E-02	1.33156E-02	1.46471E-02	1.46471E-02	1.46471E-02	1.46471E-02	1.59787E-02
GRosa_multiflora_302	4.12783E-02	3.32889E-02	3.32889E-02	3.32889E-02	3.32889E-02	3.72836E-02	3.46205E-02	3.59521E-02	3.19574E-02	3.46205E-02	3.32889E-02	3.19574E-02	3.59521E-02	3.86152E-02	2.92943E-02	3.19574E-02	2.92943E-02	0.00000E+00	3.32889E-02	3.19574E-02	3.19574E-02	3.19574E-02	3.32889E-02	3.32889E-02	3.32889E-02	3.32889E-02	3.86152E-02	3.32889E-02	3.32889E-02	3.72836E-02	2.66312E-02	3.32889E-02	3.46205E-02	3.19574E-02	3.32889E-02	3.32889E-02	3.32889E-02	3.32889E-02	3.46205E-02
GRosa_nitida_570	1.33156E-02	5.32623E-03	5.32623E-03	5.32623E-03	5.32623E-03	9.32091E-03	6.65779E-03	7.98935E-03	3.99467E-03	6.65779E-03	5.32623E-03	3.99467E-03	9.32091E-03	1.06525E-02	1.46471E-02	1.73102E-02	1.46471E-02	3.32889E-02	0.00000E+00	3.99467E-03	1.33156E-03	1.33156E-03	0.00000E+00	0.00000E+00	0.00000E+00	0.00000E+00	1.06525E-02	0.00000E+00	5.32623E-03	9.32091E-03	4.12783E-02	5.32623E-03	6.65779E-03	3.99467E-03	5.32623E-03	5.32623E-03	5.32623E-03	5.32623E-03	6.65779E-03
GRosa_nitida_604	9.32091E-03	1.33156E-03	1.33156E-03	1.33156E-03	1.33156E-03	5.32623E-03	2.66312E-03	5.32623E-03	1.33156E-03	2.66312E-03	1.33156E-03	2.66312E-03	7.98935E-03	9.32091E-03	1.33156E-02	1.59787E-02	1.33156E-02	3.19574E-02	3.99467E-03	0.00000E+00	0.00000E+00	0.00000E+00	3.99467E-03	3.99467E-03	3.99467E-03	3.99467E-03	9.32091E-03	3.99467E-03	3.99467E-03	7.98935E-03	3.99467E-02	3.99467E-03	2.66312E-03	1.33156E-03	1.33156E-03	1.33156E-03	3.99467E-03	1.33156E-03	2.66312E-03
GRosa_nitida_675	1.19840E-02	3.99467E-03	3.99467E-03	3.99467E-03	3.99467E-03	7.98935E-03	5.32623E-03	6.65779E-03	2.66312E-03	5.32623E-03	3.99467E-03	2.66312E-03	7.98935E-03	9.32091E-03	1.33156E-02	1.59787E-02	1.33156E-02	3.19574E-02	1.33156E-03	0.00000E+00	0.00000E+00	0.00000E+00	1.33156E-03	1.33156E-03	1.33156E-03	1.33156E-03	9.32091E-03	1.33156E-03	3.99467E-03	7.98935E-03	3.99467E-02	3.99467E-03	5.32623E-03	2.66312E-03	3.99467E-03	3.99467E-03	3.99467E-03	3.99467E-03	5.32623E-03
GRosa_nitida_812	1.19840E-02	3.99467E-03	3.99467E-03	3.99467E-03	3.99467E-03	7.98935E-03	5.32623E-03	6.65779E-03	2.66312E-03	5.32623E-03	3.99467E-03	2.66312E-03	7.98935E-03	9.32091E-03	1.33156E-02	1.59787E-02	1.33156E-02	3.19574E-02	1.33156E-03	0.00000E+00	0.00000E+00	0.00000E+00	1.33156E-03	1.33156E-03	1.33156E-03	1.33156E-03	9.32091E-03	1.33156E-03	3.99467E-03	7.98935E-03	3.99467E-02	3.99467E-03	5.32623E-03	2.66312E-03	3.99467E-03	3.99467E-03	3.99467E-03	3.99467E-03	5.32623E-03
GRosa_palustris_168	1.33156E-02	5.32623E-03	5.32623E-03	5.32623E-03	5.32623E-03	9.32091E-03	6.65779E-03	7.98935E-03	3.99467E-03	6.65779E-03	5.32623E-03	3.99467E-03	9.32091E-03	1.06525E-02	1.46471E-02	1.73102E-02	1.46471E-02	3.32889E-02	0.00000E+00	3.99467E-03	1.33156E-03	1.33156E-03	0.00000E+00	0.00000E+00	0.00000E+00	0.00000E+00	1.06525E-02	0.00000E+00	5.32623E-03	9.32091E-03	4.12783E-02	5.32623E-03	6.65779E-03	3.99467E-03	5.32623E-03	5.32623E-03	5.32623E-03	5.32623E-03	6.65779E-03
GRosa_palustris_304	1.33156E-02	5.32623E-03	5.32623E-03	5.32623E-03	5.32623E-03	9.32091E-03	6.65779E-03	7.98935E-03	3.99467E-03	6.65779E-03	5.32623E-03	3.99467E-03	9.32091E-03	1.06525E-02	1.46471E-02	1.73102E-02	1.46471E-02	3.32889E-02	0.00000E+00	3.99467E-03	1.33156E-03	1.33156E-03	0.00000E+00	0.00000E+00	0.00000E+00	0.00000E+00	1.06525E-02	0.00000E+00	5.32623E-03	9.32091E-03	4.12783E-02	5.32623E-03	6.65779E-03	3.99467E-03	5.32623E-03	5.32623E-03	5.32623E-03	5.32623E-03	6.65779E-03
GRosa_palustris_317	1.33156E-02	5.32623E-03	5.32623E-03	5.32623E-03	5.32623E-03	9.32091E-03	6.65779E-03	7.98935E-03	3.99467E-03	6.65779E-03	5.32623E-03	3.99467E-03	6.65779E-03	1.06525E-02	1.46471E-02	1.73102E-02	1.46471E-02	3.32889E-02	0.00000E+00	3.99467E-03	1.33156E-03	1.33156E-03	0.00000E+00	0.00000E+00	0.00000E+00	0.00000E+00	1.06525E-02	0.00000E+00	5.32623E-03	9.32091E-03	4.12783E-02	5.32623E-03	6.65779E-03	3.99467E-03	5.32623E-03	5.32623E-03	5.32623E-03	5.32623E-03	6.65779E-03
GRosa_palustris_331	1.33156E-02	5.32623E-03	5.32623E-03	5.32623E-03	5.32623E-03	9.32091E-03	6.65779E-03	7.98935E-03	3.99467E-03	6.65779E-03	5.32623E-03	3.99467E-03	9.32091E-03	1.06525E-02	1.46471E-02	1.73102E-02	1.46471E-02	3.32889E-02	0.00000E+00	3.99467E-03	1.33156E-03	1.33156E-03	0.00000E+00	0.00000E+00	0.00000E+00	0.00000E+00	1.06525E-02	0.00000E+00	5.32623E-03	9.32091E-03	4.12783E-02	5.32623E-03	6.65779E-03	3.99467E-03	5.32623E-03	5.32623E-03	5.32623E-03	5.32623E-03	6.65779E-03
GRosa_palustris_386	1.59787E-02	7.98935E-03	7.98935E-03	7.98935E-03	7.98935E-03	1.19840E-02	9.32091E-03	1.19840E-02	6.65779E-03	9.32091E-03	7.98935E-03	6.65779E-03	1.46471E-02	1.59787E-02	1.99734E-02	2.26365E-02	1.99734E-02	3.86152E-02	1.06525E-02	9.32091E-03	9.32091E-03	9.32091E-03	1.06525E-02	1.06525E-02	1.06525E-02	1.06525E-02	0.00000E+00	1.06525E-02	1.06525E-02	1.46471E-02	4.66045E-02	7.98935E-03	9.32091E-03	6.65779E-03	7.98935E-03	7.98935E-03	7.98935E-03	7.98935E-03	9.32091E-03
GRosa_palustris_581	1.33156E-02	5.32623E-03	5.32623E-03	5.32623E-03	5.32623E-03	9.32091E-03	6.65779E-03	7.98935E-03	3.99467E-03	6.65779E-03	5.32623E-03	3.99467E-03	9.32091E-03	1.06525E-02	1.46471E-02	1.73102E-02	1.46471E-02	3.32889E-02	0.00000E+00	3.99467E-03	1.33156E-03	1.33156E-03	0.00000E+00	0.00000E+00	0.00000E+00	0.00000E+00	1.06525E-02	0.00000E+00	5.32623E-03	9.32091E-03	4.12783E-02	5.32623E-03	6.65779E-03	3.99467E-03	5.32623E-03	5.32623E-03	5.32623E-03	5.32623E-03	6.65779E-03
GRosa_pisocarpa_774	1.33156E-02	5.32623E-03	5.32623E-03	5.32623E-03	5.32623E-03	9.32091E-03	6.65779E-03	7.98935E-03	3.99467E-03	6.65779E-03	5.32623E-03	3.99467E-03	9.32091E-03	1.06525E-02	1.19840E-02	1.46471E-02	1.19840E-02	3.32889E-02	5.32623E-03	3.99467E-03	3.99467E-03	3.99467E-03	5.32623E-03	5.32623E-03	5.32623E-03	5.32623E-03	1.06525E-02	5.32623E-03	0.00000E+00	6.65779E-03	4.12783E-02	5.32623E-03	6.65779E-03	3.99467E-03	5.32623E-03	5.32623E-03	5.32623E-03	5.32623E-03	6.65779E-03
GRosa_pisocarpa_847	1.33156E-02	9.32091E-03	9.32091E-03	9.32091E-03	9.32091E-03	1.19840E-02	7.98935E-03	1.19840E-02	7.98935E-03	1.06525E-02	9.32091E-03	7.98935E-03	1.19840E-02	1.46471E-02	1.86418E-02	2.13049E-02	1.86418E-02	3.72836E-02	9.32091E-03	7.98935E-03	7.98935E-03	7.98935E-03	9.32091E-03	9.32091E-03	9.32091E-03	9.32091E-03	1.46471E-02	9.32091E-03	6.65779E-03	0.00000E+00	4.52730E-02	7.98935E-03	1.06525E-02	7.98935E-03	9.32091E-03	9.32091E-03	9.32091E-03	9.32091E-03	1.06525E-02
GRosa_setigera_298	4.92676E-02	4.12783E-02	4.12783E-02	4.12783E-02	4.12783E-02	4.52730E-02	4.26098E-02	4.39414E-02	3.99467E-02	4.26098E-02	4.12783E-02	3.99467E-02	4.52730E-02	4.66045E-02	3.72836E-02	3.99467E-02	3.72836E-02	2.66312E-02	4.12783E-02	3.99467E-02	3.99467E-02	3.99467E-02	4.12783E-02	4.12783E-02	4.12783E-02	4.12783E-02	4.66045E-02	4.12783E-02	4.12783E-02	4.52730E-02	0.00000E+00	4.12783E-02	4.26098E-02	3.99467E-02	4.12783E-02	4.12783E-02	4.12783E-02	4.12783E-02	4.26098E-02
GRosa_woodsii_4	9.32091E-03	2.66312E-03	2.66312E-03	2.66312E-03	2.66312E-03	3.99467E-03	3.99467E-03	3.99467E-03	1.33156E-03	3.99467E-03	2.66312E-03	1.33156E-03	6.65779E-03	1.06525E-02	1.46471E-02	1.73102E-02	1.46471E-02	3.32889E-02	5.32623E-03	3.99467E-03	3.99467E-03	3.99467E-03	5.32623E-03	5.32623E-03	5.32623E-03	5.32623E-03	7.98935E-03	5.32623E-03	5.32623E-03	7.98935E-03	4.12783E-02	0.00000E+00	3.99467E-03	1.33156E-03	2.66312E-03	2.66312E-03	2.66312E-03	2.66312E-03	3.99467E-03
GRosa_woodsii_492	9.32091E-03	1.33156E-03	1.33156E-03	1.33156E-03	1.33156E-03	2.66312E-03	2.66312E-03	2.66312E-03	1.33156E-03	0.00000E+00	1.33156E-03	0.00000E+00	1.06525E-02	1.19840E-02	1.59787E-02	1.86418E-02	1.59787E-02	3.46205E-02	6.65779E-03	2.66312E-03	5.32623E-03	5.32623E-03	6.65779E-03	6.65779E-03	6.65779E-03	6.65779E-03	9.32091E-03	6.65779E-03	6.65779E-03	1.06525E-02	4.26098E-02	3.99467E-03	0.00000E+00	1.33156E-03	1.33156E-03	0.00000E+00	3.99467E-03	1.33156E-03	0.00000E+00
GRosa_woodsii_498	7.98935E-03	0.00000E+00	0.00000E+00	0.00000E+00	0.00000E+00	3.99467E-03	1.33156E-03	3.99467E-03	0.00000E+00	1.33156E-03	0.00000E+00	0.00000E+00	7.98935E-03	9.32091E-03	1.33156E-02	1.59787E-02	1.33156E-02	3.19574E-02	3.99467E-03	1.33156E-03	2.66312E-03	2.66312E-03	3.99467E-03	3.99467E-03	3.99467E-03	3.99467E-03	6.65779E-03	3.99467E-03	3.99467E-03	7.98935E-03	3.99467E-02	1.33156E-03	1.33156E-03	0.00000E+00	0.00000E+00	0.00000E+00	1.33156E-03	0.00000E+00	1.33156E-03
GRosa_woodsii_700	7.98935E-03	0.00000E+00	0.00000E+00	0.00000E+00	0.00000E+00	3.99467E-03	1.33156E-03	3.99467E-03	0.00000E+00	1.33156E-03	0.00000E+00	1.33156E-03	9.32091E-03	1.06525E-02	1.46471E-02	1.73102E-02	1.46471E-02	3.32889E-02	5.32623E-03	1.33156E-03	3.99467E-03	3.99467E-03	5.32623E-03	5.32623E-03	5.32623E-03	5.32623E-03	7.98935E-03	5.32623E-03	5.32623E-03	9.32091E-03	4.12783E-02	2.66312E-03	1.33156E-03	0.00000E+00	0.00000E+00	0.00000E+00	2.66312E-03	0.00000E+00	1.33156E-03
GRosa_woodsii_733	7.98935E-03	0.00000E+00	0.00000E+00	0.00000E+00	0.00000E+00	2.66312E-03	1.33156E-03	2.66312E-03	0.00000E+00	0.00000E+00	0.00000E+00	0.00000E+00	9.32091E-03	1.06525E-02	1.46471E-02	1.73102E-02	1.46471E-02	3.32889E-02	5.32623E-03	1.33156E-03	3.99467E-03	3.99467E-03	5.32623E-03	5.32623E-03	5.32623E-03	5.32623E-03	7.98935E-03	5.32623E-03	5.32623E-03	9.32091E-03	4.12783E-02	2.66312E-03	0.00000E+00	0.00000E+00	0.00000E+00	0.00000E+00	2.66312E-03	0.00000E+00	0.00000E+00
GRosa_woodsii_741	1.33156E-03	2.66312E-03	1.33156E-03	2.66312E-03	2.66312E-03	6.65779E-03	2.66312E-03	6.65779E-03	1.33156E-03	3.99467E-03	2.66312E-03	1.33156E-03	9.32091E-03	1.06525E-02	1.46471E-02	1.73102E-02	1.46471E-02	3.32889E-02	5.32623E-03	3.99467E-03	3.99467E-03	3.99467E-03	5.32623E-03	5.32623E-03	5.32623E-03	5.32623E-03	7.98935E-03	5.32623E-03	5.32623E-03	9.32091E-03	4.12783E-02	2.66312E-03	3.99467E-03	1.33156E-03	2.66312E-03	2.66312E-03	0.00000E+00	2.66312E-03	3.99467E-03
GRosa_woodsii_800	7.98935E-03	0.00000E+00	0.00000E+00	0.00000E+00	0.00000E+00	3.99467E-03	1.33156E-03	3.99467E-03	0.00000E+00	1.33156E-03	0.00000E+00	1.33156E-03	9.32091E-03	1.06525E-02	1.46471E-02	1.73102E-02	1.46471E-02	3.32889E-02	5.32623E-03	1.33156E-03	3.99467E-03	3.99467E-03	5.32623E-03	5.32623E-03	5.32623E-03	5.32623E-03	7.98935E-03	5.32623E-03	5.32623E-03	9.32091E-03	4.12783E-02	2.66312E-03	1.33156E-03	0.00000E+00	0.00000E+00	0.00000E+00	2.66312E-03	0.00000E+00	1.33156E-03
GRosa_woodsii_807	9.32091E-03	1.33156E-03	1.33156E-03	1.33156E-03	1.33156E-03	2.66312E-03	2.66312E-03	2.66312E-03	1.33156E-03	0.00000E+00	1.33156E-03	0.00000E+00	1.06525E-02	1.19840E-02	1.59787E-02	1.86418E-02	1.59787E-02	3.46205E-02	6.65779E-03	2.66312E-03	5.32623E-03	5.32623E-03	6.65779E-03	6.65779E-03	6.65779E-03	6.65779E-03	9.32091E-03	6.65779E-03	6.65779E-03	1.06525E-02	4.26098E-02	3.99467E-03	0.00000E+00	1.33156E-03	1.33156E-03	0.00000E+00	3.99467E-03	1.33156E-03	0.00000E+00
