# Supplementary material for: General functions to transform associate data to host data, and their use in phylogenetic inference from sequences with intra-individual variability
Source: BMC Evol Biol. 2008 Mar 18;8:86. doi: 10.1186/1471-2148-8-86 (PMC2291458; doi:10.1186/1471-2148-8-86)
Supplement: Additional file 3 — Distance matrices and quality statistics obtained with the Rosa dataset of Joly and Bruneau [33]. This contains all intermediary generated associate distance or host character data (depending on the transformation formula used; see Fig. 1) and all final distance matrices obtained together with their Delta values. A readme file that describes the contents of each file in the archive is included. The corresponding NEXUS files containing the original associate sequence data (alleles of North American Rosa species) are available at [75] as study No. S1444. [file 1471-2148-8-86-S3.zip › Goeker_Grimm_Supp_Mat_3/M2598_g1_m2.p.dst]

39
GRosa_blanda_1214	0.00000E+00	7.98935E-03	1.99734E-03	8.98801E-03	8.65514E-03	1.23169E-02	2.66312E-03	1.19841E-02	8.32224E-03	9.65381E-03	8.32224E-03	9.32091E-03	1.69774E-02	1.89747E-02	2.26365E-02	2.52996E-02	2.26365E-02	4.26098E-02	1.36485E-02	9.98668E-03	1.19840E-02	1.19840E-02	1.43143E-02	1.36485E-02	1.33156E-02	1.33156E-02	1.59787E-02	1.33156E-02	1.33156E-02	1.66445E-02	4.92676E-02	9.32091E-03	9.32091E-03	8.32224E-03	8.32224E-03	8.32224E-03	3.66180E-03	7.98935E-03	9.32091E-03
GRosa_blanda_1219	7.98935E-03	0.00000E+00	1.99734E-03	9.98668E-04	9.98668E-04	5.32623E-03	3.32890E-03	4.99334E-03	3.32890E-04	1.99734E-03	3.32890E-04	1.33156E-03	9.98668E-03	1.09854E-02	1.46471E-02	1.73102E-02	1.46471E-02	3.46205E-02	5.65912E-03	1.99734E-03	3.99467E-03	3.99467E-03	6.32490E-03	5.65912E-03	5.32623E-03	5.32623E-03	7.98935E-03	5.32623E-03	5.32623E-03	1.16511E-02	4.12783E-02	2.66312E-03	1.33156E-03	3.32890E-04	3.32890E-04	3.32890E-04	4.32757E-03	0.00000E+00	1.33156E-03
GRosa_blanda_1236	1.99734E-03	1.99734E-03	0.00000E+00	2.99601E-03	2.99601E-03	6.99069E-03	1.33156E-03	6.65780E-03	2.33023E-03	3.99468E-03	2.33023E-03	3.32890E-03	1.16511E-02	1.29827E-02	1.66444E-02	1.93076E-02	1.66444E-02	3.66178E-02	7.65646E-03	3.99468E-03	5.99200E-03	5.99200E-03	8.32224E-03	7.65646E-03	7.32357E-03	7.32357E-03	9.98669E-03	7.32357E-03	7.32357E-03	1.26498E-02	4.32756E-02	4.32757E-03	3.32890E-03	2.33023E-03	2.33023E-03	2.33023E-03	1.99734E-03	1.99734E-03	3.32890E-03
GRosa_blanda_160	8.98801E-03	9.98668E-04	2.99601E-03	0.00000E+00	1.99734E-03	5.65912E-03	4.32756E-03	5.32623E-03	1.33156E-03	2.33023E-03	1.33156E-03	1.66445E-03	1.09854E-02	1.19840E-02	1.56458E-02	1.83089E-02	1.56458E-02	3.56191E-02	6.65779E-03	2.99601E-03	4.99334E-03	4.99334E-03	7.32357E-03	6.65779E-03	6.32490E-03	6.32490E-03	8.98801E-03	6.32490E-03	6.32490E-03	1.26498E-02	4.22770E-02	3.66179E-03	1.66445E-03	1.33156E-03	1.33156E-03	9.98670E-04	5.32624E-03	9.98668E-04	1.66445E-03
GRosa_blanda_326	8.65514E-03	9.98668E-04	2.99601E-03	1.99734E-03	0.00000E+00	3.32890E-03	4.32756E-03	2.99601E-03	1.33156E-03	6.65780E-04	1.33156E-03	1.66445E-03	1.03196E-02	1.19840E-02	1.56458E-02	1.83089E-02	1.56458E-02	3.56191E-02	6.65779E-03	2.99601E-03	4.99334E-03	4.99334E-03	7.32357E-03	6.65779E-03	6.32490E-03	6.32490E-03	8.98801E-03	6.32490E-03	6.32490E-03	1.23169E-02	4.22770E-02	2.99601E-03	1.66445E-03	1.33156E-03	1.33156E-03	9.98670E-04	5.32624E-03	9.98668E-04	1.66445E-03
GRosa_blanda_365	1.23169E-02	5.32623E-03	6.99069E-03	5.65912E-03	3.32890E-03	0.00000E+00	8.32224E-03	5.99200E-03	5.32623E-03	3.32890E-03	5.65912E-03	4.66045E-03	1.26498E-02	1.49800E-02	1.86418E-02	2.13049E-02	1.86418E-02	3.86151E-02	9.65381E-03	6.65779E-03	7.98935E-03	7.98935E-03	1.03196E-02	9.65381E-03	9.32091E-03	9.32091E-03	1.26498E-02	9.32091E-03	9.32091E-03	1.49800E-02	4.52730E-02	5.32623E-03	4.66047E-03	5.32623E-03	5.65912E-03	4.66046E-03	8.65512E-03	5.32623E-03	4.66047E-03
GRosa_blanda_421	2.66312E-03	3.32890E-03	1.33156E-03	4.32756E-03	4.32756E-03	8.32224E-03	0.00000E+00	7.98934E-03	3.66179E-03	5.32624E-03	3.66179E-03	4.66047E-03	1.29827E-02	1.43142E-02	1.79760E-02	2.06391E-02	1.79760E-02	3.79494E-02	8.98801E-03	5.32624E-03	7.32357E-03	7.32357E-03	9.65380E-03	8.98801E-03	8.65512E-03	8.65512E-03	1.13182E-02	8.65512E-03	8.65512E-03	1.26498E-02	4.46071E-02	5.65913E-03	4.66047E-03	3.66179E-03	3.66179E-03	3.66179E-03	3.32890E-03	3.32890E-03	4.66047E-03
GRosa_blanda_462	1.19841E-02	4.99334E-03	6.65780E-03	5.32623E-03	2.99601E-03	5.99200E-03	7.98934E-03	0.00000E+00	4.99334E-03	2.99601E-03	5.32623E-03	4.32756E-03	1.19840E-02	1.39813E-02	1.76431E-02	2.06391E-02	1.76431E-02	3.69508E-02	8.65513E-03	5.99201E-03	6.99068E-03	6.99068E-03	9.32090E-03	8.65513E-03	8.32224E-03	8.32224E-03	1.23169E-02	8.32224E-03	8.65513E-03	1.43142E-02	4.42743E-02	4.99334E-03	4.32757E-03	4.99334E-03	5.32623E-03	4.32756E-03	8.32223E-03	4.99334E-03	4.32757E-03
GRosa_blanda_528	8.32224E-03	3.32890E-04	2.33023E-03	1.33156E-03	1.33156E-03	5.32623E-03	3.66179E-03	4.99334E-03	0.00000E+00	2.33023E-03	6.65780E-04	6.65780E-04	8.98803E-03	9.98671E-03	1.36485E-02	1.66444E-02	1.36485E-02	3.36218E-02	4.66045E-03	1.99734E-03	2.99601E-03	2.99601E-03	5.32623E-03	4.66045E-03	4.32756E-03	4.32756E-03	6.99068E-03	4.32756E-03	4.66045E-03	1.06525E-02	4.02796E-02	1.66445E-03	1.66445E-03	0.00000E+00	6.65780E-04	6.65780E-04	3.66179E-03	3.32890E-04	1.66445E-03
GRosa_blanda_567	9.65381E-03	1.99734E-03	3.99468E-03	2.33023E-03	6.65780E-04	3.32890E-03	5.32624E-03	2.99601E-03	2.33023E-03	0.00000E+00	2.33023E-03	1.33156E-03	1.13183E-02	1.29827E-02	1.66445E-02	1.93076E-02	1.66445E-02	3.66178E-02	7.65646E-03	3.99467E-03	5.99201E-03	5.99201E-03	8.32225E-03	7.65646E-03	7.32357E-03	7.32357E-03	9.98668E-03	7.32357E-03	7.32357E-03	1.33156E-02	4.32756E-02	3.99467E-03	6.65780E-04	2.33023E-03	2.33023E-03	9.98670E-04	6.32491E-03	1.99734E-03	6.65780E-04
GRosa_blanda_652	8.32224E-03	3.32890E-04	2.33023E-03	1.33156E-03	1.33156E-03	5.65912E-03	3.66179E-03	5.32623E-03	6.65780E-04	2.33023E-03	0.00000E+00	1.66445E-03	1.03196E-02	1.13183E-02	1.49800E-02	1.76431E-02	1.49800E-02	3.49534E-02	5.99201E-03	2.33023E-03	4.32756E-03	4.32756E-03	6.65779E-03	5.99201E-03	5.65912E-03	5.65912E-03	8.32224E-03	5.65912E-03	5.65912E-03	1.19840E-02	4.16112E-02	2.99601E-03	1.66445E-03	6.65780E-04	0.00000E+00	6.65780E-04	4.66046E-03	3.32890E-04	1.66445E-03
GRosa_blanda_98016	9.32091E-03	1.33156E-03	3.32890E-03	1.66445E-03	1.66445E-03	4.66045E-03	4.66047E-03	4.32756E-03	6.65780E-04	1.33156E-03	1.66445E-03	0.00000E+00	9.32092E-03	1.03196E-02	1.39814E-02	1.69774E-02	1.39814E-02	3.39547E-02	4.99334E-03	2.66312E-03	3.32890E-03	3.32890E-03	5.65912E-03	4.99334E-03	4.66045E-03	4.66045E-03	7.32357E-03	4.66045E-03	5.32623E-03	1.09854E-02	4.06125E-02	1.99734E-03	6.65780E-04	6.65780E-04	1.66445E-03	6.65780E-04	4.32757E-03	1.33156E-03	6.65780E-04
GRosa_foliolosa_699	1.69774E-02	9.98668E-03	1.16511E-02	1.09854E-02	1.03196E-02	1.26498E-02	1.29827E-02	1.19840E-02	8.98803E-03	1.13183E-02	1.03196E-02	9.32092E-03	0.00000E+00	3.99467E-03	1.93076E-02	2.23036E-02	1.93076E-02	3.82823E-02	1.03196E-02	9.32092E-03	8.65514E-03	8.65514E-03	1.03196E-02	1.03196E-02	8.65512E-03	9.98668E-03	1.53129E-02	9.98668E-03	1.06525E-02	1.56458E-02	4.59388E-02	7.98934E-03	1.13183E-02	8.98803E-03	1.03196E-02	1.03196E-02	1.19840E-02	9.98668E-03	1.13183E-02
GRosa_foliolosa_795	1.89747E-02	1.09854E-02	1.29827E-02	1.19840E-02	1.19840E-02	1.49800E-02	1.43142E-02	1.39813E-02	9.98671E-03	1.29827E-02	1.13183E-02	1.03196E-02	3.99467E-03	0.00000E+00	2.03063E-02	2.33022E-02	2.03063E-02	3.96139E-02	1.13182E-02	1.03196E-02	9.65381E-03	9.65381E-03	1.19840E-02	1.13182E-02	1.09854E-02	1.09854E-02	1.63116E-02	1.09854E-02	1.16511E-02	1.73102E-02	4.69374E-02	1.09854E-02	1.23169E-02	9.98671E-03	1.13183E-02	1.13182E-02	1.33156E-02	1.09854E-02	1.23169E-02
GRosa_gymnocarpa_543	2.26365E-02	1.46471E-02	1.66444E-02	1.56458E-02	1.56458E-02	1.86418E-02	1.79760E-02	1.76431E-02	1.36485E-02	1.66445E-02	1.49800E-02	1.39814E-02	1.93076E-02	2.03063E-02	0.00000E+00	2.99601E-03	0.00000E+00	2.99601E-02	1.49800E-02	1.39814E-02	1.33156E-02	1.33156E-02	1.56458E-02	1.49800E-02	1.46471E-02	1.46471E-02	1.99734E-02	1.46471E-02	1.33155E-02	2.09720E-02	3.72836E-02	1.46471E-02	1.59787E-02	1.36485E-02	1.49800E-02	1.49800E-02	1.69773E-02	1.46471E-02	1.59787E-02
GRosa_gymnocarpa_751	2.52996E-02	1.73102E-02	1.93076E-02	1.83089E-02	1.83089E-02	2.13049E-02	2.06391E-02	2.06391E-02	1.66444E-02	1.93076E-02	1.76431E-02	1.69774E-02	2.23036E-02	2.33022E-02	2.99601E-03	0.00000E+00	2.99601E-03	3.29560E-02	1.79760E-02	1.69773E-02	1.63116E-02	1.63116E-02	1.86418E-02	1.79760E-02	1.76431E-02	1.76431E-02	2.29694E-02	1.76431E-02	1.63116E-02	2.39680E-02	4.02796E-02	1.76431E-02	1.86418E-02	1.66444E-02	1.76431E-02	1.76431E-02	1.99734E-02	1.73102E-02	1.86418E-02
GRosa_gymnocarpa_767	2.26365E-02	1.46471E-02	1.66444E-02	1.56458E-02	1.56458E-02	1.86418E-02	1.79760E-02	1.76431E-02	1.36485E-02	1.66445E-02	1.49800E-02	1.39814E-02	1.93076E-02	2.03063E-02	0.00000E+00	2.99601E-03	0.00000E+00	2.99601E-02	1.49800E-02	1.39814E-02	1.33156E-02	1.33156E-02	1.56458E-02	1.49800E-02	1.46471E-02	1.46471E-02	1.99734E-02	1.46471E-02	1.33155E-02	2.09720E-02	3.72836E-02	1.46471E-02	1.59787E-02	1.36485E-02	1.49800E-02	1.49800E-02	1.69773E-02	1.46471E-02	1.59787E-02
GRosa_multiflora_302	4.26098E-02	3.46205E-02	3.66178E-02	3.56191E-02	3.56191E-02	3.86151E-02	3.79494E-02	3.69508E-02	3.36218E-02	3.66178E-02	3.49534E-02	3.39547E-02	3.82823E-02	3.96139E-02	2.99601E-02	3.29560E-02	2.99601E-02	0.00000E+00	3.46205E-02	3.39547E-02	3.32890E-02	3.32890E-02	3.52863E-02	3.46205E-02	3.46205E-02	3.46205E-02	3.99467E-02	3.46205E-02	3.46205E-02	4.09454E-02	2.79627E-02	3.46205E-02	3.59521E-02	3.36218E-02	3.49534E-02	3.49534E-02	3.69507E-02	3.46205E-02	3.59521E-02
GRosa_nitida_570	1.36485E-02	5.65912E-03	7.65646E-03	6.65779E-03	6.65779E-03	9.65381E-03	8.98801E-03	8.65513E-03	4.66045E-03	7.65646E-03	5.99201E-03	4.99334E-03	1.03196E-02	1.13182E-02	1.49800E-02	1.79760E-02	1.49800E-02	3.46205E-02	0.00000E+00	4.99334E-03	2.99601E-03	2.99601E-03	2.66312E-03	0.00000E+00	1.66445E-03	9.98668E-04	1.09854E-02	9.98668E-04	6.32490E-03	1.19840E-02	4.12783E-02	5.65912E-03	6.99068E-03	4.66045E-03	5.99201E-03	5.99201E-03	7.98934E-03	5.65912E-03	6.99068E-03
GRosa_nitida_604	9.98668E-03	1.99734E-03	3.99468E-03	2.99601E-03	2.99601E-03	6.65779E-03	5.32624E-03	5.99201E-03	1.99734E-03	3.99467E-03	2.33023E-03	2.66312E-03	9.32092E-03	1.03196E-02	1.39814E-02	1.69773E-02	1.39814E-02	3.39547E-02	4.99334E-03	0.00000E+00	1.99734E-03	1.99734E-03	5.65912E-03	4.99334E-03	4.66045E-03	4.66045E-03	9.32091E-03	4.66045E-03	5.32623E-03	1.09854E-02	4.06125E-02	3.99467E-03	3.32890E-03	1.99734E-03	2.33023E-03	2.33023E-03	5.65913E-03	1.99734E-03	3.32890E-03
GRosa_nitida_675	1.19840E-02	3.99467E-03	5.99200E-03	4.99334E-03	4.99334E-03	7.98935E-03	7.32357E-03	6.99068E-03	2.99601E-03	5.99201E-03	4.32756E-03	3.32890E-03	8.65514E-03	9.65381E-03	1.33156E-02	1.63116E-02	1.33156E-02	3.32890E-02	2.99601E-03	1.99734E-03	0.00000E+00	0.00000E+00	3.66178E-03	2.99601E-03	2.66312E-03	1.99734E-03	9.32091E-03	1.99734E-03	4.66045E-03	1.03196E-02	3.99467E-02	3.99467E-03	5.32623E-03	2.99601E-03	4.32756E-03	4.32756E-03	6.32490E-03	3.99467E-03	5.32623E-03
GRosa_nitida_812	1.19840E-02	3.99467E-03	5.99200E-03	4.99334E-03	4.99334E-03	7.98935E-03	7.32357E-03	6.99068E-03	2.99601E-03	5.99201E-03	4.32756E-03	3.32890E-03	8.65514E-03	9.65381E-03	1.33156E-02	1.63116E-02	1.33156E-02	3.32890E-02	2.99601E-03	1.99734E-03	0.00000E+00	0.00000E+00	3.66178E-03	2.99601E-03	2.66312E-03	1.99734E-03	9.32091E-03	1.99734E-03	4.66045E-03	1.03196E-02	3.99467E-02	3.99467E-03	5.32623E-03	2.99601E-03	4.32756E-03	4.32756E-03	6.32490E-03	3.99467E-03	5.32623E-03
GRosa_palustris_168	1.43143E-02	6.32490E-03	8.32224E-03	7.32357E-03	7.32357E-03	1.03196E-02	9.65380E-03	9.32090E-03	5.32623E-03	8.32225E-03	6.65779E-03	5.65912E-03	1.03196E-02	1.19840E-02	1.56458E-02	1.86418E-02	1.56458E-02	3.52863E-02	2.66312E-03	5.65912E-03	3.66178E-03	3.66178E-03	0.00000E+00	2.66312E-03	2.33023E-03	1.66445E-03	1.16512E-02	1.66445E-03	6.99068E-03	1.26498E-02	4.22770E-02	6.32490E-03	7.65647E-03	5.32623E-03	6.65779E-03	6.65779E-03	8.65512E-03	6.32490E-03	7.65647E-03
GRosa_palustris_304	1.36485E-02	5.65912E-03	7.65646E-03	6.65779E-03	6.65779E-03	9.65381E-03	8.98801E-03	8.65513E-03	4.66045E-03	7.65646E-03	5.99201E-03	4.99334E-03	1.03196E-02	1.13182E-02	1.49800E-02	1.79760E-02	1.49800E-02	3.46205E-02	0.00000E+00	4.99334E-03	2.99601E-03	2.99601E-03	2.66312E-03	0.00000E+00	1.66445E-03	9.98668E-04	1.09854E-02	9.98668E-04	6.32490E-03	1.19840E-02	4.12783E-02	5.65912E-03	6.99068E-03	4.66045E-03	5.99201E-03	5.99201E-03	7.98934E-03	5.65912E-03	6.99068E-03
GRosa_palustris_317	1.33156E-02	5.32623E-03	7.32357E-03	6.32490E-03	6.32490E-03	9.32091E-03	8.65512E-03	8.32224E-03	4.32756E-03	7.32357E-03	5.65912E-03	4.66045E-03	8.65512E-03	1.09854E-02	1.46471E-02	1.76431E-02	1.46471E-02	3.46205E-02	1.66445E-03	4.66045E-03	2.66312E-03	2.66312E-03	2.33023E-03	1.66445E-03	0.00000E+00	6.65780E-04	1.06525E-02	6.65780E-04	5.99201E-03	1.16511E-02	4.12783E-02	5.32623E-03	6.65779E-03	4.32756E-03	5.65912E-03	5.65912E-03	7.65645E-03	5.32623E-03	6.65779E-03
GRosa_palustris_331	1.33156E-02	5.32623E-03	7.32357E-03	6.32490E-03	6.32490E-03	9.32091E-03	8.65512E-03	8.32224E-03	4.32756E-03	7.32357E-03	5.65912E-03	4.66045E-03	9.98668E-03	1.09854E-02	1.46471E-02	1.76431E-02	1.46471E-02	3.46205E-02	9.98668E-04	4.66045E-03	1.99734E-03	1.99734E-03	1.66445E-03	9.98668E-04	6.65780E-04	0.00000E+00	1.06525E-02	0.00000E+00	5.99201E-03	1.16511E-02	4.12783E-02	5.32623E-03	6.65779E-03	4.32756E-03	5.65912E-03	5.65912E-03	7.65645E-03	5.32623E-03	6.65779E-03
GRosa_palustris_386	1.59787E-02	7.98935E-03	9.98669E-03	8.98801E-03	8.98801E-03	1.26498E-02	1.13182E-02	1.23169E-02	6.99068E-03	9.98668E-03	8.32224E-03	7.32357E-03	1.53129E-02	1.63116E-02	1.99734E-02	2.29694E-02	1.99734E-02	3.99467E-02	1.09854E-02	9.32091E-03	9.32091E-03	9.32091E-03	1.16512E-02	1.09854E-02	1.06525E-02	1.06525E-02	0.00000E+00	1.06525E-02	1.13183E-02	1.69773E-02	4.66045E-02	7.98935E-03	9.32091E-03	6.99068E-03	8.32224E-03	8.32224E-03	1.03196E-02	7.98935E-03	9.32091E-03
GRosa_palustris_581	1.33156E-02	5.32623E-03	7.32357E-03	6.32490E-03	6.32490E-03	9.32091E-03	8.65512E-03	8.32224E-03	4.32756E-03	7.32357E-03	5.65912E-03	4.66045E-03	9.98668E-03	1.09854E-02	1.46471E-02	1.76431E-02	1.46471E-02	3.46205E-02	9.98668E-04	4.66045E-03	1.99734E-03	1.99734E-03	1.66445E-03	9.98668E-04	6.65780E-04	0.00000E+00	1.06525E-02	0.00000E+00	5.99201E-03	1.16511E-02	4.12783E-02	5.32623E-03	6.65779E-03	4.32756E-03	5.65912E-03	5.65912E-03	7.65645E-03	5.32623E-03	6.65779E-03
GRosa_pisocarpa_774	1.33156E-02	5.32623E-03	7.32357E-03	6.32490E-03	6.32490E-03	9.32091E-03	8.65512E-03	8.65513E-03	4.66045E-03	7.32357E-03	5.65912E-03	5.32623E-03	1.06525E-02	1.16511E-02	1.33155E-02	1.63116E-02	1.33155E-02	3.46205E-02	6.32490E-03	5.32623E-03	4.66045E-03	4.66045E-03	6.99068E-03	6.32490E-03	5.99201E-03	5.99201E-03	1.13183E-02	5.99201E-03	0.00000E+00	8.98802E-03	4.19441E-02	5.99201E-03	6.65779E-03	4.66045E-03	5.65912E-03	5.65912E-03	8.32223E-03	5.32623E-03	6.65779E-03
GRosa_pisocarpa_847	1.66445E-02	1.16511E-02	1.26498E-02	1.26498E-02	1.23169E-02	1.49800E-02	1.26498E-02	1.43142E-02	1.06525E-02	1.33156E-02	1.19840E-02	1.09854E-02	1.56458E-02	1.73102E-02	2.09720E-02	2.39680E-02	2.09720E-02	4.09454E-02	1.19840E-02	1.09854E-02	1.03196E-02	1.03196E-02	1.26498E-02	1.19840E-02	1.16511E-02	1.16511E-02	1.69773E-02	1.16511E-02	8.98802E-03	0.00000E+00	4.76032E-02	1.06525E-02	1.29827E-02	1.06525E-02	1.19840E-02	1.19840E-02	1.29827E-02	1.16511E-02	1.29827E-02
GRosa_setigera_298	4.92676E-02	4.12783E-02	4.32756E-02	4.22770E-02	4.22770E-02	4.52730E-02	4.46071E-02	4.42743E-02	4.02796E-02	4.32756E-02	4.16112E-02	4.06125E-02	4.59388E-02	4.69374E-02	3.72836E-02	4.02796E-02	3.72836E-02	2.79627E-02	4.12783E-02	4.06125E-02	3.99467E-02	3.99467E-02	4.22770E-02	4.12783E-02	4.12783E-02	4.12783E-02	4.66045E-02	4.12783E-02	4.19441E-02	4.76032E-02	0.00000E+00	4.12783E-02	4.26098E-02	4.02796E-02	4.16112E-02	4.16112E-02	4.36085E-02	4.12783E-02	4.26098E-02
GRosa_woodsii_4	9.32091E-03	2.66312E-03	4.32757E-03	3.66179E-03	2.99601E-03	5.32623E-03	5.65913E-03	4.99334E-03	1.66445E-03	3.99467E-03	2.99601E-03	1.99734E-03	7.98934E-03	1.09854E-02	1.46471E-02	1.76431E-02	1.46471E-02	3.46205E-02	5.65912E-03	3.99467E-03	3.99467E-03	3.99467E-03	6.32490E-03	5.65912E-03	5.32623E-03	5.32623E-03	7.98935E-03	5.32623E-03	5.99201E-03	1.06525E-02	4.12783E-02	0.00000E+00	3.99467E-03	1.66445E-03	2.99601E-03	2.99601E-03	4.66047E-03	2.66312E-03	3.99467E-03
GRosa_woodsii_492	9.32091E-03	1.33156E-03	3.32890E-03	1.66445E-03	1.66445E-03	4.66047E-03	4.66047E-03	4.32757E-03	1.66445E-03	6.65780E-04	1.66445E-03	6.65780E-04	1.13183E-02	1.23169E-02	1.59787E-02	1.86418E-02	1.59787E-02	3.59521E-02	6.99068E-03	3.32890E-03	5.32623E-03	5.32623E-03	7.65647E-03	6.99068E-03	6.65779E-03	6.65779E-03	9.32091E-03	6.65779E-03	6.65779E-03	1.29827E-02	4.26098E-02	3.99467E-03	0.00000E+00	1.66445E-03	1.66445E-03	3.32890E-04	5.65913E-03	1.33156E-03	0.00000E+00
GRosa_woodsii_498	8.32224E-03	3.32890E-04	2.33023E-03	1.33156E-03	1.33156E-03	5.32623E-03	3.66179E-03	4.99334E-03	0.00000E+00	2.33023E-03	6.65780E-04	6.65780E-04	8.98803E-03	9.98671E-03	1.36485E-02	1.66444E-02	1.36485E-02	3.36218E-02	4.66045E-03	1.99734E-03	2.99601E-03	2.99601E-03	5.32623E-03	4.66045E-03	4.32756E-03	4.32756E-03	6.99068E-03	4.32756E-03	4.66045E-03	1.06525E-02	4.02796E-02	1.66445E-03	1.66445E-03	0.00000E+00	6.65780E-04	6.65780E-04	3.66179E-03	3.32890E-04	1.66445E-03
GRosa_woodsii_700	8.32224E-03	3.32890E-04	2.33023E-03	1.33156E-03	1.33156E-03	5.65912E-03	3.66179E-03	5.32623E-03	6.65780E-04	2.33023E-03	0.00000E+00	1.66445E-03	1.03196E-02	1.13183E-02	1.49800E-02	1.76431E-02	1.49800E-02	3.49534E-02	5.99201E-03	2.33023E-03	4.32756E-03	4.32756E-03	6.65779E-03	5.99201E-03	5.65912E-03	5.65912E-03	8.32224E-03	5.65912E-03	5.65912E-03	1.19840E-02	4.16112E-02	2.99601E-03	1.66445E-03	6.65780E-04	0.00000E+00	6.65780E-04	4.66046E-03	3.32890E-04	1.66445E-03
GRosa_woodsii_733	8.32224E-03	3.32890E-04	2.33023E-03	9.98670E-04	9.98670E-04	4.66046E-03	3.66179E-03	4.32756E-03	6.65780E-04	9.98670E-04	6.65780E-04	6.65780E-04	1.03196E-02	1.13182E-02	1.49800E-02	1.76431E-02	1.49800E-02	3.49534E-02	5.99201E-03	2.33023E-03	4.32756E-03	4.32756E-03	6.65779E-03	5.99201E-03	5.65912E-03	5.65912E-03	8.32224E-03	5.65912E-03	5.65912E-03	1.19840E-02	4.16112E-02	2.99601E-03	3.32890E-04	6.65780E-04	6.65780E-04	0.00000E+00	4.66046E-03	3.32890E-04	3.32890E-04
GRosa_woodsii_741	3.66180E-03	4.32757E-03	1.99734E-03	5.32624E-03	5.32624E-03	8.65512E-03	3.32890E-03	8.32223E-03	3.66179E-03	6.32491E-03	4.66046E-03	4.32757E-03	1.19840E-02	1.33156E-02	1.69773E-02	1.99734E-02	1.69773E-02	3.69507E-02	7.98934E-03	5.65913E-03	6.32490E-03	6.32490E-03	8.65512E-03	7.98934E-03	7.65645E-03	7.65645E-03	1.03196E-02	7.65645E-03	8.32223E-03	1.29827E-02	4.36085E-02	4.66047E-03	5.65913E-03	3.66179E-03	4.66046E-03	4.66046E-03	0.00000E+00	4.32757E-03	5.65913E-03
GRosa_woodsii_800	7.98935E-03	0.00000E+00	1.99734E-03	9.98668E-04	9.98668E-04	5.32623E-03	3.32890E-03	4.99334E-03	3.32890E-04	1.99734E-03	3.32890E-04	1.33156E-03	9.98668E-03	1.09854E-02	1.46471E-02	1.73102E-02	1.46471E-02	3.46205E-02	5.65912E-03	1.99734E-03	3.99467E-03	3.99467E-03	6.32490E-03	5.65912E-03	5.32623E-03	5.32623E-03	7.98935E-03	5.32623E-03	5.32623E-03	1.16511E-02	4.12783E-02	2.66312E-03	1.33156E-03	3.32890E-04	3.32890E-04	3.32890E-04	4.32757E-03	0.00000E+00	1.33156E-03
GRosa_woodsii_807	9.32091E-03	1.33156E-03	3.32890E-03	1.66445E-03	1.66445E-03	4.66047E-03	4.66047E-03	4.32757E-03	1.66445E-03	6.65780E-04	1.66445E-03	6.65780E-04	1.13183E-02	1.23169E-02	1.59787E-02	1.86418E-02	1.59787E-02	3.59521E-02	6.99068E-03	3.32890E-03	5.32623E-03	5.32623E-03	7.65647E-03	6.99068E-03	6.65779E-03	6.65779E-03	9.32091E-03	6.65779E-03	6.65779E-03	1.29827E-02	4.26098E-02	3.99467E-03	0.00000E+00	1.66445E-03	1.66445E-03	3.32890E-04	5.65913E-03	1.33156E-03	0.00000E+00
