# Supplementary material for: General functions to transform associate data to host data, and their use in phylogenetic inference from sequences with intra-individual variability
Source: BMC Evol Biol. 2008 Mar 18;8:86. doi: 10.1186/1471-2148-8-86 (PMC2291458; doi:10.1186/1471-2148-8-86)
Supplement: Additional file 3 — Distance matrices and quality statistics obtained with the Rosa dataset of Joly and Bruneau [33]. This contains all intermediary generated associate distance or host character data (depending on the transformation formula used; see Fig. 1) and all final distance matrices obtained together with their Delta values. A readme file that describes the contents of each file in the archive is included. The corresponding NEXUS files containing the original associate sequence data (alleles of North American Rosa species) are available at [75] as study No. S1444. [file 1471-2148-8-86-S3.zip › Goeker_Grimm_Supp_Mat_3/M2598_g1_m2.v]

#NEXUS

[mingrpsize= 2]

begin data;
	dimensions ntax= 39 nchar= 757;
	format datatype=nucleotide gap=- missing=?;
	matrix
[                   	        10        20        30        40        50        60        70        80        90       100       110       120       130       140       150       160       170       180       190       200       210       220       230       240       250       260       270       280       290       300       310       320       330       340       350       360       370       380       390       400       410       420       430       440       450       460       470       480       490       500       510       520       530       540       550       560       570       580       590       600       610       620       630       640       650       660       670       680       690       700       710       720       730       740       750       760]
[                   	         .         .         .         .         .         .         .         .         .         .         .         .         .         .         .         .         .         .         .         .         .         .         .         .         .         .         .         .         .         .         .         .         .         .         .         .         .         .         .         .         .         .         .         .         .         .         .         .         .         .         .         .         .         .         .         .         .         .         .         .         .         .         .         .         .         .         .         .         .         .         .         .         .         .         .         .]
GRosa_blanda_1214   	gtgag-ttttcacttgtaaccatgtgagatatatgaatgttaagatactagatttgaaaccaactaaagttgtatgtgtatttgcaattcagccacccagaagactgttgatggaccatcagcaaaggactggagaggtggacgtgctgcctcattcaacatcattcccagcagcactggagctgccaaggtattttcaatattc--t---ttgtgccactgcttcagtattgttgatacacttgtaagttacatgtcagtgatacttcatc--tttaacagctttattaatccttgattttggaatatggttaggctgtcggaaaggttctgcctgctctcaatggcaagttgaccggaatggccttccgtgtacccactgttgatgtttcagttgttgacctcactgtcagacttgagaagaaggcaacctatgaccagatcaaggctgctatcaagtaaggcttgttgaactttgttgttaattagttgcaatgaaggtggggtgtcatgacattacaatgcatgtcttggttctaatctt--gtctttaattctgtctcaacagggaggagtctgagggaaagttgaagggcatcttgggttacaccgatgaggatgttgtgtcaactgacttcattggtgacaacaggtaaatgaatatttgtcatttaatggttggagtactacgtacagaataaaccatctatgctgtttggattagtggtcatcttgaagttgcagtggtgaatttatt	[ 2]
GRosa_blanda_1219   	gtgag-ttttcacttgtaaccatgtgagatatatgaatgttaagatactagatttgaaaccaactaaagtcgtatgtgtatttgcaattcagccacccagaagactgttgatggaccatcagcaaaggactggagaggtggacgtgctgcctcattcaacatcattcccagcagcactggagctgccaaggtattttcaatattc--t---ttgtgccactgcttcagtattgttgatacacttgtaagttacatgtcagtgatacttcatc--tttaacagctttattaatccttgattttggaatatgtttaggctgtcggaaaggttctgcctgctctcaatggcaagttgaccggaatggccttccgtgtacccactgttgatgtttcagttgttgacctcactgtcagacttgagaagaaggcaacctatgaccagatcaaggctgctatcaagtaaggcttgttgaactttgttgttaattagttgcaatcaaggtggggtgtcatgacattacaatgcatgtcttggttctaatcttttgtctttaattctgtctcaacagggaggagtctgagggaaagttgaagggcatcttgggttacaccgatgaggatgttgtgtcaactgacttcattggtgacaacaggtaaatgaatattagtcatttaatggttggagtactacgtacagaataaaccatctatgctgtttggattagtggtcatcttgaagttgcagtggtgaatttatt	[ 2]
GRosa_blanda_1236   	gtgag-ttttcacttgtaaccatgtgagatatatgaatgttaagatactagatttgaaaccaactaaagtygtatgtgtatttgcaattcagccacccagaagactgttgatggaccatcagcaaaggactggagaggtggacgtgctgcctcattcaacatcattcccagcagcactggagctgccaaggtattttcaatattc--t---ttgtgccactgcttcagtattgttgatacacttgtaagttacatgtcagtgatacttcatc--tttaacagctttattaatccttgattttggaatatgkttaggctgtcggaaaggttctgcctgctctcaatggcaagttgaccggaatggccttccgtgtacccactgttgatgtttcagttgttgacctcactgtcagacttgagaagaaggcaacctatgaccagatcaaggctgctatcaagtaaggcttgttgaactttgttgttaattagttgcaatsaaggtggggtgtcatgacattacaatgcatgtcttggttctaatcttttgtctttaattctgtctcaacagggaggagtctgagggaaagttgaagggcatcttgggttacaccgatgaggatgttgtgtcaactgacttcattggtgacaacaggtaaatgaatattwgtcatttaatggttggagtactacgtacagaataaaccatctatgctgtttggattagtggtcatcttgaagttgcagtggtgaatttatt	[ 2]
GRosa_blanda_160    	gtgag-ttttcacttgtaaccatgtgagatatatgaatgttaagatactagatttgaaaccaactaaagtcgtatgtgtatttgcaattcagccacccagaagactgttgatggaccatcagcaaaggactggagaggtggacgtgctgcctcattcaacatcattcccagcagcactggagctgccaaggtattttcaatattc--t---ttgtgccactgcttcagtattgttgatacacttgtaagttacatgtcagtgatacttcatctttttaacagctttattaatccttgattttggaatatgtttaggctgtcggaaaggttctgcctgctctcaatggcaagttgaccggaatggccttccgtgtacccactgttgatgtttcagttgttgacctcactgtcagacttgagaagaaggcaacctatgaccagatcaaggctgctatcaagtaaggcttgttgaactttgttgttaattagttgcaatcaaggtggggtgtcatgacattacaatgcatgtctyggttctaatcttttgtctttaattctgtctcaacagggaggagtctgagggaaagttgaagggcatcttgggttacaccgatgaggatgttgtgtcaactgacttcattggtgacaacaggtaaatgaatattagtcatttaatggttggagtactacgtacagaataaaccatctatgctgtttggattagtggtcatcttgaagttgcagtggtgaatttatt	[ 2]
GRosa_blanda_326    	gtgag-ttttcacttgtaaccatgtgagatatatgaatgttaagatactagatttgaaaccaactaaagtcgtatgtgtatttgcaattcagccacccagaagactgttgatggaccatcagcaaaggactggagaggtggacgtgctgcctcattcaacatcattcccagcagcactggagctgccaaggtattttcaatattc--t---ttgtgccactgcttcagtattgttgatacacttgtaagttacatgtcagtgatactwcatc--tttaacagctttattaatccttgattttggaatatgtttaggctgtcggaaaggttctgcctgctctcaatggcaagttgaccggaatggccttccgtgtacccactgttgatgtttcagttgttgacctcactgtcagacttgagaagaaggcaacctatgaccagatcaaggctgctatcaagtaaggcttgttgaactttgttgttaattagttgcaatcaaggtggggtgtcatgacattacaatgcatgtctyggttctaatctttygtctttaattctgtctcaacagggaggagtctgagggaaagttgaagggcatcttgggttacaccgatgaggatgttgtgtcaactgacttcattggtgacaacaggtaaatgaatattagtcatttaatggttggagtactacgtacagaataaaccatctatgctgtttggattagtggtcatcttgaagttgcagtggtgaatttatt	[ 2]
GRosa_blanda_365    	gtgag-ttttcacttgtaaccatgtgagatatatgaatgttaagatactagatttgaaaccaactaaagtcgtmtgtgtatttgcaattcagccacccagaagactgttgatggaccatcagcaaaggactggagaggtggacgygctgcctcattcaacatcattcccagcagcactggagctgccaaggtattttcaataytc--t---ttgtgccactgcttcagtattgttgatacacttgtaagttacatgtcagtgatactwcatc--tttaacagctttattaatccttgattttggaatatgtttaggctgtcggaaaggttctgcctgctctcaatggcaagttgaccggaatggccttccgtgtacccactgttgatgtttcagttgttgacctcactgtcagacttgagaagaaggcaacctatgaccagatcaaggctgctatcaagtaaggcttgttgaactttgttgttaattagttgcaatcaaggtggggtgtcatgacattacaatgyatgtctyggttctaatctttyrtctttaawtctgtctcaacagggaggagtctgagggaaagttgaagggcatcttgggttacaccgatgaggatgttgtgtcaactgacttcattggtgacaacaggtaaatgaatattagtcatttaatggttggagtactacgtacagaataaaccatctatgctgtttggawtagtggtcatcttgaagttgcagtggtgaatttatt	[ 2]
GRosa_blanda_421    	gtgag-ttttcacttgtaaccatgtgagatatatgaatgttaagatactagatttgaaaccaactaaagttgtatgtgtatttgcaattcagccacccagaagactgttgatggaccatcagcaaaggactggagaggtggacgtgctgcctcattcaacatcattcccagcagcactggagctgccaaggtattttcaatattc--t---ttgtgccactgcttcagtattgttgatacacttgtaagttacatgtcagtgatacttcatc--tttaacagctttattaatccttgattttggaatatgkttaggctgtcggaaaggttctgcctgctctcaatggcaagttgaccggaatggccttccgtgtacccactgttgatgtttcagttgttgacctcactgtcagacttgagaagaaggcaacctatgaccagatcaaggctgctatcaagtaaggcttgttgaactttgttgttaattagttgcaatsaaggtggggtgtcatgacattacaatgcatgtcttggttctaatcttttgtctttaattctgtctcaacagggaggagtctgagggaaagttgaagggcatcttgggttacaccgatgaggatgttgtgtcaactgacttcattggtgacaacaggtaaatgaatattwgtcatttaatggttggagtactacgtacagaataaaccatctatgctgtytggattagtggtcatcttgaagttgcagtggtgaatttatt	[ 2]
GRosa_blanda_462    	gtgagtttttcacttgtaaccatgtgagatatatgaatgttaagatactagatttgaaaccaactaaagtcgtmtgtgtatttgcaattcagccacccagaagactgttgatggaccatcagcaaaggactggagaggtggacgtgctgcctcattcaacatcattcccagcagcactggagctgccaaggtattttcaatattc--t---ttgtgccactgcttcagtattgttgatacacttgtaagttacatgtcagtgatactwcatc--tttaacagctttattaatccttgattttggaatrtgtttaggctgtcggaaaggttytgcctgctctcaatggcaagttgaccggaatggccttccgtgtacccactgttgatgtttcagttgttgacctcactgtcagacttgagaagaaggcaacctatgaccagatcaaggctgctatcaagtaaggcttgttgaactttgttgttaattagttgcaatcaaggtggggtgtcatgacattacaatgcatgtctyggttctaatctttyrtctttaattctgtctcaacagggaggagtctgagggaaagttgaagggcatcttgggttacaccgatgaggatgttgtgtcaactgacttcattggtgacaacaggtaaatgaatattagtcatttaatggttggagtactacgtacagaataaacyatctatgctgtttggattagtggtcatcttgaagttgcagtggtgaatttatt	[ 2]
GRosa_blanda_528    	gtgag-ttttcacttgtaaccatgtgagatatatgaatgttaagatactagatttgaaaccaactaaagtcgtmtgtgtatttgcaattcagccacccagaagactgttgatggaccatcagcaaaggactggagaggtggacgtgctgcctcattcaacatcattcccagcagcactggagctgccaaggtattttcaatattc--t---ttgtgccactgcttcagtattgttgatacacttgtaagttacatgtcagtgatacttcatc--tttaacagctttattaatccttgattttggaatatgtttaggctgtcggaaaggttctgcctgctctcaatggcaagttgaccggaatggccttccgtgtacccactgttgatgtttcagttgttgacctcactgtcagacttgagaagaaggcaacctatgaccagatcaaggctgctatcaagtaaggcttgttgaactttgttgttaattagttgcaatcaaggtggggtgtcatgacattacaatgcatgtcttggttctaatcttttgtctttaattctgtctcaacagggaggagtctgagggaaagttgaagggcatcttgggttacaccgatgaggatgttgtgtcaactgacttcattggtgacaacaggtaaatgaatattagtcatttaatggttggagtactacgtacagaataaaccatctatgctgtttggattagtggtcatcttgaagttgcagtggtgaatttatt	[ 2]
GRosa_blanda_567    	gtgag-ttttcacttgtaaccatgtgagatatatgaatgttaagatactagatttgaaaccaactaaagtcgtatgtgtatttgcaattcagccacccagaagactgttgatggaccatcagcaaaggactggagaggtggacgtgctgcctcattcaacatcattcccagcagcactggagctgccaaggtattttcaatattc--t---ttgtgccactgcttcagtattgttgatacacttgtaagttacatgtcagtgatactwcatc--tttaacagctttattaatccttgattttggaatatgtttaggctgtcggaaaggttctgcctgctctcaatggcaagttgaccggaatggccttccgtgtacccactgttgatgtttcagttgttgacctcactgtcagacttgagaagaaggcaacctatgaccagatcaaggctgctatcaagtaaggcttgttgaactttgttgttaattagttgcaatcaaggtggggtgtcatgacattacaatgcatgtctcggttctaatctttygtctttaattctgtctcaacagggaggagtctgagggaaagttgaagggcatcttgggttacaccgatgaggatgttgtgtcaactgacttcattggtgacaacaggtaaatgaatattagtcatttaatggttggagtactacgtacagaataaaccatctatgctgtttggattagtggtcatcttgaagttgcagtggtgaatttatt	[ 2]
GRosa_blanda_652    	gtgag-ttttcacttgtaaccatgtgagatatatgaatgttaagatactagatttgaaaccaactaaagtcgtatgtgtatttgcaattcagccacccagaagactgttgatggaccatcagcaaaggactggagaggtggacgtgctgcctcattcaacatcattcccagcagcactggagctgccaaggtattttcaatattc--t---ttgtgccactgcttcagtattgttgatacacttgtaagttacatgtcagtgatacttcatc--tttaacagctttattaatccttgattttggaatatgtttaggctgtcggaaaggttctgcctgctctcaatggcaagttgaccggaatggccttccgtgtacccactgttgatgtttcagttgttgacctcactgtcagacttgagaagaaggcaacctatgaccagatcaaggctgctatcaagtaaggcttgttgaacyttgttgttaattagttgcaatcaaggtggggtgtcatgacattacaatgcatgtcttggttctaatcttttgtctttaattctgtctcaacagggaggagtctgagggaaagttgaagggcatcttgggttacaccgatgaggatgttgtgtcaactgacttcattggtgacaacaggtaaatgaatattagtcatttaatggttggagtactacgtacagaataaaccatctatgctgtttggattagtggtcatcttgaagttgcagtggtgaatttatt	[ 2]
GRosa_blanda_98016  	gtgag-ttttcacttgtaaccatgtgagatatatgaatgttaagatactagatttgaaaccaactaaagtcgtmtgtgtatttgcaattcagccacccagaagactgttgatggaccatcagcaaaggactggagaggtggacgtgctgcctcattcaacatcattcccagcagcactggagctgccaaggtattttcaatattc--t---ttgtgccactgcttcagtattgttgatacacttgtaagttacatgtcagtgatacttcatc--tttaacagctttattaatccttgattttggaatatgtttaggctgtcggaaaggttctgcctgctctcaatggcaagttgaccggaatggccttccgtgtacccactgttgatgtttcagttgttgacctcactgtcagacttgagaagaaggcaacctatgaccagatcaaggctgctatcaagtaaggcttgttgaactttgttgttaattagttgcaatcaaggtggggtgtcatgacattacaatgcatgtctyggttctaatcttttgtctttaattctgtctcaacagggaggagtctgagggaaagttgaagggcatcttgggttacaccgatgaggatgttgtgtcaactgacttcattggtgacaacaggtaaatgaatattagtcatttaatggttggagtactacgtacagaataaaccatctatgctgtttggattagtggtcatcttgaagttgcagtggtgaatttatt	[ 2]
GRosa_foliolosa_699 	gtgag-ttttcacttgtaaccatgtgagatatatgaatgttaagatactagatttgaaaccaactaaagtcgtctgtgtatttgcaattcagccacccagaagactgtygatggaccatcagcaaaggactggagaggtggacgtgctgcctcattcaacatcattcccagcagcactggagctgccaaggtattttcaatatty--t---ttgtgccactgctwcagtattgttgatacacttgtwarttacatgtcrgtgatacttcatc--tttaacagytttattaatccttgattttggaatatgtttaggctgtyggaaaggttctgcctgctctcaatggcaagttgaccggaatggccttccgtgtacccactgttgatgtttcagttgttgacctcactgtcagacttgagaagaaggcaacctatgaccagatcaaggctgctatcaagtaaggcttgttgaactttgttgttaattagttgcaatcaaggtgkggtgtcatgacattacaatgcawgtcttggttctaatctttyatctttaattctgtctcaacagggaggagtctgagggaaagttgaagggcatcttgggttacaccgatgaggatgttgtgtcaactgacttcattggtgacaacaggtaaatgaatattagtmatttaatggttggagtactacgtacagaataaaccatctatgctgtttggattagtggtcatcttgaagttgcagtggtgaatttatt	[ 2]
GRosa_foliolosa_795 	gtgag-ttttcacttgtaaccatgtgagatatatgaatgttaagatactagatttgaaaccaactaaagtcgtctgtgtatttgcaattcagccacccagaagactgttgatggaccatcagcaaaggactggagaggtggacgtgctgcctcattcaacatcattcccagcagcactggagctgccaaggtattttcaatattt--t---ttgtgccactgcttcagtattgttgatacacttgttaattacatgtcggtgatacttcatc--tttaacagytttattaatccttgattttggaatatgtttaggctgtcggaaaggttctgcctgctctcaatggcaagttgaccggaatggccttccgtgtacccactgttgatgtttcagttgttgacctcactgtcagacttgagaagaaggcaacctatgaccagatcaaggctgctatcaagtaaggcttgttgaactttgttgttaattagttgcaatcaaggtgtggtgtcatgacattacaatgcaagtcttggttctaatcttttatctttaattctgtctcaacagggaggagtctgagggaaagttgaagggcatcttgggttacaccgatgaggatgttgtgtcaactgacttcattggtgacaacaggtaaatgaatattagtcatttaatggttggagtactacgtacagaataaaccatctatgctgtttggattagtggtcatcttgaagttgcagtggtgaatttatt	[ 2]
GRosa_gymnocarpa_543	gtgag-ttctcacttgtaaccatgtgagatatatgaatgttaagatactagatttgaaaccaactaaagtcgtctgtgtatttgcaattcagccacccagaagactgttgatggaccatcagcaaaggactggagaggtggacgtgctgcctcattcaacatcattcccagcagcactggagctgccaaggtattttcaatgttc--t---ttgtgccactgcttcagtattgttgatacacttttaagttacatgtcagtgatacttcatc--tgtaacagctttattaatccttgattttggaatatctttaggctgtcggaaaggttctgcctgctctcaatggcaagttgaccggaatggccttccgtgtacccactgttgatgtttcagttgttgacctcactgtcagacttgagaagaaggcaacctatgaccagatcaaggctgctatcaagtaaggcttgttgaactttgttgttaattagttgcaatcaaggtggggtgtcatgacattacaatgcatgtcttggttctaatcttttatctttaattctgtctgaacagggaggagtctgagggaaagttgaagggcatcttgggttacaccgatgaggatgttgtgtcaaccgacttcattggtgacaacaggtaaatgaatattagtcatttaatggttggagtactatgtacagaataaaccatctatgctgtttggattagtgatcatcttgaagttgcagtggtgaatttatc	[ 2]
GRosa_gymnocarpa_751	gtgag-ttctcacttgtaaccatgtgagatatatgaatgttaagatactagatttgaaaccaactaaagtcgtytgtgtatttgcaattcagccacccagaagacygttgatggaccatcagcaaaggactggagaggtggacgtgctgcctcattcaacatcattcccagcagcactggagctgccaaggtattttcaatgttc--t---ttgtgccactgcttcagtattgttgatacacttttaagttacatgtcagtgatacttcatc--tgtaacagctttattaatccttgattttggaatatctttaggctgtcggaaaggttctrcctgctctcaatggcaagttgaccggaatggccttccgtgtacccactgttgatgtttcagttgttgacctcactgtcagacttgagaagaaggcaacctatgaccagatcaaggctgctatcaagtaaggcttgttgaactttgttgttaattagttgcaatcaaggtggggtgtcatgacattacaatgcatgtkttggttctaatcttttatctttaattctgtctgaacagggaggagtctgagggaaagttgaagggcatcttgggttacaccgatgaggatgttgtgtcaaccgacttcattggtgacaacaggtaaatgaatattagtcatttaatggttggagtactatgtacagaataaaccatctatgctgtttggattagtgatcatcttgaagttgcagtggtgaatttatt	[ 2]
GRosa_gymnocarpa_767	gtgag-ttctcacttgtaaccatgtgagatatatgaatgttaagatactagatttgaaaccaactaaagtcgtctgtgtatttgcaattcagccacccagaagactgttgatggaccatcagcaaaggactggagaggtggacgtgctgcctcattcaacatcattcccagcagcactggagctgccaaggtattttcaatgttc--t---ttgtgccactgcttcagtattgttgatacacttttaagttacatgtcagtgatacttcatc--tgtaacagctttattaatccttgattttggaatatctttaggctgtcggaaaggttctgcctgctctcaatggcaagttgaccggaatggccttccgtgtacccactgttgatgtttcagttgttgacctcactgtcagacttgagaagaaggcaacctatgaccagatcaaggctgctatcaagtaaggcttgttgaactttgttgttaattagttgcaatcaaggtggggtgtcatgacattacaatgcatgtcttggttctaatcttttatctttaattctgtctgaacagggaggagtctgagggaaagttgaagggcatcttgggttacaccgatgaggatgttgtgtcaaccgacttcattggtgacaacaggtaaatgaatattagtcatttaatggttggagtactatgtacagaataaaccatctatgctgtttggattagtgatcatcttgaagttgcagtggtgaatttatt	[ 2]
GRosa_multiflora_302	gtgag-ttttcacttgtaaccatgtgag--atatgaatgttaa-atactagatttgaaaccaactaaagtcgtctgtgtrtttgcaattcagccacccagaagactgttgatggaccatcagcaaaggactggagaggtggrcgtgctgcctcattcaacatcattcccagcagcactggagctgccaaggtattttcaatattc--t---ttgtgccactgcttcagtattgttgatacacttttaagttgcatgtcrgtgatacttcatc--tgtaacagctttattaatccttgattttggaatrtctttaggctgtaggaaaggttctgcctgctctcaatggcaagttgaccggaatggccttccgtgtacccactgttgatgtttcagttgttgacctcactgtcagacttgagaagaaggcaacctatgaccagatcaaggctgctatcaagtaaggcttgttgaactttgttgttaattagttgcaatcaaggtggggtgtcatcacattacaatgcatgtcttggttctaatcttttatctttaattctgtctgaacagggaggagtctgagggaaagttgaagggcatcttgggttacaccgatgaggatgttgtgtcaacygacttcattggtgacaataggtaaatgaatattagtcayttaatggttggagtactacgtacagaataagccatctatgctgtttggattagtgatcatcttg---------tggtgaatttatt	[ 2]
GRosa_nitida_570    	gtgag-ttttcacttgyaaccatgtgagatatatgaatgttaagatactagatttgaaaccaactaaagtcgtctgtgtatttgcaattcagccacccagaagactgttgatggaccatcagcaaaggactggagaggtggacgtgctgcctcattcaacatcattcccagcagcactggagctgccaaggtattttcaatattc--t---ttgtgccactgcttcagtattgttgatacacttgtaagttacatgtcagtgatacttcatc--tttaacagctttattaatccttgattttggaatatgtttaggctgtcggaaaggttctgcctgctctcaatggcaagttgacyggaatggccttccgtgtacccactgttgatgtttcagttgttgacctcactgttagacttgagaagaaggcaacctatgaccagatcaaggctgctatcaagtaaggcttgttgaactttgttgttaattagttgcaatcaaggtggggtgtcatgacattacaatgcatgtcttggttctaatcttttatctttaattctgtctcaacagggaggagtctgagggaaagttgaagggcatcttgggttacaccgatgaggatgttgtgtcaactgacttcattggtgacaacaggtaaatgaatattagtcatttaatggttggagtactacgtacagaataaaccatctatgctgtttggattagtggtcatcttgamgttgcagtggtgaatttatt	[ 2]
GRosa_nitida_604    	gtgag-ttttcacttgtaaccatgtgagatatatgaatgttaagatactagatttgaaaccaactaaagtcgtmtgtgtatttgcaattcagccacccagaagactgttgatggaccatcagcaaaggactggagaggtggacgtgctgcctcattcaacatcattcccagcagcactggagctgccaaggtattttcaatattc--t---ttgtgccactgcttcagtattgttgatacacttgtaagttacatgtcagtgatacttcatc--tttaacagctttattaatccttgattttggaatatgtttaggctgtcggaaaggttctgcctgctctcaatggcaagttgaccggaatggccttccgtgtacccactgttgatgtttcagttgttgacctcactgtcagacttgagaagaaggcaacctatgaccagatcaaggctgctatcaagtaaggcttgttgaacttygttgttaattagttgcaatcaaggtggggtgtcatgacattacaatgcatgtcttggttctaatcttttrtctttaattctgtctcaacagggaggagtctgagggaaagttgaagggcatcttgggttacaccgatgaggatgttgtgtcaactgacttcattggtgacaacaggtaaatgaatattagtcatttaatggttggagtactacgtacagaataaaccatctatgctgtttggattagyggtcatcttgaagttgcagtggtgaatttatt	[ 2]
GRosa_nitida_675    	gtgag-ttttcacttgyaaccatgtgagatatatgaatgttaagatactagatttgaaaccaactaaagtcgtctgtgtatttgcaattcagccacccagaagactgttgatggaccatcagcaaaggactggagaggtggacgtgctgcctcattcaacatcattcccagcagcactggagctgccaaggtattttcaatattc--t---ttgtgccactgcttcagtattgttgatacacttgtaagttacatgtcagtgatacttcatc--tttaacagctttattaatccttgattttggaatatgtttaggctgtcggaaaggttctgcctgctctcaatggcaagttgaccggaatggccttccgtgtacccactgttgatgtttcagttgttgacctcactgtcagacttgagaagaaggcaacctatgaccagatcaaggctgctatcaagtaaggcttgttgaactttgttgttaattagttgcaatcaaggtggggtgtcatgacattacaatgcatgtcttggttctaatcttttatctttaattctgtctcaacagggaggagtctgagggaaagttgaagggcatcttgggttacaccgatgaggatgttgtgtcaactgacttcattggtgacaacaggtaaatgaatattagtcatttaatggttggagtactacgtacagaataaaccatctatgctgtttggattagyggtcatcttgaagttgcagtggtgaatttatt	[ 2]
GRosa_nitida_812    	gtgag-ttttcacttgyaaccatgtgagatatatgaatgttaagatactagatttgaaaccaactaaagtcgtctgtgtatttgcaattcagccacccagaagactgttgatggaccatcagcaaaggactggagaggtggacgtgctgcctcattcaacatcattcccagcagcactggagctgccaaggtattttcaatattc--t---ttgtgccactgcttcagtattgttgatacacttgtaagttacatgtcagtgatacttcatc--tttaacagctttattaatccttgattttggaatatgtttaggctgtcggaaaggttctgcctgctctcaatggcaagttgaccggaatggccttccgtgtacccactgttgatgtttcagttgttgacctcactgtcagacttgagaagaaggcaacctatgaccagatcaaggctgctatcaagtaaggcttgttgaactttgttgttaattagttgcaatcaaggtggggtgtcatgacattacaatgcatgtcttggttctaatcttttatctttaattctgtctcaacagggaggagtctgagggaaagttgaagggcatcttgggttacaccgatgaggatgttgtgtcaactgacttcattggtgacaacaggtaaatgaatattagtcatttaatggttggagtactacgtacagaataaaccatctatgctgtttggattagyggtcatcttgaagttgcagtggtgaatttatt	[ 2]
GRosa_palustris_168 	gtgag-ttttcacttgyaaccatgtgagatatatgaatgttaagatactagatttraaaccaactaaagtcgtctgtgtatttgcaattcagccacccagaagactgttgatrgaccatcagcaaaggactggagaggtggacgtgctgcctcattcaacatcattcccagcagcactggagctgccaaggtattttcaatattc--t---ttgtgccactgcttcagtattgttgatacacttgtaagttacatgtcagtgatacttcaty--tttaacagctttattaatccttgattttggaatatgtttaggctgtyggaaaggttctgcctgctctcaatggcaagttgaccggaatggccttccgtgtacccactgttgatgtttcagttgttgacctcactgttagacttgagaagaaggcaacctatgaccagatcaaggctgctatcaagtaaggcttgttgaactttgttgttaattagttgcaatcaaggtggggtgtcatgacattacaatgcatgtcttggttctaatcttttatctttaattctgtctcaacagggaggagtctgagggaaagttgaagggcatcttgggttacaccgatgaggatgttgtgtcaactgacttcattggtgacaacaggtaaatgaatattagtcatttaatggttggagtactacgtacagaataaaccatctatgctgtttggattagtggtcatcttgaagttgcagtggtgaatttwtt	[ 2]
GRosa_palustris_304 	gtgag-ttttcacttgyaaccatgtgagatatatgaatgttaagatactagatttgaaaccaactaaagtcgtctgtgtatttgcaattcagccacccagaagactgttgatggaccatcagcaaaggactggagaggtggacgtgctgcctcattcaacatcattcccagcagcactggagctgccaaggtattttcaatattc--t---ttgtgccactgcttcagtattgttgatacacttgtaagttacatgtcagtgatacttcatc--tttaacagctttattaatccttgattttggaatatgtttaggctgtcggaaaggttctgcctgctctcaatggcaagttgacyggaatggccttccgtgtacccactgttgatgtttcagttgttgacctcactgttagacttgagaagaaggcaacctatgaccagatcaaggctgctatcaagtaaggcttgttgaactttgttgttaattagttgcaatcaaggtggggtgtcatgacattacaatgcatgtcttggttctaatcttttatctttaattctgtctcaacagggaggagtctgagggaaagttgaagggcatcttgggttacaccgatgaggatgttgtgtcaactgacttcattggtgacaacaggtaaatgaatattagtcatttaatggttggagtactacgtacagaataaaccatctatgctgtttggattagtggtcatcttgamgttgcagtggtgaatttatt	[ 2]
GRosa_palustris_317 	gtgag-ttttcacttgyaaccatgtgagatatatgaatgttaagatactagatttgaaaccaactaaagtcgtctgtgtatttgcaattcagccacccagaagactgtygatggaccatcagcaaaggactggagaggtggacgtgctgcctcattcaacatcattcccagcagcactggagctgccaaggtattttcaatattc--t---ttgtgccactgcttcagtattgttgatacacttgtaagttacatgtcagtgatacttcatc--tttaacagctttattaatccttgattttggaatatgtttaggctgtcggaaaggttctgcctgctctcaatggcaagttgaccggaatggccttccgtgtacccactgttgatgtttcagttgttgacctcactgttagacttgagaagaaggcaacctatgaccagatcaaggctgctatcaagtaaggcttgttgaactttgttgttaattagttgcaatcaaggtggggtgtcatgacattacaatgcatgtcttggttctaatcttttatctttaattctgtctcaacagggaggagtctgagggaaagttgaagggcatcttgggttacaccgatgaggatgttgtgtcaactgacttcattggtgacaacaggtaaatgaatattagtcatttaatggttggagtactacgtacagaataaaccatctatgctgtttggattagtggtcatcttgaagttgcagtggtgaatttwtt	[ 2]
GRosa_palustris_331 	gtgag-ttttcacttgcaaccatgtgagatatatgaatgttaagatactagatttgaaaccaactaaagtcgtctgtgtatttgcaattcagccacccagaagactgttgatggaccatcagcaaaggactggagaggtggacgtgctgcctcattcaacatcattcccagcagcactggagctgccaaggtattttcaatattc--t---ttgtgccactgcttcagtattgttgatacacttgtaagttacatgtcagtgatacttcatc--tttaacagctttattaatccttgattttggaatatgtttaggctgtcggaaaggttctgcctgctctcaatggcaagttgaccggaatggccttccgtgtacccactgttgatgtttcagttgttgacctcactgttagacttgagaagaaggcaacctatgaccagatcaaggctgctatcaagtaaggcttgttgaactttgttgttaattagttgcaatcaaggtggggtgtcatgacattacaatgcatgtcttggttctaatcttttatctttaattctgtctcaacagggaggagtctgagggaaagttgaagggcatcttgggttacaccgatgaggatgttgtgtcaactgacttcattggtgacaacaggtaaatgaatattagtcatttaatggttggagtactacgtacagaataaaccatctatgctgtttggattagtggtcatcttgaagttgcagtggtgaatttatt	[ 2]
GRosa_palustris_386 	gtgag-ttttcacttgtaaccatgtgcgatatatgaatgttaagatactagatttgaaaccaactgaagtcttctgtgtatttgcaattcagccacccagaagactgttgatggaccatcagcaaaggactggagaggtggacgtgctgcctcattcaacatcattcccagcagcactggagctgccaaggtattttcaatattc--t---ttgtgccactgcttcagtattgttgatacacttgtaagttacatgtcagtgacacttcatc--tttaacagctttattaatccttgattttggaatatgtttaggctgtcggaaaggttctgcctgctctcaatggcaagttgaccggaatggccttccgtgtacccactgttgatgtttcagttgttgacctcactgtcagacttgagaagaaggcaacctatgaccagatcaaggctgctatcaggtaaggcttgttgaactttgttgttaattagttgcaatcaaggtggggtgtcatgacattacaatgcatgtcttggttctaatcttttgtctttaattctgtctcaacagggaggagtctgagggaaagttgaagggcatcttgggttacaccgatgaggatgttgtgtcaactgacttcattggtgacaacaggtaaatgaatattagtcatttaatggttggagtactacgtacagaataaaccatctatgctgtttggattagtggtcatcttgaagttgcagtggtgaatttatt	[ 2]
GRosa_palustris_581 	gtgag-ttttcacttgcaaccatgtgagatatatgaatgttaagatactagatttgaaaccaactaaagtcgtctgtgtatttgcaattcagccacccagaagactgttgatggaccatcagcaaaggactggagaggtggacgtgctgcctcattcaacatcattcccagcagcactggagctgccaaggtattttcaatattc--t---ttgtgccactgcttcagtattgttgatacacttgtaagttacatgtcagtgatacttcatc--tttaacagctttattaatccttgattttggaatatgtttaggctgtcggaaaggttctgcctgctctcaatggcaagttgaccggaatggccttccgtgtacccactgttgatgtttcagttgttgacctcactgttagacttgagaagaaggcaacctatgaccagatcaaggctgctatcaagtaaggcttgttgaactttgttgttaattagttgcaatcaaggtggggtgtcatgacattacaatgcatgtcttggttctaatcttttatctttaattctgtctcaacagggaggagtctgagggaaagttgaagggcatcttgggttacaccgatgaggatgttgtgtcaactgacttcattggtgacaacaggtaaatgaatattagtcatttaatggttggagtactacgtacagaataaaccatctatgctgtttggattagtggtcatcttgaagttgcagtggtgaatttatt	[ 2]
GRosa_pisocarpa_774 	gtgag-ttttcacttgtaaccatgtgagatatatgaatgktaagatactagatttgaaaccaactaaagtcgtmtgtgtatttgcaattcagccacccagaagactgttgatggaccatcagcaaaggactggagaggtggacgtgctgcctcattcaacatcattcccagcagcactggagctgccaaggtattttcaatattc--t---ttgtgccactgcttcagtattgttgatacacttgtaagttacatgtcagtgatacttcatc--tttaacagctttattaatccttgattttggaatatgtttaggctgtcggaaaggttctgcctgctctcaatggyaagttgaccggaatggccttccgtgtacccactgttgatgtttcagttgttgacctcactgtcagacttgagaagaaggcaacctatgaccagatcaaggctgctatcaagtaaggcttgttgaactttgttgttaattagttgcaatcaaggtggggtgtcatgacattacaatgcatgtcttggttctaatcttttatctttaattctgtctcaacagggaggagtctgagggaaagttgaagggcatcttgggttacaccgatgaggatgttgtgtcaacygacttcattggtgacaacaggtaaatgaatattagtcatttaatggttggagtactacgtacagaataaaccatccatgctgtttggattagtggtcatcttgaagttgcagtggtgaatttatt	[ 2]
GRosa_pisocarpa_847 	gtgag-ttttcacttgtaaccatgtgagatatatgaatgttaagatactagatttgaaaccaactaaagtygtctgtgtatttgcaattcagccacccagaagactgttgatggaccatcagcaaaggactggagaggtggacgtgctgcctcattcaacatcattcccagcagcactggagctgccaaggtattttcaatattc--t---ttgtgccactgcttcagtattgttgatacacttgtaagttacatgtcagtgatacttcatc--tttaacagctttattaatccttgattttggaatatgtttaggctgtcggaaaggttctgcctgctctcaatggyaagttgaccggaatggccttccgtgtacccactgttgatgtttcagttgttgacctcactgtcagacttgagaagaaggcaacctatgaccagatcaaggctgctatcaagtaaggcttgttgaactttgttgttaattagttgcaatcaaggtggggtgtcatgacattacaatgcatgtcttggttctaatctttwatctttaattctgtctcaacagggaggagtctgagggaaagttgaagggcatcttgggttacaccgatgaggatgttgtgtcaactgacttcattggtgacaacaggtaaatgaatattagtcatttaatggttggagtactacgtacagaataaaccatccatgctgtttggattagtggtcatcttgaagttgcagtgatgaatttatt	[ 2]
GRosa_setigera_298  	gtgat-ttttcacttgtaaccatgtgagatatatgaatgttaagatactagatttgaaaccaactaaagtcgtctgtgtatttgcaattcagccacccagaagactgttgatggaccatcagcaaaggactggagaggtggacgtgctgcctcattcaacatcattcccagcagcactggagctgccaaggtattttcaatattc--t---ttgtgccactgcttcagtattgttgatacacttttaagttgcatgtcagtggtacttcatc--tgtaacagctttattaatccttgattttggaatatctttaggctgtcggaaaggttctgcctgctctcaatggcaagttgaccggaatggccttccgtgtacccactgttgatgtttcagttgttgacctcactgtcagacttgagaagaaggcaacctatgaccagatcaaggctgctatcaagtaaggcttgttgaactttgatgttaattagttgcaatcaaggtggggtgtcatcacattacaatgcat-tcttggttctaatcttttatctttaattctgtctgaacagggaggagtctgagggaaagttgaagggcatcttgggttacaccgatgaggatgttgtgtcaactgacttcattggtgacaacaggtaaatgaatattagtcatttaatggttggagtactacgta--------accatctatgctgtttggattagtgatcatcatg---------tggtgaatttatt	[ 2]
GRosa_woodsii_4     	gtgag-ttttcacttgtaaccatgtgagatatatgaatgttaagatactagatttgaaaccaactaaagtcgtctgtgtatttgcaattcagccacccagaagactgttgatggaccatcagcaaaggactggagaggtggacgtgctgcctcattcaacatcattcccagcagcactggagctgccaaggtattttcaatattc--t---ttgtgccactgcttcagtattgttgatacacttgtaagttacatgtcagtgatacttcatc--tttaacagctttattaatccttgattttggaatatgtttaggctgtcggaaaggttctgcctgctctcaatggcaagttgaccggaatggccttccgtgtacccactgttgatgtttcagttgttgacctcactgtcagacttgagaagaaggcaacctatgaccagatcaaggctgctatcaagtaaggcttgttgaactttgttgttaattagttgcaatcaaggtggggtgtcatgacattacaatgcatgtcttggttctaatctttcgtctttaattctgtctcaacagggaggagtctgagggaaagttgaagggcatcttgggttacaccgatgaggatgttgtgtcaactgacttcattggtgacaacaggtaaatgaatattagtcatttaatggttggagtactacgtacagaataaaccatctatgctgtttggattagtggtcatcttgaagttgcagtggtgaatttatt	[ 2]
GRosa_woodsii_492   	gtgag-ttttcacttgtaaccatgtgagatatatgaatgttaagatactagatttgaaaccaactaaagtcgtatgtgtatttgcaattcagccacccagaagactgttgatggaccatcagcaaaggactggagaggtggacgtgctgcctcattcaacatcattcccagcagcactggagctgccaaggtattttcaatattc--t---ttgtgccactgcttcagtattgttgatacacttgtaagttacatgtcagtgatacttcatc--tttaacagctttattaatccttgattttggaatatgtttaggctgtcggaaaggttctgcctgctctcaatggcaagttgaccggaatggccttccgtgtacccactgttgatgtttcagttgttgacctcactgtcagacttgagaagaaggcaacctatgaccagatcaaggctgctatcaagtaaggcttgttgaactttgttgttaattagttgcaatcaaggtggggtgtcatgacattacaatgcatgtctcggttctaatcttttgtctttaattctgtctcaacagggaggagtctgagggaaagttgaagggcatcttgggttacaccgatgaggatgttgtgtcaactgacttcattggtgacaacaggtaaatgaatattagtcatttaatggttggagtactacgtacagaataaaccatctatgctgtttggattagtggtcatcttgaagttgcagtggtgaa------	[ 2]
GRosa_woodsii_498   	gtgag-ttttcacttgtaaccatgtgagatatatgaatgttaagatactagatttgaaaccaactaaagtcgtmtgtgtatttgcaattcagccacccagaagactgttgatggaccatcagcaaaggactggagaggtggacgtgctgcctcattcaacatcattcccagcagcactggagctgccaaggtattttcaatattc--t---ttgtgccactgcttcagtattgttgatacacttgtaagttacatgtcagtgatacttcatc--tttaacagctttattaatccttgattttggaatatgtttaggctgtcggaaaggttctgcctgctctcaatggcaagttgaccggaatggccttccgtgtacccactgttgatgtttcagttgttgacctcactgtcagacttgagaagaaggcaacctatgaccagatcaaggctgctatcaagtaaggcttgttgaactttgttgttaattagttgcaatcaaggtggggtgtcatgacattacaatgcatgtcttggttctaatcttttgtctttaattctgtctcaacagggaggagtctgagggaaagttgaagggcatcttgggttacaccgatgaggatgttgtgtcaactgacttcattggtgacaacaggtaaatgaatattagtcatttaatggttggagtactacgtacagaataaaccatctatgctgtttggattagtggtcatcttgaagttgcagtggtgaatttatt	[ 2]
GRosa_woodsii_700   	gtgag-ttttcacttgtaaccatgtgagatatatgaatgttaagatactagatttgaaaccaactaaagtcgtatgtgtatttgcaattcagccacccagaagactgttgatggaccatcagcaaaggactggagaggtggacgtgctgcctcattcaacatcattcccagcagcactggagctgccaaggtattttcaatattc--t---ttgtgccactgcttcagtattgttgatacacttgtaagttacatgtcagtgatacttcatc--tttaacagctttattaatccttgattttggaatatgtttaggctgtcggaaaggttctgcctgctctcaatggcaagttgaccggaatggccttccgtgtacccactgttgatgtttcagttgttgacctcactgtcagacttgagaagaaggcaacctatgaccagatcaaggctgctatcaagtaaggcttgttgaacyttgttgttaattagttgcaatcaaggtggggtgtcatgacattacaatgcatgtcttggttctaatcttttgtctttaattctgtctcaacagggaggagtctgagggaaagttgaagggcatcttgggttacaccgatgaggatgttgtgtcaactgacttcattggtgacaacaggtaaatgaatattagtcatttaatggttggagtactacgtacagaataaaccatctatgctgtttggattagtggtcatcttgaagttgcagtggtgaatttatt	[ 2]
GRosa_woodsii_733   	gtgag-ttttcacttgtaaccatgtgagatatatgaatgttaagatactagatttgaaaccaactaaagtcgtatgtgtatttgcaattcagccacccagaagactgttgatggaccatcagcaaaggactggagaggtggacgtgctgcctcattcaacatcattcccagcagcactggagctgccaaggtattttcaatattc--t---ttgtgccactgcttcagtattgttgatacacttgtaagttacatgtcagtgatacttcatc--tttaacagctttattaatccttgattttggaatatgtttaggctgtcggaaaggttctgcctgctctcaatggcaagttgaccggaatggccttccgtgtacccactgttgatgtttcagttgttgacctcactgtcagacttgagaagaaggcaacctatgaccagatcaaggctgctatcaagtaaggcttgttgaactttgttgttaattagttgcaatcaaggtggggtgtcatgacattacaatgcatgtctyggttctaatcttttgtctttaattctgtctcaacagggaggagtctgagggaaagttgaagggcatcttgggttacaccgatgaggatgttgtgtcaactgacttcattggtgacaacaggtaaatgaatattagtcatttaatggttggagtactacgtacagaataaaccatctatgctgtttggattagtggtcatcttgaagttgcagtggtgaatttatt	[ 2]
GRosa_woodsii_741   	gtgag-ttttcacttgtaaccatgtgagatatatgaatgttaagatactagatttgaaaccaactaaagtygtmtgtgtatttgcaattcagccacccagaagactgttgatggaccatcagcaaaggactggagaggtggacgtgctgcctcattcaacatcattcccagcagcacwggagctgccaaggtattttcaatattc--t---ttgtgccactgcttcagtattgttgatacacttgtaagttacatgtcagtgatacttcatc--tttaacagctttattaatccttgattttggaatatgkttaggctgtcggaaaggttctgcctgctctcaatggcaagttgaccggaatggccttccgtgtacccactgttgatgtttcagttgttgacctcactgtcagacttgagaagaaggcaacctatgaccagatcaaggctgctatcaagtaaggcttgttgaactttgttgttaattagttgcaatsaaggtggggtgtcatgacattacaatgcatgtcttggttctaatcttttgtctttaattctgtctcaacagggaggagtctgagggaaagttgaagggcatcttgggttacaccgatgaggatgttgtgtcaactgacttcattggtgacaacaggtaaatgaatattwgtcatttaatggttggagtactacgtacagaataaaccatctatgctgtttggattastggtcatcttgaagttgcagtggtgaatttatt	[ 2]
GRosa_woodsii_800   	gtgag-ttttcacttgtaaccatgtgagatatatgaatgttaagatactagatttgaaaccaactaaagtcgtatgtgtatttgcaattcagccacccagaagactgttgatggaccatcagcaaaggactggagaggtggacgtgctgcctcattcaacatcattcccagcagcactggagctgccaaggtattttcaatattc--t---ttgtgccactgcttcagtattgttgatacacttgtaagttacatgtcagtgatacttcatc--tttaacagctttattaatccttgattttggaatatgtttaggctgtcggaaaggttctgcctgctctcaatggcaagttgaccggaatggccttccgtgtacccactgttgatgtttcagttgttgacctcactgtcagacttgagaagaaggcaacctatgaccagatcaaggctgctatcaagtaaggcttgttgaactttgttgttaattagttgcaatcaaggtggggtgtcatgacattacaatgcatgtcttggttctaatcttttgtctttaattctgtctcaacagggaggagtctgagggaaagttgaagggcatcttgggttacaccgatgaggatgttgtgtcaactgacttcattggtgacaacaggtaaatgaatattagtcatttaatggttggagtactacgtacagaataaaccatctatgctgtttggattagtggtcatcttgaagttgcagtggtgaatttatt	[ 2]
GRosa_woodsii_807   	gtgag-ttttcacttgtaaccatgtgagatatatgaatgttaagatactagatttgaaaccaactaaagtcgtatgtgtatttgcaattcagccacccagaagactgttgatggaccatcagcaaaggactggagaggtggacgtgctgcctcattcaacatcattcccagcagcactggagctgccaaggtattttcaatattc--t---ttgtgccactgcttcagtattgttgatacacttgtaagttacatgtcagtgatacttcatc--tttaacagctttattaatccttgattttggaatatgtttaggctgtcggaaaggttctgcctgctctcaatggcaagttgaccggaatggccttccgtgtacccactgttgatgtttcagttgttgacctcactgtcagacttgagaagaaggcaacctatgaccagatcaaggctgctatcaagtaaggcttgttgaactttgttgttaattagttgcaatcaaggtggggtgtcatgacattacaatgcatgtctcggttctaatcttttgtctttaattctgtctcaacagggaggagtctgagggaaagttgaagggcatcttgggttacaccgatgaggatgttgtgtcaactgacttcattggtgacaacaggtaaatgaatattagtcatttaatggttggagtactacgtacagaataaaccatctatgctgtttggattagtggtcatcttgaagttgcagtggtgaatttatt	[ 2]
	;
end;

begin paup;
	set torder=left tcompress taxlabels=full outroot=monophyl
		autoclose maxtrees=1000 increase=auto autoinc=1000
		storetreewts storebrlens rootmethod=outgroup
		warnroot=no;
	pset opt=deltran collapse=minbrlen;
	dset dcollapse distance=hky85 missdist=ignore rates=equal
		pinvar=0;
	defaults nj bionj breakties=random;
	defaults upgma bionj breakties=random;
	defaults bootstrap grpfreq=no;
	defaults contree grpfreq=no;
	defaults hsearch addseq=random;
	defaults savedist triangle=both;
end;
