# Supplementary material for: General functions to transform associate data to host data, and their use in phylogenetic inference from sequences with intra-individual variability
Source: BMC Evol Biol. 2008 Mar 18;8:86. doi: 10.1186/1471-2148-8-86 (PMC2291458; doi:10.1186/1471-2148-8-86)
Supplement: Additional file 3 — Distance matrices and quality statistics obtained with the Rosa dataset of Joly and Bruneau [33]. This contains all intermediary generated associate distance or host character data (depending on the transformation formula used; see Fig. 1) and all final distance matrices obtained together with their Delta values. A readme file that describes the contents of each file in the archive is included. The corresponding NEXUS files containing the original associate sequence data (alleles of North American Rosa species) are available at [75] as study No. S1444. [file 1471-2148-8-86-S3.zip › Goeker_Grimm_Supp_Mat_3/M2598_g1_m2.v.dlt]

Filename:          M2598_g1_m1.v.dst
Matrix_number:      1
Quartets_examined:  82251
Fraction_examined:  1.00000E+00
Sum_of_squares:     1.37118E-01
Maximum_distance:   4.92676E-02
Delta_value:        1.62291E-01
Epsilon_value:      2.08564E-01
Non_additivity:     5.04989E-01
Additivity:         5.54076E+00
Squared_R_Q_diff.:  5.47026E+00
Absolute_mean_Q:    2.66859E-04
Rescaled_mean_Q:    5.41652E-03
Q_per_sqrt_SS:      5.92755E+01
Absolute_mean_R:    4.18098E-03
Rescaled_mean_R:    8.48626E-02
R_per_sqrt_SS:      9.28690E+02

Taxon	QE	DV	EV	AMQ	RMQ	AMR	RMR
GRosa_blanda_1214	 8436	 1.79184E-01	 2.01351E-01	 3.37636E-04	 6.85310E-03	 4.55603E-03	 9.24752E-02
GRosa_blanda_1219	 8436	 1.26096E-01	 2.32426E-01	 1.78844E-04	 3.63005E-03	 3.34595E-03	 6.79138E-02
GRosa_blanda_1236	 8436	 1.11037E-01	 2.02905E-01	 2.19251E-04	 4.45020E-03	 3.78422E-03	 7.68095E-02
GRosa_blanda_160	 8436	 1.39543E-01	 1.77713E-01	 2.16252E-04	 4.38934E-03	 3.54343E-03	 7.19221E-02
GRosa_blanda_326	 8436	 1.48461E-01	 2.47441E-01	 2.54765E-04	 5.17104E-03	 3.56694E-03	 7.23993E-02
GRosa_blanda_365	 8436	 2.83930E-01	 3.60507E-01	 5.89218E-04	 1.19596E-02	 3.07666E-03	 6.24479E-02
GRosa_blanda_421	 8436	 1.63100E-01	 1.97595E-01	 2.88545E-04	 5.85669E-03	 3.95449E-03	 8.02656E-02
GRosa_blanda_462	 8436	 2.95256E-01	 3.52866E-01	 5.89221E-04	 1.19596E-02	 3.07666E-03	 6.24479E-02
GRosa_blanda_528	 8436	 1.97344E-01	 2.83048E-01	 3.23583E-04	 6.56786E-03	 3.05300E-03	 6.19678E-02
GRosa_blanda_567	 8436	 1.78176E-01	 2.02476E-01	 3.32738E-04	 6.75368E-03	 3.99939E-03	 8.11768E-02
GRosa_blanda_652	 8436	 1.26096E-01	 2.32426E-01	 1.78844E-04	 3.63005E-03	 3.34594E-03	 6.79136E-02
GRosa_blanda_98016	 8436	 2.47785E-01	 3.26614E-01	 4.26179E-04	 8.65030E-03	 3.18195E-03	 6.45850E-02
GRosa_foliolosa_699	 8436	 1.46814E-01	 1.77516E-01	 1.94472E-04	 3.94726E-03	 3.84361E-03	 7.80150E-02
GRosa_foliolosa_795	 8436	 1.38477E-01	 1.48553E-01	 1.64172E-04	 3.33226E-03	 3.87869E-03	 7.87270E-02
GRosa_gymnocarpa_543	 8436	 1.37487E-01	 1.45785E-01	 1.71440E-04	 3.47978E-03	 7.78508E-03	 1.58016E-01
GRosa_gymnocarpa_751	 8436	 1.19407E-01	 1.27705E-01	 1.71435E-04	 3.47968E-03	 7.78509E-03	 1.58016E-01
GRosa_gymnocarpa_767	 8436	 1.37487E-01	 1.45785E-01	 1.71440E-04	 3.47978E-03	 7.78509E-03	 1.58016E-01
GRosa_multiflora_302	 8436	 1.00739E-01	 1.11408E-01	 1.85639E-04	 3.76798E-03	 8.71911E-03	 1.76975E-01
GRosa_nitida_570	 8436	 1.32732E-01	 1.60826E-01	 1.81528E-04	 3.68453E-03	 4.02129E-03	 8.16214E-02
GRosa_nitida_604	 8436	 2.30017E-01	 3.13706E-01	 4.50644E-04	 9.14686E-03	 2.98605E-03	 6.06089E-02
GRosa_nitida_675	 8436	 1.45845E-01	 1.78799E-01	 1.81529E-04	 3.68455E-03	 3.33947E-03	 6.77822E-02
GRosa_nitida_812	 8436	 1.45845E-01	 1.78799E-01	 1.81529E-04	 3.68455E-03	 3.33947E-03	 6.77822E-02
GRosa_palustris_168	 8436	 1.32733E-01	 1.60826E-01	 1.81528E-04	 3.68453E-03	 4.02129E-03	 8.16214E-02
GRosa_palustris_304	 8436	 1.32733E-01	 1.60826E-01	 1.81528E-04	 3.68453E-03	 4.02129E-03	 8.16214E-02
GRosa_palustris_317	 8436	 1.32733E-01	 1.60826E-01	 1.81528E-04	 3.68453E-03	 4.02129E-03	 8.16214E-02
GRosa_palustris_331	 8436	 1.21244E-01	 1.36179E-01	 2.05995E-04	 4.18115E-03	 4.51056E-03	 9.15523E-02
GRosa_palustris_386	 8436	 1.97748E-01	 2.08536E-01	 2.47507E-04	 5.02372E-03	 2.97943E-03	 6.04745E-02
GRosa_palustris_581	 8436	 1.21244E-01	 1.36179E-01	 2.05995E-04	 4.18115E-03	 4.51056E-03	 9.15523E-02
GRosa_pisocarpa_774	 8436	 2.14622E-01	 2.58837E-01	 4.79213E-04	 9.72673E-03	 3.39028E-03	 6.88135E-02
GRosa_pisocarpa_847	 8436	 1.77975E-01	 1.97415E-01	 2.66286E-04	 5.40490E-03	 3.38540E-03	 6.87144E-02
GRosa_setigera_298	 8436	 1.12231E-01	 1.22899E-01	 1.64962E-04	 3.34828E-03	 8.39086E-03	 1.70312E-01
GRosa_woodsii_4	 8436	 2.39381E-01	 2.55146E-01	 4.00608E-04	 8.13126E-03	 3.12464E-03	 6.34217E-02
GRosa_woodsii_492	 8436	 1.61490E-01	 1.84012E-01	 2.97697E-04	 6.04245E-03	 3.98755E-03	 8.09365E-02
GRosa_woodsii_498	 8436	 1.97344E-01	 2.83048E-01	 3.23582E-04	 6.56785E-03	 3.05300E-03	 6.19676E-02
GRosa_woodsii_700	 8436	 1.26096E-01	 2.32426E-01	 1.78844E-04	 3.63005E-03	 3.34594E-03	 6.79136E-02
GRosa_woodsii_733	 8436	 1.32959E-01	 2.31940E-01	 2.16252E-04	 4.38932E-03	 3.54342E-03	 7.19220E-02
GRosa_woodsii_741	 8436	 2.10488E-01	 2.82323E-01	 4.12130E-04	 8.36514E-03	 3.42846E-03	 6.95885E-02
GRosa_woodsii_800	 8436	 1.26096E-01	 2.32426E-01	 1.78844E-04	 3.63005E-03	 3.34594E-03	 6.79136E-02
GRosa_woodsii_807	 8436	 1.61490E-01	 1.84012E-01	 2.97697E-04	 6.04245E-03	 3.98755E-03	 8.09365E-02
