# Supplementary material for: General functions to transform associate data to host data, and their use in phylogenetic inference from sequences with intra-individual variability
Source: BMC Evol Biol. 2008 Mar 18;8:86. doi: 10.1186/1471-2148-8-86 (PMC2291458; doi:10.1186/1471-2148-8-86)
Supplement: Additional file 3 — Distance matrices and quality statistics obtained with the Rosa dataset of Joly and Bruneau [33]. This contains all intermediary generated associate distance or host character data (depending on the transformation formula used; see Fig. 1) and all final distance matrices obtained together with their Delta values. A readme file that describes the contents of each file in the archive is included. The corresponding NEXUS files containing the original associate sequence data (alleles of North American Rosa species) are available at [75] as study No. S1444. [file 1471-2148-8-86-S3.zip › Goeker_Grimm_Supp_Mat_3/M2598_g1_m2.v.dst]

39
GRosa_blanda_1214	0	0.00798935	0.00266312	0.0106525	0.00798935	0.00798935	0.00266312	0.00932091	0.00798935	0.00932091	0.00798935	0.00798935	0.0106525	0.0186418	0.0226365	0.023968	0.0226365	0.0399467	0.011984	0.00798935	0.0106525	0.0106525	0.011984	0.011984	0.011984	0.0133156	0.0159787	0.0133156	0.0106525	0.011984	0.0492676	0.00932091	0.00932091	0.00798935	0.00798935	0.00798935	0.00266312	0.00798935	0.00932091
GRosa_blanda_1219	0.00798935	0	0	0.00266312	0	0	0.00133156	0.00133156	0	0.00133156	0	0	0.00266312	0.0106525	0.0146471	0.0159787	0.0146471	0.0319574	0.00399467	0	0.00266312	0.00266312	0.00399467	0.00399467	0.00399467	0.00532623	0.00798935	0.00532623	0.00266312	0.00532623	0.0412783	0.00266312	0.00133156	0	0	0	0	0	0.00133156
GRosa_blanda_1236	0.00266312	0	0	0.00266312	0	0	0	0.00133156	0	0.00133156	0	0	0.00266312	0.0106525	0.0146471	0.0159787	0.0146471	0.0319574	0.00399467	0	0.00266312	0.00266312	0.00399467	0.00399467	0.00399467	0.00532623	0.00798935	0.00532623	0.00266312	0.00532623	0.0412783	0.00266312	0.00133156	0	0	0	0	0	0.00133156
GRosa_blanda_160	0.0106525	0.00266312	0.00266312	0	0.00266312	0.00266312	0.00399467	0.00399467	0.00266312	0.00266312	0.00266312	0.00266312	0.00532623	0.0133156	0.0173102	0.0186418	0.0173102	0.0346205	0.00665779	0.00266312	0.00532623	0.00532623	0.00665779	0.00665779	0.00665779	0.00798935	0.0106525	0.00798935	0.00532623	0.00798935	0.0439414	0.00532623	0.00266312	0.00266312	0.00266312	0.00266312	0.00266312	0.00266312	0.00266312
GRosa_blanda_326	0.00798935	0	0	0.00266312	0	0	0.00133156	0.00133156	0	0	0	0	0.00266312	0.0106525	0.0146471	0.0159787	0.0146471	0.0319574	0.00399467	0	0.00266312	0.00266312	0.00399467	0.00399467	0.00399467	0.00532623	0.00798935	0.00532623	0.00266312	0.00532623	0.0412783	0.00133156	0	0	0	0	0	0	0
GRosa_blanda_365	0.00798935	0	0	0.00266312	0	0	0.00133156	0.00133156	0	0	0	0	0	0.00798935	0.011984	0.0133156	0.011984	0.0292943	0.00133156	0	0	0	0.00133156	0.00133156	0.00133156	0.00266312	0.00665779	0.00266312	0.00133156	0.00266312	0.0386152	0	0	0	0	0	0	0	0
GRosa_blanda_421	0.00266312	0.00133156	0	0.00399467	0.00133156	0.00133156	0	0.00266312	0.00133156	0.00266312	0.00133156	0.00133156	0.00399467	0.011984	0.0159787	0.0173102	0.0159787	0.0332889	0.00532623	0.00133156	0.00399467	0.00399467	0.00532623	0.00532623	0.00532623	0.00665779	0.00932091	0.00665779	0.00399467	0.00532623	0.0426098	0.00399467	0.00266312	0.00133156	0.00133156	0.00133156	0	0.00133156	0.00266312
GRosa_blanda_462	0.00932091	0.00133156	0.00133156	0.00399467	0.00133156	0.00133156	0.00266312	0	0.00133156	0.00133156	0.00133156	0.00133156	0.00133156	0.00932091	0.0133156	0.0146471	0.0133156	0.0306258	0.00266312	0.00133156	0.00133156	0.00133156	0.00266312	0.00266312	0.00266312	0.00399467	0.00798935	0.00399467	0.00266312	0.00399467	0.0399467	0.00133156	0.00133156	0.00133156	0.00133156	0.00133156	0.00133156	0.00133156	0.00133156
GRosa_blanda_528	0.00798935	0	0	0.00266312	0	0	0.00133156	0.00133156	0	0.00133156	0	0	0.00133156	0.00932091	0.0133156	0.0146471	0.0133156	0.0306258	0.00266312	0	0.00133156	0.00133156	0.00266312	0.00266312	0.00266312	0.00399467	0.00665779	0.00399467	0.00266312	0.00399467	0.0399467	0.00133156	0.00133156	0	0	0	0	0	0.00133156
GRosa_blanda_567	0.00932091	0.00133156	0.00133156	0.00266312	0	0	0.00266312	0.00133156	0.00133156	0	0.00133156	0	0.00399467	0.011984	0.0159787	0.0173102	0.0159787	0.0332889	0.00532623	0.00133156	0.00399467	0.00399467	0.00532623	0.00532623	0.00532623	0.00665779	0.00932091	0.00665779	0.00399467	0.00665779	0.0426098	0.00266312	0	0.00133156	0.00133156	0	0.00133156	0.00133156	0
GRosa_blanda_652	0.00798935	0	0	0.00266312	0	0	0.00133156	0.00133156	0	0.00133156	0	0	0.00266312	0.0106525	0.0146471	0.0159787	0.0146471	0.0319574	0.00399467	0	0.00266312	0.00266312	0.00399467	0.00399467	0.00399467	0.00532623	0.00798935	0.00532623	0.00266312	0.00532623	0.0412783	0.00266312	0.00133156	0	0	0	0	0	0.00133156
GRosa_blanda_98016	0.00798935	0	0	0.00266312	0	0	0.00133156	0.00133156	0	0	0	0	0.00133156	0.00932091	0.0133156	0.0146471	0.0133156	0.0306258	0.00266312	0	0.00133156	0.00133156	0.00266312	0.00266312	0.00266312	0.00399467	0.00665779	0.00399467	0.00266312	0.00399467	0.0399467	0.00133156	0	0	0	0	0	0	0
GRosa_foliolosa_699	0.0106525	0.00266312	0.00266312	0.00532623	0.00266312	0	0.00399467	0.00133156	0.00133156	0.00399467	0.00266312	0.00133156	0	0	0.011984	0.0133156	0.011984	0.0292943	0.00133156	0	0	0	0.00133156	0.00133156	0.00133156	0.00266312	0.00798935	0.00266312	0.00133156	0.00266312	0.0386152	0.00133156	0.00399467	0.00133156	0.00266312	0.00266312	0.00133156	0.00266312	0.00399467
GRosa_foliolosa_795	0.0186418	0.0106525	0.0106525	0.0133156	0.0106525	0.00798935	0.011984	0.00932091	0.00932091	0.011984	0.0106525	0.00932091	0	0	0.0199734	0.0213049	0.0199734	0.0359521	0.00932091	0.00798935	0.00798935	0.00798935	0.00932091	0.00932091	0.00932091	0.0106525	0.0159787	0.0106525	0.00932091	0.0106525	0.0466045	0.0106525	0.011984	0.00932091	0.0106525	0.0106525	0.00932091	0.0106525	0.011984
GRosa_gymnocarpa_543	0.0226365	0.0146471	0.0146471	0.0173102	0.0146471	0.011984	0.0159787	0.0133156	0.0133156	0.0159787	0.0146471	0.0133156	0.011984	0.0199734	0	0.00133156	0	0.0266312	0.0133156	0.011984	0.011984	0.011984	0.0133156	0.0133156	0.0133156	0.0146471	0.0199734	0.0146471	0.011984	0.0146471	0.0372836	0.0146471	0.0159787	0.0133156	0.0146471	0.0146471	0.0133156	0.0146471	0.0159787
GRosa_gymnocarpa_751	0.023968	0.0159787	0.0159787	0.0186418	0.0159787	0.0133156	0.0173102	0.0146471	0.0146471	0.0173102	0.0159787	0.0146471	0.0133156	0.0213049	0.00133156	0	0.00133156	0.0279627	0.0146471	0.0133156	0.0133156	0.0133156	0.0146471	0.0146471	0.0146471	0.0159787	0.0213049	0.0159787	0.0133156	0.0159787	0.0386152	0.0159787	0.0173102	0.0146471	0.0159787	0.0159787	0.0146471	0.0159787	0.0173102
GRosa_gymnocarpa_767	0.0226365	0.0146471	0.0146471	0.0173102	0.0146471	0.011984	0.0159787	0.0133156	0.0133156	0.0159787	0.0146471	0.0133156	0.011984	0.0199734	0	0.00133156	0	0.0266312	0.0133156	0.011984	0.011984	0.011984	0.0133156	0.0133156	0.0133156	0.0146471	0.0199734	0.0146471	0.011984	0.0146471	0.0372836	0.0146471	0.0159787	0.0133156	0.0146471	0.0146471	0.0133156	0.0146471	0.0159787
GRosa_multiflora_302	0.0399467	0.0319574	0.0319574	0.0346205	0.0319574	0.0292943	0.0332889	0.0306258	0.0306258	0.0332889	0.0319574	0.0306258	0.0292943	0.0359521	0.0266312	0.0279627	0.0266312	0	0.0306258	0.0292943	0.0292943	0.0292943	0.0306258	0.0306258	0.0306258	0.0319574	0.0372836	0.0319574	0.0306258	0.0319574	0.0252996	0.0319574	0.0332889	0.0306258	0.0319574	0.0319574	0.0306258	0.0319574	0.0332889
GRosa_nitida_570	0.011984	0.00399467	0.00399467	0.00665779	0.00399467	0.00133156	0.00532623	0.00266312	0.00266312	0.00532623	0.00399467	0.00266312	0.00133156	0.00932091	0.0133156	0.0146471	0.0133156	0.0306258	0	0.00133156	0.00133156	0.00133156	0	0	0	0	0.00932091	0	0.00266312	0.00399467	0.0399467	0.00399467	0.00532623	0.00266312	0.00399467	0.00399467	0.00266312	0.00399467	0.00532623
GRosa_nitida_604	0.00798935	0	0	0.00266312	0	0	0.00133156	0.00133156	0	0.00133156	0	0	0	0.00798935	0.011984	0.0133156	0.011984	0.0292943	0.00133156	0	0	0	0.00133156	0.00133156	0.00133156	0.00266312	0.00665779	0.00266312	0.00133156	0.00266312	0.0386152	0.00133156	0.00133156	0	0	0	0	0	0.00133156
GRosa_nitida_675	0.0106525	0.00266312	0.00266312	0.00532623	0.00266312	0	0.00399467	0.00133156	0.00133156	0.00399467	0.00266312	0.00133156	0	0.00798935	0.011984	0.0133156	0.011984	0.0292943	0.00133156	0	0	0	0.00133156	0.00133156	0.00133156	0.00133156	0.00798935	0.00133156	0.00133156	0.00266312	0.0386152	0.00266312	0.00399467	0.00133156	0.00266312	0.00266312	0.00133156	0.00266312	0.00399467
GRosa_nitida_812	0.0106525	0.00266312	0.00266312	0.00532623	0.00266312	0	0.00399467	0.00133156	0.00133156	0.00399467	0.00266312	0.00133156	0	0.00798935	0.011984	0.0133156	0.011984	0.0292943	0.00133156	0	0	0	0.00133156	0.00133156	0.00133156	0.00133156	0.00798935	0.00133156	0.00133156	0.00266312	0.0386152	0.00266312	0.00399467	0.00133156	0.00266312	0.00266312	0.00133156	0.00266312	0.00399467
GRosa_palustris_168	0.011984	0.00399467	0.00399467	0.00665779	0.00399467	0.00133156	0.00532623	0.00266312	0.00266312	0.00532623	0.00399467	0.00266312	0.00133156	0.00932091	0.0133156	0.0146471	0.0133156	0.0306258	0	0.00133156	0.00133156	0.00133156	0	0	0	0	0.00932091	0	0.00266312	0.00399467	0.0399467	0.00399467	0.00532623	0.00266312	0.00399467	0.00399467	0.00266312	0.00399467	0.00532623
GRosa_palustris_304	0.011984	0.00399467	0.00399467	0.00665779	0.00399467	0.00133156	0.00532623	0.00266312	0.00266312	0.00532623	0.00399467	0.00266312	0.00133156	0.00932091	0.0133156	0.0146471	0.0133156	0.0306258	0	0.00133156	0.00133156	0.00133156	0	0	0	0	0.00932091	0	0.00266312	0.00399467	0.0399467	0.00399467	0.00532623	0.00266312	0.00399467	0.00399467	0.00266312	0.00399467	0.00532623
GRosa_palustris_317	0.011984	0.00399467	0.00399467	0.00665779	0.00399467	0.00133156	0.00532623	0.00266312	0.00266312	0.00532623	0.00399467	0.00266312	0.00133156	0.00932091	0.0133156	0.0146471	0.0133156	0.0306258	0	0.00133156	0.00133156	0.00133156	0	0	0	0	0.00932091	0	0.00266312	0.00399467	0.0399467	0.00399467	0.00532623	0.00266312	0.00399467	0.00399467	0.00266312	0.00399467	0.00532623
GRosa_palustris_331	0.0133156	0.00532623	0.00532623	0.00798935	0.00532623	0.00266312	0.00665779	0.00399467	0.00399467	0.00665779	0.00532623	0.00399467	0.00266312	0.0106525	0.0146471	0.0159787	0.0146471	0.0319574	0	0.00266312	0.00133156	0.00133156	0	0	0	0	0.0106525	0	0.00399467	0.00532623	0.0412783	0.00532623	0.00665779	0.00399467	0.00532623	0.00532623	0.00399467	0.00532623	0.00665779
GRosa_palustris_386	0.0159787	0.00798935	0.00798935	0.0106525	0.00798935	0.00665779	0.00932091	0.00798935	0.00665779	0.00932091	0.00798935	0.00665779	0.00798935	0.0159787	0.0199734	0.0213049	0.0199734	0.0372836	0.00932091	0.00665779	0.00798935	0.00798935	0.00932091	0.00932091	0.00932091	0.0106525	0	0.0106525	0.00932091	0.0106525	0.0466045	0.00798935	0.00932091	0.00665779	0.00798935	0.00798935	0.00665779	0.00798935	0.00932091
GRosa_palustris_581	0.0133156	0.00532623	0.00532623	0.00798935	0.00532623	0.00266312	0.00665779	0.00399467	0.00399467	0.00665779	0.00532623	0.00399467	0.00266312	0.0106525	0.0146471	0.0159787	0.0146471	0.0319574	0	0.00266312	0.00133156	0.00133156	0	0	0	0	0.0106525	0	0.00399467	0.00532623	0.0412783	0.00532623	0.00665779	0.00399467	0.00532623	0.00532623	0.00399467	0.00532623	0.00665779
GRosa_pisocarpa_774	0.0106525	0.00266312	0.00266312	0.00532623	0.00266312	0.00133156	0.00399467	0.00266312	0.00266312	0.00399467	0.00266312	0.00266312	0.00133156	0.00932091	0.011984	0.0133156	0.011984	0.0306258	0.00266312	0.00133156	0.00133156	0.00133156	0.00266312	0.00266312	0.00266312	0.00399467	0.00932091	0.00399467	0	0.00133156	0.0399467	0.00399467	0.00399467	0.00266312	0.00266312	0.00266312	0.00266312	0.00266312	0.00399467
GRosa_pisocarpa_847	0.011984	0.00532623	0.00532623	0.00798935	0.00532623	0.00266312	0.00532623	0.00399467	0.00399467	0.00665779	0.00532623	0.00399467	0.00266312	0.0106525	0.0146471	0.0159787	0.0146471	0.0319574	0.00399467	0.00266312	0.00266312	0.00266312	0.00399467	0.00399467	0.00399467	0.00532623	0.0106525	0.00532623	0.00133156	0	0.0412783	0.00532623	0.00665779	0.00399467	0.00532623	0.00532623	0.00399467	0.00532623	0.00665779
GRosa_setigera_298	0.0492676	0.0412783	0.0412783	0.0439414	0.0412783	0.0386152	0.0426098	0.0399467	0.0399467	0.0426098	0.0412783	0.0399467	0.0386152	0.0466045	0.0372836	0.0386152	0.0372836	0.0252996	0.0399467	0.0386152	0.0386152	0.0386152	0.0399467	0.0399467	0.0399467	0.0412783	0.0466045	0.0412783	0.0399467	0.0412783	0	0.0412783	0.0426098	0.0399467	0.0412783	0.0412783	0.0399467	0.0412783	0.0426098
GRosa_woodsii_4	0.00932091	0.00266312	0.00266312	0.00532623	0.00133156	0	0.00399467	0.00133156	0.00133156	0.00266312	0.00266312	0.00133156	0.00133156	0.0106525	0.0146471	0.0159787	0.0146471	0.0319574	0.00399467	0.00133156	0.00266312	0.00266312	0.00399467	0.00399467	0.00399467	0.00532623	0.00798935	0.00532623	0.00399467	0.00532623	0.0412783	0	0.00399467	0.00133156	0.00266312	0.00266312	0.00133156	0.00266312	0.00399467
GRosa_woodsii_492	0.00932091	0.00133156	0.00133156	0.00266312	0	0	0.00266312	0.00133156	0.00133156	0	0.00133156	0	0.00399467	0.011984	0.0159787	0.0173102	0.0159787	0.0332889	0.00532623	0.00133156	0.00399467	0.00399467	0.00532623	0.00532623	0.00532623	0.00665779	0.00932091	0.00665779	0.00399467	0.00665779	0.0426098	0.00399467	0	0.00133156	0.00133156	0	0.00133156	0.00133156	0
GRosa_woodsii_498	0.00798935	0	0	0.00266312	0	0	0.00133156	0.00133156	0	0.00133156	0	0	0.00133156	0.00932091	0.0133156	0.0146471	0.0133156	0.0306258	0.00266312	0	0.00133156	0.00133156	0.00266312	0.00266312	0.00266312	0.00399467	0.00665779	0.00399467	0.00266312	0.00399467	0.0399467	0.00133156	0.00133156	0	0	0	0	0	0.00133156
GRosa_woodsii_700	0.00798935	0	0	0.00266312	0	0	0.00133156	0.00133156	0	0.00133156	0	0	0.00266312	0.0106525	0.0146471	0.0159787	0.0146471	0.0319574	0.00399467	0	0.00266312	0.00266312	0.00399467	0.00399467	0.00399467	0.00532623	0.00798935	0.00532623	0.00266312	0.00532623	0.0412783	0.00266312	0.00133156	0	0	0	0	0	0.00133156
GRosa_woodsii_733	0.00798935	0	0	0.00266312	0	0	0.00133156	0.00133156	0	0	0	0	0.00266312	0.0106525	0.0146471	0.0159787	0.0146471	0.0319574	0.00399467	0	0.00266312	0.00266312	0.00399467	0.00399467	0.00399467	0.00532623	0.00798935	0.00532623	0.00266312	0.00532623	0.0412783	0.00266312	0	0	0	0	0	0	0
GRosa_woodsii_741	0.00266312	0	0	0.00266312	0	0	0	0.00133156	0	0.00133156	0	0	0.00133156	0.00932091	0.0133156	0.0146471	0.0133156	0.0306258	0.00266312	0	0.00133156	0.00133156	0.00266312	0.00266312	0.00266312	0.00399467	0.00665779	0.00399467	0.00266312	0.00399467	0.0399467	0.00133156	0.00133156	0	0	0	0	0	0.00133156
GRosa_woodsii_800	0.00798935	0	0	0.00266312	0	0	0.00133156	0.00133156	0	0.00133156	0	0	0.00266312	0.0106525	0.0146471	0.0159787	0.0146471	0.0319574	0.00399467	0	0.00266312	0.00266312	0.00399467	0.00399467	0.00399467	0.00532623	0.00798935	0.00532623	0.00266312	0.00532623	0.0412783	0.00266312	0.00133156	0	0	0	0	0	0.00133156
GRosa_woodsii_807	0.00932091	0.00133156	0.00133156	0.00266312	0	0	0.00266312	0.00133156	0.00133156	0	0.00133156	0	0.00399467	0.011984	0.0159787	0.0173102	0.0159787	0.0332889	0.00532623	0.00133156	0.00399467	0.00399467	0.00532623	0.00532623	0.00532623	0.00665779	0.00932091	0.00665779	0.00399467	0.00665779	0.0426098	0.00399467	0	0.00133156	0.00133156	0	0.00133156	0.00133156	0
