# Supplementary material for: General functions to transform associate data to host data, and their use in phylogenetic inference from sequences with intra-individual variability
Source: BMC Evol Biol. 2008 Mar 18;8:86. doi: 10.1186/1471-2148-8-86 (PMC2291458; doi:10.1186/1471-2148-8-86)
Supplement: Additional file 3 — Distance matrices and quality statistics obtained with the Rosa dataset of Joly and Bruneau [33]. This contains all intermediary generated associate distance or host character data (depending on the transformation formula used; see Fig. 1) and all final distance matrices obtained together with their Delta values. A readme file that describes the contents of each file in the archive is included. The corresponding NEXUS files containing the original associate sequence data (alleles of North American Rosa species) are available at [75] as study No. S1444. [file 1471-2148-8-86-S3.zip › Goeker_Grimm_Supp_Mat_3/M2598_m2.cadm]

10	[Spearman correlations]
1	M2598_g0_m1.e	1.00000	0.10648	0.12327	0.22224	-0.11375	0.93582	0.06255	0.12116	0.20928	-0.13295
2	M2598_g0_m1.f	0.10648	1.00000	0.97576	0.98197	0.96067	0.08401	0.94569	0.96885	0.96902	0.92831
3	M2598_g0_m1.i	0.12327	0.97576	1.00000	0.98653	0.92201	0.09006	0.92938	0.98909	0.97046	0.89599
4	M2598_g0_m1.p	0.22224	0.98197	0.98653	1.00000	0.90430	0.18232	0.92166	0.97544	0.97944	0.87237
5	M2598_g0_m1.v	-0.11375	0.96067	0.92201	0.90430	1.00000	-0.11967	0.92805	0.91997	0.89903	0.97109
6	M2598_g1_m1.e	0.93582	0.08401	0.09006	0.18232	-0.11967	1.00000	0.06006	0.11133	0.21320	-0.12482
7	M2598_g1_m1.f	0.06255	0.94569	0.92938	0.92166	0.92805	0.06006	1.00000	0.93445	0.93475	0.90621
8	M2598_g1_m1.i	0.12116	0.96885	0.98909	0.97544	0.91997	0.11133	0.93445	1.00000	0.98567	0.90477
9	M2598_g1_m1.p	0.20928	0.96902	0.97046	0.97944	0.89903	0.21320	0.93475	0.98567	1.00000	0.88327
10	M2598_g1_m1.v	-0.13295	0.92831	0.89599	0.87237	0.97109	-0.12482	0.90621	0.90477	0.88327	1.00000
10	[Probabilities]
1	M2598_g0_m1.e	1.00000	0.20300	0.17200	0.05300	0.81700	0.00100	0.31900	0.17800	0.07100	0.84100
2	M2598_g0_m1.f	0.20300	1.00000	0.00100	0.00100	0.00100	0.25700	0.00100	0.00100	0.00100	0.00100
3	M2598_g0_m1.i	0.17200	0.00100	1.00000	0.00100	0.00100	0.25300	0.00100	0.00100	0.00100	0.00100
4	M2598_g0_m1.p	0.05300	0.00100	0.00100	1.00000	0.00100	0.10400	0.00100	0.00100	0.00100	0.00100
5	M2598_g0_m1.v	0.81700	0.00100	0.00100	0.00100	1.00000	0.81600	0.00100	0.00100	0.00100	0.00100
6	M2598_g1_m1.e	0.00100	0.25700	0.25300	0.10400	0.81600	1.00000	0.31000	0.18700	0.05800	0.82400
7	M2598_g1_m1.f	0.31900	0.00100	0.00100	0.00100	0.00100	0.31000	1.00000	0.00100	0.00100	0.00100
8	M2598_g1_m1.i	0.17800	0.00100	0.00100	0.00100	0.00100	0.18700	0.00100	1.00000	0.00100	0.00100
9	M2598_g1_m1.p	0.07100	0.00100	0.00100	0.00100	0.00100	0.05800	0.00100	0.00100	1.00000	0.00100
10	M2598_g1_m1.v	0.84100	0.00100	0.00100	0.00100	0.00100	0.82400	0.00100	0.00100	0.00100	1.00000
