# Supplementary material for: General functions to transform associate data to host data, and their use in phylogenetic inference from sequences with intra-individual variability
Source: BMC Evol Biol. 2008 Mar 18;8:86. doi: 10.1186/1471-2148-8-86 (PMC2291458; doi:10.1186/1471-2148-8-86)
Supplement: Additional file 3 — Distance matrices and quality statistics obtained with the Rosa dataset of Joly and Bruneau [33]. This contains all intermediary generated associate distance or host character data (depending on the transformation formula used; see Fig. 1) and all final distance matrices obtained together with their Delta values. A readme file that describes the contents of each file in the archive is included. The corresponding NEXUS files containing the original associate sequence data (alleles of North American Rosa species) are available at [75] as study No. S1444. [file 1471-2148-8-86-S3.zip › Goeker_Grimm_Supp_Mat_3/M2599_g0.a.dlt]

Filename:          M2599_g0_m1.i
Matrix_number:      1
Quartets_examined:  1426425
Fraction_examined:  1.00000E+00
Sum_of_squares:     6.89670E-01
Maximum_distance:   2.62605E-02
Delta_value:        1.12509E-01
Epsilon_value:      1.28349E-01
Non_additivity:     9.88239E-01
Additivity:         2.94692E+01
Squared_R_Q_diff.:  2.91320E+01
Absolute_mean_Q:    2.83327E-04
Rescaled_mean_Q:    1.07891E-02
Q_per_sqrt_SS:      4.86650E+02
Absolute_mean_R:    1.42983E-02
Rescaled_mean_R:    5.44480E-01
R_per_sqrt_SS:      2.45592E+04

Taxon	QE	DV	EV	AMQ	RMQ	AMR	RMR
Rosa_woodsii_807B	 73150	 1.76364E-01	 1.85524E-01	 3.52055E-04	 1.34063E-02	 1.25982E-02	 4.79741E-01
Rosa_woodsii_807A	 73150	 1.46164E-01	 1.69924E-01	 1.79008E-04	 6.81663E-03	 1.23004E-02	 4.68398E-01
Rosa_woodsii_800X	 73150	 9.52235E-02	 1.24711E-01	 1.82260E-04	 6.94048E-03	 1.32731E-02	 5.05439E-01
Rosa_woodsii_800Y	 73150	 9.52235E-02	 1.24711E-01	 1.82260E-04	 6.94048E-03	 1.32731E-02	 5.05439E-01
Rosa_woodsii_741B	 73150	 1.27016E-01	 1.30679E-01	 3.13651E-04	 1.19438E-02	 1.63264E-02	 6.21709E-01
Rosa_woodsii_741A	 73150	 1.43139E-01	 1.65449E-01	 1.75925E-04	 6.69924E-03	 1.27990E-02	 4.87385E-01
Rosa_woodsii_733X	 73150	 1.46164E-01	 1.69924E-01	 1.79008E-04	 6.81662E-03	 1.23003E-02	 4.68396E-01
Rosa_woodsii_733Y	 73150	 1.46164E-01	 1.69924E-01	 1.79008E-04	 6.81662E-03	 1.23003E-02	 4.68396E-01
Rosa_woodsii_700B	 73150	 1.25982E-01	 1.48442E-01	 3.22454E-04	 1.22791E-02	 1.28160E-02	 4.88035E-01
Rosa_woodsii_700A	 73150	 9.95493E-02	 1.05783E-01	 2.90251E-04	 1.10528E-02	 1.65210E-02	 6.29120E-01
Rosa_woodsii_498X	 73150	 9.52235E-02	 1.24711E-01	 1.82260E-04	 6.94048E-03	 1.32730E-02	 5.05436E-01
Rosa_woodsii_498Y	 73150	 9.52235E-02	 1.24711E-01	 1.82260E-04	 6.94048E-03	 1.32730E-02	 5.05436E-01
Rosa_woodsii_492B	 73150	 1.46164E-01	 1.69924E-01	 1.79008E-04	 6.81662E-03	 1.23003E-02	 4.68396E-01
Rosa_woodsii_492A	 73150	 9.52235E-02	 1.24711E-01	 1.82260E-04	 6.94048E-03	 1.32730E-02	 5.05436E-01
Rosa_woodsii_4B	 73150	 1.45021E-01	 1.48685E-01	 3.66859E-04	 1.39700E-02	 1.61565E-02	 6.15239E-01
Rosa_woodsii_4A	 73150	 1.46164E-01	 1.69924E-01	 1.79008E-04	 6.81662E-03	 1.23003E-02	 4.68396E-01
Rosa_setigera_298B	 73150	 8.76196E-02	 9.12149E-02	 7.16437E-04	 2.72819E-02	 1.52433E-02	 5.80463E-01
Rosa_setigera_298A	 73150	 8.30102E-02	 8.66055E-02	 6.55693E-04	 2.49688E-02	 1.51567E-02	 5.77167E-01
Rosa_pisocarpa_847B	 73150	 1.11749E-01	 1.15413E-01	 2.57756E-04	 9.81535E-03	 1.21065E-02	 4.61016E-01
Rosa_pisocarpa_847A	 73150	 8.36451E-02	 8.73088E-02	 2.57541E-04	 9.80718E-03	 1.22535E-02	 4.66614E-01
Rosa_pisocarpa_774B	 73150	 8.85829E-02	 9.22467E-02	 2.54766E-04	 9.70147E-03	 1.22474E-02	 4.66382E-01
Rosa_pisocarpa_774A	 73150	 1.08794E-01	 1.12458E-01	 2.55489E-04	 9.72902E-03	 1.22470E-02	 4.66365E-01
Rosa_palustris_581B	 73150	 1.37226E-01	 1.40999E-01	 4.38152E-04	 1.66848E-02	 1.63639E-02	 6.23138E-01
Rosa_palustris_581A	 73150	 1.19702E-01	 1.23749E-01	 2.33587E-04	 8.89499E-03	 1.64225E-02	 6.25368E-01
Rosa_palustris_386B	 73150	 1.26674E-01	 1.30447E-01	 2.40847E-04	 9.17147E-03	 1.64360E-02	 6.25885E-01
Rosa_palustris_386A	 73150	 1.29738E-01	 1.33511E-01	 2.88431E-04	 1.09835E-02	 1.62107E-02	 6.17302E-01
Rosa_palustris_331X	 73150	 9.68097E-02	 1.33706E-01	 2.29658E-04	 8.74538E-03	 1.64086E-02	 6.24839E-01
Rosa_palustris_331Y	 73150	 9.68097E-02	 1.33706E-01	 2.29658E-04	 8.74538E-03	 1.64086E-02	 6.24839E-01
Rosa_palustris_317X	 73150	 9.68097E-02	 1.33706E-01	 2.29658E-04	 8.74538E-03	 1.64086E-02	 6.24839E-01
Rosa_palustris_317Y	 73150	 9.68097E-02	 1.33706E-01	 2.29658E-04	 8.74538E-03	 1.64086E-02	 6.24839E-01
Rosa_palustris_304X	 73150	 1.17468E-01	 1.21993E-01	 2.31723E-04	 8.82400E-03	 1.64184E-02	 6.25212E-01
Rosa_palustris_304Y	 73150	 1.17468E-01	 1.21993E-01	 2.31723E-04	 8.82400E-03	 1.64184E-02	 6.25212E-01
Rosa_palustris_168X	 73150	 9.68097E-02	 1.33706E-01	 2.29658E-04	 8.74538E-03	 1.64086E-02	 6.24839E-01
Rosa_palustris_168Y	 73150	 9.68097E-02	 1.33706E-01	 2.29658E-04	 8.74538E-03	 1.64086E-02	 6.24839E-01
Rosa_nitida_812X	 73150	 9.68097E-02	 1.33706E-01	 2.29658E-04	 8.74538E-03	 1.64086E-02	 6.24839E-01
Rosa_nitida_812Y	 73150	 9.68097E-02	 1.33706E-01	 2.29658E-04	 8.74538E-03	 1.64086E-02	 6.24839E-01
Rosa_nitida_675B	 73150	 9.86638E-02	 1.02601E-01	 2.70902E-04	 1.03159E-02	 1.63201E-02	 6.21469E-01
Rosa_nitida_675A	 73150	 8.17531E-02	 8.54168E-02	 2.46887E-04	 9.40146E-03	 1.22433E-02	 4.66224E-01
Rosa_nitida_604B	 73150	 1.29497E-01	 1.33270E-01	 2.94988E-04	 1.12332E-02	 1.62334E-02	 6.18168E-01
Rosa_nitida_604A	 73150	 1.28249E-01	 1.32022E-01	 2.90562E-04	 1.10646E-02	 1.62288E-02	 6.17994E-01
Rosa_nitida_570X	 73150	 9.68097E-02	 1.33706E-01	 2.29658E-04	 8.74538E-03	 1.64088E-02	 6.24845E-01
Rosa_nitida_570Y	 73150	 9.68097E-02	 1.33706E-01	 2.29658E-04	 8.74538E-03	 1.64088E-02	 6.24845E-01
Rosa_multiflora_302B	 73150	 8.49605E-02	 8.85559E-02	 6.86670E-04	 2.61484E-02	 1.54224E-02	 5.87285E-01
Rosa_multiflora_302A	 73150	 8.51494E-02	 8.87448E-02	 6.87898E-04	 2.61952E-02	 1.54206E-02	 5.87217E-01
Rosa_gymnocarpa_767B	 73150	 7.94510E-02	 8.90204E-02	 2.53997E-04	 9.67220E-03	 1.24169E-02	 4.72836E-01
Rosa_gymnocarpa_767A	 73150	 8.89876E-02	 9.26513E-02	 2.81172E-04	 1.07070E-02	 1.24490E-02	 4.74059E-01
Rosa_gymnocarpa_751X	 73150	 7.94510E-02	 8.90204E-02	 2.53997E-04	 9.67220E-03	 1.24169E-02	 4.72836E-01
Rosa_gymnocarpa_751Y	 73150	 7.94510E-02	 8.90204E-02	 2.53997E-04	 9.67220E-03	 1.24169E-02	 4.72836E-01
Rosa_gymnocarpa_543X	 73150	 7.94510E-02	 8.90204E-02	 2.53997E-04	 9.67220E-03	 1.24169E-02	 4.72836E-01
Rosa_gymnocarpa_543Y	 73150	 7.94510E-02	 8.90204E-02	 2.53997E-04	 9.67220E-03	 1.24169E-02	 4.72836E-01
Rosa_foliolosa_795B	 73150	 1.21680E-01	 1.25618E-01	 4.10064E-04	 1.56152E-02	 1.66384E-02	 6.33590E-01
Rosa_foliolosa_795A	 73150	 1.02586E-01	 1.11076E-01	 2.87082E-04	 1.09321E-02	 1.66206E-02	 6.32914E-01
Rosa_foliolosa_699X	 73150	 1.02586E-01	 1.11076E-01	 2.87082E-04	 1.09321E-02	 1.66206E-02	 6.32914E-01
Rosa_foliolosa_699Y	 73150	 1.02586E-01	 1.11076E-01	 2.87082E-04	 1.09321E-02	 1.66206E-02	 6.32914E-01
Rosa_blanda_98016B	 73150	 9.52235E-02	 1.24711E-01	 1.82260E-04	 6.94048E-03	 1.32731E-02	 5.05438E-01
Rosa_blanda_98016A	 73150	 1.44979E-01	 1.50338E-01	 1.82442E-04	 6.94740E-03	 1.28292E-02	 4.88534E-01
Rosa_blanda_1236B	 73150	 1.43138E-01	 1.65448E-01	 1.75925E-04	 6.69923E-03	 1.27991E-02	 4.87389E-01
Rosa_blanda_1236A	 73150	 1.20993E-01	 1.33009E-01	 4.17099E-04	 1.58831E-02	 1.34455E-02	 5.12006E-01
Rosa_blanda_1219B	 73150	 1.02586E-01	 1.11076E-01	 2.87082E-04	 1.09321E-02	 1.66206E-02	 6.32914E-01
Rosa_blanda_1219A	 73150	 1.03580E-01	 1.14817E-01	 1.92106E-04	 7.31541E-03	 1.32913E-02	 5.06134E-01
Rosa_blanda_1214B	 73150	 9.95495E-02	 1.05783E-01	 2.90251E-04	 1.10528E-02	 1.65210E-02	 6.29120E-01
Rosa_blanda_1214A	 73150	 1.20993E-01	 1.33009E-01	 4.17099E-04	 1.58831E-02	 1.34455E-02	 5.12006E-01
Rosa_blanda_652B	 73150	 1.45243E-01	 1.67704E-01	 4.92844E-04	 1.87675E-02	 1.27447E-02	 4.85319E-01
Rosa_blanda_652A	 73150	 1.20993E-01	 1.33009E-01	 4.17099E-04	 1.58831E-02	 1.34455E-02	 5.12006E-01
Rosa_blanda_567B	 73150	 1.46163E-01	 1.69922E-01	 1.79009E-04	 6.81665E-03	 1.23005E-02	 4.68402E-01
Rosa_blanda_567A	 73150	 1.43138E-01	 1.65448E-01	 1.75925E-04	 6.69923E-03	 1.27991E-02	 4.87389E-01
Rosa_blanda_528B	 73150	 9.52235E-02	 1.24711E-01	 1.82260E-04	 6.94048E-03	 1.32731E-02	 5.05438E-01
Rosa_blanda_528A	 73150	 1.43138E-01	 1.65448E-01	 1.75925E-04	 6.69923E-03	 1.27991E-02	 4.87389E-01
Rosa_blanda_462B	 73150	 9.52235E-02	 1.24711E-01	 1.82260E-04	 6.94048E-03	 1.32731E-02	 5.05438E-01
Rosa_blanda_462A	 73150	 1.43138E-01	 1.65448E-01	 1.75925E-04	 6.69923E-03	 1.27991E-02	 4.87389E-01
Rosa_blanda_421B	 73150	 1.43138E-01	 1.65448E-01	 1.75925E-04	 6.69923E-03	 1.27991E-02	 4.87389E-01
Rosa_blanda_421A	 73150	 1.01877E-01	 1.05513E-01	 3.00332E-04	 1.14366E-02	 1.65246E-02	 6.29256E-01
Rosa_blanda_365B	 73150	 1.08250E-01	 1.18408E-01	 1.83757E-04	 6.99745E-03	 1.28263E-02	 4.88424E-01
Rosa_blanda_365A	 73150	 1.20993E-01	 1.33009E-01	 4.17099E-04	 1.58831E-02	 1.34455E-02	 5.12006E-01
Rosa_blanda_326B	 73150	 1.46163E-01	 1.69922E-01	 1.79009E-04	 6.81665E-03	 1.23005E-02	 4.68402E-01
Rosa_blanda_326A	 73150	 1.32204E-01	 1.36784E-01	 4.95916E-04	 1.88845E-02	 1.28647E-02	 4.89889E-01
Rosa_blanda_160B	 73150	 1.21108E-01	 1.24676E-01	 5.27500E-04	 2.00872E-02	 1.65520E-02	 6.30299E-01
Rosa_blanda_160A	 73150	 1.20993E-01	 1.33009E-01	 4.17099E-04	 1.58831E-02	 1.34455E-02	 5.12006E-01
