# Supplementary material for: General functions to transform associate data to host data, and their use in phylogenetic inference from sequences with intra-individual variability
Source: BMC Evol Biol. 2008 Mar 18;8:86. doi: 10.1186/1471-2148-8-86 (PMC2291458; doi:10.1186/1471-2148-8-86)
Supplement: Additional file 3 — Distance matrices and quality statistics obtained with the Rosa dataset of Joly and Bruneau [33]. This contains all intermediary generated associate distance or host character data (depending on the transformation formula used; see Fig. 1) and all final distance matrices obtained together with their Delta values. A readme file that describes the contents of each file in the archive is included. The corresponding NEXUS files containing the original associate sequence data (alleles of North American Rosa species) are available at [75] as study No. S1444. [file 1471-2148-8-86-S3.zip › Goeker_Grimm_Supp_Mat_3/M2599_g0_m2.e.dst]

39
GRosa_blanda_1214	0.00000E+00	6.34043E-02	1.40720E-01	3.14658E-02	1.40720E-01	1.47588E-01	5.45004E-02	1.50905E-01	1.51506E-01	1.44195E-01	1.44195E-01	1.51129E-01	1.48696E-01	1.58511E-01	1.47588E-01	1.47588E-01	1.48102E-01	1.51858E-01	1.45939E-01	1.52191E-01	8.93980E-02	1.45939E-01	1.45939E-01	1.46610E-01	1.46535E-01	1.45939E-01	1.59232E-01	1.65479E-01	1.50905E-01	1.57407E-01	1.57008E-01	9.43975E-02	1.48176E-01	1.47588E-01	4.44994E-02	1.47588E-01	8.89988E-02	1.47588E-01	1.50905E-01
GRosa_blanda_1219	6.34043E-02	0.00000E+00	1.55308E-01	5.49097E-02	1.55308E-01	1.61650E-01	5.49097E-02	1.45277E-01	1.45865E-01	1.45277E-01	1.55308E-01	1.45497E-01	1.48696E-01	1.58511E-01	1.48696E-01	1.48696E-01	1.49222E-01	1.56506E-01	1.45939E-01	1.52191E-01	9.00755E-02	1.45939E-01	1.45939E-01	1.46610E-01	1.46535E-01	1.45939E-01	1.59232E-01	1.65479E-01	1.52038E-01	1.58590E-01	1.61690E-01	9.51064E-02	1.42350E-01	1.48696E-01	4.48336E-02	1.48696E-01	8.96672E-02	1.48696E-01	1.45277E-01
GRosa_blanda_1236	1.40720E-01	1.55308E-01	0.00000E+00	1.44195E-01	0.00000E+00	4.42807E-02	1.50905E-01	5.42326E-02	5.44465E-02	5.42326E-02	3.13112E-02	5.43125E-02	4.48336E-02	8.38760E-02	4.43678E-02	4.43678E-02	4.45215E-02	6.45497E-02	4.49013E-02	5.47997E-02	1.47808E-01	4.49013E-02	4.49013E-02	4.51064E-02	4.50835E-02	4.49013E-02	7.77714E-02	8.98027E-02	5.43393E-02	7.01862E-02	7.29713E-02	1.53695E-01	6.28695E-02	4.42807E-02	1.47588E-01	4.42807E-02	1.56864E-01	4.42807E-02	5.42326E-02
GRosa_blanda_160	3.14658E-02	5.49097E-02	1.44195E-01	0.00000E+00	1.44195E-01	1.50905E-01	4.44994E-02	1.47588E-01	1.48176E-01	1.40720E-01	1.47588E-01	1.47808E-01	1.45277E-01	1.55308E-01	1.44195E-01	1.44195E-01	1.44697E-01	1.51858E-01	1.42422E-01	1.48846E-01	8.36242E-02	1.42422E-01	1.42422E-01	1.43076E-01	1.43003E-01	1.42422E-01	1.56015E-01	1.62386E-01	1.47588E-01	1.54227E-01	1.57008E-01	8.89988E-02	1.44769E-01	1.44195E-01	3.14658E-02	1.44195E-01	8.32508E-02	1.44195E-01	1.47588E-01
GRosa_blanda_326	1.40720E-01	1.55308E-01	0.00000E+00	1.44195E-01	0.00000E+00	4.42807E-02	1.50905E-01	5.42326E-02	5.44465E-02	5.42326E-02	3.13112E-02	5.43125E-02	4.48336E-02	8.38760E-02	4.43678E-02	4.43678E-02	4.45215E-02	6.45497E-02	4.49013E-02	5.47997E-02	1.47808E-01	4.49013E-02	4.49013E-02	4.51064E-02	4.50835E-02	4.49013E-02	7.77714E-02	8.98027E-02	5.43393E-02	7.01862E-02	7.29713E-02	1.53695E-01	6.28695E-02	4.42807E-02	1.47588E-01	4.42807E-02	1.56864E-01	4.42807E-02	5.42326E-02
GRosa_blanda_365	1.47588E-01	1.61650E-01	4.42807E-02	1.50905E-01	4.42807E-02	0.00000E+00	1.57329E-01	7.00140E-02	7.02902E-02	7.00140E-02	5.42326E-02	7.01172E-02	6.34043E-02	9.51064E-02	6.27456E-02	6.27456E-02	6.29629E-02	7.90569E-02	6.35001E-02	7.07461E-02	1.54380E-01	6.35001E-02	6.35001E-02	6.37901E-02	6.37577E-02	6.35001E-02	8.98027E-02	1.00402E-01	7.01517E-02	8.30455E-02	8.63408E-02	1.59970E-01	7.69990E-02	6.26224E-02	1.54151E-01	6.26224E-02	1.63018E-01	6.26224E-02	7.00140E-02
GRosa_blanda_421	5.45004E-02	5.49097E-02	1.50905E-01	4.44994E-02	1.50905E-01	1.57329E-01	0.00000E+00	1.47588E-01	1.48176E-01	1.40720E-01	1.54151E-01	1.47808E-01	1.45277E-01	1.55308E-01	1.44195E-01	1.44195E-01	1.44697E-01	1.51858E-01	1.42422E-01	1.48846E-01	8.36242E-02	1.42422E-01	1.42422E-01	1.43076E-01	1.43003E-01	1.42422E-01	1.56015E-01	1.62386E-01	1.47588E-01	1.54227E-01	1.53557E-01	8.89988E-02	1.44769E-01	1.44195E-01	3.14658E-02	1.44195E-01	8.32508E-02	1.44195E-01	1.47588E-01
GRosa_blanda_462	1.50905E-01	1.45277E-01	5.42326E-02	1.47588E-01	5.42326E-02	7.00140E-02	1.47588E-01	0.00000E+00	0.00000E+00	4.42807E-02	6.26224E-02	0.00000E+00	3.17021E-02	7.76540E-02	3.13728E-02	3.13728E-02	3.14814E-02	6.45497E-02	3.17500E-02	4.47437E-02	1.44409E-01	3.17500E-02	3.17500E-02	3.18950E-02	3.18788E-02	3.17500E-02	7.09952E-02	8.40027E-02	4.43678E-02	6.27765E-02	7.29713E-02	1.50459E-01	3.14347E-02	3.13112E-02	1.44195E-01	3.13112E-02	1.53695E-01	3.13112E-02	0.00000E+00
GRosa_blanda_528	1.51506E-01	1.45865E-01	5.44465E-02	1.48176E-01	5.44465E-02	7.02902E-02	1.48176E-01	0.00000E+00	0.00000E+00	4.44554E-02	6.28695E-02	0.00000E+00	3.18304E-02	7.79681E-02	3.14970E-02	3.14970E-02	3.16070E-02	6.48204E-02	3.18788E-02	4.49240E-02	1.44986E-01	3.18788E-02	3.18788E-02	3.18950E-02	3.18788E-02	3.18788E-02	7.12832E-02	8.43435E-02	4.45435E-02	6.30253E-02	7.32842E-02	1.51055E-01	3.14347E-02	3.14347E-02	1.44769E-01	3.14347E-02	1.54303E-01	3.14347E-02	0.00000E+00
GRosa_blanda_567	1.44195E-01	1.45277E-01	5.42326E-02	1.40720E-01	5.42326E-02	7.00140E-02	1.40720E-01	4.42807E-02	4.44554E-02	0.00000E+00	6.26224E-02	4.43460E-02	3.17021E-02	7.76540E-02	3.13728E-02	3.13728E-02	3.14814E-02	6.45497E-02	3.17500E-02	4.47437E-02	1.44409E-01	3.17500E-02	3.17500E-02	3.18950E-02	3.18788E-02	3.17500E-02	7.09952E-02	8.40027E-02	4.43678E-02	6.27765E-02	7.29713E-02	1.50459E-01	3.14347E-02	3.13112E-02	1.37156E-01	3.13112E-02	1.47151E-01	3.13112E-02	4.42807E-02
GRosa_blanda_652	1.44195E-01	1.55308E-01	3.13112E-02	1.47588E-01	3.13112E-02	5.42326E-02	1.54151E-01	6.26224E-02	6.28695E-02	6.26224E-02	0.00000E+00	6.27147E-02	4.48336E-02	8.38760E-02	5.43393E-02	5.43393E-02	5.45274E-02	7.21688E-02	4.49013E-02	5.47997E-02	1.51129E-01	4.49013E-02	4.49013E-02	4.51064E-02	4.50835E-02	4.49013E-02	7.77714E-02	8.98027E-02	6.27456E-02	7.68852E-02	7.99361E-02	1.56864E-01	7.02902E-02	5.42326E-02	1.50905E-01	5.42326E-02	1.59970E-01	5.42326E-02	6.26224E-02
GRosa_blanda_98016	1.51129E-01	1.45497E-01	5.43125E-02	1.47808E-01	5.43125E-02	7.01172E-02	1.47808E-01	0.00000E+00	0.00000E+00	4.43460E-02	6.27147E-02	0.00000E+00	3.17500E-02	7.77714E-02	3.14192E-02	3.14192E-02	3.15283E-02	6.46508E-02	3.17982E-02	4.48111E-02	1.44625E-01	3.17982E-02	3.17982E-02	3.19438E-02	3.19275E-02	3.17982E-02	7.11028E-02	8.41300E-02	4.44335E-02	6.28384E-02	7.30882E-02	1.50681E-01	3.14814E-02	3.13574E-02	1.44409E-01	3.13574E-02	1.53922E-01	3.13574E-02	0.00000E+00
GRosa_foliolosa_699	1.48696E-01	1.48696E-01	4.48336E-02	1.45277E-01	4.48336E-02	6.34043E-02	1.45277E-01	3.17021E-02	3.18304E-02	3.17021E-02	4.48336E-02	3.17500E-02	0.00000E+00	7.08881E-02	0.00000E+00	0.00000E+00	0.00000E+00	5.65233E-02	0.00000E+00	3.17340E-02	1.38816E-01	0.00000E+00	0.00000E+00	0.00000E+00	0.00000E+00	0.00000E+00	6.36930E-02	7.80076E-02	3.17021E-02	5.49373E-02	6.60098E-02	1.45277E-01	4.50149E-02	0.00000E+00	1.41776E-01	0.00000E+00	1.48696E-01	0.00000E+00	3.17021E-02
GRosa_foliolosa_795	1.58511E-01	1.58511E-01	8.38760E-02	1.55308E-01	8.38760E-02	9.51064E-02	1.55308E-01	7.76540E-02	7.79681E-02	7.76540E-02	8.38760E-02	7.77714E-02	7.08881E-02	0.00000E+00	7.08881E-02	7.08881E-02	6.36285E-02	8.63408E-02	7.12109E-02	7.77322E-02	1.56015E-01	7.12109E-02	7.12109E-02	7.15382E-02	7.15016E-02	7.12109E-02	9.55395E-02	1.05623E-01	7.76540E-02	8.97123E-02	9.33520E-02	1.61650E-01	8.42152E-02	7.08881E-02	1.52038E-01	7.08881E-02	1.64729E-01	7.08881E-02	7.76540E-02
GRosa_gymnocarpa_543	1.47588E-01	1.48696E-01	4.43678E-02	1.44195E-01	4.43678E-02	6.27456E-02	1.44195E-01	3.13728E-02	3.14970E-02	3.13728E-02	5.43393E-02	3.14192E-02	0.00000E+00	7.08881E-02	0.00000E+00	0.00000E+00	0.00000E+00	5.59017E-02	0.00000E+00	3.16386E-02	1.40929E-01	0.00000E+00	0.00000E+00	0.00000E+00	0.00000E+00	0.00000E+00	6.35001E-02	7.77714E-02	3.13728E-02	5.43660E-02	6.52675E-02	1.47151E-01	4.45435E-02	0.00000E+00	1.40720E-01	0.00000E+00	1.50459E-01	0.00000E+00	3.13728E-02
GRosa_gymnocarpa_751	1.47588E-01	1.48696E-01	4.43678E-02	1.44195E-01	4.43678E-02	6.27456E-02	1.44195E-01	3.13728E-02	3.14970E-02	3.13728E-02	5.43393E-02	3.14192E-02	0.00000E+00	7.08881E-02	0.00000E+00	0.00000E+00	0.00000E+00	5.59017E-02	0.00000E+00	3.16386E-02	1.40929E-01	0.00000E+00	0.00000E+00	0.00000E+00	0.00000E+00	0.00000E+00	6.35001E-02	7.77714E-02	3.13728E-02	5.43660E-02	6.52675E-02	1.47151E-01	4.45435E-02	0.00000E+00	1.40720E-01	0.00000E+00	1.50459E-01	0.00000E+00	3.13728E-02
GRosa_gymnocarpa_767	1.48102E-01	1.49222E-01	4.45215E-02	1.44697E-01	4.45215E-02	6.29629E-02	1.44697E-01	3.14814E-02	3.16070E-02	3.14814E-02	5.45274E-02	3.15283E-02	0.00000E+00	6.36285E-02	0.00000E+00	0.00000E+00	0.00000E+00	5.61066E-02	0.00000E+00	3.17500E-02	1.41421E-01	0.00000E+00	0.00000E+00	0.00000E+00	0.00000E+00	0.00000E+00	6.37253E-02	7.80472E-02	3.14814E-02	5.45545E-02	6.55122E-02	1.47661E-01	4.46990E-02	0.00000E+00	1.41210E-01	0.00000E+00	1.50980E-01	0.00000E+00	3.14814E-02
GRosa_multiflora_302	1.51858E-01	1.56506E-01	6.45497E-02	1.51858E-01	6.45497E-02	7.90569E-02	1.51858E-01	6.45497E-02	6.48204E-02	6.45497E-02	7.21688E-02	6.46508E-02	5.65233E-02	8.63408E-02	5.59017E-02	5.59017E-02	5.61066E-02	0.00000E+00	5.66139E-02	6.51290E-02	1.48600E-01	5.66139E-02	5.66139E-02	5.68880E-02	5.68574E-02	5.66139E-02	8.64791E-02	8.64791E-02	6.45497E-02	7.90982E-02	8.59300E-02	1.54785E-01	7.24714E-02	5.59017E-02	1.48366E-01	5.59017E-02	1.58114E-01	5.59017E-02	6.45497E-02
GRosa_nitida_570	1.45939E-01	1.45939E-01	4.49013E-02	1.42422E-01	4.49013E-02	6.35001E-02	1.42422E-01	3.17500E-02	3.18788E-02	3.17500E-02	4.49013E-02	3.17982E-02	0.00000E+00	7.12109E-02	0.00000E+00	0.00000E+00	0.00000E+00	5.66139E-02	0.00000E+00	3.17340E-02	1.39754E-01	0.00000E+00	0.00000E+00	0.00000E+00	0.00000E+00	0.00000E+00	6.35001E-02	7.77322E-02	3.17500E-02	5.50204E-02	6.61180E-02	1.45497E-01	4.50835E-02	0.00000E+00	1.38816E-01	0.00000E+00	1.45497E-01	0.00000E+00	3.17500E-02
GRosa_nitida_604	1.52191E-01	1.52191E-01	5.47997E-02	1.48846E-01	5.47997E-02	7.07461E-02	1.48846E-01	4.47437E-02	4.49240E-02	4.47437E-02	5.47997E-02	4.48111E-02	3.17340E-02	7.77322E-02	3.16386E-02	3.16386E-02	3.17500E-02	6.51290E-02	3.17340E-02	0.00000E+00	1.45497E-01	3.17340E-02	3.17340E-02	3.18788E-02	3.18627E-02	3.17340E-02	7.09952E-02	8.39604E-02	4.47437E-02	6.33089E-02	7.36410E-02	1.51733E-01	5.50204E-02	3.16386E-02	1.45424E-01	3.16386E-02	1.54997E-01	3.16386E-02	4.47437E-02
GRosa_nitida_675	8.93980E-02	9.00755E-02	1.47808E-01	8.36242E-02	1.47808E-01	1.54380E-01	8.36242E-02	1.44409E-01	1.44986E-01	1.44409E-01	1.51129E-01	1.44625E-01	1.38816E-01	1.56015E-01	1.40929E-01	1.40929E-01	1.41421E-01	1.48600E-01	1.39754E-01	1.45497E-01	0.00000E+00	1.39754E-01	1.39754E-01	1.40372E-01	1.40303E-01	1.39754E-01	1.48921E-01	1.55543E-01	1.44409E-01	1.51205E-01	1.53805E-01	8.33747E-02	1.48398E-01	1.40929E-01	7.74210E-02	1.40929E-01	8.33747E-02	1.40929E-01	1.44409E-01
GRosa_nitida_812	1.45939E-01	1.45939E-01	4.49013E-02	1.42422E-01	4.49013E-02	6.35001E-02	1.42422E-01	3.17500E-02	3.18788E-02	3.17500E-02	4.49013E-02	3.17982E-02	0.00000E+00	7.12109E-02	0.00000E+00	0.00000E+00	0.00000E+00	5.66139E-02	0.00000E+00	3.17340E-02	1.39754E-01	0.00000E+00	0.00000E+00	0.00000E+00	0.00000E+00	0.00000E+00	6.35001E-02	7.77322E-02	3.17500E-02	5.50204E-02	6.61180E-02	1.45497E-01	4.50835E-02	0.00000E+00	1.38816E-01	0.00000E+00	1.45497E-01	0.00000E+00	3.17500E-02
GRosa_palustris_168	1.45939E-01	1.45939E-01	4.49013E-02	1.42422E-01	4.49013E-02	6.35001E-02	1.42422E-01	3.17500E-02	3.18788E-02	3.17500E-02	4.49013E-02	3.17982E-02	0.00000E+00	7.12109E-02	0.00000E+00	0.00000E+00	0.00000E+00	5.66139E-02	0.00000E+00	3.17340E-02	1.39754E-01	0.00000E+00	0.00000E+00	0.00000E+00	0.00000E+00	0.00000E+00	6.35001E-02	7.77322E-02	3.17500E-02	5.50204E-02	6.61180E-02	1.45497E-01	4.50835E-02	0.00000E+00	1.38816E-01	0.00000E+00	1.45497E-01	0.00000E+00	3.17500E-02
GRosa_palustris_304	1.46610E-01	1.46610E-01	4.51064E-02	1.43076E-01	4.51064E-02	6.37901E-02	1.43076E-01	3.18950E-02	3.18950E-02	3.18950E-02	4.51064E-02	3.19438E-02	0.00000E+00	7.15382E-02	0.00000E+00	0.00000E+00	0.00000E+00	5.68880E-02	0.00000E+00	3.18788E-02	1.40372E-01	0.00000E+00	0.00000E+00	0.00000E+00	0.00000E+00	0.00000E+00	6.37901E-02	7.80869E-02	3.18950E-02	5.52720E-02	6.64456E-02	1.46161E-01	4.51064E-02	0.00000E+00	1.39454E-01	0.00000E+00	1.46161E-01	0.00000E+00	3.18950E-02
GRosa_palustris_317	1.46535E-01	1.46535E-01	4.50835E-02	1.43003E-01	4.50835E-02	6.37577E-02	1.43003E-01	3.18788E-02	3.18788E-02	3.18788E-02	4.50835E-02	3.19275E-02	0.00000E+00	7.15016E-02	0.00000E+00	0.00000E+00	0.00000E+00	5.68574E-02	0.00000E+00	3.18627E-02	1.40303E-01	0.00000E+00	0.00000E+00	0.00000E+00	0.00000E+00	0.00000E+00	6.37577E-02	7.80472E-02	3.18788E-02	5.52438E-02	6.64089E-02	1.46087E-01	4.50835E-02	0.00000E+00	1.39382E-01	0.00000E+00	1.46087E-01	0.00000E+00	3.18788E-02
GRosa_palustris_331	1.45939E-01	1.45939E-01	4.49013E-02	1.42422E-01	4.49013E-02	6.35001E-02	1.42422E-01	3.17500E-02	3.18788E-02	3.17500E-02	4.49013E-02	3.17982E-02	0.00000E+00	7.12109E-02	0.00000E+00	0.00000E+00	0.00000E+00	5.66139E-02	0.00000E+00	3.17340E-02	1.39754E-01	0.00000E+00	0.00000E+00	0.00000E+00	0.00000E+00	0.00000E+00	6.35001E-02	7.77322E-02	3.17500E-02	5.50204E-02	6.61180E-02	1.45497E-01	4.50835E-02	0.00000E+00	1.38816E-01	0.00000E+00	1.45497E-01	0.00000E+00	3.17500E-02
GRosa_palustris_386	1.59232E-01	1.59232E-01	7.77714E-02	1.56015E-01	7.77714E-02	8.98027E-02	1.56015E-01	7.09952E-02	7.12832E-02	7.09952E-02	7.77714E-02	7.11028E-02	6.36930E-02	9.55395E-02	6.35001E-02	6.35001E-02	6.37253E-02	8.64791E-02	6.35001E-02	7.09952E-02	1.48921E-01	6.35001E-02	6.35001E-02	6.37901E-02	6.37577E-02	6.35001E-02	0.00000E+00	8.98027E-02	7.09952E-02	8.40451E-02	9.35049E-02	1.58750E-01	7.80869E-02	6.35001E-02	1.52730E-01	6.35001E-02	1.58750E-01	6.35001E-02	7.09952E-02
GRosa_palustris_581	1.65479E-01	1.65479E-01	8.98027E-02	1.62386E-01	8.98027E-02	1.00402E-01	1.62386E-01	8.40027E-02	8.43435E-02	8.40027E-02	8.98027E-02	8.41300E-02	7.80076E-02	1.05623E-01	7.77714E-02	7.77714E-02	7.80472E-02	8.64791E-02	7.77322E-02	8.39604E-02	1.55543E-01	7.77322E-02	7.77322E-02	7.80869E-02	7.80472E-02	7.77322E-02	8.98027E-02	0.00000E+00	8.40027E-02	9.52981E-02	8.74658E-02	1.64978E-01	9.01670E-02	7.77714E-02	1.59232E-01	7.77714E-02	1.64978E-01	7.77714E-02	8.40027E-02
GRosa_pisocarpa_774	1.50905E-01	1.52038E-01	5.43393E-02	1.47588E-01	5.43393E-02	7.01517E-02	1.47588E-01	4.43678E-02	4.45435E-02	4.43678E-02	6.27456E-02	4.44335E-02	3.17021E-02	7.76540E-02	3.13728E-02	3.13728E-02	3.14814E-02	6.45497E-02	3.17500E-02	4.47437E-02	1.44409E-01	3.17500E-02	3.17500E-02	3.18950E-02	3.18788E-02	3.17500E-02	7.09952E-02	8.40027E-02	0.00000E+00	6.27765E-02	7.29713E-02	1.50459E-01	5.45545E-02	3.13728E-02	1.44195E-01	3.13728E-02	1.53695E-01	3.13728E-02	4.43678E-02
GRosa_pisocarpa_847	1.57407E-01	1.58590E-01	7.01862E-02	1.54227E-01	7.01862E-02	8.30455E-02	1.54227E-01	6.27765E-02	6.30253E-02	6.27765E-02	7.68852E-02	6.28384E-02	5.49373E-02	8.97123E-02	5.43660E-02	5.43660E-02	5.45545E-02	7.90982E-02	5.50204E-02	6.33089E-02	1.51205E-01	5.50204E-02	5.50204E-02	5.52720E-02	5.52438E-02	5.50204E-02	8.40451E-02	9.52981E-02	6.27765E-02	0.00000E+00	8.63868E-02	1.56941E-01	7.04645E-02	5.43660E-02	1.50980E-01	5.43660E-02	1.60049E-01	5.43660E-02	6.27765E-02
GRosa_setigera_298	1.57008E-01	1.61690E-01	7.29713E-02	1.57008E-01	7.29713E-02	8.63408E-02	1.53557E-01	7.29713E-02	7.32842E-02	7.29713E-02	7.99361E-02	7.30882E-02	6.60098E-02	9.33520E-02	6.52675E-02	6.52675E-02	6.55122E-02	8.59300E-02	6.61180E-02	7.36410E-02	1.53805E-01	6.61180E-02	6.61180E-02	6.64456E-02	6.64089E-02	6.61180E-02	9.35049E-02	8.74658E-02	7.29713E-02	8.63868E-02	0.00000E+00	1.56506E-01	8.02788E-02	6.52675E-02	1.53557E-01	6.52675E-02	1.63169E-01	6.52675E-02	7.29713E-02
GRosa_woodsii_4	9.43975E-02	9.51064E-02	1.53695E-01	8.89988E-02	1.53695E-01	1.59970E-01	8.89988E-02	1.50459E-01	1.51055E-01	1.50459E-01	1.56864E-01	1.50681E-01	1.45277E-01	1.61650E-01	1.47151E-01	1.47151E-01	1.47661E-01	1.54785E-01	1.45497E-01	1.51733E-01	8.33747E-02	1.45497E-01	1.45497E-01	1.46161E-01	1.46087E-01	1.45497E-01	1.58750E-01	1.64978E-01	1.50459E-01	1.56941E-01	1.56506E-01	0.00000E+00	1.54303E-01	1.47151E-01	8.32508E-02	1.47151E-01	9.41184E-02	1.47151E-01	1.50459E-01
GRosa_woodsii_492	1.48176E-01	1.42350E-01	6.28695E-02	1.44769E-01	6.28695E-02	7.69990E-02	1.44769E-01	3.14347E-02	3.14347E-02	3.14347E-02	7.02902E-02	3.14814E-02	4.50149E-02	8.42152E-02	4.45435E-02	4.45435E-02	4.46990E-02	7.24714E-02	4.50835E-02	5.50204E-02	1.48398E-01	4.50835E-02	4.50835E-02	4.51064E-02	4.50835E-02	4.50835E-02	7.80869E-02	9.01670E-02	5.45545E-02	7.04645E-02	8.02788E-02	1.54303E-01	0.00000E+00	4.44554E-02	1.41280E-01	4.44554E-02	1.51055E-01	4.44554E-02	3.14347E-02
GRosa_woodsii_498	1.47588E-01	1.48696E-01	4.42807E-02	1.44195E-01	4.42807E-02	6.26224E-02	1.44195E-01	3.13112E-02	3.14347E-02	3.13112E-02	5.42326E-02	3.13574E-02	0.00000E+00	7.08881E-02	0.00000E+00	0.00000E+00	0.00000E+00	5.59017E-02	0.00000E+00	3.16386E-02	1.40929E-01	0.00000E+00	0.00000E+00	0.00000E+00	0.00000E+00	0.00000E+00	6.35001E-02	7.77714E-02	3.13728E-02	5.43660E-02	6.52675E-02	1.47151E-01	4.44554E-02	0.00000E+00	1.40720E-01	0.00000E+00	1.50459E-01	0.00000E+00	3.13112E-02
GRosa_woodsii_700	4.44994E-02	4.48336E-02	1.47588E-01	3.14658E-02	1.47588E-01	1.54151E-01	3.14658E-02	1.44195E-01	1.44769E-01	1.37156E-01	1.50905E-01	1.44409E-01	1.41776E-01	1.52038E-01	1.40720E-01	1.40720E-01	1.41210E-01	1.48366E-01	1.38816E-01	1.45424E-01	7.74210E-02	1.38816E-01	1.38816E-01	1.39454E-01	1.39382E-01	1.38816E-01	1.52730E-01	1.59232E-01	1.44195E-01	1.50980E-01	1.53557E-01	8.32508E-02	1.41280E-01	1.40720E-01	0.00000E+00	1.40720E-01	7.70753E-02	1.40720E-01	1.44195E-01
GRosa_woodsii_733	1.47588E-01	1.48696E-01	4.42807E-02	1.44195E-01	4.42807E-02	6.26224E-02	1.44195E-01	3.13112E-02	3.14347E-02	3.13112E-02	5.42326E-02	3.13574E-02	0.00000E+00	7.08881E-02	0.00000E+00	0.00000E+00	0.00000E+00	5.59017E-02	0.00000E+00	3.16386E-02	1.40929E-01	0.00000E+00	0.00000E+00	0.00000E+00	0.00000E+00	0.00000E+00	6.35001E-02	7.77714E-02	3.13728E-02	5.43660E-02	6.52675E-02	1.47151E-01	4.44554E-02	0.00000E+00	1.40720E-01	0.00000E+00	1.50459E-01	0.00000E+00	3.13112E-02
GRosa_woodsii_741	8.89988E-02	8.96672E-02	1.56864E-01	8.32508E-02	1.56864E-01	1.63018E-01	8.32508E-02	1.53695E-01	1.54303E-01	1.47151E-01	1.59970E-01	1.53922E-01	1.48696E-01	1.64729E-01	1.50459E-01	1.50459E-01	1.50980E-01	1.58114E-01	1.45497E-01	1.54997E-01	8.33747E-02	1.45497E-01	1.45497E-01	1.46161E-01	1.46087E-01	1.45497E-01	1.58750E-01	1.64978E-01	1.53695E-01	1.60049E-01	1.63169E-01	9.41184E-02	1.51055E-01	1.50459E-01	7.70753E-02	1.50459E-01	0.00000E+00	1.50459E-01	1.53695E-01
GRosa_woodsii_800	1.47588E-01	1.48696E-01	4.42807E-02	1.44195E-01	4.42807E-02	6.26224E-02	1.44195E-01	3.13112E-02	3.14347E-02	3.13112E-02	5.42326E-02	3.13574E-02	0.00000E+00	7.08881E-02	0.00000E+00	0.00000E+00	0.00000E+00	5.59017E-02	0.00000E+00	3.16386E-02	1.40929E-01	0.00000E+00	0.00000E+00	0.00000E+00	0.00000E+00	0.00000E+00	6.35001E-02	7.77714E-02	3.13728E-02	5.43660E-02	6.52675E-02	1.47151E-01	4.44554E-02	0.00000E+00	1.40720E-01	0.00000E+00	1.50459E-01	0.00000E+00	3.13112E-02
GRosa_woodsii_807	1.50905E-01	1.45277E-01	5.42326E-02	1.47588E-01	5.42326E-02	7.00140E-02	1.47588E-01	0.00000E+00	0.00000E+00	4.42807E-02	6.26224E-02	0.00000E+00	3.17021E-02	7.76540E-02	3.13728E-02	3.13728E-02	3.14814E-02	6.45497E-02	3.17500E-02	4.47437E-02	1.44409E-01	3.17500E-02	3.17500E-02	3.18950E-02	3.18788E-02	3.17500E-02	7.09952E-02	8.40027E-02	4.43678E-02	6.27765E-02	7.29713E-02	1.50459E-01	3.14347E-02	3.13112E-02	1.44195E-01	3.13112E-02	1.53695E-01	3.13112E-02	0.00000E+00
