# Supplementary material for: General functions to transform associate data to host data, and their use in phylogenetic inference from sequences with intra-individual variability
Source: BMC Evol Biol. 2008 Mar 18;8:86. doi: 10.1186/1471-2148-8-86 (PMC2291458; doi:10.1186/1471-2148-8-86)
Supplement: Additional file 3 — Distance matrices and quality statistics obtained with the Rosa dataset of Joly and Bruneau [33]. This contains all intermediary generated associate distance or host character data (depending on the transformation formula used; see Fig. 1) and all final distance matrices obtained together with their Delta values. A readme file that describes the contents of each file in the archive is included. The corresponding NEXUS files containing the original associate sequence data (alleles of North American Rosa species) are available at [75] as study No. S1444. [file 1471-2148-8-86-S3.zip › Goeker_Grimm_Supp_Mat_3/M2599_g0_m2.f]

 39	 4548	[mingrpsize= 2]
GRosa_blanda_1214   	[2]	 0.00000E+00	 0.00000E+00	 1.00000E+00	 0.00000E+00	 0.00000E+00	 0.00000E+00	 0.00000E+00	 1.00000E+00	 0.00000E+00	 0.00000E+00	 1.00000E+00	 0.00000E+00	 1.00000E+00	 0.00000E+00	 0.00000E+00	 0.00000E+00	 0.00000E+00	 0.00000E+00	 1.00000E+00	 0.00000E+00	 1.00000E+00	 0.00000E+00	 0.00000E+00	 0.00000E+00	 1.00000E+00	 0.00000E+00	 0.00000E+00	 0.00000E+00	 0.00000E+00	 0.00000E+00	 0.00000E+00	 1.00000E+00	 1.00000E+00	 0.00000E+00	 0.00000E+00	 0.00000E+00	 1.00000E+00	 0.00000E+00	 0.00000E+00	 0.00000E+00	 0.00000E+00	 5.00000E-01	 0.00000E+00	 5.00000E-01	 1.00000E+00	 0.00000E+00	 0.00000E+00	 0.00000E+00	 0.00000E+00	 1.00000E+00	 0.00000E+00	 0.00000E+00	 5.00000E-01	 5.00000E-01	 0.00000E+00	 0.00000E+00	 0.00000E+00	 1.00000E+00	 0.00000E+00	 0.00000E+00	 0.00000E+00	 0.00000E+00	 0.00000E+00	 1.00000E+00	 0.00000E+00	 0.00000E+00	 0.00000E+00	 1.00000E+00	 0.00000E+00	 0.00000E+00	 0.00000E+00	 1.00000E+00	 1.00000E+00	 0.00000E+00	 0.00000E+00	 0.00000E+00	 0.00000E+00	 0.00000E+00	 0.00000E+00	 1.00000E+00	 0.00000E+00	 0.00000E+00	 0.00000E+00	 1.00000E+00	 0.00000E+00	 0.00000E+00	 0.00000E+00	 1.00000E+00	 1.00000E+00	 0.00000E+00	 0.00000E+00	 0.00000E+00	 0.00000E+00	 0.00000E+00	 0.00000E+00	 1.00000E+00	 0.00000E+00	 0.00000E+00	 1.00000E+00	 0.00000E+00	 1.00000E+00	 0.00000E+00	 0.00000E+00	 0.00000E+00	 0.00000E+00	 0.00000E+00	 0.00000E+00	 1.00000E+00	 0.00000E+00	 1.00000E+00	 0.00000E+00	 0.00000E+00	 1.00000E+00	 0.00000E+00	 0.00000E+00	 0.00000E+00	 0.00000E+00	 0.00000E+00	 1.00000E+00	 0.00000E+00	 0.00000E+00	 0.00000E+00	 0.00000E+00	 1.00000E+00	 0.00000E+00	 0.00000E+00	 0.00000E+00	 1.00000E+00	 0.00000E+00	 0.00000E+00	 0.00000E+00	 1.00000E+00	 0.00000E+00	 0.00000E+00	 5.00000E-01	 5.00000E-01	 1.00000E+00	 0.00000E+00	 0.00000E+00	 0.00000E+00	 1.00000E+00	 0.00000E+00	 0.00000E+00	 0.00000E+00	 0.00000E+00	 1.00000E+00	 0.00000E+00	 0.00000E+00	 0.00000E+00	 0.00000E+00	 0.00000E+00	 1.00000E+00	 0.00000E+00	 0.00000E+00	 0.00000E+00	 1.00000E+00	 0.00000E+00	 0.00000E+00	 0.00000E+00	 1.00000E+00	 0.00000E+00	 0.00000E+00	 5.00000E-01	 5.00000E-01	 0.00000E+00	 0.00000E+00	 1.00000E+00	 0.00000E+00	 0.00000E+00	 0.00000E+00	 0.00000E+00	 1.00000E+00	 1.00000E+00	 0.00000E+00	 0.00000E+00	 0.00000E+00	 0.00000E+00	 1.00000E+00	 0.00000E+00	 0.00000E+00	 1.00000E+00	 0.00000E+00	 0.00000E+00	 0.00000E+00	 0.00000E+00	 0.00000E+00	 0.00000E+00	 1.00000E+00	 1.00000E+00	 0.00000E+00	 0.00000E+00	 0.00000E+00	 0.00000E+00	 0.00000E+00	 0.00000E+00	 1.00000E+00	 1.00000E+00	 0.00000E+00	 0.00000E+00	 0.00000E+00	 0.00000E+00	 0.00000E+00	 0.00000E+00	 1.00000E+00	 1.00000E+00	 0.00000E+00	 0.00000E+00	 0.00000E+00	 0.00000E+00	 0.00000E+00	 0.00000E+00	 1.00000E+00	 1.00000E+00	 0.00000E+00	 0.00000E+00	 0.00000E+00	 0.00000E+00	 0.00000E+00	 0.00000E+00	 1.00000E+00	 1.00000E+00	 0.00000E+00	 0.00000E+00	 0.00000E+00	 0.00000E+00	 5.00000E-01	 0.00000E+00	 5.00000E-01	 5.00000E-01	 0.00000E+00	 0.00000E+00	 5.00000E-01	 1.00000E+00	 0.00000E+00	 0.00000E+00	 0.00000E+00	 0.00000E+00	 0.00000E+00	 1.00000E+00	 0.00000E+00	 0.00000E+00	 0.00000E+00	 0.00000E+00	 1.00000E+00	 0.00000E+00	 0.00000E+00	 0.00000E+00	 1.00000E+00	 1.00000E+00	 0.00000E+00	 0.00000E+00	 0.00000E+00	 1.00000E+00	 0.00000E+00	 0.00000E+00	 0.00000E+00	 0.00000E+00	 0.00000E+00	 0.00000E+00	 1.00000E+00	 0.00000E+00	 1.00000E+00	 0.00000E+00	 0.00000E+00	 0.00000E+00	 0.00000E+00	 0.00000E+00	 1.00000E+00	 0.00000E+00	 1.00000E+00	 0.00000E+00	 0.00000E+00	 0.00000E+00	 0.00000E+00	 0.00000E+00	 1.00000E+00	 1.00000E+00	 0.00000E+00	 0.00000E+00	 0.00000E+00	 0.00000E+00	 0.00000E+00	 0.00000E+00	 1.00000E+00	 1.00000E+00	 0.00000E+00	 0.00000E+00	 0.00000E+00	 0.00000E+00	 0.00000E+00	 1.00000E+00	 0.00000E+00	 0.00000E+00	 0.00000E+00	 1.00000E+00	 0.00000E+00	 0.00000E+00	 0.00000E+00	 0.00000E+00	 1.00000E+00	 0.00000E+00	 0.00000E+00	 1.00000E+00	 0.00000E+00	 0.00000E+00	 0.00000E+00	 0.00000E+00	 1.00000E+00	 0.00000E+00	 1.00000E+00	 0.00000E+00	 0.00000E+00	 1.00000E+00	 0.00000E+00	 0.00000E+00	 0.00000E+00	 0.00000E+00	 1.00000E+00	 0.00000E+00	 0.00000E+00	 0.00000E+00	 0.00000E+00	 1.00000E+00	 0.00000E+00	 0.00000E+00	 1.00000E+00	 0.00000E+00	 0.00000E+00	 0.00000E+00	 1.00000E+00	 0.00000E+00	 0.00000E+00	 0.00000E+00	 0.00000E+00	 0.00000E+00	 1.00000E+00	 0.00000E+00	 0.00000E+00	 0.00000E+00	 1.00000E+00	 0.00000E+00	 0.00000E+00	 1.00000E+00	 0.00000E+00	 0.00000E+00	 1.00000E+00	 0.00000E+00	 0.00000E+00	 0.00000E+00	 0.00000E+00	 0.00000E+00	 1.00000E+00	 0.00000E+00	 0.00000E+00	 1.00000E+00	 0.00000E+00	 1.00000E+00	 0.00000E+00	 0.00000E+00	 0.00000E+00	 0.00000E+00	 0.00000E+00	 1.00000E+00	 0.00000E+00	 0.00000E+00	 0.00000E+00	 1.00000E+00	 0.00000E+00	 0.00000E+00	 0.00000E+00	 0.00000E+00	 1.00000E+00	 0.00000E+00	 0.00000E+00	 1.00000E+00	 0.00000E+00	 0.00000E+00	 0.00000E+00	 0.00000E+00	 1.00000E+00	 0.00000E+00	 0.00000E+00	 0.00000E+00	 1.00000E+00	 0.00000E+00	 0.00000E+00	 0.00000E+00	 1.00000E+00	 0.00000E+00	 1.00000E+00	 0.00000E+00	 0.00000E+00	 0.00000E+00	 1.00000E+00	 0.00000E+00	 0.00000E+00	 0.00000E+00	 0.00000E+00	 5.00000E-01	 5.00000E-01	 0.00000E+00	 1.00000E+00	 0.00000E+00	 0.00000E+00	 0.00000E+00	 1.00000E+00	 0.00000E+00	 0.00000E+00	 0.00000E+00	 0.00000E+00	 0.00000E+00	 1.00000E+00	 0.00000E+00	 0.00000E+00	 1.00000E+00	 0.00000E+00	 0.00000E+00	 1.00000E+00	 0.00000E+00	 0.00000E+00	 1.00000E+00	 0.00000E+00	 0.00000E+00	 0.00000E+00	 0.00000E+00	 1.00000E+00	 0.00000E+00	 0.00000E+00	 1.00000E+00	 0.00000E+00	 0.00000E+00	 0.00000E+00	 1.00000E+00	 0.00000E+00	 0.00000E+00	 0.00000E+00	 1.00000E+00	 0.00000E+00	 0.00000E+00	 0.00000E+00	 1.00000E+00	 0.00000E+00	 0.00000E+00	 0.00000E+00	 0.00000E+00	 0.00000E+00	 0.00000E+00	 1.00000E+00	 0.00000E+00	 0.00000E+00	 1.00000E+00	 0.00000E+00	 1.00000E+00	 0.00000E+00	 0.00000E+00	 0.00000E+00	 0.00000E+00	 1.00000E+00	 0.00000E+00	 0.00000E+00	 1.00000E+00	 0.00000E+00	 0.00000E+00	 0.00000E+00	 0.00000E+00	 0.00000E+00	 1.00000E+00	 0.00000E+00	 0.00000E+00	 0.00000E+00	 1.00000E+00	 0.00000E+00	 0.00000E+00	 1.00000E+00	 0.00000E+00	 0.00000E+00	 1.00000E+00	 0.00000E+00	 0.00000E+00	 0.00000E+00	 0.00000E+00	 0.00000E+00	 0.00000E+00	 1.00000E+00	 1.00000E+00	 0.00000E+00	 0.00000E+00	 0.00000E+00	 0.00000E+00	 0.00000E+00	 1.00000E+00	 0.00000E+00	 0.00000E+00	 0.00000E+00	 0.00000E+00	 1.00000E+00	 1.00000E+00	 0.00000E+00	 0.00000E+00	 0.00000E+00	 1.00000E+00	 0.00000E+00	 0.00000E+00	 0.00000E+00	 1.00000E+00	 0.00000E+00	 0.00000E+00	 0.00000E+00	 1.00000E+00	 0.00000E+00	 0.00000E+00	 0.00000E+00	 0.00000E+00	 0.00000E+00	 0.00000E+00	 1.00000E+00	 0.00000E+00	 0.00000E+00	 0.00000E+00	 1.00000E+00	 0.00000E+00	 0.00000E+00	 0.00000E+00	 1.00000E+00	 0.00000E+00	 1.00000E+00	 0.00000E+00	 0.00000E+00	 1.00000E+00	 0.00000E+00	 0.00000E+00	 0.00000E+00	 1.00000E+00	 0.00000E+00	 0.00000E+00	 0.00000E+00	 0.00000E+00	 0.00000E+00	 0.00000E+00	 1.00000E+00	 1.00000E+00	 0.00000E+00	 0.00000E+00	 0.00000E+00	 1.00000E+00	 0.00000E+00	 0.00000E+00	 0.00000E+00	 0.00000E+00	 0.00000E+00	 0.00000E+00	 1.00000E+00	 1.00000E+00	 0.00000E+00	 0.00000E+00	 0.00000E+00	 1.00000E+00	 0.00000E+00	 0.00000E+00	 0.00000E+00	 0.00000E+00	 0.00000E+00	 0.00000E+00	 1.00000E+00	 0.00000E+00	 0.00000E+00	 0.00000E+00	 1.00000E+00	 0.00000E+00	 0.00000E+00	 0.00000E+00	 1.00000E+00	 1.00000E+00	 0.00000E+00	 0.00000E+00	 0.00000E+00	 0.00000E+00	 0.00000E+00	 1.00000E+00	 0.00000E+00	 1.00000E+00	 0.00000E+00	 0.00000E+00	 0.00000E+00	 0.00000E+00	 0.00000E+00	 0.00000E+00	 1.00000E+00	 1.00000E+00	 0.00000E+00	 0.00000E+00	 0.00000E+00	 0.00000E+00	 0.00000E+00	 0.00000E+00	 1.00000E+00	 0.00000E+00	 0.00000E+00	 0.00000E+00	 1.00000E+00	 0.00000E+00	 0.00000E+00	 0.00000E+00	 1.00000E+00	 0.00000E+00	 1.00000E+00	 0.00000E+00	 0.00000E+00	 0.00000E+00	 0.00000E+00	 0.00000E+00	 1.00000E+00	 0.00000E+00	 0.00000E+00	 0.00000E+00	 1.00000E+00	 0.00000E+00	 1.00000E+00	 0.00000E+00	 0.00000E+00	 0.00000E+00	 0.00000E+00	 1.00000E+00	 0.00000E+00	 0.00000E+00	 0.00000E+00	 0.00000E+00	 1.00000E+00	 0.00000E+00	 1.00000E+00	 0.00000E+00	 0.00000E+00	 1.00000E+00	 0.00000E+00	 0.00000E+00	 0.00000E+00	 0.00000E+00	 0.00000E+00	 0.00000E+00	 1.00000E+00	 0.00000E+00	 1.00000E+00	 0.00000E+00	 0.00000E+00	 0.00000E+00	 0.00000E+00	 0.00000E+00	 1.00000E+00	 1.00000E+00	 0.00000E+00	 0.00000E+00	 0.00000E+00	 0.00000E+00	 1.00000E+00	 0.00000E+00	 0.00000E+00	 0.00000E+00	 0.00000E+00	 1.00000E+00	 0.00000E+00	 1.00000E+00	 0.00000E+00	 0.00000E+00	 0.00000E+00	 1.00000E+00	 0.00000E+00	 0.00000E+00	 0.00000E+00	 1.00000E+00	 0.00000E+00	 0.00000E+00	 0.00000E+00	 1.00000E+00	 0.00000E+00	 0.00000E+00	 0.00000E+00	 0.00000E+00	 0.00000E+00	 0.00000E+00	 1.00000E+00	 1.00000E+00	 0.00000E+00	 0.00000E+00	 0.00000E+00	 0.00000E+00	 0.00000E+00	 0.00000E+00	 1.00000E+00	 0.00000E+00	 0.00000E+00	 0.00000E+00	 1.00000E+00	 1.00000E+00	 0.00000E+00	 0.00000E+00	 0.00000E+00	 0.00000E+00	 1.00000E+00	 0.00000E+00	 0.00000E+00	 5.00000E-01	 0.00000E+00	 5.00000E-01	 0.00000E+00	 0.00000E+00	 0.00000E+00	 0.00000E+00	 1.00000E+00	 0.00000E+00	 0.00000E+00	 1.00000E+00	 0.00000E+00	 0.00000E+00	 0.00000E+00	 0.00000E+00	 1.00000E+00	 0.00000E+00	 0.00000E+00	 0.00000E+00	 1.00000E+00	 0.00000E+00	 0.00000E+00	 0.00000E+00	 1.00000E+00	 1.00000E+00	 0.00000E+00	 0.00000E+00	 0.00000E+00	 0.00000E+00	 0.00000E+00	 0.00000E+00	 1.00000E+00	 0.00000E+00	 0.00000E+00	 1.00000E+00	 0.00000E+00	 0.00000E+00	 0.00000E+00	 0.00000E+00	 1.00000E+00	 0.00000E+00	 0.00000E+00	 0.00000E+00	 1.00000E+00	 1.00000E+00	 0.00000E+00	 0.00000E+00	 0.00000E+00	 0.00000E+00	 0.00000E+00	 0.00000E+00	 1.00000E+00	 1.00000E+00	 0.00000E+00	 0.00000E+00	 0.00000E+00	 0.00000E+00	 1.00000E+00	 0.00000E+00	 0.00000E+00	 0.00000E+00	 0.00000E+00	 0.00000E+00	 1.00000E+00	 0.00000E+00	 1.00000E+00	 0.00000E+00	 0.00000E+00	 0.00000E+00	 0.00000E+00	 0.00000E+00	 1.00000E+00	 0.00000E+00	 0.00000E+00	 0.00000E+00	 1.00000E+00	 0.00000E+00	 0.00000E+00	 0.00000E+00	 1.00000E+00	 0.00000E+00	 0.00000E+00	 0.00000E+00	 1.00000E+00	 1.00000E+00	 0.00000E+00	 0.00000E+00	 0.00000E+00	 1.00000E+00	 0.00000E+00	 0.00000E+00	 0.00000E+00	 0.00000E+00	 1.00000E+00	 0.00000E+00	 0.00000E+00	 1.00000E+00	 0.00000E+00	 0.00000E+00	 0.00000E+00	 0.00000E+00	 1.00000E+00	 0.00000E+00	 0.00000E+00	 1.00000E+00	 0.00000E+00	 0.00000E+00	 0.00000E+00	 0.00000E+00	 0.00000E+00	 0.00000E+00	 1.00000E+00	 0.00000E+00	 0.00000E+00	 0.00000E+00	 1.00000E+00	 0.00000E+00	 0.00000E+00	 0.00000E+00	 1.00000E+00	 0.00000E+00	 0.00000E+00	 0.00000E+00	 1.00000E+00	 1.00000E+00	 0.00000E+00	 0.00000E+00	 0.00000E+00	 0.00000E+00	 0.00000E+00	 1.00000E+00	 0.00000E+00	 1.00000E+00	 0.00000E+00	 0.00000E+00	 0.00000E+00	 1.00000E+00	 0.00000E+00	 0.00000E+00	 0.00000E+00	 0.00000E+00	 0.00000E+00	 5.00000E-01	 5.00000E-01	 0.00000E+00	 5.00000E-01	 0.00000E+00	 5.00000E-01	 0.00000E+00	 0.00000E+00	 0.00000E+00	 1.00000E+00	 0.00000E+00	 1.00000E+00	 0.00000E+00	 0.00000E+00	 0.00000E+00	 0.00000E+00	 0.00000E+00	 1.00000E+00	 1.00000E+00	 0.00000E+00	 0.00000E+00	 0.00000E+00	 0.00000E+00	 0.00000E+00	 0.00000E+00	 1.00000E+00	 0.00000E+00	 1.00000E+00	 0.00000E+00	 0.00000E+00	 1.00000E+00	 0.00000E+00	 0.00000E+00	 0.00000E+00	 1.00000E+00	 0.00000E+00	 0.00000E+00	 0.00000E+00	-9.90000E+01	-9.90000E+01	-9.90000E+01	-9.90000E+01	-9.90000E+01	-9.90000E+01	-9.90000E+01	-9.90000E+01	-9.90000E+01	-9.90000E+01	-9.90000E+01	-9.90000E+01	-9.90000E+01	-9.90000E+01	-9.90000E+01	-9.90000E+01	-9.90000E+01	-9.90000E+01	-9.90000E+01	-9.90000E+01	-9.90000E+01	-9.90000E+01	-9.90000E+01	-9.90000E+01	-9.90000E+01	-9.90000E+01	-9.90000E+01	-9.90000E+01	-9.90000E+01	-9.90000E+01	-9.90000E+01	-9.90000E+01	-9.90000E+01	-9.90000E+01	-9.90000E+01	-9.90000E+01	-9.90000E+01	-9.90000E+01	-9.90000E+01	-9.90000E+01	-9.90000E+01	-9.90000E+01	-9.90000E+01	-9.90000E+01	-9.90000E+01	-9.90000E+01	-9.90000E+01	-9.90000E+01	-9.90000E+01	-9.90000E+01	-9.90000E+01	-9.90000E+01	-9.90000E+01	-9.90000E+01	-9.90000E+01	-9.90000E+01	-9.90000E+01	-9.90000E+01	-9.90000E+01	-9.90000E+01	-9.90000E+01	-9.90000E+01	-9.90000E+01	-9.90000E+01	-9.90000E+01	-9.90000E+01	-9.90000E+01	-9.90000E+01	-9.90000E+01	-9.90000E+01	-9.90000E+01	-9.90000E+01	-9.90000E+01	-9.90000E+01	-9.90000E+01	-9.90000E+01	-9.90000E+01	-9.90000E+01	-9.90000E+01	-9.90000E+01	-9.90000E+01	-9.90000E+01	-9.90000E+01	-9.90000E+01	-9.90000E+01	-9.90000E+01	-9.90000E+01	-9.90000E+01	-9.90000E+01	-9.90000E+01	-9.90000E+01	-9.90000E+01	-9.90000E+01	-9.90000E+01	-9.90000E+01	-9.90000E+01	-9.90000E+01	-9.90000E+01	-9.90000E+01	-9.90000E+01	-9.90000E+01	-9.90000E+01	-9.90000E+01	-9.90000E+01	-9.90000E+01	-9.90000E+01	-9.90000E+01	-9.90000E+01	-9.90000E+01	-9.90000E+01	-9.90000E+01	-9.90000E+01	-9.90000E+01	-9.90000E+01	-9.90000E+01	-9.90000E+01	 0.00000E+00	 0.00000E+00	 0.00000E+00	 1.00000E+00	 1.00000E+00	 0.00000E+00	 0.00000E+00	 0.00000E+00	 0.00000E+00	 0.00000E+00	 0.00000E+00	 1.00000E+00	 0.00000E+00	 0.00000E+00	 0.00000E+00	 1.00000E+00	 0.00000E+00	 0.00000E+00	 0.00000E+00	 1.00000E+00	-9.90000E+01	-9.90000E+01	-9.90000E+01	-9.90000E+01	-9.90000E+01	-9.90000E+01	-9.90000E+01	-9.90000E+01	 0.00000E+00	 0.00000E+00	 0.00000E+00	 1.00000E+00	 1.00000E+00	 0.00000E+00	 0.00000E+00	 0.00000E+00	-9.90000E+01	-9.90000E+01	-9.90000E+01	-9.90000E+01	-9.90000E+01	-9.90000E+01	-9.90000E+01	-9.90000E+01	-9.90000E+01	-9.90000E+01	-9.90000E+01	-9.90000E+01	-9.90000E+01	-9.90000E+01	-9.90000E+01	-9.90000E+01	-9.90000E+01	-9.90000E+01	-9.90000E+01	-9.90000E+01	-9.90000E+01	-9.90000E+01	-9.90000E+01	-9.90000E+01	-9.90000E+01	-9.90000E+01	-9.90000E+01	-9.90000E+01	-9.90000E+01	-9.90000E+01	-9.90000E+01	-9.90000E+01	-9.90000E+01	-9.90000E+01	-9.90000E+01	-9.90000E+01	-9.90000E+01	-9.90000E+01	-9.90000E+01	-9.90000E+01	-9.90000E+01	-9.90000E+01	-9.90000E+01	-9.90000E+01	-9.90000E+01	-9.90000E+01	-9.90000E+01	-9.90000E+01	-9.90000E+01	-9.90000E+01	-9.90000E+01	-9.90000E+01	-9.90000E+01	-9.90000E+01	-9.90000E+01	-9.90000E+01	 0.00000E+00	 5.00000E-01	 0.00000E+00	 5.00000E-01	 1.00000E+00	 0.00000E+00	 0.00000E+00	 0.00000E+00	 0.00000E+00	 0.00000E+00	 0.00000E+00	 1.00000E+00	 1.00000E+00	 0.00000E+00	 0.00000E+00	 0.00000E+00	 0.00000E+00	 0.00000E+00	 0.00000E+00	 1.00000E+00	 1.00000E+00	 0.00000E+00	 0.00000E+00	 0.00000E+00	 0.00000E+00	 0.00000E+00	 0.00000E+00	 1.00000E+00	 0.00000E+00	 1.00000E+00	 0.00000E+00	 0.00000E+00	 0.00000E+00	 0.00000E+00	 0.00000E+00	 1.00000E+00	 0.00000E+00	 0.00000E+00	 0.00000E+00	 1.00000E+00	 0.00000E+00	 1.00000E+00	 0.00000E+00	 0.00000E+00	 1.00000E+00	 0.00000E+00	 0.00000E+00	 0.00000E+00	-9.90000E+01	-9.90000E+01	-9.90000E+01	-9.90000E+01	-9.90000E+01	-9.90000E+01	-9.90000E+01	-9.90000E+01	-9.90000E+01	-9.90000E+01	-9.90000E+01	-9.90000E+01	-9.90000E+01	-9.90000E+01	-9.90000E+01	-9.90000E+01	-9.90000E+01	-9.90000E+01	-9.90000E+01	-9.90000E+01	-9.90000E+01	-9.90000E+01	-9.90000E+01	-9.90000E+01	-9.90000E+01	-9.90000E+01	-9.90000E+01	-9.90000E+01	-9.90000E+01	-9.90000E+01	-9.90000E+01	-9.90000E+01	-9.90000E+01	-9.90000E+01	-9.90000E+01	-9.90000E+01	-9.90000E+01	-9.90000E+01	-9.90000E+01	-9.90000E+01	-9.90000E+01	-9.90000E+01	-9.90000E+01	-9.90000E+01	-9.90000E+01	-9.90000E+01	-9.90000E+01	-9.90000E+01	-9.90000E+01	-9.90000E+01	-9.90000E+01	-9.90000E+01	-9.90000E+01	-9.90000E+01	-9.90000E+01	-9.90000E+01	-9.90000E+01	-9.90000E+01	-9.90000E+01	-9.90000E+01	-9.90000E+01	-9.90000E+01	-9.90000E+01	-9.90000E+01	-9.90000E+01	-9.90000E+01	-9.90000E+01	-9.90000E+01	-9.90000E+01	-9.90000E+01	-9.90000E+01	-9.90000E+01	-9.90000E+01	-9.90000E+01	-9.90000E+01	-9.90000E+01	-9.90000E+01	-9.90000E+01	-9.90000E+01	-9.90000E+01	-9.90000E+01	-9.90000E+01	-9.90000E+01	-9.90000E+01	-9.90000E+01	-9.90000E+01	-9.90000E+01	-9.90000E+01	-9.90000E+01	-9.90000E+01	-9.90000E+01	-9.90000E+01	-9.90000E+01	-9.90000E+01	-9.90000E+01	-9.90000E+01	-9.90000E+01	-9.90000E+01	-9.90000E+01	-9.90000E+01	-9.90000E+01	-9.90000E+01	-9.90000E+01	-9.90000E+01	-9.90000E+01	-9.90000E+01	-9.90000E+01	-9.90000E+01	 1.00000E+00	 0.00000E+00	 0.00000E+00	 0.00000E+00	 1.00000E+00	 0.00000E+00	 0.00000E+00	 0.00000E+00	 0.00000E+00	 1.00000E+00	 0.00000E+00	 0.00000E+00	 0.00000E+00	 0.00000E+00	 0.00000E+00	 1.00000E+00	 0.00000E+00	 1.00000E+00	 0.00000E+00	 0.00000E+00	 0.00000E+00	 0.00000E+00	 0.00000E+00	 1.00000E+00	 1.00000E+00	 0.00000E+00	 0.00000E+00	 0.00000E+00	 0.00000E+00	 0.00000E+00	 1.00000E+00	 0.00000E+00	 1.00000E+00	 0.00000E+00	 0.00000E+00	 0.00000E+00	 0.00000E+00	 1.00000E+00	 0.00000E+00	 0.00000E+00	-9.90000E+01	-9.90000E+01	-9.90000E+01	-9.90000E+01	-9.90000E+01	-9.90000E+01	-9.90000E+01	-9.90000E+01	-9.90000E+01	-9.90000E+01	-9.90000E+01	-9.90000E+01	-9.90000E+01	-9.90000E+01	-9.90000E+01	-9.90000E+01	-9.90000E+01	-9.90000E+01	-9.90000E+01	-9.90000E+01	-9.90000E+01	-9.90000E+01	-9.90000E+01	-9.90000E+01	-9.90000E+01	-9.90000E+01	-9.90000E+01	-9.90000E+01	-9.90000E+01	-9.90000E+01	-9.90000E+01	-9.90000E+01	 0.00000E+00	 0.00000E+00	 0.00000E+00	 1.00000E+00	 0.00000E+00	 0.00000E+00	 1.00000E+00	 0.00000E+00	 1.00000E+00	 0.00000E+00	 0.00000E+00	 0.00000E+00	 0.00000E+00	 1.00000E+00	 0.00000E+00	 0.00000E+00	 0.00000E+00	 0.00000E+00	 0.00000E+00	 1.00000E+00	 1.00000E+00	 0.00000E+00	 0.00000E+00	 0.00000E+00	 0.00000E+00	 1.00000E+00	 0.00000E+00	 0.00000E+00	 0.00000E+00	 0.00000E+00	 0.00000E+00	 1.00000E+00	 0.00000E+00	 1.00000E+00	 0.00000E+00	 0.00000E+00	 0.00000E+00	 0.00000E+00	 1.00000E+00	 0.00000E+00	 1.00000E+00	 0.00000E+00	 0.00000E+00	 0.00000E+00	 0.00000E+00	 0.00000E+00	 0.00000E+00	 1.00000E+00	 1.00000E+00	 0.00000E+00	 0.00000E+00	 0.00000E+00	 0.00000E+00	 0.00000E+00	 1.00000E+00	 0.00000E+00	 0.00000E+00	 0.00000E+00	 0.00000E+00	 1.00000E+00	 0.00000E+00	 0.00000E+00	 0.00000E+00	 1.00000E+00	 1.00000E+00	 0.00000E+00	 0.00000E+00	 0.00000E+00	 1.00000E+00	 0.00000E+00	 0.00000E+00	 0.00000E+00	 0.00000E+00	 0.00000E+00	 0.00000E+00	 1.00000E+00	 1.00000E+00	 0.00000E+00	 0.00000E+00	 0.00000E+00	 0.00000E+00	 1.00000E+00	 0.00000E+00	 0.00000E+00	 0.00000E+00	 0.00000E+00	 0.00000E+00	 1.00000E+00	 0.00000E+00	 0.00000E+00	 0.00000E+00	 1.00000E+00	 0.00000E+00	 0.00000E+00	 0.00000E+00	 1.00000E+00	 0.00000E+00	 0.00000E+00	 0.00000E+00	 1.00000E+00	 0.00000E+00	 0.00000E+00	 1.00000E+00	 0.00000E+00	 1.00000E+00	 0.00000E+00	 0.00000E+00	 0.00000E+00	 1.00000E+00	 0.00000E+00	 0.00000E+00	 0.00000E+00	 0.00000E+00	 0.00000E+00	 1.00000E+00	 0.00000E+00	 1.00000E+00	 0.00000E+00	 0.00000E+00	 0.00000E+00	 1.00000E+00	 0.00000E+00	 0.00000E+00	 0.00000E+00	 0.00000E+00	 0.00000E+00	 0.00000E+00	 1.00000E+00	 0.00000E+00	 0.00000E+00	 0.00000E+00	 1.00000E+00	 0.00000E+00	 0.00000E+00	 0.00000E+00	 1.00000E+00	 0.00000E+00	 1.00000E+00	 0.00000E+00	 0.00000E+00	 0.00000E+00	 0.00000E+00	 0.00000E+00	 1.00000E+00	 0.00000E+00	 0.00000E+00	 0.00000E+00	 1.00000E+00	 1.00000E+00	 0.00000E+00	 0.00000E+00	 0.00000E+00	 1.00000E+00	 0.00000E+00	 0.00000E+00	 0.00000E+00	 1.00000E+00	 0.00000E+00	 0.00000E+00	 0.00000E+00	 1.00000E+00	 0.00000E+00	 0.00000E+00	 0.00000E+00	 1.00000E+00	 0.00000E+00	 0.00000E+00	 0.00000E+00	 0.00000E+00	 0.00000E+00	 0.00000E+00	 1.00000E+00	 0.00000E+00	 1.00000E+00	 0.00000E+00	 0.00000E+00	 1.00000E+00	 0.00000E+00	 0.00000E+00	 0.00000E+00	 0.00000E+00	 0.00000E+00	 0.00000E+00	 1.00000E+00	 1.00000E+00	 0.00000E+00	 0.00000E+00	 0.00000E+00	 0.00000E+00	 1.00000E+00	 0.00000E+00	 0.00000E+00	 0.00000E+00	 1.00000E+00	 0.00000E+00	 0.00000E+00	 0.00000E+00	 0.00000E+00	 1.00000E+00	 0.00000E+00	 0.00000E+00	 0.00000E+00	 0.00000E+00	 1.00000E+00	 1.00000E+00	 0.00000E+00	 0.00000E+00	 0.00000E+00	 0.00000E+00	 0.00000E+00	 0.00000E+00	 1.00000E+00	 0.00000E+00	 0.00000E+00	 0.00000E+00	 1.00000E+00	 0.00000E+00	 0.00000E+00	 0.00000E+00	 1.00000E+00	 1.00000E+00	 0.00000E+00	 0.00000E+00	 0.00000E+00	 0.00000E+00	 1.00000E+00	 0.00000E+00	 0.00000E+00	 0.00000E+00	 1.00000E+00	 0.00000E+00	 0.00000E+00	 0.00000E+00	 0.00000E+00	 1.00000E+00	 0.00000E+00	 1.00000E+00	 0.00000E+00	 0.00000E+00	 0.00000E+00	 0.00000E+00	 1.00000E+00	 0.00000E+00	 0.00000E+00	 0.00000E+00	 0.00000E+00	 0.00000E+00	 1.00000E+00	 1.00000E+00	 0.00000E+00	 0.00000E+00	 0.00000E+00	 0.00000E+00	 0.00000E+00	 0.00000E+00	 1.00000E+00	 1.00000E+00	 0.00000E+00	 0.00000E+00	 0.00000E+00	 0.00000E+00	 0.00000E+00	 0.00000E+00	 1.00000E+00	 0.00000E+00	 1.00000E+00	 0.00000E+00	 0.00000E+00	 0.00000E+00	 0.00000E+00	 0.00000E+00	 1.00000E+00	 1.00000E+00	 0.00000E+00	 0.00000E+00	 0.00000E+00	 0.00000E+00	 0.00000E+00	 0.00000E+00	 1.00000E+00	 0.00000E+00	 0.00000E+00	 0.00000E+00	 1.00000E+00	 0.00000E+00	 0.00000E+00	 0.00000E+00	 1.00000E+00	 0.00000E+00	 1.00000E+00	 0.00000E+00	 0.00000E+00	 0.00000E+00	 1.00000E+00	 0.00000E+00	 0.00000E+00	 0.00000E+00	 0.00000E+00	 0.00000E+00	 1.00000E+00	 0.00000E+00	 0.00000E+00	 1.00000E+00	 0.00000E+00	 0.00000E+00	 0.00000E+00	 0.00000E+00	 1.00000E+00	 1.00000E+00	 0.00000E+00	 0.00000E+00	 0.00000E+00	 1.00000E+00	 0.00000E+00	 0.00000E+00	 0.00000E+00	 0.00000E+00	 0.00000E+00	 1.00000E+00	 0.00000E+00	 1.00000E+00	 0.00000E+00	 0.00000E+00	 0.00000E+00	 0.00000E+00	 1.00000E+00	 0.00000E+00	 0.00000E+00	 0.00000E+00	 1.00000E+00	 0.00000E+00	 0.00000E+00	 0.00000E+00	 1.00000E+00	 0.00000E+00	 0.00000E+00	 1.00000E+00	 0.00000E+00	 0.00000E+00	 0.00000E+00	 0.00000E+00	 1.00000E+00	 0.00000E+00	 0.00000E+00	 0.00000E+00	 1.00000E+00	 0.00000E+00	 0.00000E+00	 0.00000E+00	 0.00000E+00	 0.00000E+00	 1.00000E+00	 1.00000E+00	 0.00000E+00	 0.00000E+00	 0.00000E+00	 0.00000E+00	 0.00000E+00	 1.00000E+00	 0.00000E+00	 0.00000E+00	 1.00000E+00	 0.00000E+00	 0.00000E+00	 0.00000E+00	 0.00000E+00	 0.00000E+00	 1.00000E+00	 1.00000E+00	 0.00000E+00	 0.00000E+00	 0.00000E+00	 0.00000E+00	 0.00000E+00	 1.00000E+00	 0.00000E+00	 1.00000E+00	 0.00000E+00	 0.00000E+00	 0.00000E+00	 0.00000E+00	 0.00000E+00	 1.00000E+00	 0.00000E+00	 1.00000E+00	 0.00000E+00	 0.00000E+00	 0.00000E+00	 1.00000E+00	 0.00000E+00	 0.00000E+00	 0.00000E+00	 0.00000E+00	 0.00000E+00	 1.00000E+00	 0.00000E+00	 0.00000E+00	 0.00000E+00	 0.00000E+00	 1.00000E+00	 0.00000E+00	 0.00000E+00	 1.00000E+00	 0.00000E+00	 1.00000E+00	 0.00000E+00	 0.00000E+00	 0.00000E+00	 1.00000E+00	 0.00000E+00	 0.00000E+00	 0.00000E+00	 0.00000E+00	 0.00000E+00	 0.00000E+00	 1.00000E+00	 1.00000E+00	 0.00000E+00	 0.00000E+00	 0.00000E+00	 0.00000E+00	 0.00000E+00	 0.00000E+00	 1.00000E+00	 1.00000E+00	 0.00000E+00	 0.00000E+00	 0.00000E+00	 1.00000E+00	 0.00000E+00	 0.00000E+00	 0.00000E+00	 0.00000E+00	 0.00000E+00	 1.00000E+00	 0.00000E+00	 0.00000E+00	 0.00000E+00	 0.00000E+00	 1.00000E+00	 1.00000E+00	 0.00000E+00	 0.00000E+00	 0.00000E+00	 0.00000E+00	 1.00000E+00	 0.00000E+00	 0.00000E+00	 0.00000E+00	 1.00000E+00	 0.00000E+00	 0.00000E+00	 0.00000E+00	 0.00000E+00	 1.00000E+00	 0.00000E+00	 5.00000E-01	 0.00000E+00	 5.00000E-01	 0.00000E+00	 0.00000E+00	 0.00000E+00	 1.00000E+00	 0.00000E+00	 0.00000E+00	 0.00000E+00	 0.00000E+00	 1.00000E+00	 1.00000E+00	 0.00000E+00	 0.00000E+00	 0.00000E+00	 0.00000E+00	 0.00000E+00	 0.00000E+00	 1.00000E+00	 0.00000E+00	 0.00000E+00	 1.00000E+00	 0.00000E+00	 1.00000E+00	 0.00000E+00	 0.00000E+00	 0.00000E+00	 1.00000E+00	 0.00000E+00	 0.00000E+00	 0.00000E+00	 0.00000E+00	 1.00000E+00	 0.00000E+00	 0.00000E+00	 0.00000E+00	 0.00000E+00	 0.00000E+00	 1.00000E+00	 0.00000E+00	 1.00000E+00	 0.00000E+00	 0.00000E+00	 1.00000E+00	 0.00000E+00	 0.00000E+00	 0.00000E+00	 1.00000E+00	 0.00000E+00	 0.00000E+00	 0.00000E+00	 0.00000E+00	 0.00000E+00	 1.00000E+00	 0.00000E+00	 0.00000E+00	 0.00000E+00	 0.00000E+00	 1.00000E+00	 0.00000E+00	 1.00000E+00	 0.00000E+00	 0.00000E+00	 1.00000E+00	 0.00000E+00	 0.00000E+00	 0.00000E+00	 0.00000E+00	 1.00000E+00	 0.00000E+00	 0.00000E+00	 1.00000E+00	 0.00000E+00	 0.00000E+00	 0.00000E+00	 1.00000E+00	 0.00000E+00	 0.00000E+00	 0.00000E+00	 1.00000E+00	 0.00000E+00	 0.00000E+00	 0.00000E+00	 0.00000E+00	 0.00000E+00	 0.00000E+00	 1.00000E+00	 1.00000E+00	 0.00000E+00	 0.00000E+00	 0.00000E+00	 1.00000E+00	 0.00000E+00	 0.00000E+00	 0.00000E+00	 0.00000E+00	 0.00000E+00	 0.00000E+00	 1.00000E+00	 0.00000E+00	 1.00000E+00	 0.00000E+00	 0.00000E+00	 1.00000E+00	 0.00000E+00	 0.00000E+00	 0.00000E+00	 0.00000E+00	 0.00000E+00	 0.00000E+00	 1.00000E+00	 1.00000E+00	 0.00000E+00	 0.00000E+00	 0.00000E+00	 1.00000E+00	 0.00000E+00	 0.00000E+00	 0.00000E+00	 1.00000E+00	 0.00000E+00	 0.00000E+00	 0.00000E+00	 0.00000E+00	 1.00000E+00	 0.00000E+00	 0.00000E+00	 0.00000E+00	 0.00000E+00	 0.00000E+00	 1.00000E+00	 0.00000E+00	 0.00000E+00	 1.00000E+00	 0.00000E+00	 1.00000E+00	 0.00000E+00	 0.00000E+00	 0.00000E+00	 0.00000E+00	 0.00000E+00	 0.00000E+00	 1.00000E+00	 0.00000E+00	 0.00000E+00	 1.00000E+00	 0.00000E+00	 0.00000E+00	 0.00000E+00	 0.00000E+00	 1.00000E+00	 0.00000E+00	 0.00000E+00	 0.00000E+00	 1.00000E+00	 1.00000E+00	 0.00000E+00	 0.00000E+00	 0.00000E+00	 0.00000E+00	 0.00000E+00	 1.00000E+00	 0.00000E+00	 0.00000E+00	 0.00000E+00	 0.00000E+00	 1.00000E+00	 1.00000E+00	 0.00000E+00	 0.00000E+00	 0.00000E+00	 0.00000E+00	 1.00000E+00	 0.00000E+00	 0.00000E+00	 5.00000E-01	 0.00000E+00	 5.00000E-01	 0.00000E+00	 1.00000E+00	 0.00000E+00	 0.00000E+00	 0.00000E+00	 0.00000E+00	 1.00000E+00	 0.00000E+00	 0.00000E+00	 1.00000E+00	 0.00000E+00	 0.00000E+00	 0.00000E+00	 0.00000E+00	 0.00000E+00	 0.00000E+00	 1.00000E+00	 0.00000E+00	 0.00000E+00	 1.00000E+00	 0.00000E+00	-9.90000E+01	-9.90000E+01	-9.90000E+01	-9.90000E+01	-9.90000E+01	-9.90000E+01	-9.90000E+01	-9.90000E+01	-9.90000E+01	-9.90000E+01	-9.90000E+01	-9.90000E+01	-9.90000E+01	-9.90000E+01	-9.90000E+01	-9.90000E+01	-9.90000E+01	-9.90000E+01	-9.90000E+01	-9.90000E+01	-9.90000E+01	-9.90000E+01	-9.90000E+01	-9.90000E+01	-9.90000E+01	-9.90000E+01	-9.90000E+01	-9.90000E+01	-9.90000E+01	-9.90000E+01	-9.90000E+01	-9.90000E+01	-9.90000E+01	-9.90000E+01	-9.90000E+01	-9.90000E+01	-9.90000E+01	-9.90000E+01	-9.90000E+01	-9.90000E+01	-9.90000E+01	-9.90000E+01	-9.90000E+01	-9.90000E+01	-9.90000E+01	-9.90000E+01	-9.90000E+01	-9.90000E+01	-9.90000E+01	-9.90000E+01	-9.90000E+01	-9.90000E+01	-9.90000E+01	-9.90000E+01	-9.90000E+01	-9.90000E+01	-9.90000E+01	-9.90000E+01	-9.90000E+01	-9.90000E+01	-9.90000E+01	-9.90000E+01	-9.90000E+01	-9.90000E+01	-9.90000E+01	-9.90000E+01	-9.90000E+01	-9.90000E+01	-9.90000E+01	-9.90000E+01	-9.90000E+01	-9.90000E+01	-9.90000E+01	-9.90000E+01	-9.90000E+01	-9.90000E+01	-9.90000E+01	-9.90000E+01	-9.90000E+01	-9.90000E+01	-9.90000E+01	-9.90000E+01	-9.90000E+01	-9.90000E+01	-9.90000E+01	-9.90000E+01	-9.90000E+01	-9.90000E+01	-9.90000E+01	-9.90000E+01	-9.90000E+01	-9.90000E+01	-9.90000E+01	-9.90000E+01	-9.90000E+01	-9.90000E+01	-9.90000E+01	-9.90000E+01	-9.90000E+01	-9.90000E+01	-9.90000E+01	-9.90000E+01	-9.90000E+01	-9.90000E+01	-9.90000E+01	-9.90000E+01	-9.90000E+01	-9.90000E+01	-9.90000E+01	-9.90000E+01	-9.90000E+01	-9.90000E+01	-9.90000E+01	-9.90000E+01	-9.90000E+01	-9.90000E+01	-9.90000E+01	-9.90000E+01	-9.90000E+01	-9.90000E+01	-9.90000E+01	-9.90000E+01	-9.90000E+01	-9.90000E+01	-9.90000E+01	-9.90000E+01	-9.90000E+01	-9.90000E+01	 1.00000E+00	 0.00000E+00	 0.00000E+00	 0.00000E+00	 1.00000E+00	 0.00000E+00	 0.00000E+00	 0.00000E+00	 0.00000E+00	 0.00000E+00	 1.00000E+00	 0.00000E+00	 0.00000E+00	 1.00000E+00	 0.00000E+00	 0.00000E+00	 0.00000E+00	 0.00000E+00	 1.00000E+00	 0.00000E+00	 1.00000E+00	 0.00000E+00	 0.00000E+00	 0.00000E+00	 0.00000E+00	 1.00000E+00	 0.00000E+00	 0.00000E+00	-9.90000E+01	-9.90000E+01	-9.90000E+01	-9.90000E+01	 0.00000E+00	 0.00000E+00	 0.00000E+00	 1.00000E+00	 0.00000E+00	 0.00000E+00	 0.00000E+00	 1.00000E+00	 0.00000E+00	 0.00000E+00	 0.00000E+00	 1.00000E+00	 0.00000E+00	 0.00000E+00	 0.00000E+00	 1.00000E+00	 0.00000E+00	 0.00000E+00	 0.00000E+00	 1.00000E+00	 0.00000E+00	 0.00000E+00	 0.00000E+00	 1.00000E+00	 0.00000E+00	 0.00000E+00	 0.00000E+00	 1.00000E+00	 1.00000E+00	 0.00000E+00	 0.00000E+00	 0.00000E+00	 0.00000E+00	 5.00000E-01	 0.00000E+00	 5.00000E-01	 0.00000E+00	 0.00000E+00	 0.00000E+00	 1.00000E+00	 0.00000E+00	 0.00000E+00	 0.00000E+00	 1.00000E+00	 0.00000E+00	 0.00000E+00	 1.00000E+00	 0.00000E+00	 0.00000E+00	 0.00000E+00	 1.00000E+00	 0.00000E+00	 0.00000E+00	 0.00000E+00	 0.00000E+00	 1.00000E+00	 0.00000E+00	 0.00000E+00	 0.00000E+00	 1.00000E+00	 1.00000E+00	 0.00000E+00	 0.00000E+00	 0.00000E+00	 0.00000E+00	 0.00000E+00	 1.00000E+00	 0.00000E+00	 0.00000E+00	 0.00000E+00	 1.00000E+00	 0.00000E+00	 0.00000E+00	 1.00000E+00	 0.00000E+00	 0.00000E+00	 0.00000E+00	 0.00000E+00	 0.00000E+00	 1.00000E+00	 0.00000E+00	 0.00000E+00	 1.00000E+00	 0.00000E+00	 1.00000E+00	 0.00000E+00	 0.00000E+00	 0.00000E+00	 0.00000E+00	 0.00000E+00	 0.00000E+00	 1.00000E+00	 0.00000E+00	 0.00000E+00	 0.00000E+00	 1.00000E+00	 0.00000E+00	 0.00000E+00	 0.00000E+00	 1.00000E+00	 0.00000E+00	 0.00000E+00	 0.00000E+00	 1.00000E+00	 0.00000E+00	 0.00000E+00	 1.00000E+00	 0.00000E+00	 1.00000E+00	 0.00000E+00	 0.00000E+00	 0.00000E+00	 1.00000E+00	 0.00000E+00	 0.00000E+00	 0.00000E+00	 0.00000E+00	 0.00000E+00	 1.00000E+00	 0.00000E+00	 1.00000E+00	 0.00000E+00	 0.00000E+00	 0.00000E+00	 0.00000E+00	 0.00000E+00	 0.00000E+00	 1.00000E+00	 0.00000E+00	 0.00000E+00	 1.00000E+00	 0.00000E+00	 0.00000E+00	 1.00000E+00	 0.00000E+00	 0.00000E+00	 1.00000E+00	 0.00000E+00	 0.00000E+00	 0.00000E+00	 0.00000E+00	 1.00000E+00	 0.00000E+00	 0.00000E+00	 0.00000E+00	 0.00000E+00	 0.00000E+00	 1.00000E+00	 0.00000E+00	 0.00000E+00	 0.00000E+00	 1.00000E+00	 0.00000E+00	 0.00000E+00	 0.00000E+00	 1.00000E+00	 0.00000E+00	 1.00000E+00	 0.00000E+00	 0.00000E+00	 1.00000E+00	 0.00000E+00	 0.00000E+00	 0.00000E+00	 0.00000E+00	 1.00000E+00	 0.00000E+00	 0.00000E+00	 0.00000E+00	 1.00000E+00	 0.00000E+00	 0.00000E+00	 1.00000E+00	 0.00000E+00	 0.00000E+00	 0.00000E+00	 1.00000E+00	 0.00000E+00	 0.00000E+00	 0.00000E+00	 0.00000E+00	 0.00000E+00	 1.00000E+00	 0.00000E+00	 0.00000E+00	 1.00000E+00	 0.00000E+00	 0.00000E+00	 0.00000E+00	 0.00000E+00	 0.00000E+00	 1.00000E+00	 0.00000E+00	 0.00000E+00	 1.00000E+00	 0.00000E+00	 0.00000E+00	 0.00000E+00	 1.00000E+00	 0.00000E+00	 0.00000E+00	 0.00000E+00	 1.00000E+00	 0.00000E+00	 1.00000E+00	 0.00000E+00	 0.00000E+00	 0.00000E+00	 5.00000E-01	 0.00000E+00	 5.00000E-01	 0.00000E+00	 1.00000E+00	 0.00000E+00	 0.00000E+00	 0.00000E+00	 1.00000E+00	 0.00000E+00	 0.00000E+00	 0.00000E+00	 0.00000E+00	 0.00000E+00	 0.00000E+00	 1.00000E+00	 0.00000E+00	 1.00000E+00	 0.00000E+00	 0.00000E+00	 0.00000E+00	 0.00000E+00	 0.00000E+00	 1.00000E+00	 1.00000E+00	 0.00000E+00	 0.00000E+00	 0.00000E+00	 1.00000E+00	 0.00000E+00	 0.00000E+00	 0.00000E+00	 0.00000E+00	 0.00000E+00	 0.00000E+00	 1.00000E+00	 1.00000E+00	 0.00000E+00	 0.00000E+00	 0.00000E+00	 1.00000E+00	 0.00000E+00	 0.00000E+00	 0.00000E+00	 0.00000E+00	 0.00000E+00	 1.00000E+00	 0.00000E+00	 5.00000E-01	 0.00000E+00	 5.00000E-01	 0.00000E+00	 0.00000E+00	 0.00000E+00	 1.00000E+00	 0.00000E+00	 0.00000E+00	 0.00000E+00	 1.00000E+00	 0.00000E+00	 0.00000E+00	 1.00000E+00	 0.00000E+00	 0.00000E+00	 0.00000E+00	 1.00000E+00	 0.00000E+00	 0.00000E+00	 1.00000E+00	 0.00000E+00	 0.00000E+00	 0.00000E+00	 1.00000E+00	 0.00000E+00	 0.00000E+00	 0.00000E+00	 0.00000E+00	 0.00000E+00	 1.00000E+00	 0.00000E+00	 0.00000E+00	 0.00000E+00	 0.00000E+00	 1.00000E+00	 0.00000E+00	 0.00000E+00	 1.00000E+00	 0.00000E+00	 1.00000E+00	 0.00000E+00	 0.00000E+00	 0.00000E+00	 1.00000E+00	 0.00000E+00	 0.00000E+00	 0.00000E+00	 0.00000E+00	 1.00000E+00	 0.00000E+00	 0.00000E+00	 0.00000E+00	 1.00000E+00	 0.00000E+00	 0.00000E+00	 0.00000E+00	 0.00000E+00	 0.00000E+00	 1.00000E+00	 5.00000E-01	 0.00000E+00	 5.00000E-01	 0.00000E+00	 1.00000E+00	 0.00000E+00	 0.00000E+00	 0.00000E+00	 1.00000E+00	 0.00000E+00	 0.00000E+00	 0.00000E+00	 1.00000E+00	 0.00000E+00	 0.00000E+00	 0.00000E+00	 0.00000E+00	 0.00000E+00	 1.00000E+00	 0.00000E+00	 1.00000E+00	 0.00000E+00	 0.00000E+00	 0.00000E+00	 0.00000E+00	 0.00000E+00	 0.00000E+00	 1.00000E+00	 0.00000E+00	 0.00000E+00	 1.00000E+00	 0.00000E+00	 0.00000E+00	 1.00000E+00	 0.00000E+00	 0.00000E+00	 0.00000E+00	 0.00000E+00	 0.00000E+00	 1.00000E+00	 0.00000E+00	 0.00000E+00	 1.00000E+00	 0.00000E+00	 0.00000E+00	 0.00000E+00	 0.00000E+00	 1.00000E+00	 0.00000E+00	 0.00000E+00	 1.00000E+00	 0.00000E+00	 0.00000E+00	 0.00000E+00	 1.00000E+00	 0.00000E+00	 1.00000E+00	 0.00000E+00	 0.00000E+00	 0.00000E+00	 0.00000E+00	 0.00000E+00	 0.00000E+00	 1.00000E+00	 0.00000E+00	 0.00000E+00	 1.00000E+00	 0.00000E+00	 0.00000E+00	 0.00000E+00	 1.00000E+00	 0.00000E+00	 0.00000E+00	 0.00000E+00	 1.00000E+00	 0.00000E+00	 1.00000E+00	 0.00000E+00	 0.00000E+00	 0.00000E+00	 0.00000E+00	 0.00000E+00	 1.00000E+00	 0.00000E+00	 0.00000E+00	 1.00000E+00	 0.00000E+00	 0.00000E+00	 1.00000E+00	 0.00000E+00	 0.00000E+00	 0.00000E+00	 0.00000E+00	 0.00000E+00	 0.00000E+00	 1.00000E+00	 1.00000E+00	 0.00000E+00	 0.00000E+00	 0.00000E+00	 1.00000E+00	 0.00000E+00	 0.00000E+00	 0.00000E+00	 0.00000E+00	 1.00000E+00	 0.00000E+00	 0.00000E+00	 0.00000E+00	 0.00000E+00	 0.00000E+00	 1.00000E+00	 0.00000E+00	 0.00000E+00	 0.00000E+00	 1.00000E+00	 0.00000E+00	 0.00000E+00	 0.00000E+00	 1.00000E+00	 0.00000E+00	 1.00000E+00	 0.00000E+00	 0.00000E+00	 0.00000E+00	 1.00000E+00	 0.00000E+00	 0.00000E+00	 1.00000E+00	 0.00000E+00	 0.00000E+00	 0.00000E+00	 0.00000E+00	 0.00000E+00	 0.00000E+00	 1.00000E+00	 0.00000E+00	 0.00000E+00	 1.00000E+00	 0.00000E+00	 1.00000E+00	 0.00000E+00	 0.00000E+00	 0.00000E+00	 0.00000E+00	 0.00000E+00	 0.00000E+00	 1.00000E+00	 1.00000E+00	 0.00000E+00	 0.00000E+00	 0.00000E+00	 1.00000E+00	 0.00000E+00	 0.00000E+00	 0.00000E+00	 0.00000E+00	 0.00000E+00	 1.00000E+00	 0.00000E+00	 0.00000E+00	 0.00000E+00	 1.00000E+00	 0.00000E+00	 0.00000E+00	 1.00000E+00	 0.00000E+00	 0.00000E+00	 0.00000E+00	 1.00000E+00	 0.00000E+00	 0.00000E+00	 1.00000E+00	 0.00000E+00	 0.00000E+00	 0.00000E+00	 0.00000E+00	 0.00000E+00	 1.00000E+00	 0.00000E+00	 1.00000E+00	 0.00000E+00	 0.00000E+00	 0.00000E+00	 1.00000E+00	 0.00000E+00	 0.00000E+00	 0.00000E+00	 1.00000E+00	 0.00000E+00	 0.00000E+00	 0.00000E+00	 0.00000E+00	 1.00000E+00	 0.00000E+00	 0.00000E+00	 1.00000E+00	 0.00000E+00	 0.00000E+00	 0.00000E+00	 0.00000E+00	 0.00000E+00	 1.00000E+00	 0.00000E+00	 1.00000E+00	 0.00000E+00	 0.00000E+00	 0.00000E+00	 5.00000E-01	 0.00000E+00	 5.00000E-01	 0.00000E+00	 0.00000E+00	 0.00000E+00	 0.00000E+00	 1.00000E+00	 0.00000E+00	 1.00000E+00	 0.00000E+00	 0.00000E+00	 0.00000E+00	 0.00000E+00	 0.00000E+00	 1.00000E+00	 1.00000E+00	 0.00000E+00	 0.00000E+00	 0.00000E+00	 0.00000E+00	 1.00000E+00	 0.00000E+00	 0.00000E+00	 1.00000E+00	 0.00000E+00	 0.00000E+00	 0.00000E+00	 1.00000E+00	 0.00000E+00	 0.00000E+00	 0.00000E+00	 0.00000E+00	 0.00000E+00	 1.00000E+00	 0.00000E+00	 0.00000E+00	 1.00000E+00	 0.00000E+00	 0.00000E+00	 0.00000E+00	 0.00000E+00	 0.00000E+00	 1.00000E+00	 0.00000E+00	 1.00000E+00	 0.00000E+00	 0.00000E+00	 1.00000E+00	 0.00000E+00	 0.00000E+00	 0.00000E+00	 1.00000E+00	 0.00000E+00	 0.00000E+00	 0.00000E+00	 0.00000E+00	 1.00000E+00	 0.00000E+00	 0.00000E+00	 0.00000E+00	 0.00000E+00	 1.00000E+00	 0.00000E+00	 1.00000E+00	 0.00000E+00	 0.00000E+00	 0.00000E+00	 0.00000E+00	 0.00000E+00	 0.00000E+00	 1.00000E+00	 0.00000E+00	 1.00000E+00	 0.00000E+00	 0.00000E+00	 1.00000E+00	 0.00000E+00	 0.00000E+00	 0.00000E+00	 0.00000E+00	 1.00000E+00	 0.00000E+00	 0.00000E+00	 1.00000E+00	 0.00000E+00	 0.00000E+00	 0.00000E+00	 1.00000E+00	 0.00000E+00	 0.00000E+00	 0.00000E+00	 0.00000E+00	 1.00000E+00	 0.00000E+00	 0.00000E+00	 1.00000E+00	 0.00000E+00	 0.00000E+00	 0.00000E+00	 0.00000E+00	 0.00000E+00	 0.00000E+00	 1.00000E+00	 1.00000E+00	 0.00000E+00	 0.00000E+00	 0.00000E+00	 0.00000E+00	 0.00000E+00	 1.00000E+00	 0.00000E+00	 0.00000E+00	 1.00000E+00	 0.00000E+00	 0.00000E+00	 0.00000E+00	 1.00000E+00	 0.00000E+00	 0.00000E+00	 1.00000E+00	 0.00000E+00	 0.00000E+00	 0.00000E+00	 1.00000E+00	 0.00000E+00	 0.00000E+00	 0.00000E+00	 0.00000E+00	 0.00000E+00	 1.00000E+00	 0.00000E+00	 0.00000E+00	 1.00000E+00	 0.00000E+00	 0.00000E+00	 0.00000E+00	 0.00000E+00	 0.00000E+00	 1.00000E+00	 0.00000E+00	 0.00000E+00	 0.00000E+00	 1.00000E+00	 0.00000E+00	 0.00000E+00	 0.00000E+00	 1.00000E+00	 0.00000E+00	 0.00000E+00	 0.00000E+00	 1.00000E+00	 0.00000E+00	 0.00000E+00	 0.00000E+00	 1.00000E+00	 0.00000E+00	 0.00000E+00	 1.00000E+00	 0.00000E+00	 0.00000E+00	 0.00000E+00	 0.00000E+00	 1.00000E+00	 0.00000E+00	 0.00000E+00	 1.00000E+00	 0.00000E+00	 0.00000E+00	 1.00000E+00	 0.00000E+00	 0.00000E+00	 0.00000E+00	 0.00000E+00	 1.00000E+00	 0.00000E+00	 0.00000E+00	 0.00000E+00	 0.00000E+00	 1.00000E+00	 0.00000E+00	 1.00000E+00	 0.00000E+00	 0.00000E+00	 0.00000E+00	 1.00000E+00	 0.00000E+00	 0.00000E+00	 1.00000E+00	 0.00000E+00	 0.00000E+00	 0.00000E+00	 1.00000E+00	 0.00000E+00	 0.00000E+00	 0.00000E+00	 0.00000E+00	 0.00000E+00	 1.00000E+00	 0.00000E+00	 1.00000E+00	 0.00000E+00	 0.00000E+00	 0.00000E+00	 0.00000E+00	 0.00000E+00	 1.00000E+00	 0.00000E+00	 0.00000E+00	 0.00000E+00	 1.00000E+00	 0.00000E+00	 0.00000E+00	 0.00000E+00	 0.00000E+00	 1.00000E+00	 0.00000E+00	 0.00000E+00	 0.00000E+00	 1.00000E+00	 0.00000E+00	 0.00000E+00	 1.00000E+00	 0.00000E+00	 0.00000E+00	 0.00000E+00	 1.00000E+00	 0.00000E+00	 0.00000E+00	 1.00000E+00	 0.00000E+00	 0.00000E+00	 1.00000E+00	 0.00000E+00	 0.00000E+00	 0.00000E+00	 0.00000E+00	 1.00000E+00	 0.00000E+00	 0.00000E+00	 0.00000E+00	 0.00000E+00	 0.00000E+00	 1.00000E+00	 0.00000E+00	 0.00000E+00	 0.00000E+00	 1.00000E+00	 0.00000E+00	 0.00000E+00	 1.00000E+00	 0.00000E+00	 0.00000E+00	 1.00000E+00	 0.00000E+00	 0.00000E+00	 0.00000E+00	 1.00000E+00	 0.00000E+00	 0.00000E+00	 0.00000E+00	 0.00000E+00	 0.00000E+00	 1.00000E+00	 0.00000E+00	 0.00000E+00	 1.00000E+00	 0.00000E+00	 1.00000E+00	 0.00000E+00	 0.00000E+00	 0.00000E+00	 0.00000E+00	 0.00000E+00	 1.00000E+00	 0.00000E+00	 0.00000E+00	 0.00000E+00	 1.00000E+00	 0.00000E+00	 0.00000E+00	 1.00000E+00	 0.00000E+00	 0.00000E+00	 0.00000E+00	 0.00000E+00	 0.00000E+00	 1.00000E+00	 0.00000E+00	 1.00000E+00	 0.00000E+00	 0.00000E+00	 1.00000E+00	 0.00000E+00	 0.00000E+00	 0.00000E+00	 0.00000E+00	 0.00000E+00	 0.00000E+00	 1.00000E+00	 1.00000E+00	 0.00000E+00	 0.00000E+00	 0.00000E+00	 0.00000E+00	 0.00000E+00	 0.00000E+00	 1.00000E+00	 0.00000E+00	 0.00000E+00	 0.00000E+00	 1.00000E+00	 0.00000E+00	 1.00000E+00	 0.00000E+00	 0.00000E+00	 0.00000E+00	 0.00000E+00	 0.00000E+00	 1.00000E+00	 0.00000E+00	 1.00000E+00	 0.00000E+00	 0.00000E+00	 1.00000E+00	 0.00000E+00	 0.00000E+00	 0.00000E+00	 0.00000E+00	 0.00000E+00	 0.00000E+00	 1.00000E+00	 0.00000E+00	 0.00000E+00	 0.00000E+00	 1.00000E+00	 0.00000E+00	 0.00000E+00	 1.00000E+00	 0.00000E+00	 1.00000E+00	 0.00000E+00	 0.00000E+00	 0.00000E+00	 0.00000E+00	 0.00000E+00	 0.00000E+00	 1.00000E+00	 0.00000E+00	 0.00000E+00	 1.00000E+00	 0.00000E+00	 0.00000E+00	 0.00000E+00	 1.00000E+00	 0.00000E+00	 5.00000E-01	 0.00000E+00	 0.00000E+00	 5.00000E-01	 0.00000E+00	 0.00000E+00	 1.00000E+00	 0.00000E+00	 1.00000E+00	 0.00000E+00	 0.00000E+00	 0.00000E+00	 0.00000E+00	 0.00000E+00	 1.00000E+00	 0.00000E+00	 0.00000E+00	 1.00000E+00	 0.00000E+00	 0.00000E+00	 0.00000E+00	 1.00000E+00	 0.00000E+00	 0.00000E+00	 0.00000E+00	 0.00000E+00	 0.00000E+00	 1.00000E+00	 0.00000E+00	 0.00000E+00	 1.00000E+00	 0.00000E+00	 0.00000E+00	 1.00000E+00	 0.00000E+00	 0.00000E+00	 1.00000E+00	 0.00000E+00	 0.00000E+00	 0.00000E+00	 1.00000E+00	 0.00000E+00	 0.00000E+00	 0.00000E+00	 0.00000E+00	 1.00000E+00	 0.00000E+00	 0.00000E+00	 0.00000E+00	 0.00000E+00	 0.00000E+00	 1.00000E+00	 0.00000E+00	 0.00000E+00	 1.00000E+00	 0.00000E+00	 0.00000E+00	 0.00000E+00	 1.00000E+00	 0.00000E+00	 0.00000E+00	 0.00000E+00	 0.00000E+00	 1.00000E+00	 0.00000E+00	 0.00000E+00	 0.00000E+00	 1.00000E+00	 0.00000E+00	 0.00000E+00	 1.00000E+00	 0.00000E+00	 0.00000E+00	 1.00000E+00	 0.00000E+00	 0.00000E+00	 0.00000E+00	 1.00000E+00	 0.00000E+00	 0.00000E+00	 0.00000E+00	 0.00000E+00	 0.00000E+00	 1.00000E+00	 0.00000E+00	 0.00000E+00	 0.00000E+00	 1.00000E+00	 0.00000E+00	 0.00000E+00	 1.00000E+00	 0.00000E+00	 0.00000E+00	 0.00000E+00	 0.00000E+00	 1.00000E+00	 0.00000E+00	 1.00000E+00	 0.00000E+00	 0.00000E+00	 0.00000E+00	 0.00000E+00	 1.00000E+00	 0.00000E+00	 1.00000E+00	 0.00000E+00	 0.00000E+00	 0.00000E+00	 0.00000E+00	 1.00000E+00	 0.00000E+00	 0.00000E+00	 0.00000E+00	 0.00000E+00	 0.00000E+00	 1.00000E+00	 0.00000E+00	 0.00000E+00	 0.00000E+00	 1.00000E+00	 0.00000E+00	 0.00000E+00	 0.00000E+00	 1.00000E+00	 0.00000E+00	 0.00000E+00	 1.00000E+00	 0.00000E+00	 0.00000E+00	 0.00000E+00	 1.00000E+00	 0.00000E+00	 0.00000E+00	 0.00000E+00	 0.00000E+00	 1.00000E+00	 0.00000E+00	 1.00000E+00	 0.00000E+00	 0.00000E+00	 0.00000E+00	 0.00000E+00	 0.00000E+00	 1.00000E+00	 0.00000E+00	 1.00000E+00	 0.00000E+00	 0.00000E+00	 0.00000E+00	 0.00000E+00	 0.00000E+00	 1.00000E+00	 1.00000E+00	 0.00000E+00	 0.00000E+00	 0.00000E+00	 0.00000E+00	 1.00000E+00	 0.00000E+00	 0.00000E+00	 0.00000E+00	 0.00000E+00	 0.00000E+00	 1.00000E+00	 0.00000E+00	 0.00000E+00	 0.00000E+00	 1.00000E+00	 0.00000E+00	 1.00000E+00	 0.00000E+00	 0.00000E+00	 0.00000E+00	 0.00000E+00	 0.00000E+00	 1.00000E+00	 1.00000E+00	 0.00000E+00	 0.00000E+00	 0.00000E+00	 0.00000E+00	 1.00000E+00	 0.00000E+00	 0.00000E+00	 0.00000E+00	 1.00000E+00	 0.00000E+00	 0.00000E+00	 1.00000E+00	 0.00000E+00	 0.00000E+00	 0.00000E+00	 0.00000E+00	 1.00000E+00	 0.00000E+00	 0.00000E+00	 1.00000E+00	 0.00000E+00	 0.00000E+00	 0.00000E+00	 1.00000E+00	 0.00000E+00	 0.00000E+00	 0.00000E+00	 0.00000E+00	 1.00000E+00	 0.00000E+00	 0.00000E+00	 0.00000E+00	 0.00000E+00	 0.00000E+00	 1.00000E+00	 1.00000E+00	 0.00000E+00	 0.00000E+00	 0.00000E+00	 0.00000E+00	 0.00000E+00	 0.00000E+00	 1.00000E+00	 0.00000E+00	 0.00000E+00	 1.00000E+00	 0.00000E+00	 0.00000E+00	 1.00000E+00	 0.00000E+00	 0.00000E+00	 1.00000E+00	 0.00000E+00	 0.00000E+00	 0.00000E+00	 0.00000E+00	 0.00000E+00	 1.00000E+00	 0.00000E+00	 0.00000E+00	 1.00000E+00	 0.00000E+00	 0.00000E+00	 1.00000E+00	 0.00000E+00	 0.00000E+00	 0.00000E+00	 0.00000E+00	 0.00000E+00	 0.00000E+00	 1.00000E+00	 0.00000E+00	 0.00000E+00	 0.00000E+00	 1.00000E+00	 0.00000E+00	 1.00000E+00	 0.00000E+00	 0.00000E+00	 0.00000E+00	 1.00000E+00	 0.00000E+00	 0.00000E+00	 0.00000E+00	 0.00000E+00	 1.00000E+00	 0.00000E+00	 0.00000E+00	 1.00000E+00	 0.00000E+00	 0.00000E+00	 0.00000E+00	 1.00000E+00	 0.00000E+00	 0.00000E+00	 0.00000E+00	 0.00000E+00	 1.00000E+00	 0.00000E+00	 0.00000E+00	 1.00000E+00	 0.00000E+00	 0.00000E+00	 1.00000E+00	 0.00000E+00	 0.00000E+00	 0.00000E+00	 0.00000E+00	 1.00000E+00	 0.00000E+00	 0.00000E+00	 0.00000E+00	 1.00000E+00	 0.00000E+00	 0.00000E+00	 0.00000E+00	 1.00000E+00	 0.00000E+00	 0.00000E+00	 0.00000E+00	 0.00000E+00	 1.00000E+00	 0.00000E+00	 1.00000E+00	 0.00000E+00	 0.00000E+00	 0.00000E+00	 0.00000E+00	 0.00000E+00	 1.00000E+00	 0.00000E+00	 0.00000E+00	 0.00000E+00	 1.00000E+00	 0.00000E+00	 0.00000E+00	 0.00000E+00	 0.00000E+00	 1.00000E+00	 0.00000E+00	 0.00000E+00	 1.00000E+00	 0.00000E+00	 1.00000E+00	 0.00000E+00	 0.00000E+00	 0.00000E+00	 1.00000E+00	 0.00000E+00	 0.00000E+00	 0.00000E+00	 0.00000E+00	 0.00000E+00	 1.00000E+00	 0.00000E+00	 0.00000E+00	 0.00000E+00	 5.00000E-01	 5.00000E-01	 0.00000E+00	 0.00000E+00	 1.00000E+00	 0.00000E+00	 0.00000E+00	 0.00000E+00	 0.00000E+00	 1.00000E+00	 0.00000E+00	 1.00000E+00	 0.00000E+00	 0.00000E+00	 0.00000E+00	 0.00000E+00	 0.00000E+00	 1.00000E+00	 0.00000E+00	 0.00000E+00	 1.00000E+00	 0.00000E+00	 0.00000E+00	 0.00000E+00	 1.00000E+00	 0.00000E+00	 1.00000E+00	 0.00000E+00	 0.00000E+00	 0.00000E+00	 0.00000E+00	 1.00000E+00	 0.00000E+00	 0.00000E+00	 0.00000E+00	 1.00000E+00	 0.00000E+00	 0.00000E+00	 0.00000E+00	 0.00000E+00	 0.00000E+00	 1.00000E+00	 0.00000E+00	 0.00000E+00	 0.00000E+00	 1.00000E+00	 0.00000E+00	 0.00000E+00	 0.00000E+00	 1.00000E+00	 0.00000E+00	 1.00000E+00	 0.00000E+00	 0.00000E+00	 0.00000E+00	 0.00000E+00	 0.00000E+00	 1.00000E+00	 0.00000E+00	 0.00000E+00	 0.00000E+00	 1.00000E+00	 0.00000E+00	 1.00000E+00	 0.00000E+00	 0.00000E+00	 0.00000E+00	 0.00000E+00	 0.00000E+00	 1.00000E+00	 1.00000E+00	 0.00000E+00	 0.00000E+00	 0.00000E+00	 0.00000E+00	 1.00000E+00	 0.00000E+00	 0.00000E+00	 0.00000E+00	 1.00000E+00	 0.00000E+00	 0.00000E+00	 0.00000E+00	 0.00000E+00	 0.00000E+00	 1.00000E+00	 0.00000E+00	 1.00000E+00	 0.00000E+00	 0.00000E+00	 0.00000E+00	 1.00000E+00	 0.00000E+00	 0.00000E+00	 0.00000E+00	 1.00000E+00	 0.00000E+00	 0.00000E+00	 0.00000E+00	 0.00000E+00	 0.00000E+00	 1.00000E+00	 1.00000E+00	 0.00000E+00	 0.00000E+00	 0.00000E+00	 1.00000E+00	 0.00000E+00	 0.00000E+00	 0.00000E+00	 1.00000E+00	 0.00000E+00	 0.00000E+00	 0.00000E+00	 1.00000E+00	 0.00000E+00	 0.00000E+00	 0.00000E+00	 0.00000E+00	 0.00000E+00	 0.00000E+00	 1.00000E+00	 0.00000E+00	 0.00000E+00	 1.00000E+00	 0.00000E+00	 0.00000E+00	 0.00000E+00	 1.00000E+00	 0.00000E+00	 1.00000E+00	 0.00000E+00	 0.00000E+00	 0.00000E+00	 0.00000E+00	 0.00000E+00	 1.00000E+00	 0.00000E+00	 0.00000E+00	 1.00000E+00	 0.00000E+00	 0.00000E+00	 1.00000E+00	 0.00000E+00	 0.00000E+00	 0.00000E+00	 0.00000E+00	 0.00000E+00	 0.00000E+00	 1.00000E+00	 0.00000E+00	 0.00000E+00	 0.00000E+00	 1.00000E+00	 0.00000E+00	 1.00000E+00	 0.00000E+00	 0.00000E+00	 1.00000E+00	 0.00000E+00	 0.00000E+00	 0.00000E+00	 0.00000E+00	 1.00000E+00	 0.00000E+00	 0.00000E+00	 0.00000E+00	 0.00000E+00	 1.00000E+00	 0.00000E+00	 0.00000E+00	 0.00000E+00	 1.00000E+00	 0.00000E+00	 0.00000E+00	 0.00000E+00	 0.00000E+00	 1.00000E+00	 1.00000E+00	 0.00000E+00	 0.00000E+00	 0.00000E+00	 1.00000E+00	 0.00000E+00	 0.00000E+00	 0.00000E+00	 0.00000E+00	 0.00000E+00	 1.00000E+00	 0.00000E+00	 0.00000E+00	 0.00000E+00	 1.00000E+00	 0.00000E+00	 1.00000E+00	 0.00000E+00	 0.00000E+00	 0.00000E+00	 1.00000E+00	 0.00000E+00	 0.00000E+00	 0.00000E+00	 0.00000E+00	 0.00000E+00	 0.00000E+00	 1.00000E+00	 1.00000E+00	 0.00000E+00	 0.00000E+00	 0.00000E+00	 0.00000E+00	 0.00000E+00	 0.00000E+00	 1.00000E+00	 0.00000E+00	 0.00000E+00	 0.00000E+00	 1.00000E+00	 0.00000E+00	 1.00000E+00	 0.00000E+00	 0.00000E+00	 1.00000E+00	 0.00000E+00	 0.00000E+00	 0.00000E+00	 0.00000E+00	 0.00000E+00	 0.00000E+00	 1.00000E+00	 0.00000E+00	 0.00000E+00	 0.00000E+00	 1.00000E+00	 1.00000E+00	 0.00000E+00	 0.00000E+00	 0.00000E+00	 0.00000E+00	 0.00000E+00	 0.00000E+00	 1.00000E+00	 0.00000E+00	 0.00000E+00	 0.00000E+00	 1.00000E+00	 0.00000E+00	 0.00000E+00	 0.00000E+00	 1.00000E+00	 1.00000E+00	 0.00000E+00	 0.00000E+00	 0.00000E+00	 0.00000E+00	 0.00000E+00	 0.00000E+00	 1.00000E+00	 1.00000E+00	 0.00000E+00	 0.00000E+00	 0.00000E+00	 0.00000E+00	 1.00000E+00	 0.00000E+00	 0.00000E+00	 0.00000E+00	 0.00000E+00	 0.00000E+00	 1.00000E+00	 0.00000E+00	 0.00000E+00	 0.00000E+00	 1.00000E+00	 0.00000E+00	 0.00000E+00	 1.00000E+00	 0.00000E+00	 0.00000E+00	 0.00000E+00	 0.00000E+00	 1.00000E+00	 0.00000E+00	 0.00000E+00	 0.00000E+00	 1.00000E+00	 0.00000E+00	 0.00000E+00	 0.00000E+00	 1.00000E+00	 0.00000E+00	 0.00000E+00	 1.00000E+00	 0.00000E+00	 0.00000E+00	 0.00000E+00	 0.00000E+00	 1.00000E+00	 0.00000E+00	 0.00000E+00	 0.00000E+00	 1.00000E+00	 0.00000E+00	 1.00000E+00	 0.00000E+00	 0.00000E+00	 1.00000E+00	 0.00000E+00	 0.00000E+00	 0.00000E+00	 0.00000E+00	 1.00000E+00	 0.00000E+00	 0.00000E+00	 1.00000E+00	 0.00000E+00	 0.00000E+00	 0.00000E+00	 5.00000E-01	 0.00000E+00	 5.00000E-01	 0.00000E+00	 0.00000E+00	 0.00000E+00	 0.00000E+00	 1.00000E+00	 0.00000E+00	 0.00000E+00	 0.00000E+00	 1.00000E+00	 0.00000E+00	 1.00000E+00	 0.00000E+00	 0.00000E+00	 1.00000E+00	 0.00000E+00	 0.00000E+00	 0.00000E+00	 1.00000E+00	 0.00000E+00	 0.00000E+00	 0.00000E+00	 1.00000E+00	 0.00000E+00	 0.00000E+00	 0.00000E+00	 0.00000E+00	 1.00000E+00	 0.00000E+00	 0.00000E+00	 1.00000E+00	 0.00000E+00	 0.00000E+00	 0.00000E+00	 0.00000E+00	 0.00000E+00	 1.00000E+00	 0.00000E+00	 1.00000E+00	 0.00000E+00	 0.00000E+00	 0.00000E+00	 0.00000E+00	 0.00000E+00	 1.00000E+00	 0.00000E+00	 0.00000E+00	 0.00000E+00	 0.00000E+00	 1.00000E+00	 0.00000E+00	 0.00000E+00	 0.00000E+00	 1.00000E+00	 0.00000E+00	 5.00000E-01	 0.00000E+00	 5.00000E-01	 0.00000E+00	 0.00000E+00	 0.00000E+00	 1.00000E+00	 0.00000E+00	 1.00000E+00	 0.00000E+00	 0.00000E+00	 0.00000E+00	 1.00000E+00	 0.00000E+00	 0.00000E+00	 1.00000E+00	 0.00000E+00	 0.00000E+00	 0.00000E+00	 1.00000E+00	 0.00000E+00	 0.00000E+00	 0.00000E+00	 0.00000E+00	 0.00000E+00	 0.00000E+00	 1.00000E+00	 0.00000E+00	 0.00000E+00	 0.00000E+00	 1.00000E+00	 0.00000E+00	 0.00000E+00	 1.00000E+00	 0.00000E+00	 1.00000E+00	 0.00000E+00	 0.00000E+00	 0.00000E+00	 0.00000E+00	 0.00000E+00	 0.00000E+00	 1.00000E+00	 1.00000E+00	 0.00000E+00	 0.00000E+00	 0.00000E+00	 1.00000E+00	 0.00000E+00	 0.00000E+00	 0.00000E+00	 0.00000E+00	 0.00000E+00	 0.00000E+00	 1.00000E+00	 0.00000E+00	 0.00000E+00	 1.00000E+00	 0.00000E+00	 0.00000E+00	 0.00000E+00	 1.00000E+00	 0.00000E+00	 1.00000E+00	 0.00000E+00	 0.00000E+00	 0.00000E+00	 1.00000E+00	 0.00000E+00	 0.00000E+00	 0.00000E+00	 0.00000E+00	 0.00000E+00	 1.00000E+00	 0.00000E+00	 1.00000E+00	 0.00000E+00	 0.00000E+00	 0.00000E+00	 0.00000E+00	 1.00000E+00	 0.00000E+00	 0.00000E+00	 0.00000E+00	 0.00000E+00	 0.00000E+00	 1.00000E+00	 0.00000E+00	 0.00000E+00	 1.00000E+00	 0.00000E+00	 1.00000E+00	 0.00000E+00	 0.00000E+00	 0.00000E+00	 0.00000E+00	 1.00000E+00	 0.00000E+00	 0.00000E+00	 1.00000E+00	 0.00000E+00	 0.00000E+00	 0.00000E+00	 0.00000E+00	 1.00000E+00	 0.00000E+00	 0.00000E+00	-9.90000E+01	-9.90000E+01	-9.90000E+01	-9.90000E+01	-9.90000E+01	-9.90000E+01	-9.90000E+01	-9.90000E+01	-9.90000E+01	-9.90000E+01	-9.90000E+01	-9.90000E+01	-9.90000E+01	-9.90000E+01	-9.90000E+01	-9.90000E+01	 1.00000E+00	 0.00000E+00	 0.00000E+00	 0.00000E+00	 1.00000E+00	 0.00000E+00	 0.00000E+00	 0.00000E+00	 0.00000E+00	 0.00000E+00	 1.00000E+00	 0.00000E+00	 0.00000E+00	 1.00000E+00	 0.00000E+00	 0.00000E+00	 0.00000E+00	 0.00000E+00	 0.00000E+00	 1.00000E+00	 0.00000E+00	 0.00000E+00	 1.00000E+00	 0.00000E+00	 0.00000E+00	 1.00000E+00	 0.00000E+00	 0.00000E+00	 1.00000E+00	 0.00000E+00	 0.00000E+00	 0.00000E+00	 0.00000E+00	 1.00000E+00	 0.00000E+00	 0.00000E+00	 1.00000E+00	 0.00000E+00	 0.00000E+00	 0.00000E+00	 1.00000E+00	 0.00000E+00	 0.00000E+00	 0.00000E+00	 0.00000E+00	 0.00000E+00	 0.00000E+00	 1.00000E+00	 0.00000E+00	 0.00000E+00	 0.00000E+00	 1.00000E+00	 0.00000E+00	 0.00000E+00	 0.00000E+00	 1.00000E+00	 0.00000E+00	 0.00000E+00	 0.00000E+00	 1.00000E+00	 0.00000E+00	 0.00000E+00	 1.00000E+00	 0.00000E+00	 0.00000E+00	 0.00000E+00	 1.00000E+00	 0.00000E+00	 0.00000E+00	 1.00000E+00	 0.00000E+00	 0.00000E+00	 0.00000E+00	 0.00000E+00	 0.00000E+00	 1.00000E+00	 0.00000E+00	 0.00000E+00	 1.00000E+00	 0.00000E+00	 0.00000E+00	 1.00000E+00	 0.00000E+00	 0.00000E+00	 1.00000E+00	 0.00000E+00	 0.00000E+00	 0.00000E+00	 0.00000E+00	 0.00000E+00	 1.00000E+00	 0.00000E+00	 0.00000E+00	 0.00000E+00	 1.00000E+00	 0.00000E+00	 0.00000E+00	 0.00000E+00	 1.00000E+00	 0.00000E+00	 1.00000E+00	 0.00000E+00	 0.00000E+00	 0.00000E+00	 1.00000E+00	 0.00000E+00	 0.00000E+00	 0.00000E+00	 0.00000E+00	 0.00000E+00	 1.00000E+00	 0.00000E+00	 0.00000E+00	 1.00000E+00	 0.00000E+00	 0.00000E+00	 0.00000E+00	 0.00000E+00	 1.00000E+00	 0.00000E+00	 1.00000E+00	 0.00000E+00	 0.00000E+00	 0.00000E+00	 1.00000E+00	 0.00000E+00	 0.00000E+00	 0.00000E+00	 0.00000E+00	 0.00000E+00	 1.00000E+00	 0.00000E+00	 1.00000E+00	 0.00000E+00	 0.00000E+00	 0.00000E+00	 0.00000E+00	 0.00000E+00	 0.00000E+00	 1.00000E+00	 1.00000E+00	 0.00000E+00	 0.00000E+00	 0.00000E+00	 0.00000E+00	 0.00000E+00	 0.00000E+00	 1.00000E+00	 0.00000E+00	 0.00000E+00	 1.00000E+00	 0.00000E+00	 0.00000E+00	 0.00000E+00	 1.00000E+00	 0.00000E+00	 1.00000E+00	 0.00000E+00	 0.00000E+00	 0.00000E+00	 1.00000E+00	 0.00000E+00	 0.00000E+00	 0.00000E+00	 0.00000E+00	 0.00000E+00	 0.00000E+00	 1.00000E+00	 0.00000E+00	 0.00000E+00	 0.00000E+00	 1.00000E+00	 0.00000E+00	 0.00000E+00	 1.00000E+00	 0.00000E+00	 0.00000E+00	 0.00000E+00	 0.00000E+00	 1.00000E+00	 0.00000E+00	 0.00000E+00	 1.00000E+00	 0.00000E+00	 0.00000E+00	 0.00000E+00	 0.00000E+00	 1.00000E+00	 0.00000E+00	 0.00000E+00	 1.00000E+00	 0.00000E+00	 0.00000E+00	 0.00000E+00	 0.00000E+00	 1.00000E+00	 0.00000E+00	 0.00000E+00	 0.00000E+00	 1.00000E+00	 0.00000E+00	 1.00000E+00	 0.00000E+00	 0.00000E+00	 0.00000E+00	 0.00000E+00	 1.00000E+00	 0.00000E+00	 1.00000E+00	 0.00000E+00	 0.00000E+00	 0.00000E+00	 0.00000E+00	 0.00000E+00	 1.00000E+00	 0.00000E+00	 1.00000E+00	 0.00000E+00	 0.00000E+00	 0.00000E+00	 1.00000E+00	 0.00000E+00	 0.00000E+00	 0.00000E+00	 0.00000E+00	 0.00000E+00	 1.00000E+00	 0.00000E+00	 0.00000E+00	 0.00000E+00	 1.00000E+00	 0.00000E+00	 0.00000E+00	 1.00000E+00	 0.00000E+00	 0.00000E+00	 1.00000E+00	 0.00000E+00	 0.00000E+00	 0.00000E+00	 0.00000E+00	 0.00000E+00	 1.00000E+00	 0.00000E+00	 1.00000E+00	 0.00000E+00	 0.00000E+00	 0.00000E+00	 0.00000E+00	 0.00000E+00	 1.00000E+00	 0.00000E+00	 1.00000E+00	 0.00000E+00	 0.00000E+00	 0.00000E+00	 1.00000E+00	 0.00000E+00	 0.00000E+00	 0.00000E+00	 0.00000E+00	 0.00000E+00	 1.00000E+00	 0.00000E+00	 1.00000E+00	 0.00000E+00	 0.00000E+00	 0.00000E+00	 0.00000E+00	 0.00000E+00	 0.00000E+00	 1.00000E+00	 0.00000E+00	 0.00000E+00	 1.00000E+00	 0.00000E+00	 0.00000E+00	 0.00000E+00	 1.00000E+00	 0.00000E+00	 0.00000E+00	 0.00000E+00	 0.00000E+00	 1.00000E+00	 1.00000E+00	 0.00000E+00	 0.00000E+00	 0.00000E+00	 0.00000E+00	 0.00000E+00	 1.00000E+00	 0.00000E+00	 0.00000E+00	 0.00000E+00	 1.00000E+00	 0.00000E+00	 0.00000E+00	 0.00000E+00	 1.00000E+00	 0.00000E+00	 1.00000E+00	 0.00000E+00	 0.00000E+00	 0.00000E+00	 0.00000E+00	 0.00000E+00	 0.00000E+00	 1.00000E+00	 1.00000E+00	 0.00000E+00	 0.00000E+00	 0.00000E+00	 0.00000E+00	 0.00000E+00	 1.00000E+00	 0.00000E+00	 1.00000E+00	 0.00000E+00	 0.00000E+00	 0.00000E+00	 0.00000E+00	 0.00000E+00	 1.00000E+00	 0.00000E+00	 1.00000E+00	 0.00000E+00	 0.00000E+00	 0.00000E+00	 0.00000E+00	 0.00000E+00	 1.00000E+00	 0.00000E+00	 1.00000E+00	 0.00000E+00	 0.00000E+00	 0.00000E+00	 0.00000E+00	 0.00000E+00	 1.00000E+00	 0.00000E+00	 0.00000E+00	 0.00000E+00	 1.00000E+00	 0.00000E+00	 1.00000E+00	 0.00000E+00	 0.00000E+00	 0.00000E+00	 1.00000E+00	 0.00000E+00	 0.00000E+00	 0.00000E+00	 0.00000E+00	 0.00000E+00	 1.00000E+00	 0.00000E+00	 0.00000E+00	 1.00000E+00	 0.00000E+00	 0.00000E+00	 1.00000E+00	 0.00000E+00	 0.00000E+00	 0.00000E+00	 0.00000E+00	 0.00000E+00	 0.00000E+00	 1.00000E+00	 0.00000E+00	 1.00000E+00	 0.00000E+00	 0.00000E+00	 1.00000E+00	 0.00000E+00	 0.00000E+00	 0.00000E+00	 0.00000E+00	 0.00000E+00	 1.00000E+00	 0.00000E+00	 1.00000E+00	 0.00000E+00	 0.00000E+00	 0.00000E+00	 0.00000E+00	 0.00000E+00	 1.00000E+00	 0.00000E+00	 0.00000E+00	 1.00000E+00	 0.00000E+00	 0.00000E+00	 0.00000E+00	 1.00000E+00	 0.00000E+00	 0.00000E+00	 1.00000E+00	 0.00000E+00	 0.00000E+00	 0.00000E+00	 0.00000E+00	 1.00000E+00	 0.00000E+00	 0.00000E+00	 0.00000E+00	 0.00000E+00	 0.00000E+00	 1.00000E+00	 0.00000E+00	 0.00000E+00	 1.00000E+00	 0.00000E+00	 0.00000E+00	 0.00000E+00	 0.00000E+00	 1.00000E+00	 0.00000E+00	 0.00000E+00	 0.00000E+00	 1.00000E+00	 0.00000E+00	 1.00000E+00	 0.00000E+00	 0.00000E+00	 0.00000E+00	 0.00000E+00	 0.00000E+00	 1.00000E+00	 0.00000E+00	 0.00000E+00	 1.00000E+00	 0.00000E+00	 1.00000E+00	 0.00000E+00	 0.00000E+00	 0.00000E+00	 0.00000E+00	 0.00000E+00	 0.00000E+00	 1.00000E+00	 0.00000E+00	 1.00000E+00	 0.00000E+00	 0.00000E+00	 0.00000E+00	 0.00000E+00	 1.00000E+00	 0.00000E+00	 1.00000E+00	 0.00000E+00	 0.00000E+00	 0.00000E+00	 1.00000E+00	 0.00000E+00	 0.00000E+00	 0.00000E+00	 1.00000E+00	 0.00000E+00	 0.00000E+00	 0.00000E+00	 0.00000E+00	 1.00000E+00	 0.00000E+00	 0.00000E+00	 1.00000E+00	 0.00000E+00	 0.00000E+00	 0.00000E+00	 0.00000E+00	 1.00000E+00	 0.00000E+00	 0.00000E+00	 0.00000E+00	 0.00000E+00	 0.00000E+00	 1.00000E+00	 0.00000E+00	 0.00000E+00	 0.00000E+00	 1.00000E+00	 0.00000E+00	 1.00000E+00	 0.00000E+00	 0.00000E+00	 0.00000E+00	 1.00000E+00	 0.00000E+00	 0.00000E+00	 1.00000E+00	 0.00000E+00	 0.00000E+00	 0.00000E+00	 0.00000E+00	 0.00000E+00	 1.00000E+00	 0.00000E+00	 0.00000E+00	 1.00000E+00	 0.00000E+00	 0.00000E+00	 0.00000E+00	 0.00000E+00	 0.00000E+00	 1.00000E+00	 0.00000E+00	 0.00000E+00	 1.00000E+00	 0.00000E+00	 0.00000E+00	 0.00000E+00	 0.00000E+00	 1.00000E+00	 0.00000E+00	 0.00000E+00	 1.00000E+00	 0.00000E+00	 0.00000E+00	 0.00000E+00	 0.00000E+00	 1.00000E+00	 0.00000E+00	 0.00000E+00	 0.00000E+00	 1.00000E+00	 0.00000E+00	 0.00000E+00	 0.00000E+00	 1.00000E+00	 0.00000E+00	 1.00000E+00	 0.00000E+00	 0.00000E+00	 1.00000E+00	 0.00000E+00	 0.00000E+00	 0.00000E+00	 1.00000E+00	 0.00000E+00	 0.00000E+00	 0.00000E+00	 1.00000E+00	 0.00000E+00	 0.00000E+00	 0.00000E+00	 0.00000E+00	 0.00000E+00	 0.00000E+00	 1.00000E+00	 0.00000E+00	 0.00000E+00	 1.00000E+00	 0.00000E+00	 0.00000E+00	 0.00000E+00	 1.00000E+00	 0.00000E+00	 1.00000E+00	 0.00000E+00	 0.00000E+00	 0.00000E+00	 0.00000E+00	 0.00000E+00	 0.00000E+00	 1.00000E+00	 0.00000E+00	 0.00000E+00	 1.00000E+00	 0.00000E+00	 1.00000E+00	 0.00000E+00	 0.00000E+00	 0.00000E+00	 1.00000E+00	 0.00000E+00	 0.00000E+00	 0.00000E+00	 1.00000E+00	 0.00000E+00	 0.00000E+00	 0.00000E+00	 0.00000E+00	 0.00000E+00	 0.00000E+00	 1.00000E+00	 0.00000E+00	 1.00000E+00	 0.00000E+00	 0.00000E+00	 0.00000E+00	 1.00000E+00	 0.00000E+00	 0.00000E+00	 0.00000E+00	 0.00000E+00	 0.00000E+00	 1.00000E+00	 0.00000E+00	 0.00000E+00	 1.00000E+00	 0.00000E+00	 0.00000E+00	 0.00000E+00	 0.00000E+00	 1.00000E+00	 1.00000E+00	 0.00000E+00	 0.00000E+00	 0.00000E+00	 0.00000E+00	 0.00000E+00	 0.00000E+00	 1.00000E+00	 0.00000E+00	 0.00000E+00	 1.00000E+00	 0.00000E+00	 1.00000E+00	 0.00000E+00	 0.00000E+00	 0.00000E+00	 0.00000E+00	 0.00000E+00	 1.00000E+00	 0.00000E+00	 0.00000E+00	 1.00000E+00	 0.00000E+00	 0.00000E+00	 0.00000E+00	 0.00000E+00	 0.00000E+00	 1.00000E+00	 0.00000E+00	 0.00000E+00	 0.00000E+00	 1.00000E+00	 1.00000E+00	 0.00000E+00	 0.00000E+00	 0.00000E+00	 0.00000E+00	 0.00000E+00	 1.00000E+00	 0.00000E+00	 0.00000E+00	 0.00000E+00	 1.00000E+00	 0.00000E+00	 0.00000E+00	 0.00000E+00	 1.00000E+00	 0.00000E+00	 1.00000E+00	 0.00000E+00	 0.00000E+00	 0.00000E+00	 0.00000E+00	 0.00000E+00	 0.00000E+00	 1.00000E+00	 0.00000E+00	 1.00000E+00	 0.00000E+00	 0.00000E+00	 1.00000E+00	 0.00000E+00	 0.00000E+00	 0.00000E+00	 0.00000E+00	 1.00000E+00	 0.00000E+00	 0.00000E+00	 0.00000E+00	 0.00000E+00	 0.00000E+00	 1.00000E+00	 0.00000E+00	 1.00000E+00	 0.00000E+00	 0.00000E+00	 0.00000E+00	 0.00000E+00	 0.00000E+00	 1.00000E+00	 0.00000E+00	 0.00000E+00	 1.00000E+00	 0.00000E+00	 0.00000E+00	 0.00000E+00	 0.00000E+00	 1.00000E+00	 0.00000E+00	 0.00000E+00	 0.00000E+00	 1.00000E+00	 0.00000E+00	 0.00000E+00	 1.00000E+00	 0.00000E+00	 0.00000E+00	 0.00000E+00	 1.00000E+00	 0.00000E+00
GRosa_blanda_1219   	[2]	 0.00000E+00	 0.00000E+00	 1.00000E+00	 0.00000E+00	 0.00000E+00	 0.00000E+00	 0.00000E+00	 1.00000E+00	 0.00000E+00	 0.00000E+00	 1.00000E+00	 0.00000E+00	 1.00000E+00	 0.00000E+00	 0.00000E+00	 0.00000E+00	 0.00000E+00	 0.00000E+00	 1.00000E+00	 0.00000E+00	 1.00000E+00	 0.00000E+00	 0.00000E+00	 0.00000E+00	 1.00000E+00	 0.00000E+00	 0.00000E+00	 0.00000E+00	 0.00000E+00	 0.00000E+00	 0.00000E+00	 1.00000E+00	 1.00000E+00	 0.00000E+00	 0.00000E+00	 0.00000E+00	 1.00000E+00	 0.00000E+00	 0.00000E+00	 0.00000E+00	 0.00000E+00	 1.00000E+00	 0.00000E+00	 0.00000E+00	 1.00000E+00	 0.00000E+00	 0.00000E+00	 0.00000E+00	 0.00000E+00	 1.00000E+00	 0.00000E+00	 0.00000E+00	 5.00000E-01	 5.00000E-01	 0.00000E+00	 0.00000E+00	 0.00000E+00	 1.00000E+00	 0.00000E+00	 0.00000E+00	 0.00000E+00	 0.00000E+00	 0.00000E+00	 1.00000E+00	 0.00000E+00	 0.00000E+00	 0.00000E+00	 1.00000E+00	 0.00000E+00	 0.00000E+00	 0.00000E+00	 1.00000E+00	 1.00000E+00	 0.00000E+00	 0.00000E+00	 0.00000E+00	 0.00000E+00	 0.00000E+00	 0.00000E+00	 1.00000E+00	 0.00000E+00	 0.00000E+00	 0.00000E+00	 1.00000E+00	 0.00000E+00	 0.00000E+00	 0.00000E+00	 1.00000E+00	 1.00000E+00	 0.00000E+00	 0.00000E+00	 0.00000E+00	 0.00000E+00	 0.00000E+00	 0.00000E+00	 1.00000E+00	 0.00000E+00	 0.00000E+00	 1.00000E+00	 0.00000E+00	 1.00000E+00	 0.00000E+00	 0.00000E+00	 0.00000E+00	 0.00000E+00	 0.00000E+00	 0.00000E+00	 1.00000E+00	 0.00000E+00	 1.00000E+00	 0.00000E+00	 0.00000E+00	 1.00000E+00	 0.00000E+00	 0.00000E+00	 0.00000E+00	 0.00000E+00	 0.00000E+00	 1.00000E+00	 0.00000E+00	 0.00000E+00	 0.00000E+00	 0.00000E+00	 1.00000E+00	 0.00000E+00	 0.00000E+00	 0.00000E+00	 1.00000E+00	 0.00000E+00	 0.00000E+00	 0.00000E+00	 1.00000E+00	 0.00000E+00	 0.00000E+00	 5.00000E-01	 5.00000E-01	 1.00000E+00	 0.00000E+00	 0.00000E+00	 0.00000E+00	 1.00000E+00	 0.00000E+00	 0.00000E+00	 0.00000E+00	 0.00000E+00	 1.00000E+00	 0.00000E+00	 0.00000E+00	 0.00000E+00	 0.00000E+00	 0.00000E+00	 1.00000E+00	 0.00000E+00	 0.00000E+00	 0.00000E+00	 1.00000E+00	 0.00000E+00	 0.00000E+00	 0.00000E+00	 1.00000E+00	 0.00000E+00	 0.00000E+00	 5.00000E-01	 5.00000E-01	 0.00000E+00	 0.00000E+00	 1.00000E+00	 0.00000E+00	 0.00000E+00	 0.00000E+00	 0.00000E+00	 1.00000E+00	 1.00000E+00	 0.00000E+00	 0.00000E+00	 0.00000E+00	 0.00000E+00	 1.00000E+00	 0.00000E+00	 0.00000E+00	 1.00000E+00	 0.00000E+00	 0.00000E+00	 0.00000E+00	 0.00000E+00	 0.00000E+00	 0.00000E+00	 1.00000E+00	 1.00000E+00	 0.00000E+00	 0.00000E+00	 0.00000E+00	 0.00000E+00	 0.00000E+00	 0.00000E+00	 1.00000E+00	 1.00000E+00	 0.00000E+00	 0.00000E+00	 0.00000E+00	 0.00000E+00	 0.00000E+00	 0.00000E+00	 1.00000E+00	 1.00000E+00	 0.00000E+00	 0.00000E+00	 0.00000E+00	 0.00000E+00	 0.00000E+00	 0.00000E+00	 1.00000E+00	 1.00000E+00	 0.00000E+00	 0.00000E+00	 0.00000E+00	 0.00000E+00	 0.00000E+00	 0.00000E+00	 1.00000E+00	 1.00000E+00	 0.00000E+00	 0.00000E+00	 0.00000E+00	 0.00000E+00	 5.00000E-01	 0.00000E+00	 5.00000E-01	 5.00000E-01	 0.00000E+00	 0.00000E+00	 5.00000E-01	 1.00000E+00	 0.00000E+00	 0.00000E+00	 0.00000E+00	 0.00000E+00	 0.00000E+00	 1.00000E+00	 0.00000E+00	 0.00000E+00	 0.00000E+00	 0.00000E+00	 1.00000E+00	 0.00000E+00	 0.00000E+00	 0.00000E+00	 1.00000E+00	 1.00000E+00	 0.00000E+00	 0.00000E+00	 0.00000E+00	 1.00000E+00	 0.00000E+00	 0.00000E+00	 0.00000E+00	 0.00000E+00	 0.00000E+00	 0.00000E+00	 1.00000E+00	 0.00000E+00	 1.00000E+00	 0.00000E+00	 0.00000E+00	 0.00000E+00	 0.00000E+00	 0.00000E+00	 1.00000E+00	 0.00000E+00	 1.00000E+00	 0.00000E+00	 0.00000E+00	 0.00000E+00	 0.00000E+00	 0.00000E+00	 1.00000E+00	 1.00000E+00	 0.00000E+00	 0.00000E+00	 0.00000E+00	 0.00000E+00	 0.00000E+00	 0.00000E+00	 1.00000E+00	 1.00000E+00	 0.00000E+00	 0.00000E+00	 0.00000E+00	 0.00000E+00	 0.00000E+00	 1.00000E+00	 0.00000E+00	 0.00000E+00	 0.00000E+00	 1.00000E+00	 0.00000E+00	 0.00000E+00	 0.00000E+00	 0.00000E+00	 1.00000E+00	 0.00000E+00	 0.00000E+00	 1.00000E+00	 0.00000E+00	 0.00000E+00	 0.00000E+00	 0.00000E+00	 1.00000E+00	 0.00000E+00	 1.00000E+00	 0.00000E+00	 0.00000E+00	 1.00000E+00	 0.00000E+00	 0.00000E+00	 0.00000E+00	 0.00000E+00	 1.00000E+00	 0.00000E+00	 0.00000E+00	 0.00000E+00	 0.00000E+00	 1.00000E+00	 0.00000E+00	 0.00000E+00	 1.00000E+00	 0.00000E+00	 0.00000E+00	 0.00000E+00	 1.00000E+00	 0.00000E+00	 0.00000E+00	 0.00000E+00	 0.00000E+00	 0.00000E+00	 1.00000E+00	 0.00000E+00	 0.00000E+00	 0.00000E+00	 1.00000E+00	 0.00000E+00	 0.00000E+00	 1.00000E+00	 0.00000E+00	 0.00000E+00	 1.00000E+00	 0.00000E+00	 0.00000E+00	 0.00000E+00	 0.00000E+00	 0.00000E+00	 1.00000E+00	 0.00000E+00	 0.00000E+00	 1.00000E+00	 0.00000E+00	 1.00000E+00	 0.00000E+00	 0.00000E+00	 0.00000E+00	 0.00000E+00	 0.00000E+00	 1.00000E+00	 0.00000E+00	 0.00000E+00	 0.00000E+00	 1.00000E+00	 0.00000E+00	 0.00000E+00	 0.00000E+00	 0.00000E+00	 1.00000E+00	 0.00000E+00	 0.00000E+00	 1.00000E+00	 0.00000E+00	 0.00000E+00	 0.00000E+00	 0.00000E+00	 1.00000E+00	 0.00000E+00	 0.00000E+00	 0.00000E+00	 1.00000E+00	 0.00000E+00	 0.00000E+00	 0.00000E+00	 1.00000E+00	 0.00000E+00	 1.00000E+00	 0.00000E+00	 0.00000E+00	 0.00000E+00	 1.00000E+00	 0.00000E+00	 0.00000E+00	 0.00000E+00	 0.00000E+00	 5.00000E-01	 5.00000E-01	 0.00000E+00	 1.00000E+00	 0.00000E+00	 0.00000E+00	 0.00000E+00	 1.00000E+00	 0.00000E+00	 0.00000E+00	 0.00000E+00	 0.00000E+00	 0.00000E+00	 1.00000E+00	 0.00000E+00	 0.00000E+00	 1.00000E+00	 0.00000E+00	 0.00000E+00	 1.00000E+00	 0.00000E+00	 0.00000E+00	 1.00000E+00	 0.00000E+00	 0.00000E+00	 0.00000E+00	 0.00000E+00	 1.00000E+00	 0.00000E+00	 0.00000E+00	 1.00000E+00	 0.00000E+00	 0.00000E+00	 0.00000E+00	 1.00000E+00	 0.00000E+00	 0.00000E+00	 0.00000E+00	 1.00000E+00	 0.00000E+00	 0.00000E+00	 0.00000E+00	 1.00000E+00	 0.00000E+00	 0.00000E+00	 0.00000E+00	 0.00000E+00	 0.00000E+00	 0.00000E+00	 1.00000E+00	 0.00000E+00	 0.00000E+00	 1.00000E+00	 0.00000E+00	 1.00000E+00	 0.00000E+00	 0.00000E+00	 0.00000E+00	 0.00000E+00	 1.00000E+00	 0.00000E+00	 0.00000E+00	 1.00000E+00	 0.00000E+00	 0.00000E+00	 0.00000E+00	 0.00000E+00	 0.00000E+00	 1.00000E+00	 0.00000E+00	 0.00000E+00	 0.00000E+00	 1.00000E+00	 0.00000E+00	 0.00000E+00	 1.00000E+00	 0.00000E+00	 0.00000E+00	 1.00000E+00	 0.00000E+00	 0.00000E+00	 0.00000E+00	 0.00000E+00	 0.00000E+00	 0.00000E+00	 1.00000E+00	 1.00000E+00	 0.00000E+00	 0.00000E+00	 0.00000E+00	 0.00000E+00	 0.00000E+00	 1.00000E+00	 0.00000E+00	 0.00000E+00	 0.00000E+00	 0.00000E+00	 1.00000E+00	 1.00000E+00	 0.00000E+00	 0.00000E+00	 0.00000E+00	 1.00000E+00	 0.00000E+00	 0.00000E+00	 0.00000E+00	 1.00000E+00	 0.00000E+00	 0.00000E+00	 0.00000E+00	 1.00000E+00	 0.00000E+00	 0.00000E+00	 0.00000E+00	 0.00000E+00	 0.00000E+00	 0.00000E+00	 1.00000E+00	 0.00000E+00	 0.00000E+00	 0.00000E+00	 1.00000E+00	 0.00000E+00	 0.00000E+00	 0.00000E+00	 1.00000E+00	 0.00000E+00	 1.00000E+00	 0.00000E+00	 0.00000E+00	 1.00000E+00	 0.00000E+00	 0.00000E+00	 0.00000E+00	 1.00000E+00	 0.00000E+00	 0.00000E+00	 0.00000E+00	 0.00000E+00	 0.00000E+00	 0.00000E+00	 1.00000E+00	 1.00000E+00	 0.00000E+00	 0.00000E+00	 0.00000E+00	 1.00000E+00	 0.00000E+00	 0.00000E+00	 0.00000E+00	 0.00000E+00	 0.00000E+00	 0.00000E+00	 1.00000E+00	 1.00000E+00	 0.00000E+00	 0.00000E+00	 0.00000E+00	 1.00000E+00	 0.00000E+00	 0.00000E+00	 0.00000E+00	 0.00000E+00	 0.00000E+00	 0.00000E+00	 1.00000E+00	 0.00000E+00	 0.00000E+00	 0.00000E+00	 1.00000E+00	 0.00000E+00	 0.00000E+00	 0.00000E+00	 1.00000E+00	 1.00000E+00	 0.00000E+00	 0.00000E+00	 0.00000E+00	 0.00000E+00	 0.00000E+00	 1.00000E+00	 0.00000E+00	 1.00000E+00	 0.00000E+00	 0.00000E+00	 0.00000E+00	 0.00000E+00	 0.00000E+00	 0.00000E+00	 1.00000E+00	 1.00000E+00	 0.00000E+00	 0.00000E+00	 0.00000E+00	 0.00000E+00	 0.00000E+00	 0.00000E+00	 1.00000E+00	 0.00000E+00	 0.00000E+00	 0.00000E+00	 1.00000E+00	 0.00000E+00	 0.00000E+00	 0.00000E+00	 1.00000E+00	 0.00000E+00	 1.00000E+00	 0.00000E+00	 0.00000E+00	 0.00000E+00	 0.00000E+00	 0.00000E+00	 1.00000E+00	 0.00000E+00	 0.00000E+00	 0.00000E+00	 1.00000E+00	 0.00000E+00	 1.00000E+00	 0.00000E+00	 0.00000E+00	 0.00000E+00	 0.00000E+00	 1.00000E+00	 0.00000E+00	 0.00000E+00	 0.00000E+00	 0.00000E+00	 1.00000E+00	 0.00000E+00	 1.00000E+00	 0.00000E+00	 0.00000E+00	 1.00000E+00	 0.00000E+00	 0.00000E+00	 0.00000E+00	 0.00000E+00	 0.00000E+00	 0.00000E+00	 1.00000E+00	 0.00000E+00	 1.00000E+00	 0.00000E+00	 0.00000E+00	 0.00000E+00	 0.00000E+00	 0.00000E+00	 1.00000E+00	 1.00000E+00	 0.00000E+00	 0.00000E+00	 0.00000E+00	 0.00000E+00	 1.00000E+00	 0.00000E+00	 0.00000E+00	 0.00000E+00	 0.00000E+00	 1.00000E+00	 0.00000E+00	 1.00000E+00	 0.00000E+00	 0.00000E+00	 0.00000E+00	 1.00000E+00	 0.00000E+00	 0.00000E+00	 0.00000E+00	 1.00000E+00	 0.00000E+00	 0.00000E+00	 0.00000E+00	 1.00000E+00	 0.00000E+00	 0.00000E+00	 0.00000E+00	 0.00000E+00	 0.00000E+00	 0.00000E+00	 1.00000E+00	 1.00000E+00	 0.00000E+00	 0.00000E+00	 0.00000E+00	 0.00000E+00	 0.00000E+00	 0.00000E+00	 1.00000E+00	 0.00000E+00	 0.00000E+00	 0.00000E+00	 1.00000E+00	 1.00000E+00	 0.00000E+00	 0.00000E+00	 0.00000E+00	 0.00000E+00	 1.00000E+00	 0.00000E+00	 0.00000E+00	 0.00000E+00	 0.00000E+00	 1.00000E+00	 0.00000E+00	 0.00000E+00	 0.00000E+00	 0.00000E+00	 1.00000E+00	 0.00000E+00	 0.00000E+00	 1.00000E+00	 0.00000E+00	 0.00000E+00	 0.00000E+00	 0.00000E+00	 1.00000E+00	 0.00000E+00	 0.00000E+00	 0.00000E+00	 1.00000E+00	 0.00000E+00	 0.00000E+00	 0.00000E+00	 1.00000E+00	 1.00000E+00	 0.00000E+00	 0.00000E+00	 0.00000E+00	 0.00000E+00	 0.00000E+00	 0.00000E+00	 1.00000E+00	 0.00000E+00	 0.00000E+00	 1.00000E+00	 0.00000E+00	 0.00000E+00	 0.00000E+00	 0.00000E+00	 1.00000E+00	 0.00000E+00	 0.00000E+00	 0.00000E+00	 1.00000E+00	 1.00000E+00	 0.00000E+00	 0.00000E+00	 0.00000E+00	 0.00000E+00	 0.00000E+00	 0.00000E+00	 1.00000E+00	 1.00000E+00	 0.00000E+00	 0.00000E+00	 0.00000E+00	 0.00000E+00	 1.00000E+00	 0.00000E+00	 0.00000E+00	 0.00000E+00	 0.00000E+00	 0.00000E+00	 1.00000E+00	 0.00000E+00	 1.00000E+00	 0.00000E+00	 0.00000E+00	 0.00000E+00	 0.00000E+00	 0.00000E+00	 1.00000E+00	 0.00000E+00	 0.00000E+00	 0.00000E+00	 1.00000E+00	 0.00000E+00	 0.00000E+00	 0.00000E+00	 1.00000E+00	 0.00000E+00	 0.00000E+00	 0.00000E+00	 1.00000E+00	 1.00000E+00	 0.00000E+00	 0.00000E+00	 0.00000E+00	 1.00000E+00	 0.00000E+00	 0.00000E+00	 0.00000E+00	 0.00000E+00	 1.00000E+00	 0.00000E+00	 0.00000E+00	 1.00000E+00	 0.00000E+00	 0.00000E+00	 0.00000E+00	 0.00000E+00	 1.00000E+00	 0.00000E+00	 0.00000E+00	 1.00000E+00	 0.00000E+00	 0.00000E+00	 0.00000E+00	 0.00000E+00	 0.00000E+00	 0.00000E+00	 1.00000E+00	 0.00000E+00	 0.00000E+00	 0.00000E+00	 1.00000E+00	 0.00000E+00	 0.00000E+00	 0.00000E+00	 1.00000E+00	 0.00000E+00	 0.00000E+00	 0.00000E+00	 1.00000E+00	 1.00000E+00	 0.00000E+00	 0.00000E+00	 0.00000E+00	 0.00000E+00	 0.00000E+00	 1.00000E+00	 0.00000E+00	 1.00000E+00	 0.00000E+00	 0.00000E+00	 0.00000E+00	 1.00000E+00	 0.00000E+00	 0.00000E+00	 0.00000E+00	 0.00000E+00	 0.00000E+00	 5.00000E-01	 5.00000E-01	 0.00000E+00	 5.00000E-01	 0.00000E+00	 5.00000E-01	 0.00000E+00	 0.00000E+00	 0.00000E+00	 1.00000E+00	 0.00000E+00	 1.00000E+00	 0.00000E+00	 0.00000E+00	 0.00000E+00	 0.00000E+00	 0.00000E+00	 1.00000E+00	 5.00000E-01	 0.00000E+00	 0.00000E+00	 5.00000E-01	 0.00000E+00	 0.00000E+00	 0.00000E+00	 1.00000E+00	 0.00000E+00	 1.00000E+00	 0.00000E+00	 0.00000E+00	 1.00000E+00	 0.00000E+00	 0.00000E+00	 0.00000E+00	 1.00000E+00	 0.00000E+00	 0.00000E+00	 0.00000E+00	-9.90000E+01	-9.90000E+01	-9.90000E+01	-9.90000E+01	-9.90000E+01	-9.90000E+01	-9.90000E+01	-9.90000E+01	-9.90000E+01	-9.90000E+01	-9.90000E+01	-9.90000E+01	-9.90000E+01	-9.90000E+01	-9.90000E+01	-9.90000E+01	-9.90000E+01	-9.90000E+01	-9.90000E+01	-9.90000E+01	-9.90000E+01	-9.90000E+01	-9.90000E+01	-9.90000E+01	-9.90000E+01	-9.90000E+01	-9.90000E+01	-9.90000E+01	-9.90000E+01	-9.90000E+01	-9.90000E+01	-9.90000E+01	-9.90000E+01	-9.90000E+01	-9.90000E+01	-9.90000E+01	-9.90000E+01	-9.90000E+01	-9.90000E+01	-9.90000E+01	-9.90000E+01	-9.90000E+01	-9.90000E+01	-9.90000E+01	-9.90000E+01	-9.90000E+01	-9.90000E+01	-9.90000E+01	-9.90000E+01	-9.90000E+01	-9.90000E+01	-9.90000E+01	-9.90000E+01	-9.90000E+01	-9.90000E+01	-9.90000E+01	-9.90000E+01	-9.90000E+01	-9.90000E+01	-9.90000E+01	-9.90000E+01	-9.90000E+01	-9.90000E+01	-9.90000E+01	-9.90000E+01	-9.90000E+01	-9.90000E+01	-9.90000E+01	-9.90000E+01	-9.90000E+01	-9.90000E+01	-9.90000E+01	-9.90000E+01	-9.90000E+01	-9.90000E+01	-9.90000E+01	-9.90000E+01	-9.90000E+01	-9.90000E+01	-9.90000E+01	-9.90000E+01	-9.90000E+01	-9.90000E+01	-9.90000E+01	-9.90000E+01	-9.90000E+01	-9.90000E+01	-9.90000E+01	-9.90000E+01	-9.90000E+01	-9.90000E+01	-9.90000E+01	-9.90000E+01	-9.90000E+01	-9.90000E+01	-9.90000E+01	-9.90000E+01	-9.90000E+01	-9.90000E+01	-9.90000E+01	-9.90000E+01	-9.90000E+01	-9.90000E+01	-9.90000E+01	-9.90000E+01	-9.90000E+01	-9.90000E+01	-9.90000E+01	-9.90000E+01	-9.90000E+01	-9.90000E+01	-9.90000E+01	-9.90000E+01	-9.90000E+01	-9.90000E+01	-9.90000E+01	 0.00000E+00	 0.00000E+00	 0.00000E+00	 1.00000E+00	 1.00000E+00	 0.00000E+00	 0.00000E+00	 0.00000E+00	 0.00000E+00	 0.00000E+00	 0.00000E+00	 1.00000E+00	 0.00000E+00	 0.00000E+00	 0.00000E+00	 1.00000E+00	 0.00000E+00	 0.00000E+00	 0.00000E+00	 1.00000E+00	-9.90000E+01	-9.90000E+01	-9.90000E+01	-9.90000E+01	-9.90000E+01	-9.90000E+01	-9.90000E+01	-9.90000E+01	 0.00000E+00	 0.00000E+00	 0.00000E+00	 1.00000E+00	 1.00000E+00	 0.00000E+00	 0.00000E+00	 0.00000E+00	-9.90000E+01	-9.90000E+01	-9.90000E+01	-9.90000E+01	-9.90000E+01	-9.90000E+01	-9.90000E+01	-9.90000E+01	-9.90000E+01	-9.90000E+01	-9.90000E+01	-9.90000E+01	-9.90000E+01	-9.90000E+01	-9.90000E+01	-9.90000E+01	-9.90000E+01	-9.90000E+01	-9.90000E+01	-9.90000E+01	-9.90000E+01	-9.90000E+01	-9.90000E+01	-9.90000E+01	-9.90000E+01	-9.90000E+01	-9.90000E+01	-9.90000E+01	-9.90000E+01	-9.90000E+01	-9.90000E+01	-9.90000E+01	-9.90000E+01	-9.90000E+01	-9.90000E+01	-9.90000E+01	-9.90000E+01	-9.90000E+01	-9.90000E+01	-9.90000E+01	-9.90000E+01	-9.90000E+01	-9.90000E+01	-9.90000E+01	-9.90000E+01	-9.90000E+01	-9.90000E+01	-9.90000E+01	-9.90000E+01	-9.90000E+01	-9.90000E+01	-9.90000E+01	-9.90000E+01	-9.90000E+01	-9.90000E+01	-9.90000E+01	 0.00000E+00	 5.00000E-01	 0.00000E+00	 5.00000E-01	 1.00000E+00	 0.00000E+00	 0.00000E+00	 0.00000E+00	 0.00000E+00	 0.00000E+00	 0.00000E+00	 1.00000E+00	 1.00000E+00	 0.00000E+00	 0.00000E+00	 0.00000E+00	 0.00000E+00	 0.00000E+00	 0.00000E+00	 1.00000E+00	 1.00000E+00	 0.00000E+00	 0.00000E+00	 0.00000E+00	 0.00000E+00	 0.00000E+00	 0.00000E+00	 1.00000E+00	 0.00000E+00	 1.00000E+00	 0.00000E+00	 0.00000E+00	 0.00000E+00	 0.00000E+00	 0.00000E+00	 1.00000E+00	 0.00000E+00	 0.00000E+00	 0.00000E+00	 1.00000E+00	 0.00000E+00	 1.00000E+00	 0.00000E+00	 0.00000E+00	 1.00000E+00	 0.00000E+00	 0.00000E+00	 0.00000E+00	-9.90000E+01	-9.90000E+01	-9.90000E+01	-9.90000E+01	-9.90000E+01	-9.90000E+01	-9.90000E+01	-9.90000E+01	-9.90000E+01	-9.90000E+01	-9.90000E+01	-9.90000E+01	-9.90000E+01	-9.90000E+01	-9.90000E+01	-9.90000E+01	-9.90000E+01	-9.90000E+01	-9.90000E+01	-9.90000E+01	-9.90000E+01	-9.90000E+01	-9.90000E+01	-9.90000E+01	-9.90000E+01	-9.90000E+01	-9.90000E+01	-9.90000E+01	-9.90000E+01	-9.90000E+01	-9.90000E+01	-9.90000E+01	-9.90000E+01	-9.90000E+01	-9.90000E+01	-9.90000E+01	-9.90000E+01	-9.90000E+01	-9.90000E+01	-9.90000E+01	-9.90000E+01	-9.90000E+01	-9.90000E+01	-9.90000E+01	-9.90000E+01	-9.90000E+01	-9.90000E+01	-9.90000E+01	-9.90000E+01	-9.90000E+01	-9.90000E+01	-9.90000E+01	-9.90000E+01	-9.90000E+01	-9.90000E+01	-9.90000E+01	-9.90000E+01	-9.90000E+01	-9.90000E+01	-9.90000E+01	-9.90000E+01	-9.90000E+01	-9.90000E+01	-9.90000E+01	-9.90000E+01	-9.90000E+01	-9.90000E+01	-9.90000E+01	-9.90000E+01	-9.90000E+01	-9.90000E+01	-9.90000E+01	-9.90000E+01	-9.90000E+01	-9.90000E+01	-9.90000E+01	-9.90000E+01	-9.90000E+01	-9.90000E+01	-9.90000E+01	-9.90000E+01	-9.90000E+01	-9.90000E+01	-9.90000E+01	-9.90000E+01	-9.90000E+01	-9.90000E+01	-9.90000E+01	-9.90000E+01	-9.90000E+01	-9.90000E+01	-9.90000E+01	-9.90000E+01	-9.90000E+01	-9.90000E+01	-9.90000E+01	-9.90000E+01	-9.90000E+01	-9.90000E+01	-9.90000E+01	-9.90000E+01	-9.90000E+01	-9.90000E+01	-9.90000E+01	-9.90000E+01	-9.90000E+01	-9.90000E+01	-9.90000E+01	 1.00000E+00	 0.00000E+00	 0.00000E+00	 0.00000E+00	 1.00000E+00	 0.00000E+00	 0.00000E+00	 0.00000E+00	 0.00000E+00	 1.00000E+00	 0.00000E+00	 0.00000E+00	 0.00000E+00	 0.00000E+00	 0.00000E+00	 1.00000E+00	 0.00000E+00	 1.00000E+00	 0.00000E+00	 0.00000E+00	 0.00000E+00	 0.00000E+00	 0.00000E+00	 1.00000E+00	 1.00000E+00	 0.00000E+00	 0.00000E+00	 0.00000E+00	 0.00000E+00	 0.00000E+00	 1.00000E+00	 0.00000E+00	 1.00000E+00	 0.00000E+00	 0.00000E+00	 0.00000E+00	 0.00000E+00	 1.00000E+00	 0.00000E+00	 0.00000E+00	-9.90000E+01	-9.90000E+01	-9.90000E+01	-9.90000E+01	-9.90000E+01	-9.90000E+01	-9.90000E+01	-9.90000E+01	-9.90000E+01	-9.90000E+01	-9.90000E+01	-9.90000E+01	-9.90000E+01	-9.90000E+01	-9.90000E+01	-9.90000E+01	-9.90000E+01	-9.90000E+01	-9.90000E+01	-9.90000E+01	-9.90000E+01	-9.90000E+01	-9.90000E+01	-9.90000E+01	-9.90000E+01	-9.90000E+01	-9.90000E+01	-9.90000E+01	-9.90000E+01	-9.90000E+01	-9.90000E+01	-9.90000E+01	 0.00000E+00	 0.00000E+00	 0.00000E+00	 1.00000E+00	 0.00000E+00	 0.00000E+00	 1.00000E+00	 0.00000E+00	 1.00000E+00	 0.00000E+00	 0.00000E+00	 0.00000E+00	 0.00000E+00	 1.00000E+00	 0.00000E+00	 0.00000E+00	 0.00000E+00	 0.00000E+00	 0.00000E+00	 1.00000E+00	 1.00000E+00	 0.00000E+00	 0.00000E+00	 0.00000E+00	 0.00000E+00	 1.00000E+00	 0.00000E+00	 0.00000E+00	 0.00000E+00	 0.00000E+00	 0.00000E+00	 1.00000E+00	 0.00000E+00	 1.00000E+00	 0.00000E+00	 0.00000E+00	 0.00000E+00	 0.00000E+00	 1.00000E+00	 0.00000E+00	 1.00000E+00	 0.00000E+00	 0.00000E+00	 0.00000E+00	 0.00000E+00	 0.00000E+00	 0.00000E+00	 1.00000E+00	 1.00000E+00	 0.00000E+00	 0.00000E+00	 0.00000E+00	 0.00000E+00	 0.00000E+00	 1.00000E+00	 0.00000E+00	 0.00000E+00	 0.00000E+00	 0.00000E+00	 1.00000E+00	 0.00000E+00	 0.00000E+00	 0.00000E+00	 1.00000E+00	 1.00000E+00	 0.00000E+00	 0.00000E+00	 0.00000E+00	 1.00000E+00	 0.00000E+00	 0.00000E+00	 0.00000E+00	 0.00000E+00	 0.00000E+00	 0.00000E+00	 1.00000E+00	 1.00000E+00	 0.00000E+00	 0.00000E+00	 0.00000E+00	 0.00000E+00	 1.00000E+00	 0.00000E+00	 0.00000E+00	 0.00000E+00	 0.00000E+00	 0.00000E+00	 1.00000E+00	 0.00000E+00	 0.00000E+00	 0.00000E+00	 1.00000E+00	 0.00000E+00	 0.00000E+00	 0.00000E+00	 1.00000E+00	 0.00000E+00	 0.00000E+00	 0.00000E+00	 1.00000E+00	 0.00000E+00	 0.00000E+00	 1.00000E+00	 0.00000E+00	 1.00000E+00	 0.00000E+00	 0.00000E+00	 0.00000E+00	 1.00000E+00	 0.00000E+00	 0.00000E+00	 0.00000E+00	 0.00000E+00	 0.00000E+00	 1.00000E+00	 0.00000E+00	 1.00000E+00	 0.00000E+00	 0.00000E+00	 0.00000E+00	 1.00000E+00	 0.00000E+00	 0.00000E+00	 0.00000E+00	 0.00000E+00	 0.00000E+00	 0.00000E+00	 1.00000E+00	 0.00000E+00	 0.00000E+00	 0.00000E+00	 1.00000E+00	 0.00000E+00	 0.00000E+00	 0.00000E+00	 1.00000E+00	 0.00000E+00	 1.00000E+00	 0.00000E+00	 0.00000E+00	 0.00000E+00	 0.00000E+00	 0.00000E+00	 1.00000E+00	 0.00000E+00	 0.00000E+00	 0.00000E+00	 1.00000E+00	 1.00000E+00	 0.00000E+00	 0.00000E+00	 0.00000E+00	 1.00000E+00	 0.00000E+00	 0.00000E+00	 0.00000E+00	 1.00000E+00	 0.00000E+00	 0.00000E+00	 0.00000E+00	 1.00000E+00	 0.00000E+00	 0.00000E+00	 0.00000E+00	 1.00000E+00	 0.00000E+00	 0.00000E+00	 0.00000E+00	 0.00000E+00	 0.00000E+00	 0.00000E+00	 1.00000E+00	 0.00000E+00	 1.00000E+00	 0.00000E+00	 0.00000E+00	 1.00000E+00	 0.00000E+00	 0.00000E+00	 0.00000E+00	 0.00000E+00	 0.00000E+00	 0.00000E+00	 1.00000E+00	 1.00000E+00	 0.00000E+00	 0.00000E+00	 0.00000E+00	 0.00000E+00	 1.00000E+00	 0.00000E+00	 0.00000E+00	 0.00000E+00	 1.00000E+00	 0.00000E+00	 0.00000E+00	 0.00000E+00	 0.00000E+00	 1.00000E+00	 0.00000E+00	 0.00000E+00	 0.00000E+00	 0.00000E+00	 1.00000E+00	 1.00000E+00	 0.00000E+00	 0.00000E+00	 0.00000E+00	 0.00000E+00	 0.00000E+00	 0.00000E+00	 1.00000E+00	 0.00000E+00	 0.00000E+00	 0.00000E+00	 1.00000E+00	 0.00000E+00	 0.00000E+00	 0.00000E+00	 1.00000E+00	 1.00000E+00	 0.00000E+00	 0.00000E+00	 0.00000E+00	 0.00000E+00	 1.00000E+00	 0.00000E+00	 0.00000E+00	 0.00000E+00	 1.00000E+00	 0.00000E+00	 0.00000E+00	 0.00000E+00	 0.00000E+00	 1.00000E+00	 0.00000E+00	 1.00000E+00	 0.00000E+00	 0.00000E+00	 0.00000E+00	 0.00000E+00	 1.00000E+00	 0.00000E+00	 0.00000E+00	 0.00000E+00	 0.00000E+00	 0.00000E+00	 1.00000E+00	 1.00000E+00	 0.00000E+00	 0.00000E+00	 0.00000E+00	 0.00000E+00	 0.00000E+00	 0.00000E+00	 1.00000E+00	 1.00000E+00	 0.00000E+00	 0.00000E+00	 0.00000E+00	 0.00000E+00	 0.00000E+00	 0.00000E+00	 1.00000E+00	 0.00000E+00	 1.00000E+00	 0.00000E+00	 0.00000E+00	 0.00000E+00	 0.00000E+00	 0.00000E+00	 1.00000E+00	 1.00000E+00	 0.00000E+00	 0.00000E+00	 0.00000E+00	 0.00000E+00	 0.00000E+00	 0.00000E+00	 1.00000E+00	 0.00000E+00	 0.00000E+00	 0.00000E+00	 1.00000E+00	 0.00000E+00	 0.00000E+00	 0.00000E+00	 1.00000E+00	 0.00000E+00	 1.00000E+00	 0.00000E+00	 0.00000E+00	 0.00000E+00	 1.00000E+00	 0.00000E+00	 0.00000E+00	 0.00000E+00	 0.00000E+00	 0.00000E+00	 1.00000E+00	 0.00000E+00	 0.00000E+00	 1.00000E+00	 0.00000E+00	 0.00000E+00	 0.00000E+00	 0.00000E+00	 1.00000E+00	 1.00000E+00	 0.00000E+00	 0.00000E+00	 0.00000E+00	 1.00000E+00	 0.00000E+00	 0.00000E+00	 0.00000E+00	 0.00000E+00	 0.00000E+00	 1.00000E+00	 0.00000E+00	 1.00000E+00	 0.00000E+00	 0.00000E+00	 0.00000E+00	 0.00000E+00	 1.00000E+00	 0.00000E+00	 0.00000E+00	 0.00000E+00	 1.00000E+00	 0.00000E+00	 0.00000E+00	 0.00000E+00	 1.00000E+00	 0.00000E+00	 0.00000E+00	 1.00000E+00	 0.00000E+00	 0.00000E+00	 0.00000E+00	 0.00000E+00	 1.00000E+00	 0.00000E+00	 0.00000E+00	 0.00000E+00	 1.00000E+00	 0.00000E+00	 0.00000E+00	 0.00000E+00	 0.00000E+00	 0.00000E+00	 1.00000E+00	 1.00000E+00	 0.00000E+00	 0.00000E+00	 0.00000E+00	 0.00000E+00	 0.00000E+00	 1.00000E+00	 0.00000E+00	 0.00000E+00	 1.00000E+00	 0.00000E+00	 0.00000E+00	 0.00000E+00	 0.00000E+00	 0.00000E+00	 1.00000E+00	 1.00000E+00	 0.00000E+00	 0.00000E+00	 0.00000E+00	 0.00000E+00	 0.00000E+00	 1.00000E+00	 0.00000E+00	 1.00000E+00	 0.00000E+00	 0.00000E+00	 0.00000E+00	 0.00000E+00	 0.00000E+00	 1.00000E+00	 0.00000E+00	 1.00000E+00	 0.00000E+00	 0.00000E+00	 0.00000E+00	 1.00000E+00	 0.00000E+00	 0.00000E+00	 0.00000E+00	 0.00000E+00	 0.00000E+00	 1.00000E+00	 0.00000E+00	 0.00000E+00	 0.00000E+00	 0.00000E+00	 1.00000E+00	 0.00000E+00	 0.00000E+00	 1.00000E+00	 0.00000E+00	 1.00000E+00	 0.00000E+00	 0.00000E+00	 0.00000E+00	 1.00000E+00	 0.00000E+00	 0.00000E+00	 0.00000E+00	 0.00000E+00	 0.00000E+00	 0.00000E+00	 1.00000E+00	 1.00000E+00	 0.00000E+00	 0.00000E+00	 0.00000E+00	 0.00000E+00	 0.00000E+00	 0.00000E+00	 1.00000E+00	 1.00000E+00	 0.00000E+00	 0.00000E+00	 0.00000E+00	 1.00000E+00	 0.00000E+00	 0.00000E+00	 0.00000E+00	 0.00000E+00	 0.00000E+00	 1.00000E+00	 0.00000E+00	 0.00000E+00	 0.00000E+00	 0.00000E+00	 1.00000E+00	 1.00000E+00	 0.00000E+00	 0.00000E+00	 0.00000E+00	 0.00000E+00	 1.00000E+00	 0.00000E+00	 0.00000E+00	 0.00000E+00	 1.00000E+00	 0.00000E+00	 0.00000E+00	 0.00000E+00	 0.00000E+00	 1.00000E+00	 0.00000E+00	 5.00000E-01	 0.00000E+00	 5.00000E-01	 0.00000E+00	 0.00000E+00	 0.00000E+00	 1.00000E+00	 0.00000E+00	 0.00000E+00	 0.00000E+00	 0.00000E+00	 1.00000E+00	 1.00000E+00	 0.00000E+00	 0.00000E+00	 0.00000E+00	 0.00000E+00	 0.00000E+00	 0.00000E+00	 1.00000E+00	 0.00000E+00	 0.00000E+00	 1.00000E+00	 0.00000E+00	 1.00000E+00	 0.00000E+00	 0.00000E+00	 0.00000E+00	 1.00000E+00	 0.00000E+00	 0.00000E+00	 0.00000E+00	 0.00000E+00	 1.00000E+00	 0.00000E+00	 0.00000E+00	 0.00000E+00	 0.00000E+00	 0.00000E+00	 1.00000E+00	 0.00000E+00	 1.00000E+00	 0.00000E+00	 0.00000E+00	 1.00000E+00	 0.00000E+00	 0.00000E+00	 0.00000E+00	 1.00000E+00	 0.00000E+00	 0.00000E+00	 0.00000E+00	 0.00000E+00	 0.00000E+00	 1.00000E+00	 0.00000E+00	 0.00000E+00	 0.00000E+00	 0.00000E+00	 1.00000E+00	 0.00000E+00	 1.00000E+00	 0.00000E+00	 0.00000E+00	 1.00000E+00	 0.00000E+00	 0.00000E+00	 0.00000E+00	 0.00000E+00	 1.00000E+00	 0.00000E+00	 0.00000E+00	 1.00000E+00	 0.00000E+00	 0.00000E+00	 0.00000E+00	 1.00000E+00	 0.00000E+00	 0.00000E+00	 0.00000E+00	 1.00000E+00	 0.00000E+00	 0.00000E+00	 0.00000E+00	 0.00000E+00	 0.00000E+00	 0.00000E+00	 1.00000E+00	 1.00000E+00	 0.00000E+00	 0.00000E+00	 0.00000E+00	 1.00000E+00	 0.00000E+00	 0.00000E+00	 0.00000E+00	 0.00000E+00	 0.00000E+00	 0.00000E+00	 1.00000E+00	 0.00000E+00	 1.00000E+00	 0.00000E+00	 0.00000E+00	 1.00000E+00	 0.00000E+00	 0.00000E+00	 0.00000E+00	 0.00000E+00	 0.00000E+00	 0.00000E+00	 1.00000E+00	 1.00000E+00	 0.00000E+00	 0.00000E+00	 0.00000E+00	 1.00000E+00	 0.00000E+00	 0.00000E+00	 0.00000E+00	 1.00000E+00	 0.00000E+00	 0.00000E+00	 0.00000E+00	 0.00000E+00	 1.00000E+00	 0.00000E+00	 0.00000E+00	 0.00000E+00	 0.00000E+00	 0.00000E+00	 1.00000E+00	 0.00000E+00	 0.00000E+00	 1.00000E+00	 0.00000E+00	 1.00000E+00	 0.00000E+00	 0.00000E+00	 0.00000E+00	 0.00000E+00	 0.00000E+00	 0.00000E+00	 1.00000E+00	 0.00000E+00	 0.00000E+00	 1.00000E+00	 0.00000E+00	 0.00000E+00	 0.00000E+00	 0.00000E+00	 1.00000E+00	 0.00000E+00	 0.00000E+00	 0.00000E+00	 1.00000E+00	 1.00000E+00	 0.00000E+00	 0.00000E+00	 0.00000E+00	 0.00000E+00	 0.00000E+00	 1.00000E+00	 0.00000E+00	 0.00000E+00	 0.00000E+00	 0.00000E+00	 1.00000E+00	 1.00000E+00	 0.00000E+00	 0.00000E+00	 0.00000E+00	 0.00000E+00	 1.00000E+00	 0.00000E+00	 0.00000E+00	 5.00000E-01	 0.00000E+00	 5.00000E-01	 0.00000E+00	 1.00000E+00	 0.00000E+00	 0.00000E+00	 0.00000E+00	 0.00000E+00	 1.00000E+00	 0.00000E+00	 0.00000E+00	 1.00000E+00	 0.00000E+00	 0.00000E+00	 0.00000E+00	 0.00000E+00	 0.00000E+00	 0.00000E+00	 1.00000E+00	 0.00000E+00	 0.00000E+00	 1.00000E+00	 0.00000E+00	-9.90000E+01	-9.90000E+01	-9.90000E+01	-9.90000E+01	-9.90000E+01	-9.90000E+01	-9.90000E+01	-9.90000E+01	-9.90000E+01	-9.90000E+01	-9.90000E+01	-9.90000E+01	-9.90000E+01	-9.90000E+01	-9.90000E+01	-9.90000E+01	-9.90000E+01	-9.90000E+01	-9.90000E+01	-9.90000E+01	-9.90000E+01	-9.90000E+01	-9.90000E+01	-9.90000E+01	-9.90000E+01	-9.90000E+01	-9.90000E+01	-9.90000E+01	-9.90000E+01	-9.90000E+01	-9.90000E+01	-9.90000E+01	-9.90000E+01	-9.90000E+01	-9.90000E+01	-9.90000E+01	-9.90000E+01	-9.90000E+01	-9.90000E+01	-9.90000E+01	-9.90000E+01	-9.90000E+01	-9.90000E+01	-9.90000E+01	-9.90000E+01	-9.90000E+01	-9.90000E+01	-9.90000E+01	-9.90000E+01	-9.90000E+01	-9.90000E+01	-9.90000E+01	-9.90000E+01	-9.90000E+01	-9.90000E+01	-9.90000E+01	-9.90000E+01	-9.90000E+01	-9.90000E+01	-9.90000E+01	-9.90000E+01	-9.90000E+01	-9.90000E+01	-9.90000E+01	-9.90000E+01	-9.90000E+01	-9.90000E+01	-9.90000E+01	-9.90000E+01	-9.90000E+01	-9.90000E+01	-9.90000E+01	-9.90000E+01	-9.90000E+01	-9.90000E+01	-9.90000E+01	-9.90000E+01	-9.90000E+01	-9.90000E+01	-9.90000E+01	-9.90000E+01	-9.90000E+01	-9.90000E+01	-9.90000E+01	-9.90000E+01	-9.90000E+01	-9.90000E+01	-9.90000E+01	-9.90000E+01	-9.90000E+01	-9.90000E+01	-9.90000E+01	-9.90000E+01	-9.90000E+01	-9.90000E+01	-9.90000E+01	-9.90000E+01	-9.90000E+01	-9.90000E+01	-9.90000E+01	-9.90000E+01	-9.90000E+01	-9.90000E+01	-9.90000E+01	-9.90000E+01	-9.90000E+01	-9.90000E+01	-9.90000E+01	-9.90000E+01	-9.90000E+01	-9.90000E+01	-9.90000E+01	-9.90000E+01	-9.90000E+01	-9.90000E+01	-9.90000E+01	-9.90000E+01	-9.90000E+01	-9.90000E+01	-9.90000E+01	-9.90000E+01	-9.90000E+01	-9.90000E+01	-9.90000E+01	-9.90000E+01	-9.90000E+01	-9.90000E+01	-9.90000E+01	 1.00000E+00	 0.00000E+00	 0.00000E+00	 0.00000E+00	 1.00000E+00	 0.00000E+00	 0.00000E+00	 0.00000E+00	 0.00000E+00	 0.00000E+00	 1.00000E+00	 0.00000E+00	 0.00000E+00	 1.00000E+00	 0.00000E+00	 0.00000E+00	 0.00000E+00	 0.00000E+00	 1.00000E+00	 0.00000E+00	 1.00000E+00	 0.00000E+00	 0.00000E+00	 0.00000E+00	 0.00000E+00	 1.00000E+00	 0.00000E+00	 0.00000E+00	-9.90000E+01	-9.90000E+01	-9.90000E+01	-9.90000E+01	 0.00000E+00	 0.00000E+00	 0.00000E+00	 1.00000E+00	 0.00000E+00	 0.00000E+00	 0.00000E+00	 1.00000E+00	 0.00000E+00	 0.00000E+00	 0.00000E+00	 1.00000E+00	 0.00000E+00	 0.00000E+00	 0.00000E+00	 1.00000E+00	 0.00000E+00	 0.00000E+00	 0.00000E+00	 1.00000E+00	 0.00000E+00	 0.00000E+00	 0.00000E+00	 1.00000E+00	 0.00000E+00	 0.00000E+00	 0.00000E+00	 1.00000E+00	 5.00000E-01	 0.00000E+00	 5.00000E-01	 0.00000E+00	 0.00000E+00	 5.00000E-01	 0.00000E+00	 5.00000E-01	 0.00000E+00	 0.00000E+00	 0.00000E+00	 1.00000E+00	 0.00000E+00	 0.00000E+00	 0.00000E+00	 1.00000E+00	 0.00000E+00	 0.00000E+00	 1.00000E+00	 0.00000E+00	 0.00000E+00	 0.00000E+00	 1.00000E+00	 0.00000E+00	 0.00000E+00	 0.00000E+00	 0.00000E+00	 1.00000E+00	 0.00000E+00	 0.00000E+00	 0.00000E+00	 1.00000E+00	 1.00000E+00	 0.00000E+00	 0.00000E+00	 0.00000E+00	 0.00000E+00	 0.00000E+00	 1.00000E+00	 0.00000E+00	 0.00000E+00	 0.00000E+00	 1.00000E+00	 0.00000E+00	 0.00000E+00	 1.00000E+00	 0.00000E+00	 0.00000E+00	 0.00000E+00	 0.00000E+00	 0.00000E+00	 1.00000E+00	 0.00000E+00	 0.00000E+00	 1.00000E+00	 0.00000E+00	 1.00000E+00	 0.00000E+00	 0.00000E+00	 0.00000E+00	 0.00000E+00	 0.00000E+00	 0.00000E+00	 1.00000E+00	 0.00000E+00	 0.00000E+00	 0.00000E+00	 1.00000E+00	 0.00000E+00	 0.00000E+00	 0.00000E+00	 1.00000E+00	 0.00000E+00	 0.00000E+00	 0.00000E+00	 1.00000E+00	 0.00000E+00	 0.00000E+00	 1.00000E+00	 0.00000E+00	 1.00000E+00	 0.00000E+00	 0.00000E+00	 0.00000E+00	 1.00000E+00	 0.00000E+00	 0.00000E+00	 0.00000E+00	 0.00000E+00	 0.00000E+00	 1.00000E+00	 0.00000E+00	 1.00000E+00	 0.00000E+00	 0.00000E+00	 0.00000E+00	 0.00000E+00	 0.00000E+00	 0.00000E+00	 1.00000E+00	 0.00000E+00	 0.00000E+00	 1.00000E+00	 0.00000E+00	 0.00000E+00	 1.00000E+00	 0.00000E+00	 0.00000E+00	 1.00000E+00	 0.00000E+00	 0.00000E+00	 0.00000E+00	 0.00000E+00	 1.00000E+00	 0.00000E+00	 0.00000E+00	 0.00000E+00	 0.00000E+00	 0.00000E+00	 1.00000E+00	 0.00000E+00	 0.00000E+00	 0.00000E+00	 1.00000E+00	 0.00000E+00	 0.00000E+00	 0.00000E+00	 1.00000E+00	 0.00000E+00	 1.00000E+00	 0.00000E+00	 0.00000E+00	 1.00000E+00	 0.00000E+00	 0.00000E+00	 0.00000E+00	 0.00000E+00	 1.00000E+00	 0.00000E+00	 0.00000E+00	 0.00000E+00	 1.00000E+00	 0.00000E+00	 0.00000E+00	 1.00000E+00	 0.00000E+00	 0.00000E+00	 0.00000E+00	 1.00000E+00	 0.00000E+00	 0.00000E+00	 0.00000E+00	 0.00000E+00	 0.00000E+00	 1.00000E+00	 0.00000E+00	 0.00000E+00	 1.00000E+00	 0.00000E+00	 0.00000E+00	 0.00000E+00	 0.00000E+00	 0.00000E+00	 1.00000E+00	 0.00000E+00	 0.00000E+00	 1.00000E+00	 0.00000E+00	 0.00000E+00	 0.00000E+00	 1.00000E+00	 0.00000E+00	 0.00000E+00	 0.00000E+00	 1.00000E+00	 0.00000E+00	 1.00000E+00	 0.00000E+00	 0.00000E+00	 0.00000E+00	 5.00000E-01	 0.00000E+00	 5.00000E-01	 0.00000E+00	 1.00000E+00	 0.00000E+00	 0.00000E+00	 0.00000E+00	 1.00000E+00	 0.00000E+00	 0.00000E+00	 0.00000E+00	 0.00000E+00	 0.00000E+00	 0.00000E+00	 1.00000E+00	 0.00000E+00	 1.00000E+00	 0.00000E+00	 0.00000E+00	 0.00000E+00	 0.00000E+00	 0.00000E+00	 1.00000E+00	 1.00000E+00	 0.00000E+00	 0.00000E+00	 0.00000E+00	 1.00000E+00	 0.00000E+00	 0.00000E+00	 0.00000E+00	 0.00000E+00	 0.00000E+00	 0.00000E+00	 1.00000E+00	 1.00000E+00	 0.00000E+00	 0.00000E+00	 0.00000E+00	 1.00000E+00	 0.00000E+00	 0.00000E+00	 0.00000E+00	 0.00000E+00	 0.00000E+00	 1.00000E+00	 0.00000E+00	 5.00000E-01	 0.00000E+00	 5.00000E-01	 0.00000E+00	 0.00000E+00	 0.00000E+00	 1.00000E+00	 0.00000E+00	 0.00000E+00	 0.00000E+00	 1.00000E+00	 0.00000E+00	 0.00000E+00	 1.00000E+00	 0.00000E+00	 0.00000E+00	 0.00000E+00	 1.00000E+00	 0.00000E+00	 0.00000E+00	 1.00000E+00	 0.00000E+00	 0.00000E+00	 0.00000E+00	 1.00000E+00	 0.00000E+00	 0.00000E+00	 0.00000E+00	 0.00000E+00	 0.00000E+00	 1.00000E+00	 0.00000E+00	 0.00000E+00	 0.00000E+00	 0.00000E+00	 1.00000E+00	 0.00000E+00	 0.00000E+00	 1.00000E+00	 0.00000E+00	 1.00000E+00	 0.00000E+00	 0.00000E+00	 0.00000E+00	 1.00000E+00	 0.00000E+00	 0.00000E+00	 0.00000E+00	 0.00000E+00	 1.00000E+00	 0.00000E+00	 0.00000E+00	 0.00000E+00	 1.00000E+00	 0.00000E+00	 0.00000E+00	 0.00000E+00	 0.00000E+00	 0.00000E+00	 1.00000E+00	 5.00000E-01	 0.00000E+00	 5.00000E-01	 0.00000E+00	 1.00000E+00	 0.00000E+00	 0.00000E+00	 0.00000E+00	 1.00000E+00	 0.00000E+00	 0.00000E+00	 0.00000E+00	 1.00000E+00	 0.00000E+00	 0.00000E+00	 0.00000E+00	 0.00000E+00	 0.00000E+00	 1.00000E+00	 0.00000E+00	 1.00000E+00	 0.00000E+00	 0.00000E+00	 0.00000E+00	 0.00000E+00	 0.00000E+00	 0.00000E+00	 1.00000E+00	 0.00000E+00	 0.00000E+00	 1.00000E+00	 0.00000E+00	 0.00000E+00	 1.00000E+00	 0.00000E+00	 0.00000E+00	 0.00000E+00	 0.00000E+00	 0.00000E+00	 1.00000E+00	 0.00000E+00	 0.00000E+00	 1.00000E+00	 0.00000E+00	 0.00000E+00	 0.00000E+00	 0.00000E+00	 1.00000E+00	 0.00000E+00	 0.00000E+00	 1.00000E+00	 0.00000E+00	 0.00000E+00	 0.00000E+00	 1.00000E+00	 0.00000E+00	 1.00000E+00	 0.00000E+00	 0.00000E+00	 0.00000E+00	 0.00000E+00	 0.00000E+00	 0.00000E+00	 1.00000E+00	 0.00000E+00	 0.00000E+00	 1.00000E+00	 0.00000E+00	 0.00000E+00	 0.00000E+00	 1.00000E+00	 0.00000E+00	 0.00000E+00	 0.00000E+00	 1.00000E+00	 0.00000E+00	 1.00000E+00	 0.00000E+00	 0.00000E+00	 0.00000E+00	 0.00000E+00	 0.00000E+00	 1.00000E+00	 0.00000E+00	 0.00000E+00	 1.00000E+00	 0.00000E+00	 0.00000E+00	 1.00000E+00	 0.00000E+00	 0.00000E+00	 0.00000E+00	 0.00000E+00	 0.00000E+00	 0.00000E+00	 1.00000E+00	 1.00000E+00	 0.00000E+00	 0.00000E+00	 0.00000E+00	 1.00000E+00	 0.00000E+00	 0.00000E+00	 0.00000E+00	 0.00000E+00	 1.00000E+00	 0.00000E+00	 0.00000E+00	 0.00000E+00	 0.00000E+00	 0.00000E+00	 1.00000E+00	 0.00000E+00	 0.00000E+00	 0.00000E+00	 1.00000E+00	 0.00000E+00	 0.00000E+00	 0.00000E+00	 1.00000E+00	 0.00000E+00	 1.00000E+00	 0.00000E+00	 0.00000E+00	 0.00000E+00	 1.00000E+00	 0.00000E+00	 0.00000E+00	 1.00000E+00	 0.00000E+00	 0.00000E+00	 0.00000E+00	 0.00000E+00	 0.00000E+00	 0.00000E+00	 1.00000E+00	 0.00000E+00	 0.00000E+00	 1.00000E+00	 0.00000E+00	 1.00000E+00	 0.00000E+00	 0.00000E+00	 0.00000E+00	 0.00000E+00	 0.00000E+00	 0.00000E+00	 1.00000E+00	 1.00000E+00	 0.00000E+00	 0.00000E+00	 0.00000E+00	 1.00000E+00	 0.00000E+00	 0.00000E+00	 0.00000E+00	 0.00000E+00	 0.00000E+00	 1.00000E+00	 0.00000E+00	 0.00000E+00	 0.00000E+00	 1.00000E+00	 0.00000E+00	 0.00000E+00	 1.00000E+00	 0.00000E+00	 0.00000E+00	 0.00000E+00	 1.00000E+00	 0.00000E+00	 0.00000E+00	 1.00000E+00	 0.00000E+00	 0.00000E+00	 0.00000E+00	 0.00000E+00	 0.00000E+00	 1.00000E+00	 0.00000E+00	 1.00000E+00	 0.00000E+00	 0.00000E+00	 0.00000E+00	 1.00000E+00	 0.00000E+00	 0.00000E+00	 0.00000E+00	 1.00000E+00	 0.00000E+00	 0.00000E+00	 0.00000E+00	 0.00000E+00	 1.00000E+00	 0.00000E+00	 0.00000E+00	 1.00000E+00	 0.00000E+00	 0.00000E+00	 0.00000E+00	 0.00000E+00	 0.00000E+00	 1.00000E+00	 0.00000E+00	 1.00000E+00	 0.00000E+00	 0.00000E+00	 0.00000E+00	 5.00000E-01	 0.00000E+00	 5.00000E-01	 0.00000E+00	 0.00000E+00	 0.00000E+00	 0.00000E+00	 1.00000E+00	 0.00000E+00	 1.00000E+00	 0.00000E+00	 0.00000E+00	 0.00000E+00	 0.00000E+00	 0.00000E+00	 1.00000E+00	 1.00000E+00	 0.00000E+00	 0.00000E+00	 0.00000E+00	 0.00000E+00	 1.00000E+00	 0.00000E+00	 0.00000E+00	 1.00000E+00	 0.00000E+00	 0.00000E+00	 0.00000E+00	 1.00000E+00	 0.00000E+00	 0.00000E+00	 0.00000E+00	 0.00000E+00	 0.00000E+00	 1.00000E+00	 0.00000E+00	 0.00000E+00	 1.00000E+00	 0.00000E+00	 0.00000E+00	 0.00000E+00	 0.00000E+00	 0.00000E+00	 1.00000E+00	 0.00000E+00	 1.00000E+00	 0.00000E+00	 0.00000E+00	 1.00000E+00	 0.00000E+00	 0.00000E+00	 0.00000E+00	 1.00000E+00	 0.00000E+00	 0.00000E+00	 0.00000E+00	 0.00000E+00	 1.00000E+00	 0.00000E+00	 0.00000E+00	 0.00000E+00	 0.00000E+00	 1.00000E+00	 0.00000E+00	 1.00000E+00	 0.00000E+00	 0.00000E+00	 0.00000E+00	 0.00000E+00	 0.00000E+00	 0.00000E+00	 1.00000E+00	 0.00000E+00	 1.00000E+00	 0.00000E+00	 0.00000E+00	 1.00000E+00	 0.00000E+00	 0.00000E+00	 0.00000E+00	 0.00000E+00	 1.00000E+00	 0.00000E+00	 0.00000E+00	 1.00000E+00	 0.00000E+00	 0.00000E+00	 0.00000E+00	 1.00000E+00	 0.00000E+00	 0.00000E+00	 0.00000E+00	 0.00000E+00	 1.00000E+00	 0.00000E+00	 0.00000E+00	 1.00000E+00	 0.00000E+00	 0.00000E+00	 0.00000E+00	 0.00000E+00	 0.00000E+00	 0.00000E+00	 1.00000E+00	 1.00000E+00	 0.00000E+00	 0.00000E+00	 0.00000E+00	 0.00000E+00	 0.00000E+00	 1.00000E+00	 0.00000E+00	 0.00000E+00	 1.00000E+00	 0.00000E+00	 0.00000E+00	 0.00000E+00	 1.00000E+00	 0.00000E+00	 0.00000E+00	 1.00000E+00	 0.00000E+00	 0.00000E+00	 0.00000E+00	 1.00000E+00	 0.00000E+00	 0.00000E+00	 0.00000E+00	 0.00000E+00	 0.00000E+00	 1.00000E+00	 0.00000E+00	 0.00000E+00	 1.00000E+00	 0.00000E+00	 0.00000E+00	 0.00000E+00	 0.00000E+00	 0.00000E+00	 1.00000E+00	 0.00000E+00	 0.00000E+00	 0.00000E+00	 1.00000E+00	 0.00000E+00	 0.00000E+00	 0.00000E+00	 1.00000E+00	 0.00000E+00	 0.00000E+00	 0.00000E+00	 1.00000E+00	 0.00000E+00	 0.00000E+00	 0.00000E+00	 1.00000E+00	 0.00000E+00	 0.00000E+00	 1.00000E+00	 0.00000E+00	 0.00000E+00	 0.00000E+00	 0.00000E+00	 1.00000E+00	 0.00000E+00	 0.00000E+00	 1.00000E+00	 0.00000E+00	 0.00000E+00	 1.00000E+00	 0.00000E+00	 0.00000E+00	 0.00000E+00	 0.00000E+00	 1.00000E+00	 0.00000E+00	 0.00000E+00	 0.00000E+00	 0.00000E+00	 1.00000E+00	 0.00000E+00	 1.00000E+00	 0.00000E+00	 0.00000E+00	 0.00000E+00	 1.00000E+00	 0.00000E+00	 0.00000E+00	 1.00000E+00	 0.00000E+00	 0.00000E+00	 0.00000E+00	 1.00000E+00	 0.00000E+00	 0.00000E+00	 0.00000E+00	 0.00000E+00	 0.00000E+00	 1.00000E+00	 0.00000E+00	 1.00000E+00	 0.00000E+00	 0.00000E+00	 0.00000E+00	 0.00000E+00	 0.00000E+00	 1.00000E+00	 0.00000E+00	 0.00000E+00	 0.00000E+00	 1.00000E+00	 0.00000E+00	 0.00000E+00	 0.00000E+00	 0.00000E+00	 1.00000E+00	 0.00000E+00	 0.00000E+00	 0.00000E+00	 1.00000E+00	 0.00000E+00	 0.00000E+00	 1.00000E+00	 0.00000E+00	 0.00000E+00	 0.00000E+00	 1.00000E+00	 0.00000E+00	 0.00000E+00	 1.00000E+00	 0.00000E+00	 0.00000E+00	 1.00000E+00	 0.00000E+00	 0.00000E+00	 0.00000E+00	 0.00000E+00	 1.00000E+00	 0.00000E+00	 0.00000E+00	 0.00000E+00	 0.00000E+00	 0.00000E+00	 1.00000E+00	 0.00000E+00	 0.00000E+00	 0.00000E+00	 1.00000E+00	 0.00000E+00	 0.00000E+00	 1.00000E+00	 0.00000E+00	 0.00000E+00	 1.00000E+00	 0.00000E+00	 0.00000E+00	 0.00000E+00	 1.00000E+00	 0.00000E+00	 0.00000E+00	 0.00000E+00	 0.00000E+00	 0.00000E+00	 1.00000E+00	 0.00000E+00	 0.00000E+00	 1.00000E+00	 0.00000E+00	 1.00000E+00	 0.00000E+00	 0.00000E+00	 0.00000E+00	 0.00000E+00	 0.00000E+00	 1.00000E+00	 0.00000E+00	 0.00000E+00	 0.00000E+00	 1.00000E+00	 0.00000E+00	 0.00000E+00	 1.00000E+00	 0.00000E+00	 0.00000E+00	 0.00000E+00	 0.00000E+00	 0.00000E+00	 1.00000E+00	 0.00000E+00	 1.00000E+00	 0.00000E+00	 0.00000E+00	 1.00000E+00	 0.00000E+00	 0.00000E+00	 0.00000E+00	 0.00000E+00	 0.00000E+00	 0.00000E+00	 1.00000E+00	 1.00000E+00	 0.00000E+00	 0.00000E+00	 0.00000E+00	 0.00000E+00	 0.00000E+00	 0.00000E+00	 1.00000E+00	 0.00000E+00	 0.00000E+00	 0.00000E+00	 1.00000E+00	 0.00000E+00	 1.00000E+00	 0.00000E+00	 0.00000E+00	 0.00000E+00	 0.00000E+00	 0.00000E+00	 1.00000E+00	 0.00000E+00	 1.00000E+00	 0.00000E+00	 0.00000E+00	 1.00000E+00	 0.00000E+00	 0.00000E+00	 0.00000E+00	 0.00000E+00	 0.00000E+00	 0.00000E+00	 1.00000E+00	 0.00000E+00	 0.00000E+00	 0.00000E+00	 1.00000E+00	 0.00000E+00	 0.00000E+00	 1.00000E+00	 0.00000E+00	 1.00000E+00	 0.00000E+00	 0.00000E+00	 0.00000E+00	 0.00000E+00	 0.00000E+00	 0.00000E+00	 1.00000E+00	 0.00000E+00	 0.00000E+00	 1.00000E+00	 0.00000E+00	 0.00000E+00	 0.00000E+00	 1.00000E+00	 0.00000E+00	 5.00000E-01	 0.00000E+00	 0.00000E+00	 5.00000E-01	 0.00000E+00	 0.00000E+00	 1.00000E+00	 0.00000E+00	 1.00000E+00	 0.00000E+00	 0.00000E+00	 0.00000E+00	 0.00000E+00	 0.00000E+00	 1.00000E+00	 0.00000E+00	 0.00000E+00	 1.00000E+00	 0.00000E+00	 0.00000E+00	 0.00000E+00	 1.00000E+00	 0.00000E+00	 0.00000E+00	 0.00000E+00	 0.00000E+00	 0.00000E+00	 1.00000E+00	 0.00000E+00	 0.00000E+00	 1.00000E+00	 0.00000E+00	 0.00000E+00	 1.00000E+00	 0.00000E+00	 0.00000E+00	 1.00000E+00	 0.00000E+00	 0.00000E+00	 0.00000E+00	 1.00000E+00	 0.00000E+00	 0.00000E+00	 0.00000E+00	 0.00000E+00	 1.00000E+00	 0.00000E+00	 0.00000E+00	 0.00000E+00	 0.00000E+00	 0.00000E+00	 1.00000E+00	 0.00000E+00	 0.00000E+00	 1.00000E+00	 0.00000E+00	 0.00000E+00	 0.00000E+00	 1.00000E+00	 0.00000E+00	 0.00000E+00	 0.00000E+00	 0.00000E+00	 1.00000E+00	 0.00000E+00	 0.00000E+00	 0.00000E+00	 1.00000E+00	 0.00000E+00	 0.00000E+00	 1.00000E+00	 0.00000E+00	 0.00000E+00	 1.00000E+00	 0.00000E+00	 0.00000E+00	 0.00000E+00	 1.00000E+00	 0.00000E+00	 0.00000E+00	 0.00000E+00	 0.00000E+00	 0.00000E+00	 1.00000E+00	 0.00000E+00	 0.00000E+00	 0.00000E+00	 1.00000E+00	 0.00000E+00	 0.00000E+00	 1.00000E+00	 0.00000E+00	 0.00000E+00	 0.00000E+00	 0.00000E+00	 1.00000E+00	 0.00000E+00	 1.00000E+00	 0.00000E+00	 0.00000E+00	 0.00000E+00	 0.00000E+00	 1.00000E+00	 0.00000E+00	 1.00000E+00	 0.00000E+00	 0.00000E+00	 0.00000E+00	 0.00000E+00	 1.00000E+00	 0.00000E+00	 0.00000E+00	 0.00000E+00	 0.00000E+00	 0.00000E+00	 1.00000E+00	 0.00000E+00	 0.00000E+00	 0.00000E+00	 1.00000E+00	 0.00000E+00	 0.00000E+00	 0.00000E+00	 1.00000E+00	 0.00000E+00	 0.00000E+00	 1.00000E+00	 0.00000E+00	 0.00000E+00	 0.00000E+00	 1.00000E+00	 0.00000E+00	 0.00000E+00	 0.00000E+00	 0.00000E+00	 1.00000E+00	 0.00000E+00	 1.00000E+00	 0.00000E+00	 0.00000E+00	 0.00000E+00	 0.00000E+00	 0.00000E+00	 1.00000E+00	 0.00000E+00	 1.00000E+00	 0.00000E+00	 0.00000E+00	 0.00000E+00	 0.00000E+00	 0.00000E+00	 1.00000E+00	 1.00000E+00	 0.00000E+00	 0.00000E+00	 0.00000E+00	 0.00000E+00	 1.00000E+00	 0.00000E+00	 0.00000E+00	 0.00000E+00	 0.00000E+00	 0.00000E+00	 1.00000E+00	 0.00000E+00	 0.00000E+00	 0.00000E+00	 1.00000E+00	 0.00000E+00	 1.00000E+00	 0.00000E+00	 0.00000E+00	 0.00000E+00	 0.00000E+00	 0.00000E+00	 1.00000E+00	 1.00000E+00	 0.00000E+00	 0.00000E+00	 0.00000E+00	 0.00000E+00	 1.00000E+00	 0.00000E+00	 0.00000E+00	 0.00000E+00	 1.00000E+00	 0.00000E+00	 0.00000E+00	 1.00000E+00	 0.00000E+00	 0.00000E+00	 0.00000E+00	 0.00000E+00	 1.00000E+00	 0.00000E+00	 0.00000E+00	 1.00000E+00	 0.00000E+00	 0.00000E+00	 0.00000E+00	 1.00000E+00	 0.00000E+00	 0.00000E+00	 0.00000E+00	 0.00000E+00	 1.00000E+00	 0.00000E+00	 0.00000E+00	 0.00000E+00	 0.00000E+00	 0.00000E+00	 1.00000E+00	 1.00000E+00	 0.00000E+00	 0.00000E+00	 0.00000E+00	 0.00000E+00	 0.00000E+00	 0.00000E+00	 1.00000E+00	 0.00000E+00	 0.00000E+00	 1.00000E+00	 0.00000E+00	 0.00000E+00	 1.00000E+00	 0.00000E+00	 0.00000E+00	 1.00000E+00	 0.00000E+00	 0.00000E+00	 0.00000E+00	 0.00000E+00	 0.00000E+00	 1.00000E+00	 0.00000E+00	 0.00000E+00	 1.00000E+00	 0.00000E+00	 0.00000E+00	 1.00000E+00	 0.00000E+00	 0.00000E+00	 0.00000E+00	 0.00000E+00	 0.00000E+00	 0.00000E+00	 1.00000E+00	 0.00000E+00	 0.00000E+00	 0.00000E+00	 1.00000E+00	 0.00000E+00	 1.00000E+00	 0.00000E+00	 0.00000E+00	 0.00000E+00	 1.00000E+00	 0.00000E+00	 0.00000E+00	 0.00000E+00	 0.00000E+00	 1.00000E+00	 0.00000E+00	 0.00000E+00	 1.00000E+00	 0.00000E+00	 0.00000E+00	 0.00000E+00	 1.00000E+00	 0.00000E+00	 0.00000E+00	 0.00000E+00	 0.00000E+00	 1.00000E+00	 0.00000E+00	 0.00000E+00	 1.00000E+00	 0.00000E+00	 0.00000E+00	 1.00000E+00	 0.00000E+00	 0.00000E+00	 0.00000E+00	 0.00000E+00	 1.00000E+00	 0.00000E+00	 0.00000E+00	 0.00000E+00	 1.00000E+00	 0.00000E+00	 0.00000E+00	 0.00000E+00	 1.00000E+00	 0.00000E+00	 0.00000E+00	 0.00000E+00	 0.00000E+00	 1.00000E+00	 0.00000E+00	 1.00000E+00	 0.00000E+00	 0.00000E+00	 0.00000E+00	 0.00000E+00	 0.00000E+00	 1.00000E+00	 0.00000E+00	 0.00000E+00	 0.00000E+00	 1.00000E+00	 0.00000E+00	 0.00000E+00	 0.00000E+00	 0.00000E+00	 1.00000E+00	 0.00000E+00	 0.00000E+00	 1.00000E+00	 0.00000E+00	 1.00000E+00	 0.00000E+00	 0.00000E+00	 0.00000E+00	 1.00000E+00	 0.00000E+00	 0.00000E+00	 0.00000E+00	 0.00000E+00	 0.00000E+00	 1.00000E+00	 0.00000E+00	 0.00000E+00	 0.00000E+00	 5.00000E-01	 5.00000E-01	 0.00000E+00	 0.00000E+00	 1.00000E+00	 0.00000E+00	 0.00000E+00	 0.00000E+00	 0.00000E+00	 1.00000E+00	 0.00000E+00	 1.00000E+00	 0.00000E+00	 0.00000E+00	 0.00000E+00	 0.00000E+00	 0.00000E+00	 1.00000E+00	 0.00000E+00	 0.00000E+00	 1.00000E+00	 0.00000E+00	 0.00000E+00	 0.00000E+00	 1.00000E+00	 0.00000E+00	 1.00000E+00	 0.00000E+00	 0.00000E+00	 0.00000E+00	 0.00000E+00	 1.00000E+00	 0.00000E+00	 0.00000E+00	 0.00000E+00	 1.00000E+00	 0.00000E+00	 0.00000E+00	 0.00000E+00	 0.00000E+00	 0.00000E+00	 1.00000E+00	 0.00000E+00	 0.00000E+00	 0.00000E+00	 1.00000E+00	 0.00000E+00	 0.00000E+00	 0.00000E+00	 1.00000E+00	 0.00000E+00	 1.00000E+00	 0.00000E+00	 0.00000E+00	 0.00000E+00	 0.00000E+00	 0.00000E+00	 1.00000E+00	 0.00000E+00	 0.00000E+00	 0.00000E+00	 1.00000E+00	 0.00000E+00	 1.00000E+00	 0.00000E+00	 0.00000E+00	 0.00000E+00	 0.00000E+00	 0.00000E+00	 1.00000E+00	 1.00000E+00	 0.00000E+00	 0.00000E+00	 0.00000E+00	 0.00000E+00	 1.00000E+00	 0.00000E+00	 0.00000E+00	 0.00000E+00	 1.00000E+00	 0.00000E+00	 0.00000E+00	 0.00000E+00	 0.00000E+00	 0.00000E+00	 1.00000E+00	 0.00000E+00	 1.00000E+00	 0.00000E+00	 0.00000E+00	 0.00000E+00	 1.00000E+00	 0.00000E+00	 0.00000E+00	 0.00000E+00	 1.00000E+00	 0.00000E+00	 0.00000E+00	 0.00000E+00	 0.00000E+00	 0.00000E+00	 1.00000E+00	 1.00000E+00	 0.00000E+00	 0.00000E+00	 0.00000E+00	 1.00000E+00	 0.00000E+00	 0.00000E+00	 0.00000E+00	 1.00000E+00	 0.00000E+00	 0.00000E+00	 0.00000E+00	 1.00000E+00	 0.00000E+00	 0.00000E+00	 0.00000E+00	 0.00000E+00	 0.00000E+00	 0.00000E+00	 1.00000E+00	 0.00000E+00	 0.00000E+00	 1.00000E+00	 0.00000E+00	 0.00000E+00	 0.00000E+00	 1.00000E+00	 0.00000E+00	 1.00000E+00	 0.00000E+00	 0.00000E+00	 0.00000E+00	 0.00000E+00	 0.00000E+00	 1.00000E+00	 0.00000E+00	 0.00000E+00	 1.00000E+00	 0.00000E+00	 0.00000E+00	 1.00000E+00	 0.00000E+00	 0.00000E+00	 0.00000E+00	 0.00000E+00	 0.00000E+00	 0.00000E+00	 1.00000E+00	 0.00000E+00	 0.00000E+00	 0.00000E+00	 1.00000E+00	 0.00000E+00	 1.00000E+00	 0.00000E+00	 0.00000E+00	 1.00000E+00	 0.00000E+00	 0.00000E+00	 0.00000E+00	 0.00000E+00	 1.00000E+00	 0.00000E+00	 0.00000E+00	 0.00000E+00	 0.00000E+00	 1.00000E+00	 0.00000E+00	 0.00000E+00	 0.00000E+00	 1.00000E+00	 0.00000E+00	 0.00000E+00	 0.00000E+00	 0.00000E+00	 1.00000E+00	 1.00000E+00	 0.00000E+00	 0.00000E+00	 0.00000E+00	 1.00000E+00	 0.00000E+00	 0.00000E+00	 0.00000E+00	 0.00000E+00	 0.00000E+00	 1.00000E+00	 0.00000E+00	 0.00000E+00	 0.00000E+00	 1.00000E+00	 0.00000E+00	 1.00000E+00	 0.00000E+00	 0.00000E+00	 0.00000E+00	 1.00000E+00	 0.00000E+00	 0.00000E+00	 0.00000E+00	 0.00000E+00	 0.00000E+00	 0.00000E+00	 1.00000E+00	 1.00000E+00	 0.00000E+00	 0.00000E+00	 0.00000E+00	 0.00000E+00	 0.00000E+00	 0.00000E+00	 1.00000E+00	 0.00000E+00	 0.00000E+00	 0.00000E+00	 1.00000E+00	 0.00000E+00	 1.00000E+00	 0.00000E+00	 0.00000E+00	 1.00000E+00	 0.00000E+00	 0.00000E+00	 0.00000E+00	 0.00000E+00	 0.00000E+00	 0.00000E+00	 1.00000E+00	 0.00000E+00	 0.00000E+00	 0.00000E+00	 1.00000E+00	 1.00000E+00	 0.00000E+00	 0.00000E+00	 0.00000E+00	 0.00000E+00	 0.00000E+00	 0.00000E+00	 1.00000E+00	 0.00000E+00	 0.00000E+00	 0.00000E+00	 1.00000E+00	 0.00000E+00	 0.00000E+00	 0.00000E+00	 1.00000E+00	 1.00000E+00	 0.00000E+00	 0.00000E+00	 0.00000E+00	 0.00000E+00	 0.00000E+00	 0.00000E+00	 1.00000E+00	 1.00000E+00	 0.00000E+00	 0.00000E+00	 0.00000E+00	 0.00000E+00	 1.00000E+00	 0.00000E+00	 0.00000E+00	 0.00000E+00	 0.00000E+00	 0.00000E+00	 1.00000E+00	 0.00000E+00	 0.00000E+00	 0.00000E+00	 1.00000E+00	 0.00000E+00	 0.00000E+00	 1.00000E+00	 0.00000E+00	 0.00000E+00	 0.00000E+00	 0.00000E+00	 1.00000E+00	 0.00000E+00	 0.00000E+00	 0.00000E+00	 1.00000E+00	 0.00000E+00	 0.00000E+00	 0.00000E+00	 1.00000E+00	 0.00000E+00	 0.00000E+00	 1.00000E+00	 0.00000E+00	 0.00000E+00	 0.00000E+00	 0.00000E+00	 1.00000E+00	 0.00000E+00	 0.00000E+00	 0.00000E+00	 1.00000E+00	 0.00000E+00	 1.00000E+00	 0.00000E+00	 0.00000E+00	 1.00000E+00	 0.00000E+00	 0.00000E+00	 0.00000E+00	 0.00000E+00	 1.00000E+00	 0.00000E+00	 0.00000E+00	 1.00000E+00	 0.00000E+00	 0.00000E+00	 0.00000E+00	 5.00000E-01	 0.00000E+00	 5.00000E-01	 0.00000E+00	 0.00000E+00	 0.00000E+00	 0.00000E+00	 1.00000E+00	 0.00000E+00	 0.00000E+00	 0.00000E+00	 1.00000E+00	 0.00000E+00	 1.00000E+00	 0.00000E+00	 0.00000E+00	 1.00000E+00	 0.00000E+00	 0.00000E+00	 0.00000E+00	 1.00000E+00	 0.00000E+00	 0.00000E+00	 0.00000E+00	 1.00000E+00	 0.00000E+00	 0.00000E+00	 0.00000E+00	 0.00000E+00	 1.00000E+00	 0.00000E+00	 0.00000E+00	 1.00000E+00	 0.00000E+00	 0.00000E+00	 0.00000E+00	 0.00000E+00	 0.00000E+00	 1.00000E+00	 0.00000E+00	 1.00000E+00	 0.00000E+00	 0.00000E+00	 0.00000E+00	 0.00000E+00	 0.00000E+00	 1.00000E+00	 0.00000E+00	 0.00000E+00	 0.00000E+00	 0.00000E+00	 1.00000E+00	 0.00000E+00	 0.00000E+00	 0.00000E+00	 1.00000E+00	 0.00000E+00	 5.00000E-01	 0.00000E+00	 5.00000E-01	 0.00000E+00	 0.00000E+00	 0.00000E+00	 1.00000E+00	 0.00000E+00	 1.00000E+00	 0.00000E+00	 0.00000E+00	 0.00000E+00	 1.00000E+00	 0.00000E+00	 0.00000E+00	 1.00000E+00	 0.00000E+00	 0.00000E+00	 0.00000E+00	 1.00000E+00	 0.00000E+00	 0.00000E+00	 0.00000E+00	 0.00000E+00	 0.00000E+00	 0.00000E+00	 1.00000E+00	 0.00000E+00	 0.00000E+00	 0.00000E+00	 1.00000E+00	 0.00000E+00	 0.00000E+00	 1.00000E+00	 0.00000E+00	 1.00000E+00	 0.00000E+00	 0.00000E+00	 0.00000E+00	 0.00000E+00	 0.00000E+00	 0.00000E+00	 1.00000E+00	 1.00000E+00	 0.00000E+00	 0.00000E+00	 0.00000E+00	 1.00000E+00	 0.00000E+00	 0.00000E+00	 0.00000E+00	 0.00000E+00	 0.00000E+00	 0.00000E+00	 1.00000E+00	 0.00000E+00	 0.00000E+00	 1.00000E+00	 0.00000E+00	 0.00000E+00	 0.00000E+00	 1.00000E+00	 0.00000E+00	 1.00000E+00	 0.00000E+00	 0.00000E+00	 0.00000E+00	 1.00000E+00	 0.00000E+00	 0.00000E+00	 0.00000E+00	 0.00000E+00	 0.00000E+00	 1.00000E+00	 0.00000E+00	 1.00000E+00	 0.00000E+00	 0.00000E+00	 0.00000E+00	 0.00000E+00	 1.00000E+00	 0.00000E+00	 0.00000E+00	 0.00000E+00	 0.00000E+00	 0.00000E+00	 1.00000E+00	 0.00000E+00	 0.00000E+00	 1.00000E+00	 0.00000E+00	 1.00000E+00	 0.00000E+00	 0.00000E+00	 0.00000E+00	 0.00000E+00	 1.00000E+00	 0.00000E+00	 0.00000E+00	 1.00000E+00	 0.00000E+00	 0.00000E+00	 0.00000E+00	 0.00000E+00	 1.00000E+00	 0.00000E+00	 0.00000E+00	-9.90000E+01	-9.90000E+01	-9.90000E+01	-9.90000E+01	-9.90000E+01	-9.90000E+01	-9.90000E+01	-9.90000E+01	-9.90000E+01	-9.90000E+01	-9.90000E+01	-9.90000E+01	-9.90000E+01	-9.90000E+01	-9.90000E+01	-9.90000E+01	 1.00000E+00	 0.00000E+00	 0.00000E+00	 0.00000E+00	 1.00000E+00	 0.00000E+00	 0.00000E+00	 0.00000E+00	 0.00000E+00	 0.00000E+00	 1.00000E+00	 0.00000E+00	 0.00000E+00	 1.00000E+00	 0.00000E+00	 0.00000E+00	 0.00000E+00	 0.00000E+00	 0.00000E+00	 1.00000E+00	 0.00000E+00	 0.00000E+00	 1.00000E+00	 0.00000E+00	 0.00000E+00	 1.00000E+00	 0.00000E+00	 0.00000E+00	 1.00000E+00	 0.00000E+00	 0.00000E+00	 0.00000E+00	 0.00000E+00	 1.00000E+00	 0.00000E+00	 0.00000E+00	 1.00000E+00	 0.00000E+00	 0.00000E+00	 0.00000E+00	 1.00000E+00	 0.00000E+00	 0.00000E+00	 0.00000E+00	 0.00000E+00	 0.00000E+00	 0.00000E+00	 1.00000E+00	 0.00000E+00	 0.00000E+00	 0.00000E+00	 1.00000E+00	 0.00000E+00	 0.00000E+00	 0.00000E+00	 1.00000E+00	 0.00000E+00	 0.00000E+00	 0.00000E+00	 1.00000E+00	 0.00000E+00	 0.00000E+00	 1.00000E+00	 0.00000E+00	 0.00000E+00	 0.00000E+00	 1.00000E+00	 0.00000E+00	 0.00000E+00	 1.00000E+00	 0.00000E+00	 0.00000E+00	 0.00000E+00	 0.00000E+00	 0.00000E+00	 1.00000E+00	 0.00000E+00	 0.00000E+00	 1.00000E+00	 0.00000E+00	 0.00000E+00	 1.00000E+00	 0.00000E+00	 0.00000E+00	 1.00000E+00	 0.00000E+00	 0.00000E+00	 0.00000E+00	 0.00000E+00	 0.00000E+00	 1.00000E+00	 0.00000E+00	 0.00000E+00	 0.00000E+00	 1.00000E+00	 0.00000E+00	 0.00000E+00	 0.00000E+00	 1.00000E+00	 0.00000E+00	 1.00000E+00	 0.00000E+00	 0.00000E+00	 0.00000E+00	 1.00000E+00	 0.00000E+00	 0.00000E+00	 0.00000E+00	 0.00000E+00	 0.00000E+00	 1.00000E+00	 0.00000E+00	 0.00000E+00	 1.00000E+00	 0.00000E+00	 0.00000E+00	 0.00000E+00	 0.00000E+00	 1.00000E+00	 0.00000E+00	 1.00000E+00	 0.00000E+00	 0.00000E+00	 0.00000E+00	 1.00000E+00	 0.00000E+00	 0.00000E+00	 0.00000E+00	 0.00000E+00	 0.00000E+00	 1.00000E+00	 0.00000E+00	 1.00000E+00	 0.00000E+00	 0.00000E+00	 0.00000E+00	 0.00000E+00	 0.00000E+00	 0.00000E+00	 1.00000E+00	 1.00000E+00	 0.00000E+00	 0.00000E+00	 0.00000E+00	 0.00000E+00	 0.00000E+00	 0.00000E+00	 1.00000E+00	 0.00000E+00	 0.00000E+00	 1.00000E+00	 0.00000E+00	 0.00000E+00	 0.00000E+00	 1.00000E+00	 0.00000E+00	 1.00000E+00	 0.00000E+00	 0.00000E+00	 0.00000E+00	 1.00000E+00	 0.00000E+00	 0.00000E+00	 0.00000E+00	 0.00000E+00	 0.00000E+00	 0.00000E+00	 1.00000E+00	 0.00000E+00	 0.00000E+00	 0.00000E+00	 1.00000E+00	 0.00000E+00	 0.00000E+00	 1.00000E+00	 0.00000E+00	 0.00000E+00	 0.00000E+00	 0.00000E+00	 1.00000E+00	 0.00000E+00	 0.00000E+00	 1.00000E+00	 0.00000E+00	 0.00000E+00	 0.00000E+00	 0.00000E+00	 1.00000E+00	 0.00000E+00	 0.00000E+00	 1.00000E+00	 0.00000E+00	 0.00000E+00	 0.00000E+00	 0.00000E+00	 1.00000E+00	 0.00000E+00	 0.00000E+00	 0.00000E+00	 1.00000E+00	 0.00000E+00	 1.00000E+00	 0.00000E+00	 0.00000E+00	 0.00000E+00	 0.00000E+00	 1.00000E+00	 0.00000E+00	 1.00000E+00	 0.00000E+00	 0.00000E+00	 0.00000E+00	 0.00000E+00	 0.00000E+00	 1.00000E+00	 0.00000E+00	 1.00000E+00	 0.00000E+00	 0.00000E+00	 0.00000E+00	 1.00000E+00	 0.00000E+00	 0.00000E+00	 0.00000E+00	 0.00000E+00	 0.00000E+00	 1.00000E+00	 0.00000E+00	 0.00000E+00	 0.00000E+00	 1.00000E+00	 0.00000E+00	 0.00000E+00	 1.00000E+00	 0.00000E+00	 0.00000E+00	 1.00000E+00	 0.00000E+00	 0.00000E+00	 0.00000E+00	 0.00000E+00	 0.00000E+00	 1.00000E+00	 0.00000E+00	 1.00000E+00	 0.00000E+00	 0.00000E+00	 0.00000E+00	 0.00000E+00	 0.00000E+00	 1.00000E+00	 0.00000E+00	 1.00000E+00	 0.00000E+00	 0.00000E+00	 0.00000E+00	 1.00000E+00	 0.00000E+00	 0.00000E+00	 0.00000E+00	 0.00000E+00	 0.00000E+00	 1.00000E+00	 0.00000E+00	 1.00000E+00	 0.00000E+00	 0.00000E+00	 0.00000E+00	 0.00000E+00	 0.00000E+00	 0.00000E+00	 1.00000E+00	 0.00000E+00	 0.00000E+00	 1.00000E+00	 0.00000E+00	 0.00000E+00	 0.00000E+00	 1.00000E+00	 0.00000E+00	 0.00000E+00	 0.00000E+00	 0.00000E+00	 1.00000E+00	 1.00000E+00	 0.00000E+00	 0.00000E+00	 0.00000E+00	 0.00000E+00	 0.00000E+00	 1.00000E+00	 0.00000E+00	 0.00000E+00	 0.00000E+00	 1.00000E+00	 0.00000E+00	 0.00000E+00	 0.00000E+00	 1.00000E+00	 0.00000E+00	 1.00000E+00	 0.00000E+00	 0.00000E+00	 0.00000E+00	 0.00000E+00	 0.00000E+00	 0.00000E+00	 1.00000E+00	 1.00000E+00	 0.00000E+00	 0.00000E+00	 0.00000E+00	 0.00000E+00	 0.00000E+00	 1.00000E+00	 0.00000E+00	 1.00000E+00	 0.00000E+00	 0.00000E+00	 0.00000E+00	 0.00000E+00	 0.00000E+00	 1.00000E+00	 0.00000E+00	 1.00000E+00	 0.00000E+00	 0.00000E+00	 0.00000E+00	 0.00000E+00	 0.00000E+00	 1.00000E+00	 0.00000E+00	 1.00000E+00	 0.00000E+00	 0.00000E+00	 0.00000E+00	 0.00000E+00	 0.00000E+00	 1.00000E+00	 0.00000E+00	 0.00000E+00	 0.00000E+00	 1.00000E+00	 0.00000E+00	 1.00000E+00	 0.00000E+00	 0.00000E+00	 0.00000E+00	 1.00000E+00	 0.00000E+00	 0.00000E+00	 0.00000E+00	 0.00000E+00	 0.00000E+00	 1.00000E+00	 0.00000E+00	 0.00000E+00	 1.00000E+00	 0.00000E+00	 0.00000E+00	 1.00000E+00	 0.00000E+00	 0.00000E+00	 0.00000E+00	 0.00000E+00	 0.00000E+00	 0.00000E+00	 1.00000E+00	 0.00000E+00	 1.00000E+00	 0.00000E+00	 0.00000E+00	 1.00000E+00	 0.00000E+00	 0.00000E+00	 0.00000E+00	 0.00000E+00	 0.00000E+00	 1.00000E+00	 0.00000E+00	 1.00000E+00	 0.00000E+00	 0.00000E+00	 0.00000E+00	 0.00000E+00	 0.00000E+00	 1.00000E+00	 0.00000E+00	 0.00000E+00	 1.00000E+00	 0.00000E+00	 0.00000E+00	 0.00000E+00	 1.00000E+00	 0.00000E+00	 0.00000E+00	 1.00000E+00	 0.00000E+00	 0.00000E+00	 0.00000E+00	 0.00000E+00	 1.00000E+00	 0.00000E+00	 0.00000E+00	 0.00000E+00	 0.00000E+00	 0.00000E+00	 1.00000E+00	 0.00000E+00	 0.00000E+00	 1.00000E+00	 0.00000E+00	 0.00000E+00	 0.00000E+00	 0.00000E+00	 1.00000E+00	 0.00000E+00	 0.00000E+00	 0.00000E+00	 1.00000E+00	 0.00000E+00	 1.00000E+00	 0.00000E+00	 0.00000E+00	 0.00000E+00	 0.00000E+00	 0.00000E+00	 1.00000E+00	 0.00000E+00	 0.00000E+00	 1.00000E+00	 0.00000E+00	 1.00000E+00	 0.00000E+00	 0.00000E+00	 0.00000E+00	 0.00000E+00	 0.00000E+00	 0.00000E+00	 1.00000E+00	 0.00000E+00	 1.00000E+00	 0.00000E+00	 0.00000E+00	 0.00000E+00	 0.00000E+00	 1.00000E+00	 0.00000E+00	 1.00000E+00	 0.00000E+00	 0.00000E+00	 0.00000E+00	 1.00000E+00	 0.00000E+00	 0.00000E+00	 0.00000E+00	 1.00000E+00	 0.00000E+00	 0.00000E+00	 0.00000E+00	 0.00000E+00	 1.00000E+00	 0.00000E+00	 0.00000E+00	 1.00000E+00	 0.00000E+00	 0.00000E+00	 0.00000E+00	 0.00000E+00	 1.00000E+00	 0.00000E+00	 0.00000E+00	 0.00000E+00	 0.00000E+00	 0.00000E+00	 1.00000E+00	 0.00000E+00	 0.00000E+00	 0.00000E+00	 1.00000E+00	 0.00000E+00	 1.00000E+00	 0.00000E+00	 0.00000E+00	 0.00000E+00	 1.00000E+00	 0.00000E+00	 0.00000E+00	 1.00000E+00	 0.00000E+00	 0.00000E+00	 0.00000E+00	 0.00000E+00	 0.00000E+00	 1.00000E+00	 0.00000E+00	 0.00000E+00	 1.00000E+00	 0.00000E+00	 0.00000E+00	 0.00000E+00	 0.00000E+00	 0.00000E+00	 1.00000E+00	 0.00000E+00	 0.00000E+00	 1.00000E+00	 0.00000E+00	 0.00000E+00	 0.00000E+00	 0.00000E+00	 1.00000E+00	 0.00000E+00	 0.00000E+00	 1.00000E+00	 0.00000E+00	 0.00000E+00	 0.00000E+00	 0.00000E+00	 1.00000E+00	 0.00000E+00	 0.00000E+00	 0.00000E+00	 1.00000E+00	 0.00000E+00	 0.00000E+00	 0.00000E+00	 1.00000E+00	 0.00000E+00	 1.00000E+00	 0.00000E+00	 0.00000E+00	 1.00000E+00	 0.00000E+00	 0.00000E+00	 0.00000E+00	 1.00000E+00	 0.00000E+00	 0.00000E+00	 0.00000E+00	 1.00000E+00	 0.00000E+00	 0.00000E+00	 0.00000E+00	 0.00000E+00	 0.00000E+00	 0.00000E+00	 1.00000E+00	 0.00000E+00	 0.00000E+00	 1.00000E+00	 0.00000E+00	 0.00000E+00	 0.00000E+00	 1.00000E+00	 0.00000E+00	 1.00000E+00	 0.00000E+00	 0.00000E+00	 0.00000E+00	 0.00000E+00	 0.00000E+00	 0.00000E+00	 1.00000E+00	 0.00000E+00	 0.00000E+00	 1.00000E+00	 0.00000E+00	 1.00000E+00	 0.00000E+00	 0.00000E+00	 0.00000E+00	 1.00000E+00	 0.00000E+00	 0.00000E+00	 0.00000E+00	 1.00000E+00	 0.00000E+00	 0.00000E+00	 0.00000E+00	 0.00000E+00	 0.00000E+00	 0.00000E+00	 1.00000E+00	 0.00000E+00	 1.00000E+00	 0.00000E+00	 0.00000E+00	 0.00000E+00	 1.00000E+00	 0.00000E+00	 0.00000E+00	 0.00000E+00	 0.00000E+00	 0.00000E+00	 1.00000E+00	 0.00000E+00	 0.00000E+00	 1.00000E+00	 0.00000E+00	 0.00000E+00	 0.00000E+00	 0.00000E+00	 1.00000E+00	 1.00000E+00	 0.00000E+00	 0.00000E+00	 0.00000E+00	 0.00000E+00	 0.00000E+00	 0.00000E+00	 1.00000E+00	 0.00000E+00	 0.00000E+00	 1.00000E+00	 0.00000E+00	 1.00000E+00	 0.00000E+00	 0.00000E+00	 0.00000E+00	 0.00000E+00	 0.00000E+00	 1.00000E+00	 0.00000E+00	 0.00000E+00	 1.00000E+00	 0.00000E+00	 0.00000E+00	 0.00000E+00	 0.00000E+00	 0.00000E+00	 1.00000E+00	 0.00000E+00	 0.00000E+00	 0.00000E+00	 1.00000E+00	 1.00000E+00	 0.00000E+00	 0.00000E+00	 0.00000E+00	 0.00000E+00	 0.00000E+00	 1.00000E+00	 0.00000E+00	 0.00000E+00	 0.00000E+00	 1.00000E+00	 0.00000E+00	 0.00000E+00	 0.00000E+00	 1.00000E+00	 0.00000E+00	 1.00000E+00	 0.00000E+00	 0.00000E+00	 0.00000E+00	 0.00000E+00	 0.00000E+00	 0.00000E+00	 1.00000E+00	 0.00000E+00	 1.00000E+00	 0.00000E+00	 0.00000E+00	 1.00000E+00	 0.00000E+00	 0.00000E+00	 0.00000E+00	 0.00000E+00	 1.00000E+00	 0.00000E+00	 0.00000E+00	 0.00000E+00	 0.00000E+00	 0.00000E+00	 1.00000E+00	 0.00000E+00	 1.00000E+00	 0.00000E+00	 0.00000E+00	 0.00000E+00	 0.00000E+00	 0.00000E+00	 1.00000E+00	 0.00000E+00	 0.00000E+00	 1.00000E+00	 0.00000E+00	 0.00000E+00	 0.00000E+00	 0.00000E+00	 1.00000E+00	 0.00000E+00	 0.00000E+00	 0.00000E+00	 1.00000E+00	 0.00000E+00	 0.00000E+00	 1.00000E+00	 0.00000E+00	 0.00000E+00	 0.00000E+00	 1.00000E+00	 0.00000E+00
GRosa_blanda_1236   	[2]	 0.00000E+00	 0.00000E+00	 1.00000E+00	 0.00000E+00	 0.00000E+00	 0.00000E+00	 0.00000E+00	 1.00000E+00	 0.00000E+00	 0.00000E+00	 1.00000E+00	 0.00000E+00	 1.00000E+00	 0.00000E+00	 0.00000E+00	 0.00000E+00	 0.00000E+00	 0.00000E+00	 1.00000E+00	 0.00000E+00	 1.00000E+00	 0.00000E+00	 0.00000E+00	 0.00000E+00	 1.00000E+00	 0.00000E+00	 0.00000E+00	 0.00000E+00	 0.00000E+00	 0.00000E+00	 0.00000E+00	 1.00000E+00	 1.00000E+00	 0.00000E+00	 0.00000E+00	 0.00000E+00	 1.00000E+00	 0.00000E+00	 0.00000E+00	 0.00000E+00	 0.00000E+00	 5.00000E-01	 0.00000E+00	 5.00000E-01	 1.00000E+00	 0.00000E+00	 0.00000E+00	 0.00000E+00	 0.00000E+00	 1.00000E+00	 0.00000E+00	 0.00000E+00	 0.00000E+00	 1.00000E+00	 0.00000E+00	 0.00000E+00	 0.00000E+00	 1.00000E+00	 0.00000E+00	 0.00000E+00	 0.00000E+00	 0.00000E+00	 0.00000E+00	 1.00000E+00	 0.00000E+00	 0.00000E+00	 0.00000E+00	 1.00000E+00	 0.00000E+00	 0.00000E+00	 0.00000E+00	 1.00000E+00	 1.00000E+00	 0.00000E+00	 0.00000E+00	 0.00000E+00	 0.00000E+00	 0.00000E+00	 0.00000E+00	 1.00000E+00	 0.00000E+00	 0.00000E+00	 0.00000E+00	 1.00000E+00	 0.00000E+00	 0.00000E+00	 0.00000E+00	 1.00000E+00	 1.00000E+00	 0.00000E+00	 0.00000E+00	 0.00000E+00	 0.00000E+00	 0.00000E+00	 0.00000E+00	 1.00000E+00	 0.00000E+00	 0.00000E+00	 1.00000E+00	 0.00000E+00	 1.00000E+00	 0.00000E+00	 0.00000E+00	 0.00000E+00	 0.00000E+00	 0.00000E+00	 0.00000E+00	 1.00000E+00	 0.00000E+00	 1.00000E+00	 0.00000E+00	 0.00000E+00	 1.00000E+00	 0.00000E+00	 0.00000E+00	 0.00000E+00	 0.00000E+00	 0.00000E+00	 1.00000E+00	 0.00000E+00	 0.00000E+00	 0.00000E+00	 0.00000E+00	 1.00000E+00	 0.00000E+00	 0.00000E+00	 0.00000E+00	 1.00000E+00	 0.00000E+00	 0.00000E+00	 0.00000E+00	 1.00000E+00	 0.00000E+00	 0.00000E+00	 0.00000E+00	 1.00000E+00	 1.00000E+00	 0.00000E+00	 0.00000E+00	 0.00000E+00	 1.00000E+00	 0.00000E+00	 0.00000E+00	 0.00000E+00	 0.00000E+00	 1.00000E+00	 0.00000E+00	 0.00000E+00	 0.00000E+00	 0.00000E+00	 0.00000E+00	 1.00000E+00	 0.00000E+00	 0.00000E+00	 0.00000E+00	 1.00000E+00	 0.00000E+00	 0.00000E+00	 0.00000E+00	 1.00000E+00	 0.00000E+00	 0.00000E+00	 0.00000E+00	 1.00000E+00	 0.00000E+00	 0.00000E+00	 1.00000E+00	 0.00000E+00	 0.00000E+00	 0.00000E+00	 0.00000E+00	 1.00000E+00	 1.00000E+00	 0.00000E+00	 0.00000E+00	 0.00000E+00	 0.00000E+00	 1.00000E+00	 0.00000E+00	 0.00000E+00	 1.00000E+00	 0.00000E+00	 0.00000E+00	 0.00000E+00	 0.00000E+00	 0.00000E+00	 0.00000E+00	 1.00000E+00	 1.00000E+00	 0.00000E+00	 0.00000E+00	 0.00000E+00	 0.00000E+00	 0.00000E+00	 0.00000E+00	 1.00000E+00	 1.00000E+00	 0.00000E+00	 0.00000E+00	 0.00000E+00	 0.00000E+00	 0.00000E+00	 0.00000E+00	 1.00000E+00	 1.00000E+00	 0.00000E+00	 0.00000E+00	 0.00000E+00	 0.00000E+00	 0.00000E+00	 0.00000E+00	 1.00000E+00	 1.00000E+00	 0.00000E+00	 0.00000E+00	 0.00000E+00	 0.00000E+00	 0.00000E+00	 0.00000E+00	 1.00000E+00	 1.00000E+00	 0.00000E+00	 0.00000E+00	 0.00000E+00	 0.00000E+00	 1.00000E+00	 0.00000E+00	 0.00000E+00	 1.00000E+00	 0.00000E+00	 0.00000E+00	 0.00000E+00	 1.00000E+00	 0.00000E+00	 0.00000E+00	 0.00000E+00	 0.00000E+00	 0.00000E+00	 1.00000E+00	 0.00000E+00	 0.00000E+00	 0.00000E+00	 0.00000E+00	 1.00000E+00	 0.00000E+00	 0.00000E+00	 0.00000E+00	 1.00000E+00	 1.00000E+00	 0.00000E+00	 0.00000E+00	 0.00000E+00	 1.00000E+00	 0.00000E+00	 0.00000E+00	 0.00000E+00	 0.00000E+00	 0.00000E+00	 0.00000E+00	 1.00000E+00	 0.00000E+00	 1.00000E+00	 0.00000E+00	 0.00000E+00	 0.00000E+00	 0.00000E+00	 0.00000E+00	 1.00000E+00	 0.00000E+00	 1.00000E+00	 0.00000E+00	 0.00000E+00	 0.00000E+00	 0.00000E+00	 0.00000E+00	 1.00000E+00	 1.00000E+00	 0.00000E+00	 0.00000E+00	 0.00000E+00	 0.00000E+00	 0.00000E+00	 0.00000E+00	 1.00000E+00	 1.00000E+00	 0.00000E+00	 0.00000E+00	 0.00000E+00	 0.00000E+00	 0.00000E+00	 1.00000E+00	 0.00000E+00	 0.00000E+00	 0.00000E+00	 1.00000E+00	 0.00000E+00	 0.00000E+00	 0.00000E+00	 0.00000E+00	 1.00000E+00	 0.00000E+00	 0.00000E+00	 1.00000E+00	 0.00000E+00	 0.00000E+00	 0.00000E+00	 0.00000E+00	 1.00000E+00	 0.00000E+00	 1.00000E+00	 0.00000E+00	 0.00000E+00	 1.00000E+00	 0.00000E+00	 0.00000E+00	 0.00000E+00	 0.00000E+00	 1.00000E+00	 0.00000E+00	 0.00000E+00	 0.00000E+00	 0.00000E+00	 1.00000E+00	 0.00000E+00	 0.00000E+00	 1.00000E+00	 0.00000E+00	 0.00000E+00	 0.00000E+00	 1.00000E+00	 0.00000E+00	 0.00000E+00	 0.00000E+00	 0.00000E+00	 0.00000E+00	 1.00000E+00	 0.00000E+00	 0.00000E+00	 0.00000E+00	 1.00000E+00	 0.00000E+00	 0.00000E+00	 1.00000E+00	 0.00000E+00	 0.00000E+00	 1.00000E+00	 0.00000E+00	 0.00000E+00	 0.00000E+00	 0.00000E+00	 0.00000E+00	 1.00000E+00	 0.00000E+00	 0.00000E+00	 1.00000E+00	 0.00000E+00	 1.00000E+00	 0.00000E+00	 0.00000E+00	 0.00000E+00	 0.00000E+00	 0.00000E+00	 1.00000E+00	 0.00000E+00	 0.00000E+00	 0.00000E+00	 1.00000E+00	 0.00000E+00	 0.00000E+00	 0.00000E+00	 0.00000E+00	 1.00000E+00	 0.00000E+00	 0.00000E+00	 1.00000E+00	 0.00000E+00	 0.00000E+00	 0.00000E+00	 0.00000E+00	 1.00000E+00	 0.00000E+00	 0.00000E+00	 0.00000E+00	 1.00000E+00	 0.00000E+00	 0.00000E+00	 0.00000E+00	 1.00000E+00	 0.00000E+00	 1.00000E+00	 0.00000E+00	 0.00000E+00	 0.00000E+00	 1.00000E+00	 0.00000E+00	 0.00000E+00	 0.00000E+00	 0.00000E+00	 0.00000E+00	 1.00000E+00	 0.00000E+00	 1.00000E+00	 0.00000E+00	 0.00000E+00	 0.00000E+00	 1.00000E+00	 0.00000E+00	 0.00000E+00	 0.00000E+00	 0.00000E+00	 0.00000E+00	 1.00000E+00	 0.00000E+00	 0.00000E+00	 1.00000E+00	 0.00000E+00	 0.00000E+00	 1.00000E+00	 0.00000E+00	 0.00000E+00	 1.00000E+00	 0.00000E+00	 0.00000E+00	 0.00000E+00	 0.00000E+00	 1.00000E+00	 0.00000E+00	 0.00000E+00	 1.00000E+00	 0.00000E+00	 0.00000E+00	 0.00000E+00	 1.00000E+00	 0.00000E+00	 0.00000E+00	 0.00000E+00	 1.00000E+00	 0.00000E+00	 0.00000E+00	 0.00000E+00	 1.00000E+00	 0.00000E+00	 0.00000E+00	 0.00000E+00	 0.00000E+00	 0.00000E+00	 0.00000E+00	 1.00000E+00	 0.00000E+00	 0.00000E+00	 1.00000E+00	 0.00000E+00	 1.00000E+00	 0.00000E+00	 0.00000E+00	 0.00000E+00	 0.00000E+00	 1.00000E+00	 0.00000E+00	 0.00000E+00	 1.00000E+00	 0.00000E+00	 0.00000E+00	 0.00000E+00	 0.00000E+00	 0.00000E+00	 1.00000E+00	 0.00000E+00	 0.00000E+00	 0.00000E+00	 1.00000E+00	 0.00000E+00	 0.00000E+00	 1.00000E+00	 0.00000E+00	 0.00000E+00	 1.00000E+00	 0.00000E+00	 0.00000E+00	 0.00000E+00	 0.00000E+00	 0.00000E+00	 0.00000E+00	 1.00000E+00	 1.00000E+00	 0.00000E+00	 0.00000E+00	 0.00000E+00	 0.00000E+00	 0.00000E+00	 1.00000E+00	 0.00000E+00	 0.00000E+00	 0.00000E+00	 0.00000E+00	 1.00000E+00	 1.00000E+00	 0.00000E+00	 0.00000E+00	 0.00000E+00	 1.00000E+00	 0.00000E+00	 0.00000E+00	 0.00000E+00	 1.00000E+00	 0.00000E+00	 0.00000E+00	 0.00000E+00	 1.00000E+00	 0.00000E+00	 0.00000E+00	 0.00000E+00	 0.00000E+00	 0.00000E+00	 0.00000E+00	 1.00000E+00	 0.00000E+00	 0.00000E+00	 0.00000E+00	 1.00000E+00	 0.00000E+00	 0.00000E+00	 0.00000E+00	 1.00000E+00	 0.00000E+00	 1.00000E+00	 0.00000E+00	 0.00000E+00	 1.00000E+00	 0.00000E+00	 0.00000E+00	 0.00000E+00	 1.00000E+00	 0.00000E+00	 0.00000E+00	 0.00000E+00	 0.00000E+00	 0.00000E+00	 0.00000E+00	 1.00000E+00	 1.00000E+00	 0.00000E+00	 0.00000E+00	 0.00000E+00	 1.00000E+00	 0.00000E+00	 0.00000E+00	 0.00000E+00	 0.00000E+00	 0.00000E+00	 0.00000E+00	 1.00000E+00	 1.00000E+00	 0.00000E+00	 0.00000E+00	 0.00000E+00	 1.00000E+00	 0.00000E+00	 0.00000E+00	 0.00000E+00	 0.00000E+00	 0.00000E+00	 0.00000E+00	 1.00000E+00	 0.00000E+00	 0.00000E+00	 0.00000E+00	 1.00000E+00	 0.00000E+00	 0.00000E+00	 0.00000E+00	 1.00000E+00	 1.00000E+00	 0.00000E+00	 0.00000E+00	 0.00000E+00	 0.00000E+00	 0.00000E+00	 1.00000E+00	 0.00000E+00	 1.00000E+00	 0.00000E+00	 0.00000E+00	 0.00000E+00	 0.00000E+00	 0.00000E+00	 0.00000E+00	 1.00000E+00	 1.00000E+00	 0.00000E+00	 0.00000E+00	 0.00000E+00	 0.00000E+00	 0.00000E+00	 0.00000E+00	 1.00000E+00	 0.00000E+00	 0.00000E+00	 0.00000E+00	 1.00000E+00	 0.00000E+00	 0.00000E+00	 0.00000E+00	 1.00000E+00	 0.00000E+00	 1.00000E+00	 0.00000E+00	 0.00000E+00	 0.00000E+00	 0.00000E+00	 0.00000E+00	 1.00000E+00	 0.00000E+00	 0.00000E+00	 0.00000E+00	 1.00000E+00	 0.00000E+00	 1.00000E+00	 0.00000E+00	 0.00000E+00	 0.00000E+00	 0.00000E+00	 1.00000E+00	 0.00000E+00	 0.00000E+00	 0.00000E+00	 0.00000E+00	 1.00000E+00	 0.00000E+00	 1.00000E+00	 0.00000E+00	 0.00000E+00	 1.00000E+00	 0.00000E+00	 0.00000E+00	 0.00000E+00	 0.00000E+00	 0.00000E+00	 0.00000E+00	 1.00000E+00	 0.00000E+00	 1.00000E+00	 0.00000E+00	 0.00000E+00	 0.00000E+00	 0.00000E+00	 0.00000E+00	 1.00000E+00	 1.00000E+00	 0.00000E+00	 0.00000E+00	 0.00000E+00	 0.00000E+00	 1.00000E+00	 0.00000E+00	 0.00000E+00	 0.00000E+00	 0.00000E+00	 1.00000E+00	 0.00000E+00	 1.00000E+00	 0.00000E+00	 0.00000E+00	 0.00000E+00	 1.00000E+00	 0.00000E+00	 0.00000E+00	 0.00000E+00	 1.00000E+00	 0.00000E+00	 0.00000E+00	 0.00000E+00	 1.00000E+00	 0.00000E+00	 0.00000E+00	 0.00000E+00	 0.00000E+00	 0.00000E+00	 0.00000E+00	 1.00000E+00	 1.00000E+00	 0.00000E+00	 0.00000E+00	 0.00000E+00	 0.00000E+00	 0.00000E+00	 0.00000E+00	 1.00000E+00	 0.00000E+00	 0.00000E+00	 0.00000E+00	 1.00000E+00	 1.00000E+00	 0.00000E+00	 0.00000E+00	 0.00000E+00	 0.00000E+00	 1.00000E+00	 0.00000E+00	 0.00000E+00	 5.00000E-01	 0.00000E+00	 5.00000E-01	 0.00000E+00	 0.00000E+00	 0.00000E+00	 0.00000E+00	 1.00000E+00	 0.00000E+00	 0.00000E+00	 1.00000E+00	 0.00000E+00	 0.00000E+00	 0.00000E+00	 0.00000E+00	 1.00000E+00	 0.00000E+00	 0.00000E+00	 0.00000E+00	 1.00000E+00	 0.00000E+00	 0.00000E+00	 0.00000E+00	 1.00000E+00	 1.00000E+00	 0.00000E+00	 0.00000E+00	 0.00000E+00	 0.00000E+00	 0.00000E+00	 0.00000E+00	 1.00000E+00	 0.00000E+00	 0.00000E+00	 1.00000E+00	 0.00000E+00	 0.00000E+00	 0.00000E+00	 0.00000E+00	 1.00000E+00	 0.00000E+00	 0.00000E+00	 0.00000E+00	 1.00000E+00	 1.00000E+00	 0.00000E+00	 0.00000E+00	 0.00000E+00	 0.00000E+00	 0.00000E+00	 0.00000E+00	 1.00000E+00	 1.00000E+00	 0.00000E+00	 0.00000E+00	 0.00000E+00	 0.00000E+00	 1.00000E+00	 0.00000E+00	 0.00000E+00	 0.00000E+00	 0.00000E+00	 0.00000E+00	 1.00000E+00	 0.00000E+00	 1.00000E+00	 0.00000E+00	 0.00000E+00	 0.00000E+00	 0.00000E+00	 0.00000E+00	 1.00000E+00	 0.00000E+00	 0.00000E+00	 0.00000E+00	 1.00000E+00	 0.00000E+00	 0.00000E+00	 0.00000E+00	 1.00000E+00	 0.00000E+00	 0.00000E+00	 0.00000E+00	 1.00000E+00	 1.00000E+00	 0.00000E+00	 0.00000E+00	 0.00000E+00	 1.00000E+00	 0.00000E+00	 0.00000E+00	 0.00000E+00	 0.00000E+00	 1.00000E+00	 0.00000E+00	 0.00000E+00	 1.00000E+00	 0.00000E+00	 0.00000E+00	 0.00000E+00	 0.00000E+00	 1.00000E+00	 0.00000E+00	 0.00000E+00	 1.00000E+00	 0.00000E+00	 0.00000E+00	 0.00000E+00	 0.00000E+00	 0.00000E+00	 0.00000E+00	 1.00000E+00	 0.00000E+00	 0.00000E+00	 0.00000E+00	 1.00000E+00	 0.00000E+00	 0.00000E+00	 0.00000E+00	 1.00000E+00	 0.00000E+00	 0.00000E+00	 0.00000E+00	 1.00000E+00	 1.00000E+00	 0.00000E+00	 0.00000E+00	 0.00000E+00	 0.00000E+00	 0.00000E+00	 1.00000E+00	 0.00000E+00	 1.00000E+00	 0.00000E+00	 0.00000E+00	 0.00000E+00	 1.00000E+00	 0.00000E+00	 0.00000E+00	 0.00000E+00	 0.00000E+00	 0.00000E+00	 0.00000E+00	 1.00000E+00	 0.00000E+00	 1.00000E+00	 0.00000E+00	 0.00000E+00	 0.00000E+00	 0.00000E+00	 0.00000E+00	 1.00000E+00	 0.00000E+00	 1.00000E+00	 0.00000E+00	 0.00000E+00	 0.00000E+00	 0.00000E+00	 0.00000E+00	 1.00000E+00	 1.00000E+00	 0.00000E+00	 0.00000E+00	 0.00000E+00	 0.00000E+00	 0.00000E+00	 0.00000E+00	 1.00000E+00	 0.00000E+00	 1.00000E+00	 0.00000E+00	 0.00000E+00	 1.00000E+00	 0.00000E+00	 0.00000E+00	 0.00000E+00	 1.00000E+00	 0.00000E+00	 0.00000E+00	 0.00000E+00	-9.90000E+01	-9.90000E+01	-9.90000E+01	-9.90000E+01	-9.90000E+01	-9.90000E+01	-9.90000E+01	-9.90000E+01	-9.90000E+01	-9.90000E+01	-9.90000E+01	-9.90000E+01	-9.90000E+01	-9.90000E+01	-9.90000E+01	-9.90000E+01	-9.90000E+01	-9.90000E+01	-9.90000E+01	-9.90000E+01	-9.90000E+01	-9.90000E+01	-9.90000E+01	-9.90000E+01	-9.90000E+01	-9.90000E+01	-9.90000E+01	-9.90000E+01	-9.90000E+01	-9.90000E+01	-9.90000E+01	-9.90000E+01	-9.90000E+01	-9.90000E+01	-9.90000E+01	-9.90000E+01	-9.90000E+01	-9.90000E+01	-9.90000E+01	-9.90000E+01	-9.90000E+01	-9.90000E+01	-9.90000E+01	-9.90000E+01	-9.90000E+01	-9.90000E+01	-9.90000E+01	-9.90000E+01	-9.90000E+01	-9.90000E+01	-9.90000E+01	-9.90000E+01	-9.90000E+01	-9.90000E+01	-9.90000E+01	-9.90000E+01	-9.90000E+01	-9.90000E+01	-9.90000E+01	-9.90000E+01	-9.90000E+01	-9.90000E+01	-9.90000E+01	-9.90000E+01	-9.90000E+01	-9.90000E+01	-9.90000E+01	-9.90000E+01	-9.90000E+01	-9.90000E+01	-9.90000E+01	-9.90000E+01	-9.90000E+01	-9.90000E+01	-9.90000E+01	-9.90000E+01	-9.90000E+01	-9.90000E+01	-9.90000E+01	-9.90000E+01	-9.90000E+01	-9.90000E+01	-9.90000E+01	-9.90000E+01	-9.90000E+01	-9.90000E+01	-9.90000E+01	-9.90000E+01	-9.90000E+01	-9.90000E+01	-9.90000E+01	-9.90000E+01	-9.90000E+01	-9.90000E+01	-9.90000E+01	-9.90000E+01	-9.90000E+01	-9.90000E+01	-9.90000E+01	-9.90000E+01	-9.90000E+01	-9.90000E+01	-9.90000E+01	-9.90000E+01	-9.90000E+01	-9.90000E+01	-9.90000E+01	-9.90000E+01	-9.90000E+01	-9.90000E+01	-9.90000E+01	-9.90000E+01	-9.90000E+01	-9.90000E+01	-9.90000E+01	-9.90000E+01	 0.00000E+00	 0.00000E+00	 0.00000E+00	 1.00000E+00	 1.00000E+00	 0.00000E+00	 0.00000E+00	 0.00000E+00	 0.00000E+00	 0.00000E+00	 0.00000E+00	 1.00000E+00	 0.00000E+00	 0.00000E+00	 0.00000E+00	 1.00000E+00	 0.00000E+00	 0.00000E+00	 0.00000E+00	 1.00000E+00	-9.90000E+01	-9.90000E+01	-9.90000E+01	-9.90000E+01	-9.90000E+01	-9.90000E+01	-9.90000E+01	-9.90000E+01	 0.00000E+00	 0.00000E+00	 0.00000E+00	 1.00000E+00	 1.00000E+00	 0.00000E+00	 0.00000E+00	 0.00000E+00	-9.90000E+01	-9.90000E+01	-9.90000E+01	-9.90000E+01	-9.90000E+01	-9.90000E+01	-9.90000E+01	-9.90000E+01	-9.90000E+01	-9.90000E+01	-9.90000E+01	-9.90000E+01	-9.90000E+01	-9.90000E+01	-9.90000E+01	-9.90000E+01	-9.90000E+01	-9.90000E+01	-9.90000E+01	-9.90000E+01	-9.90000E+01	-9.90000E+01	-9.90000E+01	-9.90000E+01	-9.90000E+01	-9.90000E+01	-9.90000E+01	-9.90000E+01	-9.90000E+01	-9.90000E+01	-9.90000E+01	-9.90000E+01	-9.90000E+01	-9.90000E+01	-9.90000E+01	-9.90000E+01	-9.90000E+01	-9.90000E+01	-9.90000E+01	-9.90000E+01	-9.90000E+01	-9.90000E+01	-9.90000E+01	-9.90000E+01	-9.90000E+01	-9.90000E+01	-9.90000E+01	-9.90000E+01	-9.90000E+01	-9.90000E+01	-9.90000E+01	-9.90000E+01	-9.90000E+01	-9.90000E+01	-9.90000E+01	-9.90000E+01	 0.00000E+00	 1.00000E+00	 0.00000E+00	 0.00000E+00	 1.00000E+00	 0.00000E+00	 0.00000E+00	 0.00000E+00	 0.00000E+00	 0.00000E+00	 0.00000E+00	 1.00000E+00	 1.00000E+00	 0.00000E+00	 0.00000E+00	 0.00000E+00	 0.00000E+00	 0.00000E+00	 0.00000E+00	 1.00000E+00	 1.00000E+00	 0.00000E+00	 0.00000E+00	 0.00000E+00	 0.00000E+00	 0.00000E+00	 0.00000E+00	 1.00000E+00	 0.00000E+00	 1.00000E+00	 0.00000E+00	 0.00000E+00	 0.00000E+00	 0.00000E+00	 0.00000E+00	 1.00000E+00	 0.00000E+00	 0.00000E+00	 0.00000E+00	 1.00000E+00	 0.00000E+00	 1.00000E+00	 0.00000E+00	 0.00000E+00	 1.00000E+00	 0.00000E+00	 0.00000E+00	 0.00000E+00	-9.90000E+01	-9.90000E+01	-9.90000E+01	-9.90000E+01	-9.90000E+01	-9.90000E+01	-9.90000E+01	-9.90000E+01	-9.90000E+01	-9.90000E+01	-9.90000E+01	-9.90000E+01	-9.90000E+01	-9.90000E+01	-9.90000E+01	-9.90000E+01	-9.90000E+01	-9.90000E+01	-9.90000E+01	-9.90000E+01	-9.90000E+01	-9.90000E+01	-9.90000E+01	-9.90000E+01	-9.90000E+01	-9.90000E+01	-9.90000E+01	-9.90000E+01	-9.90000E+01	-9.90000E+01	-9.90000E+01	-9.90000E+01	-9.90000E+01	-9.90000E+01	-9.90000E+01	-9.90000E+01	-9.90000E+01	-9.90000E+01	-9.90000E+01	-9.90000E+01	-9.90000E+01	-9.90000E+01	-9.90000E+01	-9.90000E+01	-9.90000E+01	-9.90000E+01	-9.90000E+01	-9.90000E+01	-9.90000E+01	-9.90000E+01	-9.90000E+01	-9.90000E+01	-9.90000E+01	-9.90000E+01	-9.90000E+01	-9.90000E+01	-9.90000E+01	-9.90000E+01	-9.90000E+01	-9.90000E+01	-9.90000E+01	-9.90000E+01	-9.90000E+01	-9.90000E+01	-9.90000E+01	-9.90000E+01	-9.90000E+01	-9.90000E+01	-9.90000E+01	-9.90000E+01	-9.90000E+01	-9.90000E+01	-9.90000E+01	-9.90000E+01	-9.90000E+01	-9.90000E+01	-9.90000E+01	-9.90000E+01	-9.90000E+01	-9.90000E+01	-9.90000E+01	-9.90000E+01	-9.90000E+01	-9.90000E+01	-9.90000E+01	-9.90000E+01	-9.90000E+01	-9.90000E+01	-9.90000E+01	-9.90000E+01	-9.90000E+01	-9.90000E+01	-9.90000E+01	-9.90000E+01	-9.90000E+01	-9.90000E+01	-9.90000E+01	-9.90000E+01	-9.90000E+01	-9.90000E+01	-9.90000E+01	-9.90000E+01	-9.90000E+01	-9.90000E+01	-9.90000E+01	-9.90000E+01	-9.90000E+01	-9.90000E+01	 1.00000E+00	 0.00000E+00	 0.00000E+00	 0.00000E+00	 1.00000E+00	 0.00000E+00	 0.00000E+00	 0.00000E+00	 0.00000E+00	 1.00000E+00	 0.00000E+00	 0.00000E+00	 0.00000E+00	 0.00000E+00	 0.00000E+00	 1.00000E+00	 0.00000E+00	 1.00000E+00	 0.00000E+00	 0.00000E+00	 0.00000E+00	 0.00000E+00	 0.00000E+00	 1.00000E+00	 1.00000E+00	 0.00000E+00	 0.00000E+00	 0.00000E+00	 0.00000E+00	 0.00000E+00	 1.00000E+00	 0.00000E+00	 1.00000E+00	 0.00000E+00	 0.00000E+00	 0.00000E+00	 0.00000E+00	 1.00000E+00	 0.00000E+00	 0.00000E+00	-9.90000E+01	-9.90000E+01	-9.90000E+01	-9.90000E+01	-9.90000E+01	-9.90000E+01	-9.90000E+01	-9.90000E+01	-9.90000E+01	-9.90000E+01	-9.90000E+01	-9.90000E+01	-9.90000E+01	-9.90000E+01	-9.90000E+01	-9.90000E+01	-9.90000E+01	-9.90000E+01	-9.90000E+01	-9.90000E+01	-9.90000E+01	-9.90000E+01	-9.90000E+01	-9.90000E+01	-9.90000E+01	-9.90000E+01	-9.90000E+01	-9.90000E+01	-9.90000E+01	-9.90000E+01	-9.90000E+01	-9.90000E+01	 0.00000E+00	 0.00000E+00	 0.00000E+00	 1.00000E+00	 0.00000E+00	 0.00000E+00	 1.00000E+00	 0.00000E+00	 1.00000E+00	 0.00000E+00	 0.00000E+00	 0.00000E+00	 0.00000E+00	 1.00000E+00	 0.00000E+00	 0.00000E+00	 0.00000E+00	 0.00000E+00	 0.00000E+00	 1.00000E+00	 1.00000E+00	 0.00000E+00	 0.00000E+00	 0.00000E+00	 0.00000E+00	 1.00000E+00	 0.00000E+00	 0.00000E+00	 0.00000E+00	 0.00000E+00	 0.00000E+00	 1.00000E+00	 0.00000E+00	 1.00000E+00	 0.00000E+00	 0.00000E+00	 0.00000E+00	 0.00000E+00	 1.00000E+00	 0.00000E+00	 1.00000E+00	 0.00000E+00	 0.00000E+00	 0.00000E+00	 0.00000E+00	 0.00000E+00	 0.00000E+00	 1.00000E+00	 1.00000E+00	 0.00000E+00	 0.00000E+00	 0.00000E+00	 0.00000E+00	 0.00000E+00	 1.00000E+00	 0.00000E+00	 0.00000E+00	 0.00000E+00	 0.00000E+00	 1.00000E+00	 0.00000E+00	 0.00000E+00	 0.00000E+00	 1.00000E+00	 1.00000E+00	 0.00000E+00	 0.00000E+00	 0.00000E+00	 1.00000E+00	 0.00000E+00	 0.00000E+00	 0.00000E+00	 0.00000E+00	 0.00000E+00	 0.00000E+00	 1.00000E+00	 1.00000E+00	 0.00000E+00	 0.00000E+00	 0.00000E+00	 0.00000E+00	 1.00000E+00	 0.00000E+00	 0.00000E+00	 0.00000E+00	 0.00000E+00	 0.00000E+00	 1.00000E+00	 0.00000E+00	 0.00000E+00	 0.00000E+00	 1.00000E+00	 0.00000E+00	 0.00000E+00	 0.00000E+00	 1.00000E+00	 0.00000E+00	 0.00000E+00	 0.00000E+00	 1.00000E+00	 0.00000E+00	 0.00000E+00	 1.00000E+00	 0.00000E+00	 1.00000E+00	 0.00000E+00	 0.00000E+00	 0.00000E+00	 1.00000E+00	 0.00000E+00	 0.00000E+00	 0.00000E+00	 0.00000E+00	 0.00000E+00	 1.00000E+00	 0.00000E+00	 1.00000E+00	 0.00000E+00	 0.00000E+00	 0.00000E+00	 1.00000E+00	 0.00000E+00	 0.00000E+00	 0.00000E+00	 0.00000E+00	 0.00000E+00	 0.00000E+00	 1.00000E+00	 0.00000E+00	 0.00000E+00	 0.00000E+00	 1.00000E+00	 0.00000E+00	 0.00000E+00	 0.00000E+00	 1.00000E+00	 0.00000E+00	 1.00000E+00	 0.00000E+00	 0.00000E+00	 0.00000E+00	 0.00000E+00	 0.00000E+00	 1.00000E+00	 0.00000E+00	 0.00000E+00	 0.00000E+00	 1.00000E+00	 1.00000E+00	 0.00000E+00	 0.00000E+00	 0.00000E+00	 1.00000E+00	 0.00000E+00	 0.00000E+00	 0.00000E+00	 1.00000E+00	 0.00000E+00	 0.00000E+00	 0.00000E+00	 1.00000E+00	 0.00000E+00	 0.00000E+00	 0.00000E+00	 1.00000E+00	 0.00000E+00	 0.00000E+00	 0.00000E+00	 0.00000E+00	 0.00000E+00	 0.00000E+00	 1.00000E+00	 0.00000E+00	 1.00000E+00	 0.00000E+00	 0.00000E+00	 1.00000E+00	 0.00000E+00	 0.00000E+00	 0.00000E+00	 0.00000E+00	 0.00000E+00	 0.00000E+00	 1.00000E+00	 1.00000E+00	 0.00000E+00	 0.00000E+00	 0.00000E+00	 0.00000E+00	 1.00000E+00	 0.00000E+00	 0.00000E+00	 0.00000E+00	 1.00000E+00	 0.00000E+00	 0.00000E+00	 0.00000E+00	 0.00000E+00	 1.00000E+00	 0.00000E+00	 0.00000E+00	 0.00000E+00	 0.00000E+00	 1.00000E+00	 1.00000E+00	 0.00000E+00	 0.00000E+00	 0.00000E+00	 0.00000E+00	 0.00000E+00	 0.00000E+00	 1.00000E+00	 0.00000E+00	 0.00000E+00	 0.00000E+00	 1.00000E+00	 0.00000E+00	 0.00000E+00	 0.00000E+00	 1.00000E+00	 1.00000E+00	 0.00000E+00	 0.00000E+00	 0.00000E+00	 0.00000E+00	 1.00000E+00	 0.00000E+00	 0.00000E+00	 0.00000E+00	 1.00000E+00	 0.00000E+00	 0.00000E+00	 0.00000E+00	 0.00000E+00	 1.00000E+00	 0.00000E+00	 1.00000E+00	 0.00000E+00	 0.00000E+00	 0.00000E+00	 0.00000E+00	 1.00000E+00	 0.00000E+00	 0.00000E+00	 0.00000E+00	 0.00000E+00	 0.00000E+00	 1.00000E+00	 1.00000E+00	 0.00000E+00	 0.00000E+00	 0.00000E+00	 0.00000E+00	 0.00000E+00	 0.00000E+00	 1.00000E+00	 1.00000E+00	 0.00000E+00	 0.00000E+00	 0.00000E+00	 0.00000E+00	 0.00000E+00	 0.00000E+00	 1.00000E+00	 0.00000E+00	 1.00000E+00	 0.00000E+00	 0.00000E+00	 0.00000E+00	 0.00000E+00	 0.00000E+00	 1.00000E+00	 1.00000E+00	 0.00000E+00	 0.00000E+00	 0.00000E+00	 0.00000E+00	 0.00000E+00	 0.00000E+00	 1.00000E+00	 0.00000E+00	 0.00000E+00	 0.00000E+00	 1.00000E+00	 0.00000E+00	 0.00000E+00	 0.00000E+00	 1.00000E+00	 0.00000E+00	 1.00000E+00	 0.00000E+00	 0.00000E+00	 0.00000E+00	 1.00000E+00	 0.00000E+00	 0.00000E+00	 0.00000E+00	 0.00000E+00	 0.00000E+00	 1.00000E+00	 0.00000E+00	 0.00000E+00	 1.00000E+00	 0.00000E+00	 0.00000E+00	 0.00000E+00	 0.00000E+00	 1.00000E+00	 1.00000E+00	 0.00000E+00	 0.00000E+00	 0.00000E+00	 1.00000E+00	 0.00000E+00	 0.00000E+00	 0.00000E+00	 0.00000E+00	 0.00000E+00	 1.00000E+00	 0.00000E+00	 1.00000E+00	 0.00000E+00	 0.00000E+00	 0.00000E+00	 0.00000E+00	 1.00000E+00	 0.00000E+00	 0.00000E+00	 0.00000E+00	 1.00000E+00	 0.00000E+00	 0.00000E+00	 0.00000E+00	 1.00000E+00	 0.00000E+00	 0.00000E+00	 1.00000E+00	 0.00000E+00	 0.00000E+00	 0.00000E+00	 0.00000E+00	 1.00000E+00	 0.00000E+00	 0.00000E+00	 0.00000E+00	 1.00000E+00	 0.00000E+00	 0.00000E+00	 0.00000E+00	 0.00000E+00	 0.00000E+00	 1.00000E+00	 1.00000E+00	 0.00000E+00	 0.00000E+00	 0.00000E+00	 0.00000E+00	 0.00000E+00	 1.00000E+00	 0.00000E+00	 0.00000E+00	 1.00000E+00	 0.00000E+00	 0.00000E+00	 0.00000E+00	 0.00000E+00	 0.00000E+00	 1.00000E+00	 1.00000E+00	 0.00000E+00	 0.00000E+00	 0.00000E+00	 0.00000E+00	 0.00000E+00	 1.00000E+00	 0.00000E+00	 1.00000E+00	 0.00000E+00	 0.00000E+00	 0.00000E+00	 0.00000E+00	 0.00000E+00	 1.00000E+00	 0.00000E+00	 1.00000E+00	 0.00000E+00	 0.00000E+00	 0.00000E+00	 1.00000E+00	 0.00000E+00	 0.00000E+00	 0.00000E+00	 0.00000E+00	 0.00000E+00	 1.00000E+00	 0.00000E+00	 0.00000E+00	 0.00000E+00	 0.00000E+00	 1.00000E+00	 0.00000E+00	 0.00000E+00	 1.00000E+00	 0.00000E+00	 1.00000E+00	 0.00000E+00	 0.00000E+00	 0.00000E+00	 1.00000E+00	 0.00000E+00	 0.00000E+00	 0.00000E+00	 0.00000E+00	 0.00000E+00	 0.00000E+00	 1.00000E+00	 1.00000E+00	 0.00000E+00	 0.00000E+00	 0.00000E+00	 0.00000E+00	 0.00000E+00	 0.00000E+00	 1.00000E+00	 1.00000E+00	 0.00000E+00	 0.00000E+00	 0.00000E+00	 1.00000E+00	 0.00000E+00	 0.00000E+00	 0.00000E+00	 0.00000E+00	 0.00000E+00	 1.00000E+00	 0.00000E+00	 0.00000E+00	 0.00000E+00	 0.00000E+00	 1.00000E+00	 1.00000E+00	 0.00000E+00	 0.00000E+00	 0.00000E+00	 0.00000E+00	 1.00000E+00	 0.00000E+00	 0.00000E+00	 0.00000E+00	 1.00000E+00	 0.00000E+00	 0.00000E+00	 0.00000E+00	 0.00000E+00	 1.00000E+00	 0.00000E+00	 0.00000E+00	 0.00000E+00	 1.00000E+00	 0.00000E+00	 0.00000E+00	 0.00000E+00	 1.00000E+00	 0.00000E+00	 0.00000E+00	 0.00000E+00	 0.00000E+00	 1.00000E+00	 1.00000E+00	 0.00000E+00	 0.00000E+00	 0.00000E+00	 0.00000E+00	 0.00000E+00	 0.00000E+00	 1.00000E+00	 0.00000E+00	 0.00000E+00	 1.00000E+00	 0.00000E+00	 1.00000E+00	 0.00000E+00	 0.00000E+00	 0.00000E+00	 1.00000E+00	 0.00000E+00	 0.00000E+00	 0.00000E+00	 0.00000E+00	 1.00000E+00	 0.00000E+00	 0.00000E+00	 0.00000E+00	 0.00000E+00	 0.00000E+00	 1.00000E+00	 0.00000E+00	 1.00000E+00	 0.00000E+00	 0.00000E+00	 1.00000E+00	 0.00000E+00	 0.00000E+00	 0.00000E+00	 1.00000E+00	 0.00000E+00	 0.00000E+00	 0.00000E+00	 0.00000E+00	 0.00000E+00	 1.00000E+00	 0.00000E+00	 0.00000E+00	 0.00000E+00	 0.00000E+00	 1.00000E+00	 0.00000E+00	 1.00000E+00	 0.00000E+00	 0.00000E+00	 1.00000E+00	 0.00000E+00	 0.00000E+00	 0.00000E+00	 0.00000E+00	 1.00000E+00	 0.00000E+00	 0.00000E+00	 1.00000E+00	 0.00000E+00	 0.00000E+00	 0.00000E+00	 1.00000E+00	 0.00000E+00	 0.00000E+00	 0.00000E+00	 1.00000E+00	 0.00000E+00	 0.00000E+00	 0.00000E+00	 0.00000E+00	 0.00000E+00	 0.00000E+00	 1.00000E+00	 1.00000E+00	 0.00000E+00	 0.00000E+00	 0.00000E+00	 1.00000E+00	 0.00000E+00	 0.00000E+00	 0.00000E+00	 0.00000E+00	 0.00000E+00	 0.00000E+00	 1.00000E+00	 0.00000E+00	 1.00000E+00	 0.00000E+00	 0.00000E+00	 1.00000E+00	 0.00000E+00	 0.00000E+00	 0.00000E+00	 0.00000E+00	 0.00000E+00	 0.00000E+00	 1.00000E+00	 1.00000E+00	 0.00000E+00	 0.00000E+00	 0.00000E+00	 1.00000E+00	 0.00000E+00	 0.00000E+00	 0.00000E+00	 1.00000E+00	 0.00000E+00	 0.00000E+00	 0.00000E+00	 0.00000E+00	 1.00000E+00	 0.00000E+00	 0.00000E+00	 0.00000E+00	 0.00000E+00	 0.00000E+00	 1.00000E+00	 0.00000E+00	 0.00000E+00	 1.00000E+00	 0.00000E+00	 1.00000E+00	 0.00000E+00	 0.00000E+00	 0.00000E+00	 0.00000E+00	 0.00000E+00	 0.00000E+00	 1.00000E+00	 0.00000E+00	 0.00000E+00	 1.00000E+00	 0.00000E+00	 0.00000E+00	 0.00000E+00	 0.00000E+00	 1.00000E+00	 0.00000E+00	 0.00000E+00	 0.00000E+00	 1.00000E+00	 1.00000E+00	 0.00000E+00	 0.00000E+00	 0.00000E+00	 0.00000E+00	 0.00000E+00	 1.00000E+00	 0.00000E+00	 0.00000E+00	 0.00000E+00	 0.00000E+00	 1.00000E+00	 1.00000E+00	 0.00000E+00	 0.00000E+00	 0.00000E+00	 0.00000E+00	 1.00000E+00	 0.00000E+00	 0.00000E+00	 1.00000E+00	 0.00000E+00	 0.00000E+00	 0.00000E+00	 1.00000E+00	 0.00000E+00	 0.00000E+00	 0.00000E+00	 0.00000E+00	 1.00000E+00	 0.00000E+00	 0.00000E+00	 1.00000E+00	 0.00000E+00	 0.00000E+00	 0.00000E+00	 0.00000E+00	 0.00000E+00	 0.00000E+00	 1.00000E+00	 0.00000E+00	 0.00000E+00	 1.00000E+00	 0.00000E+00	-9.90000E+01	-9.90000E+01	-9.90000E+01	-9.90000E+01	-9.90000E+01	-9.90000E+01	-9.90000E+01	-9.90000E+01	-9.90000E+01	-9.90000E+01	-9.90000E+01	-9.90000E+01	-9.90000E+01	-9.90000E+01	-9.90000E+01	-9.90000E+01	-9.90000E+01	-9.90000E+01	-9.90000E+01	-9.90000E+01	-9.90000E+01	-9.90000E+01	-9.90000E+01	-9.90000E+01	-9.90000E+01	-9.90000E+01	-9.90000E+01	-9.90000E+01	-9.90000E+01	-9.90000E+01	-9.90000E+01	-9.90000E+01	-9.90000E+01	-9.90000E+01	-9.90000E+01	-9.90000E+01	-9.90000E+01	-9.90000E+01	-9.90000E+01	-9.90000E+01	-9.90000E+01	-9.90000E+01	-9.90000E+01	-9.90000E+01	-9.90000E+01	-9.90000E+01	-9.90000E+01	-9.90000E+01	-9.90000E+01	-9.90000E+01	-9.90000E+01	-9.90000E+01	-9.90000E+01	-9.90000E+01	-9.90000E+01	-9.90000E+01	-9.90000E+01	-9.90000E+01	-9.90000E+01	-9.90000E+01	-9.90000E+01	-9.90000E+01	-9.90000E+01	-9.90000E+01	-9.90000E+01	-9.90000E+01	-9.90000E+01	-9.90000E+01	-9.90000E+01	-9.90000E+01	-9.90000E+01	-9.90000E+01	-9.90000E+01	-9.90000E+01	-9.90000E+01	-9.90000E+01	-9.90000E+01	-9.90000E+01	-9.90000E+01	-9.90000E+01	-9.90000E+01	-9.90000E+01	-9.90000E+01	-9.90000E+01	-9.90000E+01	-9.90000E+01	-9.90000E+01	-9.90000E+01	-9.90000E+01	-9.90000E+01	-9.90000E+01	-9.90000E+01	-9.90000E+01	-9.90000E+01	-9.90000E+01	-9.90000E+01	-9.90000E+01	-9.90000E+01	-9.90000E+01	-9.90000E+01	-9.90000E+01	-9.90000E+01	-9.90000E+01	-9.90000E+01	-9.90000E+01	-9.90000E+01	-9.90000E+01	-9.90000E+01	-9.90000E+01	-9.90000E+01	-9.90000E+01	-9.90000E+01	-9.90000E+01	-9.90000E+01	-9.90000E+01	-9.90000E+01	-9.90000E+01	-9.90000E+01	-9.90000E+01	-9.90000E+01	-9.90000E+01	-9.90000E+01	-9.90000E+01	-9.90000E+01	-9.90000E+01	-9.90000E+01	-9.90000E+01	-9.90000E+01	 1.00000E+00	 0.00000E+00	 0.00000E+00	 0.00000E+00	 1.00000E+00	 0.00000E+00	 0.00000E+00	 0.00000E+00	 0.00000E+00	 0.00000E+00	 1.00000E+00	 0.00000E+00	 0.00000E+00	 1.00000E+00	 0.00000E+00	 0.00000E+00	 0.00000E+00	 0.00000E+00	 1.00000E+00	 0.00000E+00	 1.00000E+00	 0.00000E+00	 0.00000E+00	 0.00000E+00	 0.00000E+00	 1.00000E+00	 0.00000E+00	 0.00000E+00	-9.90000E+01	-9.90000E+01	-9.90000E+01	-9.90000E+01	 0.00000E+00	 0.00000E+00	 0.00000E+00	 1.00000E+00	 0.00000E+00	 0.00000E+00	 0.00000E+00	 1.00000E+00	 0.00000E+00	 0.00000E+00	 0.00000E+00	 1.00000E+00	 0.00000E+00	 0.00000E+00	 0.00000E+00	 1.00000E+00	 0.00000E+00	 0.00000E+00	 0.00000E+00	 1.00000E+00	 0.00000E+00	 0.00000E+00	 0.00000E+00	 1.00000E+00	 0.00000E+00	 0.00000E+00	 0.00000E+00	 1.00000E+00	 1.00000E+00	 0.00000E+00	 0.00000E+00	 0.00000E+00	 0.00000E+00	 0.00000E+00	 0.00000E+00	 1.00000E+00	 0.00000E+00	 0.00000E+00	 0.00000E+00	 1.00000E+00	 0.00000E+00	 0.00000E+00	 0.00000E+00	 1.00000E+00	 0.00000E+00	 0.00000E+00	 1.00000E+00	 0.00000E+00	 0.00000E+00	 0.00000E+00	 1.00000E+00	 0.00000E+00	 0.00000E+00	 0.00000E+00	 0.00000E+00	 1.00000E+00	 0.00000E+00	 0.00000E+00	 0.00000E+00	 1.00000E+00	 1.00000E+00	 0.00000E+00	 0.00000E+00	 0.00000E+00	 0.00000E+00	 0.00000E+00	 1.00000E+00	 0.00000E+00	 0.00000E+00	 0.00000E+00	 1.00000E+00	 0.00000E+00	 0.00000E+00	 1.00000E+00	 0.00000E+00	 0.00000E+00	 0.00000E+00	 0.00000E+00	 0.00000E+00	 1.00000E+00	 0.00000E+00	 0.00000E+00	 1.00000E+00	 0.00000E+00	 1.00000E+00	 0.00000E+00	 0.00000E+00	 0.00000E+00	 0.00000E+00	 0.00000E+00	 0.00000E+00	 1.00000E+00	 0.00000E+00	 0.00000E+00	 0.00000E+00	 1.00000E+00	 0.00000E+00	 0.00000E+00	 0.00000E+00	 1.00000E+00	 0.00000E+00	 0.00000E+00	 0.00000E+00	 1.00000E+00	 0.00000E+00	 0.00000E+00	 1.00000E+00	 0.00000E+00	 1.00000E+00	 0.00000E+00	 0.00000E+00	 0.00000E+00	 1.00000E+00	 0.00000E+00	 0.00000E+00	 0.00000E+00	 0.00000E+00	 0.00000E+00	 1.00000E+00	 0.00000E+00	 1.00000E+00	 0.00000E+00	 0.00000E+00	 0.00000E+00	 0.00000E+00	 0.00000E+00	 0.00000E+00	 1.00000E+00	 0.00000E+00	 0.00000E+00	 1.00000E+00	 0.00000E+00	 0.00000E+00	 1.00000E+00	 0.00000E+00	 0.00000E+00	 1.00000E+00	 0.00000E+00	 0.00000E+00	 0.00000E+00	 0.00000E+00	 1.00000E+00	 0.00000E+00	 0.00000E+00	 0.00000E+00	 0.00000E+00	 0.00000E+00	 1.00000E+00	 0.00000E+00	 0.00000E+00	 0.00000E+00	 1.00000E+00	 0.00000E+00	 0.00000E+00	 0.00000E+00	 1.00000E+00	 0.00000E+00	 1.00000E+00	 0.00000E+00	 0.00000E+00	 1.00000E+00	 0.00000E+00	 0.00000E+00	 0.00000E+00	 0.00000E+00	 1.00000E+00	 0.00000E+00	 0.00000E+00	 0.00000E+00	 1.00000E+00	 0.00000E+00	 0.00000E+00	 1.00000E+00	 0.00000E+00	 0.00000E+00	 0.00000E+00	 1.00000E+00	 0.00000E+00	 0.00000E+00	 0.00000E+00	 0.00000E+00	 0.00000E+00	 1.00000E+00	 0.00000E+00	 0.00000E+00	 1.00000E+00	 0.00000E+00	 0.00000E+00	 0.00000E+00	 0.00000E+00	 0.00000E+00	 1.00000E+00	 0.00000E+00	 0.00000E+00	 1.00000E+00	 0.00000E+00	 0.00000E+00	 0.00000E+00	 1.00000E+00	 0.00000E+00	 0.00000E+00	 0.00000E+00	 1.00000E+00	 0.00000E+00	 1.00000E+00	 0.00000E+00	 0.00000E+00	 0.00000E+00	 1.00000E+00	 0.00000E+00	 0.00000E+00	 0.00000E+00	 1.00000E+00	 0.00000E+00	 0.00000E+00	 0.00000E+00	 1.00000E+00	 0.00000E+00	 0.00000E+00	 0.00000E+00	 0.00000E+00	 0.00000E+00	 0.00000E+00	 1.00000E+00	 0.00000E+00	 1.00000E+00	 0.00000E+00	 0.00000E+00	 0.00000E+00	 0.00000E+00	 0.00000E+00	 1.00000E+00	 1.00000E+00	 0.00000E+00	 0.00000E+00	 0.00000E+00	 1.00000E+00	 0.00000E+00	 0.00000E+00	 0.00000E+00	 0.00000E+00	 0.00000E+00	 0.00000E+00	 1.00000E+00	 1.00000E+00	 0.00000E+00	 0.00000E+00	 0.00000E+00	 1.00000E+00	 0.00000E+00	 0.00000E+00	 0.00000E+00	 0.00000E+00	 0.00000E+00	 1.00000E+00	 0.00000E+00	 0.00000E+00	 0.00000E+00	 1.00000E+00	 0.00000E+00	 0.00000E+00	 0.00000E+00	 1.00000E+00	 0.00000E+00	 0.00000E+00	 0.00000E+00	 1.00000E+00	 0.00000E+00	 0.00000E+00	 1.00000E+00	 0.00000E+00	 0.00000E+00	 0.00000E+00	 1.00000E+00	 0.00000E+00	 0.00000E+00	 1.00000E+00	 0.00000E+00	 0.00000E+00	 0.00000E+00	 1.00000E+00	 0.00000E+00	 0.00000E+00	 0.00000E+00	 0.00000E+00	 0.00000E+00	 1.00000E+00	 0.00000E+00	 0.00000E+00	 0.00000E+00	 0.00000E+00	 1.00000E+00	 0.00000E+00	 0.00000E+00	 1.00000E+00	 0.00000E+00	 1.00000E+00	 0.00000E+00	 0.00000E+00	 0.00000E+00	 1.00000E+00	 0.00000E+00	 0.00000E+00	 0.00000E+00	 0.00000E+00	 1.00000E+00	 0.00000E+00	 0.00000E+00	 0.00000E+00	 1.00000E+00	 0.00000E+00	 0.00000E+00	 0.00000E+00	 0.00000E+00	 0.00000E+00	 1.00000E+00	 1.00000E+00	 0.00000E+00	 0.00000E+00	 0.00000E+00	 1.00000E+00	 0.00000E+00	 0.00000E+00	 0.00000E+00	 1.00000E+00	 0.00000E+00	 0.00000E+00	 0.00000E+00	 1.00000E+00	 0.00000E+00	 0.00000E+00	 0.00000E+00	 0.00000E+00	 0.00000E+00	 1.00000E+00	 0.00000E+00	 1.00000E+00	 0.00000E+00	 0.00000E+00	 0.00000E+00	 0.00000E+00	 0.00000E+00	 0.00000E+00	 1.00000E+00	 0.00000E+00	 0.00000E+00	 1.00000E+00	 0.00000E+00	 0.00000E+00	 1.00000E+00	 0.00000E+00	 0.00000E+00	 0.00000E+00	 0.00000E+00	 0.00000E+00	 1.00000E+00	 0.00000E+00	 0.00000E+00	 1.00000E+00	 0.00000E+00	 0.00000E+00	 0.00000E+00	 0.00000E+00	 1.00000E+00	 0.00000E+00	 0.00000E+00	 1.00000E+00	 0.00000E+00	 0.00000E+00	 0.00000E+00	 1.00000E+00	 0.00000E+00	 1.00000E+00	 0.00000E+00	 0.00000E+00	 0.00000E+00	 0.00000E+00	 0.00000E+00	 0.00000E+00	 1.00000E+00	 0.00000E+00	 0.00000E+00	 1.00000E+00	 0.00000E+00	 0.00000E+00	 0.00000E+00	 1.00000E+00	 0.00000E+00	 0.00000E+00	 0.00000E+00	 1.00000E+00	 0.00000E+00	 1.00000E+00	 0.00000E+00	 0.00000E+00	 0.00000E+00	 0.00000E+00	 0.00000E+00	 1.00000E+00	 0.00000E+00	 0.00000E+00	 1.00000E+00	 0.00000E+00	 0.00000E+00	 1.00000E+00	 0.00000E+00	 0.00000E+00	 0.00000E+00	 0.00000E+00	 0.00000E+00	 0.00000E+00	 1.00000E+00	 1.00000E+00	 0.00000E+00	 0.00000E+00	 0.00000E+00	 1.00000E+00	 0.00000E+00	 0.00000E+00	 0.00000E+00	 0.00000E+00	 1.00000E+00	 0.00000E+00	 0.00000E+00	 0.00000E+00	 0.00000E+00	 0.00000E+00	 1.00000E+00	 0.00000E+00	 0.00000E+00	 0.00000E+00	 1.00000E+00	 0.00000E+00	 0.00000E+00	 0.00000E+00	 1.00000E+00	 0.00000E+00	 1.00000E+00	 0.00000E+00	 0.00000E+00	 0.00000E+00	 1.00000E+00	 0.00000E+00	 0.00000E+00	 1.00000E+00	 0.00000E+00	 0.00000E+00	 0.00000E+00	 0.00000E+00	 0.00000E+00	 0.00000E+00	 1.00000E+00	 0.00000E+00	 0.00000E+00	 1.00000E+00	 0.00000E+00	 1.00000E+00	 0.00000E+00	 0.00000E+00	 0.00000E+00	 0.00000E+00	 0.00000E+00	 0.00000E+00	 1.00000E+00	 1.00000E+00	 0.00000E+00	 0.00000E+00	 0.00000E+00	 1.00000E+00	 0.00000E+00	 0.00000E+00	 0.00000E+00	 0.00000E+00	 0.00000E+00	 1.00000E+00	 0.00000E+00	 0.00000E+00	 0.00000E+00	 1.00000E+00	 0.00000E+00	 0.00000E+00	 1.00000E+00	 0.00000E+00	 0.00000E+00	 0.00000E+00	 1.00000E+00	 0.00000E+00	 0.00000E+00	 1.00000E+00	 0.00000E+00	 0.00000E+00	 0.00000E+00	 0.00000E+00	 0.00000E+00	 1.00000E+00	 0.00000E+00	 1.00000E+00	 0.00000E+00	 0.00000E+00	 0.00000E+00	 1.00000E+00	 0.00000E+00	 0.00000E+00	 0.00000E+00	 1.00000E+00	 0.00000E+00	 0.00000E+00	 0.00000E+00	 0.00000E+00	 1.00000E+00	 0.00000E+00	 0.00000E+00	 1.00000E+00	 0.00000E+00	 0.00000E+00	 0.00000E+00	 0.00000E+00	 0.00000E+00	 1.00000E+00	 0.00000E+00	 1.00000E+00	 0.00000E+00	 0.00000E+00	 0.00000E+00	 1.00000E+00	 0.00000E+00	 0.00000E+00	 0.00000E+00	 0.00000E+00	 0.00000E+00	 0.00000E+00	 1.00000E+00	 0.00000E+00	 1.00000E+00	 0.00000E+00	 0.00000E+00	 0.00000E+00	 0.00000E+00	 0.00000E+00	 1.00000E+00	 1.00000E+00	 0.00000E+00	 0.00000E+00	 0.00000E+00	 0.00000E+00	 1.00000E+00	 0.00000E+00	 0.00000E+00	 1.00000E+00	 0.00000E+00	 0.00000E+00	 0.00000E+00	 1.00000E+00	 0.00000E+00	 0.00000E+00	 0.00000E+00	 0.00000E+00	 0.00000E+00	 1.00000E+00	 0.00000E+00	 0.00000E+00	 1.00000E+00	 0.00000E+00	 0.00000E+00	 0.00000E+00	 0.00000E+00	 0.00000E+00	 1.00000E+00	 0.00000E+00	 1.00000E+00	 0.00000E+00	 0.00000E+00	 1.00000E+00	 0.00000E+00	 0.00000E+00	 0.00000E+00	 1.00000E+00	 0.00000E+00	 0.00000E+00	 0.00000E+00	 0.00000E+00	 1.00000E+00	 0.00000E+00	 0.00000E+00	 0.00000E+00	 0.00000E+00	 1.00000E+00	 0.00000E+00	 1.00000E+00	 0.00000E+00	 0.00000E+00	 0.00000E+00	 0.00000E+00	 0.00000E+00	 0.00000E+00	 1.00000E+00	 0.00000E+00	 1.00000E+00	 0.00000E+00	 0.00000E+00	 1.00000E+00	 0.00000E+00	 0.00000E+00	 0.00000E+00	 0.00000E+00	 1.00000E+00	 0.00000E+00	 0.00000E+00	 1.00000E+00	 0.00000E+00	 0.00000E+00	 0.00000E+00	 1.00000E+00	 0.00000E+00	 0.00000E+00	 0.00000E+00	 0.00000E+00	 1.00000E+00	 0.00000E+00	 0.00000E+00	 1.00000E+00	 0.00000E+00	 0.00000E+00	 0.00000E+00	 0.00000E+00	 0.00000E+00	 0.00000E+00	 1.00000E+00	 1.00000E+00	 0.00000E+00	 0.00000E+00	 0.00000E+00	 0.00000E+00	 0.00000E+00	 1.00000E+00	 0.00000E+00	 0.00000E+00	 1.00000E+00	 0.00000E+00	 0.00000E+00	 0.00000E+00	 1.00000E+00	 0.00000E+00	 0.00000E+00	 1.00000E+00	 0.00000E+00	 0.00000E+00	 0.00000E+00	 1.00000E+00	 0.00000E+00	 0.00000E+00	 0.00000E+00	 0.00000E+00	 0.00000E+00	 1.00000E+00	 0.00000E+00	 0.00000E+00	 1.00000E+00	 0.00000E+00	 0.00000E+00	 0.00000E+00	 0.00000E+00	 0.00000E+00	 1.00000E+00	 0.00000E+00	 0.00000E+00	 0.00000E+00	 1.00000E+00	 0.00000E+00	 0.00000E+00	 0.00000E+00	 1.00000E+00	 0.00000E+00	 0.00000E+00	 0.00000E+00	 1.00000E+00	 0.00000E+00	 0.00000E+00	 0.00000E+00	 1.00000E+00	 0.00000E+00	 0.00000E+00	 1.00000E+00	 0.00000E+00	 0.00000E+00	 0.00000E+00	 0.00000E+00	 1.00000E+00	 0.00000E+00	 0.00000E+00	 1.00000E+00	 0.00000E+00	 0.00000E+00	 1.00000E+00	 0.00000E+00	 0.00000E+00	 0.00000E+00	 0.00000E+00	 1.00000E+00	 0.00000E+00	 0.00000E+00	 0.00000E+00	 0.00000E+00	 1.00000E+00	 0.00000E+00	 1.00000E+00	 0.00000E+00	 0.00000E+00	 0.00000E+00	 1.00000E+00	 0.00000E+00	 0.00000E+00	 1.00000E+00	 0.00000E+00	 0.00000E+00	 0.00000E+00	 1.00000E+00	 0.00000E+00	 0.00000E+00	 0.00000E+00	 0.00000E+00	 0.00000E+00	 1.00000E+00	 0.00000E+00	 1.00000E+00	 0.00000E+00	 0.00000E+00	 0.00000E+00	 0.00000E+00	 0.00000E+00	 1.00000E+00	 0.00000E+00	 0.00000E+00	 0.00000E+00	 1.00000E+00	 0.00000E+00	 0.00000E+00	 0.00000E+00	 0.00000E+00	 1.00000E+00	 0.00000E+00	 0.00000E+00	 0.00000E+00	 1.00000E+00	 0.00000E+00	 0.00000E+00	 1.00000E+00	 0.00000E+00	 0.00000E+00	 0.00000E+00	 1.00000E+00	 0.00000E+00	 0.00000E+00	 1.00000E+00	 0.00000E+00	 0.00000E+00	 1.00000E+00	 0.00000E+00	 0.00000E+00	 0.00000E+00	 0.00000E+00	 1.00000E+00	 0.00000E+00	 0.00000E+00	 0.00000E+00	 0.00000E+00	 0.00000E+00	 1.00000E+00	 0.00000E+00	 0.00000E+00	 0.00000E+00	 1.00000E+00	 0.00000E+00	 0.00000E+00	 1.00000E+00	 0.00000E+00	 0.00000E+00	 1.00000E+00	 0.00000E+00	 0.00000E+00	 0.00000E+00	 1.00000E+00	 0.00000E+00	 0.00000E+00	 0.00000E+00	 0.00000E+00	 0.00000E+00	 1.00000E+00	 0.00000E+00	 0.00000E+00	 1.00000E+00	 0.00000E+00	 1.00000E+00	 0.00000E+00	 0.00000E+00	 0.00000E+00	 0.00000E+00	 0.00000E+00	 1.00000E+00	 0.00000E+00	 0.00000E+00	 0.00000E+00	 1.00000E+00	 0.00000E+00	 0.00000E+00	 1.00000E+00	 0.00000E+00	 0.00000E+00	 0.00000E+00	 0.00000E+00	 0.00000E+00	 1.00000E+00	 0.00000E+00	 1.00000E+00	 0.00000E+00	 0.00000E+00	 1.00000E+00	 0.00000E+00	 0.00000E+00	 0.00000E+00	 0.00000E+00	 0.00000E+00	 0.00000E+00	 1.00000E+00	 1.00000E+00	 0.00000E+00	 0.00000E+00	 0.00000E+00	 0.00000E+00	 0.00000E+00	 0.00000E+00	 1.00000E+00	 0.00000E+00	 0.00000E+00	 0.00000E+00	 1.00000E+00	 0.00000E+00	 1.00000E+00	 0.00000E+00	 0.00000E+00	 0.00000E+00	 0.00000E+00	 0.00000E+00	 1.00000E+00	 0.00000E+00	 1.00000E+00	 0.00000E+00	 0.00000E+00	 1.00000E+00	 0.00000E+00	 0.00000E+00	 0.00000E+00	 0.00000E+00	 0.00000E+00	 0.00000E+00	 1.00000E+00	 0.00000E+00	 0.00000E+00	 0.00000E+00	 1.00000E+00	 0.00000E+00	 0.00000E+00	 1.00000E+00	 0.00000E+00	 1.00000E+00	 0.00000E+00	 0.00000E+00	 0.00000E+00	 0.00000E+00	 0.00000E+00	 0.00000E+00	 1.00000E+00	 0.00000E+00	 0.00000E+00	 1.00000E+00	 0.00000E+00	 0.00000E+00	 0.00000E+00	 1.00000E+00	 0.00000E+00	 0.00000E+00	 0.00000E+00	 0.00000E+00	 1.00000E+00	 0.00000E+00	 0.00000E+00	 1.00000E+00	 0.00000E+00	 1.00000E+00	 0.00000E+00	 0.00000E+00	 0.00000E+00	 0.00000E+00	 0.00000E+00	 1.00000E+00	 0.00000E+00	 0.00000E+00	 1.00000E+00	 0.00000E+00	 0.00000E+00	 0.00000E+00	 1.00000E+00	 0.00000E+00	 0.00000E+00	 0.00000E+00	 0.00000E+00	 0.00000E+00	 1.00000E+00	 0.00000E+00	 0.00000E+00	 1.00000E+00	 0.00000E+00	 0.00000E+00	 1.00000E+00	 0.00000E+00	 0.00000E+00	 1.00000E+00	 0.00000E+00	 0.00000E+00	 0.00000E+00	 1.00000E+00	 0.00000E+00	 0.00000E+00	 0.00000E+00	 0.00000E+00	 1.00000E+00	 0.00000E+00	 0.00000E+00	 0.00000E+00	 0.00000E+00	 0.00000E+00	 1.00000E+00	 0.00000E+00	 0.00000E+00	 1.00000E+00	 0.00000E+00	 0.00000E+00	 0.00000E+00	 1.00000E+00	 0.00000E+00	 0.00000E+00	 0.00000E+00	 0.00000E+00	 1.00000E+00	 0.00000E+00	 0.00000E+00	 0.00000E+00	 1.00000E+00	 0.00000E+00	 0.00000E+00	 1.00000E+00	 0.00000E+00	 0.00000E+00	 1.00000E+00	 0.00000E+00	 0.00000E+00	 0.00000E+00	 1.00000E+00	 0.00000E+00	 0.00000E+00	 0.00000E+00	 0.00000E+00	 0.00000E+00	 1.00000E+00	 0.00000E+00	 0.00000E+00	 0.00000E+00	 1.00000E+00	 0.00000E+00	 0.00000E+00	 1.00000E+00	 0.00000E+00	 0.00000E+00	 0.00000E+00	 0.00000E+00	 1.00000E+00	 0.00000E+00	 1.00000E+00	 0.00000E+00	 0.00000E+00	 0.00000E+00	 0.00000E+00	 1.00000E+00	 0.00000E+00	 1.00000E+00	 0.00000E+00	 0.00000E+00	 0.00000E+00	 0.00000E+00	 1.00000E+00	 0.00000E+00	 0.00000E+00	 0.00000E+00	 0.00000E+00	 0.00000E+00	 1.00000E+00	 0.00000E+00	 0.00000E+00	 0.00000E+00	 1.00000E+00	 0.00000E+00	 0.00000E+00	 0.00000E+00	 1.00000E+00	 0.00000E+00	 0.00000E+00	 1.00000E+00	 0.00000E+00	 0.00000E+00	 0.00000E+00	 1.00000E+00	 0.00000E+00	 0.00000E+00	 0.00000E+00	 0.00000E+00	 1.00000E+00	 0.00000E+00	 1.00000E+00	 0.00000E+00	 0.00000E+00	 0.00000E+00	 0.00000E+00	 0.00000E+00	 1.00000E+00	 0.00000E+00	 1.00000E+00	 0.00000E+00	 0.00000E+00	 0.00000E+00	 0.00000E+00	 0.00000E+00	 1.00000E+00	 1.00000E+00	 0.00000E+00	 0.00000E+00	 0.00000E+00	 0.00000E+00	 1.00000E+00	 0.00000E+00	 0.00000E+00	 0.00000E+00	 0.00000E+00	 0.00000E+00	 1.00000E+00	 0.00000E+00	 0.00000E+00	 0.00000E+00	 1.00000E+00	 0.00000E+00	 1.00000E+00	 0.00000E+00	 0.00000E+00	 0.00000E+00	 0.00000E+00	 0.00000E+00	 1.00000E+00	 1.00000E+00	 0.00000E+00	 0.00000E+00	 0.00000E+00	 0.00000E+00	 1.00000E+00	 0.00000E+00	 0.00000E+00	 0.00000E+00	 1.00000E+00	 0.00000E+00	 0.00000E+00	 1.00000E+00	 0.00000E+00	 0.00000E+00	 0.00000E+00	 0.00000E+00	 1.00000E+00	 0.00000E+00	 0.00000E+00	 1.00000E+00	 0.00000E+00	 0.00000E+00	 0.00000E+00	 1.00000E+00	 0.00000E+00	 0.00000E+00	 0.00000E+00	 0.00000E+00	 1.00000E+00	 0.00000E+00	 0.00000E+00	 0.00000E+00	 0.00000E+00	 0.00000E+00	 1.00000E+00	 1.00000E+00	 0.00000E+00	 0.00000E+00	 0.00000E+00	 0.00000E+00	 0.00000E+00	 0.00000E+00	 1.00000E+00	 0.00000E+00	 0.00000E+00	 1.00000E+00	 0.00000E+00	 0.00000E+00	 1.00000E+00	 0.00000E+00	 0.00000E+00	 1.00000E+00	 0.00000E+00	 0.00000E+00	 0.00000E+00	 0.00000E+00	 0.00000E+00	 1.00000E+00	 0.00000E+00	 0.00000E+00	 1.00000E+00	 0.00000E+00	 0.00000E+00	 1.00000E+00	 0.00000E+00	 0.00000E+00	 0.00000E+00	 0.00000E+00	 0.00000E+00	 0.00000E+00	 1.00000E+00	 0.00000E+00	 0.00000E+00	 0.00000E+00	 1.00000E+00	 0.00000E+00	 1.00000E+00	 0.00000E+00	 0.00000E+00	 0.00000E+00	 1.00000E+00	 0.00000E+00	 0.00000E+00	 0.00000E+00	 0.00000E+00	 1.00000E+00	 0.00000E+00	 0.00000E+00	 1.00000E+00	 0.00000E+00	 0.00000E+00	 0.00000E+00	 1.00000E+00	 0.00000E+00	 0.00000E+00	 0.00000E+00	 0.00000E+00	 1.00000E+00	 0.00000E+00	 0.00000E+00	 1.00000E+00	 0.00000E+00	 0.00000E+00	 1.00000E+00	 0.00000E+00	 0.00000E+00	 0.00000E+00	 0.00000E+00	 1.00000E+00	 0.00000E+00	 0.00000E+00	 0.00000E+00	 1.00000E+00	 0.00000E+00	 0.00000E+00	 0.00000E+00	 1.00000E+00	 0.00000E+00	 0.00000E+00	 0.00000E+00	 0.00000E+00	 1.00000E+00	 0.00000E+00	 1.00000E+00	 0.00000E+00	 0.00000E+00	 0.00000E+00	 0.00000E+00	 0.00000E+00	 1.00000E+00	 0.00000E+00	 0.00000E+00	 0.00000E+00	 1.00000E+00	 0.00000E+00	 0.00000E+00	 0.00000E+00	 0.00000E+00	 1.00000E+00	 0.00000E+00	 0.00000E+00	 1.00000E+00	 0.00000E+00	 1.00000E+00	 0.00000E+00	 0.00000E+00	 0.00000E+00	 1.00000E+00	 0.00000E+00	 0.00000E+00	 0.00000E+00	 0.00000E+00	 0.00000E+00	 1.00000E+00	 0.00000E+00	 0.00000E+00	 0.00000E+00	 1.00000E+00	 0.00000E+00	 0.00000E+00	 0.00000E+00	 1.00000E+00	 0.00000E+00	 0.00000E+00	 0.00000E+00	 0.00000E+00	 1.00000E+00	 0.00000E+00	 1.00000E+00	 0.00000E+00	 0.00000E+00	 0.00000E+00	 0.00000E+00	 0.00000E+00	 1.00000E+00	 0.00000E+00	 0.00000E+00	 1.00000E+00	 0.00000E+00	 0.00000E+00	 0.00000E+00	 1.00000E+00	 0.00000E+00	 1.00000E+00	 0.00000E+00	 0.00000E+00	 0.00000E+00	 0.00000E+00	 1.00000E+00	 0.00000E+00	 0.00000E+00	 0.00000E+00	 1.00000E+00	 0.00000E+00	 0.00000E+00	 0.00000E+00	 0.00000E+00	 0.00000E+00	 1.00000E+00	 0.00000E+00	 0.00000E+00	 0.00000E+00	 1.00000E+00	 0.00000E+00	 0.00000E+00	 0.00000E+00	 1.00000E+00	 0.00000E+00	 1.00000E+00	 0.00000E+00	 0.00000E+00	 0.00000E+00	 0.00000E+00	 0.00000E+00	 1.00000E+00	 0.00000E+00	 0.00000E+00	 0.00000E+00	 1.00000E+00	 0.00000E+00	 1.00000E+00	 0.00000E+00	 0.00000E+00	 0.00000E+00	 0.00000E+00	 0.00000E+00	 1.00000E+00	 1.00000E+00	 0.00000E+00	 0.00000E+00	 0.00000E+00	 0.00000E+00	 1.00000E+00	 0.00000E+00	 0.00000E+00	 0.00000E+00	 1.00000E+00	 0.00000E+00	 0.00000E+00	 0.00000E+00	 0.00000E+00	 0.00000E+00	 1.00000E+00	 0.00000E+00	 1.00000E+00	 0.00000E+00	 0.00000E+00	 0.00000E+00	 1.00000E+00	 0.00000E+00	 0.00000E+00	 0.00000E+00	 1.00000E+00	 0.00000E+00	 0.00000E+00	 0.00000E+00	 0.00000E+00	 0.00000E+00	 1.00000E+00	 1.00000E+00	 0.00000E+00	 0.00000E+00	 0.00000E+00	 1.00000E+00	 0.00000E+00	 0.00000E+00	 0.00000E+00	 1.00000E+00	 0.00000E+00	 0.00000E+00	 0.00000E+00	 1.00000E+00	 0.00000E+00	 0.00000E+00	 0.00000E+00	 0.00000E+00	 0.00000E+00	 0.00000E+00	 1.00000E+00	 0.00000E+00	 0.00000E+00	 1.00000E+00	 0.00000E+00	 0.00000E+00	 0.00000E+00	 1.00000E+00	 0.00000E+00	 1.00000E+00	 0.00000E+00	 0.00000E+00	 0.00000E+00	 0.00000E+00	 0.00000E+00	 1.00000E+00	 0.00000E+00	 0.00000E+00	 1.00000E+00	 0.00000E+00	 0.00000E+00	 1.00000E+00	 0.00000E+00	 0.00000E+00	 0.00000E+00	 0.00000E+00	 0.00000E+00	 0.00000E+00	 1.00000E+00	 0.00000E+00	 0.00000E+00	 0.00000E+00	 1.00000E+00	 0.00000E+00	 1.00000E+00	 0.00000E+00	 0.00000E+00	 1.00000E+00	 0.00000E+00	 0.00000E+00	 0.00000E+00	 0.00000E+00	 1.00000E+00	 0.00000E+00	 0.00000E+00	 0.00000E+00	 0.00000E+00	 1.00000E+00	 0.00000E+00	 0.00000E+00	 0.00000E+00	 1.00000E+00	 0.00000E+00	 0.00000E+00	 0.00000E+00	 0.00000E+00	 1.00000E+00	 1.00000E+00	 0.00000E+00	 0.00000E+00	 0.00000E+00	 1.00000E+00	 0.00000E+00	 0.00000E+00	 0.00000E+00	 0.00000E+00	 0.00000E+00	 1.00000E+00	 0.00000E+00	 0.00000E+00	 0.00000E+00	 1.00000E+00	 0.00000E+00	 1.00000E+00	 0.00000E+00	 0.00000E+00	 0.00000E+00	 1.00000E+00	 0.00000E+00	 0.00000E+00	 0.00000E+00	 0.00000E+00	 0.00000E+00	 0.00000E+00	 1.00000E+00	 1.00000E+00	 0.00000E+00	 0.00000E+00	 0.00000E+00	 0.00000E+00	 0.00000E+00	 0.00000E+00	 1.00000E+00	 0.00000E+00	 0.00000E+00	 0.00000E+00	 1.00000E+00	 0.00000E+00	 1.00000E+00	 0.00000E+00	 0.00000E+00	 1.00000E+00	 0.00000E+00	 0.00000E+00	 0.00000E+00	 0.00000E+00	 0.00000E+00	 0.00000E+00	 1.00000E+00	 0.00000E+00	 0.00000E+00	 0.00000E+00	 1.00000E+00	 1.00000E+00	 0.00000E+00	 0.00000E+00	 0.00000E+00	 0.00000E+00	 0.00000E+00	 0.00000E+00	 1.00000E+00	 0.00000E+00	 0.00000E+00	 0.00000E+00	 1.00000E+00	 0.00000E+00	 0.00000E+00	 0.00000E+00	 1.00000E+00	 1.00000E+00	 0.00000E+00	 0.00000E+00	 0.00000E+00	 0.00000E+00	 0.00000E+00	 0.00000E+00	 1.00000E+00	 1.00000E+00	 0.00000E+00	 0.00000E+00	 0.00000E+00	 0.00000E+00	 1.00000E+00	 0.00000E+00	 0.00000E+00	 0.00000E+00	 0.00000E+00	 0.00000E+00	 1.00000E+00	 0.00000E+00	 0.00000E+00	 0.00000E+00	 1.00000E+00	 0.00000E+00	 0.00000E+00	 1.00000E+00	 0.00000E+00	 0.00000E+00	 0.00000E+00	 0.00000E+00	 1.00000E+00	 0.00000E+00	 0.00000E+00	 0.00000E+00	 1.00000E+00	 0.00000E+00	 0.00000E+00	 0.00000E+00	 1.00000E+00	 0.00000E+00	 0.00000E+00	 1.00000E+00	 0.00000E+00	 0.00000E+00	 0.00000E+00	 0.00000E+00	 1.00000E+00	 0.00000E+00	 0.00000E+00	 0.00000E+00	 1.00000E+00	 0.00000E+00	 1.00000E+00	 0.00000E+00	 0.00000E+00	 1.00000E+00	 0.00000E+00	 0.00000E+00	 0.00000E+00	 0.00000E+00	 1.00000E+00	 0.00000E+00	 0.00000E+00	 1.00000E+00	 0.00000E+00	 0.00000E+00	 0.00000E+00	 1.00000E+00	 0.00000E+00	 0.00000E+00	 0.00000E+00	 0.00000E+00	 0.00000E+00	 0.00000E+00	 1.00000E+00	 0.00000E+00	 0.00000E+00	 0.00000E+00	 1.00000E+00	 0.00000E+00	 1.00000E+00	 0.00000E+00	 0.00000E+00	 1.00000E+00	 0.00000E+00	 0.00000E+00	 0.00000E+00	 1.00000E+00	 0.00000E+00	 0.00000E+00	 0.00000E+00	 1.00000E+00	 0.00000E+00	 0.00000E+00	 0.00000E+00	 0.00000E+00	 1.00000E+00	 0.00000E+00	 0.00000E+00	 1.00000E+00	 0.00000E+00	 0.00000E+00	 0.00000E+00	 0.00000E+00	 0.00000E+00	 1.00000E+00	 0.00000E+00	 1.00000E+00	 0.00000E+00	 0.00000E+00	 0.00000E+00	 0.00000E+00	 0.00000E+00	 1.00000E+00	 0.00000E+00	 0.00000E+00	 0.00000E+00	 0.00000E+00	 1.00000E+00	 0.00000E+00	 0.00000E+00	 0.00000E+00	 1.00000E+00	 0.00000E+00	 1.00000E+00	 0.00000E+00	 0.00000E+00	 0.00000E+00	 0.00000E+00	 0.00000E+00	 1.00000E+00	 0.00000E+00	 1.00000E+00	 0.00000E+00	 0.00000E+00	 0.00000E+00	 1.00000E+00	 0.00000E+00	 0.00000E+00	 1.00000E+00	 0.00000E+00	 0.00000E+00	 0.00000E+00	 1.00000E+00	 0.00000E+00	 0.00000E+00	 0.00000E+00	 0.00000E+00	 0.00000E+00	 0.00000E+00	 1.00000E+00	 0.00000E+00	 0.00000E+00	 0.00000E+00	 1.00000E+00	 0.00000E+00	 0.00000E+00	 1.00000E+00	 0.00000E+00	 1.00000E+00	 0.00000E+00	 0.00000E+00	 0.00000E+00	 0.00000E+00	 0.00000E+00	 0.00000E+00	 1.00000E+00	 1.00000E+00	 0.00000E+00	 0.00000E+00	 0.00000E+00	 1.00000E+00	 0.00000E+00	 0.00000E+00	 0.00000E+00	 0.00000E+00	 0.00000E+00	 0.00000E+00	 1.00000E+00	 0.00000E+00	 0.00000E+00	 1.00000E+00	 0.00000E+00	 0.00000E+00	 0.00000E+00	 1.00000E+00	 0.00000E+00	 1.00000E+00	 0.00000E+00	 0.00000E+00	 0.00000E+00	 1.00000E+00	 0.00000E+00	 0.00000E+00	 0.00000E+00	 0.00000E+00	 0.00000E+00	 1.00000E+00	 0.00000E+00	 1.00000E+00	 0.00000E+00	 0.00000E+00	 0.00000E+00	 0.00000E+00	 1.00000E+00	 0.00000E+00	 0.00000E+00	 0.00000E+00	 0.00000E+00	 0.00000E+00	 1.00000E+00	 0.00000E+00	 0.00000E+00	 1.00000E+00	 0.00000E+00	 1.00000E+00	 0.00000E+00	 0.00000E+00	 0.00000E+00	 0.00000E+00	 1.00000E+00	 0.00000E+00	 0.00000E+00	 1.00000E+00	 0.00000E+00	 0.00000E+00	 0.00000E+00	 0.00000E+00	 1.00000E+00	 0.00000E+00	 0.00000E+00	-9.90000E+01	-9.90000E+01	-9.90000E+01	-9.90000E+01	-9.90000E+01	-9.90000E+01	-9.90000E+01	-9.90000E+01	-9.90000E+01	-9.90000E+01	-9.90000E+01	-9.90000E+01	-9.90000E+01	-9.90000E+01	-9.90000E+01	-9.90000E+01	 1.00000E+00	 0.00000E+00	 0.00000E+00	 0.00000E+00	 1.00000E+00	 0.00000E+00	 0.00000E+00	 0.00000E+00	 0.00000E+00	 0.00000E+00	 1.00000E+00	 0.00000E+00	 0.00000E+00	 1.00000E+00	 0.00000E+00	 0.00000E+00	 0.00000E+00	 0.00000E+00	 0.00000E+00	 1.00000E+00	 0.00000E+00	 0.00000E+00	 1.00000E+00	 0.00000E+00	 0.00000E+00	 1.00000E+00	 0.00000E+00	 0.00000E+00	 1.00000E+00	 0.00000E+00	 0.00000E+00	 0.00000E+00	 0.00000E+00	 1.00000E+00	 0.00000E+00	 0.00000E+00	 1.00000E+00	 0.00000E+00	 0.00000E+00	 0.00000E+00	 1.00000E+00	 0.00000E+00	 0.00000E+00	 0.00000E+00	 0.00000E+00	 0.00000E+00	 0.00000E+00	 1.00000E+00	 0.00000E+00	 0.00000E+00	 0.00000E+00	 1.00000E+00	 0.00000E+00	 0.00000E+00	 0.00000E+00	 1.00000E+00	 0.00000E+00	 0.00000E+00	 0.00000E+00	 1.00000E+00	 0.00000E+00	 0.00000E+00	 1.00000E+00	 0.00000E+00	 0.00000E+00	 0.00000E+00	 1.00000E+00	 0.00000E+00	 0.00000E+00	 1.00000E+00	 0.00000E+00	 0.00000E+00	 0.00000E+00	 0.00000E+00	 0.00000E+00	 1.00000E+00	 0.00000E+00	 0.00000E+00	 1.00000E+00	 0.00000E+00	 0.00000E+00	 1.00000E+00	 0.00000E+00	 0.00000E+00	 1.00000E+00	 0.00000E+00	 0.00000E+00	 0.00000E+00	 0.00000E+00	 0.00000E+00	 1.00000E+00	 0.00000E+00	 0.00000E+00	 0.00000E+00	 1.00000E+00	 0.00000E+00	 0.00000E+00	 0.00000E+00	 1.00000E+00	 0.00000E+00	 1.00000E+00	 0.00000E+00	 0.00000E+00	 0.00000E+00	 1.00000E+00	 0.00000E+00	 0.00000E+00	 0.00000E+00	 0.00000E+00	 0.00000E+00	 1.00000E+00	 0.00000E+00	 0.00000E+00	 1.00000E+00	 0.00000E+00	 0.00000E+00	 0.00000E+00	 0.00000E+00	 1.00000E+00	 0.00000E+00	 1.00000E+00	 0.00000E+00	 0.00000E+00	 0.00000E+00	 1.00000E+00	 0.00000E+00	 0.00000E+00	 0.00000E+00	 0.00000E+00	 0.00000E+00	 1.00000E+00	 0.00000E+00	 1.00000E+00	 0.00000E+00	 0.00000E+00	 0.00000E+00	 0.00000E+00	 0.00000E+00	 0.00000E+00	 1.00000E+00	 1.00000E+00	 0.00000E+00	 0.00000E+00	 0.00000E+00	 0.00000E+00	 0.00000E+00	 0.00000E+00	 1.00000E+00	 0.00000E+00	 0.00000E+00	 1.00000E+00	 0.00000E+00	 0.00000E+00	 0.00000E+00	 1.00000E+00	 0.00000E+00	 1.00000E+00	 0.00000E+00	 0.00000E+00	 0.00000E+00	 1.00000E+00	 0.00000E+00	 0.00000E+00	 0.00000E+00	 0.00000E+00	 0.00000E+00	 0.00000E+00	 1.00000E+00	 0.00000E+00	 0.00000E+00	 0.00000E+00	 1.00000E+00	 0.00000E+00	 0.00000E+00	 1.00000E+00	 0.00000E+00	 0.00000E+00	 0.00000E+00	 0.00000E+00	 1.00000E+00	 0.00000E+00	 0.00000E+00	 1.00000E+00	 0.00000E+00	 0.00000E+00	 0.00000E+00	 0.00000E+00	 1.00000E+00	 0.00000E+00	 0.00000E+00	 1.00000E+00	 0.00000E+00	 0.00000E+00	 0.00000E+00	 0.00000E+00	 1.00000E+00	 0.00000E+00	 0.00000E+00	 0.00000E+00	 1.00000E+00	 0.00000E+00	 1.00000E+00	 0.00000E+00	 0.00000E+00	 0.00000E+00	 0.00000E+00	 1.00000E+00	 0.00000E+00	 1.00000E+00	 0.00000E+00	 0.00000E+00	 0.00000E+00	 0.00000E+00	 0.00000E+00	 1.00000E+00	 0.00000E+00	 1.00000E+00	 0.00000E+00	 0.00000E+00	 0.00000E+00	 1.00000E+00	 0.00000E+00	 0.00000E+00	 0.00000E+00	 0.00000E+00	 0.00000E+00	 1.00000E+00	 0.00000E+00	 0.00000E+00	 0.00000E+00	 1.00000E+00	 0.00000E+00	 0.00000E+00	 1.00000E+00	 0.00000E+00	 0.00000E+00	 1.00000E+00	 0.00000E+00	 0.00000E+00	 0.00000E+00	 0.00000E+00	 0.00000E+00	 1.00000E+00	 0.00000E+00	 1.00000E+00	 0.00000E+00	 0.00000E+00	 0.00000E+00	 0.00000E+00	 0.00000E+00	 1.00000E+00	 0.00000E+00	 1.00000E+00	 0.00000E+00	 0.00000E+00	 0.00000E+00	 1.00000E+00	 0.00000E+00	 0.00000E+00	 0.00000E+00	 0.00000E+00	 0.00000E+00	 1.00000E+00	 0.00000E+00	 1.00000E+00	 0.00000E+00	 0.00000E+00	 0.00000E+00	 0.00000E+00	 0.00000E+00	 0.00000E+00	 1.00000E+00	 0.00000E+00	 0.00000E+00	 1.00000E+00	 0.00000E+00	 0.00000E+00	 0.00000E+00	 1.00000E+00	 0.00000E+00	 0.00000E+00	 0.00000E+00	 0.00000E+00	 1.00000E+00	 1.00000E+00	 0.00000E+00	 0.00000E+00	 0.00000E+00	 0.00000E+00	 0.00000E+00	 1.00000E+00	 0.00000E+00	 0.00000E+00	 0.00000E+00	 1.00000E+00	 0.00000E+00	 0.00000E+00	 0.00000E+00	 1.00000E+00	 0.00000E+00	 1.00000E+00	 0.00000E+00	 0.00000E+00	 0.00000E+00	 0.00000E+00	 0.00000E+00	 0.00000E+00	 1.00000E+00	 1.00000E+00	 0.00000E+00	 0.00000E+00	 0.00000E+00	 0.00000E+00	 0.00000E+00	 1.00000E+00	 0.00000E+00	 1.00000E+00	 0.00000E+00	 0.00000E+00	 0.00000E+00	 0.00000E+00	 0.00000E+00	 1.00000E+00	 0.00000E+00	 1.00000E+00	 0.00000E+00	 0.00000E+00	 0.00000E+00	 0.00000E+00	 0.00000E+00	 1.00000E+00	 0.00000E+00	 1.00000E+00	 0.00000E+00	 0.00000E+00	 0.00000E+00	 0.00000E+00	 0.00000E+00	 1.00000E+00	 0.00000E+00	 0.00000E+00	 0.00000E+00	 1.00000E+00	 0.00000E+00	 1.00000E+00	 0.00000E+00	 0.00000E+00	 0.00000E+00	 1.00000E+00	 0.00000E+00	 0.00000E+00	 0.00000E+00	 0.00000E+00	 0.00000E+00	 1.00000E+00	 0.00000E+00	 0.00000E+00	 1.00000E+00	 0.00000E+00	 0.00000E+00	 1.00000E+00	 0.00000E+00	 0.00000E+00	 0.00000E+00	 0.00000E+00	 0.00000E+00	 0.00000E+00	 1.00000E+00	 0.00000E+00	 1.00000E+00	 0.00000E+00	 0.00000E+00	 1.00000E+00	 0.00000E+00	 0.00000E+00	 0.00000E+00	 0.00000E+00	 0.00000E+00	 1.00000E+00	 0.00000E+00	 1.00000E+00	 0.00000E+00	 0.00000E+00	 0.00000E+00	 0.00000E+00	 0.00000E+00	 1.00000E+00	 0.00000E+00	 0.00000E+00	 1.00000E+00	 0.00000E+00	 0.00000E+00	 0.00000E+00	 1.00000E+00	 0.00000E+00	 0.00000E+00	 1.00000E+00	 0.00000E+00	 0.00000E+00	 0.00000E+00	 0.00000E+00	 1.00000E+00	 0.00000E+00	 0.00000E+00	 0.00000E+00	 0.00000E+00	 0.00000E+00	 1.00000E+00	 0.00000E+00	 0.00000E+00	 1.00000E+00	 0.00000E+00	 0.00000E+00	 0.00000E+00	 0.00000E+00	 1.00000E+00	 0.00000E+00	 0.00000E+00	 0.00000E+00	 1.00000E+00	 0.00000E+00	 1.00000E+00	 0.00000E+00	 0.00000E+00	 0.00000E+00	 0.00000E+00	 0.00000E+00	 1.00000E+00	 0.00000E+00	 0.00000E+00	 1.00000E+00	 0.00000E+00	 1.00000E+00	 0.00000E+00	 0.00000E+00	 0.00000E+00	 0.00000E+00	 0.00000E+00	 0.00000E+00	 1.00000E+00	 0.00000E+00	 1.00000E+00	 0.00000E+00	 0.00000E+00	 0.00000E+00	 0.00000E+00	 1.00000E+00	 0.00000E+00	 1.00000E+00	 0.00000E+00	 0.00000E+00	 0.00000E+00	 1.00000E+00	 0.00000E+00	 0.00000E+00	 0.00000E+00	 1.00000E+00	 0.00000E+00	 0.00000E+00	 0.00000E+00	 0.00000E+00	 1.00000E+00	 0.00000E+00	 0.00000E+00	 1.00000E+00	 0.00000E+00	 0.00000E+00	 0.00000E+00	 0.00000E+00	 1.00000E+00	 0.00000E+00	 0.00000E+00	 0.00000E+00	 0.00000E+00	 0.00000E+00	 1.00000E+00	 0.00000E+00	 0.00000E+00	 0.00000E+00	 1.00000E+00	 0.00000E+00	 1.00000E+00	 0.00000E+00	 0.00000E+00	 0.00000E+00	 1.00000E+00	 0.00000E+00	 0.00000E+00	 1.00000E+00	 0.00000E+00	 0.00000E+00	 0.00000E+00	 0.00000E+00	 0.00000E+00	 1.00000E+00	 0.00000E+00	 0.00000E+00	 1.00000E+00	 0.00000E+00	 0.00000E+00	 0.00000E+00	 0.00000E+00	 0.00000E+00	 1.00000E+00	 0.00000E+00	 0.00000E+00	 1.00000E+00	 0.00000E+00	 0.00000E+00	 0.00000E+00	 0.00000E+00	 1.00000E+00	 0.00000E+00	 0.00000E+00	 1.00000E+00	 0.00000E+00	 0.00000E+00	 0.00000E+00	 0.00000E+00	 1.00000E+00	 0.00000E+00	 0.00000E+00	 0.00000E+00	 1.00000E+00	 0.00000E+00	 0.00000E+00	 0.00000E+00	 1.00000E+00	 0.00000E+00	 1.00000E+00	 0.00000E+00	 0.00000E+00	 1.00000E+00	 0.00000E+00	 0.00000E+00	 0.00000E+00	 1.00000E+00	 0.00000E+00	 0.00000E+00	 0.00000E+00	 1.00000E+00	 0.00000E+00	 0.00000E+00	 0.00000E+00	 0.00000E+00	 0.00000E+00	 0.00000E+00	 1.00000E+00	 0.00000E+00	 0.00000E+00	 1.00000E+00	 0.00000E+00	 0.00000E+00	 0.00000E+00	 1.00000E+00	 0.00000E+00	 1.00000E+00	 0.00000E+00	 0.00000E+00	 0.00000E+00	 0.00000E+00	 0.00000E+00	 0.00000E+00	 1.00000E+00	 0.00000E+00	 0.00000E+00	 1.00000E+00	 0.00000E+00	 1.00000E+00	 0.00000E+00	 0.00000E+00	 0.00000E+00	 1.00000E+00	 0.00000E+00	 0.00000E+00	 0.00000E+00	 1.00000E+00	 0.00000E+00	 0.00000E+00	 0.00000E+00	 0.00000E+00	 0.00000E+00	 0.00000E+00	 1.00000E+00	 0.00000E+00	 1.00000E+00	 0.00000E+00	 0.00000E+00	 0.00000E+00	 1.00000E+00	 0.00000E+00	 0.00000E+00	 0.00000E+00	 0.00000E+00	 0.00000E+00	 1.00000E+00	 0.00000E+00	 0.00000E+00	 1.00000E+00	 0.00000E+00	 0.00000E+00	 0.00000E+00	 0.00000E+00	 1.00000E+00	 1.00000E+00	 0.00000E+00	 0.00000E+00	 0.00000E+00	 0.00000E+00	 0.00000E+00	 0.00000E+00	 1.00000E+00	 0.00000E+00	 0.00000E+00	 1.00000E+00	 0.00000E+00	 1.00000E+00	 0.00000E+00	 0.00000E+00	 0.00000E+00	 0.00000E+00	 0.00000E+00	 1.00000E+00	 0.00000E+00	 0.00000E+00	 1.00000E+00	 0.00000E+00	 0.00000E+00	 0.00000E+00	 0.00000E+00	 0.00000E+00	 1.00000E+00	 0.00000E+00	 0.00000E+00	 0.00000E+00	 1.00000E+00	 1.00000E+00	 0.00000E+00	 0.00000E+00	 0.00000E+00	 0.00000E+00	 0.00000E+00	 1.00000E+00	 0.00000E+00	 0.00000E+00	 0.00000E+00	 1.00000E+00	 0.00000E+00	 0.00000E+00	 0.00000E+00	 1.00000E+00	 0.00000E+00	 1.00000E+00	 0.00000E+00	 0.00000E+00	 0.00000E+00	 0.00000E+00	 0.00000E+00	 0.00000E+00	 1.00000E+00	 0.00000E+00	 1.00000E+00	 0.00000E+00	 0.00000E+00	 1.00000E+00	 0.00000E+00	 0.00000E+00	 0.00000E+00	 0.00000E+00	 1.00000E+00	 0.00000E+00	 0.00000E+00	 0.00000E+00	 0.00000E+00	 0.00000E+00	 1.00000E+00	 0.00000E+00	 1.00000E+00	 0.00000E+00	 0.00000E+00	 0.00000E+00	 0.00000E+00	 0.00000E+00	 1.00000E+00	 0.00000E+00	 0.00000E+00	 1.00000E+00	 0.00000E+00	 0.00000E+00	 0.00000E+00	 0.00000E+00	 1.00000E+00	 0.00000E+00	 0.00000E+00	 0.00000E+00	 1.00000E+00	 0.00000E+00	 0.00000E+00	 1.00000E+00	 0.00000E+00	 0.00000E+00	 0.00000E+00	 1.00000E+00	 0.00000E+00
GRosa_blanda_160    	[2]	 0.00000E+00	 0.00000E+00	 1.00000E+00	 0.00000E+00	 0.00000E+00	 0.00000E+00	 0.00000E+00	 1.00000E+00	 0.00000E+00	 0.00000E+00	 1.00000E+00	 0.00000E+00	 1.00000E+00	 0.00000E+00	 0.00000E+00	 0.00000E+00	 0.00000E+00	 0.00000E+00	 1.00000E+00	 0.00000E+00	 1.00000E+00	 0.00000E+00	 0.00000E+00	 0.00000E+00	 1.00000E+00	 0.00000E+00	 0.00000E+00	 0.00000E+00	 0.00000E+00	 0.00000E+00	 0.00000E+00	 1.00000E+00	 1.00000E+00	 0.00000E+00	 0.00000E+00	 0.00000E+00	 1.00000E+00	 0.00000E+00	 0.00000E+00	 0.00000E+00	 0.00000E+00	 0.00000E+00	 0.00000E+00	 1.00000E+00	 1.00000E+00	 0.00000E+00	 0.00000E+00	 0.00000E+00	 0.00000E+00	 1.00000E+00	 0.00000E+00	 0.00000E+00	 5.00000E-01	 5.00000E-01	 0.00000E+00	 0.00000E+00	 0.00000E+00	 1.00000E+00	 0.00000E+00	 0.00000E+00	 0.00000E+00	 0.00000E+00	 0.00000E+00	 1.00000E+00	 0.00000E+00	 0.00000E+00	 0.00000E+00	 1.00000E+00	 0.00000E+00	 0.00000E+00	 0.00000E+00	 1.00000E+00	 1.00000E+00	 0.00000E+00	 0.00000E+00	 0.00000E+00	 0.00000E+00	 0.00000E+00	 0.00000E+00	 1.00000E+00	 0.00000E+00	 0.00000E+00	 0.00000E+00	 1.00000E+00	 0.00000E+00	 0.00000E+00	 0.00000E+00	 1.00000E+00	 1.00000E+00	 0.00000E+00	 0.00000E+00	 0.00000E+00	 0.00000E+00	 0.00000E+00	 0.00000E+00	 1.00000E+00	 0.00000E+00	 0.00000E+00	 1.00000E+00	 0.00000E+00	 1.00000E+00	 0.00000E+00	 0.00000E+00	 0.00000E+00	 0.00000E+00	 0.00000E+00	 0.00000E+00	 1.00000E+00	 0.00000E+00	 1.00000E+00	 0.00000E+00	 0.00000E+00	 1.00000E+00	 0.00000E+00	 0.00000E+00	 0.00000E+00	 0.00000E+00	 0.00000E+00	 1.00000E+00	 0.00000E+00	 0.00000E+00	 0.00000E+00	 0.00000E+00	 1.00000E+00	 0.00000E+00	 0.00000E+00	 0.00000E+00	 1.00000E+00	 0.00000E+00	 0.00000E+00	 0.00000E+00	 1.00000E+00	 0.00000E+00	 0.00000E+00	 5.00000E-01	 5.00000E-01	 1.00000E+00	 0.00000E+00	 0.00000E+00	 0.00000E+00	 1.00000E+00	 0.00000E+00	 0.00000E+00	 0.00000E+00	 0.00000E+00	 1.00000E+00	 0.00000E+00	 0.00000E+00	 0.00000E+00	 0.00000E+00	 0.00000E+00	 1.00000E+00	 0.00000E+00	 0.00000E+00	 0.00000E+00	 1.00000E+00	 0.00000E+00	 0.00000E+00	 0.00000E+00	 1.00000E+00	 0.00000E+00	 0.00000E+00	 5.00000E-01	 5.00000E-01	 0.00000E+00	 0.00000E+00	 1.00000E+00	 0.00000E+00	 0.00000E+00	 0.00000E+00	 0.00000E+00	 1.00000E+00	 1.00000E+00	 0.00000E+00	 0.00000E+00	 0.00000E+00	 0.00000E+00	 1.00000E+00	 0.00000E+00	 0.00000E+00	 1.00000E+00	 0.00000E+00	 0.00000E+00	 0.00000E+00	 0.00000E+00	 0.00000E+00	 0.00000E+00	 1.00000E+00	 1.00000E+00	 0.00000E+00	 0.00000E+00	 0.00000E+00	 0.00000E+00	 0.00000E+00	 0.00000E+00	 1.00000E+00	 1.00000E+00	 0.00000E+00	 0.00000E+00	 0.00000E+00	 0.00000E+00	 0.00000E+00	 0.00000E+00	 1.00000E+00	 1.00000E+00	 0.00000E+00	 0.00000E+00	 0.00000E+00	 0.00000E+00	 0.00000E+00	 0.00000E+00	 1.00000E+00	 1.00000E+00	 0.00000E+00	 0.00000E+00	 0.00000E+00	 0.00000E+00	 0.00000E+00	 0.00000E+00	 1.00000E+00	 1.00000E+00	 0.00000E+00	 0.00000E+00	 0.00000E+00	 0.00000E+00	 5.00000E-01	 0.00000E+00	 5.00000E-01	 5.00000E-01	 0.00000E+00	 0.00000E+00	 5.00000E-01	 1.00000E+00	 0.00000E+00	 0.00000E+00	 0.00000E+00	 0.00000E+00	 0.00000E+00	 1.00000E+00	 0.00000E+00	 0.00000E+00	 0.00000E+00	 0.00000E+00	 1.00000E+00	 0.00000E+00	 0.00000E+00	 0.00000E+00	 1.00000E+00	 1.00000E+00	 0.00000E+00	 0.00000E+00	 0.00000E+00	 1.00000E+00	 0.00000E+00	 0.00000E+00	 0.00000E+00	 0.00000E+00	 0.00000E+00	 0.00000E+00	 1.00000E+00	 0.00000E+00	 1.00000E+00	 0.00000E+00	 0.00000E+00	 0.00000E+00	 0.00000E+00	 0.00000E+00	 1.00000E+00	 0.00000E+00	 1.00000E+00	 0.00000E+00	 0.00000E+00	 0.00000E+00	 0.00000E+00	 0.00000E+00	 1.00000E+00	 1.00000E+00	 0.00000E+00	 0.00000E+00	 0.00000E+00	 0.00000E+00	 0.00000E+00	 0.00000E+00	 1.00000E+00	 1.00000E+00	 0.00000E+00	 0.00000E+00	 0.00000E+00	 0.00000E+00	 0.00000E+00	 1.00000E+00	 0.00000E+00	 0.00000E+00	 0.00000E+00	 1.00000E+00	 0.00000E+00	 0.00000E+00	 0.00000E+00	 0.00000E+00	 1.00000E+00	 0.00000E+00	 0.00000E+00	 1.00000E+00	 0.00000E+00	 0.00000E+00	 0.00000E+00	 0.00000E+00	 1.00000E+00	 0.00000E+00	 1.00000E+00	 0.00000E+00	 0.00000E+00	 1.00000E+00	 0.00000E+00	 0.00000E+00	 0.00000E+00	 0.00000E+00	 1.00000E+00	 0.00000E+00	 0.00000E+00	 0.00000E+00	 0.00000E+00	 1.00000E+00	 0.00000E+00	 0.00000E+00	 1.00000E+00	 0.00000E+00	 0.00000E+00	 0.00000E+00	 1.00000E+00	 0.00000E+00	 0.00000E+00	 0.00000E+00	 0.00000E+00	 0.00000E+00	 1.00000E+00	 0.00000E+00	 0.00000E+00	 0.00000E+00	 1.00000E+00	 0.00000E+00	 0.00000E+00	 1.00000E+00	 0.00000E+00	 0.00000E+00	 1.00000E+00	 0.00000E+00	 0.00000E+00	 0.00000E+00	 0.00000E+00	 0.00000E+00	 1.00000E+00	 0.00000E+00	 0.00000E+00	 1.00000E+00	 0.00000E+00	 1.00000E+00	 0.00000E+00	 0.00000E+00	 0.00000E+00	 0.00000E+00	 0.00000E+00	 1.00000E+00	 0.00000E+00	 0.00000E+00	 0.00000E+00	 1.00000E+00	 0.00000E+00	 0.00000E+00	 0.00000E+00	 0.00000E+00	 1.00000E+00	 0.00000E+00	 0.00000E+00	 1.00000E+00	 0.00000E+00	 0.00000E+00	 0.00000E+00	 0.00000E+00	 1.00000E+00	 0.00000E+00	 0.00000E+00	 0.00000E+00	 1.00000E+00	 0.00000E+00	 0.00000E+00	 0.00000E+00	 1.00000E+00	 0.00000E+00	 1.00000E+00	 0.00000E+00	 0.00000E+00	 0.00000E+00	 1.00000E+00	 0.00000E+00	 0.00000E+00	 0.00000E+00	 0.00000E+00	 5.00000E-01	 5.00000E-01	 0.00000E+00	 1.00000E+00	 0.00000E+00	 0.00000E+00	 0.00000E+00	 1.00000E+00	 0.00000E+00	 0.00000E+00	 0.00000E+00	 0.00000E+00	 0.00000E+00	 1.00000E+00	 0.00000E+00	 0.00000E+00	 1.00000E+00	 0.00000E+00	 0.00000E+00	 1.00000E+00	 0.00000E+00	 0.00000E+00	 1.00000E+00	 0.00000E+00	 0.00000E+00	 0.00000E+00	 0.00000E+00	 1.00000E+00	 0.00000E+00	 0.00000E+00	 1.00000E+00	 0.00000E+00	 0.00000E+00	 0.00000E+00	 1.00000E+00	 0.00000E+00	 0.00000E+00	 0.00000E+00	 1.00000E+00	 0.00000E+00	 0.00000E+00	 0.00000E+00	 1.00000E+00	 0.00000E+00	 0.00000E+00	 0.00000E+00	 0.00000E+00	 0.00000E+00	 0.00000E+00	 1.00000E+00	 0.00000E+00	 0.00000E+00	 1.00000E+00	 0.00000E+00	 1.00000E+00	 0.00000E+00	 0.00000E+00	 0.00000E+00	 0.00000E+00	 1.00000E+00	 0.00000E+00	 0.00000E+00	 1.00000E+00	 0.00000E+00	 0.00000E+00	 0.00000E+00	 0.00000E+00	 0.00000E+00	 1.00000E+00	 0.00000E+00	 0.00000E+00	 0.00000E+00	 1.00000E+00	 0.00000E+00	 0.00000E+00	 1.00000E+00	 0.00000E+00	 0.00000E+00	 1.00000E+00	 0.00000E+00	 0.00000E+00	 0.00000E+00	 0.00000E+00	 0.00000E+00	 0.00000E+00	 1.00000E+00	 1.00000E+00	 0.00000E+00	 0.00000E+00	 0.00000E+00	 0.00000E+00	 0.00000E+00	 1.00000E+00	 0.00000E+00	 0.00000E+00	 0.00000E+00	 0.00000E+00	 1.00000E+00	 1.00000E+00	 0.00000E+00	 0.00000E+00	 0.00000E+00	 1.00000E+00	 0.00000E+00	 0.00000E+00	 0.00000E+00	 1.00000E+00	 0.00000E+00	 0.00000E+00	 0.00000E+00	 1.00000E+00	 0.00000E+00	 0.00000E+00	 0.00000E+00	 0.00000E+00	 0.00000E+00	 0.00000E+00	 1.00000E+00	 0.00000E+00	 0.00000E+00	 0.00000E+00	 1.00000E+00	 0.00000E+00	 0.00000E+00	 0.00000E+00	 1.00000E+00	 0.00000E+00	 1.00000E+00	 0.00000E+00	 0.00000E+00	 1.00000E+00	 0.00000E+00	 0.00000E+00	 0.00000E+00	 1.00000E+00	 0.00000E+00	 0.00000E+00	 0.00000E+00	 0.00000E+00	 0.00000E+00	 0.00000E+00	 1.00000E+00	 1.00000E+00	 0.00000E+00	 0.00000E+00	 0.00000E+00	 1.00000E+00	 0.00000E+00	 0.00000E+00	 0.00000E+00	 0.00000E+00	 0.00000E+00	 0.00000E+00	 1.00000E+00	 1.00000E+00	 0.00000E+00	 0.00000E+00	 0.00000E+00	 1.00000E+00	 0.00000E+00	 0.00000E+00	 0.00000E+00	 0.00000E+00	 0.00000E+00	 0.00000E+00	 1.00000E+00	 0.00000E+00	 0.00000E+00	 0.00000E+00	 1.00000E+00	 0.00000E+00	 0.00000E+00	 0.00000E+00	 1.00000E+00	 1.00000E+00	 0.00000E+00	 0.00000E+00	 0.00000E+00	 0.00000E+00	 0.00000E+00	 1.00000E+00	 0.00000E+00	 1.00000E+00	 0.00000E+00	 0.00000E+00	 0.00000E+00	 0.00000E+00	 0.00000E+00	 0.00000E+00	 1.00000E+00	 1.00000E+00	 0.00000E+00	 0.00000E+00	 0.00000E+00	 0.00000E+00	 0.00000E+00	 0.00000E+00	 1.00000E+00	 0.00000E+00	 0.00000E+00	 0.00000E+00	 1.00000E+00	 0.00000E+00	 0.00000E+00	 0.00000E+00	 1.00000E+00	 0.00000E+00	 1.00000E+00	 0.00000E+00	 0.00000E+00	 0.00000E+00	 0.00000E+00	 0.00000E+00	 1.00000E+00	 0.00000E+00	 0.00000E+00	 0.00000E+00	 1.00000E+00	 0.00000E+00	 1.00000E+00	 0.00000E+00	 0.00000E+00	 0.00000E+00	 0.00000E+00	 1.00000E+00	 0.00000E+00	 0.00000E+00	 0.00000E+00	 0.00000E+00	 1.00000E+00	 0.00000E+00	 1.00000E+00	 0.00000E+00	 0.00000E+00	 1.00000E+00	 0.00000E+00	 0.00000E+00	 0.00000E+00	 0.00000E+00	 0.00000E+00	 0.00000E+00	 1.00000E+00	 0.00000E+00	 1.00000E+00	 0.00000E+00	 0.00000E+00	 0.00000E+00	 0.00000E+00	 0.00000E+00	 1.00000E+00	 1.00000E+00	 0.00000E+00	 0.00000E+00	 0.00000E+00	 0.00000E+00	 1.00000E+00	 0.00000E+00	 0.00000E+00	 0.00000E+00	 0.00000E+00	 1.00000E+00	 0.00000E+00	 1.00000E+00	 0.00000E+00	 0.00000E+00	 0.00000E+00	 1.00000E+00	 0.00000E+00	 0.00000E+00	 0.00000E+00	 1.00000E+00	 0.00000E+00	 0.00000E+00	 0.00000E+00	 1.00000E+00	 0.00000E+00	 0.00000E+00	 0.00000E+00	 0.00000E+00	 0.00000E+00	 0.00000E+00	 1.00000E+00	 1.00000E+00	 0.00000E+00	 0.00000E+00	 0.00000E+00	 0.00000E+00	 0.00000E+00	 0.00000E+00	 1.00000E+00	 0.00000E+00	 0.00000E+00	 0.00000E+00	 1.00000E+00	 1.00000E+00	 0.00000E+00	 0.00000E+00	 0.00000E+00	 0.00000E+00	 1.00000E+00	 0.00000E+00	 0.00000E+00	 5.00000E-01	 0.00000E+00	 5.00000E-01	 0.00000E+00	 0.00000E+00	 0.00000E+00	 0.00000E+00	 1.00000E+00	 0.00000E+00	 0.00000E+00	 1.00000E+00	 0.00000E+00	 0.00000E+00	 0.00000E+00	 0.00000E+00	 1.00000E+00	 0.00000E+00	 0.00000E+00	 0.00000E+00	 1.00000E+00	 0.00000E+00	 0.00000E+00	 0.00000E+00	 1.00000E+00	 1.00000E+00	 0.00000E+00	 0.00000E+00	 0.00000E+00	 0.00000E+00	 0.00000E+00	 0.00000E+00	 1.00000E+00	 0.00000E+00	 0.00000E+00	 1.00000E+00	 0.00000E+00	 0.00000E+00	 0.00000E+00	 0.00000E+00	 1.00000E+00	 0.00000E+00	 0.00000E+00	 0.00000E+00	 1.00000E+00	 1.00000E+00	 0.00000E+00	 0.00000E+00	 0.00000E+00	 0.00000E+00	 0.00000E+00	 0.00000E+00	 1.00000E+00	 1.00000E+00	 0.00000E+00	 0.00000E+00	 0.00000E+00	 0.00000E+00	 1.00000E+00	 0.00000E+00	 0.00000E+00	 0.00000E+00	 0.00000E+00	 0.00000E+00	 1.00000E+00	 0.00000E+00	 1.00000E+00	 0.00000E+00	 0.00000E+00	 0.00000E+00	 0.00000E+00	 0.00000E+00	 1.00000E+00	 0.00000E+00	 0.00000E+00	 0.00000E+00	 1.00000E+00	 0.00000E+00	 0.00000E+00	 0.00000E+00	 1.00000E+00	 0.00000E+00	 0.00000E+00	 0.00000E+00	 1.00000E+00	 1.00000E+00	 0.00000E+00	 0.00000E+00	 0.00000E+00	 1.00000E+00	 0.00000E+00	 0.00000E+00	 0.00000E+00	 0.00000E+00	 1.00000E+00	 0.00000E+00	 0.00000E+00	 1.00000E+00	 0.00000E+00	 0.00000E+00	 0.00000E+00	 0.00000E+00	 1.00000E+00	 0.00000E+00	 0.00000E+00	 1.00000E+00	 0.00000E+00	 0.00000E+00	 0.00000E+00	 0.00000E+00	 0.00000E+00	 0.00000E+00	 1.00000E+00	 0.00000E+00	 0.00000E+00	 0.00000E+00	 1.00000E+00	 0.00000E+00	 0.00000E+00	 0.00000E+00	 1.00000E+00	 0.00000E+00	 0.00000E+00	 0.00000E+00	 1.00000E+00	 1.00000E+00	 0.00000E+00	 0.00000E+00	 0.00000E+00	 0.00000E+00	 0.00000E+00	 1.00000E+00	 0.00000E+00	 1.00000E+00	 0.00000E+00	 0.00000E+00	 0.00000E+00	 1.00000E+00	 0.00000E+00	 0.00000E+00	 0.00000E+00	 0.00000E+00	 0.00000E+00	 5.00000E-01	 5.00000E-01	 0.00000E+00	 5.00000E-01	 0.00000E+00	 5.00000E-01	 0.00000E+00	 0.00000E+00	 0.00000E+00	 1.00000E+00	 0.00000E+00	 1.00000E+00	 0.00000E+00	 0.00000E+00	 0.00000E+00	 0.00000E+00	 0.00000E+00	 1.00000E+00	 1.00000E+00	 0.00000E+00	 0.00000E+00	 0.00000E+00	 0.00000E+00	 0.00000E+00	 0.00000E+00	 1.00000E+00	 0.00000E+00	 1.00000E+00	 0.00000E+00	 0.00000E+00	 1.00000E+00	 0.00000E+00	 0.00000E+00	 0.00000E+00	 1.00000E+00	 0.00000E+00	 0.00000E+00	 0.00000E+00	-9.90000E+01	-9.90000E+01	-9.90000E+01	-9.90000E+01	-9.90000E+01	-9.90000E+01	-9.90000E+01	-9.90000E+01	-9.90000E+01	-9.90000E+01	-9.90000E+01	-9.90000E+01	-9.90000E+01	-9.90000E+01	-9.90000E+01	-9.90000E+01	-9.90000E+01	-9.90000E+01	-9.90000E+01	-9.90000E+01	-9.90000E+01	-9.90000E+01	-9.90000E+01	-9.90000E+01	-9.90000E+01	-9.90000E+01	-9.90000E+01	-9.90000E+01	-9.90000E+01	-9.90000E+01	-9.90000E+01	-9.90000E+01	-9.90000E+01	-9.90000E+01	-9.90000E+01	-9.90000E+01	-9.90000E+01	-9.90000E+01	-9.90000E+01	-9.90000E+01	-9.90000E+01	-9.90000E+01	-9.90000E+01	-9.90000E+01	-9.90000E+01	-9.90000E+01	-9.90000E+01	-9.90000E+01	-9.90000E+01	-9.90000E+01	-9.90000E+01	-9.90000E+01	-9.90000E+01	-9.90000E+01	-9.90000E+01	-9.90000E+01	-9.90000E+01	-9.90000E+01	-9.90000E+01	-9.90000E+01	-9.90000E+01	-9.90000E+01	-9.90000E+01	-9.90000E+01	-9.90000E+01	-9.90000E+01	-9.90000E+01	-9.90000E+01	-9.90000E+01	-9.90000E+01	-9.90000E+01	-9.90000E+01	-9.90000E+01	-9.90000E+01	-9.90000E+01	-9.90000E+01	-9.90000E+01	-9.90000E+01	-9.90000E+01	-9.90000E+01	-9.90000E+01	-9.90000E+01	-9.90000E+01	-9.90000E+01	-9.90000E+01	-9.90000E+01	-9.90000E+01	-9.90000E+01	-9.90000E+01	-9.90000E+01	-9.90000E+01	-9.90000E+01	-9.90000E+01	-9.90000E+01	-9.90000E+01	-9.90000E+01	-9.90000E+01	-9.90000E+01	-9.90000E+01	-9.90000E+01	-9.90000E+01	-9.90000E+01	-9.90000E+01	-9.90000E+01	-9.90000E+01	-9.90000E+01	-9.90000E+01	-9.90000E+01	-9.90000E+01	-9.90000E+01	-9.90000E+01	-9.90000E+01	-9.90000E+01	-9.90000E+01	-9.90000E+01	-9.90000E+01	 0.00000E+00	 0.00000E+00	 0.00000E+00	 1.00000E+00	 1.00000E+00	 0.00000E+00	 0.00000E+00	 0.00000E+00	 0.00000E+00	 0.00000E+00	 0.00000E+00	 1.00000E+00	 0.00000E+00	 0.00000E+00	 0.00000E+00	 1.00000E+00	 0.00000E+00	 0.00000E+00	 0.00000E+00	 1.00000E+00	-9.90000E+01	-9.90000E+01	-9.90000E+01	-9.90000E+01	-9.90000E+01	-9.90000E+01	-9.90000E+01	-9.90000E+01	 0.00000E+00	 0.00000E+00	 0.00000E+00	 1.00000E+00	 1.00000E+00	 0.00000E+00	 0.00000E+00	 0.00000E+00	-9.90000E+01	-9.90000E+01	-9.90000E+01	-9.90000E+01	-9.90000E+01	-9.90000E+01	-9.90000E+01	-9.90000E+01	-9.90000E+01	-9.90000E+01	-9.90000E+01	-9.90000E+01	-9.90000E+01	-9.90000E+01	-9.90000E+01	-9.90000E+01	-9.90000E+01	-9.90000E+01	-9.90000E+01	-9.90000E+01	-9.90000E+01	-9.90000E+01	-9.90000E+01	-9.90000E+01	-9.90000E+01	-9.90000E+01	-9.90000E+01	-9.90000E+01	-9.90000E+01	-9.90000E+01	-9.90000E+01	-9.90000E+01	-9.90000E+01	-9.90000E+01	-9.90000E+01	-9.90000E+01	-9.90000E+01	-9.90000E+01	-9.90000E+01	-9.90000E+01	-9.90000E+01	-9.90000E+01	-9.90000E+01	-9.90000E+01	-9.90000E+01	-9.90000E+01	-9.90000E+01	-9.90000E+01	-9.90000E+01	-9.90000E+01	-9.90000E+01	-9.90000E+01	-9.90000E+01	-9.90000E+01	-9.90000E+01	-9.90000E+01	 0.00000E+00	 5.00000E-01	 0.00000E+00	 5.00000E-01	 1.00000E+00	 0.00000E+00	 0.00000E+00	 0.00000E+00	 0.00000E+00	 0.00000E+00	 0.00000E+00	 1.00000E+00	 1.00000E+00	 0.00000E+00	 0.00000E+00	 0.00000E+00	 0.00000E+00	 0.00000E+00	 0.00000E+00	 1.00000E+00	 1.00000E+00	 0.00000E+00	 0.00000E+00	 0.00000E+00	 0.00000E+00	 0.00000E+00	 0.00000E+00	 1.00000E+00	 0.00000E+00	 1.00000E+00	 0.00000E+00	 0.00000E+00	 0.00000E+00	 0.00000E+00	 0.00000E+00	 1.00000E+00	 0.00000E+00	 0.00000E+00	 0.00000E+00	 1.00000E+00	 0.00000E+00	 1.00000E+00	 0.00000E+00	 0.00000E+00	 1.00000E+00	 0.00000E+00	 0.00000E+00	 0.00000E+00	-9.90000E+01	-9.90000E+01	-9.90000E+01	-9.90000E+01	-9.90000E+01	-9.90000E+01	-9.90000E+01	-9.90000E+01	-9.90000E+01	-9.90000E+01	-9.90000E+01	-9.90000E+01	-9.90000E+01	-9.90000E+01	-9.90000E+01	-9.90000E+01	-9.90000E+01	-9.90000E+01	-9.90000E+01	-9.90000E+01	-9.90000E+01	-9.90000E+01	-9.90000E+01	-9.90000E+01	-9.90000E+01	-9.90000E+01	-9.90000E+01	-9.90000E+01	-9.90000E+01	-9.90000E+01	-9.90000E+01	-9.90000E+01	-9.90000E+01	-9.90000E+01	-9.90000E+01	-9.90000E+01	-9.90000E+01	-9.90000E+01	-9.90000E+01	-9.90000E+01	-9.90000E+01	-9.90000E+01	-9.90000E+01	-9.90000E+01	-9.90000E+01	-9.90000E+01	-9.90000E+01	-9.90000E+01	-9.90000E+01	-9.90000E+01	-9.90000E+01	-9.90000E+01	-9.90000E+01	-9.90000E+01	-9.90000E+01	-9.90000E+01	-9.90000E+01	-9.90000E+01	-9.90000E+01	-9.90000E+01	-9.90000E+01	-9.90000E+01	-9.90000E+01	-9.90000E+01	-9.90000E+01	-9.90000E+01	-9.90000E+01	-9.90000E+01	-9.90000E+01	-9.90000E+01	-9.90000E+01	-9.90000E+01	-9.90000E+01	-9.90000E+01	-9.90000E+01	-9.90000E+01	-9.90000E+01	-9.90000E+01	-9.90000E+01	-9.90000E+01	-9.90000E+01	-9.90000E+01	-9.90000E+01	-9.90000E+01	-9.90000E+01	-9.90000E+01	-9.90000E+01	-9.90000E+01	-9.90000E+01	-9.90000E+01	-9.90000E+01	-9.90000E+01	-9.90000E+01	-9.90000E+01	-9.90000E+01	-9.90000E+01	-9.90000E+01	-9.90000E+01	-9.90000E+01	-9.90000E+01	-9.90000E+01	-9.90000E+01	-9.90000E+01	-9.90000E+01	-9.90000E+01	-9.90000E+01	-9.90000E+01	-9.90000E+01	 1.00000E+00	 0.00000E+00	 0.00000E+00	 0.00000E+00	 1.00000E+00	 0.00000E+00	 0.00000E+00	 0.00000E+00	 0.00000E+00	 1.00000E+00	 0.00000E+00	 0.00000E+00	 0.00000E+00	 0.00000E+00	 0.00000E+00	 1.00000E+00	 0.00000E+00	 1.00000E+00	 0.00000E+00	 0.00000E+00	 0.00000E+00	 0.00000E+00	 0.00000E+00	 1.00000E+00	 1.00000E+00	 0.00000E+00	 0.00000E+00	 0.00000E+00	 0.00000E+00	 0.00000E+00	 1.00000E+00	 0.00000E+00	 1.00000E+00	 0.00000E+00	 0.00000E+00	 0.00000E+00	 0.00000E+00	 1.00000E+00	 0.00000E+00	 0.00000E+00	-9.90000E+01	-9.90000E+01	-9.90000E+01	-9.90000E+01	-9.90000E+01	-9.90000E+01	-9.90000E+01	-9.90000E+01	-9.90000E+01	-9.90000E+01	-9.90000E+01	-9.90000E+01	-9.90000E+01	-9.90000E+01	-9.90000E+01	-9.90000E+01	-9.90000E+01	-9.90000E+01	-9.90000E+01	-9.90000E+01	-9.90000E+01	-9.90000E+01	-9.90000E+01	-9.90000E+01	-9.90000E+01	-9.90000E+01	-9.90000E+01	-9.90000E+01	-9.90000E+01	-9.90000E+01	-9.90000E+01	-9.90000E+01	 0.00000E+00	 0.00000E+00	 0.00000E+00	 1.00000E+00	 0.00000E+00	 0.00000E+00	 1.00000E+00	 0.00000E+00	 1.00000E+00	 0.00000E+00	 0.00000E+00	 0.00000E+00	 0.00000E+00	 1.00000E+00	 0.00000E+00	 0.00000E+00	 0.00000E+00	 0.00000E+00	 0.00000E+00	 1.00000E+00	 1.00000E+00	 0.00000E+00	 0.00000E+00	 0.00000E+00	 0.00000E+00	 1.00000E+00	 0.00000E+00	 0.00000E+00	 0.00000E+00	 0.00000E+00	 0.00000E+00	 1.00000E+00	 0.00000E+00	 1.00000E+00	 0.00000E+00	 0.00000E+00	 0.00000E+00	 0.00000E+00	 1.00000E+00	 0.00000E+00	 1.00000E+00	 0.00000E+00	 0.00000E+00	 0.00000E+00	 0.00000E+00	 0.00000E+00	 0.00000E+00	 1.00000E+00	 1.00000E+00	 0.00000E+00	 0.00000E+00	 0.00000E+00	 0.00000E+00	 0.00000E+00	 1.00000E+00	 0.00000E+00	 0.00000E+00	 0.00000E+00	 0.00000E+00	 1.00000E+00	 0.00000E+00	 0.00000E+00	 0.00000E+00	 1.00000E+00	 1.00000E+00	 0.00000E+00	 0.00000E+00	 0.00000E+00	 1.00000E+00	 0.00000E+00	 0.00000E+00	 0.00000E+00	 0.00000E+00	 0.00000E+00	 0.00000E+00	 1.00000E+00	 1.00000E+00	 0.00000E+00	 0.00000E+00	 0.00000E+00	 0.00000E+00	 1.00000E+00	 0.00000E+00	 0.00000E+00	 0.00000E+00	 0.00000E+00	 0.00000E+00	 1.00000E+00	 0.00000E+00	 0.00000E+00	 0.00000E+00	 1.00000E+00	 0.00000E+00	 0.00000E+00	 0.00000E+00	 1.00000E+00	 0.00000E+00	 0.00000E+00	 0.00000E+00	 1.00000E+00	 0.00000E+00	 0.00000E+00	 1.00000E+00	 0.00000E+00	 1.00000E+00	 0.00000E+00	 0.00000E+00	 0.00000E+00	 1.00000E+00	 0.00000E+00	 0.00000E+00	 0.00000E+00	 0.00000E+00	 0.00000E+00	 1.00000E+00	 0.00000E+00	 1.00000E+00	 0.00000E+00	 0.00000E+00	 0.00000E+00	 1.00000E+00	 0.00000E+00	 0.00000E+00	 0.00000E+00	 0.00000E+00	 0.00000E+00	 0.00000E+00	 1.00000E+00	 0.00000E+00	 0.00000E+00	 0.00000E+00	 1.00000E+00	 0.00000E+00	 0.00000E+00	 0.00000E+00	 1.00000E+00	 0.00000E+00	 1.00000E+00	 0.00000E+00	 0.00000E+00	 0.00000E+00	 0.00000E+00	 0.00000E+00	 1.00000E+00	 0.00000E+00	 0.00000E+00	 0.00000E+00	 1.00000E+00	 1.00000E+00	 0.00000E+00	 0.00000E+00	 0.00000E+00	 1.00000E+00	 0.00000E+00	 0.00000E+00	 0.00000E+00	 1.00000E+00	 0.00000E+00	 0.00000E+00	 0.00000E+00	 1.00000E+00	 0.00000E+00	 0.00000E+00	 0.00000E+00	 1.00000E+00	 0.00000E+00	 0.00000E+00	 0.00000E+00	 0.00000E+00	 0.00000E+00	 0.00000E+00	 1.00000E+00	 0.00000E+00	 1.00000E+00	 0.00000E+00	 0.00000E+00	 1.00000E+00	 0.00000E+00	 0.00000E+00	 0.00000E+00	 0.00000E+00	 0.00000E+00	 0.00000E+00	 1.00000E+00	 1.00000E+00	 0.00000E+00	 0.00000E+00	 0.00000E+00	 0.00000E+00	 1.00000E+00	 0.00000E+00	 0.00000E+00	 0.00000E+00	 1.00000E+00	 0.00000E+00	 0.00000E+00	 0.00000E+00	 0.00000E+00	 1.00000E+00	 0.00000E+00	 0.00000E+00	 0.00000E+00	 0.00000E+00	 1.00000E+00	 1.00000E+00	 0.00000E+00	 0.00000E+00	 0.00000E+00	 0.00000E+00	 0.00000E+00	 0.00000E+00	 1.00000E+00	 0.00000E+00	 0.00000E+00	 0.00000E+00	 1.00000E+00	 0.00000E+00	 0.00000E+00	 0.00000E+00	 1.00000E+00	 1.00000E+00	 0.00000E+00	 0.00000E+00	 0.00000E+00	 0.00000E+00	 1.00000E+00	 0.00000E+00	 0.00000E+00	 0.00000E+00	 1.00000E+00	 0.00000E+00	 0.00000E+00	 0.00000E+00	 0.00000E+00	 1.00000E+00	 0.00000E+00	 1.00000E+00	 0.00000E+00	 0.00000E+00	 0.00000E+00	 0.00000E+00	 1.00000E+00	 0.00000E+00	 0.00000E+00	 0.00000E+00	 0.00000E+00	 0.00000E+00	 1.00000E+00	 1.00000E+00	 0.00000E+00	 0.00000E+00	 0.00000E+00	 0.00000E+00	 0.00000E+00	 0.00000E+00	 1.00000E+00	 1.00000E+00	 0.00000E+00	 0.00000E+00	 0.00000E+00	 0.00000E+00	 0.00000E+00	 0.00000E+00	 1.00000E+00	 0.00000E+00	 1.00000E+00	 0.00000E+00	 0.00000E+00	 0.00000E+00	 0.00000E+00	 0.00000E+00	 1.00000E+00	 1.00000E+00	 0.00000E+00	 0.00000E+00	 0.00000E+00	 0.00000E+00	 0.00000E+00	 0.00000E+00	 1.00000E+00	 0.00000E+00	 0.00000E+00	 0.00000E+00	 1.00000E+00	 0.00000E+00	 0.00000E+00	 0.00000E+00	 1.00000E+00	 0.00000E+00	 1.00000E+00	 0.00000E+00	 0.00000E+00	 0.00000E+00	 1.00000E+00	 0.00000E+00	 0.00000E+00	 0.00000E+00	 0.00000E+00	 0.00000E+00	 1.00000E+00	 0.00000E+00	 0.00000E+00	 1.00000E+00	 0.00000E+00	 0.00000E+00	 0.00000E+00	 0.00000E+00	 1.00000E+00	 1.00000E+00	 0.00000E+00	 0.00000E+00	 0.00000E+00	 1.00000E+00	 0.00000E+00	 0.00000E+00	 0.00000E+00	 0.00000E+00	 0.00000E+00	 1.00000E+00	 0.00000E+00	 1.00000E+00	 0.00000E+00	 0.00000E+00	 0.00000E+00	 0.00000E+00	 1.00000E+00	 0.00000E+00	 0.00000E+00	 0.00000E+00	 1.00000E+00	 0.00000E+00	 0.00000E+00	 0.00000E+00	 1.00000E+00	 0.00000E+00	 0.00000E+00	 1.00000E+00	 0.00000E+00	 0.00000E+00	 0.00000E+00	 0.00000E+00	 1.00000E+00	 0.00000E+00	 0.00000E+00	 0.00000E+00	 1.00000E+00	 0.00000E+00	 0.00000E+00	 0.00000E+00	 0.00000E+00	 0.00000E+00	 1.00000E+00	 1.00000E+00	 0.00000E+00	 0.00000E+00	 0.00000E+00	 0.00000E+00	 0.00000E+00	 1.00000E+00	 0.00000E+00	 0.00000E+00	 1.00000E+00	 0.00000E+00	 0.00000E+00	 0.00000E+00	 0.00000E+00	 0.00000E+00	 1.00000E+00	 1.00000E+00	 0.00000E+00	 0.00000E+00	 0.00000E+00	 0.00000E+00	 0.00000E+00	 1.00000E+00	 0.00000E+00	 1.00000E+00	 0.00000E+00	 0.00000E+00	 0.00000E+00	 0.00000E+00	 0.00000E+00	 1.00000E+00	 0.00000E+00	 1.00000E+00	 0.00000E+00	 0.00000E+00	 0.00000E+00	 1.00000E+00	 0.00000E+00	 0.00000E+00	 0.00000E+00	 0.00000E+00	 0.00000E+00	 1.00000E+00	 0.00000E+00	 0.00000E+00	 0.00000E+00	 0.00000E+00	 1.00000E+00	 0.00000E+00	 0.00000E+00	 1.00000E+00	 0.00000E+00	 1.00000E+00	 0.00000E+00	 0.00000E+00	 0.00000E+00	 1.00000E+00	 0.00000E+00	 0.00000E+00	 0.00000E+00	 0.00000E+00	 0.00000E+00	 0.00000E+00	 1.00000E+00	 1.00000E+00	 0.00000E+00	 0.00000E+00	 0.00000E+00	 0.00000E+00	 0.00000E+00	 0.00000E+00	 1.00000E+00	 1.00000E+00	 0.00000E+00	 0.00000E+00	 0.00000E+00	 1.00000E+00	 0.00000E+00	 0.00000E+00	 0.00000E+00	 0.00000E+00	 0.00000E+00	 1.00000E+00	 0.00000E+00	 0.00000E+00	 0.00000E+00	 0.00000E+00	 1.00000E+00	 1.00000E+00	 0.00000E+00	 0.00000E+00	 0.00000E+00	 0.00000E+00	 1.00000E+00	 0.00000E+00	 0.00000E+00	 0.00000E+00	 1.00000E+00	 0.00000E+00	 0.00000E+00	 0.00000E+00	 0.00000E+00	 1.00000E+00	 0.00000E+00	 5.00000E-01	 0.00000E+00	 5.00000E-01	 0.00000E+00	 0.00000E+00	 0.00000E+00	 1.00000E+00	 0.00000E+00	 0.00000E+00	 0.00000E+00	 0.00000E+00	 1.00000E+00	 1.00000E+00	 0.00000E+00	 0.00000E+00	 0.00000E+00	 0.00000E+00	 0.00000E+00	 0.00000E+00	 1.00000E+00	 0.00000E+00	 0.00000E+00	 1.00000E+00	 0.00000E+00	 1.00000E+00	 0.00000E+00	 0.00000E+00	 0.00000E+00	 1.00000E+00	 0.00000E+00	 0.00000E+00	 0.00000E+00	 0.00000E+00	 1.00000E+00	 0.00000E+00	 0.00000E+00	 0.00000E+00	 0.00000E+00	 0.00000E+00	 1.00000E+00	 0.00000E+00	 1.00000E+00	 0.00000E+00	 0.00000E+00	 1.00000E+00	 0.00000E+00	 0.00000E+00	 0.00000E+00	 1.00000E+00	 0.00000E+00	 0.00000E+00	 0.00000E+00	 0.00000E+00	 0.00000E+00	 1.00000E+00	 0.00000E+00	 0.00000E+00	 0.00000E+00	 0.00000E+00	 1.00000E+00	 0.00000E+00	 1.00000E+00	 0.00000E+00	 0.00000E+00	 1.00000E+00	 0.00000E+00	 0.00000E+00	 0.00000E+00	 0.00000E+00	 1.00000E+00	 0.00000E+00	 0.00000E+00	 1.00000E+00	 0.00000E+00	 0.00000E+00	 0.00000E+00	 1.00000E+00	 0.00000E+00	 0.00000E+00	 0.00000E+00	 1.00000E+00	 0.00000E+00	 0.00000E+00	 0.00000E+00	 0.00000E+00	 0.00000E+00	 0.00000E+00	 1.00000E+00	 1.00000E+00	 0.00000E+00	 0.00000E+00	 0.00000E+00	 1.00000E+00	 0.00000E+00	 0.00000E+00	 0.00000E+00	 0.00000E+00	 0.00000E+00	 0.00000E+00	 1.00000E+00	 0.00000E+00	 1.00000E+00	 0.00000E+00	 0.00000E+00	 1.00000E+00	 0.00000E+00	 0.00000E+00	 0.00000E+00	 0.00000E+00	 0.00000E+00	 0.00000E+00	 1.00000E+00	 1.00000E+00	 0.00000E+00	 0.00000E+00	 0.00000E+00	 1.00000E+00	 0.00000E+00	 0.00000E+00	 0.00000E+00	 1.00000E+00	 0.00000E+00	 0.00000E+00	 0.00000E+00	 0.00000E+00	 1.00000E+00	 0.00000E+00	 0.00000E+00	 0.00000E+00	 0.00000E+00	 0.00000E+00	 1.00000E+00	 0.00000E+00	 0.00000E+00	 1.00000E+00	 0.00000E+00	 1.00000E+00	 0.00000E+00	 0.00000E+00	 0.00000E+00	 0.00000E+00	 0.00000E+00	 0.00000E+00	 1.00000E+00	 0.00000E+00	 0.00000E+00	 1.00000E+00	 0.00000E+00	 0.00000E+00	 0.00000E+00	 0.00000E+00	 1.00000E+00	 0.00000E+00	 0.00000E+00	 0.00000E+00	 1.00000E+00	 1.00000E+00	 0.00000E+00	 0.00000E+00	 0.00000E+00	 0.00000E+00	 0.00000E+00	 1.00000E+00	 0.00000E+00	 0.00000E+00	 0.00000E+00	 0.00000E+00	 1.00000E+00	 1.00000E+00	 0.00000E+00	 0.00000E+00	 0.00000E+00	 0.00000E+00	 1.00000E+00	 0.00000E+00	 0.00000E+00	 5.00000E-01	 0.00000E+00	 5.00000E-01	 0.00000E+00	 1.00000E+00	 0.00000E+00	 0.00000E+00	 0.00000E+00	 0.00000E+00	 1.00000E+00	 0.00000E+00	 0.00000E+00	 1.00000E+00	 0.00000E+00	 0.00000E+00	 0.00000E+00	 0.00000E+00	 0.00000E+00	 0.00000E+00	 1.00000E+00	 0.00000E+00	 0.00000E+00	 1.00000E+00	 0.00000E+00	-9.90000E+01	-9.90000E+01	-9.90000E+01	-9.90000E+01	-9.90000E+01	-9.90000E+01	-9.90000E+01	-9.90000E+01	-9.90000E+01	-9.90000E+01	-9.90000E+01	-9.90000E+01	-9.90000E+01	-9.90000E+01	-9.90000E+01	-9.90000E+01	-9.90000E+01	-9.90000E+01	-9.90000E+01	-9.90000E+01	-9.90000E+01	-9.90000E+01	-9.90000E+01	-9.90000E+01	-9.90000E+01	-9.90000E+01	-9.90000E+01	-9.90000E+01	-9.90000E+01	-9.90000E+01	-9.90000E+01	-9.90000E+01	-9.90000E+01	-9.90000E+01	-9.90000E+01	-9.90000E+01	-9.90000E+01	-9.90000E+01	-9.90000E+01	-9.90000E+01	-9.90000E+01	-9.90000E+01	-9.90000E+01	-9.90000E+01	-9.90000E+01	-9.90000E+01	-9.90000E+01	-9.90000E+01	-9.90000E+01	-9.90000E+01	-9.90000E+01	-9.90000E+01	-9.90000E+01	-9.90000E+01	-9.90000E+01	-9.90000E+01	-9.90000E+01	-9.90000E+01	-9.90000E+01	-9.90000E+01	-9.90000E+01	-9.90000E+01	-9.90000E+01	-9.90000E+01	-9.90000E+01	-9.90000E+01	-9.90000E+01	-9.90000E+01	-9.90000E+01	-9.90000E+01	-9.90000E+01	-9.90000E+01	-9.90000E+01	-9.90000E+01	-9.90000E+01	-9.90000E+01	-9.90000E+01	-9.90000E+01	-9.90000E+01	-9.90000E+01	-9.90000E+01	-9.90000E+01	-9.90000E+01	-9.90000E+01	-9.90000E+01	-9.90000E+01	-9.90000E+01	-9.90000E+01	-9.90000E+01	-9.90000E+01	-9.90000E+01	-9.90000E+01	-9.90000E+01	-9.90000E+01	-9.90000E+01	-9.90000E+01	-9.90000E+01	-9.90000E+01	-9.90000E+01	-9.90000E+01	-9.90000E+01	-9.90000E+01	-9.90000E+01	-9.90000E+01	-9.90000E+01	-9.90000E+01	-9.90000E+01	-9.90000E+01	-9.90000E+01	-9.90000E+01	-9.90000E+01	-9.90000E+01	-9.90000E+01	-9.90000E+01	-9.90000E+01	-9.90000E+01	-9.90000E+01	-9.90000E+01	-9.90000E+01	-9.90000E+01	-9.90000E+01	-9.90000E+01	-9.90000E+01	-9.90000E+01	-9.90000E+01	-9.90000E+01	-9.90000E+01	-9.90000E+01	 1.00000E+00	 0.00000E+00	 0.00000E+00	 0.00000E+00	 1.00000E+00	 0.00000E+00	 0.00000E+00	 0.00000E+00	 0.00000E+00	 0.00000E+00	 1.00000E+00	 0.00000E+00	 0.00000E+00	 1.00000E+00	 0.00000E+00	 0.00000E+00	 0.00000E+00	 0.00000E+00	 1.00000E+00	 0.00000E+00	 1.00000E+00	 0.00000E+00	 0.00000E+00	 0.00000E+00	 0.00000E+00	 1.00000E+00	 0.00000E+00	 0.00000E+00	-9.90000E+01	-9.90000E+01	-9.90000E+01	-9.90000E+01	 0.00000E+00	 0.00000E+00	 0.00000E+00	 1.00000E+00	 0.00000E+00	 0.00000E+00	 0.00000E+00	 1.00000E+00	 0.00000E+00	 0.00000E+00	 0.00000E+00	 1.00000E+00	 0.00000E+00	 0.00000E+00	 0.00000E+00	 1.00000E+00	 0.00000E+00	 0.00000E+00	 0.00000E+00	 1.00000E+00	 0.00000E+00	 0.00000E+00	 0.00000E+00	 1.00000E+00	 0.00000E+00	 0.00000E+00	 0.00000E+00	 1.00000E+00	 1.00000E+00	 0.00000E+00	 0.00000E+00	 0.00000E+00	 0.00000E+00	 5.00000E-01	 0.00000E+00	 5.00000E-01	 0.00000E+00	 0.00000E+00	 0.00000E+00	 1.00000E+00	 0.00000E+00	 0.00000E+00	 0.00000E+00	 1.00000E+00	 0.00000E+00	 0.00000E+00	 1.00000E+00	 0.00000E+00	 0.00000E+00	 0.00000E+00	 1.00000E+00	 0.00000E+00	 0.00000E+00	 0.00000E+00	 0.00000E+00	 1.00000E+00	 0.00000E+00	 0.00000E+00	 0.00000E+00	 1.00000E+00	 1.00000E+00	 0.00000E+00	 0.00000E+00	 0.00000E+00	 0.00000E+00	 0.00000E+00	 1.00000E+00	 0.00000E+00	 0.00000E+00	 0.00000E+00	 1.00000E+00	 0.00000E+00	 0.00000E+00	 1.00000E+00	 0.00000E+00	 0.00000E+00	 0.00000E+00	 0.00000E+00	 0.00000E+00	 1.00000E+00	 0.00000E+00	 0.00000E+00	 1.00000E+00	 0.00000E+00	 1.00000E+00	 0.00000E+00	 0.00000E+00	 0.00000E+00	 0.00000E+00	 0.00000E+00	 0.00000E+00	 1.00000E+00	 0.00000E+00	 0.00000E+00	 0.00000E+00	 1.00000E+00	 0.00000E+00	 0.00000E+00	 0.00000E+00	 1.00000E+00	 0.00000E+00	 0.00000E+00	 0.00000E+00	 1.00000E+00	 0.00000E+00	 0.00000E+00	 1.00000E+00	 0.00000E+00	 1.00000E+00	 0.00000E+00	 0.00000E+00	 0.00000E+00	 1.00000E+00	 0.00000E+00	 0.00000E+00	 0.00000E+00	 0.00000E+00	 0.00000E+00	 1.00000E+00	 0.00000E+00	 1.00000E+00	 0.00000E+00	 0.00000E+00	 0.00000E+00	 0.00000E+00	 0.00000E+00	 0.00000E+00	 1.00000E+00	 0.00000E+00	 0.00000E+00	 1.00000E+00	 0.00000E+00	 0.00000E+00	 1.00000E+00	 0.00000E+00	 0.00000E+00	 1.00000E+00	 0.00000E+00	 0.00000E+00	 0.00000E+00	 0.00000E+00	 1.00000E+00	 0.00000E+00	 0.00000E+00	 0.00000E+00	 0.00000E+00	 0.00000E+00	 1.00000E+00	 0.00000E+00	 0.00000E+00	 0.00000E+00	 1.00000E+00	 0.00000E+00	 0.00000E+00	 0.00000E+00	 1.00000E+00	 0.00000E+00	 1.00000E+00	 0.00000E+00	 0.00000E+00	 1.00000E+00	 0.00000E+00	 0.00000E+00	 0.00000E+00	 0.00000E+00	 1.00000E+00	 0.00000E+00	 0.00000E+00	 0.00000E+00	 1.00000E+00	 0.00000E+00	 0.00000E+00	 1.00000E+00	 0.00000E+00	 0.00000E+00	 0.00000E+00	 1.00000E+00	 0.00000E+00	 0.00000E+00	 0.00000E+00	 0.00000E+00	 0.00000E+00	 1.00000E+00	 0.00000E+00	 0.00000E+00	 1.00000E+00	 0.00000E+00	 0.00000E+00	 0.00000E+00	 0.00000E+00	 0.00000E+00	 1.00000E+00	 0.00000E+00	 0.00000E+00	 1.00000E+00	 0.00000E+00	 0.00000E+00	 0.00000E+00	 1.00000E+00	 0.00000E+00	 0.00000E+00	 0.00000E+00	 1.00000E+00	 0.00000E+00	 1.00000E+00	 0.00000E+00	 0.00000E+00	 0.00000E+00	 5.00000E-01	 0.00000E+00	 5.00000E-01	 0.00000E+00	 1.00000E+00	 0.00000E+00	 0.00000E+00	 0.00000E+00	 1.00000E+00	 0.00000E+00	 0.00000E+00	 0.00000E+00	 0.00000E+00	 0.00000E+00	 0.00000E+00	 1.00000E+00	 0.00000E+00	 1.00000E+00	 0.00000E+00	 0.00000E+00	 0.00000E+00	 0.00000E+00	 0.00000E+00	 1.00000E+00	 1.00000E+00	 0.00000E+00	 0.00000E+00	 0.00000E+00	 1.00000E+00	 0.00000E+00	 0.00000E+00	 0.00000E+00	 0.00000E+00	 0.00000E+00	 0.00000E+00	 1.00000E+00	 1.00000E+00	 0.00000E+00	 0.00000E+00	 0.00000E+00	 1.00000E+00	 0.00000E+00	 0.00000E+00	 0.00000E+00	 0.00000E+00	 0.00000E+00	 1.00000E+00	 0.00000E+00	 5.00000E-01	 0.00000E+00	 5.00000E-01	 0.00000E+00	 0.00000E+00	 0.00000E+00	 1.00000E+00	 0.00000E+00	 0.00000E+00	 0.00000E+00	 1.00000E+00	 0.00000E+00	 0.00000E+00	 1.00000E+00	 0.00000E+00	 0.00000E+00	 0.00000E+00	 1.00000E+00	 0.00000E+00	 0.00000E+00	 1.00000E+00	 0.00000E+00	 0.00000E+00	 0.00000E+00	 1.00000E+00	 0.00000E+00	 0.00000E+00	 0.00000E+00	 0.00000E+00	 0.00000E+00	 1.00000E+00	 0.00000E+00	 0.00000E+00	 0.00000E+00	 0.00000E+00	 1.00000E+00	 0.00000E+00	 0.00000E+00	 1.00000E+00	 0.00000E+00	 1.00000E+00	 0.00000E+00	 0.00000E+00	 0.00000E+00	 1.00000E+00	 0.00000E+00	 0.00000E+00	 0.00000E+00	 0.00000E+00	 1.00000E+00	 0.00000E+00	 0.00000E+00	 0.00000E+00	 1.00000E+00	 0.00000E+00	 0.00000E+00	 0.00000E+00	 0.00000E+00	 0.00000E+00	 1.00000E+00	 5.00000E-01	 0.00000E+00	 5.00000E-01	 0.00000E+00	 1.00000E+00	 0.00000E+00	 0.00000E+00	 0.00000E+00	 1.00000E+00	 0.00000E+00	 0.00000E+00	 0.00000E+00	 1.00000E+00	 0.00000E+00	 0.00000E+00	 0.00000E+00	 0.00000E+00	 0.00000E+00	 1.00000E+00	 0.00000E+00	 1.00000E+00	 0.00000E+00	 0.00000E+00	 0.00000E+00	 0.00000E+00	 0.00000E+00	 0.00000E+00	 1.00000E+00	 0.00000E+00	 0.00000E+00	 1.00000E+00	 0.00000E+00	 0.00000E+00	 1.00000E+00	 0.00000E+00	 0.00000E+00	 0.00000E+00	 0.00000E+00	 0.00000E+00	 1.00000E+00	 0.00000E+00	 0.00000E+00	 1.00000E+00	 0.00000E+00	 0.00000E+00	 0.00000E+00	 0.00000E+00	 1.00000E+00	 0.00000E+00	 0.00000E+00	 1.00000E+00	 0.00000E+00	 0.00000E+00	 0.00000E+00	 1.00000E+00	 0.00000E+00	 1.00000E+00	 0.00000E+00	 0.00000E+00	 0.00000E+00	 0.00000E+00	 0.00000E+00	 0.00000E+00	 1.00000E+00	 0.00000E+00	 0.00000E+00	 1.00000E+00	 0.00000E+00	 0.00000E+00	 0.00000E+00	 1.00000E+00	 0.00000E+00	 0.00000E+00	 0.00000E+00	 1.00000E+00	 0.00000E+00	 1.00000E+00	 0.00000E+00	 0.00000E+00	 0.00000E+00	 0.00000E+00	 0.00000E+00	 1.00000E+00	 0.00000E+00	 0.00000E+00	 1.00000E+00	 0.00000E+00	 0.00000E+00	 1.00000E+00	 0.00000E+00	 0.00000E+00	 0.00000E+00	 0.00000E+00	 0.00000E+00	 0.00000E+00	 1.00000E+00	 1.00000E+00	 0.00000E+00	 0.00000E+00	 0.00000E+00	 1.00000E+00	 0.00000E+00	 0.00000E+00	 0.00000E+00	 0.00000E+00	 1.00000E+00	 0.00000E+00	 0.00000E+00	 0.00000E+00	 0.00000E+00	 0.00000E+00	 1.00000E+00	 0.00000E+00	 0.00000E+00	 0.00000E+00	 1.00000E+00	 0.00000E+00	 0.00000E+00	 0.00000E+00	 1.00000E+00	 0.00000E+00	 1.00000E+00	 0.00000E+00	 0.00000E+00	 0.00000E+00	 1.00000E+00	 0.00000E+00	 0.00000E+00	 1.00000E+00	 0.00000E+00	 0.00000E+00	 0.00000E+00	 0.00000E+00	 0.00000E+00	 0.00000E+00	 1.00000E+00	 0.00000E+00	 0.00000E+00	 1.00000E+00	 0.00000E+00	 1.00000E+00	 0.00000E+00	 0.00000E+00	 0.00000E+00	 0.00000E+00	 0.00000E+00	 0.00000E+00	 1.00000E+00	 1.00000E+00	 0.00000E+00	 0.00000E+00	 0.00000E+00	 1.00000E+00	 0.00000E+00	 0.00000E+00	 0.00000E+00	 0.00000E+00	 0.00000E+00	 1.00000E+00	 0.00000E+00	 0.00000E+00	 0.00000E+00	 1.00000E+00	 0.00000E+00	 0.00000E+00	 1.00000E+00	 0.00000E+00	 0.00000E+00	 0.00000E+00	 1.00000E+00	 0.00000E+00	 0.00000E+00	 1.00000E+00	 0.00000E+00	 0.00000E+00	 0.00000E+00	 0.00000E+00	 0.00000E+00	 1.00000E+00	 0.00000E+00	 1.00000E+00	 0.00000E+00	 0.00000E+00	 0.00000E+00	 1.00000E+00	 0.00000E+00	 0.00000E+00	 0.00000E+00	 1.00000E+00	 0.00000E+00	 0.00000E+00	 0.00000E+00	 0.00000E+00	 1.00000E+00	 0.00000E+00	 0.00000E+00	 1.00000E+00	 0.00000E+00	 0.00000E+00	 0.00000E+00	 0.00000E+00	 0.00000E+00	 1.00000E+00	 0.00000E+00	 1.00000E+00	 0.00000E+00	 0.00000E+00	 0.00000E+00	 5.00000E-01	 0.00000E+00	 5.00000E-01	 0.00000E+00	 0.00000E+00	 0.00000E+00	 0.00000E+00	 1.00000E+00	 0.00000E+00	 1.00000E+00	 0.00000E+00	 0.00000E+00	 0.00000E+00	 0.00000E+00	 0.00000E+00	 1.00000E+00	 1.00000E+00	 0.00000E+00	 0.00000E+00	 0.00000E+00	 0.00000E+00	 1.00000E+00	 0.00000E+00	 0.00000E+00	 1.00000E+00	 0.00000E+00	 0.00000E+00	 0.00000E+00	 1.00000E+00	 0.00000E+00	 0.00000E+00	 0.00000E+00	 0.00000E+00	 0.00000E+00	 1.00000E+00	 0.00000E+00	 0.00000E+00	 1.00000E+00	 0.00000E+00	 0.00000E+00	 0.00000E+00	 0.00000E+00	 0.00000E+00	 1.00000E+00	 0.00000E+00	 1.00000E+00	 0.00000E+00	 0.00000E+00	 1.00000E+00	 0.00000E+00	 0.00000E+00	 0.00000E+00	 1.00000E+00	 0.00000E+00	 0.00000E+00	 0.00000E+00	 0.00000E+00	 1.00000E+00	 0.00000E+00	 0.00000E+00	 0.00000E+00	 0.00000E+00	 1.00000E+00	 0.00000E+00	 1.00000E+00	 0.00000E+00	 0.00000E+00	 0.00000E+00	 0.00000E+00	 0.00000E+00	 0.00000E+00	 1.00000E+00	 0.00000E+00	 1.00000E+00	 0.00000E+00	 0.00000E+00	 1.00000E+00	 0.00000E+00	 0.00000E+00	 0.00000E+00	 0.00000E+00	 1.00000E+00	 0.00000E+00	 0.00000E+00	 1.00000E+00	 0.00000E+00	 0.00000E+00	 0.00000E+00	 1.00000E+00	 0.00000E+00	 0.00000E+00	 0.00000E+00	 0.00000E+00	 1.00000E+00	 0.00000E+00	 0.00000E+00	 1.00000E+00	 0.00000E+00	 0.00000E+00	 0.00000E+00	 0.00000E+00	 0.00000E+00	 0.00000E+00	 1.00000E+00	 1.00000E+00	 0.00000E+00	 0.00000E+00	 0.00000E+00	 0.00000E+00	 0.00000E+00	 1.00000E+00	 0.00000E+00	 0.00000E+00	 1.00000E+00	 0.00000E+00	 0.00000E+00	 0.00000E+00	 1.00000E+00	 0.00000E+00	 0.00000E+00	 1.00000E+00	 0.00000E+00	 0.00000E+00	 0.00000E+00	 1.00000E+00	 0.00000E+00	 0.00000E+00	 0.00000E+00	 0.00000E+00	 0.00000E+00	 1.00000E+00	 0.00000E+00	 0.00000E+00	 1.00000E+00	 0.00000E+00	 0.00000E+00	 0.00000E+00	 0.00000E+00	 0.00000E+00	 1.00000E+00	 0.00000E+00	 0.00000E+00	 0.00000E+00	 1.00000E+00	 0.00000E+00	 0.00000E+00	 0.00000E+00	 1.00000E+00	 0.00000E+00	 0.00000E+00	 0.00000E+00	 1.00000E+00	 0.00000E+00	 0.00000E+00	 0.00000E+00	 1.00000E+00	 0.00000E+00	 0.00000E+00	 1.00000E+00	 0.00000E+00	 0.00000E+00	 0.00000E+00	 0.00000E+00	 1.00000E+00	 0.00000E+00	 0.00000E+00	 1.00000E+00	 0.00000E+00	 0.00000E+00	 1.00000E+00	 0.00000E+00	 0.00000E+00	 0.00000E+00	 0.00000E+00	 1.00000E+00	 0.00000E+00	 0.00000E+00	 0.00000E+00	 0.00000E+00	 1.00000E+00	 0.00000E+00	 1.00000E+00	 0.00000E+00	 0.00000E+00	 0.00000E+00	 1.00000E+00	 0.00000E+00	 0.00000E+00	 1.00000E+00	 0.00000E+00	 0.00000E+00	 0.00000E+00	 1.00000E+00	 0.00000E+00	 0.00000E+00	 0.00000E+00	 0.00000E+00	 0.00000E+00	 1.00000E+00	 0.00000E+00	 1.00000E+00	 0.00000E+00	 0.00000E+00	 0.00000E+00	 0.00000E+00	 0.00000E+00	 1.00000E+00	 0.00000E+00	 0.00000E+00	 0.00000E+00	 1.00000E+00	 0.00000E+00	 0.00000E+00	 0.00000E+00	 0.00000E+00	 1.00000E+00	 0.00000E+00	 0.00000E+00	 0.00000E+00	 1.00000E+00	 0.00000E+00	 0.00000E+00	 1.00000E+00	 0.00000E+00	 0.00000E+00	 0.00000E+00	 1.00000E+00	 0.00000E+00	 0.00000E+00	 1.00000E+00	 0.00000E+00	 0.00000E+00	 1.00000E+00	 0.00000E+00	 0.00000E+00	 0.00000E+00	 0.00000E+00	 1.00000E+00	 0.00000E+00	 0.00000E+00	 0.00000E+00	 0.00000E+00	 0.00000E+00	 1.00000E+00	 0.00000E+00	 0.00000E+00	 0.00000E+00	 1.00000E+00	 0.00000E+00	 0.00000E+00	 1.00000E+00	 0.00000E+00	 0.00000E+00	 1.00000E+00	 0.00000E+00	 0.00000E+00	 0.00000E+00	 1.00000E+00	 0.00000E+00	 0.00000E+00	 0.00000E+00	 0.00000E+00	 0.00000E+00	 1.00000E+00	 0.00000E+00	 0.00000E+00	 1.00000E+00	 0.00000E+00	 1.00000E+00	 0.00000E+00	 0.00000E+00	 0.00000E+00	 0.00000E+00	 0.00000E+00	 1.00000E+00	 0.00000E+00	 0.00000E+00	 0.00000E+00	 1.00000E+00	 0.00000E+00	 0.00000E+00	 1.00000E+00	 0.00000E+00	 0.00000E+00	 0.00000E+00	 0.00000E+00	 0.00000E+00	 1.00000E+00	 0.00000E+00	 1.00000E+00	 0.00000E+00	 0.00000E+00	 1.00000E+00	 0.00000E+00	 0.00000E+00	 0.00000E+00	 0.00000E+00	 0.00000E+00	 0.00000E+00	 1.00000E+00	 1.00000E+00	 0.00000E+00	 0.00000E+00	 0.00000E+00	 0.00000E+00	 0.00000E+00	 0.00000E+00	 1.00000E+00	 0.00000E+00	 0.00000E+00	 0.00000E+00	 1.00000E+00	 0.00000E+00	 1.00000E+00	 0.00000E+00	 0.00000E+00	 0.00000E+00	 0.00000E+00	 0.00000E+00	 1.00000E+00	 0.00000E+00	 1.00000E+00	 0.00000E+00	 0.00000E+00	 1.00000E+00	 0.00000E+00	 0.00000E+00	 0.00000E+00	 0.00000E+00	 0.00000E+00	 0.00000E+00	 1.00000E+00	 0.00000E+00	 0.00000E+00	 0.00000E+00	 1.00000E+00	 0.00000E+00	 0.00000E+00	 1.00000E+00	 0.00000E+00	 1.00000E+00	 0.00000E+00	 0.00000E+00	 0.00000E+00	 0.00000E+00	 0.00000E+00	 0.00000E+00	 1.00000E+00	 0.00000E+00	 0.00000E+00	 1.00000E+00	 0.00000E+00	 0.00000E+00	 0.00000E+00	 1.00000E+00	 0.00000E+00	 5.00000E-01	 0.00000E+00	 0.00000E+00	 5.00000E-01	 0.00000E+00	 0.00000E+00	 1.00000E+00	 0.00000E+00	 1.00000E+00	 0.00000E+00	 0.00000E+00	 0.00000E+00	 0.00000E+00	 0.00000E+00	 1.00000E+00	 0.00000E+00	 0.00000E+00	 1.00000E+00	 0.00000E+00	 0.00000E+00	 0.00000E+00	 1.00000E+00	 0.00000E+00	 0.00000E+00	 0.00000E+00	 0.00000E+00	 0.00000E+00	 1.00000E+00	 0.00000E+00	 0.00000E+00	 1.00000E+00	 0.00000E+00	 0.00000E+00	 1.00000E+00	 0.00000E+00	 0.00000E+00	 1.00000E+00	 0.00000E+00	 0.00000E+00	 0.00000E+00	 1.00000E+00	 0.00000E+00	 0.00000E+00	 0.00000E+00	 0.00000E+00	 1.00000E+00	 0.00000E+00	 0.00000E+00	 0.00000E+00	 0.00000E+00	 0.00000E+00	 1.00000E+00	 0.00000E+00	 0.00000E+00	 1.00000E+00	 0.00000E+00	 0.00000E+00	 0.00000E+00	 1.00000E+00	 0.00000E+00	 0.00000E+00	 0.00000E+00	 0.00000E+00	 1.00000E+00	 0.00000E+00	 0.00000E+00	 0.00000E+00	 1.00000E+00	 0.00000E+00	 0.00000E+00	 1.00000E+00	 0.00000E+00	 0.00000E+00	 1.00000E+00	 0.00000E+00	 0.00000E+00	 0.00000E+00	 1.00000E+00	 0.00000E+00	 0.00000E+00	 0.00000E+00	 0.00000E+00	 0.00000E+00	 1.00000E+00	 0.00000E+00	 0.00000E+00	 0.00000E+00	 1.00000E+00	 0.00000E+00	 0.00000E+00	 1.00000E+00	 0.00000E+00	 0.00000E+00	 0.00000E+00	 0.00000E+00	 1.00000E+00	 0.00000E+00	 1.00000E+00	 0.00000E+00	 0.00000E+00	 0.00000E+00	 0.00000E+00	 1.00000E+00	 0.00000E+00	 1.00000E+00	 0.00000E+00	 0.00000E+00	 0.00000E+00	 0.00000E+00	 1.00000E+00	 0.00000E+00	 0.00000E+00	 0.00000E+00	 0.00000E+00	 0.00000E+00	 1.00000E+00	 0.00000E+00	 0.00000E+00	 0.00000E+00	 1.00000E+00	 0.00000E+00	 0.00000E+00	 0.00000E+00	 1.00000E+00	 0.00000E+00	 0.00000E+00	 1.00000E+00	 0.00000E+00	 0.00000E+00	 0.00000E+00	 1.00000E+00	 0.00000E+00	 0.00000E+00	 0.00000E+00	 0.00000E+00	 1.00000E+00	 0.00000E+00	 1.00000E+00	 0.00000E+00	 0.00000E+00	 0.00000E+00	 0.00000E+00	 0.00000E+00	 1.00000E+00	 0.00000E+00	 1.00000E+00	 0.00000E+00	 0.00000E+00	 0.00000E+00	 0.00000E+00	 0.00000E+00	 1.00000E+00	 1.00000E+00	 0.00000E+00	 0.00000E+00	 0.00000E+00	 0.00000E+00	 1.00000E+00	 0.00000E+00	 0.00000E+00	 0.00000E+00	 0.00000E+00	 0.00000E+00	 1.00000E+00	 0.00000E+00	 0.00000E+00	 0.00000E+00	 1.00000E+00	 0.00000E+00	 1.00000E+00	 0.00000E+00	 0.00000E+00	 0.00000E+00	 0.00000E+00	 0.00000E+00	 1.00000E+00	 1.00000E+00	 0.00000E+00	 0.00000E+00	 0.00000E+00	 0.00000E+00	 1.00000E+00	 0.00000E+00	 0.00000E+00	 0.00000E+00	 1.00000E+00	 0.00000E+00	 0.00000E+00	 1.00000E+00	 0.00000E+00	 0.00000E+00	 0.00000E+00	 0.00000E+00	 1.00000E+00	 0.00000E+00	 0.00000E+00	 1.00000E+00	 0.00000E+00	 0.00000E+00	 0.00000E+00	 1.00000E+00	 0.00000E+00	 0.00000E+00	 0.00000E+00	 0.00000E+00	 1.00000E+00	 0.00000E+00	 0.00000E+00	 0.00000E+00	 0.00000E+00	 0.00000E+00	 1.00000E+00	 1.00000E+00	 0.00000E+00	 0.00000E+00	 0.00000E+00	 0.00000E+00	 0.00000E+00	 0.00000E+00	 1.00000E+00	 0.00000E+00	 0.00000E+00	 1.00000E+00	 0.00000E+00	 0.00000E+00	 1.00000E+00	 0.00000E+00	 0.00000E+00	 1.00000E+00	 0.00000E+00	 0.00000E+00	 0.00000E+00	 0.00000E+00	 0.00000E+00	 1.00000E+00	 0.00000E+00	 0.00000E+00	 1.00000E+00	 0.00000E+00	 0.00000E+00	 1.00000E+00	 0.00000E+00	 0.00000E+00	 0.00000E+00	 0.00000E+00	 0.00000E+00	 0.00000E+00	 1.00000E+00	 0.00000E+00	 0.00000E+00	 0.00000E+00	 1.00000E+00	 0.00000E+00	 1.00000E+00	 0.00000E+00	 0.00000E+00	 0.00000E+00	 1.00000E+00	 0.00000E+00	 0.00000E+00	 0.00000E+00	 0.00000E+00	 1.00000E+00	 0.00000E+00	 0.00000E+00	 1.00000E+00	 0.00000E+00	 0.00000E+00	 0.00000E+00	 1.00000E+00	 0.00000E+00	 0.00000E+00	 0.00000E+00	 0.00000E+00	 1.00000E+00	 0.00000E+00	 0.00000E+00	 1.00000E+00	 0.00000E+00	 0.00000E+00	 1.00000E+00	 0.00000E+00	 0.00000E+00	 0.00000E+00	 0.00000E+00	 1.00000E+00	 0.00000E+00	 0.00000E+00	 0.00000E+00	 1.00000E+00	 0.00000E+00	 0.00000E+00	 0.00000E+00	 1.00000E+00	 0.00000E+00	 0.00000E+00	 0.00000E+00	 0.00000E+00	 1.00000E+00	 0.00000E+00	 1.00000E+00	 0.00000E+00	 0.00000E+00	 0.00000E+00	 0.00000E+00	 0.00000E+00	 1.00000E+00	 0.00000E+00	 0.00000E+00	 0.00000E+00	 1.00000E+00	 0.00000E+00	 0.00000E+00	 0.00000E+00	 0.00000E+00	 1.00000E+00	 0.00000E+00	 0.00000E+00	 1.00000E+00	 0.00000E+00	 1.00000E+00	 0.00000E+00	 0.00000E+00	 0.00000E+00	 1.00000E+00	 0.00000E+00	 0.00000E+00	 0.00000E+00	 0.00000E+00	 0.00000E+00	 1.00000E+00	 0.00000E+00	 0.00000E+00	 0.00000E+00	 5.00000E-01	 5.00000E-01	 0.00000E+00	 0.00000E+00	 1.00000E+00	 0.00000E+00	 0.00000E+00	 0.00000E+00	 0.00000E+00	 1.00000E+00	 0.00000E+00	 1.00000E+00	 0.00000E+00	 0.00000E+00	 0.00000E+00	 0.00000E+00	 0.00000E+00	 1.00000E+00	 0.00000E+00	 0.00000E+00	 1.00000E+00	 0.00000E+00	 0.00000E+00	 0.00000E+00	 1.00000E+00	 0.00000E+00	 1.00000E+00	 0.00000E+00	 0.00000E+00	 0.00000E+00	 0.00000E+00	 1.00000E+00	 0.00000E+00	 0.00000E+00	 0.00000E+00	 1.00000E+00	 0.00000E+00	 0.00000E+00	 0.00000E+00	 0.00000E+00	 0.00000E+00	 1.00000E+00	 0.00000E+00	 0.00000E+00	 0.00000E+00	 1.00000E+00	 0.00000E+00	 0.00000E+00	 0.00000E+00	 1.00000E+00	 0.00000E+00	 1.00000E+00	 0.00000E+00	 0.00000E+00	 0.00000E+00	 0.00000E+00	 0.00000E+00	 1.00000E+00	 0.00000E+00	 0.00000E+00	 0.00000E+00	 1.00000E+00	 0.00000E+00	 1.00000E+00	 0.00000E+00	 0.00000E+00	 0.00000E+00	 0.00000E+00	 0.00000E+00	 1.00000E+00	 1.00000E+00	 0.00000E+00	 0.00000E+00	 0.00000E+00	 0.00000E+00	 1.00000E+00	 0.00000E+00	 0.00000E+00	 0.00000E+00	 1.00000E+00	 0.00000E+00	 0.00000E+00	 0.00000E+00	 0.00000E+00	 0.00000E+00	 1.00000E+00	 0.00000E+00	 1.00000E+00	 0.00000E+00	 0.00000E+00	 0.00000E+00	 1.00000E+00	 0.00000E+00	 0.00000E+00	 0.00000E+00	 1.00000E+00	 0.00000E+00	 0.00000E+00	 0.00000E+00	 0.00000E+00	 0.00000E+00	 1.00000E+00	 1.00000E+00	 0.00000E+00	 0.00000E+00	 0.00000E+00	 1.00000E+00	 0.00000E+00	 0.00000E+00	 0.00000E+00	 1.00000E+00	 0.00000E+00	 0.00000E+00	 0.00000E+00	 1.00000E+00	 0.00000E+00	 0.00000E+00	 0.00000E+00	 0.00000E+00	 0.00000E+00	 0.00000E+00	 1.00000E+00	 0.00000E+00	 0.00000E+00	 1.00000E+00	 0.00000E+00	 0.00000E+00	 0.00000E+00	 1.00000E+00	 0.00000E+00	 1.00000E+00	 0.00000E+00	 0.00000E+00	 0.00000E+00	 0.00000E+00	 0.00000E+00	 1.00000E+00	 0.00000E+00	 0.00000E+00	 1.00000E+00	 0.00000E+00	 0.00000E+00	 1.00000E+00	 0.00000E+00	 0.00000E+00	 0.00000E+00	 0.00000E+00	 0.00000E+00	 0.00000E+00	 1.00000E+00	 0.00000E+00	 0.00000E+00	 0.00000E+00	 1.00000E+00	 0.00000E+00	 1.00000E+00	 0.00000E+00	 0.00000E+00	 1.00000E+00	 0.00000E+00	 0.00000E+00	 0.00000E+00	 0.00000E+00	 1.00000E+00	 0.00000E+00	 0.00000E+00	 0.00000E+00	 0.00000E+00	 1.00000E+00	 0.00000E+00	 0.00000E+00	 0.00000E+00	 1.00000E+00	 0.00000E+00	 0.00000E+00	 0.00000E+00	 0.00000E+00	 1.00000E+00	 1.00000E+00	 0.00000E+00	 0.00000E+00	 0.00000E+00	 1.00000E+00	 0.00000E+00	 0.00000E+00	 0.00000E+00	 0.00000E+00	 0.00000E+00	 1.00000E+00	 0.00000E+00	 0.00000E+00	 0.00000E+00	 1.00000E+00	 0.00000E+00	 1.00000E+00	 0.00000E+00	 0.00000E+00	 0.00000E+00	 1.00000E+00	 0.00000E+00	 0.00000E+00	 0.00000E+00	 0.00000E+00	 0.00000E+00	 0.00000E+00	 1.00000E+00	 1.00000E+00	 0.00000E+00	 0.00000E+00	 0.00000E+00	 0.00000E+00	 0.00000E+00	 0.00000E+00	 1.00000E+00	 0.00000E+00	 0.00000E+00	 0.00000E+00	 1.00000E+00	 0.00000E+00	 1.00000E+00	 0.00000E+00	 0.00000E+00	 1.00000E+00	 0.00000E+00	 0.00000E+00	 0.00000E+00	 0.00000E+00	 0.00000E+00	 0.00000E+00	 1.00000E+00	 0.00000E+00	 0.00000E+00	 0.00000E+00	 1.00000E+00	 1.00000E+00	 0.00000E+00	 0.00000E+00	 0.00000E+00	 0.00000E+00	 0.00000E+00	 0.00000E+00	 1.00000E+00	 0.00000E+00	 0.00000E+00	 0.00000E+00	 1.00000E+00	 0.00000E+00	 0.00000E+00	 0.00000E+00	 1.00000E+00	 1.00000E+00	 0.00000E+00	 0.00000E+00	 0.00000E+00	 0.00000E+00	 0.00000E+00	 0.00000E+00	 1.00000E+00	 1.00000E+00	 0.00000E+00	 0.00000E+00	 0.00000E+00	 0.00000E+00	 1.00000E+00	 0.00000E+00	 0.00000E+00	 0.00000E+00	 0.00000E+00	 0.00000E+00	 1.00000E+00	 0.00000E+00	 0.00000E+00	 0.00000E+00	 1.00000E+00	 0.00000E+00	 0.00000E+00	 1.00000E+00	 0.00000E+00	 0.00000E+00	 0.00000E+00	 0.00000E+00	 1.00000E+00	 0.00000E+00	 0.00000E+00	 0.00000E+00	 1.00000E+00	 0.00000E+00	 0.00000E+00	 0.00000E+00	 1.00000E+00	 0.00000E+00	 0.00000E+00	 1.00000E+00	 0.00000E+00	 0.00000E+00	 0.00000E+00	 0.00000E+00	 1.00000E+00	 0.00000E+00	 0.00000E+00	 0.00000E+00	 1.00000E+00	 0.00000E+00	 1.00000E+00	 0.00000E+00	 0.00000E+00	 1.00000E+00	 0.00000E+00	 0.00000E+00	 0.00000E+00	 0.00000E+00	 1.00000E+00	 0.00000E+00	 0.00000E+00	 1.00000E+00	 0.00000E+00	 0.00000E+00	 0.00000E+00	 5.00000E-01	 0.00000E+00	 5.00000E-01	 0.00000E+00	 0.00000E+00	 0.00000E+00	 0.00000E+00	 1.00000E+00	 0.00000E+00	 0.00000E+00	 0.00000E+00	 1.00000E+00	 0.00000E+00	 1.00000E+00	 0.00000E+00	 0.00000E+00	 1.00000E+00	 0.00000E+00	 0.00000E+00	 0.00000E+00	 1.00000E+00	 0.00000E+00	 0.00000E+00	 0.00000E+00	 1.00000E+00	 0.00000E+00	 0.00000E+00	 0.00000E+00	 0.00000E+00	 1.00000E+00	 0.00000E+00	 0.00000E+00	 1.00000E+00	 0.00000E+00	 0.00000E+00	 0.00000E+00	 0.00000E+00	 0.00000E+00	 1.00000E+00	 0.00000E+00	 1.00000E+00	 0.00000E+00	 0.00000E+00	 0.00000E+00	 0.00000E+00	 0.00000E+00	 1.00000E+00	 0.00000E+00	 0.00000E+00	 0.00000E+00	 0.00000E+00	 1.00000E+00	 0.00000E+00	 0.00000E+00	 0.00000E+00	 1.00000E+00	 0.00000E+00	 5.00000E-01	 0.00000E+00	 5.00000E-01	 0.00000E+00	 0.00000E+00	 0.00000E+00	 1.00000E+00	 0.00000E+00	 1.00000E+00	 0.00000E+00	 0.00000E+00	 0.00000E+00	 1.00000E+00	 0.00000E+00	 0.00000E+00	 1.00000E+00	 0.00000E+00	 0.00000E+00	 0.00000E+00	 1.00000E+00	 0.00000E+00	 0.00000E+00	 0.00000E+00	 0.00000E+00	 0.00000E+00	 0.00000E+00	 1.00000E+00	 0.00000E+00	 0.00000E+00	 0.00000E+00	 1.00000E+00	 0.00000E+00	 0.00000E+00	 1.00000E+00	 0.00000E+00	 1.00000E+00	 0.00000E+00	 0.00000E+00	 0.00000E+00	 0.00000E+00	 0.00000E+00	 0.00000E+00	 1.00000E+00	 1.00000E+00	 0.00000E+00	 0.00000E+00	 0.00000E+00	 1.00000E+00	 0.00000E+00	 0.00000E+00	 0.00000E+00	 0.00000E+00	 0.00000E+00	 0.00000E+00	 1.00000E+00	 0.00000E+00	 0.00000E+00	 1.00000E+00	 0.00000E+00	 0.00000E+00	 0.00000E+00	 1.00000E+00	 0.00000E+00	 1.00000E+00	 0.00000E+00	 0.00000E+00	 0.00000E+00	 1.00000E+00	 0.00000E+00	 0.00000E+00	 0.00000E+00	 0.00000E+00	 0.00000E+00	 1.00000E+00	 0.00000E+00	 1.00000E+00	 0.00000E+00	 0.00000E+00	 0.00000E+00	 0.00000E+00	 1.00000E+00	 0.00000E+00	 0.00000E+00	 0.00000E+00	 0.00000E+00	 0.00000E+00	 1.00000E+00	 0.00000E+00	 0.00000E+00	 1.00000E+00	 0.00000E+00	 1.00000E+00	 0.00000E+00	 0.00000E+00	 0.00000E+00	 0.00000E+00	 1.00000E+00	 0.00000E+00	 0.00000E+00	 1.00000E+00	 0.00000E+00	 0.00000E+00	 0.00000E+00	 0.00000E+00	 1.00000E+00	 0.00000E+00	 0.00000E+00	-9.90000E+01	-9.90000E+01	-9.90000E+01	-9.90000E+01	-9.90000E+01	-9.90000E+01	-9.90000E+01	-9.90000E+01	-9.90000E+01	-9.90000E+01	-9.90000E+01	-9.90000E+01	-9.90000E+01	-9.90000E+01	-9.90000E+01	-9.90000E+01	 1.00000E+00	 0.00000E+00	 0.00000E+00	 0.00000E+00	 1.00000E+00	 0.00000E+00	 0.00000E+00	 0.00000E+00	 0.00000E+00	 0.00000E+00	 1.00000E+00	 0.00000E+00	 0.00000E+00	 1.00000E+00	 0.00000E+00	 0.00000E+00	 0.00000E+00	 0.00000E+00	 0.00000E+00	 1.00000E+00	 0.00000E+00	 0.00000E+00	 1.00000E+00	 0.00000E+00	 0.00000E+00	 1.00000E+00	 0.00000E+00	 0.00000E+00	 1.00000E+00	 0.00000E+00	 0.00000E+00	 0.00000E+00	 0.00000E+00	 1.00000E+00	 0.00000E+00	 0.00000E+00	 1.00000E+00	 0.00000E+00	 0.00000E+00	 0.00000E+00	 1.00000E+00	 0.00000E+00	 0.00000E+00	 0.00000E+00	 0.00000E+00	 0.00000E+00	 0.00000E+00	 1.00000E+00	 0.00000E+00	 0.00000E+00	 0.00000E+00	 1.00000E+00	 0.00000E+00	 0.00000E+00	 0.00000E+00	 1.00000E+00	 0.00000E+00	 0.00000E+00	 0.00000E+00	 1.00000E+00	 0.00000E+00	 0.00000E+00	 1.00000E+00	 0.00000E+00	 0.00000E+00	 0.00000E+00	 1.00000E+00	 0.00000E+00	 0.00000E+00	 1.00000E+00	 0.00000E+00	 0.00000E+00	 0.00000E+00	 0.00000E+00	 0.00000E+00	 1.00000E+00	 0.00000E+00	 0.00000E+00	 1.00000E+00	 0.00000E+00	 0.00000E+00	 1.00000E+00	 0.00000E+00	 0.00000E+00	 1.00000E+00	 0.00000E+00	 0.00000E+00	 0.00000E+00	 0.00000E+00	 0.00000E+00	 1.00000E+00	 0.00000E+00	 0.00000E+00	 0.00000E+00	 1.00000E+00	 0.00000E+00	 0.00000E+00	 0.00000E+00	 1.00000E+00	 0.00000E+00	 1.00000E+00	 0.00000E+00	 0.00000E+00	 0.00000E+00	 1.00000E+00	 0.00000E+00	 0.00000E+00	 0.00000E+00	 0.00000E+00	 0.00000E+00	 1.00000E+00	 0.00000E+00	 0.00000E+00	 1.00000E+00	 0.00000E+00	 0.00000E+00	 0.00000E+00	 0.00000E+00	 1.00000E+00	 0.00000E+00	 1.00000E+00	 0.00000E+00	 0.00000E+00	 0.00000E+00	 1.00000E+00	 0.00000E+00	 0.00000E+00	 0.00000E+00	 0.00000E+00	 0.00000E+00	 1.00000E+00	 0.00000E+00	 1.00000E+00	 0.00000E+00	 0.00000E+00	 0.00000E+00	 0.00000E+00	 0.00000E+00	 0.00000E+00	 1.00000E+00	 1.00000E+00	 0.00000E+00	 0.00000E+00	 0.00000E+00	 0.00000E+00	 0.00000E+00	 0.00000E+00	 1.00000E+00	 0.00000E+00	 0.00000E+00	 1.00000E+00	 0.00000E+00	 0.00000E+00	 0.00000E+00	 1.00000E+00	 0.00000E+00	 1.00000E+00	 0.00000E+00	 0.00000E+00	 0.00000E+00	 1.00000E+00	 0.00000E+00	 0.00000E+00	 0.00000E+00	 0.00000E+00	 0.00000E+00	 0.00000E+00	 1.00000E+00	 0.00000E+00	 0.00000E+00	 0.00000E+00	 1.00000E+00	 0.00000E+00	 0.00000E+00	 1.00000E+00	 0.00000E+00	 0.00000E+00	 0.00000E+00	 0.00000E+00	 1.00000E+00	 0.00000E+00	 0.00000E+00	 1.00000E+00	 0.00000E+00	 0.00000E+00	 0.00000E+00	 0.00000E+00	 1.00000E+00	 0.00000E+00	 0.00000E+00	 1.00000E+00	 0.00000E+00	 0.00000E+00	 0.00000E+00	 0.00000E+00	 1.00000E+00	 0.00000E+00	 0.00000E+00	 0.00000E+00	 1.00000E+00	 0.00000E+00	 1.00000E+00	 0.00000E+00	 0.00000E+00	 0.00000E+00	 0.00000E+00	 1.00000E+00	 0.00000E+00	 1.00000E+00	 0.00000E+00	 0.00000E+00	 0.00000E+00	 0.00000E+00	 0.00000E+00	 1.00000E+00	 0.00000E+00	 1.00000E+00	 0.00000E+00	 0.00000E+00	 0.00000E+00	 1.00000E+00	 0.00000E+00	 0.00000E+00	 0.00000E+00	 0.00000E+00	 0.00000E+00	 1.00000E+00	 0.00000E+00	 0.00000E+00	 0.00000E+00	 1.00000E+00	 0.00000E+00	 0.00000E+00	 1.00000E+00	 0.00000E+00	 0.00000E+00	 1.00000E+00	 0.00000E+00	 0.00000E+00	 0.00000E+00	 0.00000E+00	 0.00000E+00	 1.00000E+00	 0.00000E+00	 1.00000E+00	 0.00000E+00	 0.00000E+00	 0.00000E+00	 0.00000E+00	 0.00000E+00	 1.00000E+00	 0.00000E+00	 1.00000E+00	 0.00000E+00	 0.00000E+00	 0.00000E+00	 1.00000E+00	 0.00000E+00	 0.00000E+00	 0.00000E+00	 0.00000E+00	 0.00000E+00	 1.00000E+00	 0.00000E+00	 1.00000E+00	 0.00000E+00	 0.00000E+00	 0.00000E+00	 0.00000E+00	 0.00000E+00	 0.00000E+00	 1.00000E+00	 0.00000E+00	 0.00000E+00	 1.00000E+00	 0.00000E+00	 0.00000E+00	 0.00000E+00	 1.00000E+00	 0.00000E+00	 0.00000E+00	 0.00000E+00	 0.00000E+00	 1.00000E+00	 1.00000E+00	 0.00000E+00	 0.00000E+00	 0.00000E+00	 0.00000E+00	 0.00000E+00	 1.00000E+00	 0.00000E+00	 0.00000E+00	 0.00000E+00	 1.00000E+00	 0.00000E+00	 0.00000E+00	 0.00000E+00	 1.00000E+00	 0.00000E+00	 1.00000E+00	 0.00000E+00	 0.00000E+00	 0.00000E+00	 0.00000E+00	 0.00000E+00	 0.00000E+00	 1.00000E+00	 1.00000E+00	 0.00000E+00	 0.00000E+00	 0.00000E+00	 0.00000E+00	 0.00000E+00	 1.00000E+00	 0.00000E+00	 1.00000E+00	 0.00000E+00	 0.00000E+00	 0.00000E+00	 0.00000E+00	 0.00000E+00	 1.00000E+00	 0.00000E+00	 1.00000E+00	 0.00000E+00	 0.00000E+00	 0.00000E+00	 0.00000E+00	 0.00000E+00	 1.00000E+00	 0.00000E+00	 1.00000E+00	 0.00000E+00	 0.00000E+00	 0.00000E+00	 0.00000E+00	 0.00000E+00	 1.00000E+00	 0.00000E+00	 0.00000E+00	 0.00000E+00	 1.00000E+00	 0.00000E+00	 1.00000E+00	 0.00000E+00	 0.00000E+00	 0.00000E+00	 1.00000E+00	 0.00000E+00	 0.00000E+00	 0.00000E+00	 0.00000E+00	 0.00000E+00	 1.00000E+00	 0.00000E+00	 0.00000E+00	 1.00000E+00	 0.00000E+00	 0.00000E+00	 1.00000E+00	 0.00000E+00	 0.00000E+00	 0.00000E+00	 0.00000E+00	 0.00000E+00	 0.00000E+00	 1.00000E+00	 0.00000E+00	 1.00000E+00	 0.00000E+00	 0.00000E+00	 1.00000E+00	 0.00000E+00	 0.00000E+00	 0.00000E+00	 0.00000E+00	 0.00000E+00	 1.00000E+00	 0.00000E+00	 1.00000E+00	 0.00000E+00	 0.00000E+00	 0.00000E+00	 0.00000E+00	 0.00000E+00	 1.00000E+00	 0.00000E+00	 0.00000E+00	 1.00000E+00	 0.00000E+00	 0.00000E+00	 0.00000E+00	 1.00000E+00	 0.00000E+00	 0.00000E+00	 1.00000E+00	 0.00000E+00	 0.00000E+00	 0.00000E+00	 0.00000E+00	 1.00000E+00	 0.00000E+00	 0.00000E+00	 0.00000E+00	 0.00000E+00	 0.00000E+00	 1.00000E+00	 0.00000E+00	 0.00000E+00	 1.00000E+00	 0.00000E+00	 0.00000E+00	 0.00000E+00	 0.00000E+00	 1.00000E+00	 0.00000E+00	 0.00000E+00	 0.00000E+00	 1.00000E+00	 0.00000E+00	 1.00000E+00	 0.00000E+00	 0.00000E+00	 0.00000E+00	 0.00000E+00	 0.00000E+00	 1.00000E+00	 0.00000E+00	 0.00000E+00	 1.00000E+00	 0.00000E+00	 1.00000E+00	 0.00000E+00	 0.00000E+00	 0.00000E+00	 0.00000E+00	 0.00000E+00	 0.00000E+00	 1.00000E+00	 0.00000E+00	 1.00000E+00	 0.00000E+00	 0.00000E+00	 0.00000E+00	 0.00000E+00	 1.00000E+00	 0.00000E+00	 1.00000E+00	 0.00000E+00	 0.00000E+00	 0.00000E+00	 1.00000E+00	 0.00000E+00	 0.00000E+00	 0.00000E+00	 1.00000E+00	 0.00000E+00	 0.00000E+00	 0.00000E+00	 0.00000E+00	 1.00000E+00	 0.00000E+00	 0.00000E+00	 1.00000E+00	 0.00000E+00	 0.00000E+00	 0.00000E+00	 0.00000E+00	 1.00000E+00	 0.00000E+00	 0.00000E+00	 0.00000E+00	 0.00000E+00	 0.00000E+00	 1.00000E+00	 0.00000E+00	 0.00000E+00	 0.00000E+00	 1.00000E+00	 0.00000E+00	 1.00000E+00	 0.00000E+00	 0.00000E+00	 0.00000E+00	 1.00000E+00	 0.00000E+00	 0.00000E+00	 1.00000E+00	 0.00000E+00	 0.00000E+00	 0.00000E+00	 0.00000E+00	 0.00000E+00	 1.00000E+00	 0.00000E+00	 0.00000E+00	 1.00000E+00	 0.00000E+00	 0.00000E+00	 0.00000E+00	 0.00000E+00	 0.00000E+00	 1.00000E+00	 0.00000E+00	 0.00000E+00	 1.00000E+00	 0.00000E+00	 0.00000E+00	 0.00000E+00	 0.00000E+00	 1.00000E+00	 0.00000E+00	 0.00000E+00	 1.00000E+00	 0.00000E+00	 0.00000E+00	 0.00000E+00	 0.00000E+00	 1.00000E+00	 0.00000E+00	 0.00000E+00	 0.00000E+00	 1.00000E+00	 0.00000E+00	 0.00000E+00	 0.00000E+00	 1.00000E+00	 0.00000E+00	 1.00000E+00	 0.00000E+00	 0.00000E+00	 1.00000E+00	 0.00000E+00	 0.00000E+00	 0.00000E+00	 1.00000E+00	 0.00000E+00	 0.00000E+00	 0.00000E+00	 1.00000E+00	 0.00000E+00	 0.00000E+00	 0.00000E+00	 0.00000E+00	 0.00000E+00	 0.00000E+00	 1.00000E+00	 0.00000E+00	 0.00000E+00	 1.00000E+00	 0.00000E+00	 0.00000E+00	 0.00000E+00	 1.00000E+00	 0.00000E+00	 1.00000E+00	 0.00000E+00	 0.00000E+00	 0.00000E+00	 0.00000E+00	 0.00000E+00	 0.00000E+00	 1.00000E+00	 0.00000E+00	 0.00000E+00	 1.00000E+00	 0.00000E+00	 1.00000E+00	 0.00000E+00	 0.00000E+00	 0.00000E+00	 1.00000E+00	 0.00000E+00	 0.00000E+00	 0.00000E+00	 1.00000E+00	 0.00000E+00	 0.00000E+00	 0.00000E+00	 0.00000E+00	 0.00000E+00	 0.00000E+00	 1.00000E+00	 0.00000E+00	 1.00000E+00	 0.00000E+00	 0.00000E+00	 0.00000E+00	 1.00000E+00	 0.00000E+00	 0.00000E+00	 0.00000E+00	 0.00000E+00	 0.00000E+00	 1.00000E+00	 0.00000E+00	 0.00000E+00	 1.00000E+00	 0.00000E+00	 0.00000E+00	 0.00000E+00	 0.00000E+00	 1.00000E+00	 1.00000E+00	 0.00000E+00	 0.00000E+00	 0.00000E+00	 0.00000E+00	 0.00000E+00	 0.00000E+00	 1.00000E+00	 0.00000E+00	 0.00000E+00	 1.00000E+00	 0.00000E+00	 1.00000E+00	 0.00000E+00	 0.00000E+00	 0.00000E+00	 0.00000E+00	 0.00000E+00	 1.00000E+00	 0.00000E+00	 0.00000E+00	 1.00000E+00	 0.00000E+00	 0.00000E+00	 0.00000E+00	 0.00000E+00	 0.00000E+00	 1.00000E+00	 0.00000E+00	 0.00000E+00	 0.00000E+00	 1.00000E+00	 1.00000E+00	 0.00000E+00	 0.00000E+00	 0.00000E+00	 0.00000E+00	 0.00000E+00	 1.00000E+00	 0.00000E+00	 0.00000E+00	 0.00000E+00	 1.00000E+00	 0.00000E+00	 0.00000E+00	 0.00000E+00	 1.00000E+00	 0.00000E+00	 1.00000E+00	 0.00000E+00	 0.00000E+00	 0.00000E+00	 0.00000E+00	 0.00000E+00	 0.00000E+00	 1.00000E+00	 0.00000E+00	 1.00000E+00	 0.00000E+00	 0.00000E+00	 1.00000E+00	 0.00000E+00	 0.00000E+00	 0.00000E+00	 0.00000E+00	 1.00000E+00	 0.00000E+00	 0.00000E+00	 0.00000E+00	 0.00000E+00	 0.00000E+00	 1.00000E+00	 0.00000E+00	 1.00000E+00	 0.00000E+00	 0.00000E+00	 0.00000E+00	 0.00000E+00	 0.00000E+00	 1.00000E+00	 0.00000E+00	 0.00000E+00	 1.00000E+00	 0.00000E+00	 0.00000E+00	 0.00000E+00	 0.00000E+00	 1.00000E+00	 0.00000E+00	 0.00000E+00	 0.00000E+00	 1.00000E+00	 0.00000E+00	 0.00000E+00	 1.00000E+00	 0.00000E+00	 0.00000E+00	 0.00000E+00	 1.00000E+00	 0.00000E+00
GRosa_blanda_326    	[2]	 0.00000E+00	 0.00000E+00	 1.00000E+00	 0.00000E+00	 0.00000E+00	 0.00000E+00	 0.00000E+00	 1.00000E+00	 0.00000E+00	 0.00000E+00	 1.00000E+00	 0.00000E+00	 1.00000E+00	 0.00000E+00	 0.00000E+00	 0.00000E+00	 0.00000E+00	 0.00000E+00	 1.00000E+00	 0.00000E+00	 1.00000E+00	 0.00000E+00	 0.00000E+00	 0.00000E+00	 1.00000E+00	 0.00000E+00	 0.00000E+00	 0.00000E+00	 0.00000E+00	 0.00000E+00	 0.00000E+00	 1.00000E+00	 1.00000E+00	 0.00000E+00	 0.00000E+00	 0.00000E+00	 1.00000E+00	 0.00000E+00	 0.00000E+00	 0.00000E+00	 0.00000E+00	 5.00000E-01	 0.00000E+00	 5.00000E-01	 1.00000E+00	 0.00000E+00	 0.00000E+00	 0.00000E+00	 0.00000E+00	 1.00000E+00	 0.00000E+00	 0.00000E+00	 0.00000E+00	 1.00000E+00	 0.00000E+00	 0.00000E+00	 0.00000E+00	 1.00000E+00	 0.00000E+00	 0.00000E+00	 0.00000E+00	 0.00000E+00	 0.00000E+00	 1.00000E+00	 0.00000E+00	 0.00000E+00	 0.00000E+00	 1.00000E+00	 0.00000E+00	 0.00000E+00	 0.00000E+00	 1.00000E+00	 1.00000E+00	 0.00000E+00	 0.00000E+00	 0.00000E+00	 0.00000E+00	 0.00000E+00	 0.00000E+00	 1.00000E+00	 0.00000E+00	 0.00000E+00	 0.00000E+00	 1.00000E+00	 0.00000E+00	 0.00000E+00	 0.00000E+00	 1.00000E+00	 1.00000E+00	 0.00000E+00	 0.00000E+00	 0.00000E+00	 0.00000E+00	 0.00000E+00	 0.00000E+00	 1.00000E+00	 0.00000E+00	 0.00000E+00	 1.00000E+00	 0.00000E+00	 1.00000E+00	 0.00000E+00	 0.00000E+00	 0.00000E+00	 0.00000E+00	 0.00000E+00	 0.00000E+00	 1.00000E+00	 0.00000E+00	 1.00000E+00	 0.00000E+00	 0.00000E+00	 1.00000E+00	 0.00000E+00	 0.00000E+00	 0.00000E+00	 0.00000E+00	 0.00000E+00	 1.00000E+00	 0.00000E+00	 0.00000E+00	 0.00000E+00	 0.00000E+00	 1.00000E+00	 0.00000E+00	 0.00000E+00	 0.00000E+00	 1.00000E+00	 0.00000E+00	 0.00000E+00	 0.00000E+00	 1.00000E+00	 0.00000E+00	 0.00000E+00	 0.00000E+00	 1.00000E+00	 1.00000E+00	 0.00000E+00	 0.00000E+00	 0.00000E+00	 1.00000E+00	 0.00000E+00	 0.00000E+00	 0.00000E+00	 0.00000E+00	 1.00000E+00	 0.00000E+00	 0.00000E+00	 0.00000E+00	 0.00000E+00	 0.00000E+00	 1.00000E+00	 0.00000E+00	 0.00000E+00	 0.00000E+00	 1.00000E+00	 0.00000E+00	 0.00000E+00	 0.00000E+00	 1.00000E+00	 0.00000E+00	 0.00000E+00	 0.00000E+00	 1.00000E+00	 0.00000E+00	 0.00000E+00	 1.00000E+00	 0.00000E+00	 0.00000E+00	 0.00000E+00	 0.00000E+00	 1.00000E+00	 1.00000E+00	 0.00000E+00	 0.00000E+00	 0.00000E+00	 0.00000E+00	 1.00000E+00	 0.00000E+00	 0.00000E+00	 1.00000E+00	 0.00000E+00	 0.00000E+00	 0.00000E+00	 0.00000E+00	 0.00000E+00	 0.00000E+00	 1.00000E+00	 1.00000E+00	 0.00000E+00	 0.00000E+00	 0.00000E+00	 0.00000E+00	 0.00000E+00	 0.00000E+00	 1.00000E+00	 1.00000E+00	 0.00000E+00	 0.00000E+00	 0.00000E+00	 0.00000E+00	 0.00000E+00	 0.00000E+00	 1.00000E+00	 1.00000E+00	 0.00000E+00	 0.00000E+00	 0.00000E+00	 0.00000E+00	 0.00000E+00	 0.00000E+00	 1.00000E+00	 1.00000E+00	 0.00000E+00	 0.00000E+00	 0.00000E+00	 0.00000E+00	 0.00000E+00	 0.00000E+00	 1.00000E+00	 1.00000E+00	 0.00000E+00	 0.00000E+00	 0.00000E+00	 0.00000E+00	 1.00000E+00	 0.00000E+00	 0.00000E+00	 1.00000E+00	 0.00000E+00	 0.00000E+00	 0.00000E+00	 1.00000E+00	 0.00000E+00	 0.00000E+00	 0.00000E+00	 0.00000E+00	 0.00000E+00	 1.00000E+00	 0.00000E+00	 0.00000E+00	 0.00000E+00	 0.00000E+00	 1.00000E+00	 0.00000E+00	 0.00000E+00	 0.00000E+00	 1.00000E+00	 1.00000E+00	 0.00000E+00	 0.00000E+00	 0.00000E+00	 1.00000E+00	 0.00000E+00	 0.00000E+00	 0.00000E+00	 0.00000E+00	 0.00000E+00	 0.00000E+00	 1.00000E+00	 0.00000E+00	 1.00000E+00	 0.00000E+00	 0.00000E+00	 0.00000E+00	 0.00000E+00	 0.00000E+00	 1.00000E+00	 0.00000E+00	 1.00000E+00	 0.00000E+00	 0.00000E+00	 0.00000E+00	 0.00000E+00	 0.00000E+00	 1.00000E+00	 1.00000E+00	 0.00000E+00	 0.00000E+00	 0.00000E+00	 0.00000E+00	 0.00000E+00	 0.00000E+00	 1.00000E+00	 1.00000E+00	 0.00000E+00	 0.00000E+00	 0.00000E+00	 0.00000E+00	 0.00000E+00	 1.00000E+00	 0.00000E+00	 0.00000E+00	 0.00000E+00	 1.00000E+00	 0.00000E+00	 0.00000E+00	 0.00000E+00	 0.00000E+00	 1.00000E+00	 0.00000E+00	 0.00000E+00	 1.00000E+00	 0.00000E+00	 0.00000E+00	 0.00000E+00	 0.00000E+00	 1.00000E+00	 0.00000E+00	 1.00000E+00	 0.00000E+00	 0.00000E+00	 1.00000E+00	 0.00000E+00	 0.00000E+00	 0.00000E+00	 0.00000E+00	 1.00000E+00	 0.00000E+00	 0.00000E+00	 0.00000E+00	 0.00000E+00	 1.00000E+00	 0.00000E+00	 0.00000E+00	 1.00000E+00	 0.00000E+00	 0.00000E+00	 0.00000E+00	 1.00000E+00	 0.00000E+00	 0.00000E+00	 0.00000E+00	 0.00000E+00	 0.00000E+00	 1.00000E+00	 0.00000E+00	 0.00000E+00	 0.00000E+00	 1.00000E+00	 0.00000E+00	 0.00000E+00	 1.00000E+00	 0.00000E+00	 0.00000E+00	 1.00000E+00	 0.00000E+00	 0.00000E+00	 0.00000E+00	 0.00000E+00	 0.00000E+00	 1.00000E+00	 0.00000E+00	 0.00000E+00	 1.00000E+00	 0.00000E+00	 1.00000E+00	 0.00000E+00	 0.00000E+00	 0.00000E+00	 0.00000E+00	 0.00000E+00	 1.00000E+00	 0.00000E+00	 0.00000E+00	 0.00000E+00	 1.00000E+00	 0.00000E+00	 0.00000E+00	 0.00000E+00	 0.00000E+00	 1.00000E+00	 0.00000E+00	 0.00000E+00	 1.00000E+00	 0.00000E+00	 0.00000E+00	 0.00000E+00	 0.00000E+00	 1.00000E+00	 0.00000E+00	 0.00000E+00	 0.00000E+00	 1.00000E+00	 0.00000E+00	 0.00000E+00	 0.00000E+00	 1.00000E+00	 0.00000E+00	 1.00000E+00	 0.00000E+00	 0.00000E+00	 0.00000E+00	 1.00000E+00	 0.00000E+00	 0.00000E+00	 0.00000E+00	 0.00000E+00	 0.00000E+00	 1.00000E+00	 0.00000E+00	 1.00000E+00	 0.00000E+00	 0.00000E+00	 0.00000E+00	 1.00000E+00	 0.00000E+00	 0.00000E+00	 0.00000E+00	 0.00000E+00	 0.00000E+00	 1.00000E+00	 0.00000E+00	 0.00000E+00	 1.00000E+00	 0.00000E+00	 0.00000E+00	 1.00000E+00	 0.00000E+00	 0.00000E+00	 1.00000E+00	 0.00000E+00	 0.00000E+00	 0.00000E+00	 0.00000E+00	 1.00000E+00	 0.00000E+00	 0.00000E+00	 1.00000E+00	 0.00000E+00	 0.00000E+00	 0.00000E+00	 1.00000E+00	 0.00000E+00	 0.00000E+00	 0.00000E+00	 1.00000E+00	 0.00000E+00	 0.00000E+00	 0.00000E+00	 1.00000E+00	 0.00000E+00	 0.00000E+00	 0.00000E+00	 0.00000E+00	 0.00000E+00	 0.00000E+00	 1.00000E+00	 0.00000E+00	 0.00000E+00	 1.00000E+00	 0.00000E+00	 1.00000E+00	 0.00000E+00	 0.00000E+00	 0.00000E+00	 0.00000E+00	 1.00000E+00	 0.00000E+00	 0.00000E+00	 1.00000E+00	 0.00000E+00	 0.00000E+00	 0.00000E+00	 0.00000E+00	 0.00000E+00	 1.00000E+00	 0.00000E+00	 0.00000E+00	 0.00000E+00	 1.00000E+00	 0.00000E+00	 0.00000E+00	 1.00000E+00	 0.00000E+00	 0.00000E+00	 1.00000E+00	 0.00000E+00	 0.00000E+00	 0.00000E+00	 0.00000E+00	 0.00000E+00	 0.00000E+00	 1.00000E+00	 1.00000E+00	 0.00000E+00	 0.00000E+00	 0.00000E+00	 0.00000E+00	 0.00000E+00	 1.00000E+00	 0.00000E+00	 0.00000E+00	 0.00000E+00	 0.00000E+00	 1.00000E+00	 1.00000E+00	 0.00000E+00	 0.00000E+00	 0.00000E+00	 1.00000E+00	 0.00000E+00	 0.00000E+00	 0.00000E+00	 1.00000E+00	 0.00000E+00	 0.00000E+00	 0.00000E+00	 1.00000E+00	 0.00000E+00	 0.00000E+00	 0.00000E+00	 0.00000E+00	 0.00000E+00	 0.00000E+00	 1.00000E+00	 0.00000E+00	 0.00000E+00	 0.00000E+00	 1.00000E+00	 0.00000E+00	 0.00000E+00	 0.00000E+00	 1.00000E+00	 0.00000E+00	 1.00000E+00	 0.00000E+00	 0.00000E+00	 1.00000E+00	 0.00000E+00	 0.00000E+00	 0.00000E+00	 1.00000E+00	 0.00000E+00	 0.00000E+00	 0.00000E+00	 0.00000E+00	 0.00000E+00	 0.00000E+00	 1.00000E+00	 1.00000E+00	 0.00000E+00	 0.00000E+00	 0.00000E+00	 1.00000E+00	 0.00000E+00	 0.00000E+00	 0.00000E+00	 0.00000E+00	 0.00000E+00	 0.00000E+00	 1.00000E+00	 1.00000E+00	 0.00000E+00	 0.00000E+00	 0.00000E+00	 1.00000E+00	 0.00000E+00	 0.00000E+00	 0.00000E+00	 0.00000E+00	 0.00000E+00	 0.00000E+00	 1.00000E+00	 0.00000E+00	 0.00000E+00	 0.00000E+00	 1.00000E+00	 0.00000E+00	 0.00000E+00	 0.00000E+00	 1.00000E+00	 1.00000E+00	 0.00000E+00	 0.00000E+00	 0.00000E+00	 0.00000E+00	 0.00000E+00	 1.00000E+00	 0.00000E+00	 1.00000E+00	 0.00000E+00	 0.00000E+00	 0.00000E+00	 0.00000E+00	 0.00000E+00	 0.00000E+00	 1.00000E+00	 1.00000E+00	 0.00000E+00	 0.00000E+00	 0.00000E+00	 0.00000E+00	 0.00000E+00	 0.00000E+00	 1.00000E+00	 0.00000E+00	 0.00000E+00	 0.00000E+00	 1.00000E+00	 0.00000E+00	 0.00000E+00	 0.00000E+00	 1.00000E+00	 0.00000E+00	 1.00000E+00	 0.00000E+00	 0.00000E+00	 0.00000E+00	 0.00000E+00	 0.00000E+00	 1.00000E+00	 0.00000E+00	 0.00000E+00	 0.00000E+00	 1.00000E+00	 0.00000E+00	 1.00000E+00	 0.00000E+00	 0.00000E+00	 0.00000E+00	 0.00000E+00	 1.00000E+00	 0.00000E+00	 0.00000E+00	 0.00000E+00	 0.00000E+00	 1.00000E+00	 0.00000E+00	 1.00000E+00	 0.00000E+00	 0.00000E+00	 1.00000E+00	 0.00000E+00	 0.00000E+00	 0.00000E+00	 0.00000E+00	 0.00000E+00	 0.00000E+00	 1.00000E+00	 0.00000E+00	 1.00000E+00	 0.00000E+00	 0.00000E+00	 0.00000E+00	 0.00000E+00	 0.00000E+00	 1.00000E+00	 1.00000E+00	 0.00000E+00	 0.00000E+00	 0.00000E+00	 0.00000E+00	 1.00000E+00	 0.00000E+00	 0.00000E+00	 0.00000E+00	 0.00000E+00	 1.00000E+00	 0.00000E+00	 1.00000E+00	 0.00000E+00	 0.00000E+00	 0.00000E+00	 1.00000E+00	 0.00000E+00	 0.00000E+00	 0.00000E+00	 1.00000E+00	 0.00000E+00	 0.00000E+00	 0.00000E+00	 1.00000E+00	 0.00000E+00	 0.00000E+00	 0.00000E+00	 0.00000E+00	 0.00000E+00	 0.00000E+00	 1.00000E+00	 1.00000E+00	 0.00000E+00	 0.00000E+00	 0.00000E+00	 0.00000E+00	 0.00000E+00	 0.00000E+00	 1.00000E+00	 0.00000E+00	 0.00000E+00	 0.00000E+00	 1.00000E+00	 1.00000E+00	 0.00000E+00	 0.00000E+00	 0.00000E+00	 0.00000E+00	 1.00000E+00	 0.00000E+00	 0.00000E+00	 5.00000E-01	 0.00000E+00	 5.00000E-01	 0.00000E+00	 0.00000E+00	 0.00000E+00	 0.00000E+00	 1.00000E+00	 0.00000E+00	 0.00000E+00	 1.00000E+00	 0.00000E+00	 0.00000E+00	 0.00000E+00	 0.00000E+00	 1.00000E+00	 0.00000E+00	 0.00000E+00	 0.00000E+00	 1.00000E+00	 0.00000E+00	 0.00000E+00	 0.00000E+00	 1.00000E+00	 1.00000E+00	 0.00000E+00	 0.00000E+00	 0.00000E+00	 0.00000E+00	 0.00000E+00	 0.00000E+00	 1.00000E+00	 0.00000E+00	 0.00000E+00	 1.00000E+00	 0.00000E+00	 0.00000E+00	 0.00000E+00	 0.00000E+00	 1.00000E+00	 0.00000E+00	 0.00000E+00	 0.00000E+00	 1.00000E+00	 1.00000E+00	 0.00000E+00	 0.00000E+00	 0.00000E+00	 0.00000E+00	 0.00000E+00	 0.00000E+00	 1.00000E+00	 1.00000E+00	 0.00000E+00	 0.00000E+00	 0.00000E+00	 0.00000E+00	 1.00000E+00	 0.00000E+00	 0.00000E+00	 0.00000E+00	 0.00000E+00	 0.00000E+00	 1.00000E+00	 0.00000E+00	 1.00000E+00	 0.00000E+00	 0.00000E+00	 0.00000E+00	 0.00000E+00	 0.00000E+00	 1.00000E+00	 0.00000E+00	 0.00000E+00	 0.00000E+00	 1.00000E+00	 0.00000E+00	 0.00000E+00	 0.00000E+00	 1.00000E+00	 0.00000E+00	 0.00000E+00	 0.00000E+00	 1.00000E+00	 1.00000E+00	 0.00000E+00	 0.00000E+00	 0.00000E+00	 1.00000E+00	 0.00000E+00	 0.00000E+00	 0.00000E+00	 0.00000E+00	 1.00000E+00	 0.00000E+00	 0.00000E+00	 1.00000E+00	 0.00000E+00	 0.00000E+00	 0.00000E+00	 0.00000E+00	 1.00000E+00	 0.00000E+00	 0.00000E+00	 1.00000E+00	 0.00000E+00	 0.00000E+00	 0.00000E+00	 0.00000E+00	 0.00000E+00	 0.00000E+00	 1.00000E+00	 0.00000E+00	 0.00000E+00	 0.00000E+00	 1.00000E+00	 0.00000E+00	 0.00000E+00	 0.00000E+00	 1.00000E+00	 0.00000E+00	 0.00000E+00	 0.00000E+00	 1.00000E+00	 1.00000E+00	 0.00000E+00	 0.00000E+00	 0.00000E+00	 0.00000E+00	 0.00000E+00	 1.00000E+00	 0.00000E+00	 1.00000E+00	 0.00000E+00	 0.00000E+00	 0.00000E+00	 1.00000E+00	 0.00000E+00	 0.00000E+00	 0.00000E+00	 0.00000E+00	 0.00000E+00	 0.00000E+00	 1.00000E+00	 0.00000E+00	 1.00000E+00	 0.00000E+00	 0.00000E+00	 0.00000E+00	 0.00000E+00	 0.00000E+00	 1.00000E+00	 0.00000E+00	 1.00000E+00	 0.00000E+00	 0.00000E+00	 0.00000E+00	 0.00000E+00	 0.00000E+00	 1.00000E+00	 1.00000E+00	 0.00000E+00	 0.00000E+00	 0.00000E+00	 0.00000E+00	 0.00000E+00	 0.00000E+00	 1.00000E+00	 0.00000E+00	 1.00000E+00	 0.00000E+00	 0.00000E+00	 1.00000E+00	 0.00000E+00	 0.00000E+00	 0.00000E+00	 1.00000E+00	 0.00000E+00	 0.00000E+00	 0.00000E+00	-9.90000E+01	-9.90000E+01	-9.90000E+01	-9.90000E+01	-9.90000E+01	-9.90000E+01	-9.90000E+01	-9.90000E+01	-9.90000E+01	-9.90000E+01	-9.90000E+01	-9.90000E+01	-9.90000E+01	-9.90000E+01	-9.90000E+01	-9.90000E+01	-9.90000E+01	-9.90000E+01	-9.90000E+01	-9.90000E+01	-9.90000E+01	-9.90000E+01	-9.90000E+01	-9.90000E+01	-9.90000E+01	-9.90000E+01	-9.90000E+01	-9.90000E+01	-9.90000E+01	-9.90000E+01	-9.90000E+01	-9.90000E+01	-9.90000E+01	-9.90000E+01	-9.90000E+01	-9.90000E+01	-9.90000E+01	-9.90000E+01	-9.90000E+01	-9.90000E+01	-9.90000E+01	-9.90000E+01	-9.90000E+01	-9.90000E+01	-9.90000E+01	-9.90000E+01	-9.90000E+01	-9.90000E+01	-9.90000E+01	-9.90000E+01	-9.90000E+01	-9.90000E+01	-9.90000E+01	-9.90000E+01	-9.90000E+01	-9.90000E+01	-9.90000E+01	-9.90000E+01	-9.90000E+01	-9.90000E+01	-9.90000E+01	-9.90000E+01	-9.90000E+01	-9.90000E+01	-9.90000E+01	-9.90000E+01	-9.90000E+01	-9.90000E+01	-9.90000E+01	-9.90000E+01	-9.90000E+01	-9.90000E+01	-9.90000E+01	-9.90000E+01	-9.90000E+01	-9.90000E+01	-9.90000E+01	-9.90000E+01	-9.90000E+01	-9.90000E+01	-9.90000E+01	-9.90000E+01	-9.90000E+01	-9.90000E+01	-9.90000E+01	-9.90000E+01	-9.90000E+01	-9.90000E+01	-9.90000E+01	-9.90000E+01	-9.90000E+01	-9.90000E+01	-9.90000E+01	-9.90000E+01	-9.90000E+01	-9.90000E+01	-9.90000E+01	-9.90000E+01	-9.90000E+01	-9.90000E+01	-9.90000E+01	-9.90000E+01	-9.90000E+01	-9.90000E+01	-9.90000E+01	-9.90000E+01	-9.90000E+01	-9.90000E+01	-9.90000E+01	-9.90000E+01	-9.90000E+01	-9.90000E+01	-9.90000E+01	-9.90000E+01	-9.90000E+01	-9.90000E+01	 0.00000E+00	 0.00000E+00	 0.00000E+00	 1.00000E+00	 1.00000E+00	 0.00000E+00	 0.00000E+00	 0.00000E+00	 0.00000E+00	 0.00000E+00	 0.00000E+00	 1.00000E+00	 0.00000E+00	 0.00000E+00	 0.00000E+00	 1.00000E+00	 0.00000E+00	 0.00000E+00	 0.00000E+00	 1.00000E+00	-9.90000E+01	-9.90000E+01	-9.90000E+01	-9.90000E+01	-9.90000E+01	-9.90000E+01	-9.90000E+01	-9.90000E+01	 0.00000E+00	 0.00000E+00	 0.00000E+00	 1.00000E+00	 1.00000E+00	 0.00000E+00	 0.00000E+00	 0.00000E+00	-9.90000E+01	-9.90000E+01	-9.90000E+01	-9.90000E+01	-9.90000E+01	-9.90000E+01	-9.90000E+01	-9.90000E+01	-9.90000E+01	-9.90000E+01	-9.90000E+01	-9.90000E+01	-9.90000E+01	-9.90000E+01	-9.90000E+01	-9.90000E+01	-9.90000E+01	-9.90000E+01	-9.90000E+01	-9.90000E+01	-9.90000E+01	-9.90000E+01	-9.90000E+01	-9.90000E+01	-9.90000E+01	-9.90000E+01	-9.90000E+01	-9.90000E+01	-9.90000E+01	-9.90000E+01	-9.90000E+01	-9.90000E+01	-9.90000E+01	-9.90000E+01	-9.90000E+01	-9.90000E+01	-9.90000E+01	-9.90000E+01	-9.90000E+01	-9.90000E+01	-9.90000E+01	-9.90000E+01	-9.90000E+01	-9.90000E+01	-9.90000E+01	-9.90000E+01	-9.90000E+01	-9.90000E+01	-9.90000E+01	-9.90000E+01	-9.90000E+01	-9.90000E+01	-9.90000E+01	-9.90000E+01	-9.90000E+01	-9.90000E+01	 0.00000E+00	 1.00000E+00	 0.00000E+00	 0.00000E+00	 1.00000E+00	 0.00000E+00	 0.00000E+00	 0.00000E+00	 0.00000E+00	 0.00000E+00	 0.00000E+00	 1.00000E+00	 1.00000E+00	 0.00000E+00	 0.00000E+00	 0.00000E+00	 0.00000E+00	 0.00000E+00	 0.00000E+00	 1.00000E+00	 1.00000E+00	 0.00000E+00	 0.00000E+00	 0.00000E+00	 0.00000E+00	 0.00000E+00	 0.00000E+00	 1.00000E+00	 0.00000E+00	 1.00000E+00	 0.00000E+00	 0.00000E+00	 0.00000E+00	 0.00000E+00	 0.00000E+00	 1.00000E+00	 0.00000E+00	 0.00000E+00	 0.00000E+00	 1.00000E+00	 0.00000E+00	 1.00000E+00	 0.00000E+00	 0.00000E+00	 1.00000E+00	 0.00000E+00	 0.00000E+00	 0.00000E+00	-9.90000E+01	-9.90000E+01	-9.90000E+01	-9.90000E+01	-9.90000E+01	-9.90000E+01	-9.90000E+01	-9.90000E+01	-9.90000E+01	-9.90000E+01	-9.90000E+01	-9.90000E+01	-9.90000E+01	-9.90000E+01	-9.90000E+01	-9.90000E+01	-9.90000E+01	-9.90000E+01	-9.90000E+01	-9.90000E+01	-9.90000E+01	-9.90000E+01	-9.90000E+01	-9.90000E+01	-9.90000E+01	-9.90000E+01	-9.90000E+01	-9.90000E+01	-9.90000E+01	-9.90000E+01	-9.90000E+01	-9.90000E+01	-9.90000E+01	-9.90000E+01	-9.90000E+01	-9.90000E+01	-9.90000E+01	-9.90000E+01	-9.90000E+01	-9.90000E+01	-9.90000E+01	-9.90000E+01	-9.90000E+01	-9.90000E+01	-9.90000E+01	-9.90000E+01	-9.90000E+01	-9.90000E+01	-9.90000E+01	-9.90000E+01	-9.90000E+01	-9.90000E+01	-9.90000E+01	-9.90000E+01	-9.90000E+01	-9.90000E+01	-9.90000E+01	-9.90000E+01	-9.90000E+01	-9.90000E+01	-9.90000E+01	-9.90000E+01	-9.90000E+01	-9.90000E+01	-9.90000E+01	-9.90000E+01	-9.90000E+01	-9.90000E+01	-9.90000E+01	-9.90000E+01	-9.90000E+01	-9.90000E+01	-9.90000E+01	-9.90000E+01	-9.90000E+01	-9.90000E+01	-9.90000E+01	-9.90000E+01	-9.90000E+01	-9.90000E+01	-9.90000E+01	-9.90000E+01	-9.90000E+01	-9.90000E+01	-9.90000E+01	-9.90000E+01	-9.90000E+01	-9.90000E+01	-9.90000E+01	-9.90000E+01	-9.90000E+01	-9.90000E+01	-9.90000E+01	-9.90000E+01	-9.90000E+01	-9.90000E+01	-9.90000E+01	-9.90000E+01	-9.90000E+01	-9.90000E+01	-9.90000E+01	-9.90000E+01	-9.90000E+01	-9.90000E+01	-9.90000E+01	-9.90000E+01	-9.90000E+01	-9.90000E+01	 1.00000E+00	 0.00000E+00	 0.00000E+00	 0.00000E+00	 1.00000E+00	 0.00000E+00	 0.00000E+00	 0.00000E+00	 0.00000E+00	 1.00000E+00	 0.00000E+00	 0.00000E+00	 0.00000E+00	 0.00000E+00	 0.00000E+00	 1.00000E+00	 0.00000E+00	 1.00000E+00	 0.00000E+00	 0.00000E+00	 0.00000E+00	 0.00000E+00	 0.00000E+00	 1.00000E+00	 1.00000E+00	 0.00000E+00	 0.00000E+00	 0.00000E+00	 0.00000E+00	 0.00000E+00	 1.00000E+00	 0.00000E+00	 1.00000E+00	 0.00000E+00	 0.00000E+00	 0.00000E+00	 0.00000E+00	 1.00000E+00	 0.00000E+00	 0.00000E+00	-9.90000E+01	-9.90000E+01	-9.90000E+01	-9.90000E+01	-9.90000E+01	-9.90000E+01	-9.90000E+01	-9.90000E+01	-9.90000E+01	-9.90000E+01	-9.90000E+01	-9.90000E+01	-9.90000E+01	-9.90000E+01	-9.90000E+01	-9.90000E+01	-9.90000E+01	-9.90000E+01	-9.90000E+01	-9.90000E+01	-9.90000E+01	-9.90000E+01	-9.90000E+01	-9.90000E+01	-9.90000E+01	-9.90000E+01	-9.90000E+01	-9.90000E+01	-9.90000E+01	-9.90000E+01	-9.90000E+01	-9.90000E+01	 0.00000E+00	 0.00000E+00	 0.00000E+00	 1.00000E+00	 0.00000E+00	 0.00000E+00	 1.00000E+00	 0.00000E+00	 1.00000E+00	 0.00000E+00	 0.00000E+00	 0.00000E+00	 0.00000E+00	 1.00000E+00	 0.00000E+00	 0.00000E+00	 0.00000E+00	 0.00000E+00	 0.00000E+00	 1.00000E+00	 1.00000E+00	 0.00000E+00	 0.00000E+00	 0.00000E+00	 0.00000E+00	 1.00000E+00	 0.00000E+00	 0.00000E+00	 0.00000E+00	 0.00000E+00	 0.00000E+00	 1.00000E+00	 0.00000E+00	 1.00000E+00	 0.00000E+00	 0.00000E+00	 0.00000E+00	 0.00000E+00	 1.00000E+00	 0.00000E+00	 1.00000E+00	 0.00000E+00	 0.00000E+00	 0.00000E+00	 0.00000E+00	 0.00000E+00	 0.00000E+00	 1.00000E+00	 1.00000E+00	 0.00000E+00	 0.00000E+00	 0.00000E+00	 0.00000E+00	 0.00000E+00	 1.00000E+00	 0.00000E+00	 0.00000E+00	 0.00000E+00	 0.00000E+00	 1.00000E+00	 0.00000E+00	 0.00000E+00	 0.00000E+00	 1.00000E+00	 1.00000E+00	 0.00000E+00	 0.00000E+00	 0.00000E+00	 1.00000E+00	 0.00000E+00	 0.00000E+00	 0.00000E+00	 0.00000E+00	 0.00000E+00	 0.00000E+00	 1.00000E+00	 1.00000E+00	 0.00000E+00	 0.00000E+00	 0.00000E+00	 0.00000E+00	 1.00000E+00	 0.00000E+00	 0.00000E+00	 0.00000E+00	 0.00000E+00	 0.00000E+00	 1.00000E+00	 0.00000E+00	 0.00000E+00	 0.00000E+00	 1.00000E+00	 0.00000E+00	 0.00000E+00	 0.00000E+00	 1.00000E+00	 0.00000E+00	 0.00000E+00	 0.00000E+00	 1.00000E+00	 0.00000E+00	 0.00000E+00	 1.00000E+00	 0.00000E+00	 1.00000E+00	 0.00000E+00	 0.00000E+00	 0.00000E+00	 1.00000E+00	 0.00000E+00	 0.00000E+00	 0.00000E+00	 0.00000E+00	 0.00000E+00	 1.00000E+00	 0.00000E+00	 1.00000E+00	 0.00000E+00	 0.00000E+00	 0.00000E+00	 1.00000E+00	 0.00000E+00	 0.00000E+00	 0.00000E+00	 0.00000E+00	 0.00000E+00	 0.00000E+00	 1.00000E+00	 0.00000E+00	 0.00000E+00	 0.00000E+00	 1.00000E+00	 0.00000E+00	 0.00000E+00	 0.00000E+00	 1.00000E+00	 0.00000E+00	 1.00000E+00	 0.00000E+00	 0.00000E+00	 0.00000E+00	 0.00000E+00	 0.00000E+00	 1.00000E+00	 0.00000E+00	 0.00000E+00	 0.00000E+00	 1.00000E+00	 1.00000E+00	 0.00000E+00	 0.00000E+00	 0.00000E+00	 1.00000E+00	 0.00000E+00	 0.00000E+00	 0.00000E+00	 1.00000E+00	 0.00000E+00	 0.00000E+00	 0.00000E+00	 1.00000E+00	 0.00000E+00	 0.00000E+00	 0.00000E+00	 1.00000E+00	 0.00000E+00	 0.00000E+00	 0.00000E+00	 0.00000E+00	 0.00000E+00	 0.00000E+00	 1.00000E+00	 0.00000E+00	 1.00000E+00	 0.00000E+00	 0.00000E+00	 1.00000E+00	 0.00000E+00	 0.00000E+00	 0.00000E+00	 0.00000E+00	 0.00000E+00	 0.00000E+00	 1.00000E+00	 1.00000E+00	 0.00000E+00	 0.00000E+00	 0.00000E+00	 0.00000E+00	 1.00000E+00	 0.00000E+00	 0.00000E+00	 0.00000E+00	 1.00000E+00	 0.00000E+00	 0.00000E+00	 0.00000E+00	 0.00000E+00	 1.00000E+00	 0.00000E+00	 0.00000E+00	 0.00000E+00	 0.00000E+00	 1.00000E+00	 1.00000E+00	 0.00000E+00	 0.00000E+00	 0.00000E+00	 0.00000E+00	 0.00000E+00	 0.00000E+00	 1.00000E+00	 0.00000E+00	 0.00000E+00	 0.00000E+00	 1.00000E+00	 0.00000E+00	 0.00000E+00	 0.00000E+00	 1.00000E+00	 1.00000E+00	 0.00000E+00	 0.00000E+00	 0.00000E+00	 0.00000E+00	 1.00000E+00	 0.00000E+00	 0.00000E+00	 0.00000E+00	 1.00000E+00	 0.00000E+00	 0.00000E+00	 0.00000E+00	 0.00000E+00	 1.00000E+00	 0.00000E+00	 1.00000E+00	 0.00000E+00	 0.00000E+00	 0.00000E+00	 0.00000E+00	 1.00000E+00	 0.00000E+00	 0.00000E+00	 0.00000E+00	 0.00000E+00	 0.00000E+00	 1.00000E+00	 1.00000E+00	 0.00000E+00	 0.00000E+00	 0.00000E+00	 0.00000E+00	 0.00000E+00	 0.00000E+00	 1.00000E+00	 1.00000E+00	 0.00000E+00	 0.00000E+00	 0.00000E+00	 0.00000E+00	 0.00000E+00	 0.00000E+00	 1.00000E+00	 0.00000E+00	 1.00000E+00	 0.00000E+00	 0.00000E+00	 0.00000E+00	 0.00000E+00	 0.00000E+00	 1.00000E+00	 1.00000E+00	 0.00000E+00	 0.00000E+00	 0.00000E+00	 0.00000E+00	 0.00000E+00	 0.00000E+00	 1.00000E+00	 0.00000E+00	 0.00000E+00	 0.00000E+00	 1.00000E+00	 0.00000E+00	 0.00000E+00	 0.00000E+00	 1.00000E+00	 0.00000E+00	 1.00000E+00	 0.00000E+00	 0.00000E+00	 0.00000E+00	 1.00000E+00	 0.00000E+00	 0.00000E+00	 0.00000E+00	 0.00000E+00	 0.00000E+00	 1.00000E+00	 0.00000E+00	 0.00000E+00	 1.00000E+00	 0.00000E+00	 0.00000E+00	 0.00000E+00	 0.00000E+00	 1.00000E+00	 1.00000E+00	 0.00000E+00	 0.00000E+00	 0.00000E+00	 1.00000E+00	 0.00000E+00	 0.00000E+00	 0.00000E+00	 0.00000E+00	 0.00000E+00	 1.00000E+00	 0.00000E+00	 1.00000E+00	 0.00000E+00	 0.00000E+00	 0.00000E+00	 0.00000E+00	 1.00000E+00	 0.00000E+00	 0.00000E+00	 0.00000E+00	 1.00000E+00	 0.00000E+00	 0.00000E+00	 0.00000E+00	 1.00000E+00	 0.00000E+00	 0.00000E+00	 1.00000E+00	 0.00000E+00	 0.00000E+00	 0.00000E+00	 0.00000E+00	 1.00000E+00	 0.00000E+00	 0.00000E+00	 0.00000E+00	 1.00000E+00	 0.00000E+00	 0.00000E+00	 0.00000E+00	 0.00000E+00	 0.00000E+00	 1.00000E+00	 1.00000E+00	 0.00000E+00	 0.00000E+00	 0.00000E+00	 0.00000E+00	 0.00000E+00	 1.00000E+00	 0.00000E+00	 0.00000E+00	 1.00000E+00	 0.00000E+00	 0.00000E+00	 0.00000E+00	 0.00000E+00	 0.00000E+00	 1.00000E+00	 1.00000E+00	 0.00000E+00	 0.00000E+00	 0.00000E+00	 0.00000E+00	 0.00000E+00	 1.00000E+00	 0.00000E+00	 1.00000E+00	 0.00000E+00	 0.00000E+00	 0.00000E+00	 0.00000E+00	 0.00000E+00	 1.00000E+00	 0.00000E+00	 1.00000E+00	 0.00000E+00	 0.00000E+00	 0.00000E+00	 1.00000E+00	 0.00000E+00	 0.00000E+00	 0.00000E+00	 0.00000E+00	 0.00000E+00	 1.00000E+00	 0.00000E+00	 0.00000E+00	 0.00000E+00	 0.00000E+00	 1.00000E+00	 0.00000E+00	 0.00000E+00	 1.00000E+00	 0.00000E+00	 1.00000E+00	 0.00000E+00	 0.00000E+00	 0.00000E+00	 1.00000E+00	 0.00000E+00	 0.00000E+00	 0.00000E+00	 0.00000E+00	 0.00000E+00	 0.00000E+00	 1.00000E+00	 1.00000E+00	 0.00000E+00	 0.00000E+00	 0.00000E+00	 0.00000E+00	 0.00000E+00	 0.00000E+00	 1.00000E+00	 1.00000E+00	 0.00000E+00	 0.00000E+00	 0.00000E+00	 1.00000E+00	 0.00000E+00	 0.00000E+00	 0.00000E+00	 0.00000E+00	 0.00000E+00	 1.00000E+00	 0.00000E+00	 0.00000E+00	 0.00000E+00	 0.00000E+00	 1.00000E+00	 1.00000E+00	 0.00000E+00	 0.00000E+00	 0.00000E+00	 0.00000E+00	 1.00000E+00	 0.00000E+00	 0.00000E+00	 0.00000E+00	 1.00000E+00	 0.00000E+00	 0.00000E+00	 0.00000E+00	 0.00000E+00	 1.00000E+00	 0.00000E+00	 0.00000E+00	 0.00000E+00	 1.00000E+00	 0.00000E+00	 0.00000E+00	 0.00000E+00	 1.00000E+00	 0.00000E+00	 0.00000E+00	 0.00000E+00	 0.00000E+00	 1.00000E+00	 1.00000E+00	 0.00000E+00	 0.00000E+00	 0.00000E+00	 0.00000E+00	 0.00000E+00	 0.00000E+00	 1.00000E+00	 0.00000E+00	 0.00000E+00	 1.00000E+00	 0.00000E+00	 1.00000E+00	 0.00000E+00	 0.00000E+00	 0.00000E+00	 1.00000E+00	 0.00000E+00	 0.00000E+00	 0.00000E+00	 0.00000E+00	 1.00000E+00	 0.00000E+00	 0.00000E+00	 0.00000E+00	 0.00000E+00	 0.00000E+00	 1.00000E+00	 0.00000E+00	 1.00000E+00	 0.00000E+00	 0.00000E+00	 1.00000E+00	 0.00000E+00	 0.00000E+00	 0.00000E+00	 1.00000E+00	 0.00000E+00	 0.00000E+00	 0.00000E+00	 0.00000E+00	 0.00000E+00	 1.00000E+00	 0.00000E+00	 0.00000E+00	 0.00000E+00	 0.00000E+00	 1.00000E+00	 0.00000E+00	 1.00000E+00	 0.00000E+00	 0.00000E+00	 1.00000E+00	 0.00000E+00	 0.00000E+00	 0.00000E+00	 0.00000E+00	 1.00000E+00	 0.00000E+00	 0.00000E+00	 1.00000E+00	 0.00000E+00	 0.00000E+00	 0.00000E+00	 1.00000E+00	 0.00000E+00	 0.00000E+00	 0.00000E+00	 1.00000E+00	 0.00000E+00	 0.00000E+00	 0.00000E+00	 0.00000E+00	 0.00000E+00	 0.00000E+00	 1.00000E+00	 1.00000E+00	 0.00000E+00	 0.00000E+00	 0.00000E+00	 1.00000E+00	 0.00000E+00	 0.00000E+00	 0.00000E+00	 0.00000E+00	 0.00000E+00	 0.00000E+00	 1.00000E+00	 0.00000E+00	 1.00000E+00	 0.00000E+00	 0.00000E+00	 1.00000E+00	 0.00000E+00	 0.00000E+00	 0.00000E+00	 0.00000E+00	 0.00000E+00	 0.00000E+00	 1.00000E+00	 1.00000E+00	 0.00000E+00	 0.00000E+00	 0.00000E+00	 1.00000E+00	 0.00000E+00	 0.00000E+00	 0.00000E+00	 1.00000E+00	 0.00000E+00	 0.00000E+00	 0.00000E+00	 0.00000E+00	 1.00000E+00	 0.00000E+00	 0.00000E+00	 0.00000E+00	 0.00000E+00	 0.00000E+00	 1.00000E+00	 0.00000E+00	 0.00000E+00	 1.00000E+00	 0.00000E+00	 1.00000E+00	 0.00000E+00	 0.00000E+00	 0.00000E+00	 0.00000E+00	 0.00000E+00	 0.00000E+00	 1.00000E+00	 0.00000E+00	 0.00000E+00	 1.00000E+00	 0.00000E+00	 0.00000E+00	 0.00000E+00	 0.00000E+00	 1.00000E+00	 0.00000E+00	 0.00000E+00	 0.00000E+00	 1.00000E+00	 1.00000E+00	 0.00000E+00	 0.00000E+00	 0.00000E+00	 0.00000E+00	 0.00000E+00	 1.00000E+00	 0.00000E+00	 0.00000E+00	 0.00000E+00	 0.00000E+00	 1.00000E+00	 1.00000E+00	 0.00000E+00	 0.00000E+00	 0.00000E+00	 0.00000E+00	 1.00000E+00	 0.00000E+00	 0.00000E+00	 0.00000E+00	 0.00000E+00	 1.00000E+00	 0.00000E+00	 1.00000E+00	 0.00000E+00	 0.00000E+00	 0.00000E+00	 0.00000E+00	 1.00000E+00	 0.00000E+00	 0.00000E+00	 1.00000E+00	 0.00000E+00	 0.00000E+00	 0.00000E+00	 0.00000E+00	 0.00000E+00	 0.00000E+00	 1.00000E+00	 0.00000E+00	 0.00000E+00	 1.00000E+00	 0.00000E+00	-9.90000E+01	-9.90000E+01	-9.90000E+01	-9.90000E+01	-9.90000E+01	-9.90000E+01	-9.90000E+01	-9.90000E+01	-9.90000E+01	-9.90000E+01	-9.90000E+01	-9.90000E+01	-9.90000E+01	-9.90000E+01	-9.90000E+01	-9.90000E+01	-9.90000E+01	-9.90000E+01	-9.90000E+01	-9.90000E+01	-9.90000E+01	-9.90000E+01	-9.90000E+01	-9.90000E+01	-9.90000E+01	-9.90000E+01	-9.90000E+01	-9.90000E+01	-9.90000E+01	-9.90000E+01	-9.90000E+01	-9.90000E+01	-9.90000E+01	-9.90000E+01	-9.90000E+01	-9.90000E+01	-9.90000E+01	-9.90000E+01	-9.90000E+01	-9.90000E+01	-9.90000E+01	-9.90000E+01	-9.90000E+01	-9.90000E+01	-9.90000E+01	-9.90000E+01	-9.90000E+01	-9.90000E+01	-9.90000E+01	-9.90000E+01	-9.90000E+01	-9.90000E+01	-9.90000E+01	-9.90000E+01	-9.90000E+01	-9.90000E+01	-9.90000E+01	-9.90000E+01	-9.90000E+01	-9.90000E+01	-9.90000E+01	-9.90000E+01	-9.90000E+01	-9.90000E+01	-9.90000E+01	-9.90000E+01	-9.90000E+01	-9.90000E+01	-9.90000E+01	-9.90000E+01	-9.90000E+01	-9.90000E+01	-9.90000E+01	-9.90000E+01	-9.90000E+01	-9.90000E+01	-9.90000E+01	-9.90000E+01	-9.90000E+01	-9.90000E+01	-9.90000E+01	-9.90000E+01	-9.90000E+01	-9.90000E+01	-9.90000E+01	-9.90000E+01	-9.90000E+01	-9.90000E+01	-9.90000E+01	-9.90000E+01	-9.90000E+01	-9.90000E+01	-9.90000E+01	-9.90000E+01	-9.90000E+01	-9.90000E+01	-9.90000E+01	-9.90000E+01	-9.90000E+01	-9.90000E+01	-9.90000E+01	-9.90000E+01	-9.90000E+01	-9.90000E+01	-9.90000E+01	-9.90000E+01	-9.90000E+01	-9.90000E+01	-9.90000E+01	-9.90000E+01	-9.90000E+01	-9.90000E+01	-9.90000E+01	-9.90000E+01	-9.90000E+01	-9.90000E+01	-9.90000E+01	-9.90000E+01	-9.90000E+01	-9.90000E+01	-9.90000E+01	-9.90000E+01	-9.90000E+01	-9.90000E+01	-9.90000E+01	-9.90000E+01	-9.90000E+01	-9.90000E+01	 1.00000E+00	 0.00000E+00	 0.00000E+00	 0.00000E+00	 1.00000E+00	 0.00000E+00	 0.00000E+00	 0.00000E+00	 0.00000E+00	 0.00000E+00	 1.00000E+00	 0.00000E+00	 0.00000E+00	 1.00000E+00	 0.00000E+00	 0.00000E+00	 0.00000E+00	 0.00000E+00	 1.00000E+00	 0.00000E+00	 1.00000E+00	 0.00000E+00	 0.00000E+00	 0.00000E+00	 0.00000E+00	 1.00000E+00	 0.00000E+00	 0.00000E+00	-9.90000E+01	-9.90000E+01	-9.90000E+01	-9.90000E+01	 0.00000E+00	 0.00000E+00	 0.00000E+00	 1.00000E+00	 0.00000E+00	 0.00000E+00	 0.00000E+00	 1.00000E+00	 0.00000E+00	 0.00000E+00	 0.00000E+00	 1.00000E+00	 0.00000E+00	 0.00000E+00	 0.00000E+00	 1.00000E+00	 0.00000E+00	 0.00000E+00	 0.00000E+00	 1.00000E+00	 0.00000E+00	 0.00000E+00	 0.00000E+00	 1.00000E+00	 0.00000E+00	 0.00000E+00	 0.00000E+00	 1.00000E+00	 1.00000E+00	 0.00000E+00	 0.00000E+00	 0.00000E+00	 0.00000E+00	 0.00000E+00	 0.00000E+00	 1.00000E+00	 0.00000E+00	 0.00000E+00	 0.00000E+00	 1.00000E+00	 0.00000E+00	 0.00000E+00	 0.00000E+00	 1.00000E+00	 0.00000E+00	 0.00000E+00	 1.00000E+00	 0.00000E+00	 0.00000E+00	 0.00000E+00	 1.00000E+00	 0.00000E+00	 0.00000E+00	 0.00000E+00	 0.00000E+00	 1.00000E+00	 0.00000E+00	 0.00000E+00	 0.00000E+00	 1.00000E+00	 1.00000E+00	 0.00000E+00	 0.00000E+00	 0.00000E+00	 0.00000E+00	 0.00000E+00	 1.00000E+00	 0.00000E+00	 0.00000E+00	 0.00000E+00	 1.00000E+00	 0.00000E+00	 0.00000E+00	 1.00000E+00	 0.00000E+00	 0.00000E+00	 0.00000E+00	 0.00000E+00	 0.00000E+00	 1.00000E+00	 0.00000E+00	 0.00000E+00	 1.00000E+00	 0.00000E+00	 1.00000E+00	 0.00000E+00	 0.00000E+00	 0.00000E+00	 0.00000E+00	 0.00000E+00	 0.00000E+00	 1.00000E+00	 0.00000E+00	 0.00000E+00	 0.00000E+00	 1.00000E+00	 0.00000E+00	 0.00000E+00	 0.00000E+00	 1.00000E+00	 0.00000E+00	 0.00000E+00	 0.00000E+00	 1.00000E+00	 0.00000E+00	 0.00000E+00	 1.00000E+00	 0.00000E+00	 1.00000E+00	 0.00000E+00	 0.00000E+00	 0.00000E+00	 1.00000E+00	 0.00000E+00	 0.00000E+00	 0.00000E+00	 0.00000E+00	 0.00000E+00	 1.00000E+00	 0.00000E+00	 1.00000E+00	 0.00000E+00	 0.00000E+00	 0.00000E+00	 0.00000E+00	 0.00000E+00	 0.00000E+00	 1.00000E+00	 0.00000E+00	 0.00000E+00	 1.00000E+00	 0.00000E+00	 0.00000E+00	 1.00000E+00	 0.00000E+00	 0.00000E+00	 1.00000E+00	 0.00000E+00	 0.00000E+00	 0.00000E+00	 0.00000E+00	 1.00000E+00	 0.00000E+00	 0.00000E+00	 0.00000E+00	 0.00000E+00	 0.00000E+00	 1.00000E+00	 0.00000E+00	 0.00000E+00	 0.00000E+00	 1.00000E+00	 0.00000E+00	 0.00000E+00	 0.00000E+00	 1.00000E+00	 0.00000E+00	 1.00000E+00	 0.00000E+00	 0.00000E+00	 1.00000E+00	 0.00000E+00	 0.00000E+00	 0.00000E+00	 0.00000E+00	 1.00000E+00	 0.00000E+00	 0.00000E+00	 0.00000E+00	 1.00000E+00	 0.00000E+00	 0.00000E+00	 1.00000E+00	 0.00000E+00	 0.00000E+00	 0.00000E+00	 1.00000E+00	 0.00000E+00	 0.00000E+00	 0.00000E+00	 0.00000E+00	 0.00000E+00	 1.00000E+00	 0.00000E+00	 0.00000E+00	 1.00000E+00	 0.00000E+00	 0.00000E+00	 0.00000E+00	 0.00000E+00	 0.00000E+00	 1.00000E+00	 0.00000E+00	 0.00000E+00	 1.00000E+00	 0.00000E+00	 0.00000E+00	 0.00000E+00	 1.00000E+00	 0.00000E+00	 0.00000E+00	 0.00000E+00	 1.00000E+00	 0.00000E+00	 1.00000E+00	 0.00000E+00	 0.00000E+00	 0.00000E+00	 1.00000E+00	 0.00000E+00	 0.00000E+00	 0.00000E+00	 1.00000E+00	 0.00000E+00	 0.00000E+00	 0.00000E+00	 1.00000E+00	 0.00000E+00	 0.00000E+00	 0.00000E+00	 0.00000E+00	 0.00000E+00	 0.00000E+00	 1.00000E+00	 0.00000E+00	 1.00000E+00	 0.00000E+00	 0.00000E+00	 0.00000E+00	 0.00000E+00	 0.00000E+00	 1.00000E+00	 1.00000E+00	 0.00000E+00	 0.00000E+00	 0.00000E+00	 1.00000E+00	 0.00000E+00	 0.00000E+00	 0.00000E+00	 0.00000E+00	 0.00000E+00	 0.00000E+00	 1.00000E+00	 1.00000E+00	 0.00000E+00	 0.00000E+00	 0.00000E+00	 1.00000E+00	 0.00000E+00	 0.00000E+00	 0.00000E+00	 0.00000E+00	 0.00000E+00	 1.00000E+00	 0.00000E+00	 0.00000E+00	 0.00000E+00	 1.00000E+00	 0.00000E+00	 0.00000E+00	 0.00000E+00	 1.00000E+00	 0.00000E+00	 0.00000E+00	 0.00000E+00	 1.00000E+00	 0.00000E+00	 0.00000E+00	 1.00000E+00	 0.00000E+00	 0.00000E+00	 0.00000E+00	 1.00000E+00	 0.00000E+00	 0.00000E+00	 1.00000E+00	 0.00000E+00	 0.00000E+00	 0.00000E+00	 1.00000E+00	 0.00000E+00	 0.00000E+00	 0.00000E+00	 0.00000E+00	 0.00000E+00	 1.00000E+00	 0.00000E+00	 0.00000E+00	 0.00000E+00	 0.00000E+00	 1.00000E+00	 0.00000E+00	 0.00000E+00	 1.00000E+00	 0.00000E+00	 1.00000E+00	 0.00000E+00	 0.00000E+00	 0.00000E+00	 1.00000E+00	 0.00000E+00	 0.00000E+00	 0.00000E+00	 0.00000E+00	 1.00000E+00	 0.00000E+00	 0.00000E+00	 0.00000E+00	 1.00000E+00	 0.00000E+00	 0.00000E+00	 0.00000E+00	 0.00000E+00	 0.00000E+00	 1.00000E+00	 1.00000E+00	 0.00000E+00	 0.00000E+00	 0.00000E+00	 1.00000E+00	 0.00000E+00	 0.00000E+00	 0.00000E+00	 1.00000E+00	 0.00000E+00	 0.00000E+00	 0.00000E+00	 1.00000E+00	 0.00000E+00	 0.00000E+00	 0.00000E+00	 0.00000E+00	 0.00000E+00	 1.00000E+00	 0.00000E+00	 1.00000E+00	 0.00000E+00	 0.00000E+00	 0.00000E+00	 0.00000E+00	 0.00000E+00	 0.00000E+00	 1.00000E+00	 0.00000E+00	 0.00000E+00	 1.00000E+00	 0.00000E+00	 0.00000E+00	 1.00000E+00	 0.00000E+00	 0.00000E+00	 0.00000E+00	 0.00000E+00	 0.00000E+00	 1.00000E+00	 0.00000E+00	 0.00000E+00	 1.00000E+00	 0.00000E+00	 0.00000E+00	 0.00000E+00	 0.00000E+00	 1.00000E+00	 0.00000E+00	 0.00000E+00	 1.00000E+00	 0.00000E+00	 0.00000E+00	 0.00000E+00	 1.00000E+00	 0.00000E+00	 1.00000E+00	 0.00000E+00	 0.00000E+00	 0.00000E+00	 0.00000E+00	 0.00000E+00	 0.00000E+00	 1.00000E+00	 0.00000E+00	 0.00000E+00	 1.00000E+00	 0.00000E+00	 0.00000E+00	 0.00000E+00	 1.00000E+00	 0.00000E+00	 0.00000E+00	 0.00000E+00	 1.00000E+00	 0.00000E+00	 1.00000E+00	 0.00000E+00	 0.00000E+00	 0.00000E+00	 0.00000E+00	 0.00000E+00	 1.00000E+00	 0.00000E+00	 0.00000E+00	 1.00000E+00	 0.00000E+00	 0.00000E+00	 1.00000E+00	 0.00000E+00	 0.00000E+00	 0.00000E+00	 0.00000E+00	 0.00000E+00	 0.00000E+00	 1.00000E+00	 1.00000E+00	 0.00000E+00	 0.00000E+00	 0.00000E+00	 1.00000E+00	 0.00000E+00	 0.00000E+00	 0.00000E+00	 0.00000E+00	 1.00000E+00	 0.00000E+00	 0.00000E+00	 0.00000E+00	 0.00000E+00	 0.00000E+00	 1.00000E+00	 0.00000E+00	 0.00000E+00	 0.00000E+00	 1.00000E+00	 0.00000E+00	 0.00000E+00	 0.00000E+00	 1.00000E+00	 0.00000E+00	 1.00000E+00	 0.00000E+00	 0.00000E+00	 0.00000E+00	 1.00000E+00	 0.00000E+00	 0.00000E+00	 1.00000E+00	 0.00000E+00	 0.00000E+00	 0.00000E+00	 0.00000E+00	 0.00000E+00	 0.00000E+00	 1.00000E+00	 0.00000E+00	 0.00000E+00	 1.00000E+00	 0.00000E+00	 1.00000E+00	 0.00000E+00	 0.00000E+00	 0.00000E+00	 0.00000E+00	 0.00000E+00	 0.00000E+00	 1.00000E+00	 1.00000E+00	 0.00000E+00	 0.00000E+00	 0.00000E+00	 1.00000E+00	 0.00000E+00	 0.00000E+00	 0.00000E+00	 0.00000E+00	 0.00000E+00	 1.00000E+00	 0.00000E+00	 0.00000E+00	 0.00000E+00	 1.00000E+00	 0.00000E+00	 0.00000E+00	 1.00000E+00	 0.00000E+00	 0.00000E+00	 0.00000E+00	 1.00000E+00	 0.00000E+00	 0.00000E+00	 1.00000E+00	 0.00000E+00	 0.00000E+00	 0.00000E+00	 0.00000E+00	 0.00000E+00	 1.00000E+00	 0.00000E+00	 1.00000E+00	 0.00000E+00	 0.00000E+00	 0.00000E+00	 1.00000E+00	 0.00000E+00	 0.00000E+00	 0.00000E+00	 1.00000E+00	 0.00000E+00	 0.00000E+00	 0.00000E+00	 0.00000E+00	 1.00000E+00	 0.00000E+00	 0.00000E+00	 1.00000E+00	 0.00000E+00	 0.00000E+00	 0.00000E+00	 0.00000E+00	 0.00000E+00	 1.00000E+00	 0.00000E+00	 1.00000E+00	 0.00000E+00	 0.00000E+00	 0.00000E+00	 1.00000E+00	 0.00000E+00	 0.00000E+00	 0.00000E+00	 0.00000E+00	 0.00000E+00	 0.00000E+00	 1.00000E+00	 0.00000E+00	 1.00000E+00	 0.00000E+00	 0.00000E+00	 0.00000E+00	 0.00000E+00	 0.00000E+00	 1.00000E+00	 1.00000E+00	 0.00000E+00	 0.00000E+00	 0.00000E+00	 0.00000E+00	 1.00000E+00	 0.00000E+00	 0.00000E+00	 1.00000E+00	 0.00000E+00	 0.00000E+00	 0.00000E+00	 1.00000E+00	 0.00000E+00	 0.00000E+00	 0.00000E+00	 0.00000E+00	 0.00000E+00	 1.00000E+00	 0.00000E+00	 0.00000E+00	 1.00000E+00	 0.00000E+00	 0.00000E+00	 0.00000E+00	 0.00000E+00	 0.00000E+00	 1.00000E+00	 0.00000E+00	 1.00000E+00	 0.00000E+00	 0.00000E+00	 1.00000E+00	 0.00000E+00	 0.00000E+00	 0.00000E+00	 1.00000E+00	 0.00000E+00	 0.00000E+00	 0.00000E+00	 0.00000E+00	 1.00000E+00	 0.00000E+00	 0.00000E+00	 0.00000E+00	 0.00000E+00	 1.00000E+00	 0.00000E+00	 1.00000E+00	 0.00000E+00	 0.00000E+00	 0.00000E+00	 0.00000E+00	 0.00000E+00	 0.00000E+00	 1.00000E+00	 0.00000E+00	 1.00000E+00	 0.00000E+00	 0.00000E+00	 1.00000E+00	 0.00000E+00	 0.00000E+00	 0.00000E+00	 0.00000E+00	 1.00000E+00	 0.00000E+00	 0.00000E+00	 1.00000E+00	 0.00000E+00	 0.00000E+00	 0.00000E+00	 1.00000E+00	 0.00000E+00	 0.00000E+00	 0.00000E+00	 0.00000E+00	 1.00000E+00	 0.00000E+00	 0.00000E+00	 1.00000E+00	 0.00000E+00	 0.00000E+00	 0.00000E+00	 0.00000E+00	 0.00000E+00	 0.00000E+00	 1.00000E+00	 1.00000E+00	 0.00000E+00	 0.00000E+00	 0.00000E+00	 0.00000E+00	 0.00000E+00	 1.00000E+00	 0.00000E+00	 0.00000E+00	 1.00000E+00	 0.00000E+00	 0.00000E+00	 0.00000E+00	 1.00000E+00	 0.00000E+00	 0.00000E+00	 1.00000E+00	 0.00000E+00	 0.00000E+00	 0.00000E+00	 1.00000E+00	 0.00000E+00	 0.00000E+00	 0.00000E+00	 0.00000E+00	 0.00000E+00	 1.00000E+00	 0.00000E+00	 0.00000E+00	 1.00000E+00	 0.00000E+00	 0.00000E+00	 0.00000E+00	 0.00000E+00	 0.00000E+00	 1.00000E+00	 0.00000E+00	 0.00000E+00	 0.00000E+00	 1.00000E+00	 0.00000E+00	 0.00000E+00	 0.00000E+00	 1.00000E+00	 0.00000E+00	 0.00000E+00	 0.00000E+00	 1.00000E+00	 0.00000E+00	 0.00000E+00	 0.00000E+00	 1.00000E+00	 0.00000E+00	 0.00000E+00	 1.00000E+00	 0.00000E+00	 0.00000E+00	 0.00000E+00	 0.00000E+00	 1.00000E+00	 0.00000E+00	 0.00000E+00	 1.00000E+00	 0.00000E+00	 0.00000E+00	 1.00000E+00	 0.00000E+00	 0.00000E+00	 0.00000E+00	 0.00000E+00	 1.00000E+00	 0.00000E+00	 0.00000E+00	 0.00000E+00	 0.00000E+00	 1.00000E+00	 0.00000E+00	 1.00000E+00	 0.00000E+00	 0.00000E+00	 0.00000E+00	 1.00000E+00	 0.00000E+00	 0.00000E+00	 1.00000E+00	 0.00000E+00	 0.00000E+00	 0.00000E+00	 1.00000E+00	 0.00000E+00	 0.00000E+00	 0.00000E+00	 0.00000E+00	 0.00000E+00	 1.00000E+00	 0.00000E+00	 1.00000E+00	 0.00000E+00	 0.00000E+00	 0.00000E+00	 0.00000E+00	 0.00000E+00	 1.00000E+00	 0.00000E+00	 0.00000E+00	 0.00000E+00	 1.00000E+00	 0.00000E+00	 0.00000E+00	 0.00000E+00	 0.00000E+00	 1.00000E+00	 0.00000E+00	 0.00000E+00	 0.00000E+00	 1.00000E+00	 0.00000E+00	 0.00000E+00	 1.00000E+00	 0.00000E+00	 0.00000E+00	 0.00000E+00	 1.00000E+00	 0.00000E+00	 0.00000E+00	 1.00000E+00	 0.00000E+00	 0.00000E+00	 1.00000E+00	 0.00000E+00	 0.00000E+00	 0.00000E+00	 0.00000E+00	 1.00000E+00	 0.00000E+00	 0.00000E+00	 0.00000E+00	 0.00000E+00	 0.00000E+00	 1.00000E+00	 0.00000E+00	 0.00000E+00	 0.00000E+00	 1.00000E+00	 0.00000E+00	 0.00000E+00	 1.00000E+00	 0.00000E+00	 0.00000E+00	 1.00000E+00	 0.00000E+00	 0.00000E+00	 0.00000E+00	 1.00000E+00	 0.00000E+00	 0.00000E+00	 0.00000E+00	 0.00000E+00	 0.00000E+00	 1.00000E+00	 0.00000E+00	 0.00000E+00	 1.00000E+00	 0.00000E+00	 1.00000E+00	 0.00000E+00	 0.00000E+00	 0.00000E+00	 0.00000E+00	 0.00000E+00	 1.00000E+00	 0.00000E+00	 0.00000E+00	 0.00000E+00	 1.00000E+00	 0.00000E+00	 0.00000E+00	 1.00000E+00	 0.00000E+00	 0.00000E+00	 0.00000E+00	 0.00000E+00	 0.00000E+00	 1.00000E+00	 0.00000E+00	 1.00000E+00	 0.00000E+00	 0.00000E+00	 1.00000E+00	 0.00000E+00	 0.00000E+00	 0.00000E+00	 0.00000E+00	 0.00000E+00	 0.00000E+00	 1.00000E+00	 1.00000E+00	 0.00000E+00	 0.00000E+00	 0.00000E+00	 0.00000E+00	 0.00000E+00	 0.00000E+00	 1.00000E+00	 0.00000E+00	 0.00000E+00	 0.00000E+00	 1.00000E+00	 0.00000E+00	 1.00000E+00	 0.00000E+00	 0.00000E+00	 0.00000E+00	 0.00000E+00	 0.00000E+00	 1.00000E+00	 0.00000E+00	 1.00000E+00	 0.00000E+00	 0.00000E+00	 1.00000E+00	 0.00000E+00	 0.00000E+00	 0.00000E+00	 0.00000E+00	 0.00000E+00	 0.00000E+00	 1.00000E+00	 0.00000E+00	 0.00000E+00	 0.00000E+00	 1.00000E+00	 0.00000E+00	 0.00000E+00	 1.00000E+00	 0.00000E+00	 1.00000E+00	 0.00000E+00	 0.00000E+00	 0.00000E+00	 0.00000E+00	 0.00000E+00	 0.00000E+00	 1.00000E+00	 0.00000E+00	 0.00000E+00	 1.00000E+00	 0.00000E+00	 0.00000E+00	 0.00000E+00	 1.00000E+00	 0.00000E+00	 0.00000E+00	 0.00000E+00	 0.00000E+00	 1.00000E+00	 0.00000E+00	 0.00000E+00	 1.00000E+00	 0.00000E+00	 1.00000E+00	 0.00000E+00	 0.00000E+00	 0.00000E+00	 0.00000E+00	 0.00000E+00	 1.00000E+00	 0.00000E+00	 0.00000E+00	 1.00000E+00	 0.00000E+00	 0.00000E+00	 0.00000E+00	 1.00000E+00	 0.00000E+00	 0.00000E+00	 0.00000E+00	 0.00000E+00	 0.00000E+00	 1.00000E+00	 0.00000E+00	 0.00000E+00	 1.00000E+00	 0.00000E+00	 0.00000E+00	 1.00000E+00	 0.00000E+00	 0.00000E+00	 1.00000E+00	 0.00000E+00	 0.00000E+00	 0.00000E+00	 1.00000E+00	 0.00000E+00	 0.00000E+00	 0.00000E+00	 0.00000E+00	 1.00000E+00	 0.00000E+00	 0.00000E+00	 0.00000E+00	 0.00000E+00	 0.00000E+00	 1.00000E+00	 0.00000E+00	 0.00000E+00	 1.00000E+00	 0.00000E+00	 0.00000E+00	 0.00000E+00	 1.00000E+00	 0.00000E+00	 0.00000E+00	 0.00000E+00	 0.00000E+00	 1.00000E+00	 0.00000E+00	 0.00000E+00	 0.00000E+00	 1.00000E+00	 0.00000E+00	 0.00000E+00	 1.00000E+00	 0.00000E+00	 0.00000E+00	 1.00000E+00	 0.00000E+00	 0.00000E+00	 0.00000E+00	 1.00000E+00	 0.00000E+00	 0.00000E+00	 0.00000E+00	 0.00000E+00	 0.00000E+00	 1.00000E+00	 0.00000E+00	 0.00000E+00	 0.00000E+00	 1.00000E+00	 0.00000E+00	 0.00000E+00	 1.00000E+00	 0.00000E+00	 0.00000E+00	 0.00000E+00	 0.00000E+00	 1.00000E+00	 0.00000E+00	 1.00000E+00	 0.00000E+00	 0.00000E+00	 0.00000E+00	 0.00000E+00	 1.00000E+00	 0.00000E+00	 1.00000E+00	 0.00000E+00	 0.00000E+00	 0.00000E+00	 0.00000E+00	 1.00000E+00	 0.00000E+00	 0.00000E+00	 0.00000E+00	 0.00000E+00	 0.00000E+00	 1.00000E+00	 0.00000E+00	 0.00000E+00	 0.00000E+00	 1.00000E+00	 0.00000E+00	 0.00000E+00	 0.00000E+00	 1.00000E+00	 0.00000E+00	 0.00000E+00	 1.00000E+00	 0.00000E+00	 0.00000E+00	 0.00000E+00	 1.00000E+00	 0.00000E+00	 0.00000E+00	 0.00000E+00	 0.00000E+00	 1.00000E+00	 0.00000E+00	 1.00000E+00	 0.00000E+00	 0.00000E+00	 0.00000E+00	 0.00000E+00	 0.00000E+00	 1.00000E+00	 0.00000E+00	 1.00000E+00	 0.00000E+00	 0.00000E+00	 0.00000E+00	 0.00000E+00	 0.00000E+00	 1.00000E+00	 1.00000E+00	 0.00000E+00	 0.00000E+00	 0.00000E+00	 0.00000E+00	 1.00000E+00	 0.00000E+00	 0.00000E+00	 0.00000E+00	 0.00000E+00	 0.00000E+00	 1.00000E+00	 0.00000E+00	 0.00000E+00	 0.00000E+00	 1.00000E+00	 0.00000E+00	 1.00000E+00	 0.00000E+00	 0.00000E+00	 0.00000E+00	 0.00000E+00	 0.00000E+00	 1.00000E+00	 1.00000E+00	 0.00000E+00	 0.00000E+00	 0.00000E+00	 0.00000E+00	 1.00000E+00	 0.00000E+00	 0.00000E+00	 0.00000E+00	 1.00000E+00	 0.00000E+00	 0.00000E+00	 1.00000E+00	 0.00000E+00	 0.00000E+00	 0.00000E+00	 0.00000E+00	 1.00000E+00	 0.00000E+00	 0.00000E+00	 1.00000E+00	 0.00000E+00	 0.00000E+00	 0.00000E+00	 1.00000E+00	 0.00000E+00	 0.00000E+00	 0.00000E+00	 0.00000E+00	 1.00000E+00	 0.00000E+00	 0.00000E+00	 0.00000E+00	 0.00000E+00	 0.00000E+00	 1.00000E+00	 1.00000E+00	 0.00000E+00	 0.00000E+00	 0.00000E+00	 0.00000E+00	 0.00000E+00	 0.00000E+00	 1.00000E+00	 0.00000E+00	 0.00000E+00	 1.00000E+00	 0.00000E+00	 0.00000E+00	 1.00000E+00	 0.00000E+00	 0.00000E+00	 1.00000E+00	 0.00000E+00	 0.00000E+00	 0.00000E+00	 0.00000E+00	 0.00000E+00	 1.00000E+00	 0.00000E+00	 0.00000E+00	 1.00000E+00	 0.00000E+00	 0.00000E+00	 1.00000E+00	 0.00000E+00	 0.00000E+00	 0.00000E+00	 0.00000E+00	 0.00000E+00	 0.00000E+00	 1.00000E+00	 0.00000E+00	 0.00000E+00	 0.00000E+00	 1.00000E+00	 0.00000E+00	 1.00000E+00	 0.00000E+00	 0.00000E+00	 0.00000E+00	 1.00000E+00	 0.00000E+00	 0.00000E+00	 0.00000E+00	 0.00000E+00	 1.00000E+00	 0.00000E+00	 0.00000E+00	 1.00000E+00	 0.00000E+00	 0.00000E+00	 0.00000E+00	 1.00000E+00	 0.00000E+00	 0.00000E+00	 0.00000E+00	 0.00000E+00	 1.00000E+00	 0.00000E+00	 0.00000E+00	 1.00000E+00	 0.00000E+00	 0.00000E+00	 1.00000E+00	 0.00000E+00	 0.00000E+00	 0.00000E+00	 0.00000E+00	 1.00000E+00	 0.00000E+00	 0.00000E+00	 0.00000E+00	 1.00000E+00	 0.00000E+00	 0.00000E+00	 0.00000E+00	 1.00000E+00	 0.00000E+00	 0.00000E+00	 0.00000E+00	 0.00000E+00	 1.00000E+00	 0.00000E+00	 1.00000E+00	 0.00000E+00	 0.00000E+00	 0.00000E+00	 0.00000E+00	 0.00000E+00	 1.00000E+00	 0.00000E+00	 0.00000E+00	 0.00000E+00	 1.00000E+00	 0.00000E+00	 0.00000E+00	 0.00000E+00	 0.00000E+00	 1.00000E+00	 0.00000E+00	 0.00000E+00	 1.00000E+00	 0.00000E+00	 1.00000E+00	 0.00000E+00	 0.00000E+00	 0.00000E+00	 1.00000E+00	 0.00000E+00	 0.00000E+00	 0.00000E+00	 0.00000E+00	 0.00000E+00	 1.00000E+00	 0.00000E+00	 0.00000E+00	 0.00000E+00	 1.00000E+00	 0.00000E+00	 0.00000E+00	 0.00000E+00	 1.00000E+00	 0.00000E+00	 0.00000E+00	 0.00000E+00	 0.00000E+00	 1.00000E+00	 0.00000E+00	 1.00000E+00	 0.00000E+00	 0.00000E+00	 0.00000E+00	 0.00000E+00	 0.00000E+00	 1.00000E+00	 0.00000E+00	 0.00000E+00	 1.00000E+00	 0.00000E+00	 0.00000E+00	 0.00000E+00	 1.00000E+00	 0.00000E+00	 1.00000E+00	 0.00000E+00	 0.00000E+00	 0.00000E+00	 0.00000E+00	 1.00000E+00	 0.00000E+00	 0.00000E+00	 0.00000E+00	 1.00000E+00	 0.00000E+00	 0.00000E+00	 0.00000E+00	 0.00000E+00	 0.00000E+00	 1.00000E+00	 0.00000E+00	 0.00000E+00	 0.00000E+00	 1.00000E+00	 0.00000E+00	 0.00000E+00	 0.00000E+00	 1.00000E+00	 0.00000E+00	 1.00000E+00	 0.00000E+00	 0.00000E+00	 0.00000E+00	 0.00000E+00	 0.00000E+00	 1.00000E+00	 0.00000E+00	 0.00000E+00	 0.00000E+00	 1.00000E+00	 0.00000E+00	 1.00000E+00	 0.00000E+00	 0.00000E+00	 0.00000E+00	 0.00000E+00	 0.00000E+00	 1.00000E+00	 1.00000E+00	 0.00000E+00	 0.00000E+00	 0.00000E+00	 0.00000E+00	 1.00000E+00	 0.00000E+00	 0.00000E+00	 0.00000E+00	 1.00000E+00	 0.00000E+00	 0.00000E+00	 0.00000E+00	 0.00000E+00	 0.00000E+00	 1.00000E+00	 0.00000E+00	 1.00000E+00	 0.00000E+00	 0.00000E+00	 0.00000E+00	 1.00000E+00	 0.00000E+00	 0.00000E+00	 0.00000E+00	 1.00000E+00	 0.00000E+00	 0.00000E+00	 0.00000E+00	 0.00000E+00	 0.00000E+00	 1.00000E+00	 1.00000E+00	 0.00000E+00	 0.00000E+00	 0.00000E+00	 1.00000E+00	 0.00000E+00	 0.00000E+00	 0.00000E+00	 1.00000E+00	 0.00000E+00	 0.00000E+00	 0.00000E+00	 1.00000E+00	 0.00000E+00	 0.00000E+00	 0.00000E+00	 0.00000E+00	 0.00000E+00	 0.00000E+00	 1.00000E+00	 0.00000E+00	 0.00000E+00	 1.00000E+00	 0.00000E+00	 0.00000E+00	 0.00000E+00	 1.00000E+00	 0.00000E+00	 1.00000E+00	 0.00000E+00	 0.00000E+00	 0.00000E+00	 0.00000E+00	 0.00000E+00	 1.00000E+00	 0.00000E+00	 0.00000E+00	 1.00000E+00	 0.00000E+00	 0.00000E+00	 1.00000E+00	 0.00000E+00	 0.00000E+00	 0.00000E+00	 0.00000E+00	 0.00000E+00	 0.00000E+00	 1.00000E+00	 0.00000E+00	 0.00000E+00	 0.00000E+00	 1.00000E+00	 0.00000E+00	 1.00000E+00	 0.00000E+00	 0.00000E+00	 1.00000E+00	 0.00000E+00	 0.00000E+00	 0.00000E+00	 0.00000E+00	 1.00000E+00	 0.00000E+00	 0.00000E+00	 0.00000E+00	 0.00000E+00	 1.00000E+00	 0.00000E+00	 0.00000E+00	 0.00000E+00	 1.00000E+00	 0.00000E+00	 0.00000E+00	 0.00000E+00	 0.00000E+00	 1.00000E+00	 1.00000E+00	 0.00000E+00	 0.00000E+00	 0.00000E+00	 1.00000E+00	 0.00000E+00	 0.00000E+00	 0.00000E+00	 0.00000E+00	 0.00000E+00	 1.00000E+00	 0.00000E+00	 0.00000E+00	 0.00000E+00	 1.00000E+00	 0.00000E+00	 1.00000E+00	 0.00000E+00	 0.00000E+00	 0.00000E+00	 1.00000E+00	 0.00000E+00	 0.00000E+00	 0.00000E+00	 0.00000E+00	 0.00000E+00	 0.00000E+00	 1.00000E+00	 1.00000E+00	 0.00000E+00	 0.00000E+00	 0.00000E+00	 0.00000E+00	 0.00000E+00	 0.00000E+00	 1.00000E+00	 0.00000E+00	 0.00000E+00	 0.00000E+00	 1.00000E+00	 0.00000E+00	 1.00000E+00	 0.00000E+00	 0.00000E+00	 1.00000E+00	 0.00000E+00	 0.00000E+00	 0.00000E+00	 0.00000E+00	 0.00000E+00	 0.00000E+00	 1.00000E+00	 0.00000E+00	 0.00000E+00	 0.00000E+00	 1.00000E+00	 1.00000E+00	 0.00000E+00	 0.00000E+00	 0.00000E+00	 0.00000E+00	 0.00000E+00	 0.00000E+00	 1.00000E+00	 0.00000E+00	 0.00000E+00	 0.00000E+00	 1.00000E+00	 0.00000E+00	 0.00000E+00	 0.00000E+00	 1.00000E+00	 1.00000E+00	 0.00000E+00	 0.00000E+00	 0.00000E+00	 0.00000E+00	 0.00000E+00	 0.00000E+00	 1.00000E+00	 1.00000E+00	 0.00000E+00	 0.00000E+00	 0.00000E+00	 0.00000E+00	 1.00000E+00	 0.00000E+00	 0.00000E+00	 0.00000E+00	 0.00000E+00	 0.00000E+00	 1.00000E+00	 0.00000E+00	 0.00000E+00	 0.00000E+00	 1.00000E+00	 0.00000E+00	 0.00000E+00	 1.00000E+00	 0.00000E+00	 0.00000E+00	 0.00000E+00	 0.00000E+00	 1.00000E+00	 0.00000E+00	 0.00000E+00	 0.00000E+00	 1.00000E+00	 0.00000E+00	 0.00000E+00	 0.00000E+00	 1.00000E+00	 0.00000E+00	 0.00000E+00	 1.00000E+00	 0.00000E+00	 0.00000E+00	 0.00000E+00	 0.00000E+00	 1.00000E+00	 0.00000E+00	 0.00000E+00	 0.00000E+00	 1.00000E+00	 0.00000E+00	 1.00000E+00	 0.00000E+00	 0.00000E+00	 1.00000E+00	 0.00000E+00	 0.00000E+00	 0.00000E+00	 0.00000E+00	 1.00000E+00	 0.00000E+00	 0.00000E+00	 1.00000E+00	 0.00000E+00	 0.00000E+00	 0.00000E+00	 1.00000E+00	 0.00000E+00	 0.00000E+00	 0.00000E+00	 0.00000E+00	 0.00000E+00	 0.00000E+00	 1.00000E+00	 0.00000E+00	 0.00000E+00	 0.00000E+00	 1.00000E+00	 0.00000E+00	 1.00000E+00	 0.00000E+00	 0.00000E+00	 1.00000E+00	 0.00000E+00	 0.00000E+00	 0.00000E+00	 1.00000E+00	 0.00000E+00	 0.00000E+00	 0.00000E+00	 1.00000E+00	 0.00000E+00	 0.00000E+00	 0.00000E+00	 0.00000E+00	 1.00000E+00	 0.00000E+00	 0.00000E+00	 1.00000E+00	 0.00000E+00	 0.00000E+00	 0.00000E+00	 0.00000E+00	 0.00000E+00	 1.00000E+00	 0.00000E+00	 1.00000E+00	 0.00000E+00	 0.00000E+00	 0.00000E+00	 0.00000E+00	 0.00000E+00	 1.00000E+00	 0.00000E+00	 0.00000E+00	 0.00000E+00	 0.00000E+00	 1.00000E+00	 0.00000E+00	 0.00000E+00	 0.00000E+00	 1.00000E+00	 0.00000E+00	 1.00000E+00	 0.00000E+00	 0.00000E+00	 0.00000E+00	 0.00000E+00	 0.00000E+00	 1.00000E+00	 0.00000E+00	 1.00000E+00	 0.00000E+00	 0.00000E+00	 0.00000E+00	 1.00000E+00	 0.00000E+00	 0.00000E+00	 1.00000E+00	 0.00000E+00	 0.00000E+00	 0.00000E+00	 1.00000E+00	 0.00000E+00	 0.00000E+00	 0.00000E+00	 0.00000E+00	 0.00000E+00	 0.00000E+00	 1.00000E+00	 0.00000E+00	 0.00000E+00	 0.00000E+00	 1.00000E+00	 0.00000E+00	 0.00000E+00	 1.00000E+00	 0.00000E+00	 1.00000E+00	 0.00000E+00	 0.00000E+00	 0.00000E+00	 0.00000E+00	 0.00000E+00	 0.00000E+00	 1.00000E+00	 1.00000E+00	 0.00000E+00	 0.00000E+00	 0.00000E+00	 1.00000E+00	 0.00000E+00	 0.00000E+00	 0.00000E+00	 0.00000E+00	 0.00000E+00	 0.00000E+00	 1.00000E+00	 0.00000E+00	 0.00000E+00	 1.00000E+00	 0.00000E+00	 0.00000E+00	 0.00000E+00	 1.00000E+00	 0.00000E+00	 1.00000E+00	 0.00000E+00	 0.00000E+00	 0.00000E+00	 1.00000E+00	 0.00000E+00	 0.00000E+00	 0.00000E+00	 0.00000E+00	 0.00000E+00	 1.00000E+00	 0.00000E+00	 1.00000E+00	 0.00000E+00	 0.00000E+00	 0.00000E+00	 0.00000E+00	 1.00000E+00	 0.00000E+00	 0.00000E+00	 0.00000E+00	 0.00000E+00	 0.00000E+00	 1.00000E+00	 0.00000E+00	 0.00000E+00	 1.00000E+00	 0.00000E+00	 1.00000E+00	 0.00000E+00	 0.00000E+00	 0.00000E+00	 0.00000E+00	 1.00000E+00	 0.00000E+00	 0.00000E+00	 1.00000E+00	 0.00000E+00	 0.00000E+00	 0.00000E+00	 0.00000E+00	 1.00000E+00	 0.00000E+00	 0.00000E+00	-9.90000E+01	-9.90000E+01	-9.90000E+01	-9.90000E+01	-9.90000E+01	-9.90000E+01	-9.90000E+01	-9.90000E+01	-9.90000E+01	-9.90000E+01	-9.90000E+01	-9.90000E+01	-9.90000E+01	-9.90000E+01	-9.90000E+01	-9.90000E+01	 1.00000E+00	 0.00000E+00	 0.00000E+00	 0.00000E+00	 1.00000E+00	 0.00000E+00	 0.00000E+00	 0.00000E+00	 0.00000E+00	 0.00000E+00	 1.00000E+00	 0.00000E+00	 0.00000E+00	 1.00000E+00	 0.00000E+00	 0.00000E+00	 0.00000E+00	 0.00000E+00	 0.00000E+00	 1.00000E+00	 0.00000E+00	 0.00000E+00	 1.00000E+00	 0.00000E+00	 0.00000E+00	 1.00000E+00	 0.00000E+00	 0.00000E+00	 1.00000E+00	 0.00000E+00	 0.00000E+00	 0.00000E+00	 0.00000E+00	 1.00000E+00	 0.00000E+00	 0.00000E+00	 1.00000E+00	 0.00000E+00	 0.00000E+00	 0.00000E+00	 1.00000E+00	 0.00000E+00	 0.00000E+00	 0.00000E+00	 0.00000E+00	 0.00000E+00	 0.00000E+00	 1.00000E+00	 0.00000E+00	 0.00000E+00	 0.00000E+00	 1.00000E+00	 0.00000E+00	 0.00000E+00	 0.00000E+00	 1.00000E+00	 0.00000E+00	 0.00000E+00	 0.00000E+00	 1.00000E+00	 0.00000E+00	 0.00000E+00	 1.00000E+00	 0.00000E+00	 0.00000E+00	 0.00000E+00	 1.00000E+00	 0.00000E+00	 0.00000E+00	 1.00000E+00	 0.00000E+00	 0.00000E+00	 0.00000E+00	 0.00000E+00	 0.00000E+00	 1.00000E+00	 0.00000E+00	 0.00000E+00	 1.00000E+00	 0.00000E+00	 0.00000E+00	 1.00000E+00	 0.00000E+00	 0.00000E+00	 1.00000E+00	 0.00000E+00	 0.00000E+00	 0.00000E+00	 0.00000E+00	 0.00000E+00	 1.00000E+00	 0.00000E+00	 0.00000E+00	 0.00000E+00	 1.00000E+00	 0.00000E+00	 0.00000E+00	 0.00000E+00	 1.00000E+00	 0.00000E+00	 1.00000E+00	 0.00000E+00	 0.00000E+00	 0.00000E+00	 1.00000E+00	 0.00000E+00	 0.00000E+00	 0.00000E+00	 0.00000E+00	 0.00000E+00	 1.00000E+00	 0.00000E+00	 0.00000E+00	 1.00000E+00	 0.00000E+00	 0.00000E+00	 0.00000E+00	 0.00000E+00	 1.00000E+00	 0.00000E+00	 1.00000E+00	 0.00000E+00	 0.00000E+00	 0.00000E+00	 1.00000E+00	 0.00000E+00	 0.00000E+00	 0.00000E+00	 0.00000E+00	 0.00000E+00	 1.00000E+00	 0.00000E+00	 1.00000E+00	 0.00000E+00	 0.00000E+00	 0.00000E+00	 0.00000E+00	 0.00000E+00	 0.00000E+00	 1.00000E+00	 1.00000E+00	 0.00000E+00	 0.00000E+00	 0.00000E+00	 0.00000E+00	 0.00000E+00	 0.00000E+00	 1.00000E+00	 0.00000E+00	 0.00000E+00	 1.00000E+00	 0.00000E+00	 0.00000E+00	 0.00000E+00	 1.00000E+00	 0.00000E+00	 1.00000E+00	 0.00000E+00	 0.00000E+00	 0.00000E+00	 1.00000E+00	 0.00000E+00	 0.00000E+00	 0.00000E+00	 0.00000E+00	 0.00000E+00	 0.00000E+00	 1.00000E+00	 0.00000E+00	 0.00000E+00	 0.00000E+00	 1.00000E+00	 0.00000E+00	 0.00000E+00	 1.00000E+00	 0.00000E+00	 0.00000E+00	 0.00000E+00	 0.00000E+00	 1.00000E+00	 0.00000E+00	 0.00000E+00	 1.00000E+00	 0.00000E+00	 0.00000E+00	 0.00000E+00	 0.00000E+00	 1.00000E+00	 0.00000E+00	 0.00000E+00	 1.00000E+00	 0.00000E+00	 0.00000E+00	 0.00000E+00	 0.00000E+00	 1.00000E+00	 0.00000E+00	 0.00000E+00	 0.00000E+00	 1.00000E+00	 0.00000E+00	 1.00000E+00	 0.00000E+00	 0.00000E+00	 0.00000E+00	 0.00000E+00	 1.00000E+00	 0.00000E+00	 1.00000E+00	 0.00000E+00	 0.00000E+00	 0.00000E+00	 0.00000E+00	 0.00000E+00	 1.00000E+00	 0.00000E+00	 1.00000E+00	 0.00000E+00	 0.00000E+00	 0.00000E+00	 1.00000E+00	 0.00000E+00	 0.00000E+00	 0.00000E+00	 0.00000E+00	 0.00000E+00	 1.00000E+00	 0.00000E+00	 0.00000E+00	 0.00000E+00	 1.00000E+00	 0.00000E+00	 0.00000E+00	 1.00000E+00	 0.00000E+00	 0.00000E+00	 1.00000E+00	 0.00000E+00	 0.00000E+00	 0.00000E+00	 0.00000E+00	 0.00000E+00	 1.00000E+00	 0.00000E+00	 1.00000E+00	 0.00000E+00	 0.00000E+00	 0.00000E+00	 0.00000E+00	 0.00000E+00	 1.00000E+00	 0.00000E+00	 1.00000E+00	 0.00000E+00	 0.00000E+00	 0.00000E+00	 1.00000E+00	 0.00000E+00	 0.00000E+00	 0.00000E+00	 0.00000E+00	 0.00000E+00	 1.00000E+00	 0.00000E+00	 1.00000E+00	 0.00000E+00	 0.00000E+00	 0.00000E+00	 0.00000E+00	 0.00000E+00	 0.00000E+00	 1.00000E+00	 0.00000E+00	 0.00000E+00	 1.00000E+00	 0.00000E+00	 0.00000E+00	 0.00000E+00	 1.00000E+00	 0.00000E+00	 0.00000E+00	 0.00000E+00	 0.00000E+00	 1.00000E+00	 1.00000E+00	 0.00000E+00	 0.00000E+00	 0.00000E+00	 0.00000E+00	 0.00000E+00	 1.00000E+00	 0.00000E+00	 0.00000E+00	 0.00000E+00	 1.00000E+00	 0.00000E+00	 0.00000E+00	 0.00000E+00	 1.00000E+00	 0.00000E+00	 1.00000E+00	 0.00000E+00	 0.00000E+00	 0.00000E+00	 0.00000E+00	 0.00000E+00	 0.00000E+00	 1.00000E+00	 1.00000E+00	 0.00000E+00	 0.00000E+00	 0.00000E+00	 0.00000E+00	 0.00000E+00	 1.00000E+00	 0.00000E+00	 1.00000E+00	 0.00000E+00	 0.00000E+00	 0.00000E+00	 0.00000E+00	 0.00000E+00	 1.00000E+00	 0.00000E+00	 1.00000E+00	 0.00000E+00	 0.00000E+00	 0.00000E+00	 0.00000E+00	 0.00000E+00	 1.00000E+00	 0.00000E+00	 1.00000E+00	 0.00000E+00	 0.00000E+00	 0.00000E+00	 0.00000E+00	 0.00000E+00	 1.00000E+00	 0.00000E+00	 0.00000E+00	 0.00000E+00	 1.00000E+00	 0.00000E+00	 1.00000E+00	 0.00000E+00	 0.00000E+00	 0.00000E+00	 1.00000E+00	 0.00000E+00	 0.00000E+00	 0.00000E+00	 0.00000E+00	 0.00000E+00	 1.00000E+00	 0.00000E+00	 0.00000E+00	 1.00000E+00	 0.00000E+00	 0.00000E+00	 1.00000E+00	 0.00000E+00	 0.00000E+00	 0.00000E+00	 0.00000E+00	 0.00000E+00	 0.00000E+00	 1.00000E+00	 0.00000E+00	 1.00000E+00	 0.00000E+00	 0.00000E+00	 1.00000E+00	 0.00000E+00	 0.00000E+00	 0.00000E+00	 0.00000E+00	 0.00000E+00	 1.00000E+00	 0.00000E+00	 1.00000E+00	 0.00000E+00	 0.00000E+00	 0.00000E+00	 0.00000E+00	 0.00000E+00	 1.00000E+00	 0.00000E+00	 0.00000E+00	 1.00000E+00	 0.00000E+00	 0.00000E+00	 0.00000E+00	 1.00000E+00	 0.00000E+00	 0.00000E+00	 1.00000E+00	 0.00000E+00	 0.00000E+00	 0.00000E+00	 0.00000E+00	 1.00000E+00	 0.00000E+00	 0.00000E+00	 0.00000E+00	 0.00000E+00	 0.00000E+00	 1.00000E+00	 0.00000E+00	 0.00000E+00	 1.00000E+00	 0.00000E+00	 0.00000E+00	 0.00000E+00	 0.00000E+00	 1.00000E+00	 0.00000E+00	 0.00000E+00	 0.00000E+00	 1.00000E+00	 0.00000E+00	 1.00000E+00	 0.00000E+00	 0.00000E+00	 0.00000E+00	 0.00000E+00	 0.00000E+00	 1.00000E+00	 0.00000E+00	 0.00000E+00	 1.00000E+00	 0.00000E+00	 1.00000E+00	 0.00000E+00	 0.00000E+00	 0.00000E+00	 0.00000E+00	 0.00000E+00	 0.00000E+00	 1.00000E+00	 0.00000E+00	 1.00000E+00	 0.00000E+00	 0.00000E+00	 0.00000E+00	 0.00000E+00	 1.00000E+00	 0.00000E+00	 1.00000E+00	 0.00000E+00	 0.00000E+00	 0.00000E+00	 1.00000E+00	 0.00000E+00	 0.00000E+00	 0.00000E+00	 1.00000E+00	 0.00000E+00	 0.00000E+00	 0.00000E+00	 0.00000E+00	 1.00000E+00	 0.00000E+00	 0.00000E+00	 1.00000E+00	 0.00000E+00	 0.00000E+00	 0.00000E+00	 0.00000E+00	 1.00000E+00	 0.00000E+00	 0.00000E+00	 0.00000E+00	 0.00000E+00	 0.00000E+00	 1.00000E+00	 0.00000E+00	 0.00000E+00	 0.00000E+00	 1.00000E+00	 0.00000E+00	 1.00000E+00	 0.00000E+00	 0.00000E+00	 0.00000E+00	 1.00000E+00	 0.00000E+00	 0.00000E+00	 1.00000E+00	 0.00000E+00	 0.00000E+00	 0.00000E+00	 0.00000E+00	 0.00000E+00	 1.00000E+00	 0.00000E+00	 0.00000E+00	 1.00000E+00	 0.00000E+00	 0.00000E+00	 0.00000E+00	 0.00000E+00	 0.00000E+00	 1.00000E+00	 0.00000E+00	 0.00000E+00	 1.00000E+00	 0.00000E+00	 0.00000E+00	 0.00000E+00	 0.00000E+00	 1.00000E+00	 0.00000E+00	 0.00000E+00	 1.00000E+00	 0.00000E+00	 0.00000E+00	 0.00000E+00	 0.00000E+00	 1.00000E+00	 0.00000E+00	 0.00000E+00	 0.00000E+00	 1.00000E+00	 0.00000E+00	 0.00000E+00	 0.00000E+00	 1.00000E+00	 0.00000E+00	 1.00000E+00	 0.00000E+00	 0.00000E+00	 1.00000E+00	 0.00000E+00	 0.00000E+00	 0.00000E+00	 1.00000E+00	 0.00000E+00	 0.00000E+00	 0.00000E+00	 1.00000E+00	 0.00000E+00	 0.00000E+00	 0.00000E+00	 0.00000E+00	 0.00000E+00	 0.00000E+00	 1.00000E+00	 0.00000E+00	 0.00000E+00	 1.00000E+00	 0.00000E+00	 0.00000E+00	 0.00000E+00	 1.00000E+00	 0.00000E+00	 1.00000E+00	 0.00000E+00	 0.00000E+00	 0.00000E+00	 0.00000E+00	 0.00000E+00	 0.00000E+00	 1.00000E+00	 0.00000E+00	 0.00000E+00	 1.00000E+00	 0.00000E+00	 1.00000E+00	 0.00000E+00	 0.00000E+00	 0.00000E+00	 1.00000E+00	 0.00000E+00	 0.00000E+00	 0.00000E+00	 1.00000E+00	 0.00000E+00	 0.00000E+00	 0.00000E+00	 0.00000E+00	 0.00000E+00	 0.00000E+00	 1.00000E+00	 0.00000E+00	 1.00000E+00	 0.00000E+00	 0.00000E+00	 0.00000E+00	 1.00000E+00	 0.00000E+00	 0.00000E+00	 0.00000E+00	 0.00000E+00	 0.00000E+00	 1.00000E+00	 0.00000E+00	 0.00000E+00	 1.00000E+00	 0.00000E+00	 0.00000E+00	 0.00000E+00	 0.00000E+00	 1.00000E+00	 1.00000E+00	 0.00000E+00	 0.00000E+00	 0.00000E+00	 0.00000E+00	 0.00000E+00	 0.00000E+00	 1.00000E+00	 0.00000E+00	 0.00000E+00	 1.00000E+00	 0.00000E+00	 1.00000E+00	 0.00000E+00	 0.00000E+00	 0.00000E+00	 0.00000E+00	 0.00000E+00	 1.00000E+00	 0.00000E+00	 0.00000E+00	 1.00000E+00	 0.00000E+00	 0.00000E+00	 0.00000E+00	 0.00000E+00	 0.00000E+00	 1.00000E+00	 0.00000E+00	 0.00000E+00	 0.00000E+00	 1.00000E+00	 1.00000E+00	 0.00000E+00	 0.00000E+00	 0.00000E+00	 0.00000E+00	 0.00000E+00	 1.00000E+00	 0.00000E+00	 0.00000E+00	 0.00000E+00	 1.00000E+00	 0.00000E+00	 0.00000E+00	 0.00000E+00	 1.00000E+00	 0.00000E+00	 1.00000E+00	 0.00000E+00	 0.00000E+00	 0.00000E+00	 0.00000E+00	 0.00000E+00	 0.00000E+00	 1.00000E+00	 0.00000E+00	 1.00000E+00	 0.00000E+00	 0.00000E+00	 1.00000E+00	 0.00000E+00	 0.00000E+00	 0.00000E+00	 0.00000E+00	 1.00000E+00	 0.00000E+00	 0.00000E+00	 0.00000E+00	 0.00000E+00	 0.00000E+00	 1.00000E+00	 0.00000E+00	 1.00000E+00	 0.00000E+00	 0.00000E+00	 0.00000E+00	 0.00000E+00	 0.00000E+00	 1.00000E+00	 0.00000E+00	 0.00000E+00	 1.00000E+00	 0.00000E+00	 0.00000E+00	 0.00000E+00	 0.00000E+00	 1.00000E+00	 0.00000E+00	 0.00000E+00	 0.00000E+00	 1.00000E+00	 0.00000E+00	 0.00000E+00	 1.00000E+00	 0.00000E+00	 0.00000E+00	 0.00000E+00	 1.00000E+00	 0.00000E+00
GRosa_blanda_365    	[2]	 0.00000E+00	 0.00000E+00	 1.00000E+00	 0.00000E+00	 0.00000E+00	 0.00000E+00	 0.00000E+00	 1.00000E+00	 0.00000E+00	 0.00000E+00	 1.00000E+00	 0.00000E+00	 1.00000E+00	 0.00000E+00	 0.00000E+00	 0.00000E+00	 0.00000E+00	 0.00000E+00	 1.00000E+00	 0.00000E+00	 1.00000E+00	 0.00000E+00	 0.00000E+00	 0.00000E+00	 1.00000E+00	 0.00000E+00	 0.00000E+00	 0.00000E+00	 0.00000E+00	 0.00000E+00	 0.00000E+00	 1.00000E+00	 1.00000E+00	 0.00000E+00	 0.00000E+00	 0.00000E+00	 1.00000E+00	 0.00000E+00	 0.00000E+00	 0.00000E+00	 0.00000E+00	 5.00000E-01	 0.00000E+00	 5.00000E-01	 1.00000E+00	 0.00000E+00	 0.00000E+00	 0.00000E+00	 0.00000E+00	 1.00000E+00	 0.00000E+00	 0.00000E+00	 0.00000E+00	 1.00000E+00	 0.00000E+00	 0.00000E+00	 0.00000E+00	 1.00000E+00	 0.00000E+00	 0.00000E+00	 0.00000E+00	 0.00000E+00	 0.00000E+00	 1.00000E+00	 0.00000E+00	 0.00000E+00	 0.00000E+00	 1.00000E+00	 0.00000E+00	 0.00000E+00	 0.00000E+00	 1.00000E+00	 1.00000E+00	 0.00000E+00	 0.00000E+00	 0.00000E+00	 0.00000E+00	 0.00000E+00	 0.00000E+00	 1.00000E+00	 0.00000E+00	 0.00000E+00	 0.00000E+00	 1.00000E+00	 0.00000E+00	 0.00000E+00	 0.00000E+00	 1.00000E+00	 1.00000E+00	 0.00000E+00	 0.00000E+00	 0.00000E+00	 0.00000E+00	 0.00000E+00	 0.00000E+00	 1.00000E+00	 0.00000E+00	 0.00000E+00	 1.00000E+00	 0.00000E+00	 1.00000E+00	 0.00000E+00	 0.00000E+00	 0.00000E+00	 0.00000E+00	 0.00000E+00	 0.00000E+00	 1.00000E+00	 0.00000E+00	 1.00000E+00	 0.00000E+00	 0.00000E+00	 1.00000E+00	 0.00000E+00	 0.00000E+00	 0.00000E+00	 0.00000E+00	 0.00000E+00	 1.00000E+00	 0.00000E+00	 0.00000E+00	 0.00000E+00	 0.00000E+00	 1.00000E+00	 0.00000E+00	 0.00000E+00	 0.00000E+00	 1.00000E+00	 0.00000E+00	 0.00000E+00	 0.00000E+00	 1.00000E+00	 0.00000E+00	 0.00000E+00	 0.00000E+00	 1.00000E+00	 1.00000E+00	 0.00000E+00	 0.00000E+00	 0.00000E+00	 1.00000E+00	 0.00000E+00	 0.00000E+00	 0.00000E+00	 0.00000E+00	 1.00000E+00	 0.00000E+00	 0.00000E+00	 0.00000E+00	 0.00000E+00	 0.00000E+00	 1.00000E+00	 0.00000E+00	 0.00000E+00	 0.00000E+00	 1.00000E+00	 0.00000E+00	 0.00000E+00	 0.00000E+00	 1.00000E+00	 0.00000E+00	 0.00000E+00	 0.00000E+00	 1.00000E+00	 0.00000E+00	 0.00000E+00	 1.00000E+00	 0.00000E+00	 0.00000E+00	 0.00000E+00	 0.00000E+00	 1.00000E+00	 1.00000E+00	 0.00000E+00	 0.00000E+00	 0.00000E+00	 0.00000E+00	 1.00000E+00	 0.00000E+00	 0.00000E+00	 1.00000E+00	 0.00000E+00	 0.00000E+00	 0.00000E+00	 0.00000E+00	 0.00000E+00	 0.00000E+00	 1.00000E+00	 1.00000E+00	 0.00000E+00	 0.00000E+00	 0.00000E+00	 0.00000E+00	 0.00000E+00	 0.00000E+00	 1.00000E+00	 1.00000E+00	 0.00000E+00	 0.00000E+00	 0.00000E+00	 0.00000E+00	 0.00000E+00	 0.00000E+00	 1.00000E+00	 1.00000E+00	 0.00000E+00	 0.00000E+00	 0.00000E+00	 0.00000E+00	 0.00000E+00	 0.00000E+00	 1.00000E+00	 1.00000E+00	 0.00000E+00	 0.00000E+00	 0.00000E+00	 0.00000E+00	 0.00000E+00	 0.00000E+00	 1.00000E+00	 1.00000E+00	 0.00000E+00	 0.00000E+00	 0.00000E+00	 0.00000E+00	 1.00000E+00	 0.00000E+00	 0.00000E+00	 1.00000E+00	 0.00000E+00	 0.00000E+00	 0.00000E+00	 1.00000E+00	 0.00000E+00	 0.00000E+00	 0.00000E+00	 0.00000E+00	 0.00000E+00	 1.00000E+00	 0.00000E+00	 0.00000E+00	 0.00000E+00	 0.00000E+00	 1.00000E+00	 0.00000E+00	 0.00000E+00	 0.00000E+00	 1.00000E+00	 1.00000E+00	 0.00000E+00	 0.00000E+00	 0.00000E+00	 1.00000E+00	 0.00000E+00	 0.00000E+00	 0.00000E+00	 0.00000E+00	 0.00000E+00	 0.00000E+00	 1.00000E+00	 0.00000E+00	 1.00000E+00	 0.00000E+00	 0.00000E+00	 0.00000E+00	 0.00000E+00	 0.00000E+00	 1.00000E+00	 0.00000E+00	 1.00000E+00	 0.00000E+00	 0.00000E+00	 0.00000E+00	 0.00000E+00	 0.00000E+00	 1.00000E+00	 1.00000E+00	 0.00000E+00	 0.00000E+00	 0.00000E+00	 0.00000E+00	 0.00000E+00	 0.00000E+00	 1.00000E+00	 1.00000E+00	 0.00000E+00	 0.00000E+00	 0.00000E+00	 0.00000E+00	 0.00000E+00	 1.00000E+00	 0.00000E+00	 0.00000E+00	 0.00000E+00	 1.00000E+00	 0.00000E+00	 0.00000E+00	 0.00000E+00	 0.00000E+00	 1.00000E+00	 0.00000E+00	 0.00000E+00	 1.00000E+00	 0.00000E+00	 0.00000E+00	 0.00000E+00	 0.00000E+00	 1.00000E+00	 0.00000E+00	 1.00000E+00	 0.00000E+00	 0.00000E+00	 1.00000E+00	 0.00000E+00	 0.00000E+00	 0.00000E+00	 0.00000E+00	 1.00000E+00	 0.00000E+00	 0.00000E+00	 0.00000E+00	 0.00000E+00	 1.00000E+00	 0.00000E+00	 0.00000E+00	 1.00000E+00	 0.00000E+00	 0.00000E+00	 0.00000E+00	 1.00000E+00	 0.00000E+00	 0.00000E+00	 0.00000E+00	 0.00000E+00	 0.00000E+00	 1.00000E+00	 0.00000E+00	 0.00000E+00	 0.00000E+00	 1.00000E+00	 0.00000E+00	 0.00000E+00	 1.00000E+00	 0.00000E+00	 0.00000E+00	 1.00000E+00	 0.00000E+00	 0.00000E+00	 0.00000E+00	 0.00000E+00	 0.00000E+00	 1.00000E+00	 0.00000E+00	 0.00000E+00	 1.00000E+00	 0.00000E+00	 1.00000E+00	 0.00000E+00	 0.00000E+00	 0.00000E+00	 0.00000E+00	 0.00000E+00	 1.00000E+00	 0.00000E+00	 0.00000E+00	 0.00000E+00	 1.00000E+00	 0.00000E+00	 0.00000E+00	 0.00000E+00	 0.00000E+00	 1.00000E+00	 0.00000E+00	 0.00000E+00	 1.00000E+00	 0.00000E+00	 0.00000E+00	 0.00000E+00	 0.00000E+00	 1.00000E+00	 0.00000E+00	 0.00000E+00	 0.00000E+00	 1.00000E+00	 0.00000E+00	 0.00000E+00	 0.00000E+00	 1.00000E+00	 0.00000E+00	 1.00000E+00	 0.00000E+00	 0.00000E+00	 0.00000E+00	 1.00000E+00	 0.00000E+00	 0.00000E+00	 0.00000E+00	 0.00000E+00	 0.00000E+00	 1.00000E+00	 0.00000E+00	 1.00000E+00	 0.00000E+00	 0.00000E+00	 0.00000E+00	 1.00000E+00	 0.00000E+00	 0.00000E+00	 0.00000E+00	 0.00000E+00	 0.00000E+00	 1.00000E+00	 0.00000E+00	 0.00000E+00	 1.00000E+00	 0.00000E+00	 0.00000E+00	 1.00000E+00	 0.00000E+00	 0.00000E+00	 1.00000E+00	 0.00000E+00	 0.00000E+00	 0.00000E+00	 0.00000E+00	 1.00000E+00	 0.00000E+00	 0.00000E+00	 1.00000E+00	 0.00000E+00	 0.00000E+00	 0.00000E+00	 1.00000E+00	 0.00000E+00	 0.00000E+00	 0.00000E+00	 1.00000E+00	 0.00000E+00	 0.00000E+00	 0.00000E+00	 1.00000E+00	 0.00000E+00	 0.00000E+00	 0.00000E+00	 0.00000E+00	 0.00000E+00	 0.00000E+00	 1.00000E+00	 0.00000E+00	 0.00000E+00	 1.00000E+00	 0.00000E+00	 1.00000E+00	 0.00000E+00	 0.00000E+00	 0.00000E+00	 0.00000E+00	 1.00000E+00	 0.00000E+00	 0.00000E+00	 1.00000E+00	 0.00000E+00	 0.00000E+00	 0.00000E+00	 0.00000E+00	 0.00000E+00	 1.00000E+00	 0.00000E+00	 0.00000E+00	 0.00000E+00	 1.00000E+00	 0.00000E+00	 0.00000E+00	 1.00000E+00	 0.00000E+00	 0.00000E+00	 1.00000E+00	 0.00000E+00	 0.00000E+00	 0.00000E+00	 0.00000E+00	 0.00000E+00	 0.00000E+00	 1.00000E+00	 1.00000E+00	 0.00000E+00	 0.00000E+00	 0.00000E+00	 0.00000E+00	 0.00000E+00	 1.00000E+00	 0.00000E+00	 0.00000E+00	 0.00000E+00	 0.00000E+00	 1.00000E+00	 1.00000E+00	 0.00000E+00	 0.00000E+00	 0.00000E+00	 1.00000E+00	 0.00000E+00	 0.00000E+00	 0.00000E+00	 1.00000E+00	 0.00000E+00	 0.00000E+00	 0.00000E+00	 1.00000E+00	 0.00000E+00	 0.00000E+00	 0.00000E+00	 0.00000E+00	 0.00000E+00	 0.00000E+00	 1.00000E+00	 0.00000E+00	 0.00000E+00	 0.00000E+00	 1.00000E+00	 0.00000E+00	 0.00000E+00	 0.00000E+00	 1.00000E+00	 0.00000E+00	 1.00000E+00	 0.00000E+00	 0.00000E+00	 1.00000E+00	 0.00000E+00	 0.00000E+00	 0.00000E+00	 1.00000E+00	 0.00000E+00	 0.00000E+00	 0.00000E+00	 0.00000E+00	 0.00000E+00	 0.00000E+00	 1.00000E+00	 1.00000E+00	 0.00000E+00	 0.00000E+00	 0.00000E+00	 1.00000E+00	 0.00000E+00	 0.00000E+00	 0.00000E+00	 0.00000E+00	 0.00000E+00	 0.00000E+00	 1.00000E+00	 1.00000E+00	 0.00000E+00	 0.00000E+00	 0.00000E+00	 1.00000E+00	 0.00000E+00	 0.00000E+00	 0.00000E+00	 0.00000E+00	 0.00000E+00	 0.00000E+00	 1.00000E+00	 0.00000E+00	 0.00000E+00	 0.00000E+00	 1.00000E+00	 0.00000E+00	 0.00000E+00	 0.00000E+00	 1.00000E+00	 1.00000E+00	 0.00000E+00	 0.00000E+00	 0.00000E+00	 0.00000E+00	 0.00000E+00	 1.00000E+00	 0.00000E+00	 1.00000E+00	 0.00000E+00	 0.00000E+00	 0.00000E+00	 0.00000E+00	 0.00000E+00	 0.00000E+00	 1.00000E+00	 1.00000E+00	 0.00000E+00	 0.00000E+00	 0.00000E+00	 0.00000E+00	 0.00000E+00	 0.00000E+00	 1.00000E+00	 0.00000E+00	 0.00000E+00	 5.00000E-01	 5.00000E-01	 0.00000E+00	 0.00000E+00	 0.00000E+00	 1.00000E+00	 0.00000E+00	 1.00000E+00	 0.00000E+00	 0.00000E+00	 0.00000E+00	 0.00000E+00	 0.00000E+00	 1.00000E+00	 0.00000E+00	 0.00000E+00	 0.00000E+00	 1.00000E+00	 0.00000E+00	 1.00000E+00	 0.00000E+00	 0.00000E+00	 0.00000E+00	 0.00000E+00	 1.00000E+00	 0.00000E+00	 0.00000E+00	 0.00000E+00	 0.00000E+00	 1.00000E+00	 0.00000E+00	 1.00000E+00	 0.00000E+00	 0.00000E+00	 1.00000E+00	 0.00000E+00	 0.00000E+00	 0.00000E+00	 0.00000E+00	 0.00000E+00	 0.00000E+00	 1.00000E+00	 0.00000E+00	 1.00000E+00	 0.00000E+00	 0.00000E+00	 0.00000E+00	 0.00000E+00	 0.00000E+00	 1.00000E+00	 1.00000E+00	 0.00000E+00	 0.00000E+00	 0.00000E+00	 0.00000E+00	 1.00000E+00	 0.00000E+00	 0.00000E+00	 0.00000E+00	 0.00000E+00	 1.00000E+00	 0.00000E+00	 1.00000E+00	 0.00000E+00	 0.00000E+00	 0.00000E+00	 1.00000E+00	 0.00000E+00	 0.00000E+00	 0.00000E+00	 1.00000E+00	 0.00000E+00	 0.00000E+00	 0.00000E+00	 1.00000E+00	 0.00000E+00	 0.00000E+00	 0.00000E+00	 0.00000E+00	 0.00000E+00	 0.00000E+00	 1.00000E+00	 1.00000E+00	 0.00000E+00	 0.00000E+00	 0.00000E+00	 0.00000E+00	 0.00000E+00	 0.00000E+00	 1.00000E+00	 0.00000E+00	 0.00000E+00	 0.00000E+00	 1.00000E+00	 1.00000E+00	 0.00000E+00	 0.00000E+00	 0.00000E+00	 0.00000E+00	 1.00000E+00	 0.00000E+00	 0.00000E+00	 5.00000E-01	 0.00000E+00	 5.00000E-01	 0.00000E+00	 0.00000E+00	 0.00000E+00	 0.00000E+00	 1.00000E+00	 0.00000E+00	 0.00000E+00	 1.00000E+00	 0.00000E+00	 0.00000E+00	 0.00000E+00	 0.00000E+00	 1.00000E+00	 0.00000E+00	 0.00000E+00	 0.00000E+00	 1.00000E+00	 0.00000E+00	 0.00000E+00	 0.00000E+00	 1.00000E+00	 1.00000E+00	 0.00000E+00	 0.00000E+00	 0.00000E+00	 0.00000E+00	 0.00000E+00	 0.00000E+00	 1.00000E+00	 0.00000E+00	 0.00000E+00	 1.00000E+00	 0.00000E+00	 0.00000E+00	 0.00000E+00	 0.00000E+00	 1.00000E+00	 0.00000E+00	 0.00000E+00	 0.00000E+00	 1.00000E+00	 1.00000E+00	 0.00000E+00	 0.00000E+00	 0.00000E+00	 0.00000E+00	 0.00000E+00	 0.00000E+00	 1.00000E+00	 1.00000E+00	 0.00000E+00	 0.00000E+00	 0.00000E+00	 0.00000E+00	 1.00000E+00	 0.00000E+00	 0.00000E+00	 0.00000E+00	 0.00000E+00	 0.00000E+00	 1.00000E+00	 0.00000E+00	 1.00000E+00	 0.00000E+00	 0.00000E+00	 0.00000E+00	 0.00000E+00	 0.00000E+00	 1.00000E+00	 0.00000E+00	 0.00000E+00	 0.00000E+00	 1.00000E+00	 0.00000E+00	 0.00000E+00	 0.00000E+00	 1.00000E+00	 0.00000E+00	 0.00000E+00	 0.00000E+00	 1.00000E+00	 1.00000E+00	 0.00000E+00	 0.00000E+00	 0.00000E+00	 1.00000E+00	 0.00000E+00	 0.00000E+00	 0.00000E+00	 0.00000E+00	 1.00000E+00	 0.00000E+00	 0.00000E+00	 1.00000E+00	 0.00000E+00	 0.00000E+00	 0.00000E+00	 0.00000E+00	 1.00000E+00	 0.00000E+00	 0.00000E+00	 1.00000E+00	 0.00000E+00	 0.00000E+00	 0.00000E+00	 0.00000E+00	 0.00000E+00	 0.00000E+00	 1.00000E+00	 0.00000E+00	 0.00000E+00	 0.00000E+00	 1.00000E+00	 0.00000E+00	 0.00000E+00	 0.00000E+00	 1.00000E+00	 0.00000E+00	 0.00000E+00	 0.00000E+00	 1.00000E+00	 1.00000E+00	 0.00000E+00	 0.00000E+00	 0.00000E+00	 0.00000E+00	 0.00000E+00	 1.00000E+00	 0.00000E+00	 1.00000E+00	 0.00000E+00	 0.00000E+00	 0.00000E+00	 1.00000E+00	 0.00000E+00	 0.00000E+00	 0.00000E+00	 0.00000E+00	 0.00000E+00	 0.00000E+00	 1.00000E+00	 0.00000E+00	 1.00000E+00	 0.00000E+00	 0.00000E+00	 0.00000E+00	 0.00000E+00	 0.00000E+00	 1.00000E+00	 0.00000E+00	 1.00000E+00	 0.00000E+00	 0.00000E+00	 0.00000E+00	 0.00000E+00	 0.00000E+00	 1.00000E+00	 1.00000E+00	 0.00000E+00	 0.00000E+00	 0.00000E+00	 0.00000E+00	 0.00000E+00	 0.00000E+00	 1.00000E+00	 0.00000E+00	 1.00000E+00	 0.00000E+00	 0.00000E+00	 1.00000E+00	 0.00000E+00	 0.00000E+00	 0.00000E+00	 1.00000E+00	 0.00000E+00	 0.00000E+00	 0.00000E+00	-9.90000E+01	-9.90000E+01	-9.90000E+01	-9.90000E+01	-9.90000E+01	-9.90000E+01	-9.90000E+01	-9.90000E+01	-9.90000E+01	-9.90000E+01	-9.90000E+01	-9.90000E+01	-9.90000E+01	-9.90000E+01	-9.90000E+01	-9.90000E+01	-9.90000E+01	-9.90000E+01	-9.90000E+01	-9.90000E+01	-9.90000E+01	-9.90000E+01	-9.90000E+01	-9.90000E+01	-9.90000E+01	-9.90000E+01	-9.90000E+01	-9.90000E+01	-9.90000E+01	-9.90000E+01	-9.90000E+01	-9.90000E+01	-9.90000E+01	-9.90000E+01	-9.90000E+01	-9.90000E+01	-9.90000E+01	-9.90000E+01	-9.90000E+01	-9.90000E+01	-9.90000E+01	-9.90000E+01	-9.90000E+01	-9.90000E+01	-9.90000E+01	-9.90000E+01	-9.90000E+01	-9.90000E+01	-9.90000E+01	-9.90000E+01	-9.90000E+01	-9.90000E+01	-9.90000E+01	-9.90000E+01	-9.90000E+01	-9.90000E+01	-9.90000E+01	-9.90000E+01	-9.90000E+01	-9.90000E+01	-9.90000E+01	-9.90000E+01	-9.90000E+01	-9.90000E+01	-9.90000E+01	-9.90000E+01	-9.90000E+01	-9.90000E+01	-9.90000E+01	-9.90000E+01	-9.90000E+01	-9.90000E+01	-9.90000E+01	-9.90000E+01	-9.90000E+01	-9.90000E+01	-9.90000E+01	-9.90000E+01	-9.90000E+01	-9.90000E+01	-9.90000E+01	-9.90000E+01	-9.90000E+01	-9.90000E+01	-9.90000E+01	-9.90000E+01	-9.90000E+01	-9.90000E+01	-9.90000E+01	-9.90000E+01	-9.90000E+01	-9.90000E+01	-9.90000E+01	-9.90000E+01	-9.90000E+01	-9.90000E+01	-9.90000E+01	-9.90000E+01	-9.90000E+01	-9.90000E+01	-9.90000E+01	-9.90000E+01	-9.90000E+01	-9.90000E+01	-9.90000E+01	-9.90000E+01	-9.90000E+01	-9.90000E+01	-9.90000E+01	-9.90000E+01	-9.90000E+01	-9.90000E+01	-9.90000E+01	-9.90000E+01	-9.90000E+01	-9.90000E+01	 0.00000E+00	 0.00000E+00	 0.00000E+00	 1.00000E+00	 1.00000E+00	 0.00000E+00	 0.00000E+00	 0.00000E+00	 0.00000E+00	 0.00000E+00	 0.00000E+00	 1.00000E+00	 0.00000E+00	 0.00000E+00	 0.00000E+00	 1.00000E+00	 0.00000E+00	 0.00000E+00	 0.00000E+00	 1.00000E+00	-9.90000E+01	-9.90000E+01	-9.90000E+01	-9.90000E+01	-9.90000E+01	-9.90000E+01	-9.90000E+01	-9.90000E+01	 0.00000E+00	 0.00000E+00	 0.00000E+00	 1.00000E+00	 1.00000E+00	 0.00000E+00	 0.00000E+00	 0.00000E+00	-9.90000E+01	-9.90000E+01	-9.90000E+01	-9.90000E+01	-9.90000E+01	-9.90000E+01	-9.90000E+01	-9.90000E+01	-9.90000E+01	-9.90000E+01	-9.90000E+01	-9.90000E+01	-9.90000E+01	-9.90000E+01	-9.90000E+01	-9.90000E+01	-9.90000E+01	-9.90000E+01	-9.90000E+01	-9.90000E+01	-9.90000E+01	-9.90000E+01	-9.90000E+01	-9.90000E+01	-9.90000E+01	-9.90000E+01	-9.90000E+01	-9.90000E+01	-9.90000E+01	-9.90000E+01	-9.90000E+01	-9.90000E+01	-9.90000E+01	-9.90000E+01	-9.90000E+01	-9.90000E+01	-9.90000E+01	-9.90000E+01	-9.90000E+01	-9.90000E+01	-9.90000E+01	-9.90000E+01	-9.90000E+01	-9.90000E+01	-9.90000E+01	-9.90000E+01	-9.90000E+01	-9.90000E+01	-9.90000E+01	-9.90000E+01	-9.90000E+01	-9.90000E+01	-9.90000E+01	-9.90000E+01	-9.90000E+01	-9.90000E+01	 0.00000E+00	 1.00000E+00	 0.00000E+00	 0.00000E+00	 1.00000E+00	 0.00000E+00	 0.00000E+00	 0.00000E+00	 0.00000E+00	 0.00000E+00	 0.00000E+00	 1.00000E+00	 1.00000E+00	 0.00000E+00	 0.00000E+00	 0.00000E+00	 0.00000E+00	 0.00000E+00	 0.00000E+00	 1.00000E+00	 1.00000E+00	 0.00000E+00	 0.00000E+00	 0.00000E+00	 0.00000E+00	 0.00000E+00	 0.00000E+00	 1.00000E+00	 0.00000E+00	 1.00000E+00	 0.00000E+00	 0.00000E+00	 0.00000E+00	 0.00000E+00	 0.00000E+00	 1.00000E+00	 0.00000E+00	 0.00000E+00	 0.00000E+00	 1.00000E+00	 0.00000E+00	 1.00000E+00	 0.00000E+00	 0.00000E+00	 1.00000E+00	 0.00000E+00	 0.00000E+00	 0.00000E+00	-9.90000E+01	-9.90000E+01	-9.90000E+01	-9.90000E+01	-9.90000E+01	-9.90000E+01	-9.90000E+01	-9.90000E+01	-9.90000E+01	-9.90000E+01	-9.90000E+01	-9.90000E+01	-9.90000E+01	-9.90000E+01	-9.90000E+01	-9.90000E+01	-9.90000E+01	-9.90000E+01	-9.90000E+01	-9.90000E+01	-9.90000E+01	-9.90000E+01	-9.90000E+01	-9.90000E+01	-9.90000E+01	-9.90000E+01	-9.90000E+01	-9.90000E+01	-9.90000E+01	-9.90000E+01	-9.90000E+01	-9.90000E+01	-9.90000E+01	-9.90000E+01	-9.90000E+01	-9.90000E+01	-9.90000E+01	-9.90000E+01	-9.90000E+01	-9.90000E+01	-9.90000E+01	-9.90000E+01	-9.90000E+01	-9.90000E+01	-9.90000E+01	-9.90000E+01	-9.90000E+01	-9.90000E+01	-9.90000E+01	-9.90000E+01	-9.90000E+01	-9.90000E+01	-9.90000E+01	-9.90000E+01	-9.90000E+01	-9.90000E+01	-9.90000E+01	-9.90000E+01	-9.90000E+01	-9.90000E+01	-9.90000E+01	-9.90000E+01	-9.90000E+01	-9.90000E+01	-9.90000E+01	-9.90000E+01	-9.90000E+01	-9.90000E+01	-9.90000E+01	-9.90000E+01	-9.90000E+01	-9.90000E+01	-9.90000E+01	-9.90000E+01	-9.90000E+01	-9.90000E+01	-9.90000E+01	-9.90000E+01	-9.90000E+01	-9.90000E+01	-9.90000E+01	-9.90000E+01	-9.90000E+01	-9.90000E+01	-9.90000E+01	-9.90000E+01	-9.90000E+01	-9.90000E+01	-9.90000E+01	-9.90000E+01	-9.90000E+01	-9.90000E+01	-9.90000E+01	-9.90000E+01	-9.90000E+01	-9.90000E+01	-9.90000E+01	-9.90000E+01	-9.90000E+01	-9.90000E+01	-9.90000E+01	-9.90000E+01	-9.90000E+01	-9.90000E+01	-9.90000E+01	-9.90000E+01	-9.90000E+01	-9.90000E+01	 1.00000E+00	 0.00000E+00	 0.00000E+00	 0.00000E+00	 1.00000E+00	 0.00000E+00	 0.00000E+00	 0.00000E+00	 0.00000E+00	 1.00000E+00	 0.00000E+00	 0.00000E+00	 0.00000E+00	 0.00000E+00	 0.00000E+00	 1.00000E+00	 0.00000E+00	 1.00000E+00	 0.00000E+00	 0.00000E+00	 0.00000E+00	 0.00000E+00	 0.00000E+00	 1.00000E+00	 1.00000E+00	 0.00000E+00	 0.00000E+00	 0.00000E+00	 0.00000E+00	 0.00000E+00	 1.00000E+00	 0.00000E+00	 1.00000E+00	 0.00000E+00	 0.00000E+00	 0.00000E+00	 0.00000E+00	 1.00000E+00	 0.00000E+00	 0.00000E+00	-9.90000E+01	-9.90000E+01	-9.90000E+01	-9.90000E+01	-9.90000E+01	-9.90000E+01	-9.90000E+01	-9.90000E+01	-9.90000E+01	-9.90000E+01	-9.90000E+01	-9.90000E+01	-9.90000E+01	-9.90000E+01	-9.90000E+01	-9.90000E+01	-9.90000E+01	-9.90000E+01	-9.90000E+01	-9.90000E+01	-9.90000E+01	-9.90000E+01	-9.90000E+01	-9.90000E+01	-9.90000E+01	-9.90000E+01	-9.90000E+01	-9.90000E+01	-9.90000E+01	-9.90000E+01	-9.90000E+01	-9.90000E+01	 0.00000E+00	 0.00000E+00	 0.00000E+00	 1.00000E+00	 0.00000E+00	 0.00000E+00	 1.00000E+00	 0.00000E+00	 1.00000E+00	 0.00000E+00	 0.00000E+00	 0.00000E+00	 0.00000E+00	 1.00000E+00	 0.00000E+00	 0.00000E+00	 0.00000E+00	 0.00000E+00	 0.00000E+00	 1.00000E+00	 1.00000E+00	 0.00000E+00	 0.00000E+00	 0.00000E+00	 0.00000E+00	 1.00000E+00	 0.00000E+00	 0.00000E+00	 0.00000E+00	 0.00000E+00	 0.00000E+00	 1.00000E+00	 0.00000E+00	 1.00000E+00	 0.00000E+00	 0.00000E+00	 0.00000E+00	 0.00000E+00	 1.00000E+00	 0.00000E+00	 1.00000E+00	 0.00000E+00	 0.00000E+00	 0.00000E+00	 0.00000E+00	 0.00000E+00	 0.00000E+00	 1.00000E+00	 1.00000E+00	 0.00000E+00	 0.00000E+00	 0.00000E+00	 0.00000E+00	 0.00000E+00	 1.00000E+00	 0.00000E+00	 0.00000E+00	 0.00000E+00	 0.00000E+00	 1.00000E+00	 0.00000E+00	 0.00000E+00	 0.00000E+00	 1.00000E+00	 1.00000E+00	 0.00000E+00	 0.00000E+00	 0.00000E+00	 1.00000E+00	 0.00000E+00	 0.00000E+00	 0.00000E+00	 0.00000E+00	 0.00000E+00	 0.00000E+00	 1.00000E+00	 1.00000E+00	 0.00000E+00	 0.00000E+00	 0.00000E+00	 0.00000E+00	 1.00000E+00	 0.00000E+00	 0.00000E+00	 0.00000E+00	 0.00000E+00	 0.00000E+00	 1.00000E+00	 0.00000E+00	 0.00000E+00	 0.00000E+00	 1.00000E+00	 0.00000E+00	 0.00000E+00	 0.00000E+00	 1.00000E+00	 0.00000E+00	 0.00000E+00	 0.00000E+00	 1.00000E+00	 0.00000E+00	 0.00000E+00	 1.00000E+00	 0.00000E+00	 1.00000E+00	 0.00000E+00	 0.00000E+00	 0.00000E+00	 1.00000E+00	 0.00000E+00	 0.00000E+00	 0.00000E+00	 0.00000E+00	 0.00000E+00	 1.00000E+00	 0.00000E+00	 1.00000E+00	 0.00000E+00	 0.00000E+00	 0.00000E+00	 1.00000E+00	 0.00000E+00	 0.00000E+00	 0.00000E+00	 0.00000E+00	 0.00000E+00	 0.00000E+00	 1.00000E+00	 0.00000E+00	 0.00000E+00	 0.00000E+00	 1.00000E+00	 0.00000E+00	 0.00000E+00	 0.00000E+00	 1.00000E+00	 0.00000E+00	 1.00000E+00	 0.00000E+00	 0.00000E+00	 0.00000E+00	 0.00000E+00	 0.00000E+00	 1.00000E+00	 0.00000E+00	 0.00000E+00	 0.00000E+00	 1.00000E+00	 1.00000E+00	 0.00000E+00	 0.00000E+00	 0.00000E+00	 1.00000E+00	 0.00000E+00	 0.00000E+00	 0.00000E+00	 1.00000E+00	 0.00000E+00	 0.00000E+00	 0.00000E+00	 1.00000E+00	 0.00000E+00	 0.00000E+00	 0.00000E+00	 1.00000E+00	 0.00000E+00	 0.00000E+00	 0.00000E+00	 0.00000E+00	 0.00000E+00	 0.00000E+00	 1.00000E+00	 0.00000E+00	 1.00000E+00	 0.00000E+00	 0.00000E+00	 1.00000E+00	 0.00000E+00	 0.00000E+00	 0.00000E+00	 0.00000E+00	 0.00000E+00	 0.00000E+00	 1.00000E+00	 1.00000E+00	 0.00000E+00	 0.00000E+00	 0.00000E+00	 0.00000E+00	 1.00000E+00	 0.00000E+00	 0.00000E+00	 0.00000E+00	 1.00000E+00	 0.00000E+00	 0.00000E+00	 0.00000E+00	 0.00000E+00	 1.00000E+00	 0.00000E+00	 0.00000E+00	 0.00000E+00	 0.00000E+00	 1.00000E+00	 1.00000E+00	 0.00000E+00	 0.00000E+00	 0.00000E+00	 0.00000E+00	 0.00000E+00	 0.00000E+00	 1.00000E+00	 0.00000E+00	 0.00000E+00	 0.00000E+00	 1.00000E+00	 0.00000E+00	 0.00000E+00	 0.00000E+00	 1.00000E+00	 1.00000E+00	 0.00000E+00	 0.00000E+00	 0.00000E+00	 0.00000E+00	 1.00000E+00	 0.00000E+00	 0.00000E+00	 0.00000E+00	 1.00000E+00	 0.00000E+00	 0.00000E+00	 0.00000E+00	 0.00000E+00	 1.00000E+00	 0.00000E+00	 1.00000E+00	 0.00000E+00	 0.00000E+00	 0.00000E+00	 0.00000E+00	 1.00000E+00	 0.00000E+00	 0.00000E+00	 0.00000E+00	 0.00000E+00	 0.00000E+00	 1.00000E+00	 1.00000E+00	 0.00000E+00	 0.00000E+00	 0.00000E+00	 0.00000E+00	 0.00000E+00	 0.00000E+00	 1.00000E+00	 1.00000E+00	 0.00000E+00	 0.00000E+00	 0.00000E+00	 0.00000E+00	 0.00000E+00	 0.00000E+00	 1.00000E+00	 0.00000E+00	 1.00000E+00	 0.00000E+00	 0.00000E+00	 0.00000E+00	 0.00000E+00	 0.00000E+00	 1.00000E+00	 1.00000E+00	 0.00000E+00	 0.00000E+00	 0.00000E+00	 0.00000E+00	 0.00000E+00	 0.00000E+00	 1.00000E+00	 0.00000E+00	 0.00000E+00	 0.00000E+00	 1.00000E+00	 0.00000E+00	 0.00000E+00	 0.00000E+00	 1.00000E+00	 0.00000E+00	 1.00000E+00	 0.00000E+00	 0.00000E+00	 0.00000E+00	 1.00000E+00	 0.00000E+00	 0.00000E+00	 0.00000E+00	 0.00000E+00	 0.00000E+00	 1.00000E+00	 0.00000E+00	 0.00000E+00	 1.00000E+00	 0.00000E+00	 0.00000E+00	 0.00000E+00	 0.00000E+00	 1.00000E+00	 1.00000E+00	 0.00000E+00	 0.00000E+00	 0.00000E+00	 1.00000E+00	 0.00000E+00	 0.00000E+00	 0.00000E+00	 0.00000E+00	 0.00000E+00	 1.00000E+00	 0.00000E+00	 1.00000E+00	 0.00000E+00	 0.00000E+00	 0.00000E+00	 0.00000E+00	 1.00000E+00	 0.00000E+00	 0.00000E+00	 0.00000E+00	 1.00000E+00	 0.00000E+00	 0.00000E+00	 0.00000E+00	 1.00000E+00	 0.00000E+00	 0.00000E+00	 1.00000E+00	 0.00000E+00	 0.00000E+00	 0.00000E+00	 0.00000E+00	 1.00000E+00	 0.00000E+00	 0.00000E+00	 0.00000E+00	 1.00000E+00	 0.00000E+00	 0.00000E+00	 0.00000E+00	 0.00000E+00	 0.00000E+00	 1.00000E+00	 1.00000E+00	 0.00000E+00	 0.00000E+00	 0.00000E+00	 0.00000E+00	 0.00000E+00	 1.00000E+00	 0.00000E+00	 0.00000E+00	 1.00000E+00	 0.00000E+00	 0.00000E+00	 0.00000E+00	 0.00000E+00	 0.00000E+00	 1.00000E+00	 1.00000E+00	 0.00000E+00	 0.00000E+00	 0.00000E+00	 0.00000E+00	 0.00000E+00	 1.00000E+00	 0.00000E+00	 1.00000E+00	 0.00000E+00	 0.00000E+00	 0.00000E+00	 0.00000E+00	 0.00000E+00	 1.00000E+00	 0.00000E+00	 1.00000E+00	 0.00000E+00	 0.00000E+00	 0.00000E+00	 1.00000E+00	 0.00000E+00	 0.00000E+00	 0.00000E+00	 0.00000E+00	 0.00000E+00	 1.00000E+00	 0.00000E+00	 0.00000E+00	 0.00000E+00	 0.00000E+00	 1.00000E+00	 0.00000E+00	 0.00000E+00	 1.00000E+00	 0.00000E+00	 1.00000E+00	 0.00000E+00	 0.00000E+00	 0.00000E+00	 1.00000E+00	 0.00000E+00	 0.00000E+00	 0.00000E+00	 0.00000E+00	 0.00000E+00	 0.00000E+00	 1.00000E+00	 1.00000E+00	 0.00000E+00	 0.00000E+00	 0.00000E+00	 0.00000E+00	 0.00000E+00	 0.00000E+00	 1.00000E+00	 1.00000E+00	 0.00000E+00	 0.00000E+00	 0.00000E+00	 1.00000E+00	 0.00000E+00	 0.00000E+00	 0.00000E+00	 0.00000E+00	 0.00000E+00	 1.00000E+00	 0.00000E+00	 0.00000E+00	 0.00000E+00	 0.00000E+00	 1.00000E+00	 1.00000E+00	 0.00000E+00	 0.00000E+00	 0.00000E+00	 0.00000E+00	 1.00000E+00	 0.00000E+00	 0.00000E+00	 0.00000E+00	 1.00000E+00	 0.00000E+00	 0.00000E+00	 0.00000E+00	 0.00000E+00	 1.00000E+00	 0.00000E+00	 0.00000E+00	 0.00000E+00	 1.00000E+00	 0.00000E+00	 0.00000E+00	 0.00000E+00	 1.00000E+00	 0.00000E+00	 0.00000E+00	 0.00000E+00	 0.00000E+00	 1.00000E+00	 1.00000E+00	 0.00000E+00	 0.00000E+00	 0.00000E+00	 0.00000E+00	 0.00000E+00	 0.00000E+00	 1.00000E+00	 0.00000E+00	 0.00000E+00	 1.00000E+00	 0.00000E+00	 1.00000E+00	 0.00000E+00	 0.00000E+00	 0.00000E+00	 1.00000E+00	 0.00000E+00	 0.00000E+00	 0.00000E+00	 0.00000E+00	 1.00000E+00	 0.00000E+00	 0.00000E+00	 0.00000E+00	 0.00000E+00	 0.00000E+00	 1.00000E+00	 0.00000E+00	 1.00000E+00	 0.00000E+00	 0.00000E+00	 1.00000E+00	 0.00000E+00	 0.00000E+00	 0.00000E+00	 1.00000E+00	 0.00000E+00	 0.00000E+00	 0.00000E+00	 0.00000E+00	 0.00000E+00	 1.00000E+00	 0.00000E+00	 0.00000E+00	 0.00000E+00	 0.00000E+00	 1.00000E+00	 0.00000E+00	 1.00000E+00	 0.00000E+00	 0.00000E+00	 1.00000E+00	 0.00000E+00	 0.00000E+00	 0.00000E+00	 0.00000E+00	 1.00000E+00	 0.00000E+00	 0.00000E+00	 1.00000E+00	 0.00000E+00	 0.00000E+00	 0.00000E+00	 1.00000E+00	 0.00000E+00	 0.00000E+00	 0.00000E+00	 1.00000E+00	 0.00000E+00	 0.00000E+00	 0.00000E+00	 0.00000E+00	 0.00000E+00	 0.00000E+00	 1.00000E+00	 1.00000E+00	 0.00000E+00	 0.00000E+00	 0.00000E+00	 1.00000E+00	 0.00000E+00	 0.00000E+00	 0.00000E+00	 0.00000E+00	 0.00000E+00	 0.00000E+00	 1.00000E+00	 0.00000E+00	 1.00000E+00	 0.00000E+00	 0.00000E+00	 1.00000E+00	 0.00000E+00	 0.00000E+00	 0.00000E+00	 0.00000E+00	 0.00000E+00	 0.00000E+00	 1.00000E+00	 1.00000E+00	 0.00000E+00	 0.00000E+00	 0.00000E+00	 1.00000E+00	 0.00000E+00	 0.00000E+00	 0.00000E+00	 1.00000E+00	 0.00000E+00	 0.00000E+00	 0.00000E+00	 0.00000E+00	 1.00000E+00	 0.00000E+00	 0.00000E+00	 0.00000E+00	 0.00000E+00	 0.00000E+00	 1.00000E+00	 0.00000E+00	 0.00000E+00	 1.00000E+00	 0.00000E+00	 1.00000E+00	 0.00000E+00	 0.00000E+00	 0.00000E+00	 0.00000E+00	 0.00000E+00	 0.00000E+00	 1.00000E+00	 0.00000E+00	 0.00000E+00	 1.00000E+00	 0.00000E+00	 0.00000E+00	 0.00000E+00	 0.00000E+00	 1.00000E+00	 0.00000E+00	 0.00000E+00	 0.00000E+00	 1.00000E+00	 1.00000E+00	 0.00000E+00	 0.00000E+00	 0.00000E+00	 0.00000E+00	 0.00000E+00	 1.00000E+00	 0.00000E+00	 0.00000E+00	 0.00000E+00	 0.00000E+00	 1.00000E+00	 1.00000E+00	 0.00000E+00	 0.00000E+00	 0.00000E+00	 0.00000E+00	 1.00000E+00	 0.00000E+00	 0.00000E+00	 1.00000E+00	 0.00000E+00	 0.00000E+00	 0.00000E+00	 1.00000E+00	 0.00000E+00	 0.00000E+00	 0.00000E+00	 0.00000E+00	 1.00000E+00	 0.00000E+00	 0.00000E+00	 1.00000E+00	 0.00000E+00	 0.00000E+00	 0.00000E+00	 0.00000E+00	 0.00000E+00	 0.00000E+00	 1.00000E+00	 0.00000E+00	 0.00000E+00	 1.00000E+00	 0.00000E+00	-9.90000E+01	-9.90000E+01	-9.90000E+01	-9.90000E+01	-9.90000E+01	-9.90000E+01	-9.90000E+01	-9.90000E+01	-9.90000E+01	-9.90000E+01	-9.90000E+01	-9.90000E+01	-9.90000E+01	-9.90000E+01	-9.90000E+01	-9.90000E+01	-9.90000E+01	-9.90000E+01	-9.90000E+01	-9.90000E+01	-9.90000E+01	-9.90000E+01	-9.90000E+01	-9.90000E+01	-9.90000E+01	-9.90000E+01	-9.90000E+01	-9.90000E+01	-9.90000E+01	-9.90000E+01	-9.90000E+01	-9.90000E+01	-9.90000E+01	-9.90000E+01	-9.90000E+01	-9.90000E+01	-9.90000E+01	-9.90000E+01	-9.90000E+01	-9.90000E+01	-9.90000E+01	-9.90000E+01	-9.90000E+01	-9.90000E+01	-9.90000E+01	-9.90000E+01	-9.90000E+01	-9.90000E+01	-9.90000E+01	-9.90000E+01	-9.90000E+01	-9.90000E+01	-9.90000E+01	-9.90000E+01	-9.90000E+01	-9.90000E+01	-9.90000E+01	-9.90000E+01	-9.90000E+01	-9.90000E+01	-9.90000E+01	-9.90000E+01	-9.90000E+01	-9.90000E+01	-9.90000E+01	-9.90000E+01	-9.90000E+01	-9.90000E+01	-9.90000E+01	-9.90000E+01	-9.90000E+01	-9.90000E+01	-9.90000E+01	-9.90000E+01	-9.90000E+01	-9.90000E+01	-9.90000E+01	-9.90000E+01	-9.90000E+01	-9.90000E+01	-9.90000E+01	-9.90000E+01	-9.90000E+01	-9.90000E+01	-9.90000E+01	-9.90000E+01	-9.90000E+01	-9.90000E+01	-9.90000E+01	-9.90000E+01	-9.90000E+01	-9.90000E+01	-9.90000E+01	-9.90000E+01	-9.90000E+01	-9.90000E+01	-9.90000E+01	-9.90000E+01	-9.90000E+01	-9.90000E+01	-9.90000E+01	-9.90000E+01	-9.90000E+01	-9.90000E+01	-9.90000E+01	-9.90000E+01	-9.90000E+01	-9.90000E+01	-9.90000E+01	-9.90000E+01	-9.90000E+01	-9.90000E+01	-9.90000E+01	-9.90000E+01	-9.90000E+01	-9.90000E+01	-9.90000E+01	-9.90000E+01	-9.90000E+01	-9.90000E+01	-9.90000E+01	-9.90000E+01	-9.90000E+01	-9.90000E+01	-9.90000E+01	-9.90000E+01	-9.90000E+01	-9.90000E+01	 1.00000E+00	 0.00000E+00	 0.00000E+00	 0.00000E+00	 1.00000E+00	 0.00000E+00	 0.00000E+00	 0.00000E+00	 0.00000E+00	 0.00000E+00	 1.00000E+00	 0.00000E+00	 0.00000E+00	 1.00000E+00	 0.00000E+00	 0.00000E+00	 0.00000E+00	 0.00000E+00	 1.00000E+00	 0.00000E+00	 1.00000E+00	 0.00000E+00	 0.00000E+00	 0.00000E+00	 0.00000E+00	 1.00000E+00	 0.00000E+00	 0.00000E+00	-9.90000E+01	-9.90000E+01	-9.90000E+01	-9.90000E+01	 0.00000E+00	 0.00000E+00	 0.00000E+00	 1.00000E+00	 0.00000E+00	 0.00000E+00	 0.00000E+00	 1.00000E+00	 0.00000E+00	 0.00000E+00	 0.00000E+00	 1.00000E+00	 0.00000E+00	 0.00000E+00	 0.00000E+00	 1.00000E+00	 0.00000E+00	 0.00000E+00	 0.00000E+00	 1.00000E+00	 0.00000E+00	 0.00000E+00	 0.00000E+00	 1.00000E+00	 0.00000E+00	 0.00000E+00	 0.00000E+00	 1.00000E+00	 1.00000E+00	 0.00000E+00	 0.00000E+00	 0.00000E+00	 0.00000E+00	 0.00000E+00	 0.00000E+00	 1.00000E+00	 0.00000E+00	 0.00000E+00	 0.00000E+00	 1.00000E+00	 0.00000E+00	 0.00000E+00	 0.00000E+00	 1.00000E+00	 0.00000E+00	 0.00000E+00	 1.00000E+00	 0.00000E+00	 0.00000E+00	 0.00000E+00	 1.00000E+00	 0.00000E+00	 0.00000E+00	 0.00000E+00	 0.00000E+00	 1.00000E+00	 0.00000E+00	 0.00000E+00	 0.00000E+00	 1.00000E+00	 1.00000E+00	 0.00000E+00	 0.00000E+00	 0.00000E+00	 0.00000E+00	 0.00000E+00	 1.00000E+00	 0.00000E+00	 0.00000E+00	 0.00000E+00	 1.00000E+00	 0.00000E+00	 0.00000E+00	 1.00000E+00	 0.00000E+00	 0.00000E+00	 0.00000E+00	 0.00000E+00	 0.00000E+00	 1.00000E+00	 0.00000E+00	 0.00000E+00	 1.00000E+00	 0.00000E+00	 1.00000E+00	 0.00000E+00	 0.00000E+00	 0.00000E+00	 0.00000E+00	 0.00000E+00	 0.00000E+00	 1.00000E+00	 0.00000E+00	 0.00000E+00	 0.00000E+00	 1.00000E+00	 0.00000E+00	 0.00000E+00	 0.00000E+00	 1.00000E+00	 0.00000E+00	 0.00000E+00	 0.00000E+00	 1.00000E+00	 0.00000E+00	 0.00000E+00	 1.00000E+00	 0.00000E+00	 1.00000E+00	 0.00000E+00	 0.00000E+00	 0.00000E+00	 1.00000E+00	 0.00000E+00	 0.00000E+00	 0.00000E+00	 0.00000E+00	 0.00000E+00	 1.00000E+00	 0.00000E+00	 1.00000E+00	 0.00000E+00	 0.00000E+00	 0.00000E+00	 0.00000E+00	 0.00000E+00	 0.00000E+00	 1.00000E+00	 0.00000E+00	 0.00000E+00	 1.00000E+00	 0.00000E+00	 0.00000E+00	 1.00000E+00	 0.00000E+00	 0.00000E+00	 1.00000E+00	 0.00000E+00	 0.00000E+00	 0.00000E+00	 0.00000E+00	 1.00000E+00	 0.00000E+00	 0.00000E+00	 0.00000E+00	 0.00000E+00	 0.00000E+00	 1.00000E+00	 0.00000E+00	 0.00000E+00	 0.00000E+00	 1.00000E+00	 0.00000E+00	 0.00000E+00	 0.00000E+00	 1.00000E+00	 0.00000E+00	 1.00000E+00	 0.00000E+00	 0.00000E+00	 1.00000E+00	 0.00000E+00	 0.00000E+00	 0.00000E+00	 0.00000E+00	 1.00000E+00	 0.00000E+00	 0.00000E+00	 0.00000E+00	 1.00000E+00	 0.00000E+00	 0.00000E+00	 1.00000E+00	 0.00000E+00	 0.00000E+00	 0.00000E+00	 1.00000E+00	 0.00000E+00	 0.00000E+00	 0.00000E+00	 0.00000E+00	 0.00000E+00	 1.00000E+00	 0.00000E+00	 0.00000E+00	 1.00000E+00	 0.00000E+00	 0.00000E+00	 0.00000E+00	 0.00000E+00	 0.00000E+00	 1.00000E+00	 0.00000E+00	 0.00000E+00	 1.00000E+00	 0.00000E+00	 0.00000E+00	 0.00000E+00	 1.00000E+00	 0.00000E+00	 0.00000E+00	 0.00000E+00	 1.00000E+00	 0.00000E+00	 1.00000E+00	 0.00000E+00	 0.00000E+00	 0.00000E+00	 1.00000E+00	 0.00000E+00	 0.00000E+00	 0.00000E+00	 1.00000E+00	 0.00000E+00	 0.00000E+00	 0.00000E+00	 1.00000E+00	 0.00000E+00	 0.00000E+00	 0.00000E+00	 0.00000E+00	 0.00000E+00	 0.00000E+00	 1.00000E+00	 0.00000E+00	 1.00000E+00	 0.00000E+00	 0.00000E+00	 0.00000E+00	 0.00000E+00	 0.00000E+00	 1.00000E+00	 1.00000E+00	 0.00000E+00	 0.00000E+00	 0.00000E+00	 1.00000E+00	 0.00000E+00	 0.00000E+00	 0.00000E+00	 0.00000E+00	 0.00000E+00	 0.00000E+00	 1.00000E+00	 1.00000E+00	 0.00000E+00	 0.00000E+00	 0.00000E+00	 1.00000E+00	 0.00000E+00	 0.00000E+00	 0.00000E+00	 0.00000E+00	 0.00000E+00	 1.00000E+00	 0.00000E+00	 0.00000E+00	 0.00000E+00	 1.00000E+00	 0.00000E+00	 0.00000E+00	 0.00000E+00	 1.00000E+00	 0.00000E+00	 0.00000E+00	 0.00000E+00	 1.00000E+00	 0.00000E+00	 0.00000E+00	 1.00000E+00	 0.00000E+00	 0.00000E+00	 0.00000E+00	 1.00000E+00	 0.00000E+00	 0.00000E+00	 1.00000E+00	 0.00000E+00	 0.00000E+00	 0.00000E+00	 1.00000E+00	 0.00000E+00	 0.00000E+00	 0.00000E+00	 0.00000E+00	 0.00000E+00	 1.00000E+00	 0.00000E+00	 0.00000E+00	 0.00000E+00	 0.00000E+00	 1.00000E+00	 0.00000E+00	 0.00000E+00	 1.00000E+00	 0.00000E+00	 1.00000E+00	 0.00000E+00	 0.00000E+00	 0.00000E+00	 1.00000E+00	 0.00000E+00	 0.00000E+00	 0.00000E+00	 0.00000E+00	 1.00000E+00	 0.00000E+00	 0.00000E+00	 0.00000E+00	 1.00000E+00	 0.00000E+00	 0.00000E+00	 0.00000E+00	 0.00000E+00	 0.00000E+00	 1.00000E+00	 1.00000E+00	 0.00000E+00	 0.00000E+00	 0.00000E+00	 1.00000E+00	 0.00000E+00	 0.00000E+00	 0.00000E+00	 1.00000E+00	 0.00000E+00	 0.00000E+00	 0.00000E+00	 1.00000E+00	 0.00000E+00	 0.00000E+00	 0.00000E+00	 0.00000E+00	 0.00000E+00	 1.00000E+00	 0.00000E+00	 1.00000E+00	 0.00000E+00	 0.00000E+00	 0.00000E+00	 0.00000E+00	 0.00000E+00	 0.00000E+00	 1.00000E+00	 0.00000E+00	 0.00000E+00	 1.00000E+00	 0.00000E+00	 0.00000E+00	 1.00000E+00	 0.00000E+00	 0.00000E+00	 0.00000E+00	 0.00000E+00	 0.00000E+00	 1.00000E+00	 0.00000E+00	 0.00000E+00	 1.00000E+00	 0.00000E+00	 0.00000E+00	 0.00000E+00	 0.00000E+00	 1.00000E+00	 0.00000E+00	 0.00000E+00	 1.00000E+00	 0.00000E+00	 0.00000E+00	 0.00000E+00	 1.00000E+00	 0.00000E+00	 1.00000E+00	 0.00000E+00	 0.00000E+00	 0.00000E+00	 0.00000E+00	 0.00000E+00	 0.00000E+00	 1.00000E+00	 0.00000E+00	 0.00000E+00	 1.00000E+00	 0.00000E+00	 0.00000E+00	 0.00000E+00	 1.00000E+00	 0.00000E+00	 0.00000E+00	 0.00000E+00	 1.00000E+00	 0.00000E+00	 1.00000E+00	 0.00000E+00	 0.00000E+00	 0.00000E+00	 0.00000E+00	 0.00000E+00	 1.00000E+00	 0.00000E+00	 0.00000E+00	 1.00000E+00	 0.00000E+00	 0.00000E+00	 1.00000E+00	 0.00000E+00	 0.00000E+00	 0.00000E+00	 0.00000E+00	 0.00000E+00	 0.00000E+00	 1.00000E+00	 1.00000E+00	 0.00000E+00	 0.00000E+00	 0.00000E+00	 1.00000E+00	 0.00000E+00	 0.00000E+00	 0.00000E+00	 0.00000E+00	 1.00000E+00	 0.00000E+00	 0.00000E+00	 0.00000E+00	 0.00000E+00	 0.00000E+00	 1.00000E+00	 0.00000E+00	 0.00000E+00	 0.00000E+00	 1.00000E+00	 0.00000E+00	 0.00000E+00	 0.00000E+00	 1.00000E+00	 0.00000E+00	 1.00000E+00	 0.00000E+00	 0.00000E+00	 0.00000E+00	 5.00000E-01	 5.00000E-01	 0.00000E+00	 1.00000E+00	 0.00000E+00	 0.00000E+00	 0.00000E+00	 0.00000E+00	 0.00000E+00	 0.00000E+00	 1.00000E+00	 0.00000E+00	 0.00000E+00	 1.00000E+00	 0.00000E+00	 1.00000E+00	 0.00000E+00	 0.00000E+00	 0.00000E+00	 0.00000E+00	 0.00000E+00	 0.00000E+00	 1.00000E+00	 1.00000E+00	 0.00000E+00	 0.00000E+00	 0.00000E+00	 1.00000E+00	 0.00000E+00	 0.00000E+00	 0.00000E+00	 0.00000E+00	 0.00000E+00	 1.00000E+00	 0.00000E+00	 0.00000E+00	 0.00000E+00	 1.00000E+00	 0.00000E+00	 0.00000E+00	 1.00000E+00	 0.00000E+00	 0.00000E+00	 0.00000E+00	 1.00000E+00	 0.00000E+00	 0.00000E+00	 1.00000E+00	 0.00000E+00	 0.00000E+00	 0.00000E+00	 0.00000E+00	 0.00000E+00	 1.00000E+00	 0.00000E+00	 1.00000E+00	 0.00000E+00	 0.00000E+00	 0.00000E+00	 1.00000E+00	 0.00000E+00	 0.00000E+00	 0.00000E+00	 1.00000E+00	 0.00000E+00	 0.00000E+00	 0.00000E+00	 0.00000E+00	 1.00000E+00	 0.00000E+00	 0.00000E+00	 1.00000E+00	 0.00000E+00	 0.00000E+00	 0.00000E+00	 0.00000E+00	 0.00000E+00	 1.00000E+00	 0.00000E+00	 1.00000E+00	 0.00000E+00	 0.00000E+00	 0.00000E+00	 1.00000E+00	 0.00000E+00	 0.00000E+00	 0.00000E+00	 0.00000E+00	 0.00000E+00	 0.00000E+00	 1.00000E+00	 0.00000E+00	 1.00000E+00	 0.00000E+00	 0.00000E+00	 0.00000E+00	 0.00000E+00	 0.00000E+00	 1.00000E+00	 1.00000E+00	 0.00000E+00	 0.00000E+00	 0.00000E+00	 0.00000E+00	 1.00000E+00	 0.00000E+00	 0.00000E+00	 1.00000E+00	 0.00000E+00	 0.00000E+00	 0.00000E+00	 1.00000E+00	 0.00000E+00	 0.00000E+00	 0.00000E+00	 0.00000E+00	 0.00000E+00	 1.00000E+00	 0.00000E+00	 0.00000E+00	 1.00000E+00	 0.00000E+00	 0.00000E+00	 0.00000E+00	 0.00000E+00	 0.00000E+00	 1.00000E+00	 0.00000E+00	 1.00000E+00	 0.00000E+00	 0.00000E+00	 1.00000E+00	 0.00000E+00	 0.00000E+00	 0.00000E+00	 1.00000E+00	 0.00000E+00	 0.00000E+00	 0.00000E+00	 0.00000E+00	 1.00000E+00	 0.00000E+00	 0.00000E+00	 0.00000E+00	 0.00000E+00	 1.00000E+00	 0.00000E+00	 1.00000E+00	 0.00000E+00	 0.00000E+00	 0.00000E+00	 0.00000E+00	 0.00000E+00	 0.00000E+00	 1.00000E+00	 0.00000E+00	 1.00000E+00	 0.00000E+00	 0.00000E+00	 1.00000E+00	 0.00000E+00	 0.00000E+00	 0.00000E+00	 0.00000E+00	 1.00000E+00	 0.00000E+00	 0.00000E+00	 1.00000E+00	 0.00000E+00	 0.00000E+00	 0.00000E+00	 1.00000E+00	 0.00000E+00	 0.00000E+00	 0.00000E+00	 0.00000E+00	 1.00000E+00	 0.00000E+00	 0.00000E+00	 1.00000E+00	 0.00000E+00	 0.00000E+00	 0.00000E+00	 0.00000E+00	 0.00000E+00	 0.00000E+00	 1.00000E+00	 1.00000E+00	 0.00000E+00	 0.00000E+00	 0.00000E+00	 0.00000E+00	 0.00000E+00	 1.00000E+00	 0.00000E+00	 0.00000E+00	 1.00000E+00	 0.00000E+00	 0.00000E+00	 0.00000E+00	 1.00000E+00	 0.00000E+00	 0.00000E+00	 1.00000E+00	 0.00000E+00	 0.00000E+00	 0.00000E+00	 1.00000E+00	 0.00000E+00	 0.00000E+00	 0.00000E+00	 0.00000E+00	 0.00000E+00	 1.00000E+00	 0.00000E+00	 0.00000E+00	 1.00000E+00	 0.00000E+00	 0.00000E+00	 0.00000E+00	 0.00000E+00	 0.00000E+00	 1.00000E+00	 0.00000E+00	 0.00000E+00	 0.00000E+00	 1.00000E+00	 0.00000E+00	 0.00000E+00	 0.00000E+00	 1.00000E+00	 0.00000E+00	 0.00000E+00	 0.00000E+00	 1.00000E+00	 0.00000E+00	 0.00000E+00	 0.00000E+00	 1.00000E+00	 0.00000E+00	 0.00000E+00	 1.00000E+00	 0.00000E+00	 0.00000E+00	 0.00000E+00	 0.00000E+00	 1.00000E+00	 0.00000E+00	 0.00000E+00	 1.00000E+00	 0.00000E+00	 0.00000E+00	 1.00000E+00	 0.00000E+00	 0.00000E+00	 0.00000E+00	 0.00000E+00	 1.00000E+00	 0.00000E+00	 0.00000E+00	 0.00000E+00	 0.00000E+00	 1.00000E+00	 0.00000E+00	 1.00000E+00	 0.00000E+00	 0.00000E+00	 0.00000E+00	 1.00000E+00	 0.00000E+00	 0.00000E+00	 1.00000E+00	 0.00000E+00	 0.00000E+00	 0.00000E+00	 1.00000E+00	 0.00000E+00	 0.00000E+00	 0.00000E+00	 0.00000E+00	 0.00000E+00	 1.00000E+00	 0.00000E+00	 1.00000E+00	 0.00000E+00	 0.00000E+00	 0.00000E+00	 0.00000E+00	 0.00000E+00	 1.00000E+00	 0.00000E+00	 0.00000E+00	 0.00000E+00	 1.00000E+00	 0.00000E+00	 0.00000E+00	 0.00000E+00	 0.00000E+00	 1.00000E+00	 0.00000E+00	 0.00000E+00	 0.00000E+00	 1.00000E+00	 0.00000E+00	 0.00000E+00	 1.00000E+00	 0.00000E+00	 0.00000E+00	 0.00000E+00	 1.00000E+00	 0.00000E+00	 0.00000E+00	 1.00000E+00	 0.00000E+00	 0.00000E+00	 1.00000E+00	 0.00000E+00	 0.00000E+00	 0.00000E+00	 0.00000E+00	 1.00000E+00	 0.00000E+00	 0.00000E+00	 0.00000E+00	 0.00000E+00	 0.00000E+00	 1.00000E+00	 0.00000E+00	 0.00000E+00	 0.00000E+00	 1.00000E+00	 0.00000E+00	 0.00000E+00	 1.00000E+00	 0.00000E+00	 0.00000E+00	 1.00000E+00	 0.00000E+00	 0.00000E+00	 0.00000E+00	 1.00000E+00	 0.00000E+00	 0.00000E+00	 0.00000E+00	 0.00000E+00	 0.00000E+00	 1.00000E+00	 0.00000E+00	 0.00000E+00	 1.00000E+00	 0.00000E+00	 1.00000E+00	 0.00000E+00	 0.00000E+00	 0.00000E+00	 0.00000E+00	 0.00000E+00	 1.00000E+00	 0.00000E+00	 0.00000E+00	 0.00000E+00	 1.00000E+00	 0.00000E+00	 0.00000E+00	 1.00000E+00	 0.00000E+00	 0.00000E+00	 0.00000E+00	 0.00000E+00	 0.00000E+00	 1.00000E+00	 0.00000E+00	 1.00000E+00	 0.00000E+00	 0.00000E+00	 1.00000E+00	 0.00000E+00	 0.00000E+00	 0.00000E+00	 0.00000E+00	 0.00000E+00	 0.00000E+00	 1.00000E+00	 1.00000E+00	 0.00000E+00	 0.00000E+00	 0.00000E+00	 0.00000E+00	 0.00000E+00	 0.00000E+00	 1.00000E+00	 0.00000E+00	 0.00000E+00	 0.00000E+00	 1.00000E+00	 0.00000E+00	 1.00000E+00	 0.00000E+00	 0.00000E+00	 0.00000E+00	 0.00000E+00	 0.00000E+00	 1.00000E+00	 0.00000E+00	 1.00000E+00	 0.00000E+00	 0.00000E+00	 1.00000E+00	 0.00000E+00	 0.00000E+00	 0.00000E+00	 0.00000E+00	 0.00000E+00	 0.00000E+00	 1.00000E+00	 0.00000E+00	 0.00000E+00	 0.00000E+00	 1.00000E+00	 0.00000E+00	 0.00000E+00	 1.00000E+00	 0.00000E+00	 1.00000E+00	 0.00000E+00	 0.00000E+00	 0.00000E+00	 0.00000E+00	 0.00000E+00	 0.00000E+00	 1.00000E+00	 0.00000E+00	 0.00000E+00	 1.00000E+00	 0.00000E+00	 0.00000E+00	 0.00000E+00	 1.00000E+00	 0.00000E+00	 0.00000E+00	 0.00000E+00	 0.00000E+00	 1.00000E+00	 0.00000E+00	 0.00000E+00	 1.00000E+00	 0.00000E+00	 1.00000E+00	 0.00000E+00	 0.00000E+00	 0.00000E+00	 0.00000E+00	 0.00000E+00	 1.00000E+00	 0.00000E+00	 0.00000E+00	 1.00000E+00	 0.00000E+00	 0.00000E+00	 0.00000E+00	 1.00000E+00	 0.00000E+00	 0.00000E+00	 0.00000E+00	 0.00000E+00	 0.00000E+00	 1.00000E+00	 0.00000E+00	 0.00000E+00	 1.00000E+00	 0.00000E+00	 0.00000E+00	 1.00000E+00	 0.00000E+00	 0.00000E+00	 1.00000E+00	 0.00000E+00	 0.00000E+00	 0.00000E+00	 1.00000E+00	 0.00000E+00	 0.00000E+00	 0.00000E+00	 0.00000E+00	 1.00000E+00	 0.00000E+00	 0.00000E+00	 0.00000E+00	 0.00000E+00	 0.00000E+00	 1.00000E+00	 0.00000E+00	 0.00000E+00	 1.00000E+00	 0.00000E+00	 0.00000E+00	 0.00000E+00	 1.00000E+00	 0.00000E+00	 0.00000E+00	 0.00000E+00	 0.00000E+00	 1.00000E+00	 0.00000E+00	 0.00000E+00	 0.00000E+00	 1.00000E+00	 0.00000E+00	 0.00000E+00	 1.00000E+00	 0.00000E+00	 0.00000E+00	 1.00000E+00	 0.00000E+00	 0.00000E+00	 0.00000E+00	 1.00000E+00	 0.00000E+00	 0.00000E+00	 0.00000E+00	 0.00000E+00	 0.00000E+00	 1.00000E+00	 0.00000E+00	 0.00000E+00	 0.00000E+00	 1.00000E+00	 0.00000E+00	 0.00000E+00	 1.00000E+00	 0.00000E+00	 0.00000E+00	 0.00000E+00	 0.00000E+00	 1.00000E+00	 0.00000E+00	 1.00000E+00	 0.00000E+00	 0.00000E+00	 0.00000E+00	 0.00000E+00	 1.00000E+00	 0.00000E+00	 1.00000E+00	 0.00000E+00	 0.00000E+00	 0.00000E+00	 0.00000E+00	 1.00000E+00	 0.00000E+00	 0.00000E+00	 0.00000E+00	 0.00000E+00	 0.00000E+00	 1.00000E+00	 0.00000E+00	 0.00000E+00	 0.00000E+00	 1.00000E+00	 0.00000E+00	 0.00000E+00	 0.00000E+00	 1.00000E+00	 0.00000E+00	 0.00000E+00	 1.00000E+00	 0.00000E+00	 0.00000E+00	 0.00000E+00	 1.00000E+00	 0.00000E+00	 0.00000E+00	 0.00000E+00	 0.00000E+00	 1.00000E+00	 0.00000E+00	 1.00000E+00	 0.00000E+00	 0.00000E+00	 0.00000E+00	 0.00000E+00	 0.00000E+00	 1.00000E+00	 0.00000E+00	 1.00000E+00	 0.00000E+00	 0.00000E+00	 0.00000E+00	 0.00000E+00	 0.00000E+00	 1.00000E+00	 1.00000E+00	 0.00000E+00	 0.00000E+00	 0.00000E+00	 0.00000E+00	 1.00000E+00	 0.00000E+00	 0.00000E+00	 0.00000E+00	 0.00000E+00	 0.00000E+00	 1.00000E+00	 0.00000E+00	 0.00000E+00	 0.00000E+00	 1.00000E+00	 0.00000E+00	 1.00000E+00	 0.00000E+00	 0.00000E+00	 0.00000E+00	 0.00000E+00	 0.00000E+00	 1.00000E+00	 1.00000E+00	 0.00000E+00	 0.00000E+00	 0.00000E+00	 0.00000E+00	 1.00000E+00	 0.00000E+00	 0.00000E+00	 0.00000E+00	 1.00000E+00	 0.00000E+00	 0.00000E+00	 1.00000E+00	 0.00000E+00	 0.00000E+00	 0.00000E+00	 0.00000E+00	 1.00000E+00	 0.00000E+00	 0.00000E+00	 1.00000E+00	 0.00000E+00	 0.00000E+00	 0.00000E+00	 1.00000E+00	 0.00000E+00	 0.00000E+00	 0.00000E+00	 0.00000E+00	 1.00000E+00	 0.00000E+00	 0.00000E+00	 0.00000E+00	 0.00000E+00	 0.00000E+00	 1.00000E+00	 1.00000E+00	 0.00000E+00	 0.00000E+00	 0.00000E+00	 0.00000E+00	 0.00000E+00	 0.00000E+00	 1.00000E+00	 0.00000E+00	 0.00000E+00	 1.00000E+00	 0.00000E+00	 0.00000E+00	 1.00000E+00	 0.00000E+00	 0.00000E+00	 1.00000E+00	 0.00000E+00	 0.00000E+00	 0.00000E+00	 0.00000E+00	 0.00000E+00	 1.00000E+00	 0.00000E+00	 0.00000E+00	 1.00000E+00	 0.00000E+00	 0.00000E+00	 1.00000E+00	 0.00000E+00	 0.00000E+00	 0.00000E+00	 0.00000E+00	 0.00000E+00	 0.00000E+00	 1.00000E+00	 0.00000E+00	 0.00000E+00	 0.00000E+00	 1.00000E+00	 0.00000E+00	 1.00000E+00	 0.00000E+00	 0.00000E+00	 0.00000E+00	 1.00000E+00	 0.00000E+00	 0.00000E+00	 0.00000E+00	 0.00000E+00	 1.00000E+00	 0.00000E+00	 0.00000E+00	 1.00000E+00	 0.00000E+00	 0.00000E+00	 0.00000E+00	 1.00000E+00	 0.00000E+00	 0.00000E+00	 0.00000E+00	 0.00000E+00	 1.00000E+00	 0.00000E+00	 0.00000E+00	 1.00000E+00	 0.00000E+00	 0.00000E+00	 1.00000E+00	 0.00000E+00	 0.00000E+00	 0.00000E+00	 0.00000E+00	 1.00000E+00	 0.00000E+00	 0.00000E+00	 0.00000E+00	 1.00000E+00	 0.00000E+00	 0.00000E+00	 0.00000E+00	 1.00000E+00	 0.00000E+00	 0.00000E+00	 0.00000E+00	 0.00000E+00	 1.00000E+00	 0.00000E+00	 1.00000E+00	 0.00000E+00	 0.00000E+00	 0.00000E+00	 0.00000E+00	 0.00000E+00	 1.00000E+00	 0.00000E+00	 0.00000E+00	 0.00000E+00	 1.00000E+00	 0.00000E+00	 0.00000E+00	 0.00000E+00	 0.00000E+00	 1.00000E+00	 0.00000E+00	 0.00000E+00	 1.00000E+00	 0.00000E+00	 1.00000E+00	 0.00000E+00	 0.00000E+00	 0.00000E+00	 1.00000E+00	 0.00000E+00	 0.00000E+00	 0.00000E+00	 0.00000E+00	 0.00000E+00	 1.00000E+00	 0.00000E+00	 0.00000E+00	 0.00000E+00	 1.00000E+00	 0.00000E+00	 0.00000E+00	 0.00000E+00	 1.00000E+00	 0.00000E+00	 0.00000E+00	 0.00000E+00	 0.00000E+00	 1.00000E+00	 0.00000E+00	 1.00000E+00	 0.00000E+00	 0.00000E+00	 0.00000E+00	 0.00000E+00	 0.00000E+00	 1.00000E+00	 0.00000E+00	 0.00000E+00	 1.00000E+00	 0.00000E+00	 0.00000E+00	 0.00000E+00	 1.00000E+00	 0.00000E+00	 1.00000E+00	 0.00000E+00	 0.00000E+00	 0.00000E+00	 0.00000E+00	 1.00000E+00	 0.00000E+00	 0.00000E+00	 0.00000E+00	 1.00000E+00	 0.00000E+00	 0.00000E+00	 0.00000E+00	 0.00000E+00	 0.00000E+00	 1.00000E+00	 0.00000E+00	 0.00000E+00	 0.00000E+00	 1.00000E+00	 0.00000E+00	 0.00000E+00	 0.00000E+00	 1.00000E+00	 0.00000E+00	 1.00000E+00	 0.00000E+00	 0.00000E+00	 0.00000E+00	 0.00000E+00	 0.00000E+00	 1.00000E+00	 0.00000E+00	 0.00000E+00	 0.00000E+00	 1.00000E+00	 0.00000E+00	 1.00000E+00	 0.00000E+00	 0.00000E+00	 0.00000E+00	 0.00000E+00	 0.00000E+00	 1.00000E+00	 1.00000E+00	 0.00000E+00	 0.00000E+00	 0.00000E+00	 0.00000E+00	 1.00000E+00	 0.00000E+00	 0.00000E+00	 0.00000E+00	 1.00000E+00	 0.00000E+00	 0.00000E+00	 0.00000E+00	 0.00000E+00	 0.00000E+00	 1.00000E+00	 0.00000E+00	 1.00000E+00	 0.00000E+00	 0.00000E+00	 0.00000E+00	 1.00000E+00	 0.00000E+00	 0.00000E+00	 0.00000E+00	 1.00000E+00	 0.00000E+00	 0.00000E+00	 0.00000E+00	 0.00000E+00	 0.00000E+00	 1.00000E+00	 1.00000E+00	 0.00000E+00	 0.00000E+00	 0.00000E+00	 1.00000E+00	 0.00000E+00	 0.00000E+00	 0.00000E+00	 1.00000E+00	 0.00000E+00	 0.00000E+00	 0.00000E+00	 1.00000E+00	 0.00000E+00	 0.00000E+00	 0.00000E+00	 0.00000E+00	 0.00000E+00	 0.00000E+00	 1.00000E+00	 0.00000E+00	 0.00000E+00	 1.00000E+00	 0.00000E+00	 0.00000E+00	 0.00000E+00	 1.00000E+00	 0.00000E+00	 1.00000E+00	 0.00000E+00	 0.00000E+00	 0.00000E+00	 0.00000E+00	 0.00000E+00	 1.00000E+00	 0.00000E+00	 0.00000E+00	 1.00000E+00	 0.00000E+00	 0.00000E+00	 1.00000E+00	 0.00000E+00	 0.00000E+00	 0.00000E+00	 0.00000E+00	 0.00000E+00	 0.00000E+00	 1.00000E+00	 0.00000E+00	 0.00000E+00	 0.00000E+00	 1.00000E+00	 0.00000E+00	 1.00000E+00	 0.00000E+00	 0.00000E+00	 1.00000E+00	 0.00000E+00	 0.00000E+00	 0.00000E+00	 0.00000E+00	 1.00000E+00	 0.00000E+00	 0.00000E+00	 0.00000E+00	 0.00000E+00	 1.00000E+00	 0.00000E+00	 0.00000E+00	 0.00000E+00	 1.00000E+00	 0.00000E+00	 0.00000E+00	 0.00000E+00	 0.00000E+00	 1.00000E+00	 1.00000E+00	 0.00000E+00	 0.00000E+00	 0.00000E+00	 1.00000E+00	 0.00000E+00	 0.00000E+00	 0.00000E+00	 0.00000E+00	 0.00000E+00	 1.00000E+00	 0.00000E+00	 0.00000E+00	 0.00000E+00	 1.00000E+00	 0.00000E+00	 1.00000E+00	 0.00000E+00	 0.00000E+00	 0.00000E+00	 1.00000E+00	 0.00000E+00	 0.00000E+00	 0.00000E+00	 0.00000E+00	 0.00000E+00	 0.00000E+00	 1.00000E+00	 1.00000E+00	 0.00000E+00	 0.00000E+00	 0.00000E+00	 0.00000E+00	 0.00000E+00	 0.00000E+00	 1.00000E+00	 0.00000E+00	 0.00000E+00	 0.00000E+00	 1.00000E+00	 0.00000E+00	 1.00000E+00	 0.00000E+00	 0.00000E+00	 1.00000E+00	 0.00000E+00	 0.00000E+00	 0.00000E+00	 0.00000E+00	 0.00000E+00	 0.00000E+00	 1.00000E+00	 0.00000E+00	 0.00000E+00	 0.00000E+00	 1.00000E+00	 1.00000E+00	 0.00000E+00	 0.00000E+00	 0.00000E+00	 0.00000E+00	 0.00000E+00	 0.00000E+00	 1.00000E+00	 0.00000E+00	 0.00000E+00	 0.00000E+00	 1.00000E+00	 0.00000E+00	 0.00000E+00	 0.00000E+00	 1.00000E+00	 1.00000E+00	 0.00000E+00	 0.00000E+00	 0.00000E+00	 0.00000E+00	 0.00000E+00	 0.00000E+00	 1.00000E+00	 1.00000E+00	 0.00000E+00	 0.00000E+00	 0.00000E+00	 0.00000E+00	 1.00000E+00	 0.00000E+00	 0.00000E+00	 0.00000E+00	 0.00000E+00	 0.00000E+00	 1.00000E+00	 0.00000E+00	 0.00000E+00	 0.00000E+00	 1.00000E+00	 0.00000E+00	 0.00000E+00	 1.00000E+00	 0.00000E+00	 0.00000E+00	 0.00000E+00	 0.00000E+00	 1.00000E+00	 0.00000E+00	 0.00000E+00	 0.00000E+00	 1.00000E+00	 0.00000E+00	 0.00000E+00	 0.00000E+00	 1.00000E+00	 0.00000E+00	 0.00000E+00	 1.00000E+00	 0.00000E+00	 0.00000E+00	 0.00000E+00	 0.00000E+00	 1.00000E+00	 0.00000E+00	 0.00000E+00	 0.00000E+00	 1.00000E+00	 0.00000E+00	 1.00000E+00	 0.00000E+00	 0.00000E+00	 1.00000E+00	 0.00000E+00	 0.00000E+00	 0.00000E+00	 0.00000E+00	 1.00000E+00	 0.00000E+00	 0.00000E+00	 1.00000E+00	 0.00000E+00	 0.00000E+00	 0.00000E+00	 1.00000E+00	 0.00000E+00	 0.00000E+00	 0.00000E+00	 0.00000E+00	 0.00000E+00	 0.00000E+00	 1.00000E+00	 0.00000E+00	 0.00000E+00	 0.00000E+00	 1.00000E+00	 0.00000E+00	 1.00000E+00	 0.00000E+00	 0.00000E+00	 1.00000E+00	 0.00000E+00	 0.00000E+00	 0.00000E+00	 1.00000E+00	 0.00000E+00	 0.00000E+00	 0.00000E+00	 1.00000E+00	 0.00000E+00	 0.00000E+00	 0.00000E+00	 0.00000E+00	 1.00000E+00	 0.00000E+00	 0.00000E+00	 1.00000E+00	 0.00000E+00	 0.00000E+00	 0.00000E+00	 0.00000E+00	 0.00000E+00	 1.00000E+00	 0.00000E+00	 1.00000E+00	 0.00000E+00	 0.00000E+00	 0.00000E+00	 0.00000E+00	 0.00000E+00	 1.00000E+00	 0.00000E+00	 0.00000E+00	 0.00000E+00	 0.00000E+00	 1.00000E+00	 0.00000E+00	 0.00000E+00	 0.00000E+00	 1.00000E+00	 0.00000E+00	 1.00000E+00	 0.00000E+00	 0.00000E+00	 0.00000E+00	 0.00000E+00	 0.00000E+00	 1.00000E+00	 0.00000E+00	 1.00000E+00	 0.00000E+00	 0.00000E+00	 0.00000E+00	 1.00000E+00	 0.00000E+00	 0.00000E+00	 1.00000E+00	 0.00000E+00	 0.00000E+00	 0.00000E+00	 1.00000E+00	 0.00000E+00	 0.00000E+00	 0.00000E+00	 0.00000E+00	 0.00000E+00	 0.00000E+00	 1.00000E+00	 0.00000E+00	 0.00000E+00	 0.00000E+00	 1.00000E+00	 0.00000E+00	 0.00000E+00	 1.00000E+00	 0.00000E+00	 1.00000E+00	 0.00000E+00	 0.00000E+00	 0.00000E+00	 0.00000E+00	 0.00000E+00	 0.00000E+00	 1.00000E+00	 1.00000E+00	 0.00000E+00	 0.00000E+00	 0.00000E+00	 1.00000E+00	 0.00000E+00	 0.00000E+00	 0.00000E+00	 0.00000E+00	 0.00000E+00	 0.00000E+00	 1.00000E+00	 0.00000E+00	 0.00000E+00	 1.00000E+00	 0.00000E+00	 0.00000E+00	 0.00000E+00	 1.00000E+00	 0.00000E+00	 1.00000E+00	 0.00000E+00	 0.00000E+00	 0.00000E+00	 1.00000E+00	 0.00000E+00	 0.00000E+00	 0.00000E+00	 0.00000E+00	 0.00000E+00	 1.00000E+00	 0.00000E+00	 1.00000E+00	 0.00000E+00	 0.00000E+00	 0.00000E+00	 0.00000E+00	 1.00000E+00	 0.00000E+00	 0.00000E+00	 0.00000E+00	 0.00000E+00	 0.00000E+00	 1.00000E+00	 0.00000E+00	 0.00000E+00	 1.00000E+00	 0.00000E+00	 1.00000E+00	 0.00000E+00	 0.00000E+00	 0.00000E+00	 0.00000E+00	 1.00000E+00	 0.00000E+00	 0.00000E+00	 1.00000E+00	 0.00000E+00	 0.00000E+00	 0.00000E+00	 0.00000E+00	 1.00000E+00	 0.00000E+00	 0.00000E+00	-9.90000E+01	-9.90000E+01	-9.90000E+01	-9.90000E+01	-9.90000E+01	-9.90000E+01	-9.90000E+01	-9.90000E+01	-9.90000E+01	-9.90000E+01	-9.90000E+01	-9.90000E+01	-9.90000E+01	-9.90000E+01	-9.90000E+01	-9.90000E+01	 1.00000E+00	 0.00000E+00	 0.00000E+00	 0.00000E+00	 1.00000E+00	 0.00000E+00	 0.00000E+00	 0.00000E+00	 0.00000E+00	 0.00000E+00	 1.00000E+00	 0.00000E+00	 0.00000E+00	 1.00000E+00	 0.00000E+00	 0.00000E+00	 0.00000E+00	 0.00000E+00	 0.00000E+00	 1.00000E+00	 0.00000E+00	 0.00000E+00	 1.00000E+00	 0.00000E+00	 0.00000E+00	 1.00000E+00	 0.00000E+00	 0.00000E+00	 1.00000E+00	 0.00000E+00	 0.00000E+00	 0.00000E+00	 0.00000E+00	 1.00000E+00	 0.00000E+00	 0.00000E+00	 1.00000E+00	 0.00000E+00	 0.00000E+00	 0.00000E+00	 1.00000E+00	 0.00000E+00	 0.00000E+00	 0.00000E+00	 0.00000E+00	 0.00000E+00	 0.00000E+00	 1.00000E+00	 0.00000E+00	 0.00000E+00	 0.00000E+00	 1.00000E+00	 0.00000E+00	 0.00000E+00	 0.00000E+00	 1.00000E+00	 0.00000E+00	 0.00000E+00	 0.00000E+00	 1.00000E+00	 0.00000E+00	 0.00000E+00	 1.00000E+00	 0.00000E+00	 0.00000E+00	 0.00000E+00	 1.00000E+00	 0.00000E+00	 0.00000E+00	 1.00000E+00	 0.00000E+00	 0.00000E+00	 0.00000E+00	 0.00000E+00	 0.00000E+00	 1.00000E+00	 0.00000E+00	 0.00000E+00	 1.00000E+00	 0.00000E+00	 0.00000E+00	 1.00000E+00	 0.00000E+00	 0.00000E+00	 1.00000E+00	 0.00000E+00	 0.00000E+00	 0.00000E+00	 0.00000E+00	 0.00000E+00	 1.00000E+00	 0.00000E+00	 0.00000E+00	 0.00000E+00	 1.00000E+00	 0.00000E+00	 0.00000E+00	 0.00000E+00	 1.00000E+00	 0.00000E+00	 1.00000E+00	 0.00000E+00	 0.00000E+00	 0.00000E+00	 1.00000E+00	 0.00000E+00	 0.00000E+00	 0.00000E+00	 0.00000E+00	 0.00000E+00	 1.00000E+00	 0.00000E+00	 0.00000E+00	 1.00000E+00	 0.00000E+00	 0.00000E+00	 0.00000E+00	 0.00000E+00	 1.00000E+00	 0.00000E+00	 1.00000E+00	 0.00000E+00	 0.00000E+00	 0.00000E+00	 1.00000E+00	 0.00000E+00	 0.00000E+00	 0.00000E+00	 0.00000E+00	 0.00000E+00	 1.00000E+00	 0.00000E+00	 1.00000E+00	 0.00000E+00	 0.00000E+00	 0.00000E+00	 0.00000E+00	 0.00000E+00	 0.00000E+00	 1.00000E+00	 1.00000E+00	 0.00000E+00	 0.00000E+00	 0.00000E+00	 0.00000E+00	 0.00000E+00	 0.00000E+00	 1.00000E+00	 0.00000E+00	 0.00000E+00	 1.00000E+00	 0.00000E+00	 0.00000E+00	 0.00000E+00	 1.00000E+00	 0.00000E+00	 1.00000E+00	 0.00000E+00	 0.00000E+00	 0.00000E+00	 1.00000E+00	 0.00000E+00	 0.00000E+00	 0.00000E+00	 0.00000E+00	 0.00000E+00	 0.00000E+00	 1.00000E+00	 0.00000E+00	 0.00000E+00	 0.00000E+00	 1.00000E+00	 0.00000E+00	 0.00000E+00	 1.00000E+00	 0.00000E+00	 0.00000E+00	 0.00000E+00	 0.00000E+00	 1.00000E+00	 0.00000E+00	 0.00000E+00	 1.00000E+00	 0.00000E+00	 0.00000E+00	 0.00000E+00	 0.00000E+00	 1.00000E+00	 0.00000E+00	 0.00000E+00	 1.00000E+00	 0.00000E+00	 0.00000E+00	 0.00000E+00	 0.00000E+00	 1.00000E+00	 0.00000E+00	 0.00000E+00	 0.00000E+00	 1.00000E+00	 0.00000E+00	 1.00000E+00	 0.00000E+00	 0.00000E+00	 0.00000E+00	 0.00000E+00	 1.00000E+00	 0.00000E+00	 1.00000E+00	 0.00000E+00	 0.00000E+00	 0.00000E+00	 0.00000E+00	 0.00000E+00	 1.00000E+00	 0.00000E+00	 1.00000E+00	 0.00000E+00	 0.00000E+00	 0.00000E+00	 1.00000E+00	 0.00000E+00	 0.00000E+00	 0.00000E+00	 0.00000E+00	 0.00000E+00	 1.00000E+00	 0.00000E+00	 0.00000E+00	 0.00000E+00	 1.00000E+00	 0.00000E+00	 0.00000E+00	 1.00000E+00	 0.00000E+00	 0.00000E+00	 1.00000E+00	 0.00000E+00	 0.00000E+00	 0.00000E+00	 0.00000E+00	 0.00000E+00	 1.00000E+00	 0.00000E+00	 1.00000E+00	 0.00000E+00	 0.00000E+00	 0.00000E+00	 0.00000E+00	 0.00000E+00	 1.00000E+00	 0.00000E+00	 1.00000E+00	 0.00000E+00	 0.00000E+00	 0.00000E+00	 1.00000E+00	 0.00000E+00	 0.00000E+00	 0.00000E+00	 0.00000E+00	 0.00000E+00	 1.00000E+00	 0.00000E+00	 1.00000E+00	 0.00000E+00	 0.00000E+00	 0.00000E+00	 0.00000E+00	 0.00000E+00	 0.00000E+00	 1.00000E+00	 0.00000E+00	 0.00000E+00	 1.00000E+00	 0.00000E+00	 0.00000E+00	 0.00000E+00	 1.00000E+00	 0.00000E+00	 0.00000E+00	 0.00000E+00	 0.00000E+00	 1.00000E+00	 1.00000E+00	 0.00000E+00	 0.00000E+00	 0.00000E+00	 0.00000E+00	 0.00000E+00	 1.00000E+00	 0.00000E+00	 0.00000E+00	 0.00000E+00	 1.00000E+00	 0.00000E+00	 0.00000E+00	 0.00000E+00	 1.00000E+00	 0.00000E+00	 1.00000E+00	 0.00000E+00	 0.00000E+00	 0.00000E+00	 0.00000E+00	 0.00000E+00	 0.00000E+00	 1.00000E+00	 1.00000E+00	 0.00000E+00	 0.00000E+00	 0.00000E+00	 0.00000E+00	 0.00000E+00	 1.00000E+00	 0.00000E+00	 1.00000E+00	 0.00000E+00	 0.00000E+00	 0.00000E+00	 0.00000E+00	 0.00000E+00	 1.00000E+00	 0.00000E+00	 1.00000E+00	 0.00000E+00	 0.00000E+00	 0.00000E+00	 0.00000E+00	 0.00000E+00	 1.00000E+00	 0.00000E+00	 1.00000E+00	 0.00000E+00	 0.00000E+00	 0.00000E+00	 0.00000E+00	 0.00000E+00	 1.00000E+00	 0.00000E+00	 0.00000E+00	 0.00000E+00	 1.00000E+00	 0.00000E+00	 1.00000E+00	 0.00000E+00	 0.00000E+00	 0.00000E+00	 1.00000E+00	 0.00000E+00	 0.00000E+00	 0.00000E+00	 0.00000E+00	 0.00000E+00	 1.00000E+00	 0.00000E+00	 0.00000E+00	 1.00000E+00	 0.00000E+00	 0.00000E+00	 1.00000E+00	 0.00000E+00	 0.00000E+00	 0.00000E+00	 0.00000E+00	 0.00000E+00	 0.00000E+00	 1.00000E+00	 0.00000E+00	 1.00000E+00	 0.00000E+00	 0.00000E+00	 1.00000E+00	 0.00000E+00	 0.00000E+00	 0.00000E+00	 0.00000E+00	 0.00000E+00	 1.00000E+00	 0.00000E+00	 1.00000E+00	 0.00000E+00	 0.00000E+00	 0.00000E+00	 0.00000E+00	 0.00000E+00	 1.00000E+00	 0.00000E+00	 0.00000E+00	 1.00000E+00	 0.00000E+00	 0.00000E+00	 0.00000E+00	 1.00000E+00	 0.00000E+00	 0.00000E+00	 1.00000E+00	 0.00000E+00	 0.00000E+00	 0.00000E+00	 0.00000E+00	 1.00000E+00	 0.00000E+00	 0.00000E+00	 0.00000E+00	 0.00000E+00	 0.00000E+00	 1.00000E+00	 0.00000E+00	 0.00000E+00	 1.00000E+00	 0.00000E+00	 0.00000E+00	 0.00000E+00	 0.00000E+00	 1.00000E+00	 0.00000E+00	 0.00000E+00	 0.00000E+00	 1.00000E+00	 0.00000E+00	 1.00000E+00	 0.00000E+00	 0.00000E+00	 0.00000E+00	 0.00000E+00	 0.00000E+00	 1.00000E+00	 0.00000E+00	 0.00000E+00	 1.00000E+00	 0.00000E+00	 1.00000E+00	 0.00000E+00	 0.00000E+00	 0.00000E+00	 0.00000E+00	 0.00000E+00	 0.00000E+00	 1.00000E+00	 0.00000E+00	 1.00000E+00	 0.00000E+00	 0.00000E+00	 0.00000E+00	 0.00000E+00	 1.00000E+00	 0.00000E+00	 1.00000E+00	 0.00000E+00	 0.00000E+00	 0.00000E+00	 1.00000E+00	 0.00000E+00	 0.00000E+00	 0.00000E+00	 1.00000E+00	 0.00000E+00	 0.00000E+00	 0.00000E+00	 0.00000E+00	 1.00000E+00	 0.00000E+00	 0.00000E+00	 1.00000E+00	 0.00000E+00	 0.00000E+00	 0.00000E+00	 0.00000E+00	 1.00000E+00	 0.00000E+00	 0.00000E+00	 0.00000E+00	 0.00000E+00	 0.00000E+00	 1.00000E+00	 0.00000E+00	 0.00000E+00	 0.00000E+00	 1.00000E+00	 0.00000E+00	 1.00000E+00	 0.00000E+00	 0.00000E+00	 0.00000E+00	 1.00000E+00	 0.00000E+00	 0.00000E+00	 1.00000E+00	 0.00000E+00	 0.00000E+00	 0.00000E+00	 0.00000E+00	 0.00000E+00	 1.00000E+00	 0.00000E+00	 0.00000E+00	 1.00000E+00	 0.00000E+00	 0.00000E+00	 0.00000E+00	 0.00000E+00	 0.00000E+00	 1.00000E+00	 0.00000E+00	 0.00000E+00	 1.00000E+00	 0.00000E+00	 0.00000E+00	 0.00000E+00	 0.00000E+00	 1.00000E+00	 0.00000E+00	 0.00000E+00	 1.00000E+00	 0.00000E+00	 0.00000E+00	 0.00000E+00	 0.00000E+00	 1.00000E+00	 0.00000E+00	 0.00000E+00	 0.00000E+00	 1.00000E+00	 0.00000E+00	 0.00000E+00	 0.00000E+00	 1.00000E+00	 0.00000E+00	 1.00000E+00	 0.00000E+00	 0.00000E+00	 1.00000E+00	 0.00000E+00	 0.00000E+00	 0.00000E+00	 1.00000E+00	 0.00000E+00	 0.00000E+00	 0.00000E+00	 1.00000E+00	 0.00000E+00	 0.00000E+00	 0.00000E+00	 0.00000E+00	 0.00000E+00	 0.00000E+00	 1.00000E+00	 0.00000E+00	 0.00000E+00	 1.00000E+00	 0.00000E+00	 0.00000E+00	 0.00000E+00	 1.00000E+00	 0.00000E+00	 1.00000E+00	 0.00000E+00	 0.00000E+00	 0.00000E+00	 0.00000E+00	 0.00000E+00	 0.00000E+00	 1.00000E+00	 0.00000E+00	 0.00000E+00	 1.00000E+00	 0.00000E+00	 1.00000E+00	 0.00000E+00	 0.00000E+00	 0.00000E+00	 1.00000E+00	 0.00000E+00	 0.00000E+00	 0.00000E+00	 1.00000E+00	 0.00000E+00	 0.00000E+00	 0.00000E+00	 0.00000E+00	 0.00000E+00	 0.00000E+00	 1.00000E+00	 0.00000E+00	 1.00000E+00	 0.00000E+00	 0.00000E+00	 0.00000E+00	 1.00000E+00	 0.00000E+00	 0.00000E+00	 0.00000E+00	 0.00000E+00	 0.00000E+00	 1.00000E+00	 0.00000E+00	 0.00000E+00	 1.00000E+00	 0.00000E+00	 0.00000E+00	 0.00000E+00	 0.00000E+00	 1.00000E+00	 1.00000E+00	 0.00000E+00	 0.00000E+00	 0.00000E+00	 0.00000E+00	 0.00000E+00	 0.00000E+00	 1.00000E+00	 0.00000E+00	 0.00000E+00	 1.00000E+00	 0.00000E+00	 1.00000E+00	 0.00000E+00	 0.00000E+00	 0.00000E+00	 0.00000E+00	 0.00000E+00	 1.00000E+00	 0.00000E+00	 0.00000E+00	 1.00000E+00	 0.00000E+00	 0.00000E+00	 0.00000E+00	 0.00000E+00	 0.00000E+00	 1.00000E+00	 0.00000E+00	 0.00000E+00	 0.00000E+00	 1.00000E+00	 1.00000E+00	 0.00000E+00	 0.00000E+00	 0.00000E+00	 0.00000E+00	 0.00000E+00	 1.00000E+00	 0.00000E+00	 0.00000E+00	 0.00000E+00	 1.00000E+00	 0.00000E+00	 0.00000E+00	 0.00000E+00	 1.00000E+00	 0.00000E+00	 1.00000E+00	 0.00000E+00	 0.00000E+00	 0.00000E+00	 0.00000E+00	 0.00000E+00	 0.00000E+00	 1.00000E+00	 0.00000E+00	 1.00000E+00	 0.00000E+00	 0.00000E+00	 1.00000E+00	 0.00000E+00	 0.00000E+00	 0.00000E+00	 0.00000E+00	 1.00000E+00	 0.00000E+00	 0.00000E+00	 0.00000E+00	 0.00000E+00	 0.00000E+00	 1.00000E+00	 0.00000E+00	 1.00000E+00	 0.00000E+00	 0.00000E+00	 0.00000E+00	 0.00000E+00	 0.00000E+00	 1.00000E+00	 0.00000E+00	 0.00000E+00	 1.00000E+00	 0.00000E+00	 0.00000E+00	 0.00000E+00	 0.00000E+00	 1.00000E+00	 0.00000E+00	 0.00000E+00	 0.00000E+00	 1.00000E+00	 0.00000E+00	 0.00000E+00	 1.00000E+00	 0.00000E+00	 0.00000E+00	 0.00000E+00	 1.00000E+00	 0.00000E+00
[truncated: 1,951,918 more chars]
