# Supplementary material for: General functions to transform associate data to host data, and their use in phylogenetic inference from sequences with intra-individual variability
Source: BMC Evol Biol. 2008 Mar 18;8:86. doi: 10.1186/1471-2148-8-86 (PMC2291458; doi:10.1186/1471-2148-8-86)
Supplement: Additional file 3 — Distance matrices and quality statistics obtained with the Rosa dataset of Joly and Bruneau [33]. This contains all intermediary generated associate distance or host character data (depending on the transformation formula used; see Fig. 1) and all final distance matrices obtained together with their Delta values. A readme file that describes the contents of each file in the archive is included. The corresponding NEXUS files containing the original associate sequence data (alleles of North American Rosa species) are available at [75] as study No. S1444. [file 1471-2148-8-86-S3.zip › Goeker_Grimm_Supp_Mat_3/M2599_g0_m2.f.dst]

39
GRosa_blanda_1214	0.00000E+00	2.21404E-02	4.95074E-02	1.10702E-02	4.95074E-02	5.19238E-02	1.91741E-02	5.30907E-02	5.33002E-02	5.07300E-02	5.07300E-02	5.30907E-02	5.25720E-02	6.01779E-02	5.65581E-02	5.65581E-02	5.65581E-02	8.69027E-02	6.04503E-02	5.81238E-02	3.33251E-02	6.04503E-02	6.04503E-02	6.07264E-02	6.06955E-02	6.04503E-02	6.12066E-02	6.32772E-02	5.76355E-02	5.54871E-02	7.81884E-02	3.50070E-02	5.21286E-02	5.64471E-02	2.71163E-02	5.19238E-02	3.32106E-02	5.64471E-02	5.30907E-02
GRosa_blanda_1219	2.21404E-02	0.00000E+00	5.42326E-02	2.92890E-02	5.42326E-02	5.64471E-02	1.91741E-02	5.07300E-02	5.09301E-02	5.07300E-02	5.53509E-02	5.07300E-02	5.25720E-02	6.01779E-02	5.65581E-02	5.65581E-02	5.65581E-02	9.05711E-02	6.04503E-02	5.81238E-02	3.33251E-02	6.04503E-02	6.04503E-02	6.07264E-02	6.06955E-02	6.04503E-02	6.12066E-02	6.32772E-02	5.76355E-02	5.54871E-02	8.22423E-02	3.50070E-02	4.97027E-02	5.19238E-02	2.71163E-02	5.19238E-02	3.32106E-02	5.19238E-02	5.07300E-02
GRosa_blanda_1236	4.95074E-02	5.42326E-02	0.00000E+00	5.07300E-02	2.21404E-02	1.56556E-02	5.30907E-02	1.91741E-02	1.92498E-02	1.91741E-02	1.10702E-02	1.91741E-02	1.01496E-01	1.04231E-01	4.70592E-02	4.70592E-02	4.70592E-02	1.04583E-01	9.91394E-02	9.94228E-02	5.66418E-02	9.91394E-02	9.91394E-02	9.95922E-02	9.95416E-02	9.91394E-02	1.01192E-01	1.02521E-01	4.83487E-02	4.57558E-02	9.74439E-02	5.85779E-02	2.22277E-02	2.71163E-02	5.64471E-02	2.71163E-02	5.53509E-02	2.71163E-02	2.92890E-02
GRosa_blanda_160	1.10702E-02	2.92890E-02	5.07300E-02	0.00000E+00	5.07300E-02	5.30907E-02	2.71163E-02	5.64471E-02	5.66698E-02	5.42326E-02	5.19238E-02	5.64471E-02	5.60420E-02	6.32140E-02	5.97320E-02	5.97320E-02	5.97320E-02	8.69027E-02	6.35001E-02	6.12679E-02	3.84805E-02	6.35001E-02	6.35001E-02	6.37901E-02	6.37577E-02	6.35001E-02	6.41941E-02	6.61769E-02	6.07531E-02	5.87220E-02	7.81884E-02	3.99141E-02	5.55693E-02	5.96148E-02	3.32106E-02	5.53509E-02	3.83483E-02	5.96148E-02	5.64471E-02
GRosa_blanda_326	4.95074E-02	5.42326E-02	2.21404E-02	5.07300E-02	0.00000E+00	2.71163E-02	5.30907E-02	2.92890E-02	2.94045E-02	1.91741E-02	2.47537E-02	2.92890E-02	9.89899E-02	1.01807E-01	4.15023E-02	4.15023E-02	4.15023E-02	1.02062E-01	9.65640E-02	9.68730E-02	5.21029E-02	9.65640E-02	9.65640E-02	9.70050E-02	9.69557E-02	9.65640E-02	9.86928E-02	1.00050E-01	4.29590E-02	4.00123E-02	9.47366E-02	5.42326E-02	2.22277E-02	3.50070E-02	5.64471E-02	1.56556E-02	5.53509E-02	3.50070E-02	1.91741E-02
GRosa_blanda_365	5.19238E-02	5.64471E-02	1.56556E-02	5.30907E-02	2.71163E-02	0.00000E+00	5.53509E-02	2.47537E-02	2.48513E-02	2.47537E-02	1.91741E-02	2.47537E-02	1.02727E-01	1.05422E-01	4.96047E-02	4.96047E-02	4.96047E-02	1.05820E-01	1.00402E-01	1.00673E-01	5.87800E-02	1.00402E-01	1.00402E-01	1.00861E-01	1.00810E-01	1.00402E-01	1.02418E-01	1.03734E-01	5.08297E-02	4.83725E-02	9.87697E-02	6.06339E-02	2.72233E-02	3.13112E-02	5.85779E-02	3.13112E-02	5.75224E-02	3.13112E-02	3.32106E-02
GRosa_blanda_421	1.91741E-02	1.91741E-02	5.30907E-02	2.71163E-02	5.30907E-02	5.53509E-02	0.00000E+00	5.19238E-02	5.21286E-02	4.95074E-02	5.42326E-02	5.19238E-02	5.13633E-02	5.91312E-02	5.54598E-02	5.54598E-02	5.54598E-02	8.98494E-02	5.93989E-02	5.70373E-02	3.14192E-02	5.93989E-02	5.93989E-02	5.96702E-02	5.96398E-02	5.93989E-02	6.01779E-02	6.22806E-02	5.65581E-02	5.43660E-02	8.14476E-02	3.32106E-02	5.09301E-02	5.53509E-02	2.47537E-02	5.07300E-02	3.13112E-02	5.53509E-02	5.19238E-02
GRosa_blanda_462	5.30907E-02	5.07300E-02	1.91741E-02	5.64471E-02	2.92890E-02	2.47537E-02	5.19238E-02	0.00000E+00	0.00000E+00	1.56556E-02	2.21404E-02	0.00000E+00	1.00876E-01	1.03630E-01	4.57333E-02	4.57333E-02	4.57333E-02	1.07044E-01	9.85019E-02	9.87915E-02	5.55418E-02	9.85019E-02	9.85019E-02	9.89518E-02	9.89015E-02	9.85019E-02	1.00573E-01	1.01909E-01	4.70592E-02	4.43897E-02	1.00078E-01	5.75224E-02	1.11139E-02	1.10702E-02	5.53509E-02	2.47537E-02	5.42326E-02	1.10702E-02	2.21404E-02
GRosa_blanda_528	5.33002E-02	5.09301E-02	1.92498E-02	5.66698E-02	2.94045E-02	2.48513E-02	5.21286E-02	0.00000E+00	0.00000E+00	1.57174E-02	2.22277E-02	0.00000E+00	1.01284E-01	1.04047E-01	4.59144E-02	4.59144E-02	4.59144E-02	1.07492E-01	9.89015E-02	9.91894E-02	5.57625E-02	9.89015E-02	9.89015E-02	9.89518E-02	9.89015E-02	9.89015E-02	1.00977E-01	1.02319E-01	4.72456E-02	4.45657E-02	1.00497E-01	5.77493E-02	1.11139E-02	1.11139E-02	5.55693E-02	2.48513E-02	5.44465E-02	1.11139E-02	2.22277E-02
GRosa_blanda_567	5.07300E-02	5.07300E-02	1.91741E-02	5.42326E-02	1.91741E-02	2.47537E-02	4.95074E-02	1.56556E-02	1.57174E-02	0.00000E+00	2.21404E-02	1.56556E-02	9.83533E-02	1.01192E-01	3.99926E-02	3.99926E-02	3.99926E-02	1.04583E-01	9.59093E-02	9.62250E-02	5.09049E-02	9.59093E-02	9.59093E-02	9.63473E-02	9.62984E-02	9.59093E-02	9.80581E-02	9.94228E-02	4.15023E-02	3.84426E-02	9.74439E-02	5.30907E-02	1.11139E-02	2.47537E-02	5.30907E-02	1.10702E-02	5.19238E-02	2.47537E-02	1.56556E-02
GRosa_blanda_652	5.07300E-02	5.53509E-02	1.10702E-02	5.19238E-02	2.47537E-02	1.91741E-02	5.42326E-02	2.21404E-02	2.22277E-02	2.21404E-02	0.00000E+00	2.21404E-02	1.01496E-01	1.04231E-01	4.83487E-02	4.83487E-02	4.83487E-02	1.05203E-01	9.91394E-02	9.94228E-02	5.77208E-02	9.91394E-02	9.91394E-02	9.95922E-02	9.95416E-02	9.91394E-02	1.01192E-01	1.02521E-01	4.96047E-02	4.70824E-02	9.81091E-02	5.96148E-02	2.48513E-02	2.92890E-02	5.75224E-02	2.92890E-02	5.64471E-02	2.92890E-02	3.13112E-02
GRosa_blanda_98016	5.30907E-02	5.07300E-02	1.91741E-02	5.64471E-02	2.92890E-02	2.47537E-02	5.19238E-02	0.00000E+00	0.00000E+00	1.56556E-02	2.21404E-02	0.00000E+00	1.00876E-01	1.03630E-01	4.57333E-02	4.57333E-02	4.57333E-02	1.07044E-01	9.85019E-02	9.87915E-02	5.55418E-02	9.85019E-02	9.85019E-02	9.89518E-02	9.89015E-02	9.85019E-02	1.00573E-01	1.01909E-01	4.70592E-02	4.43897E-02	1.00078E-01	5.75224E-02	1.11139E-02	1.10702E-02	5.53509E-02	2.47537E-02	5.42326E-02	1.10702E-02	2.21404E-02
GRosa_foliolosa_699	5.25720E-02	5.25720E-02	1.01496E-01	5.60420E-02	9.89899E-02	1.02727E-01	5.13633E-02	1.00876E-01	1.01284E-01	9.83533E-02	1.01496E-01	1.00876E-01	0.00000E+00	2.50627E-02	9.51064E-02	9.51064E-02	9.51064E-02	9.44408E-02	3.90038E-02	3.36590E-02	5.84465E-02	3.90038E-02	3.90038E-02	3.91831E-02	3.91630E-02	3.90038E-02	3.88270E-02	4.19802E-02	9.57646E-02	9.44911E-02	8.62949E-02	6.03591E-02	9.93902E-02	1.02727E-01	5.01255E-02	9.77125E-02	6.13909E-02	1.02727E-01	9.83533E-02
GRosa_foliolosa_795	6.01779E-02	6.01779E-02	1.04231E-01	6.32140E-02	1.01807E-01	1.05422E-01	5.91312E-02	1.03630E-01	1.04047E-01	1.01192E-01	1.04231E-01	1.03630E-01	2.50627E-02	0.00000E+00	9.80581E-02	9.80581E-02	9.80581E-02	9.41405E-02	4.04735E-02	3.53730E-02	6.03894E-02	4.04735E-02	4.04735E-02	4.06584E-02	4.06377E-02	4.04735E-02	4.02911E-02	4.33229E-02	9.86928E-02	9.74679E-02	8.60208E-02	6.22184E-02	1.02216E-01	1.05422E-01	6.22184E-02	1.00573E-01	6.32140E-02	1.05422E-01	1.01192E-01
GRosa_gymnocarpa_543	5.65581E-02	5.65581E-02	4.70592E-02	5.97320E-02	4.15023E-02	4.96047E-02	5.54598E-02	4.57333E-02	4.59144E-02	3.99926E-02	4.83487E-02	4.57333E-02	9.51064E-02	9.80581E-02	0.00000E+00	0.00000E+00	0.00000E+00	1.01422E-01	9.52501E-02	9.29174E-02	5.45274E-02	9.52501E-02	9.52501E-02	9.56851E-02	9.56365E-02	9.52501E-02	9.48209E-02	9.62250E-02	3.32759E-02	2.93610E-02	9.40476E-02	5.65581E-02	4.16667E-02	4.96047E-02	5.86931E-02	3.84237E-02	5.76355E-02	4.96047E-02	3.99926E-02
GRosa_gymnocarpa_751	5.65581E-02	5.65581E-02	4.70592E-02	5.97320E-02	4.15023E-02	4.96047E-02	5.54598E-02	4.57333E-02	4.59144E-02	3.99926E-02	4.83487E-02	4.57333E-02	9.51064E-02	9.80581E-02	0.00000E+00	0.00000E+00	0.00000E+00	1.01422E-01	9.52501E-02	9.29174E-02	5.45274E-02	9.52501E-02	9.52501E-02	9.56851E-02	9.56365E-02	9.52501E-02	9.48209E-02	9.62250E-02	3.32759E-02	2.93610E-02	9.40476E-02	5.65581E-02	4.16667E-02	4.96047E-02	5.86931E-02	3.84237E-02	5.76355E-02	4.96047E-02	3.99926E-02
GRosa_gymnocarpa_767	5.65581E-02	5.65581E-02	4.70592E-02	5.97320E-02	4.15023E-02	4.96047E-02	5.54598E-02	4.57333E-02	4.59144E-02	3.99926E-02	4.83487E-02	4.57333E-02	9.51064E-02	9.80581E-02	0.00000E+00	0.00000E+00	0.00000E+00	1.01422E-01	9.52501E-02	9.29174E-02	5.45274E-02	9.52501E-02	9.52501E-02	9.56851E-02	9.56365E-02	9.52501E-02	9.48209E-02	9.62250E-02	3.32759E-02	2.93610E-02	9.40476E-02	5.65581E-02	4.16667E-02	4.96047E-02	5.86931E-02	3.84237E-02	5.76355E-02	4.96047E-02	3.99926E-02
GRosa_multiflora_302	8.69027E-02	9.05711E-02	1.04583E-01	8.69027E-02	1.02062E-01	1.05820E-01	8.98494E-02	1.07044E-01	1.07492E-01	1.04583E-01	1.05203E-01	1.07044E-01	9.44408E-02	9.41405E-02	1.01422E-01	1.01422E-01	1.01422E-01	0.00000E+00	9.17249E-02	8.91815E-02	8.64661E-02	9.17249E-02	9.17249E-02	9.21691E-02	9.21194E-02	9.17249E-02	9.12871E-02	9.13354E-02	1.02062E-01	1.00831E-01	6.31722E-02	8.46254E-02	1.05644E-01	1.08853E-01	9.19975E-02	1.03958E-01	8.83883E-02	1.08853E-01	1.04583E-01
GRosa_nitida_570	6.04503E-02	6.04503E-02	9.91394E-02	6.35001E-02	9.65640E-02	1.00402E-01	5.93989E-02	9.85019E-02	9.89015E-02	9.59093E-02	9.91394E-02	9.85019E-02	3.90038E-02	4.04735E-02	9.52501E-02	9.52501E-02	9.52501E-02	9.17249E-02	0.00000E+00	2.50880E-02	4.93865E-02	0.00000E+00	0.00000E+00	0.00000E+00	0.00000E+00	0.00000E+00	2.20971E-02	2.70633E-02	9.59093E-02	9.46340E-02	8.32889E-02	5.61267E-02	9.69557E-02	1.00402E-01	6.25000E-02	9.52501E-02	5.60984E-02	1.00402E-01	9.59093E-02
GRosa_nitida_604	5.81238E-02	5.81238E-02	9.94228E-02	6.12679E-02	9.68730E-02	1.00673E-01	5.70373E-02	9.87915E-02	9.91894E-02	9.62250E-02	9.94228E-02	9.87915E-02	3.36590E-02	3.53730E-02	9.29174E-02	9.29174E-02	9.29174E-02	8.91815E-02	2.50880E-02	0.00000E+00	5.14150E-02	2.50880E-02	2.50880E-02	2.52024E-02	2.51896E-02	2.50880E-02	2.50000E-02	2.95804E-02	9.35882E-02	9.22878E-02	8.05503E-02	5.36459E-02	9.72633E-02	1.00673E-01	6.02381E-02	9.55727E-02	5.47723E-02	1.00673E-01	9.62250E-02
GRosa_nitida_675	3.33251E-02	3.33251E-02	5.66418E-02	3.84805E-02	5.21029E-02	5.87800E-02	3.14192E-02	5.55418E-02	5.57625E-02	5.09049E-02	5.77208E-02	5.55418E-02	5.84465E-02	6.03894E-02	5.45274E-02	5.45274E-02	5.45274E-02	8.64661E-02	4.93865E-02	5.14150E-02	0.00000E+00	4.93865E-02	4.93865E-02	4.96047E-02	4.95803E-02	4.93865E-02	5.17717E-02	5.41266E-02	5.56518E-02	5.34058E-02	7.76354E-02	2.93900E-02	5.23098E-02	5.87800E-02	3.68423E-02	4.96781E-02	2.93755E-02	5.87800E-02	5.09049E-02
GRosa_nitida_812	6.04503E-02	6.04503E-02	9.91394E-02	6.35001E-02	9.65640E-02	1.00402E-01	5.93989E-02	9.85019E-02	9.89015E-02	9.59093E-02	9.91394E-02	9.85019E-02	3.90038E-02	4.04735E-02	9.52501E-02	9.52501E-02	9.52501E-02	9.17249E-02	0.00000E+00	2.50880E-02	4.93865E-02	0.00000E+00	0.00000E+00	0.00000E+00	0.00000E+00	0.00000E+00	2.20971E-02	2.70633E-02	9.59093E-02	9.46340E-02	8.32889E-02	5.61267E-02	9.69557E-02	1.00402E-01	6.25000E-02	9.52501E-02	5.60984E-02	1.00402E-01	9.59093E-02
GRosa_palustris_168	6.04503E-02	6.04503E-02	9.91394E-02	6.35001E-02	9.65640E-02	1.00402E-01	5.93989E-02	9.85019E-02	9.89015E-02	9.59093E-02	9.91394E-02	9.85019E-02	3.90038E-02	4.04735E-02	9.52501E-02	9.52501E-02	9.52501E-02	9.17249E-02	0.00000E+00	2.50880E-02	4.93865E-02	0.00000E+00	0.00000E+00	0.00000E+00	0.00000E+00	0.00000E+00	2.20971E-02	2.70633E-02	9.59093E-02	9.46340E-02	8.32889E-02	5.61267E-02	9.69557E-02	1.00402E-01	6.25000E-02	9.52501E-02	5.60984E-02	1.00402E-01	9.59093E-02
GRosa_palustris_304	6.07264E-02	6.07264E-02	9.95922E-02	6.37901E-02	9.70050E-02	1.00861E-01	5.96702E-02	9.89518E-02	9.89518E-02	9.63473E-02	9.95922E-02	9.89518E-02	3.91831E-02	4.06584E-02	9.56851E-02	9.56851E-02	9.56851E-02	9.21691E-02	0.00000E+00	2.52024E-02	4.96047E-02	0.00000E+00	0.00000E+00	0.00000E+00	0.00000E+00	0.00000E+00	2.21948E-02	2.71830E-02	9.63473E-02	9.50667E-02	8.36918E-02	5.63830E-02	9.70050E-02	1.00861E-01	6.27855E-02	9.56851E-02	5.63544E-02	1.00861E-01	9.63473E-02
GRosa_palustris_317	6.06955E-02	6.06955E-02	9.95416E-02	6.37577E-02	9.69557E-02	1.00810E-01	5.96398E-02	9.89015E-02	9.89015E-02	9.62984E-02	9.95416E-02	9.89015E-02	3.91630E-02	4.06377E-02	9.56365E-02	9.56365E-02	9.56365E-02	9.21194E-02	0.00000E+00	2.51896E-02	4.95803E-02	0.00000E+00	0.00000E+00	0.00000E+00	0.00000E+00	0.00000E+00	2.21839E-02	2.71696E-02	9.62984E-02	9.50183E-02	8.36467E-02	5.63544E-02	9.69557E-02	1.00810E-01	6.27536E-02	9.56365E-02	5.63257E-02	1.00810E-01	9.62984E-02
GRosa_palustris_331	6.04503E-02	6.04503E-02	9.91394E-02	6.35001E-02	9.65640E-02	1.00402E-01	5.93989E-02	9.85019E-02	9.89015E-02	9.59093E-02	9.91394E-02	9.85019E-02	3.90038E-02	4.04735E-02	9.52501E-02	9.52501E-02	9.52501E-02	9.17249E-02	0.00000E+00	2.50880E-02	4.93865E-02	0.00000E+00	0.00000E+00	0.00000E+00	0.00000E+00	0.00000E+00	2.20971E-02	2.70633E-02	9.59093E-02	9.46340E-02	8.32889E-02	5.61267E-02	9.69557E-02	1.00402E-01	6.25000E-02	9.52501E-02	5.60984E-02	1.00402E-01	9.59093E-02
GRosa_palustris_386	6.12066E-02	6.12066E-02	1.01192E-01	6.41941E-02	9.86928E-02	1.02418E-01	6.01779E-02	1.00573E-01	1.00977E-01	9.80581E-02	1.01192E-01	1.00573E-01	3.88270E-02	4.02911E-02	9.48209E-02	9.48209E-02	9.48209E-02	9.12871E-02	2.20971E-02	2.50000E-02	5.17717E-02	2.20971E-02	2.20971E-02	2.21948E-02	2.21839E-02	2.20971E-02	0.00000E+00	3.11437E-02	9.54771E-02	9.42072E-02	8.28917E-02	5.69803E-02	9.90895E-02	1.02418E-01	6.32140E-02	9.74192E-02	5.80367E-02	1.02418E-01	9.80581E-02
GRosa_palustris_581	6.32772E-02	6.32772E-02	1.02521E-01	6.61769E-02	1.00050E-01	1.03734E-01	6.22806E-02	1.01909E-01	1.02319E-01	9.94228E-02	1.02521E-01	1.01909E-01	4.19802E-02	4.33229E-02	9.62250E-02	9.62250E-02	9.62250E-02	9.13354E-02	2.70633E-02	2.95804E-02	5.41266E-02	2.70633E-02	2.70633E-02	2.71830E-02	2.71696E-02	2.70633E-02	3.11437E-02	0.00000E+00	9.68730E-02	9.56205E-02	8.29356E-02	5.91904E-02	1.00453E-01	1.03734E-01	6.52246E-02	9.87915E-02	6.02080E-02	1.03734E-01	9.94228E-02
GRosa_pisocarpa_774	5.76355E-02	5.76355E-02	4.83487E-02	6.07531E-02	4.29590E-02	5.08297E-02	5.65581E-02	4.70592E-02	4.72456E-02	4.15023E-02	4.96047E-02	4.70592E-02	9.57646E-02	9.86928E-02	3.32759E-02	3.32759E-02	3.32759E-02	1.02062E-01	9.59093E-02	9.35882E-02	5.56518E-02	9.59093E-02	9.59093E-02	9.63473E-02	9.62984E-02	9.59093E-02	9.54771E-02	9.68730E-02	0.00000E+00	2.21948E-02	9.47366E-02	5.76355E-02	4.31291E-02	5.08297E-02	5.97320E-02	3.99926E-02	5.86931E-02	5.08297E-02	4.15023E-02
GRosa_pisocarpa_847	5.54871E-02	5.54871E-02	4.57558E-02	5.87220E-02	4.00123E-02	4.83725E-02	5.43660E-02	4.43897E-02	4.45657E-02	3.84426E-02	4.70824E-02	4.43897E-02	9.44911E-02	9.74679E-02	2.93610E-02	2.93610E-02	2.93610E-02	1.00831E-01	9.46340E-02	9.22878E-02	5.34058E-02	9.46340E-02	9.46340E-02	9.50667E-02	9.50183E-02	9.46340E-02	9.42072E-02	9.56205E-02	2.21948E-02	0.00000E+00	9.34021E-02	5.54871E-02	4.01709E-02	4.83725E-02	5.76639E-02	3.68060E-02	5.65860E-02	4.83725E-02	3.84426E-02
GRosa_setigera_298	7.81884E-02	8.22423E-02	9.74439E-02	7.81884E-02	9.47366E-02	9.87697E-02	8.14476E-02	1.00078E-01	1.00497E-01	9.74439E-02	9.81091E-02	1.00078E-01	8.62949E-02	8.60208E-02	9.40476E-02	9.40476E-02	9.40476E-02	6.31722E-02	8.32889E-02	8.05503E-02	7.76354E-02	8.32889E-02	8.32889E-02	8.36918E-02	8.36467E-02	8.32889E-02	8.28917E-02	8.29356E-02	9.47366E-02	9.34021E-02	0.00000E+00	7.90158E-02	9.85200E-02	1.02009E-01	8.38089E-02	9.67742E-02	7.98346E-02	1.02009E-01	9.74439E-02
GRosa_woodsii_4	3.50070E-02	3.50070E-02	5.85779E-02	3.99141E-02	5.42326E-02	6.06339E-02	3.32106E-02	5.75224E-02	5.77493E-02	5.30907E-02	5.96148E-02	5.75224E-02	6.03591E-02	6.22184E-02	5.65581E-02	5.65581E-02	5.65581E-02	8.46254E-02	5.61267E-02	5.36459E-02	2.93900E-02	5.61267E-02	5.61267E-02	5.63830E-02	5.63544E-02	5.61267E-02	5.69803E-02	5.91904E-02	5.76355E-02	5.54871E-02	7.90158E-02	0.00000E+00	5.44465E-02	6.06339E-02	3.83483E-02	5.19238E-02	3.32106E-02	6.06339E-02	5.30907E-02
GRosa_woodsii_492	5.21286E-02	4.97027E-02	2.22277E-02	5.55693E-02	2.22277E-02	2.72233E-02	5.09301E-02	1.11139E-02	1.11139E-02	1.11139E-02	2.48513E-02	1.11139E-02	9.93902E-02	1.02216E-01	4.16667E-02	4.16667E-02	4.16667E-02	1.05644E-01	9.69557E-02	9.72633E-02	5.23098E-02	9.69557E-02	9.69557E-02	9.70050E-02	9.69557E-02	9.69557E-02	9.90895E-02	1.00453E-01	4.31291E-02	4.01709E-02	9.85200E-02	5.44465E-02	0.00000E+00	1.57174E-02	5.44465E-02	1.57174E-02	5.33002E-02	1.57174E-02	1.11139E-02
GRosa_woodsii_498	5.64471E-02	5.19238E-02	2.71163E-02	5.96148E-02	3.50070E-02	3.13112E-02	5.53509E-02	1.10702E-02	1.11139E-02	2.47537E-02	2.92890E-02	1.10702E-02	1.02727E-01	1.05422E-01	4.96047E-02	4.96047E-02	4.96047E-02	1.08853E-01	1.00402E-01	1.00673E-01	5.87800E-02	1.00402E-01	1.00402E-01	1.00861E-01	1.00810E-01	1.00402E-01	1.02418E-01	1.03734E-01	5.08297E-02	4.83725E-02	1.02009E-01	6.06339E-02	1.57174E-02	0.00000E+00	5.85779E-02	3.13112E-02	5.75224E-02	0.00000E+00	2.47537E-02
GRosa_woodsii_700	2.71163E-02	2.71163E-02	5.64471E-02	3.32106E-02	5.64471E-02	5.85779E-02	2.47537E-02	5.53509E-02	5.55693E-02	5.30907E-02	5.75224E-02	5.53509E-02	5.01255E-02	6.22184E-02	5.86931E-02	5.86931E-02	5.86931E-02	9.19975E-02	6.25000E-02	6.02381E-02	3.68423E-02	6.25000E-02	6.25000E-02	6.27855E-02	6.27536E-02	6.25000E-02	6.32140E-02	6.52246E-02	5.97320E-02	5.76639E-02	8.38089E-02	3.83483E-02	5.44465E-02	5.85779E-02	0.00000E+00	5.42326E-02	3.67157E-02	5.85779E-02	5.53509E-02
GRosa_woodsii_733	5.19238E-02	5.19238E-02	2.71163E-02	5.53509E-02	1.56556E-02	3.13112E-02	5.07300E-02	2.47537E-02	2.48513E-02	1.10702E-02	2.92890E-02	2.47537E-02	9.77125E-02	1.00573E-01	3.84237E-02	3.84237E-02	3.84237E-02	1.03958E-01	9.52501E-02	9.55727E-02	4.96781E-02	9.52501E-02	9.52501E-02	9.56851E-02	9.56365E-02	9.52501E-02	9.74192E-02	9.87915E-02	3.99926E-02	3.68060E-02	9.67742E-02	5.19238E-02	1.57174E-02	3.13112E-02	5.42326E-02	0.00000E+00	5.30907E-02	3.13112E-02	1.10702E-02
GRosa_woodsii_741	3.32106E-02	3.32106E-02	5.53509E-02	3.83483E-02	5.53509E-02	5.75224E-02	3.13112E-02	5.42326E-02	5.44465E-02	5.19238E-02	5.64471E-02	5.42326E-02	6.13909E-02	6.32140E-02	5.76355E-02	5.76355E-02	5.76355E-02	8.83883E-02	5.60984E-02	5.47723E-02	2.93755E-02	5.60984E-02	5.60984E-02	5.63544E-02	5.63257E-02	5.60984E-02	5.80367E-02	6.02080E-02	5.86931E-02	5.65860E-02	7.98346E-02	3.32106E-02	5.33002E-02	5.75224E-02	3.67157E-02	5.30907E-02	0.00000E+00	5.75224E-02	5.42326E-02
GRosa_woodsii_800	5.64471E-02	5.19238E-02	2.71163E-02	5.96148E-02	3.50070E-02	3.13112E-02	5.53509E-02	1.10702E-02	1.11139E-02	2.47537E-02	2.92890E-02	1.10702E-02	1.02727E-01	1.05422E-01	4.96047E-02	4.96047E-02	4.96047E-02	1.08853E-01	1.00402E-01	1.00673E-01	5.87800E-02	1.00402E-01	1.00402E-01	1.00861E-01	1.00810E-01	1.00402E-01	1.02418E-01	1.03734E-01	5.08297E-02	4.83725E-02	1.02009E-01	6.06339E-02	1.57174E-02	0.00000E+00	5.85779E-02	3.13112E-02	5.75224E-02	0.00000E+00	2.47537E-02
GRosa_woodsii_807	5.30907E-02	5.07300E-02	2.92890E-02	5.64471E-02	1.91741E-02	3.32106E-02	5.19238E-02	2.21404E-02	2.22277E-02	1.56556E-02	3.13112E-02	2.21404E-02	9.83533E-02	1.01192E-01	3.99926E-02	3.99926E-02	3.99926E-02	1.04583E-01	9.59093E-02	9.62250E-02	5.09049E-02	9.59093E-02	9.59093E-02	9.63473E-02	9.62984E-02	9.59093E-02	9.80581E-02	9.94228E-02	4.15023E-02	3.84426E-02	9.74439E-02	5.30907E-02	1.11139E-02	2.47537E-02	5.53509E-02	1.10702E-02	5.42326E-02	2.47537E-02	0.00000E+00
