# Supplementary material for: General functions to transform associate data to host data, and their use in phylogenetic inference from sequences with intra-individual variability
Source: BMC Evol Biol. 2008 Mar 18;8:86. doi: 10.1186/1471-2148-8-86 (PMC2291458; doi:10.1186/1471-2148-8-86)
Supplement: Additional file 3 — Distance matrices and quality statistics obtained with the Rosa dataset of Joly and Bruneau [33]. This contains all intermediary generated associate distance or host character data (depending on the transformation formula used; see Fig. 1) and all final distance matrices obtained together with their Delta values. A readme file that describes the contents of each file in the archive is included. The corresponding NEXUS files containing the original associate sequence data (alleles of North American Rosa species) are available at [75] as study No. S1444. [file 1471-2148-8-86-S3.zip › Goeker_Grimm_Supp_Mat_3/M2599_g0_m2.i]

78
Rosa_woodsii_807B	0	0.00098814	0.00098814	0.00098814	0.0228175	0.00197628	0.00098814	0.00098814	0.00296443	0.0199601	0.00098814	0.00098814	0.00098814	0.00098814	0.0228175	0.00098814	0.0214823	0.0209864	0.00297915	0.00595829	0.00496032	0.00396825	0.0232089	0.0203252	0.0213415	0.020141	0.0193089	0.0193089	0.0193089	0.0193089	0.0193286	0.0193286	0.0193089	0.0193089	0.0193089	0.0193089	0.02002	0.00199005	0.0191726	0.0201816	0.0193089	0.0193089	0.0231092	0.0241597	0.00396825	0.003996	0.00396825	0.00396825	0.00396825
Rosa_woodsii_807A	0.00098814	0	0.00197628	0.00197628	0.0218254	0.00098814	0	0	0.00197628	0.0189621	0.00197628	0.00197628	0	0.00197628	0.0218254	0	0.0204082	0.019937	0.0019861	0.00496524	0.00396825	0.00297619	0.0221998	0.0193089	0.0203252	0.0191339	0.0182927	0.0182927	0.0182927	0.0182927	0.0183113	0.0183113	0.0182927	0.0182927	0.0182927	0.0182927	0.019019	0.00099502	0.0181635	0.0191726	0.0182927	0.0182927	0.0220588	0.0231092	0.00297619	0.002997	0.00297619	0.00297619	0.00297619
Rosa_woodsii_800X	0.00098814	0.00197628	0	0	0.0238095	0.00098814	0.00197628	0.00197628	0.00197628	0.0209581	0	0	0.00197628	0	0.0238095	0.00197628	0.0225564	0.0220357	0.00397219	0.00695134	0.00595238	0.00496032	0.024218	0.0213415	0.0223577	0.021148	0.0203252	0.0203252	0.0203252	0.0203252	0.0203459	0.0203459	0.0203252	0.0203252	0.0203252	0.0203252	0.021021	0.00298507	0.0201816	0.0211907	0.0203252	0.0203252	0.0241597	0.0252101	0.00496032	0.00499501	0.00496032	0.00496032	0.00496032
Rosa_woodsii_800Y	0.00098814	0.00197628	0	0	0.0238095	0.00098814	0.00197628	0.00197628	0.00197628	0.0209581	0	0	0.00197628	0	0.0238095	0.00197628	0.0225564	0.0220357	0.00397219	0.00695134	0.00595238	0.00496032	0.024218	0.0213415	0.0223577	0.021148	0.0203252	0.0203252	0.0203252	0.0203252	0.0203459	0.0203459	0.0203252	0.0203252	0.0203252	0.0203252	0.021021	0.00298507	0.0201816	0.0211907	0.0203252	0.0203252	0.0241597	0.0252101	0.00496032	0.00499501	0.00496032	0.00496032	0.00496032
Rosa_woodsii_741B	0.0228175	0.0218254	0.0238095	0.0238095	0	0.0228175	0.0218254	0.0218254	0.0238095	0.00598802	0.0238095	0.0238095	0.0218254	0.0238095	0.00793651	0.0218254	0.0182599	0.0178384	0.019861	0.0228401	0.0218254	0.0208333	0.00806452	0.00507614	0.00609137	0.00503525	0.00406091	0.00406091	0.00406091	0.00406091	0.00406504	0.00406504	0.00406091	0.00406091	0.00406091	0.00406091	0.005	0.020979	0.00403226	0.00504032	0.00406091	0.00406091	0.019958	0.0210084	0.0208333	0.020979	0.0208333	0.0208333	0.0208333
Rosa_woodsii_741A	0.00197628	0.00098814	0.00098814	0.00098814	0.0228175	0	0.00098814	0.00098814	0.00098814	0.0199601	0.00098814	0.00098814	0.00098814	0.00098814	0.0228175	0.00098814	0.0214823	0.0209864	0.00297915	0.00595829	0.00496032	0.00396825	0.0232089	0.0203252	0.0213415	0.020141	0.0193089	0.0193089	0.0193089	0.0193089	0.0193286	0.0193286	0.0193089	0.0193089	0.0193089	0.0193089	0.02002	0.00199005	0.0191726	0.0201816	0.0193089	0.0193089	0.0231092	0.0241597	0.00396825	0.003996	0.00396825	0.00396825	0.00396825
Rosa_woodsii_733X	0.00098814	0	0.00197628	0.00197628	0.0218254	0.00098814	0	0	0.00197628	0.0189621	0.00197628	0.00197628	0	0.00197628	0.0218254	0	0.0204082	0.019937	0.0019861	0.00496524	0.00396825	0.00297619	0.0221998	0.0193089	0.0203252	0.0191339	0.0182927	0.0182927	0.0182927	0.0182927	0.0183113	0.0183113	0.0182927	0.0182927	0.0182927	0.0182927	0.019019	0.00099502	0.0181635	0.0191726	0.0182927	0.0182927	0.0220588	0.0231092	0.00297619	0.002997	0.00297619	0.00297619	0.00297619
Rosa_woodsii_733Y	0.00098814	0	0.00197628	0.00197628	0.0218254	0.00098814	0	0	0.00197628	0.0189621	0.00197628	0.00197628	0	0.00197628	0.0218254	0	0.0204082	0.019937	0.0019861	0.00496524	0.00396825	0.00297619	0.0221998	0.0193089	0.0203252	0.0191339	0.0182927	0.0182927	0.0182927	0.0182927	0.0183113	0.0183113	0.0182927	0.0182927	0.0182927	0.0182927	0.019019	0.00099502	0.0181635	0.0191726	0.0182927	0.0182927	0.0220588	0.0231092	0.00297619	0.002997	0.00297619	0.00297619	0.00297619
Rosa_woodsii_700B	0.00296443	0.00197628	0.00197628	0.00197628	0.0238095	0.00098814	0.00197628	0.00197628	0	0.0199601	0.00197628	0.00197628	0.00197628	0.00197628	0.0238095	0.00197628	0.0225564	0.0220357	0.00397219	0.00695134	0.00595238	0.00496032	0.024218	0.0213415	0.0223577	0.021148	0.0203252	0.0203252	0.0203252	0.0203252	0.0203459	0.0203459	0.0203252	0.0203252	0.0203252	0.0203252	0.021021	0.00298507	0.0201816	0.0211907	0.0203252	0.0203252	0.0241597	0.0252101	0.00496032	0.00499501	0.00496032	0.00496032	0.00496032
Rosa_woodsii_700A	0.0199601	0.0189621	0.0209581	0.0209581	0.00598802	0.0199601	0.0189621	0.0189621	0.0199601	0	0.0209581	0.0209581	0.0189621	0.0209581	0.00598802	0.0189621	0.0162162	0.0158395	0.016983	0.01998	0.0189621	0.0179641	0.00609137	0.00408998	0.00511247	0.00303951	0.00306748	0.00306748	0.00306748	0.00306748	0.00307062	0.00307062	0.00306748	0.00306748	0.00306748	0.00306748	0.0040282	0.0190955	0.00203046	0.00304569	0.00306748	0.00306748	0.0179704	0.0190275	0.0179641	0.0180905	0.0179641	0.0179641	0.0179641
Rosa_woodsii_498X	0.00098814	0.00197628	0	0	0.0238095	0.00098814	0.00197628	0.00197628	0.00197628	0.0209581	0	0	0.00197628	0	0.0238095	0.00197628	0.0225564	0.0220357	0.00397219	0.00695134	0.00595238	0.00496032	0.024218	0.0213415	0.0223577	0.021148	0.0203252	0.0203252	0.0203252	0.0203252	0.0203459	0.0203459	0.0203252	0.0203252	0.0203252	0.0203252	0.021021	0.00298507	0.0201816	0.0211907	0.0203252	0.0203252	0.0241597	0.0252101	0.00496032	0.00499501	0.00496032	0.00496032	0.00496032
Rosa_woodsii_498Y	0.00098814	0.00197628	0	0	0.0238095	0.00098814	0.00197628	0.00197628	0.00197628	0.0209581	0	0	0.00197628	0	0.0238095	0.00197628	0.0225564	0.0220357	0.00397219	0.00695134	0.00595238	0.00496032	0.024218	0.0213415	0.0223577	0.021148	0.0203252	0.0203252	0.0203252	0.0203252	0.0203459	0.0203459	0.0203252	0.0203252	0.0203252	0.0203252	0.021021	0.00298507	0.0201816	0.0211907	0.0203252	0.0203252	0.0241597	0.0252101	0.00496032	0.00499501	0.00496032	0.00496032	0.00496032
Rosa_woodsii_492B	0.00098814	0	0.00197628	0.00197628	0.0218254	0.00098814	0	0	0.00197628	0.0189621	0.00197628	0.00197628	0	0.00197628	0.0218254	0	0.0204082	0.019937	0.0019861	0.00496524	0.00396825	0.00297619	0.0221998	0.0193089	0.0203252	0.0191339	0.0182927	0.0182927	0.0182927	0.0182927	0.0183113	0.0183113	0.0182927	0.0182927	0.0182927	0.0182927	0.019019	0.00099502	0.0181635	0.0191726	0.0182927	0.0182927	0.0220588	0.0231092	0.00297619	0.002997	0.00297619	0.00297619	0.00297619
Rosa_woodsii_492A	0.00098814	0.00197628	0	0	0.0238095	0.00098814	0.00197628	0.00197628	0.00197628	0.0209581	0	0	0.00197628	0	0.0238095	0.00197628	0.0225564	0.0220357	0.00397219	0.00695134	0.00595238	0.00496032	0.024218	0.0213415	0.0223577	0.021148	0.0203252	0.0203252	0.0203252	0.0203252	0.0203459	0.0203459	0.0203252	0.0203252	0.0203252	0.0203252	0.021021	0.00298507	0.0201816	0.0211907	0.0203252	0.0203252	0.0241597	0.0252101	0.00496032	0.00499501	0.00496032	0.00496032	0.00496032
Rosa_woodsii_4B	0.0228175	0.0218254	0.0238095	0.0238095	0.00793651	0.0228175	0.0218254	0.0218254	0.0238095	0.00598802	0.0238095	0.0238095	0.0218254	0.0238095	0	0.0218254	0.0171858	0.0178384	0.019861	0.0228401	0.0218254	0.0208333	0.00807265	0.00609756	0.00711382	0.00503525	0.0050813	0.0050813	0.0050813	0.0050813	0.00508647	0.00508647	0.0050813	0.0050813	0.0050813	0.0050813	0.00600601	0.021978	0.00403633	0.00504541	0.0050813	0.0050813	0.0178571	0.0189076	0.0208333	0.020979	0.0208333	0.0208333	0.0208333
Rosa_woodsii_4A	0.00098814	0	0.00197628	0.00197628	0.0218254	0.00098814	0	0	0.00197628	0.0189621	0.00197628	0.00197628	0	0.00197628	0.0218254	0	0.0204082	0.019937	0.0019861	0.00496524	0.00396825	0.00297619	0.0221998	0.0193089	0.0203252	0.0191339	0.0182927	0.0182927	0.0182927	0.0182927	0.0183113	0.0183113	0.0182927	0.0182927	0.0182927	0.0182927	0.019019	0.00099502	0.0181635	0.0191726	0.0182927	0.0182927	0.0220588	0.0231092	0.00297619	0.002997	0.00297619	0.00297619	0.00297619
Rosa_setigera_298B	0.0214823	0.0204082	0.0225564	0.0225564	0.0182599	0.0214823	0.0204082	0.0204082	0.0225564	0.0162162	0.0225564	0.0225564	0.0204082	0.0225564	0.0171858	0.0204082	0	0.0042508	0.0182796	0.0215054	0.0204082	0.019334	0.0153173	0.016538	0.0176406	0.0152838	0.0154355	0.0154355	0.0154355	0.0154355	0.0154525	0.0154525	0.0154355	0.0154355	0.0154355	0.0154355	0.016269	0.0205628	0.0142232	0.0153173	0.0154355	0.0154355	0.00957447	0.0106383	0.019334	0.0194805	0.019334	0.019334	0.019334
Rosa_setigera_298A	0.0209864	0.019937	0.0220357	0.0220357	0.0178384	0.0209864	0.019937	0.019937	0.0220357	0.0158395	0.0220357	0.0220357	0.019937	0.0220357	0.0178384	0.019937	0.0042508	0	0.0178571	0.0210084	0.019937	0.0188877	0.0160085	0.0161464	0.0172228	0.0149254	0.01507	0.01507	0.01507	0.01507	0.0150862	0.0150862	0.01507	0.01507	0.01507	0.01507	0.0158898	0.0200846	0.0138889	0.0149573	0.01507	0.01507	0.00934579	0.0103842	0.0188877	0.0190275	0.0188877	0.0188877	0.0188877
Rosa_pisocarpa_847B	0.00297915	0.0019861	0.00397219	0.00397219	0.019861	0.00297915	0.0019861	0.0019861	0.00397219	0.016983	0.00397219	0.00397219	0.0019861	0.00397219	0.019861	0.0019861	0.0182796	0.0178571	0	0.00297915	0.0019861	0.00099305	0.020202	0.0183113	0.0193286	0.0171371	0.017294	0.017294	0.017294	0.017294	0.0173116	0.0173116	0.017294	0.017294	0.017294	0.017294	0.0180361	0.002	0.0161616	0.0171717	0.017294	0.017294	0.019979	0.0210305	0.00099305	0.001	0.00099305	0.00099305	0.00099305
Rosa_pisocarpa_847A	0.00595829	0.00496524	0.00695134	0.00695134	0.0228401	0.00595829	0.00496524	0.00496524	0.00695134	0.01998	0.00695134	0.00695134	0.00496524	0.00695134	0.0228401	0.00496524	0.0215054	0.0210084	0.00297915	0	0.00297915	0.0019861	0.0232323	0.0213632	0.0223805	0.0201613	0.0203459	0.0203459	0.0203459	0.0203459	0.0203666	0.0203666	0.0203459	0.0203459	0.0203459	0.0203459	0.0210421	0.005	0.0191919	0.020202	0.0203459	0.0203459	0.0231335	0.0241851	0.00397219	0.004	0.00397219	0.00397219	0.00397219
Rosa_pisocarpa_774B	0.00496032	0.00396825	0.00595238	0.00595238	0.0218254	0.00496032	0.00396825	0.00396825	0.00595238	0.0189621	0.00595238	0.00595238	0.00396825	0.00595238	0.0218254	0.00396825	0.0204082	0.019937	0.0019861	0.00297915	0	0.00099206	0.0221998	0.0203252	0.0213415	0.0191339	0.0193089	0.0193089	0.0193089	0.0193089	0.0193286	0.0193286	0.0193089	0.0193089	0.0193089	0.0193089	0.02002	0.003996	0.0181635	0.0191726	0.0193089	0.0193089	0.0220588	0.0231092	0.00297619	0.002997	0.00297619	0.00297619	0.00297619
Rosa_pisocarpa_774A	0.00396825	0.00297619	0.00496032	0.00496032	0.0208333	0.00396825	0.00297619	0.00297619	0.00496032	0.0179641	0.00496032	0.00496032	0.00297619	0.00496032	0.0208333	0.00297619	0.019334	0.0188877	0.00099305	0.0019861	0.00099206	0	0.0211907	0.0193089	0.0203252	0.0181269	0.0182927	0.0182927	0.0182927	0.0182927	0.0183113	0.0183113	0.0182927	0.0182927	0.0182927	0.0182927	0.019019	0.002997	0.0171544	0.0181635	0.0182927	0.0182927	0.0210084	0.0220588	0.00198413	0.001998	0.00198413	0.00198413	0.00198413
Rosa_palustris_581B	0.0232089	0.0221998	0.024218	0.024218	0.00806452	0.0232089	0.0221998	0.0221998	0.024218	0.00609137	0.024218	0.024218	0.0221998	0.024218	0.00807265	0.0221998	0.0153173	0.0160085	0.020202	0.0232323	0.0221998	0.0211907	0	0.00609137	0.0071066	0.00504541	0.00507614	0.00507614	0.00507614	0.00507614	0.0050813	0.0050813	0.00507614	0.00507614	0.00507614	0.00507614	0.00609137	0.0223577	0.00403226	0.00504032	0.00507614	0.00507614	0.0181624	0.0192308	0.0211907	0.0213415	0.0211907	0.0211907	0.0211907
Rosa_palustris_581A	0.0203252	0.0193089	0.0213415	0.0213415	0.00507614	0.0203252	0.0193089	0.0193089	0.0213415	0.00408998	0.0213415	0.0213415	0.0193089	0.0213415	0.00609756	0.0193089	0.016538	0.0161464	0.0183113	0.0213632	0.0203252	0.0193089	0.00609137	0	0.00295276	0.00304878	0.00098425	0.00098425	0.00098425	0.00098425	0.00098522	0.00098522	0.00098425	0.00098425	0.00098425	0.00098425	0.0019685	0.0197044	0.00203046	0.00304569	0.00098425	0.00098425	0.018319	0.0193965	0.0193089	0.0194473	0.0193089	0.0193089	0.0193089
Rosa_palustris_386B	0.0213415	0.0203252	0.0223577	0.0223577	0.00609137	0.0213415	0.0203252	0.0203252	0.0223577	0.00511247	0.0223577	0.0223577	0.0203252	0.0223577	0.00711382	0.0203252	0.0176406	0.0172228	0.0193286	0.0223805	0.0213415	0.0203252	0.0071066	0.00295276	0	0.00406504	0.0019685	0.0019685	0.0019685	0.0019685	0.00197044	0.00197044	0.0019685	0.0019685	0.0019685	0.0019685	0.00295276	0.0206897	0.00304569	0.00406091	0.0019685	0.0019685	0.0193965	0.0204741	0.0203252	0.0204708	0.0203252	0.0203252	0.0203252
Rosa_palustris_386A	0.020141	0.0191339	0.021148	0.021148	0.00503525	0.020141	0.0191339	0.0191339	0.021148	0.00303951	0.021148	0.021148	0.0191339	0.021148	0.00503525	0.0191339	0.0152838	0.0149254	0.0171371	0.0201613	0.0191339	0.0181269	0.00504541	0.00304878	0.00406504	0	0.00203252	0.00203252	0.00203252	0.00203252	0.00203459	0.00203459	0.00203252	0.00203252	0.00203252	0.00203252	0.00304878	0.0192698	0.00100908	0.00201816	0.00203252	0.00203252	0.0170758	0.018143	0.0181269	0.0182556	0.0181269	0.0181269	0.0181269
Rosa_palustris_331X	0.0193089	0.0182927	0.0203252	0.0203252	0.00406091	0.0193089	0.0182927	0.0182927	0.0203252	0.00306748	0.0203252	0.0203252	0.0182927	0.0203252	0.0050813	0.0182927	0.0154355	0.01507	0.017294	0.0203459	0.0193089	0.0182927	0.00507614	0.00098425	0.0019685	0.00203252	0	0	0	0	0	0	0	0	0	0	0.00098328	0.0187008	0.00101523	0.00203046	0	0	0.0172414	0.018319	0.0182927	0.0184237	0.0182927	0.0182927	0.0182927
Rosa_palustris_331Y	0.0193089	0.0182927	0.0203252	0.0203252	0.00406091	0.0193089	0.0182927	0.0182927	0.0203252	0.00306748	0.0203252	0.0203252	0.0182927	0.0203252	0.0050813	0.0182927	0.0154355	0.01507	0.017294	0.0203459	0.0193089	0.0182927	0.00507614	0.00098425	0.0019685	0.00203252	0	0	0	0	0	0	0	0	0	0	0.00098328	0.0187008	0.00101523	0.00203046	0	0	0.0172414	0.018319	0.0182927	0.0184237	0.0182927	0.0182927	0.0182927
Rosa_palustris_317X	0.0193089	0.0182927	0.0203252	0.0203252	0.00406091	0.0193089	0.0182927	0.0182927	0.0203252	0.00306748	0.0203252	0.0203252	0.0182927	0.0203252	0.0050813	0.0182927	0.0154355	0.01507	0.017294	0.0203459	0.0193089	0.0182927	0.00507614	0.00098425	0.0019685	0.00203252	0	0	0	0	0	0	0	0	0	0	0.00098328	0.0187008	0.00101523	0.00203046	0	0	0.0172414	0.018319	0.0182927	0.0184237	0.0182927	0.0182927	0.0182927
Rosa_palustris_317Y	0.0193089	0.0182927	0.0203252	0.0203252	0.00406091	0.0193089	0.0182927	0.0182927	0.0203252	0.00306748	0.0203252	0.0203252	0.0182927	0.0203252	0.0050813	0.0182927	0.0154355	0.01507	0.017294	0.0203459	0.0193089	0.0182927	0.00507614	0.00098425	0.0019685	0.00203252	0	0	0	0	0	0	0	0	0	0	0.00098328	0.0187008	0.00101523	0.00203046	0	0	0.0172414	0.018319	0.0182927	0.0184237	0.0182927	0.0182927	0.0182927
Rosa_palustris_304X	0.0193286	0.0183113	0.0203459	0.0203459	0.00406504	0.0193286	0.0183113	0.0183113	0.0203459	0.00307062	0.0203459	0.0203459	0.0183113	0.0203459	0.00508647	0.0183113	0.0154525	0.0150862	0.0173116	0.0203666	0.0193286	0.0183113	0.0050813	0.00098522	0.00197044	0.00203459	0	0	0	0	0	0	0	0	0	0	0.00098425	0.0187192	0.00101626	0.00203252	0	0	0.01726	0.0183387	0.0183113	0.0184426	0.0183113	0.0183113	0.0183113
Rosa_palustris_304Y	0.0193286	0.0183113	0.0203459	0.0203459	0.00406504	0.0193286	0.0183113	0.0183113	0.0203459	0.00307062	0.0203459	0.0203459	0.0183113	0.0203459	0.00508647	0.0183113	0.0154525	0.0150862	0.0173116	0.0203666	0.0193286	0.0183113	0.0050813	0.00098522	0.00197044	0.00203459	0	0	0	0	0	0	0	0	0	0	0.00098425	0.0187192	0.00101626	0.00203252	0	0	0.01726	0.0183387	0.0183113	0.0184426	0.0183113	0.0183113	0.0183113
Rosa_palustris_168X	0.0193089	0.0182927	0.0203252	0.0203252	0.00406091	0.0193089	0.0182927	0.0182927	0.0203252	0.00306748	0.0203252	0.0203252	0.0182927	0.0203252	0.0050813	0.0182927	0.0154355	0.01507	0.017294	0.0203459	0.0193089	0.0182927	0.00507614	0.00098425	0.0019685	0.00203252	0	0	0	0	0	0	0	0	0	0	0.00098328	0.0187008	0.00101523	0.00203046	0	0	0.0172414	0.018319	0.0182927	0.0184237	0.0182927	0.0182927	0.0182927
Rosa_palustris_168Y	0.0193089	0.0182927	0.0203252	0.0203252	0.00406091	0.0193089	0.0182927	0.0182927	0.0203252	0.00306748	0.0203252	0.0203252	0.0182927	0.0203252	0.0050813	0.0182927	0.0154355	0.01507	0.017294	0.0203459	0.0193089	0.0182927	0.00507614	0.00098425	0.0019685	0.00203252	0	0	0	0	0	0	0	0	0	0	0.00098328	0.0187008	0.00101523	0.00203046	0	0	0.0172414	0.018319	0.0182927	0.0184237	0.0182927	0.0182927	0.0182927
Rosa_nitida_812X	0.0193089	0.0182927	0.0203252	0.0203252	0.00406091	0.0193089	0.0182927	0.0182927	0.0203252	0.00306748	0.0203252	0.0203252	0.0182927	0.0203252	0.0050813	0.0182927	0.0154355	0.01507	0.017294	0.0203459	0.0193089	0.0182927	0.00507614	0.00098425	0.0019685	0.00203252	0	0	0	0	0	0	0	0	0	0	0.00098328	0.0187008	0.00101523	0.00203046	0	0	0.0172414	0.018319	0.0182927	0.0184237	0.0182927	0.0182927	0.0182927
Rosa_nitida_812Y	0.0193089	0.0182927	0.0203252	0.0203252	0.00406091	0.0193089	0.0182927	0.0182927	0.0203252	0.00306748	0.0203252	0.0203252	0.0182927	0.0203252	0.0050813	0.0182927	0.0154355	0.01507	0.017294	0.0203459	0.0193089	0.0182927	0.00507614	0.00098425	0.0019685	0.00203252	0	0	0	0	0	0	0	0	0	0	0.00098328	0.0187008	0.00101523	0.00203046	0	0	0.0172414	0.018319	0.0182927	0.0184237	0.0182927	0.0182927	0.0182927
Rosa_nitida_675B	0.02002	0.019019	0.021021	0.021021	0.005	0.02002	0.019019	0.019019	0.021021	0.0040282	0.021021	0.021021	0.019019	0.021021	0.00600601	0.019019	0.016269	0.0158898	0.0180361	0.0210421	0.02002	0.019019	0.00609137	0.0019685	0.00295276	0.00304878	0.00098328	0.00098328	0.00098328	0.00098328	0.00098425	0.00098425	0.00098328	0.00098328	0.00098328	0.00098328	0	0.0193986	0.00203046	0.00304569	0.00098328	0.00098328	0.0180276	0.019088	0.019019	0.0191532	0.019019	0.019019	0.019019
Rosa_nitida_675A	0.00199005	0.00099502	0.00298507	0.00298507	0.020979	0.00199005	0.00099502	0.00099502	0.00298507	0.0190955	0.00298507	0.00298507	0.00099502	0.00298507	0.021978	0.00099502	0.0205628	0.0200846	0.002	0.005	0.003996	0.002997	0.0223577	0.0197044	0.0206897	0.0192698	0.0187008	0.0187008	0.0187008	0.0187008	0.0187192	0.0187192	0.0187008	0.0187008	0.0187008	0.0187008	0.0193986	0	0.0182927	0.0193089	0.0187008	0.0187008	0.0222222	0.0232804	0.002997	0.00301811	0.002997	0.002997	0.002997
Rosa_nitida_604B	0.0191726	0.0181635	0.0201816	0.0201816	0.00403226	0.0191726	0.0181635	0.0181635	0.0201816	0.00203046	0.0201816	0.0201816	0.0181635	0.0201816	0.00403633	0.0181635	0.0142232	0.0138889	0.0161616	0.0191919	0.0181635	0.0171544	0.00403226	0.00203046	0.00304569	0.00100908	0.00101523	0.00101523	0.00101523	0.00101523	0.00101626	0.00101626	0.00101523	0.00101523	0.00101523	0.00101523	0.00203046	0.0182927	0	0.00100806	0.00101523	0.00101523	0.0160428	0.0171123	0.0171544	0.0172764	0.0171544	0.0171544	0.0171544
Rosa_nitida_604A	0.0201816	0.0191726	0.0211907	0.0211907	0.00504032	0.0201816	0.0191726	0.0191726	0.0211907	0.00304569	0.0211907	0.0211907	0.0191726	0.0211907	0.00504541	0.0191726	0.0153173	0.0149573	0.0171717	0.020202	0.0191726	0.0181635	0.00504032	0.00304569	0.00406091	0.00201816	0.00203046	0.00203046	0.00203046	0.00203046	0.00203252	0.00203252	0.00203046	0.00203046	0.00203046	0.00203046	0.00304569	0.0193089	0.00100806	0	0.00203046	0.00203046	0.0171123	0.0181818	0.0181635	0.0182927	0.0181635	0.0181635	0.0181635
Rosa_nitida_570X	0.0193089	0.0182927	0.0203252	0.0203252	0.00406091	0.0193089	0.0182927	0.0182927	0.0203252	0.00306748	0.0203252	0.0203252	0.0182927	0.0203252	0.0050813	0.0182927	0.0154355	0.01507	0.017294	0.0203459	0.0193089	0.0182927	0.00507614	0.00098425	0.0019685	0.00203252	0	0	0	0	0	0	0	0	0	0	0.00098328	0.0187008	0.00101523	0.00203046	0	0	0.0172414	0.018319	0.0182927	0.0184237	0.0182927	0.0182927	0.0182927
Rosa_nitida_570Y	0.0193089	0.0182927	0.0203252	0.0203252	0.00406091	0.0193089	0.0182927	0.0182927	0.0203252	0.00306748	0.0203252	0.0203252	0.0182927	0.0203252	0.0050813	0.0182927	0.0154355	0.01507	0.017294	0.0203459	0.0193089	0.0182927	0.00507614	0.00098425	0.0019685	0.00203252	0	0	0	0	0	0	0	0	0	0	0.00098328	0.0187008	0.00101523	0.00203046	0	0	0.0172414	0.018319	0.0182927	0.0184237	0.0182927	0.0182927	0.0182927
Rosa_multiflora_302B	0.0231092	0.0220588	0.0241597	0.0241597	0.019958	0.0231092	0.0220588	0.0220588	0.0241597	0.0179704	0.0241597	0.0241597	0.0220588	0.0241597	0.0178571	0.0220588	0.00957447	0.00934579	0.019979	0.0231335	0.0220588	0.0210084	0.0181624	0.018319	0.0193965	0.0170758	0.0172414	0.0172414	0.0172414	0.0172414	0.01726	0.01726	0.0172414	0.0172414	0.0172414	0.0172414	0.0180276	0.0222222	0.0160428	0.0171123	0.0172414	0.0172414	0	0.00309917	0.0210084	0.021164	0.0210084	0.0210084	0.0210084
Rosa_multiflora_302A	0.0241597	0.0231092	0.0252101	0.0252101	0.0210084	0.0241597	0.0231092	0.0231092	0.0252101	0.0190275	0.0252101	0.0252101	0.0231092	0.0252101	0.0189076	0.0231092	0.0106383	0.0103842	0.0210305	0.0241851	0.0231092	0.0220588	0.0192308	0.0193965	0.0204741	0.018143	0.018319	0.018319	0.018319	0.018319	0.0183387	0.0183387	0.018319	0.018319	0.018319	0.018319	0.019088	0.0232804	0.0171123	0.0181818	0.018319	0.018319	0.00309917	0	0.0220588	0.0222222	0.0220588	0.0220588	0.0220588
Rosa_gymnocarpa_767B	0.00396825	0.00297619	0.00496032	0.00496032	0.0208333	0.00396825	0.00297619	0.00297619	0.00496032	0.0179641	0.00496032	0.00496032	0.00297619	0.00496032	0.0208333	0.00297619	0.019334	0.0188877	0.00099305	0.00397219	0.00297619	0.00198413	0.0211907	0.0193089	0.0203252	0.0181269	0.0182927	0.0182927	0.0182927	0.0182927	0.0183113	0.0183113	0.0182927	0.0182927	0.0182927	0.0182927	0.019019	0.002997	0.0171544	0.0181635	0.0182927	0.0182927	0.0210084	0.0220588	0	0	0	0	0
Rosa_gymnocarpa_767A	0.003996	0.002997	0.00499501	0.00499501	0.020979	0.003996	0.002997	0.002997	0.00499501	0.0180905	0.00499501	0.00499501	0.002997	0.00499501	0.020979	0.002997	0.0194805	0.0190275	0.001	0.004	0.002997	0.001998	0.0213415	0.0194473	0.0204708	0.0182556	0.0184237	0.0184237	0.0184237	0.0184237	0.0184426	0.0184426	0.0184237	0.0184237	0.0184237	0.0184237	0.0191532	0.00301811	0.0172764	0.0182927	0.0184237	0.0184237	0.021164	0.0222222	0	0	0	0	0
Rosa_gymnocarpa_751X	0.00396825	0.00297619	0.00496032	0.00496032	0.0208333	0.00396825	0.00297619	0.00297619	0.00496032	0.0179641	0.00496032	0.00496032	0.00297619	0.00496032	0.0208333	0.00297619	0.019334	0.0188877	0.00099305	0.00397219	0.00297619	0.00198413	0.0211907	0.0193089	0.0203252	0.0181269	0.0182927	0.0182927	0.0182927	0.0182927	0.0183113	0.0183113	0.0182927	0.0182927	0.0182927	0.0182927	0.019019	0.002997	0.0171544	0.0181635	0.0182927	0.0182927	0.0210084	0.0220588	0	0	0	0	0
Rosa_gymnocarpa_751Y	0.00396825	0.00297619	0.00496032	0.00496032	0.0208333	0.00396825	0.00297619	0.00297619	0.00496032	0.0179641	0.00496032	0.00496032	0.00297619	0.00496032	0.0208333	0.00297619	0.019334	0.0188877	0.00099305	0.00397219	0.00297619	0.00198413	0.0211907	0.0193089	0.0203252	0.0181269	0.0182927	0.0182927	0.0182927	0.0182927	0.0183113	0.0183113	0.0182927	0.0182927	0.0182927	0.0182927	0.019019	0.002997	0.0171544	0.0181635	0.0182927	0.0182927	0.0210084	0.0220588	0	0	0	0	0
Rosa_gymnocarpa_543X	0.00396825	0.00297619	0.00496032	0.00496032	0.0208333	0.00396825	0.00297619	0.00297619	0.00496032	0.0179641	0.00496032	0.00496032	0.00297619	0.00496032	0.0208333	0.00297619	0.019334	0.0188877	0.00099305	0.00397219	0.00297619	0.00198413	0.0211907	0.0193089	0.0203252	0.0181269	0.0182927	0.0182927	0.0182927	0.0182927	0.0183113	0.0183113	0.0182927	0.0182927	0.0182927	0.0182927	0.019019	0.002997	0.0171544	0.0181635	0.0182927	0.0182927	0.0210084	0.0220588	0	0	0	0	0
Rosa_gymnocarpa_543Y	0.00396825	0.00297619	0.00496032	0.00496032	0.0208333	0.00396825	0.00297619	0.00297619	0.00496032	0.0179641	0.00496032	0.00496032	0.00297619	0.00496032	0.0208333	0.00297619	0.019334	0.0188877	0.00099305	0.00397219	0.00297619	0.00198413	0.0211907	0.0193089	0.0203252	0.0181269	0.0182927	0.0182927	0.0182927	0.0182927	0.0183113	0.0183113	0.0182927	0.0182927	0.0182927	0.0182927	0.019019	0.002997	0.0171544	0.0181635	0.0182927	0.0182927	0.0210084	0.0220588	0	0	0	0	0
Rosa_foliolosa_795B	0.0241692	0.0231621	0.0251762	0.0251762	0.00906344	0.0241692	0.0231621	0.0231621	0.0251762	0.00506586	0.0251762	0.0251762	0.0231621	0.0251762	0.00906344	0.0231621	0.018559	0.0181237	0.0211694	0.0241936	0.0231621	0.0221551	0.00908174	0.00711382	0.00813008	0.0060423	0.00609756	0.00609756	0.00609756	0.00609756	0.00610376	0.00610376	0.00609756	0.00609756	0.00609756	0.00609756	0.00711382	0.0233266	0.00504541	0.00605449	0.00609756	0.00609756	0.0202775	0.0213447	0.0221551	0.0212982	0.0221551	0.0221551	0.0221551
Rosa_foliolosa_795A	0.0202634	0.0192503	0.0212766	0.0212766	0.00607903	0.0202634	0.0192503	0.0192503	0.0202634	0	0.0212766	0.0212766	0.0192503	0.0212766	0.00607903	0.0192503	0.0164835	0.0160944	0.0172414	0.020284	0.0192503	0.0182371	0.00609137	0.00408998	0.00511247	0.00303951	0.00306748	0.00306748	0.00306748	0.00306748	0.00307062	0.00307062	0.00306748	0.00306748	0.00306748	0.00306748	0.00408998	0.0193878	0.00203046	0.00304569	0.00306748	0.00306748	0.0182599	0.019334	0.0182371	0.0183674	0.0182371	0.0182371	0.0182371
Rosa_foliolosa_699X	0.0202634	0.0192503	0.0212766	0.0212766	0.00607903	0.0202634	0.0192503	0.0192503	0.0202634	0	0.0212766	0.0212766	0.0192503	0.0212766	0.00607903	0.0192503	0.0164835	0.0160944	0.0172414	0.020284	0.0192503	0.0182371	0.00609137	0.00408998	0.00511247	0.00303951	0.00306748	0.00306748	0.00306748	0.00306748	0.00307062	0.00307062	0.00306748	0.00306748	0.00306748	0.00306748	0.00408998	0.0193878	0.00203046	0.00304569	0.00306748	0.00306748	0.0182599	0.019334	0.0182371	0.0183674	0.0182371	0.0182371	0.0182371
Rosa_foliolosa_699Y	0.0202634	0.0192503	0.0212766	0.0212766	0.00607903	0.0202634	0.0192503	0.0192503	0.0202634	0	0.0212766	0.0212766	0.0192503	0.0212766	0.00607903	0.0192503	0.0164835	0.0160944	0.0172414	0.020284	0.0192503	0.0182371	0.00609137	0.00408998	0.00511247	0.00303951	0.00306748	0.00306748	0.00306748	0.00306748	0.00307062	0.00307062	0.00306748	0.00306748	0.00306748	0.00306748	0.00408998	0.0193878	0.00203046	0.00304569	0.00306748	0.00306748	0.0182599	0.019334	0.0182371	0.0183674	0.0182371	0.0182371	0.0182371
Rosa_blanda_98016B	0.00098814	0.00197628	0	0	0.0238095	0.00098814	0.00197628	0.00197628	0.00197628	0.0209581	0	0	0.00197628	0	0.0238095	0.00197628	0.0225564	0.0220357	0.00397219	0.00695134	0.00595238	0.00496032	0.024218	0.0213415	0.0223577	0.021148	0.0203252	0.0203252	0.0203252	0.0203252	0.0203459	0.0203459	0.0203252	0.0203252	0.0203252	0.0203252	0.021021	0.00298507	0.0201816	0.0211907	0.0203252	0.0203252	0.0241597	0.0252101	0.00496032	0.00499501	0.00496032	0.00496032	0.00496032
Rosa_blanda_98016A	0.00198216	0.00099108	0.00099108	0.00099108	0.0228856	0	0.00099108	0.00099108	0.00099108	0.02002	0.00099108	0.00099108	0.00099108	0.00099108	0.0228856	0.00099108	0.0215517	0.0210526	0.00298507	0.00597015	0.00497512	0.0039801	0.0232794	0.0203874	0.0214067	0.020202	0.019368	0.019368	0.019368	0.019368	0.0193878	0.0193878	0.019368	0.019368	0.019368	0.019368	0.0200803	0.00199601	0.0192308	0.0202429	0.019368	0.019368	0.0231823	0.024236	0.0039801	0.00400802	0.0039801	0.0039801	0.0039801
Rosa_blanda_1236B	0.00197628	0.00098814	0.00098814	0.00098814	0.0228175	0	0.00098814	0.00098814	0.00098814	0.0199601	0.00098814	0.00098814	0.00098814	0.00098814	0.0228175	0.00098814	0.0214823	0.0209864	0.00297915	0.00595829	0.00496032	0.00396825	0.0232089	0.0203252	0.0213415	0.020141	0.0193089	0.0193089	0.0193089	0.0193089	0.0193286	0.0193286	0.0193089	0.0193089	0.0193089	0.0193089	0.02002	0.00199005	0.0191726	0.0201816	0.0193089	0.0193089	0.0231092	0.0241597	0.00396825	0.003996	0.00396825	0.00396825	0.00396825
Rosa_blanda_1236A	0.00395257	0.00296443	0.00296443	0.00296443	0.0248016	0.00197628	0.00296443	0.00296443	0.00296443	0.0219561	0.00296443	0.00296443	0.00296443	0.00296443	0.0248016	0.00296443	0.0204082	0.019937	0.00496524	0.00794439	0.00694444	0.00595238	0.025227	0.0223577	0.023374	0.0221551	0.0213415	0.0213415	0.0213415	0.0213415	0.0213632	0.0213632	0.0213415	0.0213415	0.0213415	0.0213415	0.022022	0.0039801	0.0211907	0.0221998	0.0213415	0.0213415	0.0220588	0.0231092	0.00595238	0.00599401	0.00595238	0.00595238	0.00595238
Rosa_blanda_1219B	0.0202634	0.0192503	0.0212766	0.0212766	0.00607903	0.0202634	0.0192503	0.0192503	0.0202634	0	0.0212766	0.0212766	0.0192503	0.0212766	0.00607903	0.0192503	0.0164835	0.0160944	0.0172414	0.020284	0.0192503	0.0182371	0.00609137	0.00408998	0.00511247	0.00303951	0.00306748	0.00306748	0.00306748	0.00306748	0.00307062	0.00307062	0.00306748	0.00306748	0.00306748	0.00306748	0.00408998	0.0193878	0.00203046	0.00304569	0.00306748	0.00306748	0.0182599	0.019334	0.0182371	0.0183674	0.0182371	0.0182371	0.0182371
Rosa_blanda_1219A	0.00197628	0.00296443	0.00098814	0.00098814	0.0248016	0.00197628	0.00296443	0.00296443	0.00296443	0.0219561	0.00098814	0.00098814	0.00296443	0.00098814	0.0248016	0.00296443	0.0236305	0.023085	0.00496524	0.00794439	0.00694444	0.00595238	0.025227	0.0223577	0.023374	0.0221551	0.0213415	0.0213415	0.0213415	0.0213415	0.0213632	0.0213632	0.0213415	0.0213415	0.0213415	0.0213415	0.022022	0.0039801	0.0211907	0.0221998	0.0213415	0.0213415	0.0252101	0.0262605	0.00595238	0.00599401	0.00595238	0.00595238	0.00595238
Rosa_blanda_1214B	0.0199601	0.0189621	0.0209581	0.0209581	0.00598802	0.0199601	0.0189621	0.0189621	0.0199601	0	0.0209581	0.0209581	0.0189621	0.0209581	0.00598802	0.0189621	0.0162162	0.0158395	0.016983	0.01998	0.0189621	0.0179641	0.00609137	0.00408998	0.00511247	0.00303951	0.00306748	0.00306748	0.00306748	0.00306748	0.00307062	0.00307062	0.00306748	0.00306748	0.00306748	0.00306748	0.0040282	0.0190955	0.00203046	0.00304569	0.00306748	0.00306748	0.0179704	0.0190275	0.0179641	0.0180905	0.0179641	0.0179641	0.0179641
Rosa_blanda_1214A	0.00395257	0.00296443	0.00296443	0.00296443	0.0248016	0.00197628	0.00296443	0.00296443	0.00296443	0.0219561	0.00296443	0.00296443	0.00296443	0.00296443	0.0248016	0.00296443	0.0204082	0.019937	0.00496524	0.00794439	0.00694444	0.00595238	0.025227	0.0223577	0.023374	0.0221551	0.0213415	0.0213415	0.0213415	0.0213415	0.0213632	0.0213632	0.0213415	0.0213415	0.0213415	0.0213415	0.022022	0.0039801	0.0211907	0.0221998	0.0213415	0.0213415	0.0220588	0.0231092	0.00595238	0.00599401	0.00595238	0.00595238	0.00595238
Rosa_blanda_652B	0.00296443	0.00197628	0.00197628	0.00197628	0.0238095	0.00098814	0.00197628	0.00197628	0.00197628	0.0209581	0.00197628	0.00197628	0.00197628	0.00197628	0.0238095	0.00197628	0.0225564	0.0220357	0.00397219	0.00695134	0.00595238	0.00496032	0.0232089	0.0203252	0.0213415	0.020141	0.0193089	0.0193089	0.0193089	0.0193089	0.0193286	0.0193286	0.0193089	0.0193089	0.0193089	0.0193089	0.021021	0.00298507	0.0191726	0.0201816	0.0193089	0.0193089	0.0241597	0.0252101	0.00496032	0.00499501	0.00496032	0.00496032	0.00496032
Rosa_blanda_652A	0.00395257	0.00296443	0.00296443	0.00296443	0.0248016	0.00197628	0.00296443	0.00296443	0.00296443	0.0219561	0.00296443	0.00296443	0.00296443	0.00296443	0.0248016	0.00296443	0.0204082	0.019937	0.00496524	0.00794439	0.00694444	0.00595238	0.025227	0.0223577	0.023374	0.0221551	0.0213415	0.0213415	0.0213415	0.0213415	0.0213632	0.0213632	0.0213415	0.0213415	0.0213415	0.0213415	0.022022	0.0039801	0.0211907	0.0221998	0.0213415	0.0213415	0.0220588	0.0231092	0.00595238	0.00599401	0.00595238	0.00595238	0.00595238
Rosa_blanda_567B	0.00098814	0	0.00197628	0.00197628	0.0218254	0.00098814	0	0	0.00197628	0.0189621	0.00197628	0.00197628	0	0.00197628	0.0218254	0	0.0204082	0.019937	0.0019861	0.00496524	0.00396825	0.00297619	0.0221998	0.0193089	0.0203252	0.0191339	0.0182927	0.0182927	0.0182927	0.0182927	0.0183113	0.0183113	0.0182927	0.0182927	0.0182927	0.0182927	0.019019	0.00099502	0.0181635	0.0191726	0.0182927	0.0182927	0.0220588	0.0231092	0.00297619	0.002997	0.00297619	0.00297619	0.00297619
Rosa_blanda_567A	0.00197628	0.00098814	0.00098814	0.00098814	0.0228175	0	0.00098814	0.00098814	0.00098814	0.0199601	0.00098814	0.00098814	0.00098814	0.00098814	0.0228175	0.00098814	0.0214823	0.0209864	0.00297915	0.00595829	0.00496032	0.00396825	0.0232089	0.0203252	0.0213415	0.020141	0.0193089	0.0193089	0.0193089	0.0193089	0.0193286	0.0193286	0.0193089	0.0193089	0.0193089	0.0193089	0.02002	0.00199005	0.0191726	0.0201816	0.0193089	0.0193089	0.0231092	0.0241597	0.00396825	0.003996	0.00396825	0.00396825	0.00396825
Rosa_blanda_528B	0.00098814	0.00197628	0	0	0.0238095	0.00098814	0.00197628	0.00197628	0.00197628	0.0209581	0	0	0.00197628	0	0.0238095	0.00197628	0.0225564	0.0220357	0.00397219	0.00695134	0.00595238	0.00496032	0.024218	0.0213415	0.0223577	0.021148	0.0203252	0.0203252	0.0203252	0.0203252	0.0203459	0.0203459	0.0203252	0.0203252	0.0203252	0.0203252	0.021021	0.00298507	0.0201816	0.0211907	0.0203252	0.0203252	0.0241597	0.0252101	0.00496032	0.00499501	0.00496032	0.00496032	0.00496032
Rosa_blanda_528A	0.00197628	0.00098814	0.00098814	0.00098814	0.0228175	0	0.00098814	0.00098814	0.00098814	0.0199601	0.00098814	0.00098814	0.00098814	0.00098814	0.0228175	0.00098814	0.0214823	0.0209864	0.00297915	0.00595829	0.00496032	0.00396825	0.0232089	0.0203252	0.0213415	0.020141	0.0193089	0.0193089	0.0193089	0.0193089	0.0193286	0.0193286	0.0193089	0.0193089	0.0193089	0.0193089	0.02002	0.00199005	0.0191726	0.0201816	0.0193089	0.0193089	0.0231092	0.0241597	0.00396825	0.003996	0.00396825	0.00396825	0.00396825
Rosa_blanda_462B	0.00098814	0.00197628	0	0	0.0238095	0.00098814	0.00197628	0.00197628	0.00197628	0.0209581	0	0	0.00197628	0	0.0238095	0.00197628	0.0225564	0.0220357	0.00397219	0.00695134	0.00595238	0.00496032	0.024218	0.0213415	0.0223577	0.021148	0.0203252	0.0203252	0.0203252	0.0203252	0.0203459	0.0203459	0.0203252	0.0203252	0.0203252	0.0203252	0.021021	0.00298507	0.0201816	0.0211907	0.0203252	0.0203252	0.0241597	0.0252101	0.00496032	0.00499501	0.00496032	0.00496032	0.00496032
Rosa_blanda_462A	0.00197628	0.00098814	0.00098814	0.00098814	0.0228175	0	0.00098814	0.00098814	0.00098814	0.0199601	0.00098814	0.00098814	0.00098814	0.00098814	0.0228175	0.00098814	0.0214823	0.0209864	0.00297915	0.00595829	0.00496032	0.00396825	0.0232089	0.0203252	0.0213415	0.020141	0.0193089	0.0193089	0.0193089	0.0193089	0.0193286	0.0193286	0.0193089	0.0193089	0.0193089	0.0193089	0.02002	0.00199005	0.0191726	0.0201816	0.0193089	0.0193089	0.0231092	0.0241597	0.00396825	0.003996	0.00396825	0.00396825	0.00396825
Rosa_blanda_421B	0.00197628	0.00098814	0.00098814	0.00098814	0.0228175	0	0.00098814	0.00098814	0.00098814	0.0199601	0.00098814	0.00098814	0.00098814	0.00098814	0.0228175	0.00098814	0.0214823	0.0209864	0.00297915	0.00595829	0.00496032	0.00396825	0.0232089	0.0203252	0.0213415	0.020141	0.0193089	0.0193089	0.0193089	0.0193089	0.0193286	0.0193286	0.0193089	0.0193089	0.0193089	0.0193089	0.02002	0.00199005	0.0191726	0.0201816	0.0193089	0.0193089	0.0231092	0.0241597	0.00396825	0.003996	0.00396825	0.00396825	0.00396825
Rosa_blanda_421A	0.0209581	0.0199601	0.0219561	0.0219561	0.00698603	0.0209581	0.0199601	0.0199601	0.0209581	0.000998	0.0219561	0.0219561	0.0199601	0.0219561	0.00698603	0.0199601	0.0162162	0.0168955	0.017982	0.020979	0.0199601	0.0189621	0.0071066	0.00511247	0.00613497	0.00405269	0.00408998	0.00408998	0.00408998	0.00408998	0.00409417	0.00409417	0.00408998	0.00408998	0.00408998	0.00408998	0.00503525	0.0201005	0.00304569	0.00406091	0.00408998	0.00408998	0.0190275	0.0200846	0.0189621	0.0190955	0.0189621	0.0189621	0.0189621
Rosa_blanda_365B	0.00395257	0.00296443	0.00296443	0.00296443	0.0248016	0.00197628	0.00296443	0.00296443	0.00296443	0.0219561	0.00296443	0.00296443	0.00296443	0.00296443	0.0248016	0.00296443	0.0236305	0.023085	0.00496524	0.00794439	0.00694444	0.00595238	0.025227	0.0223577	0.023374	0.0221551	0.0213415	0.0213415	0.0213415	0.0213415	0.0213632	0.0213632	0.0213415	0.0213415	0.0213415	0.0213415	0.022022	0.0039801	0.0211907	0.0221998	0.0213415	0.0213415	0.0252101	0.0262605	0.00595238	0.00599401	0.00595238	0.00595238	0.00595238
Rosa_blanda_365A	0.00395257	0.00296443	0.00296443	0.00296443	0.0248016	0.00197628	0.00296443	0.00296443	0.00296443	0.0219561	0.00296443	0.00296443	0.00296443	0.00296443	0.0248016	0.00296443	0.0204082	0.019937	0.00496524	0.00794439	0.00694444	0.00595238	0.025227	0.0223577	0.023374	0.0221551	0.0213415	0.0213415	0.0213415	0.0213415	0.0213632	0.0213632	0.0213415	0.0213415	0.0213415	0.0213415	0.022022	0.0039801	0.0211907	0.0221998	0.0213415	0.0213415	0.0220588	0.0231092	0.00595238	0.00599401	0.00595238	0.00595238	0.00595238
Rosa_blanda_326B	0.00098814	0	0.00197628	0.00197628	0.0218254	0.00098814	0	0	0.00197628	0.0189621	0.00197628	0.00197628	0	0.00197628	0.0218254	0	0.0204082	0.019937	0.0019861	0.00496524	0.00396825	0.00297619	0.0221998	0.0193089	0.0203252	0.0191339	0.0182927	0.0182927	0.0182927	0.0182927	0.0183113	0.0183113	0.0182927	0.0182927	0.0182927	0.0182927	0.019019	0.00099502	0.0181635	0.0191726	0.0182927	0.0182927	0.0220588	0.0231092	0.00297619	0.002997	0.00297619	0.00297619	0.00297619
Rosa_blanda_326A	0.00296443	0.00197628	0.00395257	0.00395257	0.0238095	0.00296443	0.00197628	0.00197628	0.00395257	0.0209581	0.00395257	0.00395257	0.00197628	0.00395257	0.0238095	0.00197628	0.019334	0.0188877	0.00397219	0.00695134	0.00595238	0.00496032	0.024218	0.0213415	0.0223577	0.021148	0.0203252	0.0203252	0.0203252	0.0203252	0.0203459	0.0203459	0.0203252	0.0203252	0.0203252	0.0203252	0.021021	0.00298507	0.0201816	0.0211907	0.0203252	0.0203252	0.0210084	0.0220588	0.00496032	0.00499501	0.00496032	0.00496032	0.00496032
Rosa_blanda_160B	0.0209581	0.0199601	0.0219561	0.0219561	0.00698603	0.0209581	0.0199601	0.0199601	0.0209581	0.000998	0.0219561	0.0219561	0.0199601	0.0219561	0.00698603	0.0199601	0.0162162	0.0158395	0.017982	0.020979	0.0199601	0.0189621	0.0071066	0.00511247	0.00613497	0.00405269	0.00408998	0.00408998	0.00408998	0.00408998	0.00409417	0.00409417	0.00408998	0.00408998	0.00408998	0.00408998	0.00503525	0.0201005	0.00304569	0.00406091	0.00408998	0.00408998	0.0179704	0.0190275	0.0189621	0.0190955	0.0189621	0.0189621	0.0189621
Rosa_blanda_160A	0.00395257	0.00296443	0.00296443	0.00296443	0.0248016	0.00197628	0.00296443	0.00296443	0.00296443	0.0219561	0.00296443	0.00296443	0.00296443	0.00296443	0.0248016	0.00296443	0.0204082	0.019937	0.00496524	0.00794439	0.00694444	0.00595238	0.025227	0.0223577	0.023374	0.0221551	0.0213415	0.0213415	0.0213415	0.0213415	0.0213632	0.0213632	0.0213415	0.0213415	0.0213415	0.0213415	0.022022	0.0039801	0.0211907	0.0221998	0.0213415	0.0213415	0.0220588	0.0231092	0.00595238	0.00599401	0.00595238	0.00595238	0.00595238
[truncated: 29 more columns]
