# Supplementary material for: General functions to transform associate data to host data, and their use in phylogenetic inference from sequences with intra-individual variability
Source: BMC Evol Biol. 2008 Mar 18;8:86. doi: 10.1186/1471-2148-8-86 (PMC2291458; doi:10.1186/1471-2148-8-86)
Supplement: Additional file 3 — Distance matrices and quality statistics obtained with the Rosa dataset of Joly and Bruneau [33]. This contains all intermediary generated associate distance or host character data (depending on the transformation formula used; see Fig. 1) and all final distance matrices obtained together with their Delta values. A readme file that describes the contents of each file in the archive is included. The corresponding NEXUS files containing the original associate sequence data (alleles of North American Rosa species) are available at [75] as study No. S1444. [file 1471-2148-8-86-S3.zip › Goeker_Grimm_Supp_Mat_3/M2599_g0_m2.i.dst]

39
GRosa_blanda_1214	0.00000E+00	0.00000E+00	0.00000E+00	0.00000E+00	9.88140E-04	0.00000E+00	9.98000E-04	1.97628E-03	1.97628E-03	1.97628E-03	0.00000E+00	1.98216E-03	0.00000E+00	0.00000E+00	5.95238E-03	5.95238E-03	5.95238E-03	1.79704E-02	3.06748E-03	2.03046E-03	3.98010E-03	3.06748E-03	3.06748E-03	3.07062E-03	3.06748E-03	3.06748E-03	3.03951E-03	4.08998E-03	5.95238E-03	4.96524E-03	1.58395E-02	2.96443E-03	2.96443E-03	2.96443E-03	0.00000E+00	2.96443E-03	1.97628E-03	2.96443E-03	2.96443E-03
GRosa_blanda_1219	0.00000E+00	0.00000E+00	1.97628E-03	1.01317E-03	2.96443E-03	3.95257E-03	1.01317E-03	9.88140E-04	9.88140E-04	1.97628E-03	2.96443E-03	9.88140E-04	0.00000E+00	0.00000E+00	5.95238E-03	5.95238E-03	5.95238E-03	1.82599E-02	3.06748E-03	2.03046E-03	3.98010E-03	3.06748E-03	3.06748E-03	3.07062E-03	3.06748E-03	3.06748E-03	3.03951E-03	4.08998E-03	5.95238E-03	4.96524E-03	1.60944E-02	2.96443E-03	9.88140E-04	9.88140E-04	0.00000E+00	2.96443E-03	1.97628E-03	9.88140E-04	1.97628E-03
GRosa_blanda_1236	0.00000E+00	1.97628E-03	0.00000E+00	0.00000E+00	9.88140E-04	0.00000E+00	0.00000E+00	0.00000E+00	0.00000E+00	0.00000E+00	0.00000E+00	0.00000E+00	2.02634E-02	2.02634E-02	3.96825E-03	3.96825E-03	3.96825E-03	2.20588E-02	1.93089E-02	1.91726E-02	1.99005E-03	1.93089E-02	1.93089E-02	1.93286E-02	1.93089E-02	1.93089E-02	2.01410E-02	2.03252E-02	3.96825E-03	2.97915E-03	1.99370E-02	9.88140E-04	9.88140E-04	9.88140E-04	9.88140E-04	9.88140E-04	0.00000E+00	9.88140E-04	9.88140E-04
GRosa_blanda_160	0.00000E+00	1.01317E-03	0.00000E+00	0.00000E+00	9.88140E-04	0.00000E+00	1.97628E-03	1.97628E-03	1.97628E-03	1.97628E-03	0.00000E+00	1.98216E-03	1.01317E-03	1.01317E-03	5.95238E-03	5.95238E-03	5.95238E-03	1.79704E-02	4.08998E-03	3.04569E-03	3.98010E-03	4.08998E-03	4.08998E-03	4.09417E-03	4.08998E-03	4.08998E-03	4.05269E-03	5.11247E-03	5.95238E-03	4.96524E-03	1.58395E-02	2.96443E-03	2.96443E-03	2.96443E-03	9.98000E-04	2.96443E-03	1.97628E-03	2.96443E-03	2.96443E-03
GRosa_blanda_326	9.88140E-04	2.96443E-03	9.88140E-04	9.88140E-04	0.00000E+00	9.88140E-04	9.88140E-04	9.88140E-04	9.88140E-04	0.00000E+00	9.88140E-04	9.91080E-04	1.92503E-02	1.92503E-02	2.97619E-03	2.97619E-03	2.97619E-03	2.10084E-02	1.82927E-02	1.81635E-02	9.95020E-04	1.82927E-02	1.82927E-02	1.83113E-02	1.82927E-02	1.82927E-02	1.91339E-02	1.93089E-02	2.97619E-03	1.98610E-03	1.88877E-02	0.00000E+00	0.00000E+00	1.97628E-03	1.97628E-03	0.00000E+00	9.88140E-04	1.97628E-03	0.00000E+00
GRosa_blanda_365	0.00000E+00	3.95257E-03	0.00000E+00	0.00000E+00	9.88140E-04	0.00000E+00	1.97628E-03	1.97628E-03	1.97628E-03	1.97628E-03	0.00000E+00	1.98216E-03	2.22898E-02	2.22898E-02	5.95238E-03	5.95238E-03	5.95238E-03	2.20588E-02	2.13415E-02	2.11907E-02	3.98010E-03	2.13415E-02	2.13415E-02	2.13632E-02	2.13415E-02	2.13415E-02	2.21551E-02	2.23577E-02	5.95238E-03	4.96524E-03	1.99370E-02	2.96443E-03	2.96443E-03	2.96443E-03	2.96443E-03	2.96443E-03	1.97628E-03	2.96443E-03	2.96443E-03
GRosa_blanda_421	9.98000E-04	1.01317E-03	0.00000E+00	1.97628E-03	9.88140E-04	1.97628E-03	0.00000E+00	0.00000E+00	0.00000E+00	0.00000E+00	9.88140E-04	0.00000E+00	1.01317E-03	1.01317E-03	3.96825E-03	3.96825E-03	3.96825E-03	1.90275E-02	4.08998E-03	3.04569E-03	1.99005E-03	4.08998E-03	4.08998E-03	4.09417E-03	4.08998E-03	4.08998E-03	4.05269E-03	5.11247E-03	3.96825E-03	2.97915E-03	1.62162E-02	9.88140E-04	9.88140E-04	9.88140E-04	9.88140E-04	9.88140E-04	0.00000E+00	9.88140E-04	9.88140E-04
GRosa_blanda_462	1.97628E-03	9.88140E-04	0.00000E+00	1.97628E-03	9.88140E-04	1.97628E-03	0.00000E+00	0.00000E+00	0.00000E+00	0.00000E+00	9.88140E-04	0.00000E+00	2.02634E-02	2.02634E-02	3.96825E-03	3.96825E-03	3.96825E-03	2.31092E-02	1.93089E-02	1.91726E-02	1.99005E-03	1.93089E-02	1.93089E-02	1.93286E-02	1.93089E-02	1.93089E-02	2.01410E-02	2.03252E-02	3.96825E-03	2.97915E-03	2.09864E-02	9.88140E-04	0.00000E+00	0.00000E+00	9.88140E-04	9.88140E-04	0.00000E+00	0.00000E+00	9.88140E-04
GRosa_blanda_528	1.97628E-03	9.88140E-04	0.00000E+00	1.97628E-03	9.88140E-04	1.97628E-03	0.00000E+00	0.00000E+00	0.00000E+00	0.00000E+00	9.88140E-04	0.00000E+00	2.02634E-02	2.02634E-02	3.96825E-03	3.96825E-03	3.96825E-03	2.31092E-02	1.93089E-02	1.91726E-02	1.99005E-03	1.93089E-02	1.93089E-02	1.93286E-02	1.93089E-02	1.93089E-02	2.01410E-02	2.03252E-02	3.96825E-03	2.97915E-03	2.09864E-02	9.88140E-04	0.00000E+00	0.00000E+00	9.88140E-04	9.88140E-04	0.00000E+00	0.00000E+00	9.88140E-04
GRosa_blanda_567	1.97628E-03	1.97628E-03	0.00000E+00	1.97628E-03	0.00000E+00	1.97628E-03	0.00000E+00	0.00000E+00	0.00000E+00	0.00000E+00	9.88140E-04	0.00000E+00	1.92503E-02	1.92503E-02	2.97619E-03	2.97619E-03	2.97619E-03	2.20588E-02	1.82927E-02	1.81635E-02	9.95020E-04	1.82927E-02	1.82927E-02	1.83113E-02	1.82927E-02	1.82927E-02	1.91339E-02	1.93089E-02	2.97619E-03	1.98610E-03	1.99370E-02	0.00000E+00	0.00000E+00	9.88140E-04	9.88140E-04	0.00000E+00	0.00000E+00	9.88140E-04	0.00000E+00
GRosa_blanda_652	0.00000E+00	2.96443E-03	0.00000E+00	0.00000E+00	9.88140E-04	0.00000E+00	9.88140E-04	9.88140E-04	9.88140E-04	9.88140E-04	0.00000E+00	9.91080E-04	2.02634E-02	2.02634E-02	4.96032E-03	4.96032E-03	4.96032E-03	2.20588E-02	1.93089E-02	1.91726E-02	2.98507E-03	1.93089E-02	1.93089E-02	1.93286E-02	1.93089E-02	1.93089E-02	2.01410E-02	2.03252E-02	4.96032E-03	3.97219E-03	1.99370E-02	1.97628E-03	1.97628E-03	1.97628E-03	1.97628E-03	1.97628E-03	9.88140E-04	1.97628E-03	1.97628E-03
GRosa_blanda_98016	1.98216E-03	9.88140E-04	0.00000E+00	1.98216E-03	9.91080E-04	1.98216E-03	0.00000E+00	0.00000E+00	0.00000E+00	0.00000E+00	9.91080E-04	0.00000E+00	2.03252E-02	2.03252E-02	3.98010E-03	3.98010E-03	3.98010E-03	2.31823E-02	1.93680E-02	1.92308E-02	1.99601E-03	1.93680E-02	1.93680E-02	1.93878E-02	1.93680E-02	1.93680E-02	2.02020E-02	2.03874E-02	3.98010E-03	2.98507E-03	2.10526E-02	9.91080E-04	0.00000E+00	0.00000E+00	9.91080E-04	9.91080E-04	0.00000E+00	0.00000E+00	9.88140E-04
GRosa_foliolosa_699	0.00000E+00	0.00000E+00	2.02634E-02	1.01317E-03	1.92503E-02	2.22898E-02	1.01317E-03	2.02634E-02	2.02634E-02	1.92503E-02	2.02634E-02	2.03252E-02	0.00000E+00	0.00000E+00	1.82371E-02	1.82371E-02	1.82371E-02	1.82599E-02	3.06748E-03	2.03046E-03	4.08998E-03	3.06748E-03	3.06748E-03	3.07062E-03	3.06748E-03	3.06748E-03	3.03951E-03	4.08998E-03	1.82371E-02	1.72414E-02	1.60944E-02	6.07903E-03	1.92503E-02	2.12766E-02	0.00000E+00	1.92503E-02	6.07903E-03	2.12766E-02	1.92503E-02
GRosa_foliolosa_795	0.00000E+00	0.00000E+00	2.02634E-02	1.01317E-03	1.92503E-02	2.22898E-02	1.01317E-03	2.02634E-02	2.02634E-02	1.92503E-02	2.02634E-02	2.03252E-02	0.00000E+00	0.00000E+00	1.82371E-02	1.82371E-02	1.82371E-02	1.82599E-02	3.06748E-03	2.03046E-03	4.08998E-03	3.06748E-03	3.06748E-03	3.07062E-03	3.06748E-03	3.06748E-03	3.03951E-03	4.08998E-03	1.82371E-02	1.72414E-02	1.60944E-02	6.07903E-03	1.92503E-02	2.12766E-02	0.00000E+00	1.92503E-02	6.07903E-03	2.12766E-02	1.92503E-02
GRosa_gymnocarpa_543	5.95238E-03	5.95238E-03	3.96825E-03	5.95238E-03	2.97619E-03	5.95238E-03	3.96825E-03	3.96825E-03	3.96825E-03	2.97619E-03	4.96032E-03	3.98010E-03	1.82371E-02	1.82371E-02	0.00000E+00	0.00000E+00	0.00000E+00	2.10084E-02	1.82927E-02	1.71544E-02	2.99700E-03	1.82927E-02	1.82927E-02	1.83113E-02	1.82927E-02	1.82927E-02	1.81269E-02	1.93089E-02	1.98413E-03	9.93050E-04	1.88877E-02	2.97619E-03	2.97619E-03	4.96032E-03	4.96032E-03	2.97619E-03	3.96825E-03	4.96032E-03	2.97619E-03
GRosa_gymnocarpa_751	5.95238E-03	5.95238E-03	3.96825E-03	5.95238E-03	2.97619E-03	5.95238E-03	3.96825E-03	3.96825E-03	3.96825E-03	2.97619E-03	4.96032E-03	3.98010E-03	1.82371E-02	1.82371E-02	0.00000E+00	0.00000E+00	0.00000E+00	2.10084E-02	1.82927E-02	1.71544E-02	2.99700E-03	1.82927E-02	1.82927E-02	1.83113E-02	1.82927E-02	1.82927E-02	1.81269E-02	1.93089E-02	1.98413E-03	9.93050E-04	1.88877E-02	2.97619E-03	2.97619E-03	4.96032E-03	4.96032E-03	2.97619E-03	3.96825E-03	4.96032E-03	2.97619E-03
GRosa_gymnocarpa_767	5.95238E-03	5.95238E-03	3.96825E-03	5.95238E-03	2.97619E-03	5.95238E-03	3.96825E-03	3.96825E-03	3.96825E-03	2.97619E-03	4.96032E-03	3.98010E-03	1.82371E-02	1.82371E-02	0.00000E+00	0.00000E+00	0.00000E+00	2.10084E-02	1.82927E-02	1.71544E-02	2.99700E-03	1.82927E-02	1.82927E-02	1.83113E-02	1.82927E-02	1.82927E-02	1.81269E-02	1.93089E-02	1.98413E-03	9.93050E-04	1.88877E-02	2.97619E-03	2.97619E-03	4.96032E-03	4.96032E-03	2.97619E-03	3.96825E-03	4.96032E-03	2.97619E-03
GRosa_multiflora_302	1.79704E-02	1.82599E-02	2.20588E-02	1.79704E-02	2.10084E-02	2.20588E-02	1.90275E-02	2.31092E-02	2.31092E-02	2.20588E-02	2.20588E-02	2.31823E-02	1.82599E-02	1.82599E-02	2.10084E-02	2.10084E-02	2.10084E-02	0.00000E+00	1.72414E-02	1.60428E-02	1.80276E-02	1.72414E-02	1.72414E-02	1.72600E-02	1.72414E-02	1.72414E-02	1.70758E-02	1.81624E-02	2.10084E-02	1.99790E-02	9.34579E-03	1.78571E-02	2.20588E-02	2.41597E-02	1.79704E-02	2.20588E-02	1.99580E-02	2.41597E-02	2.20588E-02
GRosa_nitida_570	3.06748E-03	3.06748E-03	1.93089E-02	4.08998E-03	1.82927E-02	2.13415E-02	4.08998E-03	1.93089E-02	1.93089E-02	1.82927E-02	1.93089E-02	1.93680E-02	3.06748E-03	3.06748E-03	1.82927E-02	1.82927E-02	1.82927E-02	1.72414E-02	0.00000E+00	1.01523E-03	9.83280E-04	0.00000E+00	0.00000E+00	0.00000E+00	0.00000E+00	0.00000E+00	1.96850E-03	9.84250E-04	1.82927E-02	1.72940E-02	1.50700E-02	5.08130E-03	1.82927E-02	2.03252E-02	3.06748E-03	1.82927E-02	4.06091E-03	2.03252E-02	1.82927E-02
GRosa_nitida_604	2.03046E-03	2.03046E-03	1.91726E-02	3.04569E-03	1.81635E-02	2.11907E-02	3.04569E-03	1.91726E-02	1.91726E-02	1.81635E-02	1.91726E-02	1.92308E-02	2.03046E-03	2.03046E-03	1.71544E-02	1.71544E-02	1.71544E-02	1.60428E-02	1.01523E-03	0.00000E+00	2.03046E-03	1.01523E-03	1.01523E-03	1.01626E-03	1.01523E-03	1.01523E-03	1.00908E-03	2.03046E-03	1.71544E-02	1.61616E-02	1.38889E-02	4.03633E-03	1.81635E-02	2.01816E-02	2.03046E-03	1.81635E-02	4.03226E-03	2.01816E-02	1.81635E-02
GRosa_nitida_675	3.98010E-03	3.98010E-03	1.99005E-03	3.98010E-03	9.95020E-04	3.98010E-03	1.99005E-03	1.99005E-03	1.99005E-03	9.95020E-04	2.98507E-03	1.99601E-03	4.08998E-03	4.08998E-03	2.99700E-03	2.99700E-03	2.99700E-03	1.80276E-02	9.83280E-04	2.03046E-03	0.00000E+00	9.83280E-04	9.83280E-04	9.84250E-04	9.83280E-04	9.83280E-04	2.95276E-03	1.96850E-03	2.99700E-03	2.00000E-03	1.58898E-02	9.95020E-04	9.95020E-04	2.98507E-03	2.98507E-03	9.95020E-04	1.99005E-03	2.98507E-03	9.95020E-04
GRosa_nitida_812	3.06748E-03	3.06748E-03	1.93089E-02	4.08998E-03	1.82927E-02	2.13415E-02	4.08998E-03	1.93089E-02	1.93089E-02	1.82927E-02	1.93089E-02	1.93680E-02	3.06748E-03	3.06748E-03	1.82927E-02	1.82927E-02	1.82927E-02	1.72414E-02	0.00000E+00	1.01523E-03	9.83280E-04	0.00000E+00	0.00000E+00	0.00000E+00	0.00000E+00	0.00000E+00	1.96850E-03	9.84250E-04	1.82927E-02	1.72940E-02	1.50700E-02	5.08130E-03	1.82927E-02	2.03252E-02	3.06748E-03	1.82927E-02	4.06091E-03	2.03252E-02	1.82927E-02
GRosa_palustris_168	3.06748E-03	3.06748E-03	1.93089E-02	4.08998E-03	1.82927E-02	2.13415E-02	4.08998E-03	1.93089E-02	1.93089E-02	1.82927E-02	1.93089E-02	1.93680E-02	3.06748E-03	3.06748E-03	1.82927E-02	1.82927E-02	1.82927E-02	1.72414E-02	0.00000E+00	1.01523E-03	9.83280E-04	0.00000E+00	0.00000E+00	0.00000E+00	0.00000E+00	0.00000E+00	1.96850E-03	9.84250E-04	1.82927E-02	1.72940E-02	1.50700E-02	5.08130E-03	1.82927E-02	2.03252E-02	3.06748E-03	1.82927E-02	4.06091E-03	2.03252E-02	1.82927E-02
GRosa_palustris_304	3.07062E-03	3.07062E-03	1.93286E-02	4.09417E-03	1.83113E-02	2.13632E-02	4.09417E-03	1.93286E-02	1.93286E-02	1.83113E-02	1.93286E-02	1.93878E-02	3.07062E-03	3.07062E-03	1.83113E-02	1.83113E-02	1.83113E-02	1.72600E-02	0.00000E+00	1.01626E-03	9.84250E-04	0.00000E+00	0.00000E+00	0.00000E+00	0.00000E+00	0.00000E+00	1.97044E-03	9.85220E-04	1.83113E-02	1.73116E-02	1.50862E-02	5.08647E-03	1.83113E-02	2.03459E-02	3.07062E-03	1.83113E-02	4.06504E-03	2.03459E-02	1.83113E-02
GRosa_palustris_317	3.06748E-03	3.06748E-03	1.93089E-02	4.08998E-03	1.82927E-02	2.13415E-02	4.08998E-03	1.93089E-02	1.93089E-02	1.82927E-02	1.93089E-02	1.93680E-02	3.06748E-03	3.06748E-03	1.82927E-02	1.82927E-02	1.82927E-02	1.72414E-02	0.00000E+00	1.01523E-03	9.83280E-04	0.00000E+00	0.00000E+00	0.00000E+00	0.00000E+00	0.00000E+00	1.96850E-03	9.84250E-04	1.82927E-02	1.72940E-02	1.50700E-02	5.08130E-03	1.82927E-02	2.03252E-02	3.06748E-03	1.82927E-02	4.06091E-03	2.03252E-02	1.82927E-02
GRosa_palustris_331	3.06748E-03	3.06748E-03	1.93089E-02	4.08998E-03	1.82927E-02	2.13415E-02	4.08998E-03	1.93089E-02	1.93089E-02	1.82927E-02	1.93089E-02	1.93680E-02	3.06748E-03	3.06748E-03	1.82927E-02	1.82927E-02	1.82927E-02	1.72414E-02	0.00000E+00	1.01523E-03	9.83280E-04	0.00000E+00	0.00000E+00	0.00000E+00	0.00000E+00	0.00000E+00	1.96850E-03	9.84250E-04	1.82927E-02	1.72940E-02	1.50700E-02	5.08130E-03	1.82927E-02	2.03252E-02	3.06748E-03	1.82927E-02	4.06091E-03	2.03252E-02	1.82927E-02
GRosa_palustris_386	3.03951E-03	3.03951E-03	2.01410E-02	4.05269E-03	1.91339E-02	2.21551E-02	4.05269E-03	2.01410E-02	2.01410E-02	1.91339E-02	2.01410E-02	2.02020E-02	3.03951E-03	3.03951E-03	1.81269E-02	1.81269E-02	1.81269E-02	1.70758E-02	1.96850E-03	1.00908E-03	2.95276E-03	1.96850E-03	1.96850E-03	1.97044E-03	1.96850E-03	1.96850E-03	0.00000E+00	2.95276E-03	1.81269E-02	1.71371E-02	1.49254E-02	5.03525E-03	1.91339E-02	2.11480E-02	3.03951E-03	1.91339E-02	5.03525E-03	2.11480E-02	1.91339E-02
GRosa_palustris_581	4.08998E-03	4.08998E-03	2.03252E-02	5.11247E-03	1.93089E-02	2.23577E-02	5.11247E-03	2.03252E-02	2.03252E-02	1.93089E-02	2.03252E-02	2.03874E-02	4.08998E-03	4.08998E-03	1.93089E-02	1.93089E-02	1.93089E-02	1.81624E-02	9.84250E-04	2.03046E-03	1.96850E-03	9.84250E-04	9.84250E-04	9.85220E-04	9.84250E-04	9.84250E-04	2.95276E-03	0.00000E+00	1.93089E-02	1.83113E-02	1.53173E-02	6.09756E-03	1.93089E-02	2.13415E-02	4.08998E-03	1.93089E-02	5.07614E-03	2.13415E-02	1.93089E-02
GRosa_pisocarpa_774	5.95238E-03	5.95238E-03	3.96825E-03	5.95238E-03	2.97619E-03	5.95238E-03	3.96825E-03	3.96825E-03	3.96825E-03	2.97619E-03	4.96032E-03	3.98010E-03	1.82371E-02	1.82371E-02	1.98413E-03	1.98413E-03	1.98413E-03	2.10084E-02	1.82927E-02	1.71544E-02	2.99700E-03	1.82927E-02	1.82927E-02	1.83113E-02	1.82927E-02	1.82927E-02	1.81269E-02	1.93089E-02	0.00000E+00	9.93050E-04	1.88877E-02	2.97619E-03	2.97619E-03	4.96032E-03	4.96032E-03	2.97619E-03	3.96825E-03	4.96032E-03	2.97619E-03
GRosa_pisocarpa_847	4.96524E-03	4.96524E-03	2.97915E-03	4.96524E-03	1.98610E-03	4.96524E-03	2.97915E-03	2.97915E-03	2.97915E-03	1.98610E-03	3.97219E-03	2.98507E-03	1.72414E-02	1.72414E-02	9.93050E-04	9.93050E-04	9.93050E-04	1.99790E-02	1.72940E-02	1.61616E-02	2.00000E-03	1.72940E-02	1.72940E-02	1.73116E-02	1.72940E-02	1.72940E-02	1.71371E-02	1.83113E-02	9.93050E-04	0.00000E+00	1.78571E-02	1.98610E-03	1.98610E-03	3.97219E-03	3.97219E-03	1.98610E-03	2.97915E-03	3.97219E-03	1.98610E-03
GRosa_setigera_298	1.58395E-02	1.60944E-02	1.99370E-02	1.58395E-02	1.88877E-02	1.99370E-02	1.62162E-02	2.09864E-02	2.09864E-02	1.99370E-02	1.99370E-02	2.10526E-02	1.60944E-02	1.60944E-02	1.88877E-02	1.88877E-02	1.88877E-02	9.34579E-03	1.50700E-02	1.38889E-02	1.58898E-02	1.50700E-02	1.50700E-02	1.50862E-02	1.50700E-02	1.50700E-02	1.49254E-02	1.53173E-02	1.88877E-02	1.78571E-02	0.00000E+00	1.71858E-02	1.99370E-02	2.20357E-02	1.58395E-02	1.99370E-02	1.78384E-02	2.20357E-02	1.99370E-02
GRosa_woodsii_4	2.96443E-03	2.96443E-03	9.88140E-04	2.96443E-03	0.00000E+00	2.96443E-03	9.88140E-04	9.88140E-04	9.88140E-04	0.00000E+00	1.97628E-03	9.91080E-04	6.07903E-03	6.07903E-03	2.97619E-03	2.97619E-03	2.97619E-03	1.78571E-02	5.08130E-03	4.03633E-03	9.95020E-04	5.08130E-03	5.08130E-03	5.08647E-03	5.08130E-03	5.08130E-03	5.03525E-03	6.09756E-03	2.97619E-03	1.98610E-03	1.71858E-02	0.00000E+00	0.00000E+00	1.97628E-03	1.97628E-03	0.00000E+00	9.88140E-04	1.97628E-03	0.00000E+00
GRosa_woodsii_492	2.96443E-03	9.88140E-04	9.88140E-04	2.96443E-03	0.00000E+00	2.96443E-03	9.88140E-04	0.00000E+00	0.00000E+00	0.00000E+00	1.97628E-03	0.00000E+00	1.92503E-02	1.92503E-02	2.97619E-03	2.97619E-03	2.97619E-03	2.20588E-02	1.82927E-02	1.81635E-02	9.95020E-04	1.82927E-02	1.82927E-02	1.83113E-02	1.82927E-02	1.82927E-02	1.91339E-02	1.93089E-02	2.97619E-03	1.98610E-03	1.99370E-02	0.00000E+00	0.00000E+00	0.00000E+00	1.97628E-03	0.00000E+00	9.88140E-04	0.00000E+00	0.00000E+00
GRosa_woodsii_498	2.96443E-03	9.88140E-04	9.88140E-04	2.96443E-03	1.97628E-03	2.96443E-03	9.88140E-04	0.00000E+00	0.00000E+00	9.88140E-04	1.97628E-03	0.00000E+00	2.12766E-02	2.12766E-02	4.96032E-03	4.96032E-03	4.96032E-03	2.41597E-02	2.03252E-02	2.01816E-02	2.98507E-03	2.03252E-02	2.03252E-02	2.03459E-02	2.03252E-02	2.03252E-02	2.11480E-02	2.13415E-02	4.96032E-03	3.97219E-03	2.20357E-02	1.97628E-03	0.00000E+00	0.00000E+00	1.97628E-03	1.97628E-03	9.88140E-04	0.00000E+00	9.88140E-04
GRosa_woodsii_700	0.00000E+00	0.00000E+00	9.88140E-04	9.98000E-04	1.97628E-03	2.96443E-03	9.88140E-04	9.88140E-04	9.88140E-04	9.88140E-04	1.97628E-03	9.91080E-04	0.00000E+00	0.00000E+00	4.96032E-03	4.96032E-03	4.96032E-03	1.79704E-02	3.06748E-03	2.03046E-03	2.98507E-03	3.06748E-03	3.06748E-03	3.07062E-03	3.06748E-03	3.06748E-03	3.03951E-03	4.08998E-03	4.96032E-03	3.97219E-03	1.58395E-02	1.97628E-03	1.97628E-03	1.97628E-03	0.00000E+00	1.97628E-03	9.88140E-04	1.97628E-03	1.97628E-03
GRosa_woodsii_733	2.96443E-03	2.96443E-03	9.88140E-04	2.96443E-03	0.00000E+00	2.96443E-03	9.88140E-04	9.88140E-04	9.88140E-04	0.00000E+00	1.97628E-03	9.91080E-04	1.92503E-02	1.92503E-02	2.97619E-03	2.97619E-03	2.97619E-03	2.20588E-02	1.82927E-02	1.81635E-02	9.95020E-04	1.82927E-02	1.82927E-02	1.83113E-02	1.82927E-02	1.82927E-02	1.91339E-02	1.93089E-02	2.97619E-03	1.98610E-03	1.99370E-02	0.00000E+00	0.00000E+00	1.97628E-03	1.97628E-03	0.00000E+00	9.88140E-04	1.97628E-03	0.00000E+00
GRosa_woodsii_741	1.97628E-03	1.97628E-03	0.00000E+00	1.97628E-03	9.88140E-04	1.97628E-03	0.00000E+00	0.00000E+00	0.00000E+00	0.00000E+00	9.88140E-04	0.00000E+00	6.07903E-03	6.07903E-03	3.96825E-03	3.96825E-03	3.96825E-03	1.99580E-02	4.06091E-03	4.03226E-03	1.99005E-03	4.06091E-03	4.06091E-03	4.06504E-03	4.06091E-03	4.06091E-03	5.03525E-03	5.07614E-03	3.96825E-03	2.97915E-03	1.78384E-02	9.88140E-04	9.88140E-04	9.88140E-04	9.88140E-04	9.88140E-04	0.00000E+00	9.88140E-04	9.88140E-04
GRosa_woodsii_800	2.96443E-03	9.88140E-04	9.88140E-04	2.96443E-03	1.97628E-03	2.96443E-03	9.88140E-04	0.00000E+00	0.00000E+00	9.88140E-04	1.97628E-03	0.00000E+00	2.12766E-02	2.12766E-02	4.96032E-03	4.96032E-03	4.96032E-03	2.41597E-02	2.03252E-02	2.01816E-02	2.98507E-03	2.03252E-02	2.03252E-02	2.03459E-02	2.03252E-02	2.03252E-02	2.11480E-02	2.13415E-02	4.96032E-03	3.97219E-03	2.20357E-02	1.97628E-03	0.00000E+00	0.00000E+00	1.97628E-03	1.97628E-03	9.88140E-04	0.00000E+00	9.88140E-04
GRosa_woodsii_807	2.96443E-03	1.97628E-03	9.88140E-04	2.96443E-03	0.00000E+00	2.96443E-03	9.88140E-04	9.88140E-04	9.88140E-04	0.00000E+00	1.97628E-03	9.88140E-04	1.92503E-02	1.92503E-02	2.97619E-03	2.97619E-03	2.97619E-03	2.20588E-02	1.82927E-02	1.81635E-02	9.95020E-04	1.82927E-02	1.82927E-02	1.83113E-02	1.82927E-02	1.82927E-02	1.91339E-02	1.93089E-02	2.97619E-03	1.98610E-03	1.99370E-02	0.00000E+00	0.00000E+00	9.88140E-04	1.97628E-03	0.00000E+00	9.88140E-04	9.88140E-04	0.00000E+00
