# Supplementary material for: General functions to transform associate data to host data, and their use in phylogenetic inference from sequences with intra-individual variability
Source: BMC Evol Biol. 2008 Mar 18;8:86. doi: 10.1186/1471-2148-8-86 (PMC2291458; doi:10.1186/1471-2148-8-86)
Supplement: Additional file 3 — Distance matrices and quality statistics obtained with the Rosa dataset of Joly and Bruneau [33]. This contains all intermediary generated associate distance or host character data (depending on the transformation formula used; see Fig. 1) and all final distance matrices obtained together with their Delta values. A readme file that describes the contents of each file in the archive is included. The corresponding NEXUS files containing the original associate sequence data (alleles of North American Rosa species) are available at [75] as study No. S1444. [file 1471-2148-8-86-S3.zip › Goeker_Grimm_Supp_Mat_3/M2599_g0_m2.p.dst]

39
GRosa_blanda_1214	0.00000E+00	1.97628E-03	5.48409E-03	4.99000E-04	5.97570E-03	6.47717E-03	1.48714E-03	6.71927E-03	6.71927E-03	6.46977E-03	5.98063E-03	6.73719E-03	5.57245E-03	6.83891E-03	8.95531E-03	8.95531E-03	8.96572E-03	1.92568E-02	7.63599E-03	7.07433E-03	4.00415E-03	7.63599E-03	7.63599E-03	7.64376E-03	7.63599E-03	7.63599E-03	8.33665E-03	9.15726E-03	9.20333E-03	8.71447E-03	1.69581E-02	4.47623E-03	6.96385E-03	7.46285E-03	1.48222E-03	6.96385E-03	3.98215E-03	7.46285E-03	7.21088E-03
GRosa_blanda_1219	1.97628E-03	0.00000E+00	7.04213E-03	2.48287E-03	7.52997E-03	8.53688E-03	1.49473E-03	6.05399E-03	6.05399E-03	6.54182E-03	7.53621E-03	6.07091E-03	5.57245E-03	6.83891E-03	9.02356E-03	9.02356E-03	9.03397E-03	2.02660E-02	7.63599E-03	7.07433E-03	4.03504E-03	7.63599E-03	7.63599E-03	7.64376E-03	7.63599E-03	7.63599E-03	8.33665E-03	9.15726E-03	9.27158E-03	8.77907E-03	1.79393E-02	4.52173E-03	6.04775E-03	6.06026E-03	1.48222E-03	7.03590E-03	4.02766E-03	6.06026E-03	6.54182E-03
GRosa_blanda_1236	5.48409E-03	7.04213E-03	0.00000E+00	5.73359E-03	9.88140E-04	9.88140E-04	5.73359E-03	7.41105E-04	7.41105E-04	7.41105E-04	4.94070E-04	7.42575E-04	2.07700E-02	2.17464E-02	4.46428E-03	4.46428E-03	4.47122E-03	2.25840E-02	1.98171E-02	1.99294E-02	6.99505E-03	1.98171E-02	1.98171E-02	1.98373E-02	1.98171E-02	1.98171E-02	2.09446E-02	2.15543E-02	4.71230E-03	4.22046E-03	2.03172E-02	6.93955E-03	1.48221E-03	1.48221E-03	6.22520E-03	1.48221E-03	6.19844E-03	1.48221E-03	1.72925E-03
GRosa_blanda_160	4.99000E-04	2.48287E-03	5.73359E-03	0.00000E+00	6.22520E-03	6.22767E-03	1.98615E-03	6.96877E-03	6.96877E-03	6.71927E-03	5.98063E-03	6.98744E-03	6.33233E-03	7.59879E-03	9.20481E-03	9.20481E-03	9.21522E-03	1.92568E-02	8.40286E-03	7.83575E-03	4.50767E-03	8.40286E-03	8.40286E-03	8.41143E-03	8.40286E-03	8.40286E-03	9.09886E-03	9.92231E-03	9.45283E-03	8.96422E-03	1.69581E-02	4.97523E-03	7.21335E-03	7.71235E-03	1.98122E-03	7.21335E-03	4.48115E-03	7.71235E-03	7.46038E-03
GRosa_blanda_326	5.97570E-03	7.52997E-03	9.88140E-04	6.22520E-03	0.00000E+00	1.97629E-03	6.22520E-03	1.72925E-03	1.72925E-03	7.41105E-04	1.48221E-03	1.73292E-03	1.97569E-02	2.07348E-02	3.47222E-03	3.47222E-03	3.47743E-03	2.15336E-02	1.88008E-02	1.89203E-02	5.99853E-03	1.88008E-02	1.88008E-02	1.88200E-02	1.88008E-02	1.88008E-02	1.99353E-02	2.05398E-02	3.72024E-03	3.22741E-03	1.92616E-02	5.95042E-03	9.88140E-04	2.47035E-03	6.71681E-03	4.94070E-04	6.69153E-03	2.47035E-03	7.41105E-04
GRosa_blanda_365	6.47717E-03	8.53688E-03	9.88140E-04	6.22767E-03	1.97629E-03	0.00000E+00	7.22074E-03	2.22332E-03	2.22332E-03	2.22332E-03	1.48222E-03	2.22773E-03	2.22898E-02	2.32632E-02	5.95238E-03	5.95238E-03	5.96279E-03	2.31092E-02	2.13415E-02	2.14430E-02	8.49058E-03	2.13415E-02	2.13415E-02	2.13632E-02	2.13415E-02	2.13415E-02	2.24598E-02	2.30750E-02	6.20040E-03	5.71003E-03	2.08418E-02	8.42372E-03	2.96443E-03	2.96443E-03	7.71235E-03	2.96443E-03	7.68261E-03	2.96443E-03	3.21146E-03
GRosa_blanda_421	1.48714E-03	1.49473E-03	5.73359E-03	1.98615E-03	6.22520E-03	7.22074E-03	0.00000E+00	5.48656E-03	5.48656E-03	5.23706E-03	6.47717E-03	5.50228E-03	5.82573E-03	7.09219E-03	7.71671E-03	7.71671E-03	7.72365E-03	2.03122E-02	7.89471E-03	7.33122E-03	3.51265E-03	7.89471E-03	7.89471E-03	7.90278E-03	7.89471E-03	7.89471E-03	8.59534E-03	9.41418E-03	7.96473E-03	7.47465E-03	1.75786E-02	3.98709E-03	5.73113E-03	6.23013E-03	9.93070E-04	5.73113E-03	3.49301E-03	6.23013E-03	5.97817E-03
GRosa_blanda_462	6.71927E-03	6.05399E-03	7.41105E-04	6.96877E-03	1.72925E-03	2.22332E-03	5.48656E-03	0.00000E+00	0.00000E+00	4.94070E-04	1.48221E-03	0.00000E+00	2.05167E-02	2.14932E-02	4.21627E-03	4.21627E-03	4.22321E-03	2.36344E-02	1.95630E-02	1.96771E-02	6.74629E-03	1.95630E-02	1.95630E-02	1.95829E-02	1.95630E-02	1.95630E-02	2.06929E-02	2.13002E-02	4.46428E-03	3.97220E-03	2.13727E-02	6.69252E-03	4.94070E-04	2.47035E-04	5.97817E-03	1.23517E-03	5.95141E-03	2.47035E-04	9.88140E-04
GRosa_blanda_528	6.71927E-03	6.05399E-03	7.41105E-04	6.96877E-03	1.72925E-03	2.22332E-03	5.48656E-03	0.00000E+00	0.00000E+00	4.94070E-04	1.48221E-03	0.00000E+00	2.05167E-02	2.14932E-02	4.21627E-03	4.21627E-03	4.22321E-03	2.36344E-02	1.95630E-02	1.96771E-02	6.74629E-03	1.95630E-02	1.95630E-02	1.95829E-02	1.95630E-02	1.95630E-02	2.06929E-02	2.13002E-02	4.46428E-03	3.97220E-03	2.13727E-02	6.69252E-03	4.94070E-04	2.47035E-04	5.97817E-03	1.23517E-03	5.95141E-03	2.47035E-04	9.88140E-04
GRosa_blanda_567	6.46977E-03	6.54182E-03	7.41105E-04	6.71927E-03	7.41105E-04	2.22332E-03	5.23706E-03	4.94070E-04	4.94070E-04	0.00000E+00	1.48221E-03	4.94805E-04	1.95036E-02	2.04815E-02	3.22421E-03	3.22421E-03	3.22941E-03	2.25840E-02	1.85468E-02	1.86680E-02	5.74977E-03	1.85468E-02	1.85468E-02	1.85656E-02	1.85468E-02	1.85468E-02	1.96835E-02	2.02857E-02	3.47222E-03	2.97915E-03	2.03172E-02	5.70338E-03	4.94070E-04	1.23517E-03	5.72866E-03	2.47035E-04	5.70338E-03	1.23517E-03	4.94070E-04
GRosa_blanda_652	5.98063E-03	7.53621E-03	4.94070E-04	5.98063E-03	1.48221E-03	1.48222E-03	6.47717E-03	1.48221E-03	1.48221E-03	1.48221E-03	0.00000E+00	1.48515E-03	2.07700E-02	2.17464E-02	5.20833E-03	5.20833E-03	5.21701E-03	2.28466E-02	1.98171E-02	1.99294E-02	7.74281E-03	1.98171E-02	1.98171E-02	1.98373E-02	1.98171E-02	1.98171E-02	2.09446E-02	2.15543E-02	5.45635E-03	4.96524E-03	2.05795E-02	7.68162E-03	2.22332E-03	2.22332E-03	6.96877E-03	2.22332E-03	6.94052E-03	2.22332E-03	2.47036E-03
GRosa_blanda_98016	6.73719E-03	6.07091E-03	7.42575E-04	6.98744E-03	1.73292E-03	2.22773E-03	5.50228E-03	0.00000E+00	0.00000E+00	4.94805E-04	1.48515E-03	0.00000E+00	2.05630E-02	2.15423E-02	4.22516E-03	4.22516E-03	4.23214E-03	2.36901E-02	1.96073E-02	1.97215E-02	6.76435E-03	1.96073E-02	1.96073E-02	1.96273E-02	1.96073E-02	1.96073E-02	2.07397E-02	2.13489E-02	4.47391E-03	3.97812E-03	2.14231E-02	6.71101E-03	4.95540E-04	2.47770E-04	5.99461E-03	1.23738E-03	5.96844E-03	2.47770E-04	9.89610E-04
GRosa_foliolosa_699	5.57245E-03	5.57245E-03	2.07700E-02	6.33233E-03	1.97569E-02	2.22898E-02	5.82573E-03	2.05167E-02	2.05167E-02	1.95036E-02	2.07700E-02	2.05630E-02	0.00000E+00	1.26647E-03	1.82371E-02	1.82371E-02	1.82697E-02	1.85284E-02	3.06748E-03	2.28427E-03	7.91444E-03	3.06748E-03	3.06748E-03	3.07062E-03	3.06748E-03	3.06748E-03	3.55775E-03	4.59033E-03	1.84904E-02	1.80020E-02	1.61917E-02	9.37185E-03	1.97569E-02	2.12766E-02	5.06585E-03	1.92503E-02	9.62512E-03	2.12766E-02	1.95036E-02
GRosa_foliolosa_795	6.83891E-03	6.83891E-03	2.17464E-02	7.59879E-03	2.07348E-02	2.32632E-02	7.09219E-03	2.14932E-02	2.14932E-02	2.04815E-02	2.17464E-02	2.15423E-02	1.26647E-03	0.00000E+00	1.92166E-02	1.92166E-02	1.90350E-02	1.90328E-02	3.82500E-03	3.03800E-03	8.67040E-03	3.82500E-03	3.82500E-03	3.82891E-03	3.82500E-03	3.82500E-03	4.30845E-03	5.34629E-03	1.94699E-02	1.89840E-02	1.66990E-02	1.01179E-02	2.07348E-02	2.22515E-02	6.33232E-03	2.02282E-02	1.03712E-02	2.22515E-02	2.04815E-02
GRosa_gymnocarpa_543	8.95531E-03	9.02356E-03	4.46428E-03	9.20481E-03	3.47222E-03	5.95238E-03	7.71671E-03	4.21627E-03	4.21627E-03	3.22421E-03	5.20833E-03	4.22516E-03	1.82371E-02	1.92166E-02	0.00000E+00	0.00000E+00	0.00000E+00	2.12710E-02	1.82927E-02	1.74067E-02	7.00250E-03	1.82927E-02	1.82927E-02	1.83113E-02	1.82927E-02	1.82927E-02	1.86765E-02	1.97794E-02	2.23214E-03	1.73784E-03	1.89993E-02	7.44047E-03	3.47222E-03	4.96032E-03	8.21127E-03	2.97619E-03	8.18451E-03	4.96032E-03	3.22421E-03
GRosa_gymnocarpa_751	8.95531E-03	9.02356E-03	4.46428E-03	9.20481E-03	3.47222E-03	5.95238E-03	7.71671E-03	4.21627E-03	4.21627E-03	3.22421E-03	5.20833E-03	4.22516E-03	1.82371E-02	1.92166E-02	0.00000E+00	0.00000E+00	0.00000E+00	2.12710E-02	1.82927E-02	1.74067E-02	7.00250E-03	1.82927E-02	1.82927E-02	1.83113E-02	1.82927E-02	1.82927E-02	1.86765E-02	1.97794E-02	2.23214E-03	1.73784E-03	1.89993E-02	7.44047E-03	3.47222E-03	4.96032E-03	8.21127E-03	2.97619E-03	8.18451E-03	4.96032E-03	3.22421E-03
GRosa_gymnocarpa_767	8.96572E-03	9.03397E-03	4.47122E-03	9.21522E-03	3.47743E-03	5.96279E-03	7.72365E-03	4.22321E-03	4.22321E-03	3.22941E-03	5.21701E-03	4.23214E-03	1.82697E-02	1.90350E-02	0.00000E+00	0.00000E+00	0.00000E+00	2.13099E-02	1.83255E-02	1.74372E-02	7.00778E-03	1.83255E-02	1.83255E-02	1.83441E-02	1.83255E-02	1.83255E-02	1.87087E-02	1.98139E-02	2.23561E-03	1.73957E-03	1.90342E-02	7.44567E-03	3.47743E-03	4.96899E-03	8.21994E-03	2.98139E-03	8.19145E-03	4.96899E-03	3.22941E-03
GRosa_multiflora_302	1.92568E-02	2.02660E-02	2.25840E-02	1.92568E-02	2.15336E-02	2.31092E-02	2.03122E-02	2.36344E-02	2.36344E-02	2.25840E-02	2.28466E-02	2.36901E-02	1.85284E-02	1.90328E-02	2.12710E-02	2.12710E-02	2.13099E-02	0.00000E+00	1.75108E-02	1.65775E-02	1.93413E-02	1.75108E-02	1.75108E-02	1.75297E-02	1.75108E-02	1.75108E-02	1.79228E-02	1.84686E-02	2.15336E-02	2.10305E-02	9.66256E-03	1.91702E-02	2.28466E-02	2.44223E-02	1.97820E-02	2.23214E-02	2.10084E-02	2.44223E-02	2.25840E-02
GRosa_nitida_570	7.63599E-03	7.63599E-03	1.98171E-02	8.40286E-03	1.88008E-02	2.13415E-02	7.89471E-03	1.95630E-02	1.95630E-02	1.85468E-02	1.98171E-02	1.96073E-02	3.06748E-03	3.82500E-03	1.82927E-02	1.82927E-02	1.83255E-02	1.75108E-02	0.00000E+00	1.26904E-03	5.41266E-03	0.00000E+00	0.00000E+00	0.00000E+00	0.00000E+00	0.00000E+00	1.98450E-03	2.00722E-03	1.85468E-02	1.80570E-02	1.51614E-02	8.38415E-03	1.88008E-02	2.03252E-02	7.38191E-03	1.82927E-02	7.87291E-03	2.03252E-02	1.85468E-02
GRosa_nitida_604	7.07433E-03	7.07433E-03	1.99294E-02	7.83575E-03	1.89203E-02	2.14430E-02	7.33122E-03	1.96771E-02	1.96771E-02	1.86680E-02	1.99294E-02	1.97215E-02	2.28427E-03	3.03800E-03	1.74067E-02	1.74067E-02	1.74372E-02	1.65775E-02	1.26904E-03	0.00000E+00	6.34983E-03	1.26904E-03	1.26904E-03	1.27033E-03	1.26904E-03	1.26904E-03	1.77050E-03	2.78472E-03	1.76589E-02	1.71717E-02	1.42396E-02	7.82039E-03	1.89203E-02	2.04339E-02	6.82205E-03	1.84158E-02	8.06936E-03	2.04339E-02	1.86680E-02
GRosa_nitida_675	4.00415E-03	4.03504E-03	6.99505E-03	4.50767E-03	5.99853E-03	8.49058E-03	3.51265E-03	6.74629E-03	6.74629E-03	5.74977E-03	7.74281E-03	6.76435E-03	7.91444E-03	8.67040E-03	7.00250E-03	7.00250E-03	7.00778E-03	1.93413E-02	5.41266E-03	6.34983E-03	0.00000E+00	5.41266E-03	5.41266E-03	5.41799E-03	5.41266E-03	5.41266E-03	7.05602E-03	7.43319E-03	7.25225E-03	6.75903E-03	1.70333E-02	3.50051E-03	5.99853E-03	7.49405E-03	3.50664E-03	5.50101E-03	3.49502E-03	7.49405E-03	5.74977E-03
GRosa_nitida_812	7.63599E-03	7.63599E-03	1.98171E-02	8.40286E-03	1.88008E-02	2.13415E-02	7.89471E-03	1.95630E-02	1.95630E-02	1.85468E-02	1.98171E-02	1.96073E-02	3.06748E-03	3.82500E-03	1.82927E-02	1.82927E-02	1.83255E-02	1.75108E-02	0.00000E+00	1.26904E-03	5.41266E-03	0.00000E+00	0.00000E+00	0.00000E+00	0.00000E+00	0.00000E+00	1.98450E-03	2.00722E-03	1.85468E-02	1.80570E-02	1.51614E-02	8.38415E-03	1.88008E-02	2.03252E-02	7.38191E-03	1.82927E-02	7.87291E-03	2.03252E-02	1.85468E-02
GRosa_palustris_168	7.63599E-03	7.63599E-03	1.98171E-02	8.40286E-03	1.88008E-02	2.13415E-02	7.89471E-03	1.95630E-02	1.95630E-02	1.85468E-02	1.98171E-02	1.96073E-02	3.06748E-03	3.82500E-03	1.82927E-02	1.82927E-02	1.83255E-02	1.75108E-02	0.00000E+00	1.26904E-03	5.41266E-03	0.00000E+00	0.00000E+00	0.00000E+00	0.00000E+00	0.00000E+00	1.98450E-03	2.00722E-03	1.85468E-02	1.80570E-02	1.51614E-02	8.38415E-03	1.88008E-02	2.03252E-02	7.38191E-03	1.82927E-02	7.87291E-03	2.03252E-02	1.85468E-02
GRosa_palustris_304	7.64376E-03	7.64376E-03	1.98373E-02	8.41143E-03	1.88200E-02	2.13632E-02	7.90278E-03	1.95829E-02	1.95829E-02	1.85656E-02	1.98373E-02	1.96273E-02	3.07062E-03	3.82891E-03	1.83113E-02	1.83113E-02	1.83441E-02	1.75297E-02	0.00000E+00	1.27033E-03	5.41799E-03	0.00000E+00	0.00000E+00	0.00000E+00	0.00000E+00	0.00000E+00	1.98648E-03	2.00924E-03	1.85656E-02	1.80753E-02	1.51778E-02	8.39268E-03	1.88200E-02	2.03459E-02	7.38944E-03	1.83113E-02	7.88093E-03	2.03459E-02	1.85656E-02
GRosa_palustris_317	7.63599E-03	7.63599E-03	1.98171E-02	8.40286E-03	1.88008E-02	2.13415E-02	7.89471E-03	1.95630E-02	1.95630E-02	1.85468E-02	1.98171E-02	1.96073E-02	3.06748E-03	3.82500E-03	1.82927E-02	1.82927E-02	1.83255E-02	1.75108E-02	0.00000E+00	1.26904E-03	5.41266E-03	0.00000E+00	0.00000E+00	0.00000E+00	0.00000E+00	0.00000E+00	1.98450E-03	2.00722E-03	1.85468E-02	1.80570E-02	1.51614E-02	8.38415E-03	1.88008E-02	2.03252E-02	7.38191E-03	1.82927E-02	7.87291E-03	2.03252E-02	1.85468E-02
GRosa_palustris_331	7.63599E-03	7.63599E-03	1.98171E-02	8.40286E-03	1.88008E-02	2.13415E-02	7.89471E-03	1.95630E-02	1.95630E-02	1.85468E-02	1.98171E-02	1.96073E-02	3.06748E-03	3.82500E-03	1.82927E-02	1.82927E-02	1.83255E-02	1.75108E-02	0.00000E+00	1.26904E-03	5.41266E-03	0.00000E+00	0.00000E+00	0.00000E+00	0.00000E+00	0.00000E+00	1.98450E-03	2.00722E-03	1.85468E-02	1.80570E-02	1.51614E-02	8.38415E-03	1.88008E-02	2.03252E-02	7.38191E-03	1.82927E-02	7.87291E-03	2.03252E-02	1.85468E-02
GRosa_palustris_386	8.33665E-03	8.33665E-03	2.09446E-02	9.09886E-03	1.99353E-02	2.24598E-02	8.59534E-03	2.06929E-02	2.06929E-02	1.96835E-02	2.09446E-02	2.07397E-02	3.55775E-03	4.30845E-03	1.86765E-02	1.86765E-02	1.87087E-02	1.79228E-02	1.98450E-03	1.77050E-03	7.05602E-03	1.98450E-03	1.98450E-03	1.98648E-03	1.98450E-03	1.98450E-03	0.00000E+00	3.49993E-03	1.89282E-02	1.84410E-02	1.55893E-02	9.07956E-03	1.99353E-02	2.14504E-02	8.08487E-03	1.94317E-02	9.07572E-03	2.14504E-02	1.96835E-02
GRosa_palustris_581	9.15726E-03	9.15726E-03	2.15543E-02	9.92231E-03	2.05398E-02	2.30750E-02	9.41418E-03	2.13002E-02	2.13002E-02	2.02857E-02	2.15543E-02	2.13489E-02	4.59033E-03	5.34629E-03	1.97794E-02	1.97794E-02	1.98139E-02	1.84686E-02	2.00722E-03	2.78472E-03	7.43319E-03	2.00722E-03	2.00722E-03	2.00924E-03	2.00722E-03	2.00722E-03	3.49993E-03	0.00000E+00	2.00334E-02	1.95470E-02	1.56974E-02	9.89417E-03	2.05398E-02	2.20606E-02	8.90321E-03	2.00316E-02	9.63550E-03	2.20606E-02	2.02857E-02
GRosa_pisocarpa_774	9.20333E-03	9.27158E-03	4.71230E-03	9.45283E-03	3.72024E-03	6.20040E-03	7.96473E-03	4.46428E-03	4.46428E-03	3.47222E-03	5.45635E-03	4.47391E-03	1.84904E-02	1.94699E-02	2.23214E-03	2.23214E-03	2.23561E-03	2.15336E-02	1.85468E-02	1.76589E-02	7.25225E-03	1.85468E-02	1.85468E-02	1.85656E-02	1.85468E-02	1.85468E-02	1.89282E-02	2.00334E-02	0.00000E+00	1.48958E-03	1.92616E-02	7.68848E-03	3.72024E-03	5.20833E-03	8.45928E-03	3.22421E-03	8.43253E-03	5.20833E-03	3.47222E-03
GRosa_pisocarpa_847	8.71447E-03	8.77907E-03	4.22046E-03	8.96422E-03	3.22741E-03	5.71003E-03	7.47465E-03	3.97220E-03	3.97220E-03	2.97915E-03	4.96524E-03	3.97812E-03	1.80020E-02	1.89840E-02	1.73784E-03	1.73784E-03	1.73957E-03	2.10305E-02	1.80570E-02	1.71717E-02	6.75903E-03	1.80570E-02	1.80570E-02	1.80753E-02	1.80570E-02	1.80570E-02	1.84410E-02	1.95470E-02	1.48958E-03	0.00000E+00	1.87506E-02	7.19961E-03	3.22741E-03	4.71698E-03	7.96968E-03	2.73089E-03	7.94440E-03	4.71698E-03	2.97915E-03
GRosa_setigera_298	1.69581E-02	1.79393E-02	2.03172E-02	1.69581E-02	1.92616E-02	2.08418E-02	1.75786E-02	2.13727E-02	2.13727E-02	2.03172E-02	2.05795E-02	2.14231E-02	1.61917E-02	1.66990E-02	1.89993E-02	1.89993E-02	1.90342E-02	9.66256E-03	1.51614E-02	1.42396E-02	1.70333E-02	1.51614E-02	1.51614E-02	1.51778E-02	1.51614E-02	1.51614E-02	1.55893E-02	1.56974E-02	1.92616E-02	1.87506E-02	0.00000E+00	1.80367E-02	2.05795E-02	2.21659E-02	1.74827E-02	2.00548E-02	1.87308E-02	2.21659E-02	2.03172E-02
GRosa_woodsii_4	4.47623E-03	4.52173E-03	6.93955E-03	4.97523E-03	5.95042E-03	8.42372E-03	3.98709E-03	6.69252E-03	6.69252E-03	5.70338E-03	7.68162E-03	6.71101E-03	9.37185E-03	1.01179E-02	7.44047E-03	7.44047E-03	7.44567E-03	1.91702E-02	8.38415E-03	7.82039E-03	3.50051E-03	8.38415E-03	8.38415E-03	8.39268E-03	8.38415E-03	8.38415E-03	9.07956E-03	9.89417E-03	7.68848E-03	7.19961E-03	1.80367E-02	0.00000E+00	5.95042E-03	7.43458E-03	3.98215E-03	5.45635E-03	4.46233E-03	7.43458E-03	5.70338E-03
GRosa_woodsii_492	6.96385E-03	6.04775E-03	1.48221E-03	7.21335E-03	9.88140E-04	2.96443E-03	5.73113E-03	4.94070E-04	4.94070E-04	4.94070E-04	2.22332E-03	4.95540E-04	1.97569E-02	2.07348E-02	3.47222E-03	3.47222E-03	3.47743E-03	2.28466E-02	1.88008E-02	1.89203E-02	5.99853E-03	1.88008E-02	1.88008E-02	1.88200E-02	1.88008E-02	1.88008E-02	1.99353E-02	2.05398E-02	3.72024E-03	3.22741E-03	2.05795E-02	5.95042E-03	0.00000E+00	4.94070E-04	6.22274E-03	4.94070E-04	6.19745E-03	4.94070E-04	4.94070E-04
GRosa_woodsii_498	7.46285E-03	6.06026E-03	1.48221E-03	7.71235E-03	2.47035E-03	2.96443E-03	6.23013E-03	2.47035E-04	2.47035E-04	1.23517E-03	2.22332E-03	2.47770E-04	2.12766E-02	2.22515E-02	4.96032E-03	4.96032E-03	4.96899E-03	2.44223E-02	2.03252E-02	2.04339E-02	7.49405E-03	2.03252E-02	2.03252E-02	2.03459E-02	2.03252E-02	2.03252E-02	2.14504E-02	2.20606E-02	5.20833E-03	4.71698E-03	2.21659E-02	7.43458E-03	4.94070E-04	0.00000E+00	6.72174E-03	1.97628E-03	6.69348E-03	0.00000E+00	1.23517E-03
GRosa_woodsii_700	1.48222E-03	1.48222E-03	6.22520E-03	1.98122E-03	6.71681E-03	7.71235E-03	9.93070E-04	5.97817E-03	5.97817E-03	5.72866E-03	6.96877E-03	5.99461E-03	5.06585E-03	6.33232E-03	8.21127E-03	8.21127E-03	8.21994E-03	1.97820E-02	7.38191E-03	6.82205E-03	3.50664E-03	7.38191E-03	7.38191E-03	7.38944E-03	7.38191E-03	7.38191E-03	8.08487E-03	8.90321E-03	8.45928E-03	7.96968E-03	1.74827E-02	3.98215E-03	6.22274E-03	6.72174E-03	0.00000E+00	6.22273E-03	3.48808E-03	6.72173E-03	6.46977E-03
GRosa_woodsii_733	6.96385E-03	7.03590E-03	1.48221E-03	7.21335E-03	4.94070E-04	2.96443E-03	5.73113E-03	1.23517E-03	1.23517E-03	2.47035E-04	2.22332E-03	1.23738E-03	1.92503E-02	2.02282E-02	2.97619E-03	2.97619E-03	2.98139E-03	2.23214E-02	1.82927E-02	1.84158E-02	5.50101E-03	1.82927E-02	1.82927E-02	1.83113E-02	1.82927E-02	1.82927E-02	1.94317E-02	2.00316E-02	3.22421E-03	2.73089E-03	2.00548E-02	5.45635E-03	4.94070E-04	1.97628E-03	6.22273E-03	0.00000E+00	6.19745E-03	1.97628E-03	2.47035E-04
GRosa_woodsii_741	3.98215E-03	4.02766E-03	6.19844E-03	4.48115E-03	6.69153E-03	7.68261E-03	3.49301E-03	5.95141E-03	5.95141E-03	5.70338E-03	6.94052E-03	5.96844E-03	9.62512E-03	1.03712E-02	8.18451E-03	8.18451E-03	8.19145E-03	2.10084E-02	7.87291E-03	8.06936E-03	3.49502E-03	7.87291E-03	7.87291E-03	7.88093E-03	7.87291E-03	7.87291E-03	9.07572E-03	9.63550E-03	8.43253E-03	7.94440E-03	1.87308E-02	4.46233E-03	6.19745E-03	6.69348E-03	3.48808E-03	6.19745E-03	0.00000E+00	6.69348E-03	6.44449E-03
GRosa_woodsii_800	7.46285E-03	6.06026E-03	1.48221E-03	7.71235E-03	2.47035E-03	2.96443E-03	6.23013E-03	2.47035E-04	2.47035E-04	1.23517E-03	2.22332E-03	2.47770E-04	2.12766E-02	2.22515E-02	4.96032E-03	4.96032E-03	4.96899E-03	2.44223E-02	2.03252E-02	2.04339E-02	7.49405E-03	2.03252E-02	2.03252E-02	2.03459E-02	2.03252E-02	2.03252E-02	2.14504E-02	2.20606E-02	5.20833E-03	4.71698E-03	2.21659E-02	7.43458E-03	4.94070E-04	0.00000E+00	6.72173E-03	1.97628E-03	6.69348E-03	0.00000E+00	1.23517E-03
GRosa_woodsii_807	7.21088E-03	6.54182E-03	1.72925E-03	7.46038E-03	7.41105E-04	3.21146E-03	5.97817E-03	9.88140E-04	9.88140E-04	4.94070E-04	2.47036E-03	9.89610E-04	1.95036E-02	2.04815E-02	3.22421E-03	3.22421E-03	3.22941E-03	2.25840E-02	1.85468E-02	1.86680E-02	5.74977E-03	1.85468E-02	1.85468E-02	1.85656E-02	1.85468E-02	1.85468E-02	1.96835E-02	2.02857E-02	3.47222E-03	2.97915E-03	2.03172E-02	5.70338E-03	4.94070E-04	1.23517E-03	6.46977E-03	2.47035E-04	6.44449E-03	1.23517E-03	0.00000E+00
