# Supplementary material for: General functions to transform associate data to host data, and their use in phylogenetic inference from sequences with intra-individual variability
Source: BMC Evol Biol. 2008 Mar 18;8:86. doi: 10.1186/1471-2148-8-86 (PMC2291458; doi:10.1186/1471-2148-8-86)
Supplement: Additional file 3 — Distance matrices and quality statistics obtained with the Rosa dataset of Joly and Bruneau [33]. This contains all intermediary generated associate distance or host character data (depending on the transformation formula used; see Fig. 1) and all final distance matrices obtained together with their Delta values. A readme file that describes the contents of each file in the archive is included. The corresponding NEXUS files containing the original associate sequence data (alleles of North American Rosa species) are available at [75] as study No. S1444. [file 1471-2148-8-86-S3.zip › Goeker_Grimm_Supp_Mat_3/M2599_g0_m2.v.dst]

39
GRosa_blanda_1214	0	0	0	0	0	0	0	0	0	0	0	0	0	0.00102675	0.0010071	0.0010071	0.0010071	0.00965862	0.0020642	0.0010257	0	0.0020642	0.0020642	0.00208356	0.00208139	0.0020642	0.00102675	0.00103098	0.00100782	0	0.00642447	0	0	0.00100277	0.00100307	0	0	0.00100277	0
GRosa_blanda_1219	0	0	0	0.00100407	0	0	0	0	0	0	0	0	0	0.00102675	0.0010071	0.0010071	0.0010071	0.0107504	0.00206419	0.0010257	0	0.00206419	0.00206419	0.00208355	0.00208138	0.00206419	0.00102675	0.00103098	0.00100782	0	0.00750922	0	0	0	0.00100306	0	0	0	0
GRosa_blanda_1236	0	0	0	0	0.00098334	0	0	0	0	0	0	0	0.0204483	0.0204379	0.00396126	0.00396126	0.00396126	0.0212348	0.0194869	0.0193683	0.00101016	0.0194869	0.0194869	0.0196687	0.0196482	0.0194869	0.019388	0.019467	0.00396163	0.00297962	0.0180189	0.00100508	0	0.00098306	0.00100307	0.00098334	0	0.00098306	0.00098431
GRosa_blanda_160	0	0.00100407	0	0	0	0	0.00100307	0.00100307	0.00101118	0.00100206	0	0.00100307	0.00102781	0.00205362	0.00201432	0.00201432	0.00201432	0.00965862	0.00309647	0.00205151	0.0010122	0.00309647	0.00309647	0.00312552	0.00312226	0.00309647	0.00205362	0.00206208	0.00201493	0.00101016	0.00642447	0.00100711	0.00101118	0.00200483	0.00200625	0.00100206	0.00100711	0.00200483	0.00100307
GRosa_blanda_326	0	0	0.00098334	0	0	0.00098528	0	0.00098431	0.00099212	0	0.00098431	0.00098431	0.0194074	0.0193969	0.00296783	0.00296783	0.00296783	0.0201549	0.0184427	0.0183305	0	0.0184427	0.0184427	0.0186146	0.0185952	0.0184427	0.0183491	0.0184238	0.00296832	0.00198433	0.0169425	0	0	0.00196736	0.00100307	0	0	0.00196736	0
GRosa_blanda_365	0	0	0	0	0.00098528	0	0	0	0	0	0	0	0.0204903	0.0204798	0.00396912	0.00396912	0.00396912	0.02128	0.019527	0.0194079	0.0010122	0.019527	0.019527	0.0197095	0.019689	0.019527	0.0194277	0.019507	0.00396949	0.00298555	0.0180572	0.00100711	0	0.00098499	0.00100508	0.00098528	0	0.00098499	0.00098625
GRosa_blanda_421	0	0	0	0.00100307	0	0	0	0	0	0	0	0	0	0.0010257	0.00100609	0.00100609	0.00100609	0.0107388	0.00206207	0.00102465	0	0.00206207	0.00206207	0.00208139	0.00207922	0.00206207	0.0010257	0.00102992	0.00100681	0	0.00750117	0	0	0.00100177	0.00100206	0	0	0.00100177	0
GRosa_blanda_462	0	0	0	0.00100307	0.00098431	0	0	0	0	0	0	0	0.0204272	0.0204167	0.00395731	0.00395731	0.00395731	0.0223171	0.0194666	0.0193482	0.00100914	0.0194666	0.0194666	0.019648	0.0196276	0.0194666	0.0193679	0.0194467	0.0039577	0.00297665	0.0190976	0.00100407	0	0	0.00100206	0.00098237	0	0	0.00098237
GRosa_blanda_528	0	0	0	0.00101118	0.00099212	0	0	0	0	0	0	0	0.0205956	0.020585	0.0039889	0.0039889	0.0039889	0.0225086	0.0196276	0.0195073	0.00101735	0.0196276	0.0196276	0.019648	0.0196276	0.0196276	0.0195273	0.0196074	0.00398928	0.00300047	0.0192612	0.0010122	0	0	0.00101016	0.00099015	0	0	0.00099015
GRosa_blanda_567	0	0	0	0.00100206	0	0	0	0	0	0	0	0	0.0193875	0.019377	0.0029649	0.0029649	0.0029649	0.0212348	0.0184237	0.0183117	0	0.0184237	0.0184237	0.0185952	0.0185759	0.0184237	0.0183303	0.0184049	0.00296538	0.00198236	0.0180189	0	0	0.00098209	0.00100106	0	0	0.00098209	0
GRosa_blanda_652	0	0	0	0	0.00098431	0	0	0	0	0	0	0	0.0204483	0.0204379	0.00396518	0.00396518	0.00396518	0.0212573	0.0194869	0.0193683	0.00101118	0.0194869	0.0194869	0.0196687	0.0196482	0.0194869	0.019388	0.019467	0.00396555	0.00298258	0.018038	0.00100609	0	0.00098402	0.00100407	0.00098431	0	0.00098402	0.00098528
GRosa_blanda_98016	0	0	0	0.00100307	0.00098431	0	0	0	0	0	0	0	0.0204272	0.0204167	0.00395731	0.00395731	0.00395731	0.0223171	0.0194666	0.0193482	0.00100914	0.0194666	0.0194666	0.019648	0.0196276	0.0194666	0.0193679	0.0194467	0.0039577	0.00297665	0.0190976	0.00100407	0	0	0.00100206	0.00098237	0	0	0.00098237
GRosa_foliolosa_699	0	0	0.0204483	0.00102781	0.0194074	0.0204903	0	0.0204272	0.0205956	0.0193875	0.0204483	0.0204272	0	0	0.0183312	0.0183312	0.0183312	0.0172951	0.00304888	0.00201923	0.00206724	0.00304888	0.00304888	0.00307703	0.00307388	0.00304888	0.00202128	0.00202948	0.0183435	0.0173677	0.0140217	0.00205661	0.0195673	0.0214373	0	0.0193676	0.00205873	0.0214373	0.0193874
GRosa_foliolosa_795	0.00102675	0.00102675	0.0204379	0.00205362	0.0193969	0.0204798	0.0010257	0.0204167	0.020585	0.019377	0.0204379	0.0204167	0	0	0.0183206	0.0183206	0.0183206	0.0161673	0.00202923	0.00100782	0.0010328	0.00202923	0.00202923	0.00204794	0.00204584	0.00202923	0.00100884	0.00101293	0.0183311	0.0173568	0.0129064	0.0010275	0.0195565	0.0214253	0.00205151	0.0193571	0.00102856	0.0214253	0.0193768
GRosa_gymnocarpa_543	0.0010071	0.0010071	0.00396126	0.00201432	0.00296783	0.00396912	0.00100609	0.00395731	0.0039889	0.0029649	0.00396518	0.00395731	0.0183312	0.0183206	0	0	0	0.0201334	0.0184046	0.0172597	0.0010122	0.0184046	0.0184046	0.0185758	0.0185565	0.0184046	0.0172772	0.0173474	0.00197318	0.00098917	0.0169246	0.0010071	0.00299151	0.00494231	0.00201229	0.00296196	0.00100812	0.00494231	0.00296489
GRosa_gymnocarpa_751	0.0010071	0.0010071	0.00396126	0.00201432	0.00296783	0.00396912	0.00100609	0.00395731	0.0039889	0.0029649	0.00396518	0.00395731	0.0183312	0.0183206	0	0	0	0.0201334	0.0184046	0.0172597	0.0010122	0.0184046	0.0184046	0.0185758	0.0185565	0.0184046	0.0172772	0.0173474	0.00197318	0.00098917	0.0169246	0.0010071	0.00299151	0.00494231	0.00201229	0.00296196	0.00100812	0.00494231	0.00296489
GRosa_gymnocarpa_767	0.0010071	0.0010071	0.00396126	0.00201432	0.00296783	0.00396912	0.00100609	0.00395731	0.0039889	0.0029649	0.00396518	0.00395731	0.0183312	0.0183206	0	0	0	0.0201334	0.0184046	0.0172597	0.0010122	0.0184046	0.0184046	0.0185758	0.0185565	0.0184046	0.0172772	0.0173474	0.00197318	0.00098917	0.0169246	0.0010071	0.00299151	0.00494231	0.00201229	0.00296196	0.00100812	0.00494231	0.00296489
GRosa_multiflora_302	0.00965862	0.0107504	0.0212348	0.00965862	0.0201549	0.02128	0.0107388	0.0223171	0.0225086	0.0212348	0.0212573	0.0223171	0.0172951	0.0161673	0.0201334	0.0201334	0.0201334	0	0.0162559	0.0150623	0.00972116	0.0162559	0.0162559	0.0164161	0.0163981	0.0162559	0.0150786	0.0150947	0.0201503	0.0191381	0.00625379	0.00858802	0.0214397	0.0233688	0.0118089	0.0212122	0.00967939	0.0233688	0.0212347
GRosa_nitida_570	0.0020642	0.00206419	0.0194869	0.00309647	0.0184427	0.019527	0.00206207	0.0194666	0.0196276	0.0184237	0.0194869	0.0194666	0.00304888	0.00202923	0.0184046	0.0184046	0.0184046	0.0162559	0	0.00100913	0	0	0	0	0	0	0	0	0.0184136	0.0174361	0.0129791	0.00103098	0.018595	0.0204787	0.00309327	0.0184048	0.00102992	0.0204787	0.0184235
GRosa_nitida_604	0.0010257	0.0010257	0.0193683	0.00205151	0.0183305	0.0194079	0.00102465	0.0193482	0.0195073	0.0183117	0.0193683	0.0193482	0.00201923	0.00100782	0.0172597	0.0172597	0.0172597	0.0150623	0.00100913	0	0	0.00100913	0.00100913	0.00101838	0.00101735	0.00100913	0	0	0.0172687	0.0162947	0.0118104	0	0.018481	0.0203543	0.00204941	0.018293	0	0.0203543	0.0183116
GRosa_nitida_675	0	0	0.00101016	0.0010122	0	0.0010122	0	0.00100914	0.00101735	0	0.00101118	0.00100914	0.00206724	0.0010328	0.0010122	0.0010122	0.0010122	0.00972116	0	0	0	0	0	0	0	0	0	0	0.00101293	0	0.00646598	0	0	0.00201696	0.00101118	0	0	0.00201696	0
GRosa_nitida_812	0.0020642	0.00206419	0.0194869	0.00309647	0.0184427	0.019527	0.00206207	0.0194666	0.0196276	0.0184237	0.0194869	0.0194666	0.00304888	0.00202923	0.0184046	0.0184046	0.0184046	0.0162559	0	0.00100913	0	0	0	0	0	0	0	0	0.0184136	0.0174361	0.0129791	0.00103098	0.018595	0.0204787	0.00309327	0.0184048	0.00102992	0.0204787	0.0184235
GRosa_palustris_168	0.0020642	0.00206419	0.0194869	0.00309647	0.0184427	0.019527	0.00206207	0.0194666	0.0196276	0.0184237	0.0194869	0.0194666	0.00304888	0.00202923	0.0184046	0.0184046	0.0184046	0.0162559	0	0.00100913	0	0	0	0	0	0	0	0	0.0184136	0.0174361	0.0129791	0.00103098	0.018595	0.0204787	0.00309327	0.0184048	0.00102992	0.0204787	0.0184235
GRosa_palustris_304	0.00208356	0.00208355	0.0196687	0.00312552	0.0186146	0.0197095	0.00208139	0.019648	0.019648	0.0185952	0.0196687	0.019648	0.00307703	0.00204794	0.0185758	0.0185758	0.0185758	0.0164161	0	0.00101838	0	0	0	0	0	0	0	0	0.0185849	0.0175988	0.0131068	0.00104064	0.0186144	0.0206695	0.00312226	0.0185759	0.00103956	0.0206695	0.0185951
GRosa_palustris_317	0.00208139	0.00208138	0.0196482	0.00312226	0.0185952	0.019689	0.00207922	0.0196276	0.0196276	0.0185759	0.0196482	0.0196276	0.00307388	0.00204584	0.0185565	0.0185565	0.0185565	0.0163981	0	0.00101735	0	0	0	0	0	0	0	0	0.0185657	0.0175805	0.0130924	0.00103956	0.018595	0.020648	0.00311901	0.0185567	0.00103848	0.020648	0.0185758
GRosa_palustris_331	0.0020642	0.00206419	0.0194869	0.00309647	0.0184427	0.019527	0.00206207	0.0194666	0.0196276	0.0184237	0.0194869	0.0194666	0.00304888	0.00202923	0.0184046	0.0184046	0.0184046	0.0162559	0	0.00100913	0	0	0	0	0	0	0	0	0.0184136	0.0174361	0.0129791	0.00103098	0.018595	0.0204787	0.00309327	0.0184048	0.00102992	0.0204787	0.0184235
GRosa_palustris_386	0.00102675	0.00102675	0.019388	0.00205362	0.0183491	0.0194277	0.0010257	0.0193679	0.0195273	0.0183303	0.019388	0.0193679	0.00202128	0.00100884	0.0172772	0.0172772	0.0172772	0.0150786	0	0	0	0	0	0	0	0	0	0	0.0172862	0.0163113	0.0118231	0	0.0185	0.020375	0.00205151	0.0183116	0	0.020375	0.0183302
GRosa_palustris_581	0.00103098	0.00103098	0.019467	0.00206208	0.0184238	0.019507	0.00102992	0.0194467	0.0196074	0.0184049	0.019467	0.0194467	0.00202948	0.00101293	0.0173474	0.0173474	0.0173474	0.0150947	0	0	0	0	0	0	0	0	0	0	0.0173565	0.0163778	0.0118358	0	0.0185759	0.0204579	0.00205995	0.018386	0	0.0204579	0.0184048
GRosa_pisocarpa_774	0.00100782	0.00100782	0.00396163	0.00201493	0.00296832	0.00396949	0.00100681	0.0039577	0.00398928	0.00296538	0.00396555	0.0039577	0.0183435	0.0183311	0.00197318	0.00197318	0.00197318	0.0201503	0.0184136	0.0172687	0.00101293	0.0184136	0.0184136	0.0185849	0.0185657	0.0184136	0.0172862	0.0173565	0	0	0.0169363	0.00100782	0.002992	0.00494417	0.0020129	0.00296245	0.00100884	0.00494417	0.00296538
GRosa_pisocarpa_847	0	0	0.00297962	0.00101016	0.00198433	0.00298555	0	0.00297665	0.00300047	0.00198236	0.00298258	0.00297665	0.0173677	0.0173568	0.00098917	0.00098917	0.00098917	0.0191381	0.0174361	0.0162947	0	0.0174361	0.0174361	0.0175988	0.0175805	0.0174361	0.0163113	0.0163778	0	0	0.015919	0	0.00200021	0.00396554	0.00100914	0.0019804	0	0.00396554	0.00198236
GRosa_setigera_298	0.00642447	0.00750922	0.0180189	0.00642447	0.0169425	0.0180572	0.00750117	0.0190976	0.0192612	0.0180189	0.018038	0.0190976	0.0140217	0.0129064	0.0169246	0.0169246	0.0169246	0.00625379	0.0129791	0.0118104	0.00646598	0.0129791	0.0129791	0.0131068	0.0130924	0.0129791	0.0118231	0.0118358	0.0169363	0.015919	0	0.00643135	0.0181925	0.0201475	0.00857115	0.0179998	0.00643825	0.0201475	0.0180188
GRosa_woodsii_4	0	0	0.00100508	0.00100711	0	0.00100711	0	0.00100407	0.0010122	0	0.00100609	0.00100407	0.00205661	0.0010275	0.0010071	0.0010071	0.0010071	0.00858802	0.00103098	0	0	0.00103098	0.00103098	0.00104064	0.00103956	0.00103098	0	0	0.00100782	0	0.00643135	0	0	0.00200684	0.00100609	0	0	0.00200684	0
GRosa_woodsii_492	0	0	0	0.00101118	0	0	0	0	0	0	0	0	0.0195673	0.0195565	0.00299151	0.00299151	0.00299151	0.0214397	0.018595	0.018481	0	0.018595	0.018595	0.0186144	0.018595	0.018595	0.0185	0.0185759	0.002992	0.00200021	0.0181925	0	0	0	0.00101016	0	0	0	0
GRosa_woodsii_498	0.00100277	0	0.00098306	0.00200483	0.00196736	0.00098499	0.00100177	0	0	0.00098209	0.00098402	0	0.0214373	0.0214253	0.00494231	0.00494231	0.00494231	0.0233688	0.0204787	0.0203543	0.00201696	0.0204787	0.0204787	0.0206695	0.020648	0.0204787	0.020375	0.0204579	0.00494417	0.00396554	0.0201475	0.00200684	0	0	0.00200282	0.0019635	0.00100378	0	0.00098237
GRosa_woodsii_700	0.00100307	0.00100306	0.00100307	0.00200625	0.00100307	0.00100508	0.00100206	0.00100206	0.00101016	0.00100106	0.00100407	0.00100206	0	0.00205151	0.00201229	0.00201229	0.00201229	0.0118089	0.00309327	0.00204941	0.00101118	0.00309327	0.00309327	0.00312226	0.00311901	0.00309327	0.00205151	0.00205995	0.0020129	0.00100914	0.00857115	0.00100609	0.00101016	0.00200282	0	0.00100106	0.00100609	0.00200282	0.00100206
GRosa_woodsii_733	0	0	0.00098334	0.00100206	0	0.00098528	0	0.00098237	0.00099015	0	0.00098431	0.00098237	0.0193676	0.0193571	0.00296196	0.00296196	0.00296196	0.0212122	0.0184048	0.018293	0	0.0184048	0.0184048	0.0185759	0.0185567	0.0184048	0.0183116	0.018386	0.00296245	0.0019804	0.0179998	0	0	0.0019635	0.00100106	0	0	0.0019635	0
GRosa_woodsii_741	0	0	0	0.00100711	0	0	0	0	0	0	0	0	0.00205873	0.00102856	0.00100812	0.00100812	0.00100812	0.00967939	0.00102992	0	0	0.00102992	0.00102992	0.00103956	0.00103848	0.00102992	0	0	0.00100884	0	0.00643825	0	0	0.00100378	0.00100609	0	0	0.00100378	0
GRosa_woodsii_800	0.00100277	0	0.00098306	0.00200483	0.00196736	0.00098499	0.00100177	0	0	0.00098209	0.00098402	0	0.0214373	0.0214253	0.00494231	0.00494231	0.00494231	0.0233688	0.0204787	0.0203543	0.00201696	0.0204787	0.0204787	0.0206695	0.020648	0.0204787	0.020375	0.0204579	0.00494417	0.00396554	0.0201475	0.00200684	0	0	0.00200282	0.0019635	0.00100378	0	0.00098237
GRosa_woodsii_807	0	0	0.00098431	0.00100307	0	0.00098625	0	0.00098237	0.00099015	0	0.00098528	0.00098237	0.0193874	0.0193768	0.00296489	0.00296489	0.00296489	0.0212347	0.0184235	0.0183116	0	0.0184235	0.0184235	0.0185951	0.0185758	0.0184235	0.0183302	0.0184048	0.00296538	0.00198236	0.0180188	0	0	0.00098237	0.00100206	0	0	0.00098237	0
