# Supplementary material for: General functions to transform associate data to host data, and their use in phylogenetic inference from sequences with intra-individual variability
Source: BMC Evol Biol. 2008 Mar 18;8:86. doi: 10.1186/1471-2148-8-86 (PMC2291458; doi:10.1186/1471-2148-8-86)
Supplement: Additional file 3 — Distance matrices and quality statistics obtained with the Rosa dataset of Joly and Bruneau [33]. This contains all intermediary generated associate distance or host character data (depending on the transformation formula used; see Fig. 1) and all final distance matrices obtained together with their Delta values. A readme file that describes the contents of each file in the archive is included. The corresponding NEXUS files containing the original associate sequence data (alleles of North American Rosa species) are available at [75] as study No. S1444. [file 1471-2148-8-86-S3.zip › Goeker_Grimm_Supp_Mat_3/M2599_g1_m2.e.dst]

39
GRosa_blanda_1214	0.00000E+00	1.29270E-01	1.62435E-01	2.96565E-02	1.62435E-01	1.67762E-01	5.13665E-02	1.70364E-01	1.70364E-01	1.65120E-01	1.65120E-01	1.98942E-01	1.67762E-01	1.80393E-01	1.67762E-01	1.67762E-01	1.85205E-01	2.21929E-01	1.67762E-01	1.70364E-01	1.22277E-01	1.67762E-01	1.67762E-01	1.67762E-01	1.67762E-01	1.67762E-01	2.56833E-01	2.56833E-01	1.70364E-01	2.37252E-01	2.27796E-01	1.10964E-01	1.67762E-01	1.67762E-01	4.19406E-02	1.67762E-01	1.14859E-01	1.67762E-01	1.70364E-01
GRosa_blanda_1219	1.29270E-01	0.00000E+00	2.07595E-01	1.25822E-01	2.07595E-01	2.11790E-01	1.25822E-01	2.01140E-01	2.01140E-01	2.01140E-01	2.05466E-01	2.25857E-01	2.03315E-01	2.13856E-01	2.03315E-01	2.03315E-01	2.17930E-01	2.49890E-01	2.03315E-01	2.05466E-01	1.67762E-01	2.03315E-01	2.03315E-01	2.03315E-01	2.03315E-01	2.03315E-01	2.81346E-01	2.81346E-01	2.05466E-01	2.63593E-01	2.55115E-01	1.59705E-01	1.98942E-01	2.03315E-01	1.22277E-01	2.03315E-01	1.62435E-01	2.03315E-01	2.01140E-01
GRosa_blanda_1236	1.62435E-01	2.07595E-01	0.00000E+00	1.65120E-01	0.00000E+00	4.19406E-02	1.70364E-01	5.13665E-02	5.13665E-02	5.13665E-02	2.96565E-02	1.14859E-01	4.19406E-02	1.35903E-01	4.19406E-02	4.19406E-02	8.89695E-02	1.51219E-01	4.19406E-02	5.13665E-02	1.59705E-01	4.19406E-02	4.19406E-02	4.19406E-02	4.19406E-02	4.19406E-02	2.03315E-01	2.03315E-01	5.13665E-02	1.72926E-01	1.59705E-01	1.56927E-01	5.93130E-02	4.19406E-02	1.67762E-01	4.19406E-02	1.65120E-01	4.19406E-02	5.13665E-02
GRosa_blanda_160	2.96565E-02	1.25822E-01	1.65120E-01	0.00000E+00	1.65120E-01	1.70364E-01	4.19406E-02	1.67762E-01	1.67762E-01	1.62435E-01	1.67762E-01	1.96719E-01	1.65120E-01	1.77939E-01	1.65120E-01	1.65120E-01	1.82815E-01	2.19938E-01	1.65120E-01	1.67762E-01	1.18626E-01	1.65120E-01	1.65120E-01	1.65120E-01	1.65120E-01	1.65120E-01	2.55115E-01	2.55115E-01	1.67762E-01	2.35391E-01	2.25857E-01	1.06928E-01	1.65120E-01	1.65120E-01	2.96565E-02	1.65120E-01	1.10964E-01	1.65120E-01	1.67762E-01
GRosa_blanda_326	1.62435E-01	2.07595E-01	0.00000E+00	1.65120E-01	0.00000E+00	4.19406E-02	1.70364E-01	5.13665E-02	5.13665E-02	5.13665E-02	2.96565E-02	1.14859E-01	4.19406E-02	1.35903E-01	4.19406E-02	4.19406E-02	8.89695E-02	1.51219E-01	4.19406E-02	5.13665E-02	1.59705E-01	4.19406E-02	4.19406E-02	4.19406E-02	4.19406E-02	4.19406E-02	2.03315E-01	2.03315E-01	5.13665E-02	1.72926E-01	1.59705E-01	1.56927E-01	5.93130E-02	4.19406E-02	1.67762E-01	4.19406E-02	1.65120E-01	4.19406E-02	5.13665E-02
GRosa_blanda_365	1.67762E-01	2.11790E-01	4.19406E-02	1.70364E-01	4.19406E-02	0.00000E+00	1.75450E-01	6.63139E-02	6.63139E-02	6.63139E-02	5.13665E-02	1.22277E-01	5.93130E-02	1.42228E-01	5.93130E-02	5.93130E-02	9.83595E-02	1.56927E-01	5.93130E-02	6.63139E-02	1.65120E-01	5.93130E-02	5.93130E-02	5.93130E-02	5.93130E-02	5.93130E-02	2.07595E-01	2.07595E-01	6.63139E-02	1.77939E-01	1.65120E-01	1.62435E-01	7.26433E-02	5.93130E-02	1.72926E-01	5.93130E-02	1.70364E-01	5.93130E-02	6.63139E-02
GRosa_blanda_421	5.13665E-02	1.25822E-01	1.70364E-01	4.19406E-02	1.70364E-01	1.75450E-01	0.00000E+00	1.67762E-01	1.67762E-01	1.62435E-01	1.72926E-01	1.96719E-01	1.65120E-01	1.77939E-01	1.65120E-01	1.65120E-01	1.82815E-01	2.19938E-01	1.65120E-01	1.67762E-01	1.18626E-01	1.65120E-01	1.65120E-01	1.65120E-01	1.65120E-01	1.65120E-01	2.55115E-01	2.55115E-01	1.67762E-01	2.35391E-01	2.21929E-01	1.06928E-01	1.65120E-01	1.65120E-01	2.96565E-02	1.65120E-01	1.10964E-01	1.65120E-01	1.67762E-01
GRosa_blanda_462	1.70364E-01	2.01140E-01	5.13665E-02	1.67762E-01	5.13665E-02	6.63139E-02	1.67762E-01	0.00000E+00	0.00000E+00	4.19406E-02	5.93130E-02	1.02733E-01	2.96565E-02	1.32628E-01	2.96565E-02	2.96565E-02	8.38812E-02	1.48282E-01	2.96565E-02	4.19406E-02	1.56927E-01	2.96565E-02	2.96565E-02	2.96565E-02	2.96565E-02	2.96565E-02	2.01140E-01	2.01140E-01	4.19406E-02	1.70364E-01	1.56927E-01	1.54100E-01	2.96565E-02	2.96565E-02	1.65120E-01	2.96565E-02	1.62435E-01	2.96565E-02	0.00000E+00
GRosa_blanda_528	1.70364E-01	2.01140E-01	5.13665E-02	1.67762E-01	5.13665E-02	6.63139E-02	1.67762E-01	0.00000E+00	0.00000E+00	4.19406E-02	5.93130E-02	1.02733E-01	2.96565E-02	1.32628E-01	2.96565E-02	2.96565E-02	8.38812E-02	1.48282E-01	2.96565E-02	4.19406E-02	1.56927E-01	2.96565E-02	2.96565E-02	2.96565E-02	2.96565E-02	2.96565E-02	2.01140E-01	2.01140E-01	4.19406E-02	1.70364E-01	1.56927E-01	1.54100E-01	2.96565E-02	2.96565E-02	1.65120E-01	2.96565E-02	1.62435E-01	2.96565E-02	0.00000E+00
GRosa_blanda_567	1.65120E-01	2.01140E-01	5.13665E-02	1.62435E-01	5.13665E-02	6.63139E-02	1.62435E-01	4.19406E-02	4.19406E-02	0.00000E+00	5.93130E-02	1.10964E-01	2.96565E-02	1.32628E-01	2.96565E-02	2.96565E-02	8.38812E-02	1.48282E-01	2.96565E-02	4.19406E-02	1.56927E-01	2.96565E-02	2.96565E-02	2.96565E-02	2.96565E-02	2.96565E-02	2.01140E-01	2.01140E-01	4.19406E-02	1.70364E-01	1.56927E-01	1.54100E-01	2.96565E-02	2.96565E-02	1.59705E-01	2.96565E-02	1.56927E-01	2.96565E-02	4.19406E-02
GRosa_blanda_652	1.65120E-01	2.05466E-01	2.96565E-02	1.67762E-01	2.96565E-02	5.13665E-02	1.72926E-01	5.93130E-02	5.93130E-02	5.93130E-02	0.00000E+00	1.18626E-01	5.13665E-02	1.39101E-01	5.13665E-02	5.13665E-02	9.37821E-02	1.54100E-01	5.13665E-02	5.93130E-02	1.62435E-01	5.13665E-02	5.13665E-02	5.13665E-02	5.13665E-02	5.13665E-02	2.05466E-01	2.05466E-01	5.93130E-02	1.75450E-01	1.62435E-01	1.59705E-01	6.63139E-02	5.13665E-02	1.70364E-01	5.13665E-02	1.67762E-01	5.13665E-02	5.93130E-02
GRosa_blanda_98016	1.98942E-01	2.25857E-01	1.14859E-01	1.96719E-01	1.14859E-01	1.22277E-01	1.96719E-01	1.02733E-01	1.02733E-01	1.10964E-01	1.18626E-01	0.00000E+00	1.06928E-01	1.67762E-01	1.06928E-01	1.06928E-01	1.32628E-01	1.80393E-01	1.06928E-01	1.10964E-01	1.87564E-01	1.06928E-01	1.06928E-01	1.06928E-01	1.06928E-01	1.06928E-01	2.25857E-01	2.25857E-01	1.10964E-01	1.98942E-01	1.87564E-01	1.85205E-01	1.06928E-01	1.06928E-01	1.94471E-01	1.06928E-01	1.92196E-01	1.06928E-01	1.02733E-01
GRosa_foliolosa_699	1.67762E-01	2.03315E-01	4.19406E-02	1.65120E-01	4.19406E-02	5.93130E-02	1.65120E-01	2.96565E-02	2.96565E-02	2.96565E-02	5.13665E-02	1.06928E-01	0.00000E+00	1.29270E-01	0.00000E+00	0.00000E+00	7.84637E-02	1.45287E-01	0.00000E+00	2.96565E-02	1.54100E-01	0.00000E+00	0.00000E+00	0.00000E+00	0.00000E+00	0.00000E+00	1.98942E-01	1.98942E-01	2.96565E-02	1.67762E-01	1.54100E-01	1.51219E-01	4.19406E-02	0.00000E+00	1.62435E-01	0.00000E+00	1.59705E-01	0.00000E+00	2.96565E-02
GRosa_foliolosa_795	1.80393E-01	2.13856E-01	1.35903E-01	1.77939E-01	1.35903E-01	1.42228E-01	1.77939E-01	1.32628E-01	1.32628E-01	1.32628E-01	1.39101E-01	1.67762E-01	1.29270E-01	0.00000E+00	1.29270E-01	1.29270E-01	1.45287E-01	1.94471E-01	1.29270E-01	1.32628E-01	1.96719E-01	1.29270E-01	1.29270E-01	1.29270E-01	1.29270E-01	1.29270E-01	2.37252E-01	2.37252E-01	1.32628E-01	2.11790E-01	2.01140E-01	1.94471E-01	1.35903E-01	1.29270E-01	1.75450E-01	1.29270E-01	2.01140E-01	1.29270E-01	1.32628E-01
GRosa_gymnocarpa_543	1.67762E-01	2.03315E-01	4.19406E-02	1.65120E-01	4.19406E-02	5.93130E-02	1.65120E-01	2.96565E-02	2.96565E-02	2.96565E-02	5.13665E-02	1.06928E-01	0.00000E+00	1.29270E-01	0.00000E+00	0.00000E+00	7.84637E-02	1.45287E-01	0.00000E+00	2.96565E-02	1.54100E-01	0.00000E+00	0.00000E+00	0.00000E+00	0.00000E+00	0.00000E+00	1.98942E-01	1.98942E-01	2.96565E-02	1.67762E-01	1.54100E-01	1.51219E-01	4.19406E-02	0.00000E+00	1.62435E-01	0.00000E+00	1.59705E-01	0.00000E+00	2.96565E-02
GRosa_gymnocarpa_751	1.67762E-01	2.03315E-01	4.19406E-02	1.65120E-01	4.19406E-02	5.93130E-02	1.65120E-01	2.96565E-02	2.96565E-02	2.96565E-02	5.13665E-02	1.06928E-01	0.00000E+00	1.29270E-01	0.00000E+00	0.00000E+00	7.84637E-02	1.45287E-01	0.00000E+00	2.96565E-02	1.54100E-01	0.00000E+00	0.00000E+00	0.00000E+00	0.00000E+00	0.00000E+00	1.98942E-01	1.98942E-01	2.96565E-02	1.67762E-01	1.54100E-01	1.51219E-01	4.19406E-02	0.00000E+00	1.62435E-01	0.00000E+00	1.59705E-01	0.00000E+00	2.96565E-02
GRosa_gymnocarpa_767	1.85205E-01	2.17930E-01	8.89695E-02	1.82815E-01	8.89695E-02	9.83595E-02	1.82815E-01	8.38812E-02	8.38812E-02	8.38812E-02	9.37821E-02	1.32628E-01	7.84637E-02	1.45287E-01	7.84637E-02	7.84637E-02	0.00000E+00	1.65120E-01	7.84637E-02	8.38812E-02	1.72926E-01	7.84637E-02	7.84637E-02	7.84637E-02	7.84637E-02	7.84637E-02	2.13856E-01	2.13856E-01	8.38812E-02	1.85205E-01	1.72926E-01	1.70364E-01	8.89695E-02	7.84637E-02	1.80393E-01	7.84637E-02	1.77939E-01	7.84637E-02	8.38812E-02
GRosa_multiflora_302	2.21929E-01	2.49890E-01	1.51219E-01	2.19938E-01	1.51219E-01	1.56927E-01	2.19938E-01	1.48282E-01	1.48282E-01	1.48282E-01	1.54100E-01	1.80393E-01	1.45287E-01	1.94471E-01	1.45287E-01	1.45287E-01	1.65120E-01	0.00000E+00	1.45287E-01	1.48282E-01	2.11790E-01	1.45287E-01	1.45287E-01	1.45287E-01	1.45287E-01	1.45287E-01	2.46345E-01	2.46345E-01	1.48282E-01	2.21929E-01	2.11790E-01	2.09703E-01	1.51219E-01	1.45287E-01	2.17930E-01	1.45287E-01	2.15903E-01	1.45287E-01	1.48282E-01
GRosa_nitida_570	1.67762E-01	2.03315E-01	4.19406E-02	1.65120E-01	4.19406E-02	5.93130E-02	1.65120E-01	2.96565E-02	2.96565E-02	2.96565E-02	5.13665E-02	1.06928E-01	0.00000E+00	1.29270E-01	0.00000E+00	0.00000E+00	7.84637E-02	1.45287E-01	0.00000E+00	2.96565E-02	1.54100E-01	0.00000E+00	0.00000E+00	0.00000E+00	0.00000E+00	0.00000E+00	1.98942E-01	1.98942E-01	2.96565E-02	1.67762E-01	1.54100E-01	1.51219E-01	4.19406E-02	0.00000E+00	1.62435E-01	0.00000E+00	1.59705E-01	0.00000E+00	2.96565E-02
GRosa_nitida_604	1.70364E-01	2.05466E-01	5.13665E-02	1.67762E-01	5.13665E-02	6.63139E-02	1.67762E-01	4.19406E-02	4.19406E-02	4.19406E-02	5.93130E-02	1.10964E-01	2.96565E-02	1.32628E-01	2.96565E-02	2.96565E-02	8.38812E-02	1.48282E-01	2.96565E-02	0.00000E+00	1.56927E-01	2.96565E-02	2.96565E-02	2.96565E-02	2.96565E-02	2.96565E-02	2.01140E-01	2.01140E-01	4.19406E-02	1.70364E-01	1.56927E-01	1.54100E-01	5.13665E-02	2.96565E-02	1.65120E-01	2.96565E-02	1.62435E-01	2.96565E-02	4.19406E-02
GRosa_nitida_675	1.22277E-01	1.67762E-01	1.59705E-01	1.18626E-01	1.59705E-01	1.65120E-01	1.18626E-01	1.56927E-01	1.56927E-01	1.56927E-01	1.62435E-01	1.87564E-01	1.54100E-01	1.96719E-01	1.54100E-01	1.54100E-01	1.72926E-01	2.11790E-01	1.54100E-01	1.56927E-01	0.00000E+00	1.54100E-01	1.54100E-01	1.54100E-01	1.54100E-01	1.54100E-01	2.37252E-01	2.48124E-01	1.56927E-01	2.27796E-01	2.17930E-01	9.83595E-02	1.59705E-01	1.54100E-01	1.14859E-01	1.54100E-01	1.02733E-01	1.54100E-01	1.56927E-01
GRosa_nitida_812	1.67762E-01	2.03315E-01	4.19406E-02	1.65120E-01	4.19406E-02	5.93130E-02	1.65120E-01	2.96565E-02	2.96565E-02	2.96565E-02	5.13665E-02	1.06928E-01	0.00000E+00	1.29270E-01	0.00000E+00	0.00000E+00	7.84637E-02	1.45287E-01	0.00000E+00	2.96565E-02	1.54100E-01	0.00000E+00	0.00000E+00	0.00000E+00	0.00000E+00	0.00000E+00	1.98942E-01	1.98942E-01	2.96565E-02	1.67762E-01	1.54100E-01	1.51219E-01	4.19406E-02	0.00000E+00	1.62435E-01	0.00000E+00	1.59705E-01	0.00000E+00	2.96565E-02
GRosa_palustris_168	1.67762E-01	2.03315E-01	4.19406E-02	1.65120E-01	4.19406E-02	5.93130E-02	1.65120E-01	2.96565E-02	2.96565E-02	2.96565E-02	5.13665E-02	1.06928E-01	0.00000E+00	1.29270E-01	0.00000E+00	0.00000E+00	7.84637E-02	1.45287E-01	0.00000E+00	2.96565E-02	1.54100E-01	0.00000E+00	0.00000E+00	0.00000E+00	0.00000E+00	0.00000E+00	1.98942E-01	1.98942E-01	2.96565E-02	1.67762E-01	1.54100E-01	1.51219E-01	4.19406E-02	0.00000E+00	1.62435E-01	0.00000E+00	1.59705E-01	0.00000E+00	2.96565E-02
GRosa_palustris_304	1.67762E-01	2.03315E-01	4.19406E-02	1.65120E-01	4.19406E-02	5.93130E-02	1.65120E-01	2.96565E-02	2.96565E-02	2.96565E-02	5.13665E-02	1.06928E-01	0.00000E+00	1.29270E-01	0.00000E+00	0.00000E+00	7.84637E-02	1.45287E-01	0.00000E+00	2.96565E-02	1.54100E-01	0.00000E+00	0.00000E+00	0.00000E+00	0.00000E+00	0.00000E+00	1.98942E-01	1.98942E-01	2.96565E-02	1.67762E-01	1.54100E-01	1.51219E-01	4.19406E-02	0.00000E+00	1.62435E-01	0.00000E+00	1.59705E-01	0.00000E+00	2.96565E-02
GRosa_palustris_317	1.67762E-01	2.03315E-01	4.19406E-02	1.65120E-01	4.19406E-02	5.93130E-02	1.65120E-01	2.96565E-02	2.96565E-02	2.96565E-02	5.13665E-02	1.06928E-01	0.00000E+00	1.29270E-01	0.00000E+00	0.00000E+00	7.84637E-02	1.45287E-01	0.00000E+00	2.96565E-02	1.54100E-01	0.00000E+00	0.00000E+00	0.00000E+00	0.00000E+00	0.00000E+00	1.98942E-01	1.98942E-01	2.96565E-02	1.67762E-01	1.54100E-01	1.51219E-01	4.19406E-02	0.00000E+00	1.62435E-01	0.00000E+00	1.59705E-01	0.00000E+00	2.96565E-02
GRosa_palustris_331	1.67762E-01	2.03315E-01	4.19406E-02	1.65120E-01	4.19406E-02	5.93130E-02	1.65120E-01	2.96565E-02	2.96565E-02	2.96565E-02	5.13665E-02	1.06928E-01	0.00000E+00	1.29270E-01	0.00000E+00	0.00000E+00	7.84637E-02	1.45287E-01	0.00000E+00	2.96565E-02	1.54100E-01	0.00000E+00	0.00000E+00	0.00000E+00	0.00000E+00	0.00000E+00	1.98942E-01	1.98942E-01	2.96565E-02	1.67762E-01	1.54100E-01	1.51219E-01	4.19406E-02	0.00000E+00	1.62435E-01	0.00000E+00	1.59705E-01	0.00000E+00	2.96565E-02
GRosa_palustris_386	2.56833E-01	2.81346E-01	2.03315E-01	2.55115E-01	2.03315E-01	2.07595E-01	2.55115E-01	2.01140E-01	2.01140E-01	2.01140E-01	2.05466E-01	2.25857E-01	1.98942E-01	2.37252E-01	1.98942E-01	1.98942E-01	2.13856E-01	2.46345E-01	1.98942E-01	2.01140E-01	2.37252E-01	1.98942E-01	1.98942E-01	1.98942E-01	1.98942E-01	1.98942E-01	0.00000E+00	1.02733E-01	2.01140E-01	2.60235E-01	2.51644E-01	2.46345E-01	2.03315E-01	1.98942E-01	2.53385E-01	1.98942E-01	2.44554E-01	1.98942E-01	2.01140E-01
GRosa_palustris_581	2.56833E-01	2.81346E-01	2.03315E-01	2.55115E-01	2.03315E-01	2.07595E-01	2.55115E-01	2.01140E-01	2.01140E-01	2.01140E-01	2.05466E-01	2.25857E-01	1.98942E-01	2.37252E-01	1.98942E-01	1.98942E-01	2.13856E-01	2.46345E-01	1.98942E-01	2.01140E-01	2.48124E-01	1.98942E-01	1.98942E-01	1.98942E-01	1.98942E-01	1.98942E-01	1.02733E-01	0.00000E+00	2.01140E-01	2.60235E-01	2.44554E-01	2.46345E-01	2.03315E-01	1.98942E-01	2.53385E-01	1.98942E-01	2.48124E-01	1.98942E-01	2.01140E-01
GRosa_pisocarpa_774	1.70364E-01	2.05466E-01	5.13665E-02	1.67762E-01	5.13665E-02	6.63139E-02	1.67762E-01	4.19406E-02	4.19406E-02	4.19406E-02	5.93130E-02	1.10964E-01	2.96565E-02	1.32628E-01	2.96565E-02	2.96565E-02	8.38812E-02	1.48282E-01	2.96565E-02	4.19406E-02	1.56927E-01	2.96565E-02	2.96565E-02	2.96565E-02	2.96565E-02	2.96565E-02	2.01140E-01	2.01140E-01	0.00000E+00	1.70364E-01	1.56927E-01	1.54100E-01	5.13665E-02	2.96565E-02	1.65120E-01	2.96565E-02	1.62435E-01	2.96565E-02	4.19406E-02
GRosa_pisocarpa_847	2.37252E-01	2.63593E-01	1.72926E-01	2.35391E-01	1.72926E-01	1.77939E-01	2.35391E-01	1.70364E-01	1.70364E-01	1.70364E-01	1.75450E-01	1.98942E-01	1.67762E-01	2.11790E-01	1.67762E-01	1.67762E-01	1.85205E-01	2.21929E-01	1.67762E-01	1.70364E-01	2.27796E-01	1.67762E-01	1.67762E-01	1.67762E-01	1.67762E-01	1.67762E-01	2.60235E-01	2.60235E-01	1.70364E-01	0.00000E+00	2.27796E-01	2.25857E-01	1.72926E-01	1.67762E-01	2.33515E-01	1.67762E-01	2.31625E-01	1.67762E-01	1.70364E-01
GRosa_setigera_298	2.27796E-01	2.55115E-01	1.59705E-01	2.25857E-01	1.59705E-01	1.65120E-01	2.21929E-01	1.56927E-01	1.56927E-01	1.56927E-01	1.62435E-01	1.87564E-01	1.54100E-01	2.01140E-01	1.54100E-01	1.54100E-01	1.72926E-01	2.11790E-01	1.54100E-01	1.56927E-01	2.17930E-01	1.54100E-01	1.54100E-01	1.54100E-01	1.54100E-01	1.54100E-01	2.51644E-01	2.44554E-01	1.56927E-01	2.27796E-01	0.00000E+00	2.11790E-01	1.59705E-01	1.54100E-01	2.23902E-01	1.54100E-01	2.21929E-01	1.54100E-01	1.56927E-01
GRosa_woodsii_4	1.10964E-01	1.59705E-01	1.56927E-01	1.06928E-01	1.56927E-01	1.62435E-01	1.06928E-01	1.54100E-01	1.54100E-01	1.54100E-01	1.59705E-01	1.85205E-01	1.51219E-01	1.94471E-01	1.51219E-01	1.51219E-01	1.70364E-01	2.09703E-01	1.51219E-01	1.54100E-01	9.83595E-02	1.51219E-01	1.51219E-01	1.51219E-01	1.51219E-01	1.51219E-01	2.46345E-01	2.46345E-01	1.54100E-01	2.25857E-01	2.11790E-01	0.00000E+00	1.56927E-01	1.51219E-01	1.02733E-01	1.51219E-01	9.83595E-02	1.51219E-01	1.54100E-01
GRosa_woodsii_492	1.67762E-01	1.98942E-01	5.93130E-02	1.65120E-01	5.93130E-02	7.26433E-02	1.65120E-01	2.96565E-02	2.96565E-02	2.96565E-02	6.63139E-02	1.06928E-01	4.19406E-02	1.35903E-01	4.19406E-02	4.19406E-02	8.89695E-02	1.51219E-01	4.19406E-02	5.13665E-02	1.59705E-01	4.19406E-02	4.19406E-02	4.19406E-02	4.19406E-02	4.19406E-02	2.03315E-01	2.03315E-01	5.13665E-02	1.72926E-01	1.59705E-01	1.56927E-01	0.00000E+00	4.19406E-02	1.62435E-01	4.19406E-02	1.59705E-01	4.19406E-02	2.96565E-02
GRosa_woodsii_498	1.67762E-01	2.03315E-01	4.19406E-02	1.65120E-01	4.19406E-02	5.93130E-02	1.65120E-01	2.96565E-02	2.96565E-02	2.96565E-02	5.13665E-02	1.06928E-01	0.00000E+00	1.29270E-01	0.00000E+00	0.00000E+00	7.84637E-02	1.45287E-01	0.00000E+00	2.96565E-02	1.54100E-01	0.00000E+00	0.00000E+00	0.00000E+00	0.00000E+00	0.00000E+00	1.98942E-01	1.98942E-01	2.96565E-02	1.67762E-01	1.54100E-01	1.51219E-01	4.19406E-02	0.00000E+00	1.62435E-01	0.00000E+00	1.59705E-01	0.00000E+00	2.96565E-02
GRosa_woodsii_700	4.19406E-02	1.22277E-01	1.67762E-01	2.96565E-02	1.67762E-01	1.72926E-01	2.96565E-02	1.65120E-01	1.65120E-01	1.59705E-01	1.70364E-01	1.94471E-01	1.62435E-01	1.75450E-01	1.62435E-01	1.62435E-01	1.80393E-01	2.17930E-01	1.62435E-01	1.65120E-01	1.14859E-01	1.62435E-01	1.62435E-01	1.62435E-01	1.62435E-01	1.62435E-01	2.53385E-01	2.53385E-01	1.65120E-01	2.33515E-01	2.23902E-01	1.02733E-01	1.62435E-01	1.62435E-01	0.00000E+00	1.62435E-01	1.06928E-01	1.62435E-01	1.65120E-01
GRosa_woodsii_733	1.67762E-01	2.03315E-01	4.19406E-02	1.65120E-01	4.19406E-02	5.93130E-02	1.65120E-01	2.96565E-02	2.96565E-02	2.96565E-02	5.13665E-02	1.06928E-01	0.00000E+00	1.29270E-01	0.00000E+00	0.00000E+00	7.84637E-02	1.45287E-01	0.00000E+00	2.96565E-02	1.54100E-01	0.00000E+00	0.00000E+00	0.00000E+00	0.00000E+00	0.00000E+00	1.98942E-01	1.98942E-01	2.96565E-02	1.67762E-01	1.54100E-01	1.51219E-01	4.19406E-02	0.00000E+00	1.62435E-01	0.00000E+00	1.59705E-01	0.00000E+00	2.96565E-02
GRosa_woodsii_741	1.14859E-01	1.62435E-01	1.65120E-01	1.10964E-01	1.65120E-01	1.70364E-01	1.10964E-01	1.62435E-01	1.62435E-01	1.56927E-01	1.67762E-01	1.92196E-01	1.59705E-01	2.01140E-01	1.59705E-01	1.59705E-01	1.77939E-01	2.15903E-01	1.59705E-01	1.62435E-01	1.02733E-01	1.59705E-01	1.59705E-01	1.59705E-01	1.59705E-01	1.59705E-01	2.44554E-01	2.48124E-01	1.62435E-01	2.31625E-01	2.21929E-01	9.83595E-02	1.59705E-01	1.59705E-01	1.06928E-01	1.59705E-01	0.00000E+00	1.59705E-01	1.62435E-01
GRosa_woodsii_800	1.67762E-01	2.03315E-01	4.19406E-02	1.65120E-01	4.19406E-02	5.93130E-02	1.65120E-01	2.96565E-02	2.96565E-02	2.96565E-02	5.13665E-02	1.06928E-01	0.00000E+00	1.29270E-01	0.00000E+00	0.00000E+00	7.84637E-02	1.45287E-01	0.00000E+00	2.96565E-02	1.54100E-01	0.00000E+00	0.00000E+00	0.00000E+00	0.00000E+00	0.00000E+00	1.98942E-01	1.98942E-01	2.96565E-02	1.67762E-01	1.54100E-01	1.51219E-01	4.19406E-02	0.00000E+00	1.62435E-01	0.00000E+00	1.59705E-01	0.00000E+00	2.96565E-02
GRosa_woodsii_807	1.70364E-01	2.01140E-01	5.13665E-02	1.67762E-01	5.13665E-02	6.63139E-02	1.67762E-01	0.00000E+00	0.00000E+00	4.19406E-02	5.93130E-02	1.02733E-01	2.96565E-02	1.32628E-01	2.96565E-02	2.96565E-02	8.38812E-02	1.48282E-01	2.96565E-02	4.19406E-02	1.56927E-01	2.96565E-02	2.96565E-02	2.96565E-02	2.96565E-02	2.96565E-02	2.01140E-01	2.01140E-01	4.19406E-02	1.70364E-01	1.56927E-01	1.54100E-01	2.96565E-02	2.96565E-02	1.65120E-01	2.96565E-02	1.62435E-01	2.96565E-02	0.00000E+00
