# Supplementary material for: General functions to transform associate data to host data, and their use in phylogenetic inference from sequences with intra-individual variability
Source: BMC Evol Biol. 2008 Mar 18;8:86. doi: 10.1186/1471-2148-8-86 (PMC2291458; doi:10.1186/1471-2148-8-86)
Supplement: Additional file 3 — Distance matrices and quality statistics obtained with the Rosa dataset of Joly and Bruneau [33]. This contains all intermediary generated associate distance or host character data (depending on the transformation formula used; see Fig. 1) and all final distance matrices obtained together with their Delta values. A readme file that describes the contents of each file in the archive is included. The corresponding NEXUS files containing the original associate sequence data (alleles of North American Rosa species) are available at [75] as study No. S1444. [file 1471-2148-8-86-S3.zip › Goeker_Grimm_Supp_Mat_3/M2599_g1_m2.f.dst]

39
GRosa_blanda_1214	0.00000E+00	4.08787E-02	5.13665E-02	9.37821E-03	5.13665E-02	5.30511E-02	1.62435E-02	5.38737E-02	7.56095E-02	5.22156E-02	5.22156E-02	6.29109E-02	8.99526E-02	9.28395E-02	5.62692E-02	5.62692E-02	6.14970E-02	1.80880E-01	1.52378E-01	9.70089E-02	1.22994E-01	1.52378E-01	1.52378E-01	1.62435E-01	1.61349E-01	1.52378E-01	1.10169E-01	1.14859E-01	5.70454E-02	7.73347E-02	1.71649E-01	3.63216E-02	7.50256E-02	5.62692E-02	1.62435E-02	5.30511E-02	3.75128E-02	5.62692E-02	5.38737E-02
GRosa_blanda_1219	4.08787E-02	0.00000E+00	6.56474E-02	4.39877E-02	6.56474E-02	6.69738E-02	3.97884E-02	6.36061E-02	8.28261E-02	6.36061E-02	6.56474E-02	7.14223E-02	6.42937E-02	6.82744E-02	6.69738E-02	6.69738E-02	7.14223E-02	1.85916E-01	1.38785E-01	7.38441E-02	1.28245E-01	1.38785E-01	1.38785E-01	1.49758E-01	1.48579E-01	1.38785E-01	9.04401E-02	9.60980E-02	6.76272E-02	8.54395E-02	1.76948E-01	5.13665E-02	8.22934E-02	6.42937E-02	3.97884E-02	6.42937E-02	5.22156E-02	6.42937E-02	6.36061E-02
GRosa_blanda_1236	5.13665E-02	6.56474E-02	0.00000E+00	5.22156E-02	1.87564E-02	1.32628E-02	5.38737E-02	1.62435E-02	5.54822E-02	1.62435E-02	9.37821E-03	3.63216E-02	1.26519E-01	1.24062E-01	5.46839E-02	5.46839E-02	6.00498E-02	1.89430E-01	1.68286E-01	1.21193E-01	1.28929E-01	1.68286E-01	1.68286E-01	1.77444E-01	1.76450E-01	1.68286E-01	1.31629E-01	1.35579E-01	5.54822E-02	7.61889E-02	1.80637E-01	5.30511E-02	5.62692E-02	2.29718E-02	5.46839E-02	2.29718E-02	5.22156E-02	2.29718E-02	2.48124E-02
GRosa_blanda_160	9.37821E-03	4.39877E-02	5.22156E-02	0.00000E+00	5.22156E-02	5.38737E-02	2.29718E-02	5.62692E-02	7.73347E-02	5.46839E-02	5.30511E-02	6.49741E-02	9.14074E-02	9.42498E-02	5.85669E-02	5.85669E-02	6.36061E-02	1.81123E-01	1.53241E-01	9.83595E-02	1.24062E-01	1.53241E-01	1.53241E-01	1.63245E-01	1.62164E-01	1.53241E-01	1.11360E-01	1.16002E-01	5.93130E-02	7.90222E-02	1.71905E-01	3.97884E-02	7.67639E-02	5.85669E-02	2.29718E-02	5.54822E-02	4.08787E-02	5.85669E-02	5.62692E-02
GRosa_blanda_326	5.13665E-02	6.56474E-02	1.87564E-02	5.22156E-02	0.00000E+00	2.29718E-02	5.38737E-02	2.48124E-02	5.85669E-02	1.62435E-02	2.09703E-02	4.08787E-02	1.25121E-01	1.22636E-01	5.13665E-02	5.13665E-02	5.70454E-02	1.88500E-01	1.67237E-01	1.19733E-01	1.27557E-01	1.67237E-01	1.67237E-01	1.76450E-01	1.75450E-01	1.67237E-01	1.30286E-01	1.34275E-01	5.22156E-02	7.38441E-02	1.79661E-01	4.96248E-02	5.62692E-02	2.96565E-02	5.46839E-02	1.32628E-02	5.22156E-02	2.96565E-02	1.62435E-02
GRosa_blanda_365	5.30511E-02	6.69738E-02	1.32628E-02	5.38737E-02	2.29718E-02	0.00000E+00	5.54822E-02	2.09703E-02	5.70454E-02	2.09703E-02	1.62435E-02	3.86673E-02	1.27212E-01	1.24769E-01	5.62692E-02	5.62692E-02	6.14970E-02	1.89894E-01	1.68808E-01	1.21917E-01	1.29609E-01	1.68808E-01	1.68808E-01	1.77939E-01	1.76948E-01	1.68808E-01	1.32296E-01	1.36226E-01	5.70454E-02	7.73347E-02	1.81123E-01	5.46839E-02	5.78111E-02	2.65256E-02	5.62692E-02	2.65256E-02	5.38737E-02	2.65256E-02	2.81346E-02
GRosa_blanda_421	1.62435E-02	3.97884E-02	5.38737E-02	2.29718E-02	5.38737E-02	5.54822E-02	0.00000E+00	5.30511E-02	7.50256E-02	5.13665E-02	5.46839E-02	6.22080E-02	8.94624E-02	9.23646E-02	5.54822E-02	5.54822E-02	6.07777E-02	1.82092E-01	1.52089E-01	9.65545E-02	1.22636E-01	1.52089E-01	1.52089E-01	1.62164E-01	1.61076E-01	1.52089E-01	1.09769E-01	1.14476E-01	5.62692E-02	7.67639E-02	1.72671E-01	3.50900E-02	7.44372E-02	5.54822E-02	1.32628E-02	5.22156E-02	3.63216E-02	5.54822E-02	5.30511E-02
GRosa_blanda_462	5.38737E-02	6.36061E-02	1.62435E-02	5.62692E-02	2.48124E-02	2.09703E-02	5.30511E-02	0.00000E+00	5.30511E-02	1.32628E-02	1.87564E-02	3.24871E-02	1.26171E-01	1.23707E-01	5.38737E-02	5.38737E-02	5.93130E-02	1.90588E-01	1.68024E-01	1.20830E-01	1.28587E-01	1.68024E-01	1.68024E-01	1.77196E-01	1.76200E-01	1.68024E-01	1.31295E-01	1.35254E-01	5.46839E-02	7.56095E-02	1.81850E-01	5.22156E-02	5.38737E-02	9.37821E-03	5.38737E-02	2.09703E-02	5.13665E-02	9.37821E-03	1.87564E-02
GRosa_blanda_528	7.56095E-02	8.28261E-02	5.54822E-02	7.73347E-02	5.85669E-02	5.70454E-02	7.50256E-02	5.30511E-02	0.00000E+00	5.46839E-02	5.62692E-02	6.22080E-02	1.36870E-01	1.34603E-01	7.56095E-02	7.56095E-02	7.95767E-02	1.97833E-01	1.76200E-01	1.31963E-01	1.39101E-01	1.76200E-01	1.76200E-01	1.69068E-01	1.68024E-01	1.76200E-01	1.41608E-01	1.45287E-01	7.61889E-02	9.23646E-02	1.89430E-01	7.44372E-02	9.37821E-03	5.38737E-02	7.56095E-02	5.70454E-02	7.38441E-02	5.38737E-02	5.62692E-02
GRosa_blanda_567	5.22156E-02	6.36061E-02	1.62435E-02	5.46839E-02	1.62435E-02	2.09703E-02	5.13665E-02	1.32628E-02	5.46839E-02	0.00000E+00	1.87564E-02	3.50900E-02	1.24769E-01	1.22277E-01	5.05032E-02	5.05032E-02	5.62692E-02	1.89662E-01	1.66974E-01	1.19365E-01	1.27212E-01	1.66974E-01	1.66974E-01	1.76200E-01	1.75199E-01	1.66974E-01	1.29948E-01	1.33948E-01	5.13665E-02	7.32461E-02	1.80880E-01	4.87306E-02	5.38737E-02	2.09703E-02	5.22156E-02	9.37821E-03	4.96248E-02	2.09703E-02	1.32628E-02
GRosa_blanda_652	5.22156E-02	6.56474E-02	9.37821E-03	5.30511E-02	2.09703E-02	1.62435E-02	5.46839E-02	1.87564E-02	5.62692E-02	1.87564E-02	0.00000E+00	3.75128E-02	1.26171E-01	1.23707E-01	5.54822E-02	5.54822E-02	6.07777E-02	1.89662E-01	1.68024E-01	1.20830E-01	1.29270E-01	1.68024E-01	1.68024E-01	1.77196E-01	1.76200E-01	1.68024E-01	1.31295E-01	1.35254E-01	5.62692E-02	7.67639E-02	1.80880E-01	5.38737E-02	5.70454E-02	2.48124E-02	5.54822E-02	2.48124E-02	5.30511E-02	2.48124E-02	2.65256E-02
GRosa_blanda_98016	6.29109E-02	7.14223E-02	3.63216E-02	6.49741E-02	4.08787E-02	3.86673E-02	6.22080E-02	3.24871E-02	6.22080E-02	3.50900E-02	3.75128E-02	0.00000E+00	1.30286E-01	1.27902E-01	6.29109E-02	6.29109E-02	6.76272E-02	1.93337E-01	1.71136E-01	1.25121E-01	1.32628E-01	1.71136E-01	1.71136E-01	1.80149E-01	1.79170E-01	1.71136E-01	1.35254E-01	1.39101E-01	6.36061E-02	8.01274E-02	1.84729E-01	6.14970E-02	6.29109E-02	3.38136E-02	6.29109E-02	3.86673E-02	6.07777E-02	3.38136E-02	3.75128E-02
GRosa_foliolosa_699	8.99526E-02	6.42937E-02	1.26519E-01	9.14074E-02	1.25121E-01	1.27212E-01	8.94624E-02	1.26171E-01	1.36870E-01	1.24769E-01	1.26171E-01	1.30286E-01	0.00000E+00	4.08787E-02	1.17134E-01	1.17134E-01	1.19733E-01	2.01140E-01	1.33948E-01	6.29109E-02	1.54953E-01	1.33948E-01	1.33948E-01	1.45287E-01	1.44071E-01	1.33948E-01	8.22934E-02	8.84738E-02	1.17509E-01	1.28587E-01	1.92881E-01	1.01006E-01	1.35903E-01	1.27212E-01	8.89695E-02	1.24416E-01	1.02304E-01	1.27212E-01	1.24769E-01
GRosa_foliolosa_795	9.28395E-02	6.82744E-02	1.24062E-01	9.42498E-02	1.22636E-01	1.24769E-01	9.23646E-02	1.23707E-01	1.34603E-01	1.22277E-01	1.23707E-01	1.27902E-01	4.08787E-02	0.00000E+00	1.14476E-01	1.14476E-01	1.16758E-01	1.98721E-01	1.30960E-01	5.62692E-02	1.52666E-01	1.30960E-01	1.30960E-01	1.42536E-01	1.41297E-01	1.30960E-01	7.73347E-02	8.38812E-02	1.14859E-01	1.26171E-01	1.90357E-01	9.74612E-02	1.33619E-01	1.24769E-01	9.23646E-02	1.21917E-01	9.88055E-02	1.24769E-01	1.22277E-01
GRosa_gymnocarpa_543	5.62692E-02	6.69738E-02	5.46839E-02	5.85669E-02	5.13665E-02	5.62692E-02	5.54822E-02	5.38737E-02	7.56095E-02	5.05032E-02	5.54822E-02	6.29109E-02	1.17134E-01	1.14476E-01	0.00000E+00	0.00000E+00	2.48124E-02	1.84729E-01	1.62435E-01	1.11360E-01	1.28245E-01	1.62435E-01	1.62435E-01	1.71905E-01	1.70879E-01	1.62435E-01	1.23351E-01	1.27557E-01	2.81346E-02	5.93130E-02	1.75701E-01	5.13665E-02	7.38441E-02	5.62692E-02	5.62692E-02	4.96248E-02	5.38737E-02	5.62692E-02	5.05032E-02
GRosa_gymnocarpa_751	5.62692E-02	6.69738E-02	5.46839E-02	5.85669E-02	5.13665E-02	5.62692E-02	5.54822E-02	5.38737E-02	7.56095E-02	5.05032E-02	5.54822E-02	6.29109E-02	1.17134E-01	1.14476E-01	0.00000E+00	0.00000E+00	2.48124E-02	1.84729E-01	1.62435E-01	1.11360E-01	1.28245E-01	1.62435E-01	1.62435E-01	1.71905E-01	1.70879E-01	1.62435E-01	1.23351E-01	1.27557E-01	2.81346E-02	5.93130E-02	1.75701E-01	5.13665E-02	7.38441E-02	5.62692E-02	5.62692E-02	4.96248E-02	5.38737E-02	5.62692E-02	5.05032E-02
GRosa_gymnocarpa_767	6.14970E-02	7.14223E-02	6.00498E-02	6.36061E-02	5.70454E-02	6.14970E-02	6.07777E-02	5.93130E-02	7.95767E-02	5.62692E-02	6.07777E-02	6.76272E-02	1.19733E-01	1.16758E-01	2.48124E-02	2.48124E-02	0.00000E+00	1.86388E-01	1.64319E-01	1.14091E-01	1.30623E-01	1.64319E-01	1.64319E-01	1.73687E-01	1.72671E-01	1.64319E-01	1.25822E-01	1.29948E-01	3.75128E-02	6.42937E-02	1.77444E-01	5.70454E-02	7.79012E-02	6.14970E-02	6.14970E-02	5.54822E-02	5.93130E-02	6.14970E-02	5.62692E-02
GRosa_multiflora_302	1.80880E-01	1.85916E-01	1.89430E-01	1.81123E-01	1.88500E-01	1.89894E-01	1.82092E-01	1.90588E-01	1.97833E-01	1.89662E-01	1.89662E-01	1.93337E-01	2.01140E-01	1.98721E-01	1.84729E-01	1.84729E-01	1.86388E-01	0.00000E+00	2.29718E-01	1.96942E-01	2.15291E-01	2.29718E-01	2.29718E-01	2.36509E-01	2.35764E-01	2.29718E-01	2.03963E-01	2.04823E-01	1.84967E-01	1.92196E-01	9.33120E-02	1.79416E-01	1.97165E-01	1.91279E-01	1.82333E-01	1.89430E-01	1.81123E-01	1.91279E-01	1.89662E-01
GRosa_nitida_570	1.52378E-01	1.38785E-01	1.68286E-01	1.53241E-01	1.67237E-01	1.68808E-01	1.52089E-01	1.68024E-01	1.76200E-01	1.66974E-01	1.68024E-01	1.71136E-01	1.33948E-01	1.30960E-01	1.62435E-01	1.62435E-01	1.64319E-01	2.29718E-01	0.00000E+00	1.18996E-01	8.74741E-02	0.00000E+00	0.00000E+00	5.62692E-02	5.30511E-02	0.00000E+00	6.56474E-02	6.56474E-02	1.62706E-01	1.70879E-01	2.22523E-01	1.50051E-01	1.75450E-01	1.68808E-01	1.52378E-01	1.66711E-01	1.49170E-01	1.68808E-01	1.66974E-01
GRosa_nitida_604	9.70089E-02	7.38441E-02	1.21193E-01	9.83595E-02	1.19733E-01	1.21917E-01	9.65545E-02	1.20830E-01	1.31963E-01	1.19365E-01	1.20830E-01	1.25121E-01	6.29109E-02	5.62692E-02	1.11360E-01	1.11360E-01	1.14091E-01	1.96942E-01	1.18996E-01	0.00000E+00	1.46492E-01	1.18996E-01	1.18996E-01	1.31629E-01	1.30286E-01	1.18996E-01	6.36061E-02	6.36061E-02	1.11754E-01	1.23351E-01	1.88500E-01	9.33120E-02	1.30960E-01	1.21917E-01	9.70089E-02	1.18996E-01	9.28395E-02	1.21917E-01	1.19365E-01
GRosa_nitida_675	1.22994E-01	1.28245E-01	1.28929E-01	1.24062E-01	1.27557E-01	1.29609E-01	1.22636E-01	1.28587E-01	1.39101E-01	1.27212E-01	1.29270E-01	1.32628E-01	1.54953E-01	1.52666E-01	1.28245E-01	1.28245E-01	1.30623E-01	2.15291E-01	8.74741E-02	1.46492E-01	0.00000E+00	8.74741E-02	8.74741E-02	1.04009E-01	1.02304E-01	8.74741E-02	1.06102E-01	1.08561E-01	1.28587E-01	1.38785E-01	2.07595E-01	1.20465E-01	1.38150E-01	1.29609E-01	1.22994E-01	1.26866E-01	1.20100E-01	1.29609E-01	1.27212E-01
GRosa_nitida_812	1.52378E-01	1.38785E-01	1.68286E-01	1.53241E-01	1.67237E-01	1.68808E-01	1.52089E-01	1.68024E-01	1.76200E-01	1.66974E-01	1.68024E-01	1.71136E-01	1.33948E-01	1.30960E-01	1.62435E-01	1.62435E-01	1.64319E-01	2.29718E-01	0.00000E+00	1.18996E-01	8.74741E-02	0.00000E+00	0.00000E+00	5.62692E-02	5.30511E-02	0.00000E+00	6.56474E-02	6.56474E-02	1.62706E-01	1.70879E-01	2.22523E-01	1.50051E-01	1.75450E-01	1.68808E-01	1.52378E-01	1.66711E-01	1.49170E-01	1.68808E-01	1.66974E-01
GRosa_palustris_168	1.52378E-01	1.38785E-01	1.68286E-01	1.53241E-01	1.67237E-01	1.68808E-01	1.52089E-01	1.68024E-01	1.76200E-01	1.66974E-01	1.68024E-01	1.71136E-01	1.33948E-01	1.30960E-01	1.62435E-01	1.62435E-01	1.64319E-01	2.29718E-01	0.00000E+00	1.18996E-01	8.74741E-02	0.00000E+00	0.00000E+00	5.62692E-02	5.30511E-02	0.00000E+00	6.56474E-02	6.56474E-02	1.62706E-01	1.70879E-01	2.22523E-01	1.50051E-01	1.75450E-01	1.68808E-01	1.52378E-01	1.66711E-01	1.49170E-01	1.68808E-01	1.66974E-01
GRosa_palustris_304	1.62435E-01	1.49758E-01	1.77444E-01	1.63245E-01	1.76450E-01	1.77939E-01	1.62164E-01	1.77196E-01	1.69068E-01	1.76200E-01	1.77196E-01	1.80149E-01	1.45287E-01	1.42536E-01	1.71905E-01	1.71905E-01	1.73687E-01	2.36509E-01	5.62692E-02	1.31629E-01	1.04009E-01	5.62692E-02	5.62692E-02	0.00000E+00	1.87564E-02	5.62692E-02	8.64628E-02	8.64628E-02	1.72161E-01	1.79905E-01	2.29527E-01	1.60255E-01	1.68286E-01	1.77939E-01	1.62435E-01	1.75951E-01	1.59430E-01	1.77939E-01	1.76200E-01
GRosa_palustris_317	1.61349E-01	1.48579E-01	1.76450E-01	1.62164E-01	1.75450E-01	1.76948E-01	1.61076E-01	1.76200E-01	1.68024E-01	1.75199E-01	1.76200E-01	1.79170E-01	1.44071E-01	1.41297E-01	1.70879E-01	1.70879E-01	1.72671E-01	2.35764E-01	5.30511E-02	1.30286E-01	1.02304E-01	5.30511E-02	5.30511E-02	1.87564E-02	0.00000E+00	5.30511E-02	8.44039E-02	8.44039E-02	1.71136E-01	1.78925E-01	2.28759E-01	1.59153E-01	1.67237E-01	1.76948E-01	1.61349E-01	1.74948E-01	1.58322E-01	1.76948E-01	1.75199E-01
GRosa_palustris_331	1.52378E-01	1.38785E-01	1.68286E-01	1.53241E-01	1.67237E-01	1.68808E-01	1.52089E-01	1.68024E-01	1.76200E-01	1.66974E-01	1.68024E-01	1.71136E-01	1.33948E-01	1.30960E-01	1.62435E-01	1.62435E-01	1.64319E-01	2.29718E-01	0.00000E+00	1.18996E-01	8.74741E-02	0.00000E+00	0.00000E+00	5.62692E-02	5.30511E-02	0.00000E+00	6.56474E-02	6.56474E-02	1.62706E-01	1.70879E-01	2.22523E-01	1.50051E-01	1.75450E-01	1.68808E-01	1.52378E-01	1.66711E-01	1.49170E-01	1.68808E-01	1.66974E-01
GRosa_palustris_386	1.10169E-01	9.04401E-02	1.31629E-01	1.11360E-01	1.30286E-01	1.32296E-01	1.09769E-01	1.31295E-01	1.41608E-01	1.29948E-01	1.31295E-01	1.35254E-01	8.22934E-02	7.73347E-02	1.23351E-01	1.23351E-01	1.25822E-01	2.03963E-01	6.56474E-02	6.36061E-02	1.06102E-01	6.56474E-02	6.56474E-02	8.64628E-02	8.44039E-02	6.56474E-02	0.00000E+00	3.24871E-02	1.23707E-01	1.34275E-01	1.95823E-01	1.06928E-01	1.40673E-01	1.32296E-01	1.10169E-01	1.29609E-01	1.06928E-01	1.32296E-01	1.29948E-01
GRosa_palustris_581	1.14859E-01	9.60980E-02	1.35579E-01	1.16002E-01	1.34275E-01	1.36226E-01	1.14476E-01	1.35254E-01	1.45287E-01	1.33948E-01	1.35254E-01	1.39101E-01	8.84738E-02	8.38812E-02	1.27557E-01	1.27557E-01	1.29948E-01	2.04823E-01	6.56474E-02	6.36061E-02	1.08561E-01	6.56474E-02	6.56474E-02	8.64628E-02	8.44039E-02	6.56474E-02	3.24871E-02	0.00000E+00	1.27902E-01	1.38150E-01	1.96942E-01	1.11754E-01	1.44376E-01	1.36226E-01	1.14859E-01	1.33619E-01	1.10964E-01	1.36226E-01	1.33948E-01
GRosa_pisocarpa_774	5.70454E-02	6.76272E-02	5.54822E-02	5.93130E-02	5.22156E-02	5.70454E-02	5.62692E-02	5.46839E-02	7.61889E-02	5.13665E-02	5.62692E-02	6.36061E-02	1.17509E-01	1.14859E-01	2.81346E-02	2.81346E-02	3.75128E-02	1.84967E-01	1.62706E-01	1.11754E-01	1.28587E-01	1.62706E-01	1.62706E-01	1.72161E-01	1.71136E-01	1.62706E-01	1.23707E-01	1.27902E-01	0.00000E+00	5.70454E-02	1.75951E-01	5.22156E-02	7.44372E-02	5.70454E-02	5.70454E-02	5.05032E-02	5.46839E-02	5.70454E-02	5.13665E-02
GRosa_pisocarpa_847	7.73347E-02	8.54395E-02	7.61889E-02	7.90222E-02	7.38441E-02	7.73347E-02	7.67639E-02	7.56095E-02	9.23646E-02	7.32461E-02	7.67639E-02	8.01274E-02	1.28587E-01	1.26171E-01	5.93130E-02	5.93130E-02	6.42937E-02	1.92196E-01	1.70879E-01	1.23351E-01	1.38785E-01	1.70879E-01	1.70879E-01	1.79905E-01	1.78925E-01	1.70879E-01	1.34275E-01	1.38150E-01	5.70454E-02	0.00000E+00	1.83535E-01	7.38441E-02	9.09251E-02	7.73347E-02	7.73347E-02	7.26433E-02	7.56095E-02	7.73347E-02	7.32461E-02
GRosa_setigera_298	1.71649E-01	1.76948E-01	1.80637E-01	1.71905E-01	1.79661E-01	1.81123E-01	1.72671E-01	1.81850E-01	1.89430E-01	1.80880E-01	1.80880E-01	1.84729E-01	1.92881E-01	1.90357E-01	1.75701E-01	1.75701E-01	1.77444E-01	9.33120E-02	2.22523E-01	1.88500E-01	2.07595E-01	2.22523E-01	2.22523E-01	2.29527E-01	2.28759E-01	2.22523E-01	1.95823E-01	1.96942E-01	1.75951E-01	1.83535E-01	0.00000E+00	1.70879E-01	1.88733E-01	1.82574E-01	1.73180E-01	1.80637E-01	1.71905E-01	1.82574E-01	1.80880E-01
GRosa_woodsii_4	3.63216E-02	5.13665E-02	5.30511E-02	3.97884E-02	4.96248E-02	5.46839E-02	3.50900E-02	5.22156E-02	7.44372E-02	4.87306E-02	5.38737E-02	6.14970E-02	1.01006E-01	9.74612E-02	5.13665E-02	5.13665E-02	5.70454E-02	1.79416E-01	1.50051E-01	9.33120E-02	1.20465E-01	1.50051E-01	1.50051E-01	1.60255E-01	1.59153E-01	1.50051E-01	1.06928E-01	1.11754E-01	5.22156E-02	7.38441E-02	1.70879E-01	0.00000E+00	7.26433E-02	5.46839E-02	3.63216E-02	4.78197E-02	3.11040E-02	5.46839E-02	4.87306E-02
GRosa_woodsii_492	7.50256E-02	8.22934E-02	5.62692E-02	7.67639E-02	5.62692E-02	5.78111E-02	7.44372E-02	5.38737E-02	9.37821E-03	5.38737E-02	5.70454E-02	6.29109E-02	1.35903E-01	1.33619E-01	7.38441E-02	7.38441E-02	7.79012E-02	1.97165E-01	1.75450E-01	1.30960E-01	1.38150E-01	1.75450E-01	1.75450E-01	1.68286E-01	1.67237E-01	1.75450E-01	1.40673E-01	1.44376E-01	7.44372E-02	9.09251E-02	1.88733E-01	7.26433E-02	0.00000E+00	5.46839E-02	7.50256E-02	5.46839E-02	7.32461E-02	5.46839E-02	5.38737E-02
GRosa_woodsii_498	5.62692E-02	6.42937E-02	2.29718E-02	5.85669E-02	2.96565E-02	2.65256E-02	5.54822E-02	9.37821E-03	5.38737E-02	2.09703E-02	2.48124E-02	3.38136E-02	1.27212E-01	1.24769E-01	5.62692E-02	5.62692E-02	6.14970E-02	1.91279E-01	1.68808E-01	1.21917E-01	1.29609E-01	1.68808E-01	1.68808E-01	1.77939E-01	1.76948E-01	1.68808E-01	1.32296E-01	1.36226E-01	5.70454E-02	7.73347E-02	1.82574E-01	5.46839E-02	5.46839E-02	0.00000E+00	5.62692E-02	2.65256E-02	5.38737E-02	0.00000E+00	2.09703E-02
GRosa_woodsii_700	1.62435E-02	3.97884E-02	5.46839E-02	2.29718E-02	5.46839E-02	5.62692E-02	1.32628E-02	5.38737E-02	7.56095E-02	5.22156E-02	5.54822E-02	6.29109E-02	8.89695E-02	9.23646E-02	5.62692E-02	5.62692E-02	6.14970E-02	1.82333E-01	1.52378E-01	9.70089E-02	1.22994E-01	1.52378E-01	1.52378E-01	1.62435E-01	1.61349E-01	1.52378E-01	1.10169E-01	1.14859E-01	5.70454E-02	7.73347E-02	1.73180E-01	3.63216E-02	7.50256E-02	5.62692E-02	0.00000E+00	5.30511E-02	3.75128E-02	5.62692E-02	5.38737E-02
GRosa_woodsii_733	5.30511E-02	6.42937E-02	2.29718E-02	5.54822E-02	1.32628E-02	2.65256E-02	5.22156E-02	2.09703E-02	5.70454E-02	9.37821E-03	2.48124E-02	3.86673E-02	1.24416E-01	1.21917E-01	4.96248E-02	4.96248E-02	5.54822E-02	1.89430E-01	1.66711E-01	1.18996E-01	1.26866E-01	1.66711E-01	1.66711E-01	1.75951E-01	1.74948E-01	1.66711E-01	1.29609E-01	1.33619E-01	5.05032E-02	7.26433E-02	1.80637E-01	4.78197E-02	5.46839E-02	2.65256E-02	5.30511E-02	0.00000E+00	5.05032E-02	2.65256E-02	9.37821E-03
GRosa_woodsii_741	3.75128E-02	5.22156E-02	5.22156E-02	4.08787E-02	5.22156E-02	5.38737E-02	3.63216E-02	5.13665E-02	7.38441E-02	4.96248E-02	5.30511E-02	6.07777E-02	1.02304E-01	9.88055E-02	5.38737E-02	5.38737E-02	5.93130E-02	1.81123E-01	1.49170E-01	9.28395E-02	1.20100E-01	1.49170E-01	1.49170E-01	1.59430E-01	1.58322E-01	1.49170E-01	1.06928E-01	1.10964E-01	5.46839E-02	7.56095E-02	1.71905E-01	3.11040E-02	7.32461E-02	5.38737E-02	3.75128E-02	5.05032E-02	0.00000E+00	5.38737E-02	5.13665E-02
GRosa_woodsii_800	5.62692E-02	6.42937E-02	2.29718E-02	5.85669E-02	2.96565E-02	2.65256E-02	5.54822E-02	9.37821E-03	5.38737E-02	2.09703E-02	2.48124E-02	3.38136E-02	1.27212E-01	1.24769E-01	5.62692E-02	5.62692E-02	6.14970E-02	1.91279E-01	1.68808E-01	1.21917E-01	1.29609E-01	1.68808E-01	1.68808E-01	1.77939E-01	1.76948E-01	1.68808E-01	1.32296E-01	1.36226E-01	5.70454E-02	7.73347E-02	1.82574E-01	5.46839E-02	5.46839E-02	0.00000E+00	5.62692E-02	2.65256E-02	5.38737E-02	0.00000E+00	2.09703E-02
GRosa_woodsii_807	5.38737E-02	6.36061E-02	2.48124E-02	5.62692E-02	1.62435E-02	2.81346E-02	5.30511E-02	1.87564E-02	5.62692E-02	1.32628E-02	2.65256E-02	3.75128E-02	1.24769E-01	1.22277E-01	5.05032E-02	5.05032E-02	5.62692E-02	1.89662E-01	1.66974E-01	1.19365E-01	1.27212E-01	1.66974E-01	1.66974E-01	1.76200E-01	1.75199E-01	1.66974E-01	1.29948E-01	1.33948E-01	5.13665E-02	7.32461E-02	1.80880E-01	4.87306E-02	5.38737E-02	2.09703E-02	5.38737E-02	9.37821E-03	5.13665E-02	2.09703E-02	0.00000E+00
