# Supplementary material for: General functions to transform associate data to host data, and their use in phylogenetic inference from sequences with intra-individual variability
Source: BMC Evol Biol. 2008 Mar 18;8:86. doi: 10.1186/1471-2148-8-86 (PMC2291458; doi:10.1186/1471-2148-8-86)
Supplement: Additional file 3 — Distance matrices and quality statistics obtained with the Rosa dataset of Joly and Bruneau [33]. This contains all intermediary generated associate distance or host character data (depending on the transformation formula used; see Fig. 1) and all final distance matrices obtained together with their Delta values. A readme file that describes the contents of each file in the archive is included. The corresponding NEXUS files containing the original associate sequence data (alleles of North American Rosa species) are available at [75] as study No. S1444. [file 1471-2148-8-86-S3.zip › Goeker_Grimm_Supp_Mat_3/M2599_g1_m2.i]

78
Rosa_woodsii_807B	0	0.00088652	0.00088652	0.00088652	0.0257092	0.00177305	0.00088652	0.00088652	0.00265957	0.0265958	0.00088652	0.00088652	0.00088652	0.00088652	0.0239362	0.00088652	0.0984043	0.0797872	0.0328014	0.00975177	0.00797872	0.0070922	0.0407801	0.070922	0.0718085	0.0345745	0.070922	0.070922	0.070922	0.070922	0.070922	0.070922	0.070922	0.070922	0.070922	0.070922	0.0585106	0.0363475	0.0363475	0.037234	0.070922	0.070922	0.105496	0.0877659	0.0070922	0.0132979	0.0070922	0.0070922	0.0070922
Rosa_woodsii_807A	0.00088652	0	0.00177305	0.00177305	0.0248227	0.00088652	0	0	0.00177305	0.0257092	0.00177305	0.00177305	0	0.00177305	0.0230497	0	0.0975177	0.0789007	0.0319149	0.00886525	0.0070922	0.00620567	0.0398936	0.0700355	0.070922	0.0336879	0.0700355	0.0700355	0.0700355	0.0700355	0.0700355	0.0700355	0.0700355	0.0700355	0.0700355	0.0700355	0.0576241	0.035461	0.035461	0.0363475	0.0700355	0.0700355	0.10461	0.0868794	0.00620567	0.0124113	0.00620567	0.00620567	0.00620567
Rosa_woodsii_800X	0.00088652	0.00177305	0	0	0.0265958	0.00088652	0.00177305	0.00177305	0.00177305	0.0274823	0	0	0.00177305	0	0.0248227	0.00177305	0.0992908	0.0806738	0.0336879	0.0106383	0.00886525	0.00797872	0.0416667	0.0718085	0.072695	0.035461	0.0718085	0.0718085	0.0718085	0.0718085	0.0718085	0.0718085	0.0718085	0.0718085	0.0718085	0.0718085	0.0593972	0.037234	0.037234	0.0381206	0.0718085	0.0718085	0.106383	0.0886525	0.00797872	0.0141844	0.00797872	0.00797872	0.00797872
Rosa_woodsii_800Y	0.00088652	0.00177305	0	0	0.0265958	0.00088652	0.00177305	0.00177305	0.00177305	0.0274823	0	0	0.00177305	0	0.0248227	0.00177305	0.0992908	0.0806738	0.0336879	0.0106383	0.00886525	0.00797872	0.0416667	0.0718085	0.072695	0.035461	0.0718085	0.0718085	0.0718085	0.0718085	0.0718085	0.0718085	0.0718085	0.0718085	0.0718085	0.0718085	0.0593972	0.037234	0.037234	0.0381206	0.0718085	0.0718085	0.106383	0.0886525	0.00797872	0.0141844	0.00797872	0.00797872	0.00797872
Rosa_woodsii_741B	0.0257092	0.0248227	0.0265958	0.0265958	0	0.0257092	0.0248227	0.0248227	0.0265958	0.0124113	0.0265958	0.0265958	0.0248227	0.0265958	0.00886525	0.0248227	0.0939716	0.0753546	0.0460993	0.0230497	0.0212766	0.0203901	0.0239362	0.054078	0.0549645	0.0195036	0.054078	0.054078	0.054078	0.054078	0.054078	0.054078	0.054078	0.054078	0.054078	0.054078	0.0416667	0.0585106	0.0195036	0.0203901	0.054078	0.054078	0.101064	0.0833333	0.0203901	0.0265958	0.0203901	0.0203901	0.0203901
Rosa_woodsii_741A	0.00177305	0.00088652	0.00088652	0.00088652	0.0257092	0	0.00088652	0.00088652	0.00088652	0.0265958	0.00088652	0.00088652	0.00088652	0.00088652	0.0239362	0.00088652	0.0984043	0.0797872	0.0328014	0.00975177	0.00797872	0.0070922	0.0407801	0.070922	0.0718085	0.0345745	0.070922	0.070922	0.070922	0.070922	0.070922	0.070922	0.070922	0.070922	0.070922	0.070922	0.0585106	0.0363475	0.0363475	0.037234	0.070922	0.070922	0.105496	0.0877659	0.0070922	0.0132979	0.0070922	0.0070922	0.0070922
Rosa_woodsii_733X	0.00088652	0	0.00177305	0.00177305	0.0248227	0.00088652	0	0	0.00177305	0.0257092	0.00177305	0.00177305	0	0.00177305	0.0230497	0	0.0975177	0.0789007	0.0319149	0.00886525	0.0070922	0.00620567	0.0398936	0.0700355	0.070922	0.0336879	0.0700355	0.0700355	0.0700355	0.0700355	0.0700355	0.0700355	0.0700355	0.0700355	0.0700355	0.0700355	0.0576241	0.035461	0.035461	0.0363475	0.0700355	0.0700355	0.10461	0.0868794	0.00620567	0.0124113	0.00620567	0.00620567	0.00620567
Rosa_woodsii_733Y	0.00088652	0	0.00177305	0.00177305	0.0248227	0.00088652	0	0	0.00177305	0.0257092	0.00177305	0.00177305	0	0.00177305	0.0230497	0	0.0975177	0.0789007	0.0319149	0.00886525	0.0070922	0.00620567	0.0398936	0.0700355	0.070922	0.0336879	0.0700355	0.0700355	0.0700355	0.0700355	0.0700355	0.0700355	0.0700355	0.0700355	0.0700355	0.0700355	0.0576241	0.035461	0.035461	0.0363475	0.0700355	0.0700355	0.10461	0.0868794	0.00620567	0.0124113	0.00620567	0.00620567	0.00620567
Rosa_woodsii_700B	0.00265957	0.00177305	0.00177305	0.00177305	0.0265958	0.00088652	0.00177305	0.00177305	0	0.0265958	0.00177305	0.00177305	0.00177305	0.00177305	0.0248227	0.00177305	0.0992908	0.0806738	0.0336879	0.0106383	0.00886525	0.00797872	0.0416667	0.0718085	0.072695	0.035461	0.0718085	0.0718085	0.0718085	0.0718085	0.0718085	0.0718085	0.0718085	0.0718085	0.0718085	0.0718085	0.0593972	0.037234	0.037234	0.0381206	0.0718085	0.0718085	0.106383	0.0886525	0.00797872	0.0141844	0.00797872	0.00797872	0.00797872
Rosa_woodsii_700A	0.0265958	0.0257092	0.0274823	0.0274823	0.0124113	0.0265958	0.0257092	0.0257092	0.0265958	0	0.0274823	0.0274823	0.0257092	0.0274823	0.0106383	0.0257092	0.0957447	0.0771277	0.0469858	0.0239362	0.0221631	0.0212766	0.0274823	0.0585106	0.0593972	0.0212766	0.0585106	0.0585106	0.0585106	0.0585106	0.0585106	0.0585106	0.0585106	0.0585106	0.0585106	0.0585106	0.0460993	0.0602837	0.0230497	0.0239362	0.0585106	0.0585106	0.102837	0.0851064	0.0212766	0.0274823	0.0212766	0.0212766	0.0212766
Rosa_woodsii_498X	0.00088652	0.00177305	0	0	0.0265958	0.00088652	0.00177305	0.00177305	0.00177305	0.0274823	0	0	0.00177305	0	0.0248227	0.00177305	0.0992908	0.0806738	0.0336879	0.0106383	0.00886525	0.00797872	0.0416667	0.0718085	0.072695	0.035461	0.0718085	0.0718085	0.0718085	0.0718085	0.0718085	0.0718085	0.0718085	0.0718085	0.0718085	0.0718085	0.0593972	0.037234	0.037234	0.0381206	0.0718085	0.0718085	0.106383	0.0886525	0.00797872	0.0141844	0.00797872	0.00797872	0.00797872
Rosa_woodsii_498Y	0.00088652	0.00177305	0	0	0.0265958	0.00088652	0.00177305	0.00177305	0.00177305	0.0274823	0	0	0.00177305	0	0.0248227	0.00177305	0.0992908	0.0806738	0.0336879	0.0106383	0.00886525	0.00797872	0.0416667	0.0718085	0.072695	0.035461	0.0718085	0.0718085	0.0718085	0.0718085	0.0718085	0.0718085	0.0718085	0.0718085	0.0718085	0.0718085	0.0593972	0.037234	0.037234	0.0381206	0.0718085	0.0718085	0.106383	0.0886525	0.00797872	0.0141844	0.00797872	0.00797872	0.00797872
Rosa_woodsii_492B	0.00088652	0	0.00177305	0.00177305	0.0248227	0.00088652	0	0	0.00177305	0.0257092	0.00177305	0.00177305	0	0.00177305	0.0230497	0	0.0975177	0.0789007	0.0319149	0.00886525	0.0070922	0.00620567	0.0398936	0.0700355	0.070922	0.0336879	0.0700355	0.0700355	0.0700355	0.0700355	0.0700355	0.0700355	0.0700355	0.0700355	0.0700355	0.0700355	0.0576241	0.035461	0.035461	0.0363475	0.0700355	0.0700355	0.10461	0.0868794	0.00620567	0.0124113	0.00620567	0.00620567	0.00620567
Rosa_woodsii_492A	0.00088652	0.00177305	0	0	0.0265958	0.00088652	0.00177305	0.00177305	0.00177305	0.0274823	0	0	0.00177305	0	0.0248227	0.00177305	0.0992908	0.0806738	0.0336879	0.0106383	0.00886525	0.00797872	0.0416667	0.0718085	0.072695	0.035461	0.0718085	0.0718085	0.0718085	0.0718085	0.0718085	0.0718085	0.0718085	0.0718085	0.0718085	0.0718085	0.0593972	0.037234	0.037234	0.0381206	0.0718085	0.0718085	0.106383	0.0886525	0.00797872	0.0141844	0.00797872	0.00797872	0.00797872
Rosa_woodsii_4B	0.0239362	0.0230497	0.0248227	0.0248227	0.00886525	0.0239362	0.0230497	0.0230497	0.0248227	0.0106383	0.0248227	0.0248227	0.0230497	0.0248227	0	0.0230497	0.0913121	0.0735816	0.0443262	0.0212766	0.0195036	0.018617	0.0239362	0.0549645	0.0558511	0.0177305	0.0549645	0.0549645	0.0549645	0.0549645	0.0549645	0.0549645	0.0549645	0.0549645	0.0549645	0.0549645	0.0425532	0.0576241	0.0195036	0.0203901	0.0549645	0.0549645	0.0975177	0.0797872	0.018617	0.0248227	0.018617	0.018617	0.018617
Rosa_woodsii_4A	0.00088652	0	0.00177305	0.00177305	0.0248227	0.00088652	0	0	0.00177305	0.0257092	0.00177305	0.00177305	0	0.00177305	0.0230497	0	0.0975177	0.0789007	0.0319149	0.00886525	0.0070922	0.00620567	0.0398936	0.0700355	0.070922	0.0336879	0.0700355	0.0700355	0.0700355	0.0700355	0.0700355	0.0700355	0.0700355	0.0700355	0.0700355	0.0700355	0.0576241	0.035461	0.035461	0.0363475	0.0700355	0.0700355	0.10461	0.0868794	0.00620567	0.0124113	0.00620567	0.00620567	0.00620567
Rosa_setigera_298B	0.0984043	0.0975177	0.0992908	0.0992908	0.0939716	0.0984043	0.0975177	0.0975177	0.0992908	0.0957447	0.0992908	0.0992908	0.0975177	0.0992908	0.0913121	0.0975177	0	0.0239362	0.118794	0.0957447	0.0939716	0.0930851	0.106383	0.140071	0.140957	0.102837	0.140071	0.140071	0.140071	0.140071	0.140071	0.140071	0.140071	0.140071	0.140071	0.140071	0.12766	0.132092	0.10461	0.105496	0.140071	0.140071	0.052305	0.0345745	0.0930851	0.0992908	0.0930851	0.0930851	0.0930851
Rosa_setigera_298A	0.0797872	0.0789007	0.0806738	0.0806738	0.0753546	0.0797872	0.0789007	0.0789007	0.0806738	0.0771277	0.0806738	0.0806738	0.0789007	0.0806738	0.0735816	0.0789007	0.0239362	0	0.100177	0.0771277	0.0753546	0.0744681	0.0868794	0.121454	0.12234	0.0842199	0.121454	0.121454	0.121454	0.121454	0.121454	0.121454	0.121454	0.121454	0.121454	0.121454	0.109043	0.113475	0.0859929	0.0868794	0.121454	0.121454	0.0319149	0.0141844	0.0744681	0.0806738	0.0744681	0.0744681	0.0744681
Rosa_pisocarpa_847B	0.0328014	0.0319149	0.0336879	0.0336879	0.0460993	0.0328014	0.0319149	0.0319149	0.0336879	0.0469858	0.0336879	0.0336879	0.0319149	0.0336879	0.0443262	0.0319149	0.118794	0.100177	0	0.0283688	0.0283688	0.0274823	0.0611702	0.0921986	0.0930851	0.0549645	0.0921986	0.0921986	0.0921986	0.0921986	0.0921986	0.0921986	0.0921986	0.0921986	0.0921986	0.0921986	0.0797872	0.0664894	0.0567376	0.0576241	0.0921986	0.0921986	0.125887	0.108156	0.0274823	0.0336879	0.0274823	0.0274823	0.0274823
Rosa_pisocarpa_847A	0.00975177	0.00886525	0.0106383	0.0106383	0.0230497	0.00975177	0.00886525	0.00886525	0.0106383	0.0239362	0.0106383	0.0106383	0.00886525	0.0106383	0.0212766	0.00886525	0.0957447	0.0771277	0.0283688	0	0.0035461	0.00265957	0.0381206	0.0691489	0.0700355	0.0319149	0.0691489	0.0691489	0.0691489	0.0691489	0.0691489	0.0691489	0.0691489	0.0691489	0.0691489	0.0691489	0.0567376	0.0434397	0.0336879	0.0345745	0.0691489	0.0691489	0.102837	0.0851064	0.00443262	0.0106383	0.00443262	0.00443262	0.00443262
Rosa_pisocarpa_774B	0.00797872	0.0070922	0.00886525	0.00886525	0.0212766	0.00797872	0.0070922	0.0070922	0.00886525	0.0221631	0.00886525	0.00886525	0.0070922	0.00886525	0.0195036	0.0070922	0.0939716	0.0753546	0.0283688	0.0035461	0	0.00088652	0.0363475	0.0673759	0.0682624	0.0301418	0.0673759	0.0673759	0.0673759	0.0673759	0.0673759	0.0673759	0.0673759	0.0673759	0.0673759	0.0673759	0.0549645	0.0416667	0.0319149	0.0328014	0.0673759	0.0673759	0.101064	0.0833333	0.00265957	0.00886525	0.00265957	0.00265957	0.00265957
Rosa_pisocarpa_774A	0.0070922	0.00620567	0.00797872	0.00797872	0.0203901	0.0070922	0.00620567	0.00620567	0.00797872	0.0212766	0.00797872	0.00797872	0.00620567	0.00797872	0.018617	0.00620567	0.0930851	0.0744681	0.0274823	0.00265957	0.00088652	0	0.035461	0.0664894	0.0673759	0.0292553	0.0664894	0.0664894	0.0664894	0.0664894	0.0664894	0.0664894	0.0664894	0.0664894	0.0664894	0.0664894	0.054078	0.0407801	0.0310284	0.0319149	0.0664894	0.0664894	0.100177	0.0824468	0.00177305	0.00797872	0.00177305	0.00177305	0.00177305
Rosa_palustris_581B	0.0407801	0.0398936	0.0416667	0.0416667	0.0239362	0.0407801	0.0398936	0.0398936	0.0416667	0.0274823	0.0416667	0.0416667	0.0398936	0.0416667	0.0239362	0.0398936	0.106383	0.0868794	0.0611702	0.0381206	0.0363475	0.035461	0	0.0398936	0.0407801	0.00797872	0.0398936	0.0398936	0.0398936	0.0398936	0.0398936	0.0398936	0.0398936	0.0398936	0.0398936	0.0398936	0.054078	0.0744681	0.00443262	0.00531915	0.0398936	0.0398936	0.112589	0.0948582	0.035461	0.0416667	0.035461	0.035461	0.035461
Rosa_palustris_581A	0.070922	0.0700355	0.0718085	0.0718085	0.054078	0.070922	0.0700355	0.0700355	0.0718085	0.0585106	0.0718085	0.0718085	0.0700355	0.0718085	0.0549645	0.0700355	0.140071	0.121454	0.0921986	0.0691489	0.0673759	0.0664894	0.0398936	0	0.00265957	0.0390071	0.00177305	0.00177305	0.00177305	0.00177305	0.00177305	0.00177305	0.00177305	0.00177305	0.00177305	0.00177305	0.0159575	0.0381206	0.035461	0.0363475	0.00177305	0.00177305	0.147163	0.129433	0.0664894	0.072695	0.0664894	0.0664894	0.0664894
Rosa_palustris_386B	0.0718085	0.070922	0.072695	0.072695	0.0549645	0.0718085	0.070922	0.070922	0.072695	0.0593972	0.072695	0.072695	0.070922	0.072695	0.0558511	0.070922	0.140957	0.12234	0.0930851	0.0700355	0.0682624	0.0673759	0.0407801	0.00265957	0	0.0398936	0.00265957	0.00265957	0.00265957	0.00265957	0.00265957	0.00265957	0.00265957	0.00265957	0.00265957	0.00265957	0.016844	0.0390071	0.0363475	0.037234	0.00265957	0.00265957	0.14805	0.130319	0.0673759	0.0735816	0.0673759	0.0673759	0.0673759
Rosa_palustris_386A	0.0345745	0.0336879	0.035461	0.035461	0.0195036	0.0345745	0.0336879	0.0336879	0.035461	0.0212766	0.035461	0.035461	0.0336879	0.035461	0.0177305	0.0336879	0.102837	0.0842199	0.0549645	0.0319149	0.0301418	0.0292553	0.00797872	0.0390071	0.0398936	0	0.0390071	0.0390071	0.0390071	0.0390071	0.0390071	0.0390071	0.0390071	0.0390071	0.0390071	0.0390071	0.0531915	0.0682624	0.0035461	0.00443262	0.0390071	0.0390071	0.109929	0.0921986	0.0292553	0.035461	0.0292553	0.0292553	0.0292553
Rosa_palustris_331X	0.070922	0.0700355	0.0718085	0.0718085	0.054078	0.070922	0.0700355	0.0700355	0.0718085	0.0585106	0.0718085	0.0718085	0.0700355	0.0718085	0.0549645	0.0700355	0.140071	0.121454	0.0921986	0.0691489	0.0673759	0.0664894	0.0398936	0.00177305	0.00265957	0.0390071	0	0	0	0	0	0	0	0	0	0	0.0141844	0.0363475	0.035461	0.0363475	0	0	0.147163	0.129433	0.0664894	0.072695	0.0664894	0.0664894	0.0664894
Rosa_palustris_331Y	0.070922	0.0700355	0.0718085	0.0718085	0.054078	0.070922	0.0700355	0.0700355	0.0718085	0.0585106	0.0718085	0.0718085	0.0700355	0.0718085	0.0549645	0.0700355	0.140071	0.121454	0.0921986	0.0691489	0.0673759	0.0664894	0.0398936	0.00177305	0.00265957	0.0390071	0	0	0	0	0	0	0	0	0	0	0.0141844	0.0363475	0.035461	0.0363475	0	0	0.147163	0.129433	0.0664894	0.072695	0.0664894	0.0664894	0.0664894
Rosa_palustris_317X	0.070922	0.0700355	0.0718085	0.0718085	0.054078	0.070922	0.0700355	0.0700355	0.0718085	0.0585106	0.0718085	0.0718085	0.0700355	0.0718085	0.0549645	0.0700355	0.140071	0.121454	0.0921986	0.0691489	0.0673759	0.0664894	0.0398936	0.00177305	0.00265957	0.0390071	0	0	0	0	0	0	0	0	0	0	0.0141844	0.0363475	0.035461	0.0363475	0	0	0.147163	0.129433	0.0664894	0.072695	0.0664894	0.0664894	0.0664894
Rosa_palustris_317Y	0.070922	0.0700355	0.0718085	0.0718085	0.054078	0.070922	0.0700355	0.0700355	0.0718085	0.0585106	0.0718085	0.0718085	0.0700355	0.0718085	0.0549645	0.0700355	0.140071	0.121454	0.0921986	0.0691489	0.0673759	0.0664894	0.0398936	0.00177305	0.00265957	0.0390071	0	0	0	0	0	0	0	0	0	0	0.0141844	0.0363475	0.035461	0.0363475	0	0	0.147163	0.129433	0.0664894	0.072695	0.0664894	0.0664894	0.0664894
Rosa_palustris_304X	0.070922	0.0700355	0.0718085	0.0718085	0.054078	0.070922	0.0700355	0.0700355	0.0718085	0.0585106	0.0718085	0.0718085	0.0700355	0.0718085	0.0549645	0.0700355	0.140071	0.121454	0.0921986	0.0691489	0.0673759	0.0664894	0.0398936	0.00177305	0.00265957	0.0390071	0	0	0	0	0	0	0	0	0	0	0.0141844	0.0363475	0.035461	0.0363475	0	0	0.147163	0.129433	0.0664894	0.072695	0.0664894	0.0664894	0.0664894
Rosa_palustris_304Y	0.070922	0.0700355	0.0718085	0.0718085	0.054078	0.070922	0.0700355	0.0700355	0.0718085	0.0585106	0.0718085	0.0718085	0.0700355	0.0718085	0.0549645	0.0700355	0.140071	0.121454	0.0921986	0.0691489	0.0673759	0.0664894	0.0398936	0.00177305	0.00265957	0.0390071	0	0	0	0	0	0	0	0	0	0	0.0141844	0.0363475	0.035461	0.0363475	0	0	0.147163	0.129433	0.0664894	0.072695	0.0664894	0.0664894	0.0664894
Rosa_palustris_168X	0.070922	0.0700355	0.0718085	0.0718085	0.054078	0.070922	0.0700355	0.0700355	0.0718085	0.0585106	0.0718085	0.0718085	0.0700355	0.0718085	0.0549645	0.0700355	0.140071	0.121454	0.0921986	0.0691489	0.0673759	0.0664894	0.0398936	0.00177305	0.00265957	0.0390071	0	0	0	0	0	0	0	0	0	0	0.0141844	0.0363475	0.035461	0.0363475	0	0	0.147163	0.129433	0.0664894	0.072695	0.0664894	0.0664894	0.0664894
Rosa_palustris_168Y	0.070922	0.0700355	0.0718085	0.0718085	0.054078	0.070922	0.0700355	0.0700355	0.0718085	0.0585106	0.0718085	0.0718085	0.0700355	0.0718085	0.0549645	0.0700355	0.140071	0.121454	0.0921986	0.0691489	0.0673759	0.0664894	0.0398936	0.00177305	0.00265957	0.0390071	0	0	0	0	0	0	0	0	0	0	0.0141844	0.0363475	0.035461	0.0363475	0	0	0.147163	0.129433	0.0664894	0.072695	0.0664894	0.0664894	0.0664894
Rosa_nitida_812X	0.070922	0.0700355	0.0718085	0.0718085	0.054078	0.070922	0.0700355	0.0700355	0.0718085	0.0585106	0.0718085	0.0718085	0.0700355	0.0718085	0.0549645	0.0700355	0.140071	0.121454	0.0921986	0.0691489	0.0673759	0.0664894	0.0398936	0.00177305	0.00265957	0.0390071	0	0	0	0	0	0	0	0	0	0	0.0141844	0.0363475	0.035461	0.0363475	0	0	0.147163	0.129433	0.0664894	0.072695	0.0664894	0.0664894	0.0664894
Rosa_nitida_812Y	0.070922	0.0700355	0.0718085	0.0718085	0.054078	0.070922	0.0700355	0.0700355	0.0718085	0.0585106	0.0718085	0.0718085	0.0700355	0.0718085	0.0549645	0.0700355	0.140071	0.121454	0.0921986	0.0691489	0.0673759	0.0664894	0.0398936	0.00177305	0.00265957	0.0390071	0	0	0	0	0	0	0	0	0	0	0.0141844	0.0363475	0.035461	0.0363475	0	0	0.147163	0.129433	0.0664894	0.072695	0.0664894	0.0664894	0.0664894
Rosa_nitida_675B	0.0585106	0.0576241	0.0593972	0.0593972	0.0416667	0.0585106	0.0576241	0.0576241	0.0593972	0.0460993	0.0593972	0.0593972	0.0576241	0.0593972	0.0425532	0.0576241	0.12766	0.109043	0.0797872	0.0567376	0.0549645	0.054078	0.054078	0.0159575	0.016844	0.0531915	0.0141844	0.0141844	0.0141844	0.0141844	0.0141844	0.0141844	0.0141844	0.0141844	0.0141844	0.0141844	0	0.0239362	0.0496454	0.0505319	0.0141844	0.0141844	0.134752	0.117021	0.054078	0.0602837	0.054078	0.054078	0.054078
Rosa_nitida_675A	0.0363475	0.035461	0.037234	0.037234	0.0585106	0.0363475	0.035461	0.035461	0.037234	0.0602837	0.037234	0.037234	0.035461	0.037234	0.0576241	0.035461	0.132092	0.113475	0.0664894	0.0434397	0.0416667	0.0407801	0.0744681	0.0381206	0.0390071	0.0682624	0.0363475	0.0363475	0.0363475	0.0363475	0.0363475	0.0363475	0.0363475	0.0363475	0.0363475	0.0363475	0.0239362	0	0.0700355	0.070922	0.0363475	0.0363475	0.139184	0.121454	0.0407801	0.0469858	0.0407801	0.0407801	0.0407801
Rosa_nitida_604B	0.0363475	0.035461	0.037234	0.037234	0.0195036	0.0363475	0.035461	0.035461	0.037234	0.0230497	0.037234	0.037234	0.035461	0.037234	0.0195036	0.035461	0.10461	0.0859929	0.0567376	0.0336879	0.0319149	0.0310284	0.00443262	0.035461	0.0363475	0.0035461	0.035461	0.035461	0.035461	0.035461	0.035461	0.035461	0.035461	0.035461	0.035461	0.035461	0.0496454	0.0700355	0	0.00088652	0.035461	0.035461	0.111702	0.0939716	0.0310284	0.037234	0.0310284	0.0310284	0.0310284
Rosa_nitida_604A	0.037234	0.0363475	0.0381206	0.0381206	0.0203901	0.037234	0.0363475	0.0363475	0.0381206	0.0239362	0.0381206	0.0381206	0.0363475	0.0381206	0.0203901	0.0363475	0.105496	0.0868794	0.0576241	0.0345745	0.0328014	0.0319149	0.00531915	0.0363475	0.037234	0.00443262	0.0363475	0.0363475	0.0363475	0.0363475	0.0363475	0.0363475	0.0363475	0.0363475	0.0363475	0.0363475	0.0505319	0.070922	0.00088652	0	0.0363475	0.0363475	0.112589	0.0948582	0.0319149	0.0381206	0.0319149	0.0319149	0.0319149
Rosa_nitida_570X	0.070922	0.0700355	0.0718085	0.0718085	0.054078	0.070922	0.0700355	0.0700355	0.0718085	0.0585106	0.0718085	0.0718085	0.0700355	0.0718085	0.0549645	0.0700355	0.140071	0.121454	0.0921986	0.0691489	0.0673759	0.0664894	0.0398936	0.00177305	0.00265957	0.0390071	0	0	0	0	0	0	0	0	0	0	0.0141844	0.0363475	0.035461	0.0363475	0	0	0.147163	0.129433	0.0664894	0.072695	0.0664894	0.0664894	0.0664894
Rosa_nitida_570Y	0.070922	0.0700355	0.0718085	0.0718085	0.054078	0.070922	0.0700355	0.0700355	0.0718085	0.0585106	0.0718085	0.0718085	0.0700355	0.0718085	0.0549645	0.0700355	0.140071	0.121454	0.0921986	0.0691489	0.0673759	0.0664894	0.0398936	0.00177305	0.00265957	0.0390071	0	0	0	0	0	0	0	0	0	0	0.0141844	0.0363475	0.035461	0.0363475	0	0	0.147163	0.129433	0.0664894	0.072695	0.0664894	0.0664894	0.0664894
Rosa_multiflora_302B	0.105496	0.10461	0.106383	0.106383	0.101064	0.105496	0.10461	0.10461	0.106383	0.102837	0.106383	0.106383	0.10461	0.106383	0.0975177	0.10461	0.052305	0.0319149	0.125887	0.102837	0.101064	0.100177	0.112589	0.147163	0.14805	0.109929	0.147163	0.147163	0.147163	0.147163	0.147163	0.147163	0.147163	0.147163	0.147163	0.147163	0.134752	0.139184	0.111702	0.112589	0.147163	0.147163	0	0.0212766	0.100177	0.106383	0.100177	0.100177	0.100177
Rosa_multiflora_302A	0.0877659	0.0868794	0.0886525	0.0886525	0.0833333	0.0877659	0.0868794	0.0868794	0.0886525	0.0851064	0.0886525	0.0886525	0.0868794	0.0886525	0.0797872	0.0868794	0.0345745	0.0141844	0.108156	0.0851064	0.0833333	0.0824468	0.0948582	0.129433	0.130319	0.0921986	0.129433	0.129433	0.129433	0.129433	0.129433	0.129433	0.129433	0.129433	0.129433	0.129433	0.117021	0.121454	0.0939716	0.0948582	0.129433	0.129433	0.0212766	0	0.0824468	0.0886525	0.0824468	0.0824468	0.0824468
Rosa_gymnocarpa_767B	0.0070922	0.00620567	0.00797872	0.00797872	0.0203901	0.0070922	0.00620567	0.00620567	0.00797872	0.0212766	0.00797872	0.00797872	0.00620567	0.00797872	0.018617	0.00620567	0.0930851	0.0744681	0.0274823	0.00443262	0.00265957	0.00177305	0.035461	0.0664894	0.0673759	0.0292553	0.0664894	0.0664894	0.0664894	0.0664894	0.0664894	0.0664894	0.0664894	0.0664894	0.0664894	0.0664894	0.054078	0.0407801	0.0310284	0.0319149	0.0664894	0.0664894	0.100177	0.0824468	0	0.00620567	0	0	0
Rosa_gymnocarpa_767A	0.0132979	0.0124113	0.0141844	0.0141844	0.0265958	0.0132979	0.0124113	0.0124113	0.0141844	0.0274823	0.0141844	0.0141844	0.0124113	0.0141844	0.0248227	0.0124113	0.0992908	0.0806738	0.0336879	0.0106383	0.00886525	0.00797872	0.0416667	0.072695	0.0735816	0.035461	0.072695	0.072695	0.072695	0.072695	0.072695	0.072695	0.072695	0.072695	0.072695	0.072695	0.0602837	0.0469858	0.037234	0.0381206	0.072695	0.072695	0.106383	0.0886525	0.00620567	0	0.00620567	0.00620567	0.00620567
Rosa_gymnocarpa_751X	0.0070922	0.00620567	0.00797872	0.00797872	0.0203901	0.0070922	0.00620567	0.00620567	0.00797872	0.0212766	0.00797872	0.00797872	0.00620567	0.00797872	0.018617	0.00620567	0.0930851	0.0744681	0.0274823	0.00443262	0.00265957	0.00177305	0.035461	0.0664894	0.0673759	0.0292553	0.0664894	0.0664894	0.0664894	0.0664894	0.0664894	0.0664894	0.0664894	0.0664894	0.0664894	0.0664894	0.054078	0.0407801	0.0310284	0.0319149	0.0664894	0.0664894	0.100177	0.0824468	0	0.00620567	0	0	0
Rosa_gymnocarpa_751Y	0.0070922	0.00620567	0.00797872	0.00797872	0.0203901	0.0070922	0.00620567	0.00620567	0.00797872	0.0212766	0.00797872	0.00797872	0.00620567	0.00797872	0.018617	0.00620567	0.0930851	0.0744681	0.0274823	0.00443262	0.00265957	0.00177305	0.035461	0.0664894	0.0673759	0.0292553	0.0664894	0.0664894	0.0664894	0.0664894	0.0664894	0.0664894	0.0664894	0.0664894	0.0664894	0.0664894	0.054078	0.0407801	0.0310284	0.0319149	0.0664894	0.0664894	0.100177	0.0824468	0	0.00620567	0	0	0
Rosa_gymnocarpa_543X	0.0070922	0.00620567	0.00797872	0.00797872	0.0203901	0.0070922	0.00620567	0.00620567	0.00797872	0.0212766	0.00797872	0.00797872	0.00620567	0.00797872	0.018617	0.00620567	0.0930851	0.0744681	0.0274823	0.00443262	0.00265957	0.00177305	0.035461	0.0664894	0.0673759	0.0292553	0.0664894	0.0664894	0.0664894	0.0664894	0.0664894	0.0664894	0.0664894	0.0664894	0.0664894	0.0664894	0.054078	0.0407801	0.0310284	0.0319149	0.0664894	0.0664894	0.100177	0.0824468	0	0.00620567	0	0	0
Rosa_gymnocarpa_543Y	0.0070922	0.00620567	0.00797872	0.00797872	0.0203901	0.0070922	0.00620567	0.00620567	0.00797872	0.0212766	0.00797872	0.00797872	0.00620567	0.00797872	0.018617	0.00620567	0.0930851	0.0744681	0.0274823	0.00443262	0.00265957	0.00177305	0.035461	0.0664894	0.0673759	0.0292553	0.0664894	0.0664894	0.0664894	0.0664894	0.0664894	0.0664894	0.0664894	0.0664894	0.0664894	0.0664894	0.054078	0.0407801	0.0310284	0.0319149	0.0664894	0.0664894	0.100177	0.0824468	0	0.00620567	0	0	0
Rosa_foliolosa_795B	0.0452128	0.0443262	0.0460993	0.0460993	0.0301418	0.0452128	0.0443262	0.0443262	0.0460993	0.0301418	0.0460993	0.0460993	0.0443262	0.0460993	0.0283688	0.0443262	0.112589	0.0939716	0.0656028	0.0425532	0.0407801	0.0398936	0.018617	0.0496454	0.0505319	0.0124113	0.0496454	0.0496454	0.0496454	0.0496454	0.0496454	0.0496454	0.0496454	0.0496454	0.0496454	0.0496454	0.0638298	0.0789007	0.0141844	0.0150709	0.0496454	0.0496454	0.119681	0.10195	0.0398936	0.0452128	0.0398936	0.0398936	0.0398936
Rosa_foliolosa_795A	0.0398936	0.0390071	0.0407801	0.0407801	0.0257092	0.0398936	0.0390071	0.0390071	0.0398936	0.0132979	0.0407801	0.0407801	0.0390071	0.0407801	0.0239362	0.0390071	0.109043	0.0904255	0.0602837	0.037234	0.035461	0.0345745	0.0141844	0.0452128	0.0460993	0.00797872	0.0452128	0.0452128	0.0452128	0.0452128	0.0452128	0.0452128	0.0452128	0.0452128	0.0452128	0.0452128	0.0593972	0.0735816	0.00975177	0.0106383	0.0452128	0.0452128	0.116135	0.0984043	0.0345745	0.0407801	0.0345745	0.0345745	0.0345745
Rosa_foliolosa_699X	0.0398936	0.0390071	0.0407801	0.0407801	0.0257092	0.0398936	0.0390071	0.0390071	0.0398936	0.0132979	0.0407801	0.0407801	0.0390071	0.0407801	0.0239362	0.0390071	0.109043	0.0904255	0.0602837	0.037234	0.035461	0.0345745	0.0141844	0.0452128	0.0460993	0.00797872	0.0452128	0.0452128	0.0452128	0.0452128	0.0452128	0.0452128	0.0452128	0.0452128	0.0452128	0.0452128	0.0593972	0.0735816	0.00975177	0.0106383	0.0452128	0.0452128	0.116135	0.0984043	0.0345745	0.0407801	0.0345745	0.0345745	0.0345745
Rosa_foliolosa_699Y	0.0398936	0.0390071	0.0407801	0.0407801	0.0257092	0.0398936	0.0390071	0.0390071	0.0398936	0.0132979	0.0407801	0.0407801	0.0390071	0.0407801	0.0239362	0.0390071	0.109043	0.0904255	0.0602837	0.037234	0.035461	0.0345745	0.0141844	0.0452128	0.0460993	0.00797872	0.0452128	0.0452128	0.0452128	0.0452128	0.0452128	0.0452128	0.0452128	0.0452128	0.0452128	0.0452128	0.0593972	0.0735816	0.00975177	0.0106383	0.0452128	0.0452128	0.116135	0.0984043	0.0345745	0.0407801	0.0345745	0.0345745	0.0345745
Rosa_blanda_98016B	0.00886525	0.00975177	0.00797872	0.00797872	0.0345745	0.00886525	0.00975177	0.00975177	0.00975177	0.035461	0.00797872	0.00797872	0.00975177	0.00797872	0.0328014	0.00975177	0.10727	0.0886525	0.0416667	0.018617	0.016844	0.0159575	0.0496454	0.0797872	0.0806738	0.0434397	0.0797872	0.0797872	0.0797872	0.0797872	0.0797872	0.0797872	0.0797872	0.0797872	0.0797872	0.0797872	0.0673759	0.0452128	0.0452128	0.0460993	0.0797872	0.0797872	0.114362	0.0966312	0.0159575	0.0221631	0.0159575	0.0159575	0.0159575
Rosa_blanda_98016A	0.00443262	0.0035461	0.0035461	0.0035461	0.0283688	0.00265957	0.0035461	0.0035461	0.0035461	0.0292553	0.0035461	0.0035461	0.0035461	0.0035461	0.0265958	0.0035461	0.101064	0.0824468	0.0336879	0.0106383	0.0106383	0.00975177	0.0434397	0.0735816	0.0744681	0.037234	0.0735816	0.0735816	0.0735816	0.0735816	0.0735816	0.0735816	0.0735816	0.0735816	0.0735816	0.0735816	0.0611702	0.0390071	0.0390071	0.0398936	0.0735816	0.0735816	0.108156	0.0904255	0.00975177	0.0159575	0.00975177	0.00975177	0.00975177
Rosa_blanda_1236B	0.00177305	0.00088652	0.00088652	0.00088652	0.0257092	0	0.00088652	0.00088652	0.00088652	0.0265958	0.00088652	0.00088652	0.00088652	0.00088652	0.0239362	0.00088652	0.0984043	0.0797872	0.0328014	0.00975177	0.00797872	0.0070922	0.0407801	0.070922	0.0718085	0.0345745	0.070922	0.070922	0.070922	0.070922	0.070922	0.070922	0.070922	0.070922	0.070922	0.070922	0.0585106	0.0363475	0.0363475	0.037234	0.070922	0.070922	0.105496	0.0877659	0.0070922	0.0132979	0.0070922	0.0070922	0.0070922
Rosa_blanda_1236A	0.0035461	0.00265957	0.00265957	0.00265957	0.0274823	0.00177305	0.00265957	0.00265957	0.00265957	0.0283688	0.00265957	0.00265957	0.00265957	0.00265957	0.0257092	0.00265957	0.0975177	0.0789007	0.0345745	0.0115248	0.00975177	0.00886525	0.0425532	0.072695	0.0735816	0.0363475	0.072695	0.072695	0.072695	0.072695	0.072695	0.072695	0.072695	0.072695	0.072695	0.072695	0.0602837	0.0381206	0.0381206	0.0390071	0.072695	0.072695	0.10461	0.0868794	0.00886525	0.0150709	0.00886525	0.00886525	0.00886525
Rosa_blanda_1219B	0.0398936	0.0390071	0.0407801	0.0407801	0.0257092	0.0398936	0.0390071	0.0390071	0.0398936	0.0132979	0.0407801	0.0407801	0.0390071	0.0407801	0.0239362	0.0390071	0.109043	0.0904255	0.0602837	0.037234	0.035461	0.0345745	0.0141844	0.0452128	0.0460993	0.00797872	0.0452128	0.0452128	0.0452128	0.0452128	0.0452128	0.0452128	0.0452128	0.0452128	0.0452128	0.0452128	0.0593972	0.0735816	0.00975177	0.0106383	0.0452128	0.0452128	0.116135	0.0984043	0.0345745	0.0407801	0.0345745	0.0345745	0.0345745
Rosa_blanda_1219A	0.00177305	0.00265957	0.00088652	0.00088652	0.0274823	0.00177305	0.00265957	0.00265957	0.00265957	0.0283688	0.00088652	0.00088652	0.00265957	0.00088652	0.0257092	0.00265957	0.100177	0.0815603	0.0345745	0.0115248	0.00975177	0.00886525	0.0425532	0.072695	0.0735816	0.0363475	0.072695	0.072695	0.072695	0.072695	0.072695	0.072695	0.072695	0.072695	0.072695	0.072695	0.0602837	0.0381206	0.0381206	0.0390071	0.072695	0.072695	0.10727	0.089539	0.00886525	0.0150709	0.00886525	0.00886525	0.00886525
Rosa_blanda_1214B	0.0265958	0.0257092	0.0274823	0.0274823	0.0124113	0.0265958	0.0257092	0.0257092	0.0265958	0	0.0274823	0.0274823	0.0257092	0.0274823	0.0106383	0.0257092	0.0957447	0.0771277	0.0469858	0.0239362	0.0221631	0.0212766	0.0274823	0.0585106	0.0593972	0.0212766	0.0585106	0.0585106	0.0585106	0.0585106	0.0585106	0.0585106	0.0585106	0.0585106	0.0585106	0.0585106	0.0460993	0.0602837	0.0230497	0.0239362	0.0585106	0.0585106	0.102837	0.0851064	0.0212766	0.0274823	0.0212766	0.0212766	0.0212766
Rosa_blanda_1214A	0.0035461	0.00265957	0.00265957	0.00265957	0.0274823	0.00177305	0.00265957	0.00265957	0.00265957	0.0283688	0.00265957	0.00265957	0.00265957	0.00265957	0.0257092	0.00265957	0.0975177	0.0789007	0.0345745	0.0115248	0.00975177	0.00886525	0.0425532	0.072695	0.0735816	0.0363475	0.072695	0.072695	0.072695	0.072695	0.072695	0.072695	0.072695	0.072695	0.072695	0.072695	0.0602837	0.0381206	0.0381206	0.0390071	0.072695	0.072695	0.10461	0.0868794	0.00886525	0.0150709	0.00886525	0.00886525	0.00886525
Rosa_blanda_652B	0.00265957	0.00177305	0.00177305	0.00177305	0.0265958	0.00088652	0.00177305	0.00177305	0.00177305	0.0274823	0.00177305	0.00177305	0.00177305	0.00177305	0.0248227	0.00177305	0.0992908	0.0806738	0.0336879	0.0106383	0.00886525	0.00797872	0.0407801	0.070922	0.0718085	0.0345745	0.070922	0.070922	0.070922	0.070922	0.070922	0.070922	0.070922	0.070922	0.070922	0.070922	0.0593972	0.037234	0.0363475	0.037234	0.070922	0.070922	0.106383	0.0886525	0.00797872	0.0141844	0.00797872	0.00797872	0.00797872
Rosa_blanda_652A	0.0035461	0.00265957	0.00265957	0.00265957	0.0274823	0.00177305	0.00265957	0.00265957	0.00265957	0.0283688	0.00265957	0.00265957	0.00265957	0.00265957	0.0257092	0.00265957	0.0975177	0.0789007	0.0345745	0.0115248	0.00975177	0.00886525	0.0425532	0.072695	0.0735816	0.0363475	0.072695	0.072695	0.072695	0.072695	0.072695	0.072695	0.072695	0.072695	0.072695	0.072695	0.0602837	0.0381206	0.0381206	0.0390071	0.072695	0.072695	0.10461	0.0868794	0.00886525	0.0150709	0.00886525	0.00886525	0.00886525
Rosa_blanda_567B	0.00088652	0	0.00177305	0.00177305	0.0248227	0.00088652	0	0	0.00177305	0.0257092	0.00177305	0.00177305	0	0.00177305	0.0230497	0	0.0975177	0.0789007	0.0319149	0.00886525	0.0070922	0.00620567	0.0398936	0.0700355	0.070922	0.0336879	0.0700355	0.0700355	0.0700355	0.0700355	0.0700355	0.0700355	0.0700355	0.0700355	0.0700355	0.0700355	0.0576241	0.035461	0.035461	0.0363475	0.0700355	0.0700355	0.10461	0.0868794	0.00620567	0.0124113	0.00620567	0.00620567	0.00620567
Rosa_blanda_567A	0.00177305	0.00088652	0.00088652	0.00088652	0.0257092	0	0.00088652	0.00088652	0.00088652	0.0265958	0.00088652	0.00088652	0.00088652	0.00088652	0.0239362	0.00088652	0.0984043	0.0797872	0.0328014	0.00975177	0.00797872	0.0070922	0.0407801	0.070922	0.0718085	0.0345745	0.070922	0.070922	0.070922	0.070922	0.070922	0.070922	0.070922	0.070922	0.070922	0.070922	0.0585106	0.0363475	0.0363475	0.037234	0.070922	0.070922	0.105496	0.0877659	0.0070922	0.0132979	0.0070922	0.0070922	0.0070922
Rosa_blanda_528B	0.00088652	0.00177305	0	0	0.0265958	0.00088652	0.00177305	0.00177305	0.00177305	0.0274823	0	0	0.00177305	0	0.0248227	0.00177305	0.0992908	0.0806738	0.0336879	0.0106383	0.00886525	0.00797872	0.0416667	0.0718085	0.072695	0.035461	0.0718085	0.0718085	0.0718085	0.0718085	0.0718085	0.0718085	0.0718085	0.0718085	0.0718085	0.0718085	0.0593972	0.037234	0.037234	0.0381206	0.0718085	0.0718085	0.106383	0.0886525	0.00797872	0.0141844	0.00797872	0.00797872	0.00797872
Rosa_blanda_528A	0.00177305	0.00088652	0.00088652	0.00088652	0.0257092	0	0.00088652	0.00088652	0.00088652	0.0265958	0.00088652	0.00088652	0.00088652	0.00088652	0.0239362	0.00088652	0.0984043	0.0797872	0.0328014	0.00975177	0.00797872	0.0070922	0.0407801	0.070922	0.0718085	0.0345745	0.070922	0.070922	0.070922	0.070922	0.070922	0.070922	0.070922	0.070922	0.070922	0.070922	0.0585106	0.0363475	0.0363475	0.037234	0.070922	0.070922	0.105496	0.0877659	0.0070922	0.0132979	0.0070922	0.0070922	0.0070922
Rosa_blanda_462B	0.00088652	0.00177305	0	0	0.0265958	0.00088652	0.00177305	0.00177305	0.00177305	0.0274823	0	0	0.00177305	0	0.0248227	0.00177305	0.0992908	0.0806738	0.0336879	0.0106383	0.00886525	0.00797872	0.0416667	0.0718085	0.072695	0.035461	0.0718085	0.0718085	0.0718085	0.0718085	0.0718085	0.0718085	0.0718085	0.0718085	0.0718085	0.0718085	0.0593972	0.037234	0.037234	0.0381206	0.0718085	0.0718085	0.106383	0.0886525	0.00797872	0.0141844	0.00797872	0.00797872	0.00797872
Rosa_blanda_462A	0.00177305	0.00088652	0.00088652	0.00088652	0.0257092	0	0.00088652	0.00088652	0.00088652	0.0265958	0.00088652	0.00088652	0.00088652	0.00088652	0.0239362	0.00088652	0.0984043	0.0797872	0.0328014	0.00975177	0.00797872	0.0070922	0.0407801	0.070922	0.0718085	0.0345745	0.070922	0.070922	0.070922	0.070922	0.070922	0.070922	0.070922	0.070922	0.070922	0.070922	0.0585106	0.0363475	0.0363475	0.037234	0.070922	0.070922	0.105496	0.0877659	0.0070922	0.0132979	0.0070922	0.0070922	0.0070922
Rosa_blanda_421B	0.00177305	0.00088652	0.00088652	0.00088652	0.0257092	0	0.00088652	0.00088652	0.00088652	0.0265958	0.00088652	0.00088652	0.00088652	0.00088652	0.0239362	0.00088652	0.0984043	0.0797872	0.0328014	0.00975177	0.00797872	0.0070922	0.0407801	0.070922	0.0718085	0.0345745	0.070922	0.070922	0.070922	0.070922	0.070922	0.070922	0.070922	0.070922	0.070922	0.070922	0.0585106	0.0363475	0.0363475	0.037234	0.070922	0.070922	0.105496	0.0877659	0.0070922	0.0132979	0.0070922	0.0070922	0.0070922
Rosa_blanda_421A	0.0274823	0.0265958	0.0283688	0.0283688	0.0132979	0.0274823	0.0265958	0.0265958	0.0274823	0.00088652	0.0283688	0.0283688	0.0265958	0.0283688	0.0115248	0.0265958	0.0957447	0.0780142	0.0478723	0.0248227	0.0230497	0.0221631	0.0283688	0.0593972	0.0602837	0.0221631	0.0593972	0.0593972	0.0593972	0.0593972	0.0593972	0.0593972	0.0593972	0.0593972	0.0593972	0.0593972	0.0469858	0.0611702	0.0239362	0.0248227	0.0593972	0.0593972	0.103723	0.0859929	0.0221631	0.0283688	0.0221631	0.0221631	0.0221631
Rosa_blanda_365B	0.0035461	0.00265957	0.00265957	0.00265957	0.0274823	0.00177305	0.00265957	0.00265957	0.00265957	0.0283688	0.00265957	0.00265957	0.00265957	0.00265957	0.0257092	0.00265957	0.100177	0.0815603	0.0345745	0.0115248	0.00975177	0.00886525	0.0425532	0.072695	0.0735816	0.0363475	0.072695	0.072695	0.072695	0.072695	0.072695	0.072695	0.072695	0.072695	0.072695	0.072695	0.0602837	0.0381206	0.0381206	0.0390071	0.072695	0.072695	0.10727	0.089539	0.00886525	0.0150709	0.00886525	0.00886525	0.00886525
Rosa_blanda_365A	0.0035461	0.00265957	0.00265957	0.00265957	0.0274823	0.00177305	0.00265957	0.00265957	0.00265957	0.0283688	0.00265957	0.00265957	0.00265957	0.00265957	0.0257092	0.00265957	0.0975177	0.0789007	0.0345745	0.0115248	0.00975177	0.00886525	0.0425532	0.072695	0.0735816	0.0363475	0.072695	0.072695	0.072695	0.072695	0.072695	0.072695	0.072695	0.072695	0.072695	0.072695	0.0602837	0.0381206	0.0381206	0.0390071	0.072695	0.072695	0.10461	0.0868794	0.00886525	0.0150709	0.00886525	0.00886525	0.00886525
Rosa_blanda_326B	0.00088652	0	0.00177305	0.00177305	0.0248227	0.00088652	0	0	0.00177305	0.0257092	0.00177305	0.00177305	0	0.00177305	0.0230497	0	0.0975177	0.0789007	0.0319149	0.00886525	0.0070922	0.00620567	0.0398936	0.0700355	0.070922	0.0336879	0.0700355	0.0700355	0.0700355	0.0700355	0.0700355	0.0700355	0.0700355	0.0700355	0.0700355	0.0700355	0.0576241	0.035461	0.035461	0.0363475	0.0700355	0.0700355	0.10461	0.0868794	0.00620567	0.0124113	0.00620567	0.00620567	0.00620567
Rosa_blanda_326A	0.00265957	0.00177305	0.0035461	0.0035461	0.0265958	0.00265957	0.00177305	0.00177305	0.0035461	0.0274823	0.0035461	0.0035461	0.00177305	0.0035461	0.0248227	0.00177305	0.0966312	0.0780142	0.0336879	0.0106383	0.00886525	0.00797872	0.0416667	0.0718085	0.072695	0.035461	0.0718085	0.0718085	0.0718085	0.0718085	0.0718085	0.0718085	0.0718085	0.0718085	0.0718085	0.0718085	0.0593972	0.037234	0.037234	0.0381206	0.0718085	0.0718085	0.103723	0.0859929	0.00797872	0.0141844	0.00797872	0.00797872	0.00797872
Rosa_blanda_160B	0.0274823	0.0265958	0.0283688	0.0283688	0.0132979	0.0274823	0.0265958	0.0265958	0.0274823	0.00088652	0.0283688	0.0283688	0.0265958	0.0283688	0.0115248	0.0265958	0.0957447	0.0771277	0.0478723	0.0248227	0.0230497	0.0221631	0.0283688	0.0593972	0.0602837	0.0221631	0.0593972	0.0593972	0.0593972	0.0593972	0.0593972	0.0593972	0.0593972	0.0593972	0.0593972	0.0593972	0.0469858	0.0611702	0.0239362	0.0248227	0.0593972	0.0593972	0.102837	0.0851064	0.0221631	0.0283688	0.0221631	0.0221631	0.0221631
Rosa_blanda_160A	0.0035461	0.00265957	0.00265957	0.00265957	0.0274823	0.00177305	0.00265957	0.00265957	0.00265957	0.0283688	0.00265957	0.00265957	0.00265957	0.00265957	0.0257092	0.00265957	0.0975177	0.0789007	0.0345745	0.0115248	0.00975177	0.00886525	0.0425532	0.072695	0.0735816	0.0363475	0.072695	0.072695	0.072695	0.072695	0.072695	0.072695	0.072695	0.072695	0.072695	0.072695	0.0602837	0.0381206	0.0381206	0.0390071	0.072695	0.072695	0.10461	0.0868794	0.00886525	0.0150709	0.00886525	0.00886525	0.00886525
[truncated: 29 more columns]
