# Supplementary material for: General functions to transform associate data to host data, and their use in phylogenetic inference from sequences with intra-individual variability
Source: BMC Evol Biol. 2008 Mar 18;8:86. doi: 10.1186/1471-2148-8-86 (PMC2291458; doi:10.1186/1471-2148-8-86)
Supplement: Additional file 3 — Distance matrices and quality statistics obtained with the Rosa dataset of Joly and Bruneau [33]. This contains all intermediary generated associate distance or host character data (depending on the transformation formula used; see Fig. 1) and all final distance matrices obtained together with their Delta values. A readme file that describes the contents of each file in the archive is included. The corresponding NEXUS files containing the original associate sequence data (alleles of North American Rosa species) are available at [75] as study No. S1444. [file 1471-2148-8-86-S3.zip › Goeker_Grimm_Supp_Mat_3/M2599_g1_m2.i.dst]

39
GRosa_blanda_1214	0.00000E+00	3.54610E-03	0.00000E+00	0.00000E+00	8.86520E-04	0.00000E+00	8.86520E-04	1.77305E-03	1.77305E-03	1.77305E-03	0.00000E+00	4.43262E-03	1.32979E-02	1.32979E-02	8.86525E-03	8.86525E-03	8.86525E-03	8.51064E-02	5.85106E-02	2.30497E-02	3.81206E-02	5.85106E-02	5.85106E-02	5.85106E-02	5.85106E-02	5.85106E-02	2.12766E-02	2.74823E-02	8.86525E-03	1.15248E-02	7.71277E-02	2.65957E-03	2.65957E-03	2.65957E-03	0.00000E+00	2.65957E-03	1.77305E-03	2.65957E-03	2.65957E-03
GRosa_blanda_1219	3.54610E-03	0.00000E+00	1.77305E-03	3.54610E-03	2.65957E-03	3.54610E-03	1.77305E-03	8.86520E-04	8.86520E-04	1.77305E-03	2.65957E-03	4.43262E-03	0.00000E+00	0.00000E+00	8.86525E-03	8.86525E-03	8.86525E-03	8.95390E-02	4.52128E-02	9.75177E-03	3.81206E-02	4.52128E-02	4.52128E-02	4.52128E-02	4.52128E-02	4.52128E-02	7.97872E-03	1.41844E-02	8.86525E-03	1.15248E-02	8.15603E-02	2.65957E-03	8.86520E-04	8.86520E-04	2.65957E-03	2.65957E-03	1.77305E-03	8.86520E-04	1.77305E-03
GRosa_blanda_1236	0.00000E+00	1.77305E-03	0.00000E+00	0.00000E+00	8.86520E-04	0.00000E+00	0.00000E+00	0.00000E+00	0.00000E+00	0.00000E+00	0.00000E+00	2.65957E-03	3.98936E-02	3.98936E-02	7.09220E-03	7.09220E-03	7.09220E-03	8.68794E-02	7.09220E-02	3.63475E-02	3.63475E-02	7.09220E-02	7.09220E-02	7.09220E-02	7.09220E-02	7.09220E-02	3.45745E-02	4.07801E-02	7.09220E-03	9.75177E-03	7.89007E-02	8.86520E-04	8.86520E-04	8.86520E-04	8.86520E-04	8.86520E-04	0.00000E+00	8.86520E-04	8.86520E-04
GRosa_blanda_160	0.00000E+00	3.54610E-03	0.00000E+00	0.00000E+00	8.86520E-04	0.00000E+00	1.77305E-03	1.77305E-03	1.77305E-03	1.77305E-03	0.00000E+00	4.43262E-03	1.41844E-02	1.41844E-02	8.86525E-03	8.86525E-03	8.86525E-03	8.51064E-02	5.93972E-02	2.39362E-02	3.81206E-02	5.93972E-02	5.93972E-02	5.93972E-02	5.93972E-02	5.93972E-02	2.21631E-02	2.83688E-02	8.86525E-03	1.15248E-02	7.71277E-02	2.65957E-03	2.65957E-03	2.65957E-03	8.86520E-04	2.65957E-03	1.77305E-03	2.65957E-03	2.65957E-03
GRosa_blanda_326	8.86520E-04	2.65957E-03	8.86520E-04	8.86520E-04	0.00000E+00	8.86520E-04	8.86520E-04	8.86520E-04	8.86520E-04	0.00000E+00	8.86520E-04	3.54610E-03	3.90071E-02	3.90071E-02	6.20567E-03	6.20567E-03	6.20567E-03	8.59929E-02	7.00355E-02	3.54610E-02	3.54610E-02	7.00355E-02	7.00355E-02	7.00355E-02	7.00355E-02	7.00355E-02	3.36879E-02	3.98936E-02	6.20567E-03	8.86525E-03	7.80142E-02	0.00000E+00	0.00000E+00	1.77305E-03	1.77305E-03	0.00000E+00	8.86520E-04	1.77305E-03	0.00000E+00
GRosa_blanda_365	0.00000E+00	3.54610E-03	0.00000E+00	0.00000E+00	8.86520E-04	0.00000E+00	1.77305E-03	1.77305E-03	1.77305E-03	1.77305E-03	0.00000E+00	4.43262E-03	4.16667E-02	4.16667E-02	8.86525E-03	8.86525E-03	8.86525E-03	8.68794E-02	7.26950E-02	3.81206E-02	3.81206E-02	7.26950E-02	7.26950E-02	7.26950E-02	7.26950E-02	7.26950E-02	3.63475E-02	4.25532E-02	8.86525E-03	1.15248E-02	7.89007E-02	2.65957E-03	2.65957E-03	2.65957E-03	2.65957E-03	2.65957E-03	1.77305E-03	2.65957E-03	2.65957E-03
GRosa_blanda_421	8.86520E-04	1.77305E-03	0.00000E+00	1.77305E-03	8.86520E-04	1.77305E-03	0.00000E+00	0.00000E+00	0.00000E+00	0.00000E+00	8.86520E-04	2.65957E-03	1.41844E-02	1.41844E-02	7.09220E-03	7.09220E-03	7.09220E-03	8.59929E-02	5.93972E-02	2.39362E-02	3.63475E-02	5.93972E-02	5.93972E-02	5.93972E-02	5.93972E-02	5.93972E-02	2.21631E-02	2.83688E-02	7.09220E-03	9.75177E-03	7.80142E-02	8.86520E-04	8.86520E-04	8.86520E-04	8.86520E-04	8.86520E-04	0.00000E+00	8.86520E-04	8.86520E-04
GRosa_blanda_462	1.77305E-03	8.86520E-04	0.00000E+00	1.77305E-03	8.86520E-04	1.77305E-03	0.00000E+00	0.00000E+00	0.00000E+00	0.00000E+00	8.86520E-04	2.65957E-03	3.98936E-02	3.98936E-02	7.09220E-03	7.09220E-03	7.09220E-03	8.77659E-02	7.09220E-02	3.63475E-02	3.63475E-02	7.09220E-02	7.09220E-02	7.09220E-02	7.09220E-02	7.09220E-02	3.45745E-02	4.07801E-02	7.09220E-03	9.75177E-03	7.97872E-02	8.86520E-04	0.00000E+00	0.00000E+00	8.86520E-04	8.86520E-04	0.00000E+00	0.00000E+00	8.86520E-04
GRosa_blanda_528	1.77305E-03	8.86520E-04	0.00000E+00	1.77305E-03	8.86520E-04	1.77305E-03	0.00000E+00	0.00000E+00	0.00000E+00	0.00000E+00	8.86520E-04	2.65957E-03	3.98936E-02	3.98936E-02	7.09220E-03	7.09220E-03	7.09220E-03	8.77659E-02	7.09220E-02	3.63475E-02	3.63475E-02	7.09220E-02	7.09220E-02	7.09220E-02	7.09220E-02	7.09220E-02	3.45745E-02	4.07801E-02	7.09220E-03	9.75177E-03	7.97872E-02	8.86520E-04	0.00000E+00	0.00000E+00	8.86520E-04	8.86520E-04	0.00000E+00	0.00000E+00	8.86520E-04
GRosa_blanda_567	1.77305E-03	1.77305E-03	0.00000E+00	1.77305E-03	0.00000E+00	1.77305E-03	0.00000E+00	0.00000E+00	0.00000E+00	0.00000E+00	8.86520E-04	2.65957E-03	3.90071E-02	3.90071E-02	6.20567E-03	6.20567E-03	6.20567E-03	8.68794E-02	7.00355E-02	3.54610E-02	3.54610E-02	7.00355E-02	7.00355E-02	7.00355E-02	7.00355E-02	7.00355E-02	3.36879E-02	3.98936E-02	6.20567E-03	8.86525E-03	7.89007E-02	0.00000E+00	0.00000E+00	8.86520E-04	8.86520E-04	0.00000E+00	0.00000E+00	8.86520E-04	0.00000E+00
GRosa_blanda_652	0.00000E+00	2.65957E-03	0.00000E+00	0.00000E+00	8.86520E-04	0.00000E+00	8.86520E-04	8.86520E-04	8.86520E-04	8.86520E-04	0.00000E+00	3.54610E-03	3.98936E-02	3.98936E-02	7.97872E-03	7.97872E-03	7.97872E-03	8.68794E-02	7.09220E-02	3.63475E-02	3.72340E-02	7.09220E-02	7.09220E-02	7.09220E-02	7.09220E-02	7.09220E-02	3.45745E-02	4.07801E-02	7.97872E-03	1.06383E-02	7.89007E-02	1.77305E-03	1.77305E-03	1.77305E-03	1.77305E-03	1.77305E-03	8.86520E-04	1.77305E-03	1.77305E-03
GRosa_blanda_98016	4.43262E-03	4.43262E-03	2.65957E-03	4.43262E-03	3.54610E-03	4.43262E-03	2.65957E-03	2.65957E-03	2.65957E-03	2.65957E-03	3.54610E-03	0.00000E+00	4.25532E-02	4.25532E-02	9.75177E-03	9.75177E-03	9.75177E-03	9.04255E-02	7.35816E-02	3.90071E-02	3.90071E-02	7.35816E-02	7.35816E-02	7.35816E-02	7.35816E-02	7.35816E-02	3.72340E-02	4.34397E-02	9.75177E-03	1.06383E-02	8.24468E-02	3.54610E-03	3.54610E-03	3.54610E-03	3.54610E-03	3.54610E-03	2.65957E-03	3.54610E-03	3.54610E-03
GRosa_foliolosa_699	1.32979E-02	0.00000E+00	3.98936E-02	1.41844E-02	3.90071E-02	4.16667E-02	1.41844E-02	3.98936E-02	3.98936E-02	3.90071E-02	3.98936E-02	4.25532E-02	0.00000E+00	0.00000E+00	3.45745E-02	3.45745E-02	3.45745E-02	9.84043E-02	4.52128E-02	9.75177E-03	5.93972E-02	4.52128E-02	4.52128E-02	4.52128E-02	4.52128E-02	4.52128E-02	7.97872E-03	1.41844E-02	3.45745E-02	3.72340E-02	9.04255E-02	2.39362E-02	3.90071E-02	4.07801E-02	1.32979E-02	3.90071E-02	2.57092E-02	4.07801E-02	3.90071E-02
GRosa_foliolosa_795	1.32979E-02	0.00000E+00	3.98936E-02	1.41844E-02	3.90071E-02	4.16667E-02	1.41844E-02	3.98936E-02	3.98936E-02	3.90071E-02	3.98936E-02	4.25532E-02	0.00000E+00	0.00000E+00	3.45745E-02	3.45745E-02	3.45745E-02	9.84043E-02	4.52128E-02	9.75177E-03	5.93972E-02	4.52128E-02	4.52128E-02	4.52128E-02	4.52128E-02	4.52128E-02	7.97872E-03	1.41844E-02	3.45745E-02	3.72340E-02	9.04255E-02	2.39362E-02	3.90071E-02	4.07801E-02	1.32979E-02	3.90071E-02	2.57092E-02	4.07801E-02	3.90071E-02
GRosa_gymnocarpa_543	8.86525E-03	8.86525E-03	7.09220E-03	8.86525E-03	6.20567E-03	8.86525E-03	7.09220E-03	7.09220E-03	7.09220E-03	6.20567E-03	7.97872E-03	9.75177E-03	3.45745E-02	3.45745E-02	0.00000E+00	0.00000E+00	0.00000E+00	8.24468E-02	6.64894E-02	3.10284E-02	4.07801E-02	6.64894E-02	6.64894E-02	6.64894E-02	6.64894E-02	6.64894E-02	2.92553E-02	3.54610E-02	1.77305E-03	4.43262E-03	7.44681E-02	6.20567E-03	6.20567E-03	7.97872E-03	7.97872E-03	6.20567E-03	7.09220E-03	7.97872E-03	6.20567E-03
GRosa_gymnocarpa_751	8.86525E-03	8.86525E-03	7.09220E-03	8.86525E-03	6.20567E-03	8.86525E-03	7.09220E-03	7.09220E-03	7.09220E-03	6.20567E-03	7.97872E-03	9.75177E-03	3.45745E-02	3.45745E-02	0.00000E+00	0.00000E+00	0.00000E+00	8.24468E-02	6.64894E-02	3.10284E-02	4.07801E-02	6.64894E-02	6.64894E-02	6.64894E-02	6.64894E-02	6.64894E-02	2.92553E-02	3.54610E-02	1.77305E-03	4.43262E-03	7.44681E-02	6.20567E-03	6.20567E-03	7.97872E-03	7.97872E-03	6.20567E-03	7.09220E-03	7.97872E-03	6.20567E-03
GRosa_gymnocarpa_767	8.86525E-03	8.86525E-03	7.09220E-03	8.86525E-03	6.20567E-03	8.86525E-03	7.09220E-03	7.09220E-03	7.09220E-03	6.20567E-03	7.97872E-03	9.75177E-03	3.45745E-02	3.45745E-02	0.00000E+00	0.00000E+00	0.00000E+00	8.24468E-02	6.64894E-02	3.10284E-02	4.07801E-02	6.64894E-02	6.64894E-02	6.64894E-02	6.64894E-02	6.64894E-02	2.92553E-02	3.54610E-02	1.77305E-03	4.43262E-03	7.44681E-02	6.20567E-03	6.20567E-03	7.97872E-03	7.97872E-03	6.20567E-03	7.09220E-03	7.97872E-03	6.20567E-03
GRosa_multiflora_302	8.51064E-02	8.95390E-02	8.68794E-02	8.51064E-02	8.59929E-02	8.68794E-02	8.59929E-02	8.77659E-02	8.77659E-02	8.68794E-02	8.68794E-02	9.04255E-02	9.84043E-02	9.84043E-02	8.24468E-02	8.24468E-02	8.24468E-02	0.00000E+00	1.29433E-01	9.39716E-02	1.17021E-01	1.29433E-01	1.29433E-01	1.29433E-01	1.29433E-01	1.29433E-01	9.21986E-02	9.48582E-02	8.24468E-02	8.51064E-02	1.41844E-02	7.97872E-02	8.68794E-02	8.86525E-02	8.51064E-02	8.68794E-02	8.33333E-02	8.86525E-02	8.68794E-02
GRosa_nitida_570	5.85106E-02	4.52128E-02	7.09220E-02	5.93972E-02	7.00355E-02	7.26950E-02	5.93972E-02	7.09220E-02	7.09220E-02	7.00355E-02	7.09220E-02	7.35816E-02	4.52128E-02	4.52128E-02	6.64894E-02	6.64894E-02	6.64894E-02	1.29433E-01	0.00000E+00	3.54610E-02	1.41844E-02	0.00000E+00	0.00000E+00	0.00000E+00	0.00000E+00	0.00000E+00	2.65957E-03	1.77305E-03	6.64894E-02	6.91489E-02	1.21454E-01	5.49645E-02	7.00355E-02	7.18085E-02	5.85106E-02	7.00355E-02	5.40780E-02	7.18085E-02	7.00355E-02
GRosa_nitida_604	2.30497E-02	9.75177E-03	3.63475E-02	2.39362E-02	3.54610E-02	3.81206E-02	2.39362E-02	3.63475E-02	3.63475E-02	3.54610E-02	3.63475E-02	3.90071E-02	9.75177E-03	9.75177E-03	3.10284E-02	3.10284E-02	3.10284E-02	9.39716E-02	3.54610E-02	0.00000E+00	4.96454E-02	3.54610E-02	3.54610E-02	3.54610E-02	3.54610E-02	3.54610E-02	3.54610E-03	4.43262E-03	3.10284E-02	3.36879E-02	8.59929E-02	1.95036E-02	3.54610E-02	3.72340E-02	2.30497E-02	3.54610E-02	1.95036E-02	3.72340E-02	3.54610E-02
GRosa_nitida_675	3.81206E-02	3.81206E-02	3.63475E-02	3.81206E-02	3.54610E-02	3.81206E-02	3.63475E-02	3.63475E-02	3.63475E-02	3.54610E-02	3.72340E-02	3.90071E-02	5.93972E-02	5.93972E-02	4.07801E-02	4.07801E-02	4.07801E-02	1.17021E-01	1.41844E-02	4.96454E-02	0.00000E+00	1.41844E-02	1.41844E-02	1.41844E-02	1.41844E-02	1.41844E-02	1.68440E-02	1.59575E-02	4.07801E-02	4.34397E-02	1.09043E-01	3.54610E-02	3.54610E-02	3.72340E-02	3.72340E-02	3.54610E-02	3.63475E-02	3.72340E-02	3.54610E-02
GRosa_nitida_812	5.85106E-02	4.52128E-02	7.09220E-02	5.93972E-02	7.00355E-02	7.26950E-02	5.93972E-02	7.09220E-02	7.09220E-02	7.00355E-02	7.09220E-02	7.35816E-02	4.52128E-02	4.52128E-02	6.64894E-02	6.64894E-02	6.64894E-02	1.29433E-01	0.00000E+00	3.54610E-02	1.41844E-02	0.00000E+00	0.00000E+00	0.00000E+00	0.00000E+00	0.00000E+00	2.65957E-03	1.77305E-03	6.64894E-02	6.91489E-02	1.21454E-01	5.49645E-02	7.00355E-02	7.18085E-02	5.85106E-02	7.00355E-02	5.40780E-02	7.18085E-02	7.00355E-02
GRosa_palustris_168	5.85106E-02	4.52128E-02	7.09220E-02	5.93972E-02	7.00355E-02	7.26950E-02	5.93972E-02	7.09220E-02	7.09220E-02	7.00355E-02	7.09220E-02	7.35816E-02	4.52128E-02	4.52128E-02	6.64894E-02	6.64894E-02	6.64894E-02	1.29433E-01	0.00000E+00	3.54610E-02	1.41844E-02	0.00000E+00	0.00000E+00	0.00000E+00	0.00000E+00	0.00000E+00	2.65957E-03	1.77305E-03	6.64894E-02	6.91489E-02	1.21454E-01	5.49645E-02	7.00355E-02	7.18085E-02	5.85106E-02	7.00355E-02	5.40780E-02	7.18085E-02	7.00355E-02
GRosa_palustris_304	5.85106E-02	4.52128E-02	7.09220E-02	5.93972E-02	7.00355E-02	7.26950E-02	5.93972E-02	7.09220E-02	7.09220E-02	7.00355E-02	7.09220E-02	7.35816E-02	4.52128E-02	4.52128E-02	6.64894E-02	6.64894E-02	6.64894E-02	1.29433E-01	0.00000E+00	3.54610E-02	1.41844E-02	0.00000E+00	0.00000E+00	0.00000E+00	0.00000E+00	0.00000E+00	2.65957E-03	1.77305E-03	6.64894E-02	6.91489E-02	1.21454E-01	5.49645E-02	7.00355E-02	7.18085E-02	5.85106E-02	7.00355E-02	5.40780E-02	7.18085E-02	7.00355E-02
GRosa_palustris_317	5.85106E-02	4.52128E-02	7.09220E-02	5.93972E-02	7.00355E-02	7.26950E-02	5.93972E-02	7.09220E-02	7.09220E-02	7.00355E-02	7.09220E-02	7.35816E-02	4.52128E-02	4.52128E-02	6.64894E-02	6.64894E-02	6.64894E-02	1.29433E-01	0.00000E+00	3.54610E-02	1.41844E-02	0.00000E+00	0.00000E+00	0.00000E+00	0.00000E+00	0.00000E+00	2.65957E-03	1.77305E-03	6.64894E-02	6.91489E-02	1.21454E-01	5.49645E-02	7.00355E-02	7.18085E-02	5.85106E-02	7.00355E-02	5.40780E-02	7.18085E-02	7.00355E-02
GRosa_palustris_331	5.85106E-02	4.52128E-02	7.09220E-02	5.93972E-02	7.00355E-02	7.26950E-02	5.93972E-02	7.09220E-02	7.09220E-02	7.00355E-02	7.09220E-02	7.35816E-02	4.52128E-02	4.52128E-02	6.64894E-02	6.64894E-02	6.64894E-02	1.29433E-01	0.00000E+00	3.54610E-02	1.41844E-02	0.00000E+00	0.00000E+00	0.00000E+00	0.00000E+00	0.00000E+00	2.65957E-03	1.77305E-03	6.64894E-02	6.91489E-02	1.21454E-01	5.49645E-02	7.00355E-02	7.18085E-02	5.85106E-02	7.00355E-02	5.40780E-02	7.18085E-02	7.00355E-02
GRosa_palustris_386	2.12766E-02	7.97872E-03	3.45745E-02	2.21631E-02	3.36879E-02	3.63475E-02	2.21631E-02	3.45745E-02	3.45745E-02	3.36879E-02	3.45745E-02	3.72340E-02	7.97872E-03	7.97872E-03	2.92553E-02	2.92553E-02	2.92553E-02	9.21986E-02	2.65957E-03	3.54610E-03	1.68440E-02	2.65957E-03	2.65957E-03	2.65957E-03	2.65957E-03	2.65957E-03	0.00000E+00	2.65957E-03	2.92553E-02	3.19149E-02	8.42199E-02	1.77305E-02	3.36879E-02	3.54610E-02	2.12766E-02	3.36879E-02	1.95036E-02	3.54610E-02	3.36879E-02
GRosa_palustris_581	2.74823E-02	1.41844E-02	4.07801E-02	2.83688E-02	3.98936E-02	4.25532E-02	2.83688E-02	4.07801E-02	4.07801E-02	3.98936E-02	4.07801E-02	4.34397E-02	1.41844E-02	1.41844E-02	3.54610E-02	3.54610E-02	3.54610E-02	9.48582E-02	1.77305E-03	4.43262E-03	1.59575E-02	1.77305E-03	1.77305E-03	1.77305E-03	1.77305E-03	1.77305E-03	2.65957E-03	0.00000E+00	3.54610E-02	3.81206E-02	8.68794E-02	2.39362E-02	3.98936E-02	4.16667E-02	2.74823E-02	3.98936E-02	2.39362E-02	4.16667E-02	3.98936E-02
GRosa_pisocarpa_774	8.86525E-03	8.86525E-03	7.09220E-03	8.86525E-03	6.20567E-03	8.86525E-03	7.09220E-03	7.09220E-03	7.09220E-03	6.20567E-03	7.97872E-03	9.75177E-03	3.45745E-02	3.45745E-02	1.77305E-03	1.77305E-03	1.77305E-03	8.24468E-02	6.64894E-02	3.10284E-02	4.07801E-02	6.64894E-02	6.64894E-02	6.64894E-02	6.64894E-02	6.64894E-02	2.92553E-02	3.54610E-02	0.00000E+00	2.65957E-03	7.44681E-02	6.20567E-03	6.20567E-03	7.97872E-03	7.97872E-03	6.20567E-03	7.09220E-03	7.97872E-03	6.20567E-03
GRosa_pisocarpa_847	1.15248E-02	1.15248E-02	9.75177E-03	1.15248E-02	8.86525E-03	1.15248E-02	9.75177E-03	9.75177E-03	9.75177E-03	8.86525E-03	1.06383E-02	1.06383E-02	3.72340E-02	3.72340E-02	4.43262E-03	4.43262E-03	4.43262E-03	8.51064E-02	6.91489E-02	3.36879E-02	4.34397E-02	6.91489E-02	6.91489E-02	6.91489E-02	6.91489E-02	6.91489E-02	3.19149E-02	3.81206E-02	2.65957E-03	0.00000E+00	7.71277E-02	8.86525E-03	8.86525E-03	1.06383E-02	1.06383E-02	8.86525E-03	9.75177E-03	1.06383E-02	8.86525E-03
GRosa_setigera_298	7.71277E-02	8.15603E-02	7.89007E-02	7.71277E-02	7.80142E-02	7.89007E-02	7.80142E-02	7.97872E-02	7.97872E-02	7.89007E-02	7.89007E-02	8.24468E-02	9.04255E-02	9.04255E-02	7.44681E-02	7.44681E-02	7.44681E-02	1.41844E-02	1.21454E-01	8.59929E-02	1.09043E-01	1.21454E-01	1.21454E-01	1.21454E-01	1.21454E-01	1.21454E-01	8.42199E-02	8.68794E-02	7.44681E-02	7.71277E-02	0.00000E+00	7.35816E-02	7.89007E-02	8.06738E-02	7.71277E-02	7.89007E-02	7.53546E-02	8.06738E-02	7.89007E-02
GRosa_woodsii_4	2.65957E-03	2.65957E-03	8.86520E-04	2.65957E-03	0.00000E+00	2.65957E-03	8.86520E-04	8.86520E-04	8.86520E-04	0.00000E+00	1.77305E-03	3.54610E-03	2.39362E-02	2.39362E-02	6.20567E-03	6.20567E-03	6.20567E-03	7.97872E-02	5.49645E-02	1.95036E-02	3.54610E-02	5.49645E-02	5.49645E-02	5.49645E-02	5.49645E-02	5.49645E-02	1.77305E-02	2.39362E-02	6.20567E-03	8.86525E-03	7.35816E-02	0.00000E+00	0.00000E+00	1.77305E-03	1.77305E-03	0.00000E+00	8.86520E-04	1.77305E-03	0.00000E+00
GRosa_woodsii_492	2.65957E-03	8.86520E-04	8.86520E-04	2.65957E-03	0.00000E+00	2.65957E-03	8.86520E-04	0.00000E+00	0.00000E+00	0.00000E+00	1.77305E-03	3.54610E-03	3.90071E-02	3.90071E-02	6.20567E-03	6.20567E-03	6.20567E-03	8.68794E-02	7.00355E-02	3.54610E-02	3.54610E-02	7.00355E-02	7.00355E-02	7.00355E-02	7.00355E-02	7.00355E-02	3.36879E-02	3.98936E-02	6.20567E-03	8.86525E-03	7.89007E-02	0.00000E+00	0.00000E+00	0.00000E+00	1.77305E-03	0.00000E+00	8.86520E-04	0.00000E+00	0.00000E+00
GRosa_woodsii_498	2.65957E-03	8.86520E-04	8.86520E-04	2.65957E-03	1.77305E-03	2.65957E-03	8.86520E-04	0.00000E+00	0.00000E+00	8.86520E-04	1.77305E-03	3.54610E-03	4.07801E-02	4.07801E-02	7.97872E-03	7.97872E-03	7.97872E-03	8.86525E-02	7.18085E-02	3.72340E-02	3.72340E-02	7.18085E-02	7.18085E-02	7.18085E-02	7.18085E-02	7.18085E-02	3.54610E-02	4.16667E-02	7.97872E-03	1.06383E-02	8.06738E-02	1.77305E-03	0.00000E+00	0.00000E+00	1.77305E-03	1.77305E-03	8.86520E-04	0.00000E+00	8.86520E-04
GRosa_woodsii_700	0.00000E+00	2.65957E-03	8.86520E-04	8.86520E-04	1.77305E-03	2.65957E-03	8.86520E-04	8.86520E-04	8.86520E-04	8.86520E-04	1.77305E-03	3.54610E-03	1.32979E-02	1.32979E-02	7.97872E-03	7.97872E-03	7.97872E-03	8.51064E-02	5.85106E-02	2.30497E-02	3.72340E-02	5.85106E-02	5.85106E-02	5.85106E-02	5.85106E-02	5.85106E-02	2.12766E-02	2.74823E-02	7.97872E-03	1.06383E-02	7.71277E-02	1.77305E-03	1.77305E-03	1.77305E-03	0.00000E+00	1.77305E-03	8.86520E-04	1.77305E-03	1.77305E-03
GRosa_woodsii_733	2.65957E-03	2.65957E-03	8.86520E-04	2.65957E-03	0.00000E+00	2.65957E-03	8.86520E-04	8.86520E-04	8.86520E-04	0.00000E+00	1.77305E-03	3.54610E-03	3.90071E-02	3.90071E-02	6.20567E-03	6.20567E-03	6.20567E-03	8.68794E-02	7.00355E-02	3.54610E-02	3.54610E-02	7.00355E-02	7.00355E-02	7.00355E-02	7.00355E-02	7.00355E-02	3.36879E-02	3.98936E-02	6.20567E-03	8.86525E-03	7.89007E-02	0.00000E+00	0.00000E+00	1.77305E-03	1.77305E-03	0.00000E+00	8.86520E-04	1.77305E-03	0.00000E+00
GRosa_woodsii_741	1.77305E-03	1.77305E-03	0.00000E+00	1.77305E-03	8.86520E-04	1.77305E-03	0.00000E+00	0.00000E+00	0.00000E+00	0.00000E+00	8.86520E-04	2.65957E-03	2.57092E-02	2.57092E-02	7.09220E-03	7.09220E-03	7.09220E-03	8.33333E-02	5.40780E-02	1.95036E-02	3.63475E-02	5.40780E-02	5.40780E-02	5.40780E-02	5.40780E-02	5.40780E-02	1.95036E-02	2.39362E-02	7.09220E-03	9.75177E-03	7.53546E-02	8.86520E-04	8.86520E-04	8.86520E-04	8.86520E-04	8.86520E-04	0.00000E+00	8.86520E-04	8.86520E-04
GRosa_woodsii_800	2.65957E-03	8.86520E-04	8.86520E-04	2.65957E-03	1.77305E-03	2.65957E-03	8.86520E-04	0.00000E+00	0.00000E+00	8.86520E-04	1.77305E-03	3.54610E-03	4.07801E-02	4.07801E-02	7.97872E-03	7.97872E-03	7.97872E-03	8.86525E-02	7.18085E-02	3.72340E-02	3.72340E-02	7.18085E-02	7.18085E-02	7.18085E-02	7.18085E-02	7.18085E-02	3.54610E-02	4.16667E-02	7.97872E-03	1.06383E-02	8.06738E-02	1.77305E-03	0.00000E+00	0.00000E+00	1.77305E-03	1.77305E-03	8.86520E-04	0.00000E+00	8.86520E-04
GRosa_woodsii_807	2.65957E-03	1.77305E-03	8.86520E-04	2.65957E-03	0.00000E+00	2.65957E-03	8.86520E-04	8.86520E-04	8.86520E-04	0.00000E+00	1.77305E-03	3.54610E-03	3.90071E-02	3.90071E-02	6.20567E-03	6.20567E-03	6.20567E-03	8.68794E-02	7.00355E-02	3.54610E-02	3.54610E-02	7.00355E-02	7.00355E-02	7.00355E-02	7.00355E-02	7.00355E-02	3.36879E-02	3.98936E-02	6.20567E-03	8.86525E-03	7.89007E-02	0.00000E+00	0.00000E+00	8.86520E-04	1.77305E-03	0.00000E+00	8.86520E-04	8.86520E-04	0.00000E+00
