# Supplementary material for: General functions to transform associate data to host data, and their use in phylogenetic inference from sequences with intra-individual variability
Source: BMC Evol Biol. 2008 Mar 18;8:86. doi: 10.1186/1471-2148-8-86 (PMC2291458; doi:10.1186/1471-2148-8-86)
Supplement: Additional file 3 — Distance matrices and quality statistics obtained with the Rosa dataset of Joly and Bruneau [33]. This contains all intermediary generated associate distance or host character data (depending on the transformation formula used; see Fig. 1) and all final distance matrices obtained together with their Delta values. A readme file that describes the contents of each file in the archive is included. The corresponding NEXUS files containing the original associate sequence data (alleles of North American Rosa species) are available at [75] as study No. S1444. [file 1471-2148-8-86-S3.zip › Goeker_Grimm_Supp_Mat_3/M2599_g1_m2.p.dst]

39
GRosa_blanda_1214	0.00000E+00	8.42200E-03	7.09221E-03	4.43260E-04	7.53545E-03	7.97873E-03	1.32978E-03	8.20037E-03	8.20037E-03	7.97872E-03	7.53547E-03	1.21897E-02	2.03901E-02	2.46011E-02	1.19681E-02	1.19681E-02	1.35195E-02	8.99823E-02	6.20567E-02	2.70391E-02	4.21100E-02	6.20567E-02	6.20567E-02	6.20567E-02	6.20567E-02	6.20567E-02	3.45745E-02	3.90071E-02	1.21897E-02	2.03901E-02	8.22252E-02	6.64894E-03	8.42198E-03	8.86525E-03	1.32978E-03	8.42198E-03	7.09218E-03	8.86525E-03	8.64361E-03
GRosa_blanda_1219	8.42200E-03	0.00000E+00	1.17465E-02	8.86525E-03	1.21897E-02	1.30763E-02	7.97873E-03	1.08599E-02	1.08599E-02	1.13032E-02	1.21897E-02	1.50709E-02	1.04167E-02	1.46277E-02	1.52926E-02	1.52926E-02	1.68440E-02	9.61881E-02	5.20834E-02	1.70656E-02	4.87589E-02	5.20834E-02	5.20834E-02	5.20834E-02	5.20834E-02	5.20834E-02	2.46011E-02	2.90337E-02	1.55142E-02	2.37145E-02	8.84308E-02	1.32979E-02	1.08599E-02	1.08599E-02	7.97873E-03	1.17465E-02	1.37411E-02	1.08599E-02	1.13032E-02
GRosa_blanda_1236	7.09221E-03	1.17465E-02	0.00000E+00	7.31384E-03	8.86520E-04	8.86525E-04	7.31384E-03	6.64892E-04	6.64892E-04	6.64892E-04	4.43260E-04	4.65425E-03	4.03369E-02	4.16667E-02	7.53546E-03	7.53546E-03	9.08689E-03	9.15337E-02	7.13653E-02	3.70124E-02	4.23316E-02	7.13653E-02	7.13653E-02	7.13653E-02	7.13653E-02	7.13653E-02	4.43263E-02	4.87588E-02	7.75709E-03	1.59574E-02	8.37766E-02	7.09220E-03	1.32978E-03	1.32978E-03	7.75710E-03	1.32978E-03	6.87056E-03	1.32978E-03	1.55141E-03
GRosa_blanda_160	4.43260E-04	8.86525E-03	7.31384E-03	0.00000E+00	7.75710E-03	7.75710E-03	1.77305E-03	8.42199E-03	8.42199E-03	8.20037E-03	7.53547E-03	1.24113E-02	2.10550E-02	2.52660E-02	1.21897E-02	1.21897E-02	1.37411E-02	8.99823E-02	6.27216E-02	2.77039E-02	4.25532E-02	6.27216E-02	6.27216E-02	6.27216E-02	6.27216E-02	6.27216E-02	3.52394E-02	3.96720E-02	1.24113E-02	2.06117E-02	8.22252E-02	7.09219E-03	8.64363E-03	9.08688E-03	1.77304E-03	8.64363E-03	7.53547E-03	9.08688E-03	8.86526E-03
GRosa_blanda_326	7.53545E-03	1.21897E-02	8.86520E-04	7.75710E-03	0.00000E+00	1.77304E-03	7.75710E-03	1.55141E-03	1.55141E-03	6.64892E-04	1.32978E-03	5.54078E-03	3.94504E-02	4.07801E-02	6.64893E-03	6.64893E-03	8.20034E-03	9.06470E-02	7.04788E-02	3.61259E-02	4.14450E-02	7.04788E-02	7.04788E-02	7.04788E-02	7.04788E-02	7.04788E-02	4.34397E-02	4.78723E-02	6.87057E-03	1.50709E-02	8.28901E-02	6.20569E-03	8.86525E-04	2.21631E-03	8.20035E-03	4.43263E-04	7.31383E-03	2.21631E-03	6.64892E-04
GRosa_blanda_365	7.97873E-03	1.30763E-02	8.86525E-04	7.75710E-03	1.77304E-03	0.00000E+00	8.64361E-03	1.99468E-03	1.99468E-03	1.99468E-03	1.32978E-03	5.98404E-03	4.16667E-02	4.29965E-02	8.86525E-03	8.86525E-03	1.04167E-02	9.19769E-02	7.26950E-02	3.83422E-02	4.36614E-02	7.26950E-02	7.26950E-02	7.26950E-02	7.26950E-02	7.26950E-02	4.56560E-02	5.00887E-02	9.08688E-03	1.72872E-02	8.42199E-02	8.42198E-03	2.65957E-03	2.65957E-03	9.08688E-03	2.65957E-03	8.20036E-03	2.65957E-03	2.88120E-03
GRosa_blanda_421	1.32978E-03	7.97873E-03	7.31384E-03	1.77305E-03	7.75710E-03	8.64361E-03	0.00000E+00	7.09220E-03	7.09220E-03	6.87058E-03	7.97872E-03	1.10815E-02	2.06117E-02	2.48227E-02	1.08599E-02	1.08599E-02	1.24114E-02	9.08687E-02	6.22784E-02	2.72606E-02	4.16666E-02	6.22784E-02	6.22784E-02	6.22784E-02	6.22784E-02	6.22784E-02	3.47961E-02	3.92287E-02	1.10816E-02	1.92819E-02	8.28901E-02	6.20566E-03	7.31384E-03	7.75709E-03	8.86520E-04	7.31384E-03	6.64895E-03	7.75709E-03	7.53547E-03
GRosa_blanda_462	8.20037E-03	1.08599E-02	6.64892E-04	8.42199E-03	1.55141E-03	1.99468E-03	7.09220E-03	0.00000E+00	0.00000E+00	4.43260E-04	1.32978E-03	4.21099E-03	4.01152E-02	4.14450E-02	7.31383E-03	7.31383E-03	8.86525E-03	9.24201E-02	7.11436E-02	3.67908E-02	4.21099E-02	7.11436E-02	7.11436E-02	7.11436E-02	7.11436E-02	7.11436E-02	4.41046E-02	4.85372E-02	7.53546E-03	1.57358E-02	8.46631E-02	6.87057E-03	4.43260E-04	2.21630E-04	7.53547E-03	1.10815E-03	6.64893E-03	2.21630E-04	8.86520E-04
GRosa_blanda_528	8.20037E-03	1.08599E-02	6.64892E-04	8.42199E-03	1.55141E-03	1.99468E-03	7.09220E-03	0.00000E+00	0.00000E+00	4.43260E-04	1.32978E-03	4.21099E-03	4.01152E-02	4.14450E-02	7.31383E-03	7.31383E-03	8.86525E-03	9.24201E-02	7.11436E-02	3.67908E-02	4.21099E-02	7.11436E-02	7.11436E-02	7.11436E-02	7.11436E-02	7.11436E-02	4.41046E-02	4.85372E-02	7.53546E-03	1.57358E-02	8.46631E-02	6.87057E-03	4.43260E-04	2.21630E-04	7.53547E-03	1.10815E-03	6.64893E-03	2.21630E-04	8.86520E-04
GRosa_blanda_567	7.97872E-03	1.13032E-02	6.64892E-04	8.20037E-03	6.64892E-04	1.99468E-03	6.87058E-03	4.43260E-04	4.43260E-04	0.00000E+00	1.32978E-03	4.43262E-03	3.92287E-02	4.05585E-02	6.42730E-03	6.42730E-03	7.97871E-03	9.15337E-02	7.02571E-02	3.59043E-02	4.12234E-02	7.02571E-02	7.02571E-02	7.02571E-02	7.02571E-02	7.02571E-02	4.32181E-02	4.76507E-02	6.64894E-03	1.48493E-02	8.37766E-02	5.98405E-03	4.43260E-04	1.10815E-03	7.31382E-03	2.21630E-04	6.42731E-03	1.10815E-03	4.43260E-04
GRosa_blanda_652	7.53547E-03	1.21897E-02	4.43260E-04	7.53547E-03	1.32978E-03	1.32978E-03	7.97872E-03	1.32978E-03	1.32978E-03	1.32978E-03	0.00000E+00	5.31915E-03	4.03369E-02	4.16667E-02	8.20035E-03	8.20035E-03	9.75177E-03	9.17553E-02	7.13653E-02	3.70124E-02	4.29965E-02	7.13653E-02	7.13653E-02	7.13653E-02	7.13653E-02	7.13653E-02	4.43263E-02	4.87588E-02	8.42199E-03	1.66223E-02	8.39982E-02	7.75709E-03	1.99468E-03	1.99468E-03	8.42199E-03	1.99468E-03	7.53547E-03	1.99468E-03	2.21631E-03
GRosa_blanda_98016	1.21897E-02	1.50709E-02	4.65425E-03	1.24113E-02	5.54078E-03	5.98404E-03	1.10815E-02	4.21099E-03	4.21099E-03	4.43262E-03	5.31915E-03	0.00000E+00	4.41046E-02	4.54344E-02	1.13032E-02	1.13032E-02	1.28546E-02	9.64095E-02	7.51330E-02	4.07801E-02	4.60993E-02	7.51330E-02	7.51330E-02	7.51330E-02	7.51330E-02	7.51330E-02	4.80940E-02	5.25266E-02	1.15248E-02	1.83954E-02	8.86525E-02	1.08599E-02	4.65425E-03	4.65425E-03	1.15248E-02	5.09752E-03	1.06383E-02	4.65425E-03	5.09752E-03
GRosa_foliolosa_699	2.03901E-02	1.04167E-02	4.03369E-02	2.10550E-02	3.94504E-02	4.16667E-02	2.06117E-02	4.01152E-02	4.01152E-02	3.92287E-02	4.03369E-02	4.41046E-02	0.00000E+00	4.21100E-03	3.45745E-02	3.45745E-02	3.61259E-02	1.02837E-01	4.52128E-02	9.97340E-03	6.29433E-02	4.52128E-02	4.52128E-02	4.52128E-02	4.52128E-02	4.52128E-02	1.75089E-02	2.19415E-02	3.47961E-02	4.29964E-02	9.50799E-02	2.77039E-02	3.94504E-02	4.07801E-02	1.99468E-02	3.90071E-02	2.92553E-02	4.07801E-02	3.92287E-02
GRosa_foliolosa_795	2.46011E-02	1.46277E-02	4.16667E-02	2.52660E-02	4.07801E-02	4.29965E-02	2.48227E-02	4.14450E-02	4.14450E-02	4.05585E-02	4.16667E-02	4.54344E-02	4.21100E-03	0.00000E+00	3.59043E-02	3.59043E-02	3.74557E-02	1.03723E-01	4.63210E-02	1.10816E-02	6.40514E-02	4.63210E-02	4.63210E-02	4.63210E-02	4.63210E-02	4.63210E-02	1.86170E-02	2.30497E-02	3.61259E-02	4.43262E-02	9.59664E-02	2.88121E-02	4.07801E-02	4.21099E-02	2.41578E-02	4.03369E-02	3.03635E-02	4.21099E-02	4.05585E-02
GRosa_gymnocarpa_543	1.19681E-02	1.52926E-02	7.53546E-03	1.21897E-02	6.64893E-03	8.86525E-03	1.08599E-02	7.31383E-03	7.31383E-03	6.42730E-03	8.20035E-03	1.13032E-02	3.45745E-02	3.59043E-02	0.00000E+00	0.00000E+00	1.55142E-03	8.68793E-02	6.64894E-02	3.12500E-02	4.41046E-02	6.64894E-02	6.64894E-02	6.64894E-02	6.64894E-02	6.64894E-02	3.87855E-02	4.32181E-02	1.99468E-03	1.01950E-02	7.91223E-02	9.30850E-03	6.64893E-03	7.97872E-03	1.13032E-02	6.20567E-03	1.04167E-02	7.97872E-03	6.42730E-03
GRosa_gymnocarpa_751	1.19681E-02	1.52926E-02	7.53546E-03	1.21897E-02	6.64893E-03	8.86525E-03	1.08599E-02	7.31383E-03	7.31383E-03	6.42730E-03	8.20035E-03	1.13032E-02	3.45745E-02	3.59043E-02	0.00000E+00	0.00000E+00	1.55142E-03	8.68793E-02	6.64894E-02	3.12500E-02	4.41046E-02	6.64894E-02	6.64894E-02	6.64894E-02	6.64894E-02	6.64894E-02	3.87855E-02	4.32181E-02	1.99468E-03	1.01950E-02	7.91223E-02	9.30850E-03	6.64893E-03	7.97872E-03	1.13032E-02	6.20567E-03	1.04167E-02	7.97872E-03	6.42730E-03
GRosa_gymnocarpa_767	1.35195E-02	1.68440E-02	9.08689E-03	1.37411E-02	8.20034E-03	1.04167E-02	1.24114E-02	8.86525E-03	8.86525E-03	7.97871E-03	9.75177E-03	1.28546E-02	3.61259E-02	3.74557E-02	1.55142E-03	1.55142E-03	0.00000E+00	8.84308E-02	6.80408E-02	3.28014E-02	4.56560E-02	6.80408E-02	6.80408E-02	6.80408E-02	6.80408E-02	6.80408E-02	4.03369E-02	4.47695E-02	3.54610E-03	1.17465E-02	8.06738E-02	1.08599E-02	8.20034E-03	9.53014E-03	1.28546E-02	7.75708E-03	1.19681E-02	9.53014E-03	7.97871E-03
GRosa_multiflora_302	8.99823E-02	9.61881E-02	9.15337E-02	8.99823E-02	9.06470E-02	9.19769E-02	9.08687E-02	9.24201E-02	9.24201E-02	9.15337E-02	9.17553E-02	9.64095E-02	1.02837E-01	1.03723E-01	8.68793E-02	8.68793E-02	8.84308E-02	0.00000E+00	1.33866E-01	9.86259E-02	1.22562E-01	1.33866E-01	1.33866E-01	1.33866E-01	1.33866E-01	1.33866E-01	1.06161E-01	1.07935E-01	8.71010E-02	9.53014E-02	2.37145E-02	8.59929E-02	9.17553E-02	9.30851E-02	9.04256E-02	9.13121E-02	8.88741E-02	9.30851E-02	9.15337E-02
GRosa_nitida_570	6.20567E-02	5.20834E-02	7.13653E-02	6.27216E-02	7.04788E-02	7.26950E-02	6.22784E-02	7.11436E-02	7.11436E-02	7.02571E-02	7.13653E-02	7.51330E-02	4.52128E-02	4.63210E-02	6.64894E-02	6.64894E-02	6.80408E-02	1.33866E-01	0.00000E+00	3.56826E-02	1.97252E-02	0.00000E+00	0.00000E+00	0.00000E+00	0.00000E+00	0.00000E+00	1.17465E-02	1.13032E-02	6.67110E-02	7.49113E-02	1.26108E-01	5.87323E-02	7.04788E-02	7.18085E-02	6.18351E-02	7.00355E-02	5.82890E-02	7.18085E-02	7.02571E-02
GRosa_nitida_604	2.70391E-02	1.70656E-02	3.70124E-02	2.77039E-02	3.61259E-02	3.83422E-02	2.72606E-02	3.67908E-02	3.67908E-02	3.59043E-02	3.70124E-02	4.07801E-02	9.97340E-03	1.10816E-02	3.12500E-02	3.12500E-02	3.28014E-02	9.86259E-02	3.56826E-02	0.00000E+00	5.49646E-02	3.56826E-02	3.56826E-02	3.56826E-02	3.56826E-02	3.56826E-02	1.19681E-02	1.24113E-02	3.14717E-02	3.96720E-02	9.08688E-02	2.37146E-02	3.61259E-02	3.74557E-02	2.68174E-02	3.56826E-02	2.39362E-02	3.74557E-02	3.59043E-02
GRosa_nitida_675	4.21100E-02	4.87589E-02	4.23316E-02	4.25532E-02	4.14450E-02	4.36614E-02	4.16666E-02	4.21099E-02	4.21099E-02	4.12234E-02	4.29965E-02	4.60993E-02	6.29433E-02	6.40514E-02	4.41046E-02	4.41046E-02	4.56560E-02	1.22562E-01	1.97252E-02	5.49646E-02	0.00000E+00	1.97252E-02	1.97252E-02	1.97252E-02	1.97252E-02	1.97252E-02	3.14717E-02	3.10284E-02	4.43262E-02	5.25266E-02	1.14805E-01	3.90071E-02	4.14450E-02	4.27748E-02	4.16666E-02	4.10018E-02	3.90071E-02	4.27748E-02	4.12234E-02
GRosa_nitida_812	6.20567E-02	5.20834E-02	7.13653E-02	6.27216E-02	7.04788E-02	7.26950E-02	6.22784E-02	7.11436E-02	7.11436E-02	7.02571E-02	7.13653E-02	7.51330E-02	4.52128E-02	4.63210E-02	6.64894E-02	6.64894E-02	6.80408E-02	1.33866E-01	0.00000E+00	3.56826E-02	1.97252E-02	0.00000E+00	0.00000E+00	0.00000E+00	0.00000E+00	0.00000E+00	1.17465E-02	1.13032E-02	6.67110E-02	7.49113E-02	1.26108E-01	5.87323E-02	7.04788E-02	7.18085E-02	6.18351E-02	7.00355E-02	5.82890E-02	7.18085E-02	7.02571E-02
GRosa_palustris_168	6.20567E-02	5.20834E-02	7.13653E-02	6.27216E-02	7.04788E-02	7.26950E-02	6.22784E-02	7.11436E-02	7.11436E-02	7.02571E-02	7.13653E-02	7.51330E-02	4.52128E-02	4.63210E-02	6.64894E-02	6.64894E-02	6.80408E-02	1.33866E-01	0.00000E+00	3.56826E-02	1.97252E-02	0.00000E+00	0.00000E+00	0.00000E+00	0.00000E+00	0.00000E+00	1.17465E-02	1.13032E-02	6.67110E-02	7.49113E-02	1.26108E-01	5.87323E-02	7.04788E-02	7.18085E-02	6.18351E-02	7.00355E-02	5.82890E-02	7.18085E-02	7.02571E-02
GRosa_palustris_304	6.20567E-02	5.20834E-02	7.13653E-02	6.27216E-02	7.04788E-02	7.26950E-02	6.22784E-02	7.11436E-02	7.11436E-02	7.02571E-02	7.13653E-02	7.51330E-02	4.52128E-02	4.63210E-02	6.64894E-02	6.64894E-02	6.80408E-02	1.33866E-01	0.00000E+00	3.56826E-02	1.97252E-02	0.00000E+00	0.00000E+00	0.00000E+00	0.00000E+00	0.00000E+00	1.17465E-02	1.13032E-02	6.67110E-02	7.49113E-02	1.26108E-01	5.87323E-02	7.04788E-02	7.18085E-02	6.18351E-02	7.00355E-02	5.82890E-02	7.18085E-02	7.02571E-02
GRosa_palustris_317	6.20567E-02	5.20834E-02	7.13653E-02	6.27216E-02	7.04788E-02	7.26950E-02	6.22784E-02	7.11436E-02	7.11436E-02	7.02571E-02	7.13653E-02	7.51330E-02	4.52128E-02	4.63210E-02	6.64894E-02	6.64894E-02	6.80408E-02	1.33866E-01	0.00000E+00	3.56826E-02	1.97252E-02	0.00000E+00	0.00000E+00	0.00000E+00	0.00000E+00	0.00000E+00	1.17465E-02	1.13032E-02	6.67110E-02	7.49113E-02	1.26108E-01	5.87323E-02	7.04788E-02	7.18085E-02	6.18351E-02	7.00355E-02	5.82890E-02	7.18085E-02	7.02571E-02
GRosa_palustris_331	6.20567E-02	5.20834E-02	7.13653E-02	6.27216E-02	7.04788E-02	7.26950E-02	6.22784E-02	7.11436E-02	7.11436E-02	7.02571E-02	7.13653E-02	7.51330E-02	4.52128E-02	4.63210E-02	6.64894E-02	6.64894E-02	6.80408E-02	1.33866E-01	0.00000E+00	3.56826E-02	1.97252E-02	0.00000E+00	0.00000E+00	0.00000E+00	0.00000E+00	0.00000E+00	1.17465E-02	1.13032E-02	6.67110E-02	7.49113E-02	1.26108E-01	5.87323E-02	7.04788E-02	7.18085E-02	6.18351E-02	7.00355E-02	5.82890E-02	7.18085E-02	7.02571E-02
GRosa_palustris_386	3.45745E-02	2.46011E-02	4.43263E-02	3.52394E-02	4.34397E-02	4.56560E-02	3.47961E-02	4.41046E-02	4.41046E-02	4.32181E-02	4.43263E-02	4.80940E-02	1.75089E-02	1.86170E-02	3.87855E-02	3.87855E-02	4.03369E-02	1.06161E-01	1.17465E-02	1.19681E-02	3.14717E-02	1.17465E-02	1.17465E-02	1.17465E-02	1.17465E-02	1.17465E-02	0.00000E+00	5.31914E-03	3.90071E-02	4.72075E-02	9.84042E-02	3.12500E-02	4.34397E-02	4.47695E-02	3.43529E-02	4.29964E-02	3.21366E-02	4.47695E-02	4.32181E-02
GRosa_palustris_581	3.90071E-02	2.90337E-02	4.87588E-02	3.96720E-02	4.78723E-02	5.00887E-02	3.92287E-02	4.85372E-02	4.85372E-02	4.76507E-02	4.87588E-02	5.25266E-02	2.19415E-02	2.30497E-02	4.32181E-02	4.32181E-02	4.47695E-02	1.07935E-01	1.13032E-02	1.24113E-02	3.10284E-02	1.13032E-02	1.13032E-02	1.13032E-02	1.13032E-02	1.13032E-02	5.31914E-03	0.00000E+00	4.34397E-02	5.16401E-02	1.00399E-01	3.56826E-02	4.78723E-02	4.92022E-02	3.87855E-02	4.74291E-02	3.56826E-02	4.92022E-02	4.76507E-02
GRosa_pisocarpa_774	1.21897E-02	1.55142E-02	7.75709E-03	1.24113E-02	6.87057E-03	9.08688E-03	1.10816E-02	7.53546E-03	7.53546E-03	6.64894E-03	8.42199E-03	1.15248E-02	3.47961E-02	3.61259E-02	1.99468E-03	1.99468E-03	3.54610E-03	8.71010E-02	6.67110E-02	3.14717E-02	4.43262E-02	6.67110E-02	6.67110E-02	6.67110E-02	6.67110E-02	6.67110E-02	3.90071E-02	4.34397E-02	0.00000E+00	9.08688E-03	7.93440E-02	9.53014E-03	6.87057E-03	8.20035E-03	1.15248E-02	6.42730E-03	1.06383E-02	8.20035E-03	6.64894E-03
GRosa_pisocarpa_847	2.03901E-02	2.37145E-02	1.59574E-02	2.06117E-02	1.50709E-02	1.72872E-02	1.92819E-02	1.57358E-02	1.57358E-02	1.48493E-02	1.66223E-02	1.83954E-02	4.29964E-02	4.43262E-02	1.01950E-02	1.01950E-02	1.17465E-02	9.53014E-02	7.49113E-02	3.96720E-02	5.25266E-02	7.49113E-02	7.49113E-02	7.49113E-02	7.49113E-02	7.49113E-02	4.72075E-02	5.16401E-02	9.08688E-03	0.00000E+00	8.75443E-02	1.77305E-02	1.50709E-02	1.64007E-02	1.97252E-02	1.46277E-02	1.88387E-02	1.64007E-02	1.48493E-02
GRosa_setigera_298	8.22252E-02	8.84308E-02	8.37766E-02	8.22252E-02	8.28901E-02	8.42199E-02	8.28901E-02	8.46631E-02	8.46631E-02	8.37766E-02	8.39982E-02	8.86525E-02	9.50799E-02	9.59664E-02	7.91223E-02	7.91223E-02	8.06738E-02	2.37145E-02	1.26108E-01	9.08688E-02	1.14805E-01	1.26108E-01	1.26108E-01	1.26108E-01	1.26108E-01	1.26108E-01	9.84042E-02	1.00399E-01	7.93440E-02	8.75443E-02	0.00000E+00	7.93440E-02	8.39982E-02	8.53281E-02	8.26685E-02	8.35549E-02	8.11170E-02	8.53281E-02	8.37766E-02
GRosa_woodsii_4	6.64894E-03	1.32979E-02	7.09220E-03	7.09219E-03	6.20569E-03	8.42198E-03	6.20566E-03	6.87057E-03	6.87057E-03	5.98405E-03	7.75709E-03	1.08599E-02	2.77039E-02	2.88121E-02	9.30850E-03	9.30850E-03	1.08599E-02	8.59929E-02	5.87323E-02	2.37146E-02	3.90071E-02	5.87323E-02	5.87323E-02	5.87323E-02	5.87323E-02	5.87323E-02	3.12500E-02	3.56826E-02	9.53014E-03	1.77305E-02	7.93440E-02	0.00000E+00	6.20569E-03	7.53546E-03	6.20568E-03	5.76242E-03	4.87589E-03	7.53546E-03	5.98405E-03
GRosa_woodsii_492	8.42198E-03	1.08599E-02	1.32978E-03	8.64363E-03	8.86525E-04	2.65957E-03	7.31384E-03	4.43260E-04	4.43260E-04	4.43260E-04	1.99468E-03	4.65425E-03	3.94504E-02	4.07801E-02	6.64893E-03	6.64893E-03	8.20034E-03	9.17553E-02	7.04788E-02	3.61259E-02	4.14450E-02	7.04788E-02	7.04788E-02	7.04788E-02	7.04788E-02	7.04788E-02	4.34397E-02	4.78723E-02	6.87057E-03	1.50709E-02	8.39982E-02	6.20569E-03	0.00000E+00	4.43263E-04	7.75709E-03	4.43263E-04	6.87057E-03	4.43263E-04	4.43260E-04
GRosa_woodsii_498	8.86525E-03	1.08599E-02	1.32978E-03	9.08688E-03	2.21631E-03	2.65957E-03	7.75709E-03	2.21630E-04	2.21630E-04	1.10815E-03	1.99468E-03	4.65425E-03	4.07801E-02	4.21099E-02	7.97872E-03	7.97872E-03	9.53014E-03	9.30851E-02	7.18085E-02	3.74557E-02	4.27748E-02	7.18085E-02	7.18085E-02	7.18085E-02	7.18085E-02	7.18085E-02	4.47695E-02	4.92022E-02	8.20035E-03	1.64007E-02	8.53281E-02	7.53546E-03	4.43263E-04	0.00000E+00	8.20036E-03	1.77305E-03	7.31384E-03	0.00000E+00	1.10815E-03
GRosa_woodsii_700	1.32978E-03	7.97873E-03	7.75710E-03	1.77304E-03	8.20035E-03	9.08688E-03	8.86520E-04	7.53547E-03	7.53547E-03	7.31382E-03	8.42199E-03	1.15248E-02	1.99468E-02	2.41578E-02	1.13032E-02	1.13032E-02	1.28546E-02	9.04256E-02	6.18351E-02	2.68174E-02	4.16666E-02	6.18351E-02	6.18351E-02	6.18351E-02	6.18351E-02	6.18351E-02	3.43529E-02	3.87855E-02	1.15248E-02	1.97252E-02	8.26685E-02	6.20568E-03	7.75709E-03	8.20036E-03	0.00000E+00	7.75709E-03	6.64891E-03	8.20036E-03	7.97872E-03
GRosa_woodsii_733	8.42198E-03	1.17465E-02	1.32978E-03	8.64363E-03	4.43263E-04	2.65957E-03	7.31384E-03	1.10815E-03	1.10815E-03	2.21630E-04	1.99468E-03	5.09752E-03	3.90071E-02	4.03369E-02	6.20567E-03	6.20567E-03	7.75708E-03	9.13121E-02	7.00355E-02	3.56826E-02	4.10018E-02	7.00355E-02	7.00355E-02	7.00355E-02	7.00355E-02	7.00355E-02	4.29964E-02	4.74291E-02	6.42730E-03	1.46277E-02	8.35549E-02	5.76242E-03	4.43263E-04	1.77305E-03	7.75709E-03	0.00000E+00	6.87057E-03	1.77305E-03	2.21630E-04
GRosa_woodsii_741	7.09218E-03	1.37411E-02	6.87056E-03	7.53547E-03	7.31383E-03	8.20036E-03	6.64895E-03	6.64893E-03	6.64893E-03	6.42731E-03	7.53547E-03	1.06383E-02	2.92553E-02	3.03635E-02	1.04167E-02	1.04167E-02	1.19681E-02	8.88741E-02	5.82890E-02	2.39362E-02	3.90071E-02	5.82890E-02	5.82890E-02	5.82890E-02	5.82890E-02	5.82890E-02	3.21366E-02	3.56826E-02	1.06383E-02	1.88387E-02	8.11170E-02	4.87589E-03	6.87057E-03	7.31384E-03	6.64891E-03	6.87057E-03	0.00000E+00	7.31384E-03	7.09220E-03
GRosa_woodsii_800	8.86525E-03	1.08599E-02	1.32978E-03	9.08688E-03	2.21631E-03	2.65957E-03	7.75709E-03	2.21630E-04	2.21630E-04	1.10815E-03	1.99468E-03	4.65425E-03	4.07801E-02	4.21099E-02	7.97872E-03	7.97872E-03	9.53014E-03	9.30851E-02	7.18085E-02	3.74557E-02	4.27748E-02	7.18085E-02	7.18085E-02	7.18085E-02	7.18085E-02	7.18085E-02	4.47695E-02	4.92022E-02	8.20035E-03	1.64007E-02	8.53281E-02	7.53546E-03	4.43263E-04	0.00000E+00	8.20036E-03	1.77305E-03	7.31384E-03	0.00000E+00	1.10815E-03
GRosa_woodsii_807	8.64361E-03	1.13032E-02	1.55141E-03	8.86526E-03	6.64892E-04	2.88120E-03	7.53547E-03	8.86520E-04	8.86520E-04	4.43260E-04	2.21631E-03	5.09752E-03	3.92287E-02	4.05585E-02	6.42730E-03	6.42730E-03	7.97871E-03	9.15337E-02	7.02571E-02	3.59043E-02	4.12234E-02	7.02571E-02	7.02571E-02	7.02571E-02	7.02571E-02	7.02571E-02	4.32181E-02	4.76507E-02	6.64894E-03	1.48493E-02	8.37766E-02	5.98405E-03	4.43260E-04	1.10815E-03	7.97872E-03	2.21630E-04	7.09220E-03	1.10815E-03	0.00000E+00
