# Supplementary material for: General functions to transform associate data to host data, and their use in phylogenetic inference from sequences with intra-individual variability
Source: BMC Evol Biol. 2008 Mar 18;8:86. doi: 10.1186/1471-2148-8-86 (PMC2291458; doi:10.1186/1471-2148-8-86)
Supplement: Additional file 3 — Distance matrices and quality statistics obtained with the Rosa dataset of Joly and Bruneau [33]. This contains all intermediary generated associate distance or host character data (depending on the transformation formula used; see Fig. 1) and all final distance matrices obtained together with their Delta values. A readme file that describes the contents of each file in the archive is included. The corresponding NEXUS files containing the original associate sequence data (alleles of North American Rosa species) are available at [75] as study No. S1444. [file 1471-2148-8-86-S3.zip › Goeker_Grimm_Supp_Mat_3/M2599_g1_m2.v]

#NEXUS

[mingrpsize= 2]

begin data;
	dimensions ntax= 39 nchar= 1137;
	format datatype=nucleotide gap=- missing=?;
	matrix
[                   	        10        20        30        40        50        60        70        80        90       100       110       120       130       140       150       160       170       180       190       200       210       220       230       240       250       260       270       280       290       300       310       320       330       340       350       360       370       380       390       400       410       420       430       440       450       460       470       480       490       500       510       520       530       540       550       560       570       580       590       600       610       620       630       640       650       660       670       680       690       700       710       720       730       740       750       760       770       780       790       800       810       820       830       840       850       860       870       880       890       900       910       920       930       940       950       960       970       980       990      1000      1010      1020      1030      1040      1050      1060      1070      1080      1090      1100      1110      1120      1130      1140]
[                   	         .         .         .         .         .         .         .         .         .         .         .         .         .         .         .         .         .         .         .         .         .         .         .         .         .         .         .         .         .         .         .         .         .         .         .         .         .         .         .         .         .         .         .         .         .         .         .         .         .         .         .         .         .         .         .         .         .         .         .         .         .         .         .         .         .         .         .         .         .         .         .         .         .         .         .         .         .         .         .         .         .         .         .         .         .         .         .         .         .         .         .         .         .         .         .         .         .         .         .         .         .         .         .         .         .         .         .         .         .         .         .         .         .         .]
GRosa_blanda_1214   	gtgagaataayacmctttatttatgatcagtttkaactttkgtacatatatatataywagttaatctctataggtgtcacgccttgctgaggtgtttcckcctgcacaaaatgacaggcatagtaaaatttcaataataatttagatatttcttcgtcatctacgaaaatattacrtgtttatgttatactcttttaacacattttagaakytctatcaa-----------------------------tattt--ta--------------yatatatcttca---------------------------aactctagac--------tgactactcgatagttaatacttttgaagaatttcttaaaaatcataccgtatttaccgactatatctatttcctgtaagacccacctagctagagaagtgaatataagtaccgrgtatgaactcaagtcacaaataatcataaactgatgttagtacracatg--------------------------------aagcgac-tttttttayttggttaggctgattttgaagatgcactttcaccaagctgggaraatctaataagrggccaagtgaacctraaagatgctgtggatgggagcataactttccatgataaggccagaaacagartctacaagctcaacgatcacaacatagccaagctttttgtgcgtccaagaggttggcacttgcctgaggctcatattctcattgatggwgagcctgcaactggttgccttgtcgactttggtctctacttctaccacaactatgcagcattccgccgcacccgaggtgaagkgtctggacctttcttctacctccctaaaatggagcattcacggtaaggaatattcattatttatacttgtttgttcacarttcaaacagagttytccaattgataatggaagactgacac----aagctgcacaattttggctgcagggaagcgaagatatggaattgtgtgttcgagaaggcagagaagatggtagggatagagagaggaagcatcagagccactgttctgatcgaaacacttccagctgtgtttcaaatggatgaaatcctgtatgagcttagggatcactctgttgg	[ 2]
GRosa_blanda_1219   	gtgagaataacacmctttatttatgatcagtttkaactttkgtacatatatatataywagttaatctctataggtgtcacgccttgctgaggtgtttcckcctgcacaaaatgacaggcatagtaaaatttcaataataatttagatatttcttcgtcatctacgaaaatattacgtgtttatgttatactcttttaacacattttagaakytctwtcaa-----------------------------tattt--ta--------------yatatatcttca---------------------------aactctagac--------tgactactcgatagttaatacttttgaagaatttcttaaaaatcataccgtatttaccgactatatctatttcctgtaagacccacctagctagagaagtgaatataagtaccgrgtatgaactcaagtcacaaataatcataaactgatgttagtacracatg--------------------------------aagcgac-tttttttryttggttaggctgattttgaagatgcactttcaccaagctgggaraatctaataagrggccaagtgaacctraaagatgctgtggatgggagcataactttccatgataaggccagaaacagartctacaagctcaacgatcacaacatagccaagctttttgtgcgtccaagaggttggcacttgcctgaggctcatattctcattgatggwgagcctgcaactggttgccttgtcgactttggtctctacttctaccacaactatgcagcattccgccgcacccgaggtgaagkgtctggacctttcttctacctccctaaaatggagcattcacggtaaggaatattcattatttatacttgtttgttcacarttcaaacagagttytccaattgataatggaagactgacac----aagctgcacaattttggctgcagggaagcgaagatatggaattgtgtgttcgagaaggcagagaagatggtagggatagagagaggaagcatcagagccactgttctgatcgaaacacttccagctgtgtttcaaatggatgaaatcctgtatgagcttagggatcactctgttgg	[ 2]
GRosa_blanda_1236   	gtgagaataayaccctttatttatgatcagttttaacttttgtacatatatatatacaagttaatctctataggtgtcacgccttgctgaggtgtttcctcctgcacaaaatgacaggcatagtaaaatttcaataataatttagatatttcttcgtcatctacgaaaatattacrtgtttatgttatactcttttaacacattttagaatctctatcaa-----------------------------tattt--ta--------------catatatcttca---------------------------aactctagac--------tgactactcgatagttaatacttttgaagaatttcttaaaaatcataccgtatttaccgactatatctatttcctgtaagacccacctagctagagaagtgaatataagtaccgggtatgaactcaagtcacaaataatcataaactgatgttagtacaacatg--------------------------------aagcgac-tttttttatttggttaggctgattttgaagatgcactttcaccaagctgggaaaatctaataaggggccaagtgaacctaaaagatgctgtggatgggagcataactttccatgataaggccagaaacagaatctacaagctcaacgatcacaacatagccaagctttttgtgcgtccaagaggttggcacttgcctgaggctcatattctcattgatggtgagcctgcaactggttgccttgtcgactttggtctctacttctaccacaactatgcagcattccgccgcacccgaggtgaagggtctggacctttcttctacctccctaaaatggagcattcacggtaaggaatattcattatttatacttgtttgttcacaattcaaacagagttctccaattgataatggaagactgacac----aagctgcacaattttggctgcagggaagcgaagatatggaattgtgtgttcgagaaggcagagaagatggtagggatagagagaggaagcatcagagccactgttctgatcgaaacacttccagctgtgtttcaaatggatgaaatcctgtatgagcttagggatcactctgttgg	[ 2]
GRosa_blanda_160    	gtgagaataatacmctttatttatgatcagtttkaactttkgtacatatatatataywagttaatctctataggtgtcacgccttgctgaggtgtttcckcctgcacaaaatgacaggcatagtaaaatttcaataataatttagatatttcttcgtcatctacgaaaatattacrtgtttatgttatactcttttaacacattttagaakytctatcaa-----------------------------tattt--ta--------------yatatatcttca---------------------------aactctagac--------tgactactcgatagttaatacttttgaagaatttcttaaaaatcataccgtatttaccgactatatctatttcctgtaagacccacctagctagagaagtgaatataagtaccgrgtatgaactcaagtcacaaataatcataaactgatgttagtacracatg--------------------------------aagcgac-tttttttayttggttaggctgattttgaagatgcactttcaccaagctgggaraatctaataagrggccaagtgaacctraaagatgctgtggatgggagcataactttccatgataaggccagaaacagartctacaagctcaacgatcacaacatagccaagctttttgtgcgtccaagaggttggcacttgcctgaggctcatattctcattgatggwgagcctgcaactggttgccttgtcgactttggtctctacttctaccacaactatgcagcattccgccgcacccgaggtgaagkgtctggacctttcttctacctccctaaaatggagcattcacggtaaggaatattcattatttatacttgtttgttcacarttcaaacagagttytccaattgataatggaagactgacac----aagctgcacaattttggctgcagggaagcgaagatatggaattgtgtgttcgagaaggcagagaagatggtagggatagagagaggaagcatcagagccactgttctgatcgaaacacttccagctgtgtttcaaatggatgaaatcctgtatgagcttagggatcactctgttgg	[ 2]
GRosa_blanda_326    	gtgagaataayaccctttatttatgatcagttttaacttttgtacatatatatatacaagttaatctctataggtgtcacgccttgctgaggtgtttcctcctgcacaaaatgacaggcatagtaaaatttcaataataatttagatatttcttcgtcatctacgaaaatattacrtgtttatgttatactcttttaacacattttagaatctctatcaa-----------------------------tattt--ta--------------catatatcttca---------------------------aactctagac--------tgactactcgatagttaatacttttgaagaatttcttaaaaatcataccgtatttaccgactatatctatttcctgtaagacccacctagctagagaagtgaatataagtaccgggtatgaactcaagtcacaaataatcataaactgatgttagtacgacatg--------------------------------aagcgac-tttttttatttggttaggctgattttgaagatgcactttcaccaagctgggaaaatctaataaggggccaagtgaacctaaaagatgctgtggatgggagcataactttccatgataaggccagaaacagaatctacaagctcaacgatcacaacatagccaagctttttgtgcgtccaagaggttggcacttgcctgaggctcatattctcattgatggtgagcctgcaactggttgccttgtcgactttggtctctacttctaccacaactatgcagcattccgccgcacccgaggtgaagggtctggacctttcttctacctccctaaaatggagcattcacggtaaggaatattcattatttatacttgtttgttcacaattcaaacagagttctccaattgataatggaagactgacac----aagctgcacaattttggctgcagggaagcgaagatatggaattgtgtgttcgagaaggcagagaagatggtagggatagagagaggaagcatcagagccactgttctgatcgaaacacttccagctgtgtttcaaatggatgaaatcctgtatgagcttagggatcactctgttgg	[ 2]
GRosa_blanda_365    	gtgagaataayaccctttatttatgatcagttttaacttttgtacatatatatatacaagttaatctctataggtgtcacgccttgctgaggtgtttcctcctgcacaaaatgacaggcatagtaaaatttcaataataatttagatatktcttcgtcatctacgaaaatattacrtgtttatgttatactcttttaacacattttagaatctctatcaa-----------------------------tattt--ta--------------catatatcttca---------------------------aactctagac--------tgactactcgatagttaatacttttgaagaatttcttaaaaatcataccgtatttaccgactatatctatttcctgtaagacccacctagctagagaagtgaatataagtaccgggtatgaactcaagtcacaaataatcataaactgatgttagtacaacatg--------------------------------aagcgac-tttttttatttggttaggctgattttgaagatgcactttcaccaagctgggaaaatctaataaggggccaagtgaacctaaaagatgctgtggatgggagcataactttcsatgataaggccagaaacagaatctacaagctcaacgatcacaacatagccaagctttttgtgcgtccaagaggttggcacttgcctgaggctcatattctcattgatggtgagcctgcaactggttgccttgtcgactttggtctctacttctaccacaactatgcagcattccgccgcacccgaggtgaagggtctggacctttcttctacctccctaaaatggagcattcacggtaaggaatattcattatttatacttgtttgttcacaattcaaacagagttctccaattgataatggaagactgacac----aagctgcacaattttggctgcagggaagcgaagatatggaattgtgtgttcgagaaggcagagaagatggtagggatagagagaggaagcatcagagccactgttctgatcgaaacacttccagctgtgtttcaaatggatgaaatcctgtatgagcttagggatcactctgttgg	[ 2]
GRosa_blanda_421    	gtgagaataacacmctttatttatgatcagtttkaactttkgtacatatatatataywagttaatctctataggtgtcacgccttgctgaggtgtttcckcctgcacaaaatgacaggcatagtaaaatttcaataataatttagatatttcttcgtcatctacgaaaatattacgtgtttatgttatactcttttaacacattttagaakytctatcaa-----------------------------tattt--ta--------------yatatatcttca---------------------------aactctagac--------tgactactcgatagttaatacttttgaagaatttcttaaaaatcataccgtatttaccgactatatctatttcctgyaagacccacctagctagagaagtgaatataagtaccgrgtatgaactcaagtcacaaataatcataaactgatgttagtacracatg--------------------------------aagcgac-tttttttayttggttaggctgattttgaagatgcactttcaccaagctgggaraatctaataagrggccaagtgaacctraaagatgctgtggatgggagcataactttccatgataaggccagaaacagartctacaagctcaacgatcacaacatagccaagctttttgtgcgtccaagaggttggcacttgcctgaggctcatattctcattgatggwgagcctgcaactggttgccttgtcgactttggtctctacttctaccacaactatgcagcattccgccgcacccgaggtgaagkgtctggacctttcttctacctccctaaaatggagcattcacggtaaggaatattcattatttatacttgtttgttcacarttcaaacagagttytccaattgataatggaagactgacac----aagctgcacaattttggctgcagggaagcgaagatatggaattgtgtgttcgagaaggcagagaagatggtagggatagagagaggaagcatcagagccactgttctgatcgaaacacttccagctgtgtttcaaatggatgaaatcctgtatgagcttagggatcactctgttgg	[ 2]
GRosa_blanda_462    	gtgagaataacaccctttatttatgatcagttttaacttttgtacatatatatatacaagttaatctctataggtgtcacgccttgctgaggtgtttcctcctgcacaaaatgacaggcatagtaaaatttcaataataatttagatatttcttcgtcatctacgaaaatattacgtgtttatgttatactcttttaacacattttagaatctctwtcaa-----------------------------tattt--ta--------------catatatcttca---------------------------aactctagac--------tgactactcgatagttaatacttttgaagaatttcttaaaaatcataccgtatttaccgactatatctatttcctgtaagacccacctagctagagaagtgaatataagtaccgggtatgaactcaagtcacaaataatcataaactgatgttagtacaacatg--------------------------------aagcgac-tttttttatttggttaggctgattttgaagatgcactttcaccaagctgggaaaatctaataaggggccaagtgaacctaaaagatgctgtggatgggagcataactttccatgataaggccagaaacagaatctacaagctcaacgatcacaacatagccaagctttttgtgcgtccaagaggttggcacttgcctgaggctcatattctcattgatggtgagcctgcaactggttgccttgtcgactttggtctctacttctaccacaactatgcagcattccgccgcacccgaggtgaagggtctggacctttcttctacctccctaaaatggagcattcacggtaaggaatattcattatttatacttgtttgttcacaattcaaacagagttctccaattgataatggaagactgacac----aagctgcacaattttggctgcagggaagcgaagatatggaattgtgtgttcgagaaggcagagaagatggtagggatagagagaggaagcatcagagccactgttctgatcgaaacacttccagctgtgtttcaaatggatgaaatcctgtatgagcttagggatcactctgttgg	[ 2]
GRosa_blanda_528    	gtgagaataacaccctttatttatgatcagttttaacttttgtacatatatatatacaagttaatctctataggtgtcacgccttgctgaggtgtttcctcctgcacaaaatgacaggcatagtaaaatttcaataataatttagatatttcttcgtcatctacgaaaatattacgtgtttatgttatactcttttaacacattttagaatctctwtcaa-----------------------------tattt--ta--------------catatatcttca---------------------------aactctagac--------tgactactcgatagttaatacttttgaagaatttcttaaaaatcataccgtatttaccgactatatctatttcctgtaagacccacctagctagagaagtgaatataagtaccgggtatgaactcaagtcacaaataatcataaactgatgttagtacaacatg--------------------------------aagcgac-tttttttatttggttaggctgattttgaagatgcactttcaccaagctgggaaaatctaataaggggccaagtgaacctaaaagatgctgtggatgggagcataactttccatgataaggccagaaacagaatctacaagctcaacgatcacaacatagccaagctttttgtgcgtccaagaggttggcacttgcctgaggctcatattctcattgatggtgagcctgcaactggttgccttgtcgactttggtctctacttctaccacaactatgcagcattccgccgcacccgaggtgaagggtctggacctttcttctacctccctaaaatggagcattcacggtaaggaatattcattatttatacttgtttgttcacaattcaaacagagttctccaattgataatggaagactgacac----aagctgcacaattttggctgcagggaagcgaagatatggaattgtgtgttcgagaaggcagagaagatggtagggatagagagaggaagcatcagagccactgttctgatcgaaacacttccagctgtgtttcaaatggatgaaatcctgtatgagcttagggatcac--------	[ 2]
GRosa_blanda_567    	gtgagaataacaccctttatttatgatcagttttaacttttgtacatatatatatacaagttaatctctataggtgtcacgccttgctgaggtgtttcctcctgcacaaaatgacaggcatagtaaaatttcaataataatttagatatttcttcgtcatctacgaaaatattacgtgtttatgttatactcttttaacacattttagaatctctatcaa-----------------------------tattt--ta--------------catatatcttca---------------------------aactctagac--------tgactactcgatagttaatacttttgaagaatttcttaaaaatcataccgtatttaccgactatatctatttcctgtaagacccacctagctagagaagtgaatataagtaccgggtatgaactcaagtcacaaataatcataaactgatgttagtacracatg--------------------------------aagcgac-tttttttatttggttaggctgattttgaagatgcactttcaccaagctgggaaaatctaataaggggccaagtgaacctaaaagatgctgtggatgggagcataactttccatgataaggccagaaacagaatctacaagctcaacgatcacaacatagccaagctttttgtgcgtccaagaggttggcacttgcctgaggctcatattctcattgatggtgagcctgcaactggttgccttgtcgactttggtctctacttctaccacaactatgcagcattccgccgcacccgaggtgaagggtctggacctttcttctacctccctaaaatggagcattcacggtaaggaatattcattatttatacttgtttgttcacaattcaaacagagttctccaattgataatggaagactgacac----aagctgcacaattttggctgcagggaagcgaagatatggaattgtgtgttcgagaaggcagagaagatggtagggatagagagaggaagcatcagagccactgttctgatcgaaacacttccagctgtgtttcaaatggatgaaatcctgtatgagcttagggatcactctgttgg	[ 2]
GRosa_blanda_652    	gtgagaataayaccctttatttatgatcagttttaacttttgtacatatatatatacaagttaatctctataggtgtcacgccttgctgaggtgtttcctcctgcacaaaatgacaggcatagtaaaatttcaataataatttagatatttcttcgtcatctacgaaaayattacrtgtttatgttatactcttttaacacattttagaatctctatcaa-----------------------------tattt--ta--------------catatatcttca---------------------------aactctagac--------tgactactcgatagttaatacttttgaagaatttcttaaaaatcataccgtatttaccgactatatctatttcctgtaagacccacctagctagagaagtgaatataagtaccgggtatgaactcaagtcacaaataatcataaactgatgttagtacaacatg--------------------------------aagcgac-tttttttatttggttaggctgattttgaagatgcactttcaccaagctgggaaaatctaataaggggccaagtgaacctaaaagatgctgtggatgggagcataactttccatgataaggccagaaacagaatctacaagctcaacgatcacaacatagccaagctttttgtgcgtccaagaggttggcacttgcctgaggctcatattctcattgatggtgagcctgcaactggttgccttgtcgactttggtctctacttctaccacaactatgcagcattccgccgcacccgaggtgaagggtctggacctttcttctacctccctaaaatggagcattcacggtaaggaatattcattatttatacttgtttgttcacaattcaaacagagttctccaattgataatggaagactgacac----aagctgcacaattttggctgcagggaagcgaagatatggaattgtgtgttcgagaaggcagagaagatggtagggatagagagaggaagcatcagagccactgttctgatcgaaacacttccagctgtgtttcaaatggatgaaatcctgtatgagcttagggatcactctgttgg	[ 2]
GRosa_blanda_98016  	gtgagaataacaccctttatttatgatcagttttaacttttgtacatatatatatacaagttaatctctataggtgtcacgccttgctgaggtgtttcctcctgcacaaaatgacaggcatagtaaaatttcaataataatttagatatttcttcgtcatctacgaaaatattacgtgtttatgttatactcttttaacacattttagaatctctwtcaa-----------------------------tattt--ta-----ctatttttacatatatcttca---------------------------aactctagac--------tgactactcgatagttaatacttttgaagaatttcttaaaaatcataccgtatttaccgactatatctatttcctgtaagacccacctagctagagaagtgaatataagtaccgggtatgaactcaagtcacaaataatcataaactgatgttagtacaacatg--------------------------------aagcgac-tttttttatttggttaggctgattttgaagatgcactttcaccaagctgggaaaatctaataaggggccaagtgaacctaaaagatgctgtggatgggagcataactttccatgataaggccagaaacagaatctacaagctcaacgatcacaacatagccaagctttttgtgcgtccaagaggttggcacttgcctgaggctcatattctcattgatggtgagcctgcaactggttgccttgtcgactttggtctctacttctaccacaactatgcagcattccgccgcacccgaggtgaagggtctggacctttcttctacctccctaaaatggagcattcacggtaaggaatattcattatttatacttgtttgttcacaattcaaacagagttctccaattgataatggaagactgacac----aagctgcacaattttggctgcagggaagcgaagatatggaattgtgtgttcgagaaggcagagaagatggtagggatagagagaggaagcatcagagccactgttctgatcgaaacacttccagctgtgtttcaaatggatgaaatcctgtatgagcttagggatcactctgttgg	[ 2]
GRosa_foliolosa_699 	gtgagaataacacactttatttatgatcagtttgaactttggtacatatata----ttagttaatctctataggtgtcacgccttgctgaggtgtttccgcctgcacaaaatgacaggcatagtaaaatttcaataataatttagatatttcttc---------------attacgtgtttatgttatactcttttaacacattttagaagttctatcaa-----------------------------tattt--ta--------------tatatatcttca---------------------------aactctagac--------tgactactcgatagttaatacttttgaagaatttcttaaaaatcataccgtatttaccgactatatctatttcctgtaagacccacctagctagagaagtgaatataagtaccgagtatgaactcaagtcacaaataatcataaactgatgttagtacgacatg--------------------------------aagcgac-tttttttacttggttaggctgattttgaagatgcactttcaccaagctgggagaatctaataagaggccaagtgaacctgaaagatgctgtggatgggagcataactttccatgataaggccagaaacagagtctacaagctcaacgatcacaacatagccaagctttttgtgcgtccaagaggttggcacttgcctgaggctcatattctcattgatggagagcctgcaactggttgccttgtcgactttggtctctacttctaccacaactatgcagcattccgccgcaccc------aagtgtctggacctttcttctacctccctaaaatggagcattcacggtaaggaatattcattatttatacttgtttgttcacagttcaaacagagttttccaattgataatggaagactgacac----aagctgcacaattttggctgcagggaagcgaagatatggaattgtgtgttcgagaaggcagagaagatggtagggatagagagaggaagcatcagagccactgttctgatcgaaacacttccagctgtgtttcaaatggatgaaatcctgtatgagcttagggatcactctgttgg	[ 2]
GRosa_foliolosa_795 	gtgagaataacacactttatttatgatcagtttkaactttggtacatatata----ttagttaatctctataggtgtcacgccttgctgaggtgtttccgcctgcacaaaatgacaggcatagtaaaatttcaataataatttagatatttcttc---------------attacgtgtttatgttatactcttttaacacattttagaagttctatcaa-----------------------------tattt--ta--------------tatatatcttca---------------------------aactctagacgactagactgacwactcgatagttaatacttttgaagaatttcttaaaaatcataccgtatttaccgactatatctatttcctgtaagacccacctagctagagaagtgaatataagtaccgagtatgaactcaagtcamaaataatcataaactgatgttagtacgacatg--------------------------------aagcgac-tttttttacttggttaggctgattttgaagatgcactttcaccaagctgggagaatctaataagaggccaagtgaacctgaaagatgctgtggatgggagcataactttccatgataaggccagaaacagagtctacaagctcaaygatcacaacatagccaagctttttgtgcgtccaagaggttggcacttgcctgaggctcatattctcattgatggagagcctgcaactggttgccttgtcgactttggtctctacttctaccacaactatgcagcattccgccgcacccaaggtgaagtgtctggacctttcttctacctccctaaaatggagcattcacggtaaggaatattcattatttatacttgtttgttcacagttcaaacagagttttccrattgataatggaagactgacac----aagctgcacaattttggctgcagggaagcgaagatatggaattgtgtgttcgagaaggcagagaagatggtagggatagagagaggaagcatcagagccactgttctgatcgaaacacttccagctgtgtttcaaatggatgaaatcctgtatgagcttagggatcactctgttgg	[ 2]
GRosa_gymnocarpa_543	gtgagaataacaccctttatttatgatcagttttaacttttgtacatatata----caagttaatctctataggtgtcacgccttgctgaggtgtttcctcctgcacaaaatgacaggcatagtaaaatttcaataataatttagatatttcttcgtcatctacgaaaatattacgtgtttatgttatactcttttaacacattttagaatctctatcaa-----------------------------tattt--ta--------------tatatatcttca---------------------------aactctagac--------tgactactcgatagttaatacttttgaagaatttcttaaaaatcataccgtatttaccgactatatctatttcctgtaagacccacctagctagagaagtgaatataagtaccgggtatgaactcaagtcacaaataatcataaactgatgttagtacgacatg--------------------------------aagcgac-tttttttatttggttaggctgattttgaagatgcactttcaccaagctgggaaaatctaataaggggccaagtgaacctaaaagatgctgtggatgggagcataactttccatgataaggccagaaacagagtctacaagctcaacgatcacaacatagccaagctttttgtgcgtccaagaggttggcacttgcctgaggctcatattctcattgatggtgagcctgcaactggttgccttgtcgactttggtctctacttctaccacaactacgcagcattccgccgcacccgaggtgaagggtctggacctttcttctacctccctaaaatggagcattcacggtaaggaatattcattatttatacttgtttgttcacaattcaaacagagttctccaattgataatggaagactgacac----aagctgcacaattttggctgcagggaagcgaagatatggaattgtgtgttcgagaaggcagagaagatggtagggatagagagaggaagcatcagagccactgttctgatcgaaacacttccagctgtgtttcaaatggatgaaatcctgtatgagcttagggatcactctgttgg	[ 2]
GRosa_gymnocarpa_751	gtgagaataacaccctttatttatgatcagttttaacttttgtacatatata----caagttaatctctataggtgtcacgccttgctgaggtgtttcctcctgcacaaaatgacaggcatagtaaaatttcaataataatttagatatttcttcgtcatctacgaaaatattacgtgtttatgttatactcttttaacacattttagaatctctatcaa-----------------------------tattt--ta--------------tatatatcttca---------------------------aactctagac--------tgactactcgatagttaatacttttgaagaatttcttaaaaatcataccgtatttaccgactatatctatttcctgtaagacccacctagctagagaagtgaatataagtaccgggtatgaactcaagtcacaaataatcataaactgatgttagtacgacatg--------------------------------aagcgac-tttttttatttggttaggctgattttgaagatgcactttcaccaagctgggaaaatctaataaggggccaagtgaacctaaaagatgctgtggatgggagcataactttccatgataaggccagaaacagagtctacaagctcaacgatcacaacatagccaagctttttgtgcgtccaagaggttggcacttgcctgaggctcatattctcattgatggtgagcctgcaactggttgccttgtcgactttggtctctacttctaccacaactacgcagcattccgccgcacccgaggtgaagggtctggacctttcttctacctccctaaaatggagcattcacggtaaggaatattcattatttatacttgtttgttcacaattcaaacagagttctccaattgataatggaagactgacac----aagctgcacaattttggctgcagggaagcgaagatatggaattgtgtgttcgagaaggcagagaagatggtagggatagagagaggaagcatcagagccactgttctgatcgaaacacttccagctgtgtttcaaatggatgaaatcctgtatgagcttagggatcactctgttgg	[ 2]
GRosa_gymnocarpa_767	gtgagaataacaccctttatttatgatcagttttaacttttgtacatatata----caagttaatctctataggtgtcacgccttgctgaggtgtttcctcctgcacaaaatgacaggcatagtaaaatttcaataataatttagatatttcttcgtcatctacgaaaatattacgtgtttatgttatactcttttaacacattttagaatctctatcaa-----------------------------tattt--ta--------------tatatatcttca---------------------------aactctagac--------tgactactcgatagttaatacttttgaagaatttcttaaaaatcataccgtatttaccgactatatctatttcctgtaagacccacctagctagagaagtgaatataagtaccgggtatgaactcaagtcacaaataatcataaactgatgttagtacgacatg--------------------------------aagcgac-tttttttatttggttaggctgattttgaagatgcactttcaccaagctgggaaaatctaataaggggccaagtgaacctaaaagatgctgtggatgggagcataactttccatgataaggccagaaacagagtctacaagctcaacgatcacaacatagccaagctttttgtgcgtccaagaggttggcacttgcctgaggctcatattctcattgatggtgagcctgcaactggttgccttgtcgactttggtctctacttctaccacaactacgcagcattccgccgcacccgaggtgaagggtctggacctttcttctacctccctaaaatggagcattcacggtaaggaatattcattatttatacttgtttgttcacaattcaaacagagttctccaattgataatggaagactgacac----aagctgcacaattttggctgcagggaagcgaagatatggaattgtgtgttcgagaaggcagagaagatggtagggatagagagaggaagcatcagagccactgttctgatcgaaacacttccagctgtgtttcaaatggatgaaatcctgtatgagcttagggatcactctgttgg	[ 2]
GRosa_multiflora_302	gtgagaa-----------attaatgatcagttttaactttggtacacatata----catgttaatctctataggtgtcacgccttgctgaggtgtttcagcctgcacaaaatgacaggcatagtaaaatttcaataataatttagatatttattcgtcatctacgaaaatattacatgtttatgttatactcttttaacacattttagaagttctatcaa-----------------------------tattt--tattata---------tatatatcttcaaacactagactttttttttttttttttaactctagac--------tgactactcgatrgttaatacttttgaagaatttcttaaaaatcataccgtttttaccgactatatctatttcctgtaagacc-acctagctagagaagtgaatat--------------------------------------------gttagtacgacatg--------------------------------aagcgacttttttttatttggttaggctgattttgaagatgcactttcaccaagctgggagaatctaataagaggycaagtgaacctgaaagatgctgttgatgggagcataactttccatgataaggccagaaacagagtctacaagctcaacgatcacaacatagccaagctttttgtgcgtccaagaggttggcacttgcctgaggctcatattctcattgatggtgagcckgcaactggttgccttgtcgactttggtctctacttctaccacaactatgcagcattccgccgcacccaaggtgaagggtctggacctttcttctacctccctaaaatggagcattcaaggtaaggaatattcattatttatacttgtttgttcacagttcaaacagagttctccaattgataatggaagactgacacaattaagctgcacaattttggctgcagggaagcgaagatatggaattgtgtgttcgagaaggcagagaagatggtagggatagagagaggaagcatcagagccactgttctgatcgaaacacttccagctgtgtttcaaatggatgaaatcctgtatgagcttagggatcactctgttgg	[ 2]
GRosa_nitida_570    	gtgagaataacacactttatttatgatcagttttaactttggtacatata------ttagttaatctctataggtgtcacgccttgctgaggtgtttccgcctgcacaaaatgacaggcatagtaaaatttcaataacaatttagatatttcttc---------------attacgtgtttatgttatactcttttaacacattttagaagttctatcaa-----------------------------tatttt-ta---------------------cttca---------------------------aactctagac--------tgactactcgatagttaatacttttgaagaatttcttaaaaatcataccgtatttaccgactatatctatttcctgtaagacccacctagctagagaagtgaatataagtaccgagtatgaactcaagtcacaaataatcataaactgatgttagtacgacatgttgaccaaaaaaaaagatgttagtacgacatgaagcgac-tttttttacttggttaggctgattttgaagatgcactttcaccaagctgggagaatctaataagaggccaagtgaacctgaaagatgctgtggatgggagcataactttccatgataaggccagaaacagagtctacaagctcaacgatcacaacatagccaagctttttgtgcgtccaagaggttggcacttgcctgaggctcatattctcattgatggagagcctgcaactggttgccttgtcgactttggtctctacttctaccacaactatgcagcattccgccgcacccaaggtgaagggtctggacctttcttctacctccctaaaatggagcattcacggtaaggaatattcattatttatacttgtttgttcacagttcaaacagagttttccaattgataatggaagactgacac----aagctgcacaattttggctgcagggaagcgaagatatggaattgtgtgttcgagaaggcagagaagatggtagggatagagagaggaagcatcagagccactgttctgatcgaaacacttccagctgtgtttcaaatggatgaaatcctgtatgagcttagggatcactctgttgg	[ 2]
GRosa_nitida_604    	gtgagaataacacactttatttatgatcagttttaactttggtacatata------ttagttaatctctataggtgtcacgccttgctgaggtgtttccgcctgcacaaaatgacaggcatagtaaaatttcaataataatttagatatttcttc---------------attacgtgtttatgttatactcttttaacacattttagaagttctatcaa-----------------------------tatttt-ta--------------tatatatcttca---------------------------aactctagac--------tgactactcgatagttaatacttttgaagaatttcttaaaaatcataccgtatttaccgactatatctatttcctgtaagacccacctagctagagaagtgaatataagtaccgagtatgaactcaagtcacaaataatcataaactgatgttagtacgacatg--------------------------------aagcgac-tttttttacttggttaggctgattttgaagatgcactttcaccaagctgggagaatctaataagaggccaagtgaacctgaaagatgctgtggatgggagcataactttccatgataaggccagaaacagagtctacaagctcaacgatcacaacatagccaagctttttgtgcgtccaagaggttggcacttgcctgaggctcatattctcattgatggagagcctgcaactggttgccttgtcgactttggtctctacttctaccacaactatgcagcattccrccgcacccaaggtgaagggtctggacctttcttctacctccctaaaatggagcattcacggtaaggaatattcattatttatacttgtttgttcacagttcaaacagagttttccaattgataatggaagactgacac----aagctgcacaattttggctgcagggaagcgaagatatggaattgtgtgttcgagaaggcagagaagatggtagggatagagagaggaagcatcagagccactgttctgatcgaaacacttccagctgtgtttcaaatggatgaaatcctgtatgagcttagggatcactctgttgg	[ 2]
GRosa_nitida_675    	gtgagaataacacmctttatttatgatcagttttaactttkgtacatatatatataywagttaatctctataggtgtcacgccttgctgaggtgtttcckcctgcacaaaatgacaggcatagtaaaatwtcaataayaatttagatatttcttcgtcatctacgaaaatattacgtgtttatgttatactcttttaacacattttagaakytctatcaa-----------------------------tatttt-ta---------------------cttca---------------------------aactctagac--------tgactactcgatagttaatacttttgaagaatttcttaaaaatcataccgtatttaccgactatatctatttcctgtaagacccacctagctagagaagtgaatataagtaccgrgtatgaactcaagtcacaaataatcataaactgatgttagtacgacatgttgaccaaaaaaaaagatgttagtacgacatgaagcgac-tttttttayttggttaggctgattttgaagatgcactttcaccaagctgggaraatctaataagrggccaagtgaacctraaagatgctgtggatgggagcataactttccatgataaggccagaaacagartctacaagctcaacgatcacaacatagccaagctttttgtgcgtccaagaggttggcacttgcctgaggctcatattctcattgatggwgagcctgcaactggttgccttgtcgactttggtctctacttctaccacaactatgcagcattccgccgcacccraggtgaagggtctggacctttcttctacctccctaaaatggagcattcacggtaaggaatattcattatttatacttgtttgttcacarttcaaacagagttytccaattgataatggaagactgasac----aagctgcacaattttggctgcagggaagcgaagatatggaattgtgtgttcgagaaggcagagaagatggtagggatagagagaggaagcatcagagccactgttctgatcgaaacacttccagctgtgtttcaaatggatgaaatcctgtatgagcttagggatcactctgttgg	[ 2]
GRosa_nitida_812    	gtgagaataacacactttatttatgatcagttttaactttggtacatata------ttagttaatctctataggtgtcacgccttgctgaggtgtttccgcctgcacaaaatgacaggcatagtaaaatttcaataacaatttagatatttcttc---------------attacgtgtttatgttatactcttttaacacattttagaagttctatcaa-----------------------------tatttt-ta---------------------cttca---------------------------aactctagac--------tgactactcgatagttaatacttttgaagaatttcttaaaaatcataccgtatttaccgactatatctatttcctgtaagacccacctagctagagaagtgaatataagtaccgagtatgaactcaagtcacaaataatcataaactgatgttagtacgacatgttgaccaaaaaaaaagatgttagtacgacatgaagcgac-tttttttacttggttaggctgattttgaagatgcactttcaccaagctgggagaatctaataagaggccaagtgaacctgaaagatgctgtggatgggagcataactttccatgataaggccagaaacagagtctacaagctcaacgatcacaacatagccaagctttttgtgcgtccaagaggttggcacttgcctgaggctcatattctcattgatggagagcctgcaactggttgccttgtcgactttggtctctacttctaccacaactatgcagcattccgccgcacccaaggtgaagggtctggacctttcttctacctccctaaaatggagcattcacggtaaggaatattcattatttatacttgtttgttcacagttcaaacagagttttccaattgataatggaagactgacac----aagctgcacaattttggctgcagggaagcgaagatatggaattgtgtgttcgagaaggcagagaagatggtagggatagagagaggaagcatcagagccactgttctgatcgaaacacttccagctgtgtttcaaatggatgaaatcctgtatgagcttagggatcactctgttgg	[ 2]
GRosa_palustris_168 	gtgagaataacacactttatttatgatcagttttaactttggtacatata------ttagttaatctctataggtgtcacgccttgctgaggtgtttccgcctgcacaaaatgacaggcatagtaaaatttcaataacaatttagatatttcttc---------------attacgtgtttatgttatactcttttaacacattttagaagttctatcaa-----------------------------tatttt-ta---------------------cttca---------------------------aactctagac--------tgactactcgatagttaatacttttgaagaatttcttaaaaatcataccgtatttaccgactatatctatttcctgtaagacccacctagctagagaagtgaatataagtaccgagtatgaactcaagtcacaaataatcataaactgatgttagtacgacatgttgaccaaaaaaaaagatgttagtacgacatgaagcgac-tttttttacttggttaggctgattttgaagatgcactttcaccaagctgggagaatctaataagaggccaagtgaacctgaaagatgctgtggatgggagcataactttccatgataaggccagaaacagagtctacaagctcaacgatcacaacatagccaagctttttgtgcgtccaagaggttggcacttgcctgaggctcatattctcattgatggagagcctgcaactggttgccttgtcgactttggtctctacttctaccacaactatgcagcattccgccgcacccaaggtgaagggtctggacctttcttctacctccctaaaatggagcattcacggtaaggaatattcattatttatacttgtttgttcacagttcaaacagagttttccaattgataatggaagactgacac----aagctgcacaattttggctgcagggaagcgaagatatggaattgtgtgttcgagaaggcagagaagatggtagggatagagagaggaagcatcagagccactgttctgatcgaaacacttccagctgtgtttcaaatggatgaaatcctgtatgagcttagggatcactctgttgg	[ 2]
GRosa_palustris_304 	gtgagaataacacactttatttatgatcagttttaactttggtacatata------ttagttaatctctataggtgtcacgccttgctgaggtgtttccgcctgcacaaaatgacaggcatagtaaaatttcaataacaatttagatatttcttc---------------attacgtgtttatgttatactcttttaacacattttagaagttctatcaa-----------------------------tatttt-ta---------------------cttca---------------------------aactctagac--------tgactactcgatagttaatacttttgaagaatttcttaaaaatcataccgtatttaccgactatatctatttcctgtaagacccacctagctagagaagtgaatataagtaccgagtatgaactcaagtcacaaataatcataaactgatgttagtacgacatgttgaccaaaaaaaaagatgttagtacgacatgaagcgac-tttttttacttggttaggctgattttgaagatgcactttcaccaagctgggagaatctaataagaggccaagtgaacctgaaagatgctgtggatgggagcataactttccatgataaggccagaaacagagtctacaagctcaacgatcacaacatagccaagctttttgtgcgtccaagaggttggcacttgcctgaggctcatattctcattgatggagagcctgcaactggttgccttgtcgactttggtctctacttctaccacaactatgcagcattccgccgcacccaaggtgaagggtctggacctttcttctacctccctaaaatggagcattcacggtaaggaatattcattatttatacttgtttgttcacagttcaaacagagttttccaattgataatggaagactgacac----aagctgcacaattttggctgcagggaagcgaagatatggaattgtgtgttcgagaaggcagagaagatggtagggatagagagaggaagcatcagagccactgttctgatcgaaacacttccagctgtgtttcaaatggatgaaatcctgtatgagcttagggatca---------	[ 2]
GRosa_palustris_317 	gtgagaataacacactttatttatgatcagttttaactttggtacatata------ttagttaatctctataggtgtcacgccttgctgaggtgtttccgcctgcacaaaatgacaggcatagtaaaatttcaataacaatttagatatttcttc---------------attacgtgtttatgttatactcttttaacacattttagaagttctatcaa-----------------------------tatttt-ta---------------------cttca---------------------------aactctagac--------tgactactcgatagttaatacttttgaagaatttcttaaaaatcataccgtatttaccgactatatctatttcctgtaagacccacctagctagagaagtgaatataagtaccgagtatgaactcaagtcacaaataatcataaactgatgttagtacgacatgttgaccaaaaaaaaagatgttagtacgacatgaagcgac-tttttttacttggttaggctgattttgaagatgcactttcaccaagctgggagaatctaataagaggccaagtgaacctgaaagatgctgtggatgggagcataactttccatgataaggccagaaacagagtctacaagctcaacgatcacaacatagccaagctttttgtgcgtccaagaggttggcacttgcctgaggctcatattctcattgatggagagcctgcaactggttgccttgtcgactttggtctctacttctaccacaactatgcagcattccgccgcacccaaggtgaagggtctggacctttcttctacctccctaaaatggagcattcacggtaaggaatattcattatttatacttgtttgttcacagttcaaacagagttttccaattgataatggaagactgacac----aagctgcacaattttggctgcagggaagcgaagatatggaattgtgtgttcgagaaggcagagaagatggtagggatagagagaggaagcatcagagccactgttctgatcgaaacacttccagctgtgtttcaaatggatgaaatcctgtatgagcttagggatcac--------	[ 2]
GRosa_palustris_331 	gtgagaataacacactttatttatgatcagttttaactttggtacatata------ttagttaatctctataggtgtcacgccttgctgaggtgtttccgcctgcacaaaatgacaggcatagtaaaatttcaataacaatttagatatttcttc---------------attacgtgtttatgttatactcttttaacacattttagaagttctatcaa-----------------------------tatttt-ta---------------------cttca---------------------------aactctagac--------tgactactcgatagttaatacttttgaagaatttcttaaaaatcataccgtatttaccgactatatctatttcctgtaagacccacctagctagagaagtgaatataagtaccgagtatgaactcaagtcacaaataatcataaactgatgttagtacgacatgttgaccaaaaaaaaagatgttagtacgacatgaagcgac-tttttttacttggttaggctgattttgaagatgcactttcaccaagctgggagaatctaataagaggccaagtgaacctgaaagatgctgtggatgggagcataactttccatgataaggccagaaacagagtctacaagctcaacgatcacaacatagccaagctttttgtgcgtccaagaggttggcacttgcctgaggctcatattctcattgatggagagcctgcaactggttgccttgtcgactttggtctctacttctaccacaactatgcagcattccgccgcacccaaggtgaagggtctggacctttcttctacctccctaaaatggagcattcacggtaaggaatattcattatttatacttgtttgttcacagttcaaacagagttttccaattgataatggaagactgacac----aagctgcacaattttggctgcagggaagcgaagatatggaattgtgtgttcgagaaggcagagaagatggtagggatagagagaggaagcatcagagccactgttctgatcgaaacacttccagctgtgtttcaaatggatgaaatcctgtatgagcttagggatcactctgttgg	[ 2]
GRosa_palustris_386 	gtgagaataacacactttatttatgatcagttttaactttggtacatatata----ttagttaatctctataggtgtcacgccttgctgaggtgtttccgcctgcacaaaatgacaggcatagtaaaatttcaataayaatttagatatttcttc---------------rttacgtgtttatgttatactcttttaacacattttagaagttctatcaa-----------------------------tatttt-ta--------------tatatatcttca---------------------------aactctagac--------tgactactcgatagttaatacttttgaagaatttcttaaaaatcataccgtatttaccgactatatctatttcctgtaagacccacctagctagagaagtgaatataagtaccgagtatgaactcaagtcacaaataatcataaactgatgttagtacgacatgttgaccaaaaaaaa-gatgttagtacgacatgaagcgac-tttttttacttggttaggctgattttgaagatgcactttcaccaagctgggagaatctaataagaggccaagtgaacctgaaagatgctgtggatgggagcataactttccatgataaggccagaaamagagtctacaagctcaacgatcacaacatagccaagctttttgtgcgtccaagaggttggcacttgcctgaggctcatattctcattgatggagagcctgcaactggttgccttgtcgactttggtctctacttctaccacaactatgcagcattccgccgcacccaaggtgaagggtctggacctttcttctacctccctaaaatggagcattcacggtaaggaatattcattatttatacttgtttgttcacagttcaaacagagttttccaattgataatggaagactgacac----ragctgcacaattttggctgcagggaagcgaagatatggaattgtgtgttcgagaaggcagagaagatggtagggatagagagaggaagcatcagagccactgttctgatcgaaacacttccagctgtgtttcaaatggatgaaatcctgtatgagcttagggatcactctgttgg	[ 2]
GRosa_palustris_581 	gtgagaataacacactttatttatgatcagttttaactttggtacatata------ttagttaatctctataggtgtcacgccttgctgaggtgtttccgcctgcacaaaatgacaggcatagtaaaatttcaataayaatttagatatttcttc---------------attacgtgtttatgttatactcttttaacacattttagaagttctatcaa-----------------------------tatttt-ta--------------tatatatcttca---------------------------aactctagac--------tgactactcgatagttaatacttttgaagaatttcttaaaaatcataccgtatttaccgactatatcyatttcctgtaagacccacctagctagagaagtgaatatmagtaccgagtaygaactcaagtcacaaataatcataaactgatgttagtacgacatgttgaccaaaaaaaa-gatgttagtacgacatgaagcgacttttttttacttggttaggctgattttgaagatgcactttcaccaagctgggagaatctaataagaggccaagtgaacctgaaagatgctgtggatgggagcataactttccatgataaggccagaaacagagtctacaagctcaacgatcacaacatagccaagctttttgtgcgtccaagaggttggcacttgcctgaggctcatattctcattgatggagagcctgcaactggttgccttgtcgactttggtctctacttctaccacaactatgcagcattccgccgcacccaaggtgaagggtctggacctttcttctacctccctaaaatggagcattcacggtaaggaatattcattatttatacttgtttgttcacagttcaaacagagttttccaattgrtaatggaagacygacac----aagctgcacaattttggctgcagggaagcgaagatatggaattgtgtgttcgagaaggcagagaagatggtagggatagagagaggaagcatcagagccactgttctgatcgaaacacttccagctgtgtttcaaatggatgaaatcctgtatgagcttagggatcactctgttgg	[ 2]
GRosa_pisocarpa_774 	gtgagaataacaccctttatttatgatcagttttaacttttgtacatatata----caagttaatctctataggtgtcacgccttgctgaggtgtttcctcctgcacaaaatgacaggcatagtaaaatttcaataataatttagatatttcttcgtcatctacgaaaatattacgtgtttatgttatactcttttaacacattttagaatctctatcaa-----------------------------tattt--ta--------------tatatatcttca---------------------------aactctagac--------tgactactcgatagttaatacttttgaagaatttcttaaaaatcataccgtatttaccgactatatctatttcctgtaagacccacctagctwgagaagtgaatataagtaccgggtatgaactcaagtcacaaataatcataaactgatgttagtacgacatg--------------------------------aagcgac-tttttttatttggttaggctgattttgaagatgcactttcaccaagctgggaaaatctaataaggggccaagtgaacctaaaagatgctgtggatgggagcataactttccatgataaggccagaaacagagtctacaagctcaacgatcacaacatagccaagctttttgtgcgtccaagaggttggcacttgcctgaggctcatattctcattgatggtgagcctgcaactggttgccttgtcgactttggtctctacttctaccacaactatgcagcattccgccgcacccgaggtgaagggtctggacctttcttctacctccctaaaatggagcattcacggtaaggaatattcattatttatacttgtttgttcacaattcaaacagagttctccaattgataatggaagactgacac----aagctgcacaattttggctgcagggaagcgaagatatggaattgtgtgttcgagaaggcagagaagatggtcgggatagagagaggaagcatcagagccactgttctgatcgaaacacttccagctgtgtttcaaatggatgaaatcctgtatgagcttagggatcactctgttgg	[ 2]
GRosa_pisocarpa_847 	gtgagaataacaccctttatttatgatcagttttaacttttgtacatatata----caagttaatctctataggtgtcacgccttgctgaggtgtttcctcctgcacaaaatgacaggcatagtaaaatttcaataataatttagatatttcttcgtcatctacgaaaatattacgtgtttatgttatactcttttaacacattttagaatctctatcaatctttcaaaaaaaaaagaatctctatcaatattt--ta--------------tatatatcttca---------------------------aactctagac--------tgactactcgatagttaatacttttgaagaatttcttaaaaatcataccgtatttaccgactatatctatttcctgtaagacccacctagctagagaagtgaatataagtaccgggtatgaactcaagtcacaaataatcataaactgatgttagtacgacatg--------------------------------aagcgac--ttttttatttggttaggctgattttgaagatgcactttcaccaagctgggaaaatctaataaggggccaagtgaacctaaaagatgctgtggatgggagcataactttccatgataaggccagaaacagagtctacaagctcaacgatcacaacatagccaagctttttgtgcgtccaagaggttggcacytgcctgaggctcatattctcattgatggtgagcctgcaactggttgccttgtcgrctttggtctctacttctaccacaactatgcagcattccgccgcacccgaggtgaagggtctggacctttcttctacctccctaaaatggagcattcacggtaaggaatattcattatttatacttgtttgttcacaattcaaacagagttctccaattgataatggaagactgacac----aagctgcacaattttggctgcagggaagcgaagatatggaattgtgtgttcgagaaggcagagaagatggtmgggatagagagaggaagcatcagagccactgttctgatcgaaacacttccagctgtgtttcaaatggatgaaatcctgtatgagcttagggatcactctgttgg	[ 2]
GRosa_setigera_298  	gtgagaa-----------attaatgatcagttttaactttggtacacatata----catgttartctctataggtgtcacgccttgctgaggtgtttccgcctgcacaaaatgacaggcatagtaaaatttcaataataatttagatatttattcgtcatctacgaaaatattacatgtttatgttrtactcttttaacacattttagaagttctatgaa-----------------------------taytt--ta--------------tatatatcttcaaactctagac-----------------aactctagac--------tgactactcgatagttaatacttttgaagaatttcttaaaaatcataccgtatttaccgactatatctatttcctgtaagacccacckagctagagaagtgaatat--------------------------------------------gttagtacgacatg--------------------------------aagcgacttttttttatttggttaggctgattttgaagatgcactttcaccaagctgggagaatctaataagaggccaagtgaacctgaaagatgctgtggatgggagcataactttccatgataaggccagaaacagagtctacaagctcaacgatcacaacatagccaagctttttgtgcgtccaagaggttggcacttgcctgaggctcatattctcattgatggtgagcctgcaactggttgccttgtcgactttggtctctacttctaccacaactatgcagcattccgccgcacccaaggtgaagggtctggacctttcttctacctccctaaaatggagcattcacggtaaggaatattcattatttatacttgtttgttcacagttcaaacagagttctccaattgataatggaagactgacac----aagctgcacaattttggctgcagggaagcgaagatatggaattgtgtgttcgagaaggcagagaagatggtagggatagagagaggaagcatcagagccactgttctgatcgaaacacttccagctgtgtttcaaatggatgaaatcctgtatgagcttagggatcactctgttgg	[ 2]
GRosa_woodsii_4     	gtgagaataacacmctttatttatgatcagttttaaytttkgtacatatatatataywagttaatctctataggtgtcacgccttgctgaggtgtttcckcctgcacaaaatgacaggcatagtaaaatttcaataataatttagatatttcttcgtcatctacgaaaatattacgtgtttatgttatactcttttaacacattttagaakytctatcaa-----------------------------tattt--ta--------------yatatatcttca---------------------------aactctagac--------tgactactcgatagttaatacttttgaagaatttcttaaaaatcataccgtwtttacsgacyatatctatttcctgtaagacccacctagctagagaagtgaatataagtaccgrgtatgaactcaagtcacaaataatcataaactgatgttagtacgacatg--------------------------------aagcgac-tttttttayttggttaggctgattttgaagatgcactttcaccaagctgggaraatctaataagrggccaagtgaacctraaagatgctgtggatgggagcataactttccatgataaggccagaaacagartctacaagctcaacgatcacaacatagccaagctttttgtgcgtccaagaggttggcacttgcctgaggctcatattctcattgatggwgagcctgcaactggttgccttgtcgactttggtctctacttctaccacaactatgcagcattccgccgcacccraggtgaagggtctggacctttcttctacctccctaaaatggagcattcacggtaaggaatattcattatttatacttgtttgttcacarttcaaacagagttytccaattgataatggaagactgacac----aagctgcacaattttggctgcagggaagcgaagatatggaattgtgtgttcgagaaggcagagaagatggtagggatagagagaggaagcatcagagccactgttctgatcgaaacacttccagctgtgtttcaaatggatgaaatcctgtatgagcttagggatcactctgttgg	[ 2]
GRosa_woodsii_492   	gtgagaataacaccctttatttatgatcagttttaacttttgtacatatatatatacaagttaatctctataggtgtcacgccttgctgaggtgtttcctcctgcacaaaatgacaggcatagtaaaatttcaataataatttagatatttcttcgtcatctacgaaaatattacgtgtttatgttatactcttttaacacattttagaatctctwtcaa-----------------------------tattt--ta--------------catatatcttca---------------------------aactctagac--------tgactactcgatagttaatacttttgaagaatttcttaaaaatcataccgtatttaccgactatatctatttcctgtaagacccacctagctagagaagtgaatataagtaccgggtatgaactcaagtcacaaataatcataaactgatgttagtacracatg--------------------------------aagcgac-tttttttatttggttaggctgattttgaagatgcactttcaccaagctgggaaaatctaataaggggccaagtgaacctaaaagatgctgtggatgggagcataactttccatgataaggccagaaacagaatctacaagctcaacgatcacaacatagccaagctttttgtgcgtccaagaggttggcacttgcctgaggctcatattctcattgatggtgagcctgcaactggttgccttgtcgactttggtctctacttctaccacaactatgcagcattccgccgcacccgaggtgaagggtctggacctttcttctacctccctaaaatggagcattcacggtaaggaatattcattatttatacttgtttgttcacaattcaaacagagttctccaattgataatggaagactgacac----aagctgcacaattttggctgcagggaagcgaagatatggaattgtgtgttcgagaaggcagagaagatggtagggatagagagaggaagcatcagagccactgttctgatcgaaacacttccagctgtgtttcaaatggatgaaatcctgtatgagcttagggatcac--------	[ 2]
GRosa_woodsii_498   	gtgagaataacaccctttatttatgatcagttttaacttttgtacatatatatatacaagttaatctctataggtgtcacgccttgctgaggtgtttcctcctgcacaaaatgacaggcatagtaaaatttcaataataatttagatatttcttcgtcatctacgaaaatattacgtgtttatgttatactcttttaacacattttagaatctctttcaa-----------------------------tattt--ta--------------catatatcttca---------------------------aactctagac--------tgactactcgatagttaatacttttgaagaatttcttaaaaatcataccgtatttaccgactatatctatttcctgtaagacccacctagctagagaagtgaatataagtaccgggtatgaactcaagtcacaaataatcataaactgatgttagtacaacatg--------------------------------aagcgac-tttttttatttggttaggctgattttgaagatgcactttcaccaagctgggaaaatctaataaggggccaagtgaacctaaaagatgctgtggatgggagcataactttccatgataaggccagaaacagaatctacaagctcaacgatcacaacatagccaagctttttgtgcgtccaagaggttggcacttgcctgaggctcatattctcattgatggtgagcctgcaactggttgccttgtcgactttggtctctacttctaccacaactatgcagcattccgccgcacccgaggtgaagggtctggacctttcttctacctccctaaaatggagcattcacggtaaggaatattcattatttatacttgtttgttcacaattcaaacagagttctccaattgataatggaagactgacac----aagctgcacaattttggctgcagggaagcgaagatatggaattgtgtgttcgagaaggcagagaagatggtagggatagagagaggaagcatcagagccactgttctgatcgaaacacttccagctgtgtttcaaatggatgaaatcctgtatgagcttagggatcactctgttgg	[ 2]
GRosa_woodsii_700   	gtgagaataacacmctttatttatgatcagtttkaactttkgtacatatatatataywagttaatctctataggtgtcacgccttgctgaggtgtttcckcctgcacaaaatgacaggcatagtaaaatttcaataataatttagatatttcttcgtcatctacgaaaatattacgtgtttatgttatactcttttaacacattttagaakytctatcaa-----------------------------tattt--ta--------------yatatatcttca---------------------------aactctagac--------tgactactcgatagttaatacttttgaagaatttcttaaaaatcataccgtatttaccgactatatctatttcctgtaagacccacctagctagagaagtgaatataagtaccgrgtatgaactcaagtcacaaataatcataaactgatgttagtacracatg--------------------------------aagcgac-tttttttayttggttaggctgattttgaagatgcactttcaccaagctgggaraatctaataagrggccaagtgaacctraaagatgctgtggatgggagcataactttccatgataaggccagaaacagartctacaagctcaacgatcacaacatagccaagctttttgtgcgtccaagaggttggcacttgcctgaggctcatattctcattgatggwgagcctgcaactggttgccttgtcgactttggtctctacttctaccacaactatgcagcattccgccgcacccgaagtgaagkgtctggacctttcttctacctccctaaaatggagcattcacggtaaggaatattcattatttatacttgtttgttcacarttcaaacagagttytccaattgataatggaagactgacac----aagctgcacaattttggctgcagggaagcgaagatatggaattgtgtgttcgagaaggcagagaagatggtagggatagagagaggaagcatcagagccactgttctgatcgaaacacttccagctgtgtttcaaatggatgaaatcctgtatgagcttagggatcactctgttgg	[ 2]
GRosa_woodsii_733   	gtgagaataacaccctttatttatgatcagttttaacttttgtacatatatatatacaagttaatctctataggtgtcacgccttgctgaggtgtttcctcctgcacaaaatgacaggcatagtaaaatttcaataataatttagatatttcttcgtcatctacgaaaatattacgtgtttatgttatactcttttaacacattttagaatctctatcaa-----------------------------tattt--ta--------------catatatcttca---------------------------aactctagac--------tgactactcgatagttaatacttttgaagaatttcttaaaaatcataccgtatttaccgactatatctatttcctgtaagacccacctagctagagaagtgaatataagtaccgggtatgaactcaagtcacaaataatcataaactgatgttagtacgacatg--------------------------------aagcgac-tttttttatttggttaggctgattttgaagatgcactttcaccaagctgggaaaatctaataaggggccaagtgaacctaaaagatgctgtggatgggagcataactttccatgataaggccagaaacagaatctacaagctcaacgatcacaacatagccaagctttttgtgcgtccaagaggttggcacttgcctgaggctcatattctcattgatggtgagcctgcaactggttgccttgtcgactttggtctctacttctaccacaactatgcagcattccgccgcacccgaggtgaagggtctggacctttcttctacctccctaaaatggagcattcacggtaaggaatattcattatttatacttgtttgttcacaattcaaacagagttctccaattgataatggaagactgacac----aagctgcacaattttggctgcagggaagcgaagatatggaattgtgtgttcgagaaggcagagaagatggtagggatagagagaggaagcatcagagccactgttctgatcgaaacacttccagctgtgtttcaaatggatgaaatcctgtatgagcttagggatcactctgttgg	[ 2]
GRosa_woodsii_741   	gtgagaataacacmctttatttatgatcagttttaactttkgtacatatatatataywagttaatctctataggtgtcacgccttgctgaggtgtttcckcytgcacaaaatgacaggcatagtaaaatttcaataataatttagatatttcttcgtcatctacgaaaatattacgtgtttatgttatactcttttaacacattttagaakytctatcaa-----------------------------tattwtata--------------yatakatcttca---------------------------aactctagac--------tgactactcgatagttaatacttttgaagaatttcttaaaaatcataccgtatttaccgactatatctatttcctgtaagacccacctagctagagaagtgaatataagtaccgrgtatgaactcaagtcacaaataatcataaactgatgttagtacracatg--------------------------------aagcgac-tttttttayttggttaggctgattttgaagatgcactttcaccaagctgggaraatctaataagrggccaagtgaacctraaagatgctgtggatgggagcataactttccatgataaggccagaaacagartctacaagctcaacgatcacaacatagccaagctttttgtgcgtccaagaggttggcacttgcctgaggctcatattctcattgatggwgagcctgcaactggttgccttgtcgactttggtctctacttctaccacaactatgcagcattccgccgcacccraggtgaagggtctggacctttcttctacctccctaaaatggagcattcacggtaaggaatattcattatttatacttgtttgttcacarytcaaacagagttytccaattgataatggaagactgacac----aagctgcacaattttggctgcagggaagcgaagatatggaattgtgtgttcgagaaggcagagaagatggtagggatagagagaggaagcatcagagccactgttctgatcgaaacacttccagctgtgtttcaaatggatgaaatcctgtatgagcttagggatcactctgttgg	[ 2]
GRosa_woodsii_800   	gtgagaataacaccctttatttatgatcagttttaacttttgtacatatatatatacaagttaatctctataggtgtcacgccttgctgaggtgtttcctcctgcacaaaatgacaggcatagtaaaatttcaataataatttagatatttcttcgtcatctacgaaaatattacgtgtttatgttatactcttttaacacattttagaatctctttcaa-----------------------------tattt--ta--------------catatatcttca---------------------------aactctagac--------tgactactcgatagttaatacttttgaagaatttcttaaaaatcataccgtatttaccgactatatctatttcctgtaagacccacctagctagagaagtgaatataagtaccgggtatgaactcaagtcacaaataatcataaactgatgttagtacaacatg--------------------------------aagcgac-tttttttatttggttaggctgattttgaagatgcactttcaccaagctgggaaaatctaataaggggccaagtgaacctaaaagatgctgtggatgggagcataactttccatgataaggccagaaacagaatctacaagctcaacgatcacaacatagccaagctttttgtgcgtccaagaggttggcacttgcctgaggctcatattctcattgatggtgagcctgcaactggttgccttgtcgactttggtctctacttctaccacaactatgcagcattccgccgcacccgaggtgaagggtctggacctttcttctacctccctaaaatggagcattcacggtaaggaatattcattatttatacttgtttgttcacaattcaaacagagttctccaattgataatggaagactgacac----aagctgcacaattttggctgcagggaagcgaagatatggaattgtgtgttcgagaaggcagagaagatggtagggatagagagaggaagcatcagagccactgttctgatcgaaacacttccagctgtgtttcaaatggatgaaatcctgtatgagcttagggatcactctgttgg	[ 2]
GRosa_woodsii_807   	gtgagaataacaccctttatttatgatcagttttaacttttgtacatatatatatacaagttaatctctataggtgtcacgccttgctgaggtgtttcctcctgcacaaaatgacaggcatagtaaaatttcaataataatttagatatttcttcgtcatctacgaaaatattacgtgtttatgttatactcttttaacacattttagaatctctwtcaa-----------------------------tattt--ta--------------catatatcttca---------------------------aactctagac--------tgactactcgatagttaatacttttgaagaatttcttaaaaatcataccgtatttaccgactatatctatttcctgtaagacccacctagctagagaagtgaatataagtaccgggtatgaactcaagtcacaaataatcataaactgatgttagtacgacatg--------------------------------aagcgac-tttttttatttggttaggctgattttgaagatgcactttcaccaagctgggaaaatctaataaggggccaagtgaacctaaaagatgctgtggatgggagcataactttccatgataaggccagaaacagaatctacaagctcaacgatcacaacatagccaagctttttgtgcgtccaagaggttggcacttgcctgaggctcatattctcattgatggtgagcctgcaactggttgccttgtcgactttggtctctacttctaccacaactatgcagcattccgccgcacccgaggtgaagggtctggacctttcttctacctccctaaaatggagcattcacggtaaggaatattcattatttatacttgtttgttcacaattcaaacagagttctccaattgataatggaagactgacac----aagctgcacaattttggctgcagggaagcgaagatatggaattgtgtgttcgagaaggcagagaagatggtagggatagagagaggaagcatcagagccactgttctgatcgaaacacttccagctgtgtttcaaatggatgaaatcctgtatgagcttagggatcactctgttgg	[ 2]
	;
end;

begin paup;
	set torder=left tcompress taxlabels=full outroot=monophyl
		autoclose maxtrees=1000 increase=auto autoinc=1000
		storetreewts storebrlens rootmethod=outgroup
		warnroot=no;
	pset opt=deltran collapse=minbrlen;
	dset dcollapse distance=hky85 missdist=ignore rates=equal
		pinvar=0;
	defaults nj bionj breakties=random;
	defaults upgma bionj breakties=random;
	defaults bootstrap grpfreq=no;
	defaults contree grpfreq=no;
	defaults hsearch addseq=random;
	defaults savedist triangle=both;
end;
