# Supplementary material for: General functions to transform associate data to host data, and their use in phylogenetic inference from sequences with intra-individual variability
Source: BMC Evol Biol. 2008 Mar 18;8:86. doi: 10.1186/1471-2148-8-86 (PMC2291458; doi:10.1186/1471-2148-8-86)
Supplement: Additional file 3 — Distance matrices and quality statistics obtained with the Rosa dataset of Joly and Bruneau [33]. This contains all intermediary generated associate distance or host character data (depending on the transformation formula used; see Fig. 1) and all final distance matrices obtained together with their Delta values. A readme file that describes the contents of each file in the archive is included. The corresponding NEXUS files containing the original associate sequence data (alleles of North American Rosa species) are available at [75] as study No. S1444. [file 1471-2148-8-86-S3.zip › Goeker_Grimm_Supp_Mat_3/M2599_g1_m2.v.dst]

39
GRosa_blanda_1214	0	0	0	0	0	0	0	0	0	0	0	0.00797872	0.0221631	0.0248227	0.00443262	0.00443262	0.00443262	0.0939716	0.0558511	0.0203901	0.035461	0.0558511	0.0558511	0.0558511	0.0558511	0.0558511	0.0460993	0.0487589	0.00443262	0.0301418	0.0673759	0	0	0.00088652	0.00088652	0	0.00177305	0.00088652	0
GRosa_blanda_1219	0	0	0	0.00088652	0	0	0	0	0	0	0	0.00797872	0.0221631	0.0248227	0.00443262	0.00443262	0.00443262	0.0948582	0.0558511	0.0203901	0.035461	0.0558511	0.0558511	0.0558511	0.0558511	0.0558511	0.0460993	0.0487589	0.00443262	0.0301418	0.0682624	0	0	0	0.00088652	0	0.00177305	0	0
GRosa_blanda_1236	0	0	0	0	0.00088652	0	0	0	0	0	0	0.00797872	0.0398936	0.0416667	0.0070922	0.0070922	0.0070922	0.103723	0.070922	0.0363475	0.0363475	0.070922	0.070922	0.070922	0.070922	0.070922	0.0620567	0.0647163	0.0070922	0.0328014	0.0771277	0.00088652	0	0.00088652	0.00088652	0.00088652	0.00177305	0.00088652	0.00088652
GRosa_blanda_160	0	0.00088652	0	0	0	0	0.00088652	0.00088652	0.00088652	0.00088652	0	0.00886525	0.0230497	0.0257092	0.00531915	0.00531915	0.00531915	0.0939716	0.0567376	0.0212766	0.0363475	0.0567376	0.0567376	0.0567376	0.0567376	0.0567376	0.0469858	0.0496454	0.00531915	0.0310284	0.0673759	0.00088652	0.00088652	0.00177305	0.00177305	0.00088652	0.00265957	0.00177305	0.00088652
GRosa_blanda_326	0	0	0.00088652	0	0	0.00088652	0	0.00088652	0.00088652	0	0.00088652	0.00886525	0.0390071	0.0407801	0.00620567	0.00620567	0.00620567	0.102837	0.0700355	0.035461	0.035461	0.0700355	0.0700355	0.0700355	0.0700355	0.0700355	0.0611702	0.0638298	0.00620567	0.0319149	0.0762411	0	0	0.00177305	0.00088652	0	0.00177305	0.00177305	0
GRosa_blanda_365	0	0	0	0	0.00088652	0	0	0	0	0	0	0.00797872	0.0398936	0.0416667	0.0070922	0.0070922	0.0070922	0.103723	0.070922	0.0363475	0.0363475	0.070922	0.070922	0.070922	0.070922	0.070922	0.0620567	0.0647163	0.0070922	0.0328014	0.0771277	0.00088652	0	0.00088652	0.00088652	0.00088652	0.00177305	0.00088652	0.00088652
GRosa_blanda_421	0	0	0	0.00088652	0	0	0	0	0	0	0	0.00797872	0.0221631	0.0248227	0.00443262	0.00443262	0.00443262	0.0948582	0.0558511	0.0203901	0.035461	0.0558511	0.0558511	0.0558511	0.0558511	0.0558511	0.0460993	0.0487589	0.00443262	0.0301418	0.0682624	0	0	0.00088652	0.00088652	0	0.00177305	0.00088652	0
GRosa_blanda_462	0	0	0	0.00088652	0.00088652	0	0	0	0	0	0	0.00797872	0.0398936	0.0416667	0.0070922	0.0070922	0.0070922	0.10461	0.070922	0.0363475	0.0363475	0.070922	0.070922	0.070922	0.070922	0.070922	0.0620567	0.0647163	0.0070922	0.0328014	0.0780142	0.00088652	0	0	0.00088652	0.00088652	0.00177305	0	0.00088652
GRosa_blanda_528	0	0	0	0.00088652	0.00088652	0	0	0	0	0	0	0.00797872	0.0398936	0.0416667	0.0070922	0.0070922	0.0070922	0.10461	0.070922	0.0363475	0.0363475	0.070922	0.070922	0.070922	0.070922	0.070922	0.0620567	0.0647163	0.0070922	0.0328014	0.0780142	0.00088652	0	0	0.00088652	0.00088652	0.00177305	0	0.00088652
GRosa_blanda_567	0	0	0	0.00088652	0	0	0	0	0	0	0	0.00797872	0.0390071	0.0407801	0.00620567	0.00620567	0.00620567	0.103723	0.0700355	0.035461	0.035461	0.0700355	0.0700355	0.0700355	0.0700355	0.0700355	0.0611702	0.0638298	0.00620567	0.0319149	0.0771277	0	0	0.00088652	0.00088652	0	0.00177305	0.00088652	0
GRosa_blanda_652	0	0	0	0	0.00088652	0	0	0	0	0	0	0.00797872	0.0398936	0.0416667	0.0070922	0.0070922	0.0070922	0.103723	0.070922	0.0363475	0.0363475	0.070922	0.070922	0.070922	0.070922	0.070922	0.0620567	0.0647163	0.0070922	0.0328014	0.0771277	0.00088652	0	0.00088652	0.00088652	0.00088652	0.00177305	0.00088652	0.00088652
GRosa_blanda_98016	0.00797872	0.00797872	0.00797872	0.00886525	0.00886525	0.00797872	0.00797872	0.00797872	0.00797872	0.00797872	0.00797872	0	0.0478723	0.0496454	0.0150709	0.0150709	0.0150709	0.112589	0.0789007	0.0443262	0.0443262	0.0789007	0.0789007	0.0789007	0.0789007	0.0789007	0.0700355	0.072695	0.0150709	0.0407801	0.0859929	0.00886525	0.00797872	0.00797872	0.00886525	0.00886525	0.00975177	0.00797872	0.00886525
GRosa_foliolosa_699	0.0221631	0.0221631	0.0398936	0.0230497	0.0390071	0.0398936	0.0221631	0.0398936	0.0398936	0.0390071	0.0398936	0.0478723	0	0.0124113	0.0345745	0.0345745	0.0345745	0.115248	0.0452128	0.00975177	0.0593972	0.0452128	0.0452128	0.0452128	0.0452128	0.0452128	0.035461	0.0381206	0.0345745	0.0602837	0.0886525	0.0239362	0.0390071	0.0407801	0.0221631	0.0390071	0.0257092	0.0407801	0.0390071
GRosa_foliolosa_795	0.0248227	0.0248227	0.0416667	0.0257092	0.0407801	0.0416667	0.0248227	0.0416667	0.0416667	0.0407801	0.0416667	0.0496454	0.0124113	0	0.0363475	0.0363475	0.0363475	0.116135	0.0460993	0.0106383	0.0602837	0.0460993	0.0460993	0.0460993	0.0460993	0.0460993	0.0363475	0.0390071	0.0363475	0.0620567	0.089539	0.0248227	0.0407801	0.0425532	0.0257092	0.0407801	0.0265958	0.0425532	0.0407801
GRosa_gymnocarpa_543	0.00443262	0.00443262	0.0070922	0.00531915	0.00620567	0.0070922	0.00443262	0.0070922	0.0070922	0.00620567	0.0070922	0.0150709	0.0345745	0.0363475	0	0	0	0.0992908	0.0664894	0.0310284	0.0398936	0.0664894	0.0664894	0.0664894	0.0664894	0.0664894	0.0567376	0.0593972	0.00177305	0.0274823	0.072695	0.00443262	0.00620567	0.00797872	0.00531915	0.00620567	0.00620567	0.00797872	0.00620567
GRosa_gymnocarpa_751	0.00443262	0.00443262	0.0070922	0.00531915	0.00620567	0.0070922	0.00443262	0.0070922	0.0070922	0.00620567	0.0070922	0.0150709	0.0345745	0.0363475	0	0	0	0.0992908	0.0664894	0.0310284	0.0398936	0.0664894	0.0664894	0.0664894	0.0664894	0.0664894	0.0567376	0.0593972	0.00177305	0.0274823	0.072695	0.00443262	0.00620567	0.00797872	0.00531915	0.00620567	0.00620567	0.00797872	0.00620567
GRosa_gymnocarpa_767	0.00443262	0.00443262	0.0070922	0.00531915	0.00620567	0.0070922	0.00443262	0.0070922	0.0070922	0.00620567	0.0070922	0.0150709	0.0345745	0.0363475	0	0	0	0.0992908	0.0664894	0.0310284	0.0398936	0.0664894	0.0664894	0.0664894	0.0664894	0.0664894	0.0567376	0.0593972	0.00177305	0.0274823	0.072695	0.00443262	0.00620567	0.00797872	0.00531915	0.00620567	0.00620567	0.00797872	0.00620567
GRosa_multiflora_302	0.0939716	0.0948582	0.103723	0.0939716	0.102837	0.103723	0.0948582	0.10461	0.10461	0.103723	0.103723	0.112589	0.115248	0.116135	0.0992908	0.0992908	0.0992908	0	0.146277	0.110816	0.129433	0.146277	0.146277	0.146277	0.146277	0.146277	0.136525	0.137411	0.0992908	0.125	0.0292553	0.0930851	0.103723	0.105496	0.0957447	0.103723	0.0957447	0.105496	0.103723
GRosa_nitida_570	0.0558511	0.0558511	0.070922	0.0567376	0.0700355	0.070922	0.0558511	0.070922	0.070922	0.0700355	0.070922	0.0789007	0.0452128	0.0460993	0.0664894	0.0664894	0.0664894	0.146277	0	0.035461	0.018617	0	0	0	0	0	0.00886525	0.00797872	0.0664894	0.0921986	0.119681	0.0549645	0.0700355	0.0718085	0.0567376	0.0700355	0.0549645	0.0718085	0.0700355
GRosa_nitida_604	0.0203901	0.0203901	0.0363475	0.0212766	0.035461	0.0363475	0.0203901	0.0363475	0.0363475	0.035461	0.0363475	0.0443262	0.00975177	0.0106383	0.0310284	0.0310284	0.0310284	0.110816	0.035461	0	0.0531915	0.035461	0.035461	0.035461	0.035461	0.035461	0.0292553	0.0283688	0.0310284	0.0567376	0.0842199	0.0195036	0.035461	0.037234	0.0212766	0.035461	0.0195036	0.037234	0.035461
GRosa_nitida_675	0.035461	0.035461	0.0363475	0.0363475	0.035461	0.0363475	0.035461	0.0363475	0.0363475	0.035461	0.0363475	0.0443262	0.0593972	0.0602837	0.0398936	0.0398936	0.0398936	0.129433	0.018617	0.0531915	0	0.018617	0.018617	0.018617	0.018617	0.018617	0.0239362	0.0265958	0.0398936	0.0656028	0.102837	0.035461	0.035461	0.037234	0.0363475	0.035461	0.035461	0.037234	0.035461
GRosa_nitida_812	0.0558511	0.0558511	0.070922	0.0567376	0.0700355	0.070922	0.0558511	0.070922	0.070922	0.0700355	0.070922	0.0789007	0.0452128	0.0460993	0.0664894	0.0664894	0.0664894	0.146277	0	0.035461	0.018617	0	0	0	0	0	0.00886525	0.00797872	0.0664894	0.0921986	0.119681	0.0549645	0.0700355	0.0718085	0.0567376	0.0700355	0.0549645	0.0718085	0.0700355
GRosa_palustris_168	0.0558511	0.0558511	0.070922	0.0567376	0.0700355	0.070922	0.0558511	0.070922	0.070922	0.0700355	0.070922	0.0789007	0.0452128	0.0460993	0.0664894	0.0664894	0.0664894	0.146277	0	0.035461	0.018617	0	0	0	0	0	0.00886525	0.00797872	0.0664894	0.0921986	0.119681	0.0549645	0.0700355	0.0718085	0.0567376	0.0700355	0.0549645	0.0718085	0.0700355
GRosa_palustris_304	0.0558511	0.0558511	0.070922	0.0567376	0.0700355	0.070922	0.0558511	0.070922	0.070922	0.0700355	0.070922	0.0789007	0.0452128	0.0460993	0.0664894	0.0664894	0.0664894	0.146277	0	0.035461	0.018617	0	0	0	0	0	0.00886525	0.00797872	0.0664894	0.0921986	0.119681	0.0549645	0.0700355	0.0718085	0.0567376	0.0700355	0.0549645	0.0718085	0.0700355
GRosa_palustris_317	0.0558511	0.0558511	0.070922	0.0567376	0.0700355	0.070922	0.0558511	0.070922	0.070922	0.0700355	0.070922	0.0789007	0.0452128	0.0460993	0.0664894	0.0664894	0.0664894	0.146277	0	0.035461	0.018617	0	0	0	0	0	0.00886525	0.00797872	0.0664894	0.0921986	0.119681	0.0549645	0.0700355	0.0718085	0.0567376	0.0700355	0.0549645	0.0718085	0.0700355
GRosa_palustris_331	0.0558511	0.0558511	0.070922	0.0567376	0.0700355	0.070922	0.0558511	0.070922	0.070922	0.0700355	0.070922	0.0789007	0.0452128	0.0460993	0.0664894	0.0664894	0.0664894	0.146277	0	0.035461	0.018617	0	0	0	0	0	0.00886525	0.00797872	0.0664894	0.0921986	0.119681	0.0549645	0.0700355	0.0718085	0.0567376	0.0700355	0.0549645	0.0718085	0.0700355
GRosa_palustris_386	0.0460993	0.0460993	0.0620567	0.0469858	0.0611702	0.0620567	0.0460993	0.0620567	0.0620567	0.0611702	0.0620567	0.0700355	0.035461	0.0363475	0.0567376	0.0567376	0.0567376	0.136525	0.00886525	0.0292553	0.0239362	0.00886525	0.00886525	0.00886525	0.00886525	0.00886525	0	0.00265957	0.0567376	0.0824468	0.109929	0.0452128	0.0611702	0.0629433	0.0469858	0.0611702	0.0452128	0.0629433	0.0611702
GRosa_palustris_581	0.0487589	0.0487589	0.0647163	0.0496454	0.0638298	0.0647163	0.0487589	0.0647163	0.0647163	0.0638298	0.0647163	0.072695	0.0381206	0.0390071	0.0593972	0.0593972	0.0593972	0.137411	0.00797872	0.0283688	0.0265958	0.00797872	0.00797872	0.00797872	0.00797872	0.00797872	0.00265957	0	0.0593972	0.0851064	0.110816	0.0478723	0.0638298	0.0656028	0.0496454	0.0638298	0.0478723	0.0656028	0.0638298
GRosa_pisocarpa_774	0.00443262	0.00443262	0.0070922	0.00531915	0.00620567	0.0070922	0.00443262	0.0070922	0.0070922	0.00620567	0.0070922	0.0150709	0.0345745	0.0363475	0.00177305	0.00177305	0.00177305	0.0992908	0.0664894	0.0310284	0.0398936	0.0664894	0.0664894	0.0664894	0.0664894	0.0664894	0.0567376	0.0593972	0	0.0265958	0.072695	0.00443262	0.00620567	0.00797872	0.00531915	0.00620567	0.00620567	0.00797872	0.00620567
GRosa_pisocarpa_847	0.0301418	0.0301418	0.0328014	0.0310284	0.0319149	0.0328014	0.0301418	0.0328014	0.0328014	0.0319149	0.0328014	0.0407801	0.0602837	0.0620567	0.0274823	0.0274823	0.0274823	0.125	0.0921986	0.0567376	0.0656028	0.0921986	0.0921986	0.0921986	0.0921986	0.0921986	0.0824468	0.0851064	0.0265958	0	0.0984043	0.0301418	0.0319149	0.0336879	0.0310284	0.0319149	0.0319149	0.0336879	0.0319149
GRosa_setigera_298	0.0673759	0.0682624	0.0771277	0.0673759	0.0762411	0.0771277	0.0682624	0.0780142	0.0780142	0.0771277	0.0771277	0.0859929	0.0886525	0.089539	0.072695	0.072695	0.072695	0.0292553	0.119681	0.0842199	0.102837	0.119681	0.119681	0.119681	0.119681	0.119681	0.109929	0.110816	0.072695	0.0984043	0	0.0673759	0.0771277	0.0789007	0.0691489	0.0771277	0.0691489	0.0789007	0.0771277
GRosa_woodsii_4	0	0	0.00088652	0.00088652	0	0.00088652	0	0.00088652	0.00088652	0	0.00088652	0.00886525	0.0239362	0.0248227	0.00443262	0.00443262	0.00443262	0.0930851	0.0549645	0.0195036	0.035461	0.0549645	0.0549645	0.0549645	0.0549645	0.0549645	0.0452128	0.0478723	0.00443262	0.0301418	0.0673759	0	0	0.00177305	0.00088652	0	0.00177305	0.00177305	0
GRosa_woodsii_492	0	0	0	0.00088652	0	0	0	0	0	0	0	0.00797872	0.0390071	0.0407801	0.00620567	0.00620567	0.00620567	0.103723	0.0700355	0.035461	0.035461	0.0700355	0.0700355	0.0700355	0.0700355	0.0700355	0.0611702	0.0638298	0.00620567	0.0319149	0.0771277	0	0	0	0.00088652	0	0.00177305	0	0
GRosa_woodsii_498	0.00088652	0	0.00088652	0.00177305	0.00177305	0.00088652	0.00088652	0	0	0.00088652	0.00088652	0.00797872	0.0407801	0.0425532	0.00797872	0.00797872	0.00797872	0.105496	0.0718085	0.037234	0.037234	0.0718085	0.0718085	0.0718085	0.0718085	0.0718085	0.0629433	0.0656028	0.00797872	0.0336879	0.0789007	0.00177305	0	0	0.00177305	0.00177305	0.00265957	0	0.00088652
GRosa_woodsii_700	0.00088652	0.00088652	0.00088652	0.00177305	0.00088652	0.00088652	0.00088652	0.00088652	0.00088652	0.00088652	0.00088652	0.00886525	0.0221631	0.0257092	0.00531915	0.00531915	0.00531915	0.0957447	0.0567376	0.0212766	0.0363475	0.0567376	0.0567376	0.0567376	0.0567376	0.0567376	0.0469858	0.0496454	0.00531915	0.0310284	0.0691489	0.00088652	0.00088652	0.00177305	0	0.00088652	0.00265957	0.00177305	0.00088652
GRosa_woodsii_733	0	0	0.00088652	0.00088652	0	0.00088652	0	0.00088652	0.00088652	0	0.00088652	0.00886525	0.0390071	0.0407801	0.00620567	0.00620567	0.00620567	0.103723	0.0700355	0.035461	0.035461	0.0700355	0.0700355	0.0700355	0.0700355	0.0700355	0.0611702	0.0638298	0.00620567	0.0319149	0.0771277	0	0	0.00177305	0.00088652	0	0.00177305	0.00177305	0
GRosa_woodsii_741	0.00177305	0.00177305	0.00177305	0.00265957	0.00177305	0.00177305	0.00177305	0.00177305	0.00177305	0.00177305	0.00177305	0.00975177	0.0257092	0.0265958	0.00620567	0.00620567	0.00620567	0.0957447	0.0549645	0.0195036	0.035461	0.0549645	0.0549645	0.0549645	0.0549645	0.0549645	0.0452128	0.0478723	0.00620567	0.0319149	0.0691489	0.00177305	0.00177305	0.00265957	0.00265957	0.00177305	0	0.00265957	0.00177305
GRosa_woodsii_800	0.00088652	0	0.00088652	0.00177305	0.00177305	0.00088652	0.00088652	0	0	0.00088652	0.00088652	0.00797872	0.0407801	0.0425532	0.00797872	0.00797872	0.00797872	0.105496	0.0718085	0.037234	0.037234	0.0718085	0.0718085	0.0718085	0.0718085	0.0718085	0.0629433	0.0656028	0.00797872	0.0336879	0.0789007	0.00177305	0	0	0.00177305	0.00177305	0.00265957	0	0.00088652
GRosa_woodsii_807	0	0	0.00088652	0.00088652	0	0.00088652	0	0.00088652	0.00088652	0	0.00088652	0.00886525	0.0390071	0.0407801	0.00620567	0.00620567	0.00620567	0.103723	0.0700355	0.035461	0.035461	0.0700355	0.0700355	0.0700355	0.0700355	0.0700355	0.0611702	0.0638298	0.00620567	0.0319149	0.0771277	0	0	0.00088652	0.00088652	0	0.00177305	0.00088652	0
