# Supplementary material for: General functions to transform associate data to host data, and their use in phylogenetic inference from sequences with intra-individual variability
Source: BMC Evol Biol. 2008 Mar 18;8:86. doi: 10.1186/1471-2148-8-86 (PMC2291458; doi:10.1186/1471-2148-8-86)
Supplement: Additional file 3 — Distance matrices and quality statistics obtained with the Rosa dataset of Joly and Bruneau [33]. This contains all intermediary generated associate distance or host character data (depending on the transformation formula used; see Fig. 1) and all final distance matrices obtained together with their Delta values. A readme file that describes the contents of each file in the archive is included. The corresponding NEXUS files containing the original associate sequence data (alleles of North American Rosa species) are available at [75] as study No. S1444. [file 1471-2148-8-86-S3.zip › Goeker_Grimm_Supp_Mat_3/M2600_g0_m2.e.dst]

39
GRosa_blanda_1214	0.00000E+00	3.52017E-02	1.27000E-01	6.09711E-02	3.52235E-02	1.05605E-01	9.95653E-02	6.09711E-02	3.52017E-02	0.00000E+00	0.00000E+00	0.00000E+00	4.97827E-02	0.00000E+00	4.97827E-02	7.87133E-02	0.00000E+00	4.97827E-02	4.98135E-02	7.87621E-02	9.96271E-02	8.62261E-02	0.00000E+00	4.98135E-02	6.10089E-02	6.10089E-02	0.00000E+00	3.52235E-02	9.96271E-02	0.00000E+00	0.00000E+00	9.95653E-02	3.52017E-02	3.52017E-02	8.62796E-02	3.52017E-02	4.97827E-02	1.22018E-01	8.62261E-02
GRosa_blanda_1219	3.52017E-02	0.00000E+00	1.22018E-01	4.97827E-02	4.98135E-02	1.11317E-01	1.05605E-01	7.04033E-02	4.97827E-02	3.52017E-02	3.52017E-02	3.52017E-02	6.09711E-02	3.52017E-02	6.09711E-02	8.62261E-02	3.52017E-02	6.09711E-02	6.10089E-02	8.62796E-02	1.05670E-01	9.31349E-02	3.52235E-02	6.10089E-02	7.04470E-02	7.04470E-02	3.52017E-02	4.98135E-02	1.05670E-01	3.52235E-02	3.52017E-02	1.05605E-01	4.97827E-02	4.97827E-02	9.31926E-02	4.97827E-02	6.09711E-02	1.16823E-01	9.31349E-02
GRosa_blanda_1236	1.27000E-01	1.22018E-01	0.00000E+00	1.22018E-01	1.31876E-01	9.96271E-02	9.31926E-02	1.22018E-01	1.31794E-01	1.27000E-01	1.27000E-01	1.27000E-01	1.36420E-01	1.27000E-01	1.36420E-01	1.31794E-01	1.27000E-01	1.36420E-01	1.36505E-01	9.96271E-02	1.45230E-01	1.36420E-01	1.27079E-01	1.36505E-01	1.40981E-01	1.40981E-01	1.27000E-01	1.31876E-01	1.45320E-01	1.27079E-01	1.27000E-01	9.31926E-02	1.31794E-01	1.31794E-01	1.53631E-01	1.31794E-01	1.36420E-01	1.36505E-01	9.31926E-02
GRosa_blanda_160	6.09711E-02	4.97827E-02	1.22018E-01	0.00000E+00	7.04470E-02	1.21942E-01	1.16751E-01	8.62261E-02	7.04033E-02	6.09711E-02	6.09711E-02	6.09711E-02	7.87133E-02	6.09711E-02	7.87133E-02	9.95653E-02	6.09711E-02	7.87133E-02	7.87621E-02	9.96271E-02	1.16823E-01	1.05605E-01	6.10089E-02	7.87621E-02	8.62796E-02	8.62796E-02	6.09711E-02	7.04470E-02	1.16823E-01	6.10089E-02	6.09711E-02	1.16751E-01	7.04033E-02	7.04033E-02	1.05670E-01	7.04033E-02	7.87133E-02	1.27000E-01	1.05605E-01
GRosa_blanda_326	3.52235E-02	4.98135E-02	1.31876E-01	7.04470E-02	0.00000E+00	1.11386E-01	1.05670E-01	7.04470E-02	4.98135E-02	3.52235E-02	3.52235E-02	3.52235E-02	6.10089E-02	3.52235E-02	6.10089E-02	8.62796E-02	3.52235E-02	6.10089E-02	6.10468E-02	8.63332E-02	1.05736E-01	9.31926E-02	3.52454E-02	6.10468E-02	7.04907E-02	7.04907E-02	3.52235E-02	4.98445E-02	1.05736E-01	3.52454E-02	3.52235E-02	1.05670E-01	4.98135E-02	4.98135E-02	9.31926E-02	4.98135E-02	6.10089E-02	1.27079E-01	9.31926E-02
GRosa_blanda_365	1.05605E-01	1.11317E-01	9.96271E-02	1.21942E-01	1.11386E-01	0.00000E+00	6.09711E-02	9.95653E-02	1.11317E-01	1.05605E-01	1.05605E-01	1.05605E-01	1.16751E-01	1.05605E-01	1.16751E-01	1.11317E-01	1.05605E-01	1.16751E-01	1.16823E-01	1.22018E-01	1.45230E-01	1.26921E-01	1.05670E-01	1.16823E-01	1.22018E-01	1.22018E-01	1.05605E-01	1.11386E-01	1.27000E-01	1.05670E-01	1.05605E-01	6.09711E-02	1.11317E-01	1.11317E-01	1.36420E-01	1.11317E-01	1.16751E-01	1.27000E-01	6.09711E-02
GRosa_blanda_421	9.95653E-02	1.05605E-01	9.31926E-02	1.16751E-01	1.05670E-01	6.09711E-02	0.00000E+00	9.31349E-02	1.05605E-01	9.95653E-02	9.95653E-02	9.95653E-02	1.11317E-01	9.95653E-02	1.11317E-01	1.05605E-01	9.95653E-02	1.11317E-01	1.11386E-01	1.16823E-01	1.40894E-01	1.21942E-01	9.96271E-02	1.11386E-01	1.16823E-01	1.16823E-01	9.95653E-02	1.05670E-01	1.22018E-01	9.96271E-02	9.95653E-02	0.00000E+00	1.05605E-01	1.05605E-01	1.31794E-01	9.31349E-02	9.95653E-02	1.22018E-01	4.97827E-02
GRosa_blanda_462	6.09711E-02	7.04033E-02	1.22018E-01	8.62261E-02	7.04470E-02	9.95653E-02	9.31349E-02	0.00000E+00	7.04033E-02	6.09711E-02	6.09711E-02	6.09711E-02	7.87133E-02	6.09711E-02	7.87133E-02	8.62261E-02	6.09711E-02	7.87133E-02	7.87621E-02	9.96271E-02	1.16823E-01	1.05605E-01	6.10089E-02	7.87621E-02	8.62796E-02	8.62796E-02	6.09711E-02	7.04470E-02	1.05670E-01	6.10089E-02	6.09711E-02	9.31349E-02	7.04033E-02	7.04033E-02	9.31926E-02	7.04033E-02	7.87133E-02	1.16823E-01	7.87133E-02
GRosa_blanda_528	3.52017E-02	4.97827E-02	1.31794E-01	7.04033E-02	4.98135E-02	1.11317E-01	1.05605E-01	7.04033E-02	0.00000E+00	3.52017E-02	3.52017E-02	3.52017E-02	6.09711E-02	3.52017E-02	6.09711E-02	8.62261E-02	3.52017E-02	6.09711E-02	6.10089E-02	8.62796E-02	1.05670E-01	9.31349E-02	3.52235E-02	6.10089E-02	7.04470E-02	7.04470E-02	3.52017E-02	4.98135E-02	1.05670E-01	3.52235E-02	3.52017E-02	1.05605E-01	4.97827E-02	4.97827E-02	9.31926E-02	4.97827E-02	6.09711E-02	1.27000E-01	9.31349E-02
GRosa_blanda_567	0.00000E+00	3.52017E-02	1.27000E-01	6.09711E-02	3.52235E-02	1.05605E-01	9.95653E-02	6.09711E-02	3.52017E-02	0.00000E+00	0.00000E+00	0.00000E+00	4.97827E-02	0.00000E+00	4.97827E-02	7.87133E-02	0.00000E+00	4.97827E-02	4.98135E-02	7.87621E-02	9.96271E-02	8.62261E-02	0.00000E+00	4.98135E-02	6.10089E-02	6.10089E-02	0.00000E+00	3.52235E-02	9.96271E-02	0.00000E+00	0.00000E+00	9.95653E-02	3.52017E-02	3.52017E-02	8.62796E-02	3.52017E-02	4.97827E-02	1.22018E-01	8.62261E-02
GRosa_blanda_652	0.00000E+00	3.52017E-02	1.27000E-01	6.09711E-02	3.52235E-02	1.05605E-01	9.95653E-02	6.09711E-02	3.52017E-02	0.00000E+00	0.00000E+00	0.00000E+00	4.97827E-02	0.00000E+00	4.97827E-02	7.87133E-02	0.00000E+00	4.97827E-02	4.98135E-02	7.87621E-02	9.96271E-02	8.62261E-02	0.00000E+00	4.98135E-02	6.10089E-02	6.10089E-02	0.00000E+00	3.52235E-02	9.96271E-02	0.00000E+00	0.00000E+00	9.95653E-02	3.52017E-02	3.52017E-02	8.62796E-02	3.52017E-02	4.97827E-02	1.22018E-01	8.62261E-02
GRosa_blanda_98016	0.00000E+00	3.52017E-02	1.27000E-01	6.09711E-02	3.52235E-02	1.05605E-01	9.95653E-02	6.09711E-02	3.52017E-02	0.00000E+00	0.00000E+00	0.00000E+00	4.97827E-02	0.00000E+00	4.97827E-02	7.87133E-02	0.00000E+00	4.97827E-02	4.98135E-02	7.87621E-02	9.96271E-02	8.62261E-02	0.00000E+00	4.98135E-02	6.10089E-02	6.10089E-02	0.00000E+00	3.52235E-02	9.96271E-02	0.00000E+00	0.00000E+00	9.95653E-02	3.52017E-02	3.52017E-02	8.62796E-02	3.52017E-02	4.97827E-02	1.22018E-01	8.62261E-02
GRosa_foliolosa_699	4.97827E-02	6.09711E-02	1.36420E-01	7.87133E-02	6.10089E-02	1.16751E-01	1.11317E-01	7.87133E-02	6.09711E-02	4.97827E-02	4.97827E-02	4.97827E-02	0.00000E+00	4.97827E-02	7.04033E-02	9.31349E-02	4.97827E-02	7.04033E-02	7.04470E-02	9.31926E-02	1.11386E-01	9.95653E-02	4.98135E-02	7.04470E-02	7.87621E-02	7.87621E-02	4.97827E-02	6.10089E-02	1.11386E-01	4.98135E-02	4.97827E-02	1.11317E-01	6.09711E-02	6.09711E-02	9.96271E-02	6.09711E-02	7.04033E-02	1.31794E-01	9.95653E-02
GRosa_foliolosa_795	0.00000E+00	3.52017E-02	1.27000E-01	6.09711E-02	3.52235E-02	1.05605E-01	9.95653E-02	6.09711E-02	3.52017E-02	0.00000E+00	0.00000E+00	0.00000E+00	4.97827E-02	0.00000E+00	4.97827E-02	7.87133E-02	0.00000E+00	4.97827E-02	4.98135E-02	7.87621E-02	9.96271E-02	8.62261E-02	0.00000E+00	4.98135E-02	6.10089E-02	6.10089E-02	0.00000E+00	3.52235E-02	9.96271E-02	0.00000E+00	0.00000E+00	9.95653E-02	3.52017E-02	3.52017E-02	8.62796E-02	3.52017E-02	4.97827E-02	1.22018E-01	8.62261E-02
GRosa_gymnocarpa_543	4.97827E-02	6.09711E-02	1.36420E-01	7.87133E-02	6.10089E-02	1.16751E-01	1.11317E-01	7.87133E-02	6.09711E-02	4.97827E-02	4.97827E-02	4.97827E-02	7.04033E-02	4.97827E-02	0.00000E+00	9.31349E-02	4.97827E-02	7.04033E-02	7.04470E-02	9.31926E-02	1.11386E-01	9.95653E-02	4.98135E-02	7.04470E-02	7.87621E-02	7.87621E-02	4.97827E-02	6.10089E-02	9.96271E-02	4.98135E-02	4.97827E-02	1.11317E-01	6.09711E-02	6.09711E-02	9.96271E-02	6.09711E-02	7.04033E-02	1.31794E-01	9.95653E-02
GRosa_gymnocarpa_751	7.87133E-02	8.62261E-02	1.31794E-01	9.95653E-02	8.62796E-02	1.11317E-01	1.05605E-01	8.62261E-02	8.62261E-02	7.87133E-02	7.87133E-02	7.87133E-02	9.31349E-02	7.87133E-02	9.31349E-02	0.00000E+00	7.87133E-02	9.31349E-02	9.31926E-02	1.11386E-01	1.27000E-01	1.16751E-01	7.87621E-02	9.31926E-02	9.96271E-02	9.96271E-02	7.87133E-02	8.62796E-02	9.31926E-02	7.87621E-02	7.87133E-02	1.05605E-01	8.62261E-02	8.62261E-02	1.16823E-01	8.62261E-02	7.87133E-02	1.27000E-01	1.05605E-01
GRosa_gymnocarpa_767	0.00000E+00	3.52017E-02	1.27000E-01	6.09711E-02	3.52235E-02	1.05605E-01	9.95653E-02	6.09711E-02	3.52017E-02	0.00000E+00	0.00000E+00	0.00000E+00	4.97827E-02	0.00000E+00	4.97827E-02	7.87133E-02	0.00000E+00	4.97827E-02	4.98135E-02	7.87621E-02	9.96271E-02	8.62261E-02	0.00000E+00	4.98135E-02	6.10089E-02	6.10089E-02	0.00000E+00	3.52235E-02	9.96271E-02	0.00000E+00	0.00000E+00	9.95653E-02	3.52017E-02	3.52017E-02	8.62796E-02	3.52017E-02	4.97827E-02	1.22018E-01	8.62261E-02
GRosa_multiflora_302	4.97827E-02	6.09711E-02	1.36420E-01	7.87133E-02	6.10089E-02	1.16751E-01	1.11317E-01	7.87133E-02	6.09711E-02	4.97827E-02	4.97827E-02	4.97827E-02	7.04033E-02	4.97827E-02	7.04033E-02	9.31349E-02	4.97827E-02	0.00000E+00	7.04470E-02	9.31926E-02	1.11386E-01	9.95653E-02	4.98135E-02	7.04470E-02	7.87621E-02	7.87621E-02	4.97827E-02	6.10089E-02	1.11386E-01	4.98135E-02	4.97827E-02	1.11317E-01	6.09711E-02	6.09711E-02	9.96271E-02	6.09711E-02	7.04033E-02	1.31794E-01	9.95653E-02
GRosa_nitida_570	4.98135E-02	6.10089E-02	1.36505E-01	7.87621E-02	6.10468E-02	1.16823E-01	1.11386E-01	7.87621E-02	6.10089E-02	4.98135E-02	4.98135E-02	4.98135E-02	7.04470E-02	4.98135E-02	7.04470E-02	9.31926E-02	4.98135E-02	7.04470E-02	0.00000E+00	9.32505E-02	1.11456E-01	9.96271E-02	4.98135E-02	4.98135E-02	6.10089E-02	7.87621E-02	4.98135E-02	6.10089E-02	1.11456E-01	4.98445E-02	4.98135E-02	1.11386E-01	6.10089E-02	6.10089E-02	9.32505E-02	6.10089E-02	7.04470E-02	1.31794E-01	9.96271E-02
GRosa_nitida_604	7.87621E-02	8.62796E-02	9.96271E-02	9.96271E-02	8.63332E-02	1.22018E-01	1.16823E-01	9.96271E-02	8.62796E-02	7.87621E-02	7.87621E-02	7.87621E-02	9.31926E-02	7.87621E-02	9.31926E-02	1.11386E-01	7.87621E-02	9.31926E-02	9.32505E-02	0.00000E+00	1.05670E-01	9.31926E-02	7.88110E-02	9.32505E-02	9.96890E-02	9.96890E-02	7.87621E-02	8.63332E-02	1.27079E-01	7.88110E-02	7.87621E-02	1.16823E-01	8.62796E-02	8.62796E-02	1.16896E-01	8.62796E-02	9.31926E-02	1.45320E-01	1.05670E-01
GRosa_nitida_675	9.96271E-02	1.05670E-01	1.45230E-01	1.16823E-01	1.05736E-01	1.45230E-01	1.40894E-01	1.16823E-01	1.05670E-01	9.96271E-02	9.96271E-02	9.96271E-02	1.11386E-01	9.96271E-02	1.11386E-01	1.27000E-01	9.96271E-02	1.11386E-01	1.11456E-01	1.05670E-01	0.00000E+00	8.62796E-02	9.96890E-02	1.11456E-01	1.16896E-01	1.16896E-01	9.96271E-02	1.05736E-01	1.40981E-01	9.96890E-02	9.96271E-02	1.40894E-01	9.31926E-02	1.05670E-01	1.22094E-01	1.05670E-01	1.11386E-01	1.49533E-01	1.31794E-01
GRosa_nitida_812	8.62261E-02	9.31349E-02	1.36420E-01	1.05605E-01	9.31926E-02	1.26921E-01	1.21942E-01	1.05605E-01	9.31349E-02	8.62261E-02	8.62261E-02	8.62261E-02	9.95653E-02	8.62261E-02	9.95653E-02	1.16751E-01	8.62261E-02	9.95653E-02	9.96271E-02	9.31926E-02	8.62796E-02	0.00000E+00	8.62796E-02	9.96271E-02	1.05670E-01	1.05670E-01	8.62261E-02	9.31926E-02	1.31794E-01	8.62796E-02	8.62261E-02	1.21942E-01	7.87133E-02	9.31349E-02	1.11386E-01	9.31349E-02	9.95653E-02	1.40894E-01	1.11317E-01
GRosa_palustris_168	0.00000E+00	3.52235E-02	1.27079E-01	6.10089E-02	3.52454E-02	1.05670E-01	9.96271E-02	6.10089E-02	3.52235E-02	0.00000E+00	0.00000E+00	0.00000E+00	4.98135E-02	0.00000E+00	4.98135E-02	7.87621E-02	0.00000E+00	4.98135E-02	4.98135E-02	7.88110E-02	9.96890E-02	8.62796E-02	0.00000E+00	4.98135E-02	6.10089E-02	6.10089E-02	0.00000E+00	3.52235E-02	9.96890E-02	0.00000E+00	0.00000E+00	9.96271E-02	3.52235E-02	3.52235E-02	7.88110E-02	3.52235E-02	4.98135E-02	1.22018E-01	8.62796E-02
GRosa_palustris_304	4.98135E-02	6.10089E-02	1.36505E-01	7.87621E-02	6.10468E-02	1.16823E-01	1.11386E-01	7.87621E-02	6.10089E-02	4.98135E-02	4.98135E-02	4.98135E-02	7.04470E-02	4.98135E-02	7.04470E-02	9.31926E-02	4.98135E-02	7.04470E-02	4.98135E-02	9.32505E-02	1.11456E-01	9.96271E-02	4.98135E-02	0.00000E+00	6.10089E-02	7.87621E-02	4.98135E-02	6.10089E-02	1.11456E-01	4.98445E-02	4.98135E-02	1.11386E-01	6.10089E-02	6.10089E-02	9.32505E-02	6.10089E-02	7.04470E-02	1.31794E-01	9.96271E-02
GRosa_palustris_317	6.10089E-02	7.04470E-02	1.40981E-01	8.62796E-02	7.04907E-02	1.22018E-01	1.16823E-01	8.62796E-02	7.04470E-02	6.10089E-02	6.10089E-02	6.10089E-02	7.87621E-02	6.10089E-02	7.87621E-02	9.96271E-02	6.10089E-02	7.87621E-02	6.10089E-02	9.96890E-02	1.16896E-01	1.05670E-01	6.10089E-02	6.10089E-02	0.00000E+00	7.04470E-02	6.10089E-02	4.98135E-02	1.16896E-01	6.10468E-02	6.10089E-02	1.16823E-01	7.04470E-02	7.04470E-02	9.96890E-02	7.04470E-02	7.87621E-02	1.36420E-01	1.05670E-01
GRosa_palustris_331	6.10089E-02	7.04470E-02	1.40981E-01	8.62796E-02	7.04907E-02	1.22018E-01	1.16823E-01	8.62796E-02	7.04470E-02	6.10089E-02	6.10089E-02	6.10089E-02	7.87621E-02	6.10089E-02	7.87621E-02	9.96271E-02	6.10089E-02	7.87621E-02	7.87621E-02	9.96890E-02	1.16896E-01	1.05670E-01	6.10089E-02	7.87621E-02	7.04470E-02	0.00000E+00	6.10089E-02	7.04470E-02	1.16896E-01	6.10468E-02	6.10089E-02	1.16823E-01	7.04470E-02	7.04470E-02	9.96890E-02	7.04470E-02	7.87621E-02	1.16823E-01	1.05670E-01
GRosa_palustris_386	0.00000E+00	3.52017E-02	1.27000E-01	6.09711E-02	3.52235E-02	1.05605E-01	9.95653E-02	6.09711E-02	3.52017E-02	0.00000E+00	0.00000E+00	0.00000E+00	4.97827E-02	0.00000E+00	4.97827E-02	7.87133E-02	0.00000E+00	4.97827E-02	4.98135E-02	7.87621E-02	9.96271E-02	8.62261E-02	0.00000E+00	4.98135E-02	6.10089E-02	6.10089E-02	0.00000E+00	3.52235E-02	9.96271E-02	0.00000E+00	0.00000E+00	9.95653E-02	3.52017E-02	3.52017E-02	8.62796E-02	3.52017E-02	4.97827E-02	1.22018E-01	8.62261E-02
GRosa_palustris_581	3.52235E-02	4.98135E-02	1.31876E-01	7.04470E-02	4.98445E-02	1.11386E-01	1.05670E-01	7.04470E-02	4.98135E-02	3.52235E-02	3.52235E-02	3.52235E-02	6.10089E-02	3.52235E-02	6.10089E-02	8.62796E-02	3.52235E-02	6.10089E-02	6.10089E-02	8.63332E-02	1.05736E-01	9.31926E-02	3.52235E-02	6.10089E-02	4.98135E-02	7.04470E-02	3.52235E-02	0.00000E+00	1.05736E-01	3.52454E-02	3.52235E-02	1.05670E-01	4.98135E-02	4.98135E-02	8.63332E-02	4.98135E-02	6.10089E-02	1.27000E-01	9.31926E-02
GRosa_pisocarpa_774	9.96271E-02	1.05670E-01	1.45320E-01	1.16823E-01	1.05736E-01	1.27000E-01	1.22018E-01	1.05670E-01	1.05670E-01	9.96271E-02	9.96271E-02	9.96271E-02	1.11386E-01	9.96271E-02	9.96271E-02	9.31926E-02	9.96271E-02	1.11386E-01	1.11456E-01	1.27079E-01	1.40981E-01	1.31794E-01	9.96890E-02	1.11456E-01	1.16896E-01	1.16896E-01	9.96271E-02	1.05736E-01	0.00000E+00	9.96271E-02	9.96271E-02	1.22018E-01	1.05670E-01	1.05670E-01	1.31876E-01	1.05670E-01	9.96271E-02	1.40981E-01	1.22018E-01
GRosa_pisocarpa_847	0.00000E+00	3.52235E-02	1.27079E-01	6.10089E-02	3.52454E-02	1.05670E-01	9.96271E-02	6.10089E-02	3.52235E-02	0.00000E+00	0.00000E+00	0.00000E+00	4.98135E-02	0.00000E+00	4.98135E-02	7.87621E-02	0.00000E+00	4.98135E-02	4.98445E-02	7.88110E-02	9.96890E-02	8.62796E-02	0.00000E+00	4.98445E-02	6.10468E-02	6.10468E-02	0.00000E+00	3.52454E-02	9.96271E-02	0.00000E+00	0.00000E+00	9.96271E-02	3.52235E-02	3.52235E-02	8.63332E-02	3.52235E-02	4.98135E-02	1.22094E-01	8.62796E-02
GRosa_setigera_298	0.00000E+00	3.52017E-02	1.27000E-01	6.09711E-02	3.52235E-02	1.05605E-01	9.95653E-02	6.09711E-02	3.52017E-02	0.00000E+00	0.00000E+00	0.00000E+00	4.97827E-02	0.00000E+00	4.97827E-02	7.87133E-02	0.00000E+00	4.97827E-02	4.98135E-02	7.87621E-02	9.96271E-02	8.62261E-02	0.00000E+00	4.98135E-02	6.10089E-02	6.10089E-02	0.00000E+00	3.52235E-02	9.96271E-02	0.00000E+00	0.00000E+00	9.95653E-02	3.52017E-02	3.52017E-02	8.62796E-02	3.52017E-02	4.97827E-02	1.22018E-01	8.62261E-02
GRosa_woodsii_4	9.95653E-02	1.05605E-01	9.31926E-02	1.16751E-01	1.05670E-01	6.09711E-02	0.00000E+00	9.31349E-02	1.05605E-01	9.95653E-02	9.95653E-02	9.95653E-02	1.11317E-01	9.95653E-02	1.11317E-01	1.05605E-01	9.95653E-02	1.11317E-01	1.11386E-01	1.16823E-01	1.40894E-01	1.21942E-01	9.96271E-02	1.11386E-01	1.16823E-01	1.16823E-01	9.95653E-02	1.05670E-01	1.22018E-01	9.96271E-02	9.95653E-02	0.00000E+00	1.05605E-01	1.05605E-01	1.31794E-01	9.31349E-02	9.95653E-02	1.22018E-01	4.97827E-02
GRosa_woodsii_492	3.52017E-02	4.97827E-02	1.31794E-01	7.04033E-02	4.98135E-02	1.11317E-01	1.05605E-01	7.04033E-02	4.97827E-02	3.52017E-02	3.52017E-02	3.52017E-02	6.09711E-02	3.52017E-02	6.09711E-02	8.62261E-02	3.52017E-02	6.09711E-02	6.10089E-02	8.62796E-02	9.31926E-02	7.87133E-02	3.52235E-02	6.10089E-02	7.04470E-02	7.04470E-02	3.52017E-02	4.98135E-02	1.05670E-01	3.52235E-02	3.52017E-02	1.05605E-01	0.00000E+00	4.97827E-02	9.31926E-02	4.97827E-02	6.09711E-02	1.27000E-01	9.31349E-02
GRosa_woodsii_498	3.52017E-02	4.97827E-02	1.31794E-01	7.04033E-02	4.98135E-02	1.11317E-01	1.05605E-01	7.04033E-02	4.97827E-02	3.52017E-02	3.52017E-02	3.52017E-02	6.09711E-02	3.52017E-02	6.09711E-02	8.62261E-02	3.52017E-02	6.09711E-02	6.10089E-02	8.62796E-02	1.05670E-01	9.31349E-02	3.52235E-02	6.10089E-02	7.04470E-02	7.04470E-02	3.52017E-02	4.98135E-02	1.05670E-01	3.52235E-02	3.52017E-02	1.05605E-01	4.97827E-02	0.00000E+00	9.31926E-02	4.97827E-02	6.09711E-02	1.27000E-01	9.31349E-02
GRosa_woodsii_700	8.62796E-02	9.31926E-02	1.53631E-01	1.05670E-01	9.31926E-02	1.36420E-01	1.31794E-01	9.31926E-02	9.31926E-02	8.62796E-02	8.62796E-02	8.62796E-02	9.96271E-02	8.62796E-02	9.96271E-02	1.16823E-01	8.62796E-02	9.96271E-02	9.32505E-02	1.16896E-01	1.22094E-01	1.11386E-01	7.88110E-02	9.32505E-02	9.96890E-02	9.96890E-02	8.62796E-02	8.63332E-02	1.31876E-01	8.63332E-02	8.62796E-02	1.31794E-01	9.31926E-02	9.31926E-02	0.00000E+00	9.31926E-02	9.96271E-02	1.16896E-01	1.22018E-01
GRosa_woodsii_733	3.52017E-02	4.97827E-02	1.31794E-01	7.04033E-02	4.98135E-02	1.11317E-01	9.31349E-02	7.04033E-02	4.97827E-02	3.52017E-02	3.52017E-02	3.52017E-02	6.09711E-02	3.52017E-02	6.09711E-02	8.62261E-02	3.52017E-02	6.09711E-02	6.10089E-02	8.62796E-02	1.05670E-01	9.31349E-02	3.52235E-02	6.10089E-02	7.04470E-02	7.04470E-02	3.52017E-02	4.98135E-02	1.05670E-01	3.52235E-02	3.52017E-02	9.31349E-02	4.97827E-02	4.97827E-02	9.31926E-02	0.00000E+00	3.52017E-02	1.27000E-01	9.31349E-02
GRosa_woodsii_741	4.97827E-02	6.09711E-02	1.36420E-01	7.87133E-02	6.10089E-02	1.16751E-01	9.95653E-02	7.87133E-02	6.09711E-02	4.97827E-02	4.97827E-02	4.97827E-02	7.04033E-02	4.97827E-02	7.04033E-02	7.87133E-02	4.97827E-02	7.04033E-02	7.04470E-02	9.31926E-02	1.11386E-01	9.95653E-02	4.98135E-02	7.04470E-02	7.87621E-02	7.87621E-02	4.97827E-02	6.10089E-02	9.96271E-02	4.98135E-02	4.97827E-02	9.95653E-02	6.09711E-02	6.09711E-02	9.96271E-02	3.52017E-02	0.00000E+00	1.31794E-01	9.95653E-02
GRosa_woodsii_800	1.22018E-01	1.16823E-01	1.36505E-01	1.27000E-01	1.27079E-01	1.27000E-01	1.22018E-01	1.16823E-01	1.27000E-01	1.22018E-01	1.22018E-01	1.22018E-01	1.31794E-01	1.22018E-01	1.31794E-01	1.27000E-01	1.22018E-01	1.31794E-01	1.31794E-01	1.45320E-01	1.49533E-01	1.40894E-01	1.22018E-01	1.31794E-01	1.36420E-01	1.16823E-01	1.22018E-01	1.27000E-01	1.40981E-01	1.22094E-01	1.22018E-01	1.22018E-01	1.27000E-01	1.27000E-01	1.16896E-01	1.27000E-01	1.31794E-01	0.00000E+00	1.22018E-01
GRosa_woodsii_807	8.62261E-02	9.31349E-02	9.31926E-02	1.05605E-01	9.31926E-02	6.09711E-02	4.97827E-02	7.87133E-02	9.31349E-02	8.62261E-02	8.62261E-02	8.62261E-02	9.95653E-02	8.62261E-02	9.95653E-02	1.05605E-01	8.62261E-02	9.95653E-02	9.96271E-02	1.05670E-01	1.31794E-01	1.11317E-01	8.62796E-02	9.96271E-02	1.05670E-01	1.05670E-01	8.62261E-02	9.31926E-02	1.22018E-01	8.62796E-02	8.62261E-02	4.97827E-02	9.31349E-02	9.31349E-02	1.22018E-01	9.31349E-02	9.95653E-02	1.22018E-01	0.00000E+00
