# Supplementary material for: General functions to transform associate data to host data, and their use in phylogenetic inference from sequences with intra-individual variability
Source: BMC Evol Biol. 2008 Mar 18;8:86. doi: 10.1186/1471-2148-8-86 (PMC2291458; doi:10.1186/1471-2148-8-86)
Supplement: Additional file 3 — Distance matrices and quality statistics obtained with the Rosa dataset of Joly and Bruneau [33]. This contains all intermediary generated associate distance or host character data (depending on the transformation formula used; see Fig. 1) and all final distance matrices obtained together with their Delta values. A readme file that describes the contents of each file in the archive is included. The corresponding NEXUS files containing the original associate sequence data (alleles of North American Rosa species) are available at [75] as study No. S1444. [file 1471-2148-8-86-S3.zip › Goeker_Grimm_Supp_Mat_3/M2600_g0_m2.f.dst]

39
GRosa_blanda_1214	0.00000E+00	2.78294E-02	4.48735E-02	2.15565E-02	1.24457E-02	3.73370E-02	3.52017E-02	5.96873E-02	1.24457E-02	0.00000E+00	3.52017E-02	6.58563E-02	7.25701E-02	7.87133E-02	7.25701E-02	6.22283E-02	7.04033E-02	1.23206E-01	6.82100E-02	6.92945E-02	7.87133E-02	7.04033E-02	7.04470E-02	6.82100E-02	6.93375E-02	6.46696E-02	7.87133E-02	6.70635E-02	6.58563E-02	7.04033E-02	1.14066E-01	3.52017E-02	1.24457E-02	1.24457E-02	7.25701E-02	6.70220E-02	6.81677E-02	6.09711E-02	3.93567E-02
GRosa_blanda_1219	2.78294E-02	0.00000E+00	4.31131E-02	1.76008E-02	3.04855E-02	4.65674E-02	4.48735E-02	6.58563E-02	3.04855E-02	2.78294E-02	1.24457E-02	7.14949E-02	7.77232E-02	8.34881E-02	7.77232E-02	6.81677E-02	7.57040E-02	1.26310E-01	7.15393E-02	7.46740E-02	8.34881E-02	7.57040E-02	7.36752E-02	7.15393E-02	7.26151E-02	6.81677E-02	8.34881E-02	7.04470E-02	7.14949E-02	7.57040E-02	1.17412E-01	4.48735E-02	3.04855E-02	3.04855E-02	7.77232E-02	7.25701E-02	7.36296E-02	6.58563E-02	4.82019E-02
GRosa_blanda_1236	4.48735E-02	4.31131E-02	0.00000E+00	4.31131E-02	4.65674E-02	3.52017E-02	3.29281E-02	4.31131E-02	4.65674E-02	4.48735E-02	4.48735E-02	4.48735E-02	4.82019E-02	5.70332E-02	5.42494E-02	4.65674E-02	5.13148E-02	1.18724E-01	6.70635E-02	3.73370E-02	5.13148E-02	4.97827E-02	6.93375E-02	6.70635E-02	6.82100E-02	6.34607E-02	6.22283E-02	6.58971E-02	5.13148E-02	5.13148E-02	1.09210E-01	3.29281E-02	4.65674E-02	4.65674E-02	5.42494E-02	4.65674E-02	4.82019E-02	4.97827E-02	3.29281E-02
GRosa_blanda_160	2.15565E-02	1.76008E-02	4.31131E-02	0.00000E+00	2.48913E-02	4.31131E-02	4.12776E-02	6.34607E-02	2.48913E-02	2.15565E-02	2.15565E-02	6.92945E-02	7.57040E-02	8.16117E-02	7.57040E-02	6.58563E-02	7.36296E-02	1.25077E-01	6.93375E-02	7.25701E-02	8.16117E-02	7.36296E-02	7.15393E-02	6.93375E-02	7.04470E-02	6.58563E-02	8.16117E-02	6.82100E-02	6.92945E-02	7.36296E-02	1.16085E-01	4.12776E-02	2.48913E-02	2.48913E-02	7.57040E-02	7.04033E-02	7.14949E-02	6.34607E-02	4.48735E-02
GRosa_blanda_326	1.24457E-02	3.04855E-02	4.65674E-02	2.48913E-02	0.00000E+00	3.93567E-02	3.73370E-02	6.09711E-02	1.76008E-02	1.24457E-02	3.73370E-02	6.70220E-02	7.36296E-02	7.96912E-02	7.36296E-02	6.34607E-02	7.14949E-02	1.23833E-01	6.93375E-02	7.04033E-02	7.96912E-02	7.14949E-02	7.15393E-02	6.93375E-02	7.04470E-02	6.58563E-02	7.96912E-02	6.82100E-02	6.70220E-02	7.14949E-02	1.14743E-01	3.73370E-02	1.76008E-02	1.76008E-02	7.36296E-02	6.81677E-02	6.92945E-02	6.22283E-02	4.12776E-02
GRosa_blanda_365	3.73370E-02	4.65674E-02	3.52017E-02	4.31131E-02	3.93567E-02	0.00000E+00	2.15565E-02	3.52017E-02	3.93567E-02	3.73370E-02	5.13148E-02	3.73370E-02	4.82019E-02	5.70332E-02	4.82019E-02	3.93567E-02	4.48735E-02	1.16085E-01	6.47097E-02	4.48735E-02	5.70332E-02	4.65674E-02	6.70635E-02	6.47097E-02	6.58971E-02	6.09711E-02	5.70332E-02	6.35001E-02	4.48735E-02	4.48735E-02	1.06336E-01	2.15565E-02	3.93567E-02	3.93567E-02	4.82019E-02	3.93567E-02	4.12776E-02	4.48735E-02	2.15565E-02
GRosa_blanda_421	3.52017E-02	4.48735E-02	3.29281E-02	4.12776E-02	3.73370E-02	2.15565E-02	0.00000E+00	3.29281E-02	3.73370E-02	3.52017E-02	4.97827E-02	3.52017E-02	4.65674E-02	5.56587E-02	4.65674E-02	3.73370E-02	4.31131E-02	1.15416E-01	6.35001E-02	4.31131E-02	5.56587E-02	4.48735E-02	6.58971E-02	6.35001E-02	6.47097E-02	5.96873E-02	5.56587E-02	6.22669E-02	4.31131E-02	4.31131E-02	1.05605E-01	0.00000E+00	3.73370E-02	3.73370E-02	4.65674E-02	3.29281E-02	3.52017E-02	4.31131E-02	1.76008E-02
GRosa_blanda_462	5.96873E-02	6.58563E-02	4.31131E-02	6.34607E-02	6.09711E-02	3.52017E-02	3.29281E-02	0.00000E+00	6.09711E-02	5.96873E-02	6.92945E-02	2.15565E-02	3.73370E-02	4.82019E-02	3.73370E-02	3.04855E-02	3.29281E-02	1.12011E-01	6.70635E-02	3.52017E-02	4.82019E-02	3.73370E-02	6.93375E-02	6.70635E-02	6.82100E-02	6.34607E-02	4.82019E-02	6.58971E-02	3.73370E-02	3.29281E-02	1.01872E-01	3.29281E-02	6.09711E-02	6.09711E-02	3.29281E-02	2.48913E-02	2.78294E-02	4.12776E-02	2.78294E-02
GRosa_blanda_528	1.24457E-02	3.04855E-02	4.65674E-02	2.48913E-02	1.76008E-02	3.93567E-02	3.73370E-02	6.09711E-02	0.00000E+00	1.24457E-02	3.73370E-02	6.70220E-02	7.36296E-02	7.96912E-02	7.36296E-02	6.34607E-02	7.14949E-02	1.23833E-01	6.93375E-02	7.04033E-02	7.96912E-02	7.14949E-02	7.15393E-02	6.93375E-02	7.04470E-02	6.58563E-02	7.96912E-02	6.82100E-02	6.70220E-02	7.14949E-02	1.14743E-01	3.73370E-02	1.76008E-02	1.76008E-02	7.36296E-02	6.81677E-02	6.92945E-02	6.22283E-02	4.12776E-02
GRosa_blanda_567	0.00000E+00	2.78294E-02	4.48735E-02	2.15565E-02	1.24457E-02	3.73370E-02	3.52017E-02	5.96873E-02	1.24457E-02	0.00000E+00	3.52017E-02	6.58563E-02	7.25701E-02	7.87133E-02	7.25701E-02	6.22283E-02	7.04033E-02	1.23206E-01	6.82100E-02	6.92945E-02	7.87133E-02	7.04033E-02	7.04470E-02	6.82100E-02	6.93375E-02	6.46696E-02	7.87133E-02	6.70635E-02	6.58563E-02	7.04033E-02	1.14066E-01	3.52017E-02	1.24457E-02	1.24457E-02	7.25701E-02	6.70220E-02	6.81677E-02	6.09711E-02	3.93567E-02
GRosa_blanda_652	3.52017E-02	1.24457E-02	4.48735E-02	2.15565E-02	3.73370E-02	5.13148E-02	4.97827E-02	6.92945E-02	3.73370E-02	3.52017E-02	0.00000E+00	7.46740E-02	8.06572E-02	8.62261E-02	8.06572E-02	7.14949E-02	7.87133E-02	1.28136E-01	7.26151E-02	7.77232E-02	8.62261E-02	7.87133E-02	7.47203E-02	7.26151E-02	7.36752E-02	6.92945E-02	8.62261E-02	7.15393E-02	7.46740E-02	7.87133E-02	1.19375E-01	4.97827E-02	3.73370E-02	3.73370E-02	8.06572E-02	7.57040E-02	7.67203E-02	6.81677E-02	5.28025E-02
GRosa_blanda_98016	6.58563E-02	7.14949E-02	4.48735E-02	6.92945E-02	6.70220E-02	3.73370E-02	3.52017E-02	2.15565E-02	6.70220E-02	6.58563E-02	7.46740E-02	0.00000E+00	3.04855E-02	4.31131E-02	3.04855E-02	2.78294E-02	2.48913E-02	1.15416E-01	7.26151E-02	2.78294E-02	4.31131E-02	3.04855E-02	7.47203E-02	7.26151E-02	7.36752E-02	6.92945E-02	4.31131E-02	7.15393E-02	3.52017E-02	2.48913E-02	1.05605E-01	3.52017E-02	6.70220E-02	6.70220E-02	3.04855E-02	1.24457E-02	1.76008E-02	4.31131E-02	3.04855E-02
GRosa_foliolosa_699	7.25701E-02	7.77232E-02	4.82019E-02	7.57040E-02	7.36296E-02	4.82019E-02	4.65674E-02	3.73370E-02	7.36296E-02	7.25701E-02	8.06572E-02	3.04855E-02	0.00000E+00	1.76008E-02	4.31131E-02	4.12776E-02	3.93567E-02	1.19375E-01	7.87621E-02	3.29281E-02	3.93567E-02	3.52017E-02	8.07072E-02	7.87621E-02	7.97406E-02	7.57040E-02	5.28025E-02	7.77714E-02	4.65674E-02	3.93567E-02	1.09917E-01	4.65674E-02	7.36296E-02	7.36296E-02	4.31131E-02	3.29281E-02	3.52017E-02	5.28025E-02	4.31131E-02
GRosa_foliolosa_795	7.87133E-02	8.34881E-02	5.70332E-02	8.16117E-02	7.96912E-02	5.70332E-02	5.56587E-02	4.82019E-02	7.96912E-02	7.87133E-02	8.62261E-02	4.31131E-02	1.76008E-02	0.00000E+00	5.28025E-02	5.13148E-02	4.97827E-02	1.23206E-01	8.44630E-02	4.48735E-02	4.97827E-02	4.65674E-02	8.62796E-02	8.44630E-02	8.53761E-02	8.16117E-02	6.09711E-02	8.35399E-02	5.56587E-02	4.97827E-02	1.14066E-01	5.56587E-02	7.96912E-02	7.96912E-02	5.28025E-02	4.48735E-02	4.65674E-02	6.09711E-02	5.28025E-02
GRosa_gymnocarpa_543	7.25701E-02	7.77232E-02	5.42494E-02	7.57040E-02	7.36296E-02	4.82019E-02	4.65674E-02	3.73370E-02	7.36296E-02	7.25701E-02	8.06572E-02	3.04855E-02	4.31131E-02	5.28025E-02	0.00000E+00	3.29281E-02	1.76008E-02	1.16751E-01	7.87621E-02	4.12776E-02	5.28025E-02	4.31131E-02	8.07072E-02	7.87621E-02	7.97406E-02	7.57040E-02	5.28025E-02	7.77714E-02	3.52017E-02	1.76008E-02	1.07062E-01	4.65674E-02	7.36296E-02	7.36296E-02	4.31131E-02	3.29281E-02	2.48913E-02	5.28025E-02	4.31131E-02
GRosa_gymnocarpa_751	6.22283E-02	6.81677E-02	4.65674E-02	6.58563E-02	6.34607E-02	3.93567E-02	3.73370E-02	3.04855E-02	6.34607E-02	6.22283E-02	7.14949E-02	2.78294E-02	4.12776E-02	5.13148E-02	3.29281E-02	0.00000E+00	2.78294E-02	1.16085E-01	6.93375E-02	3.93567E-02	5.13148E-02	4.12776E-02	7.15393E-02	6.93375E-02	7.04470E-02	6.58563E-02	5.13148E-02	6.82100E-02	3.29281E-02	2.78294E-02	1.06336E-01	3.73370E-02	6.34607E-02	6.34607E-02	4.12776E-02	3.04855E-02	2.78294E-02	4.48735E-02	3.73370E-02
GRosa_gymnocarpa_767	7.04033E-02	7.57040E-02	5.13148E-02	7.36296E-02	7.14949E-02	4.48735E-02	4.31131E-02	3.29281E-02	7.14949E-02	7.04033E-02	7.87133E-02	2.48913E-02	3.93567E-02	4.97827E-02	1.76008E-02	2.78294E-02	0.00000E+00	1.18070E-01	7.67678E-02	3.73370E-02	4.97827E-02	3.93567E-02	7.87621E-02	7.67678E-02	7.77714E-02	7.36296E-02	4.97827E-02	7.57510E-02	3.52017E-02	0.00000E+00	1.08499E-01	4.31131E-02	7.14949E-02	7.14949E-02	3.93567E-02	2.78294E-02	1.76008E-02	4.97827E-02	3.93567E-02
GRosa_multiflora_302	1.23206E-01	1.26310E-01	1.18724E-01	1.25077E-01	1.23833E-01	1.16085E-01	1.15416E-01	1.12011E-01	1.23833E-01	1.23206E-01	1.28136E-01	1.15416E-01	1.19375E-01	1.23206E-01	1.16751E-01	1.16085E-01	1.18070E-01	0.00000E+00	1.27000E-01	1.18724E-01	1.23206E-01	1.19375E-01	1.28215E-01	1.27000E-01	1.27609E-01	1.25077E-01	1.23206E-01	1.26388E-01	1.15416E-01	1.18070E-01	7.67203E-02	1.15416E-01	1.23833E-01	1.23833E-01	1.16751E-01	1.16085E-01	1.16751E-01	1.15416E-01	1.14066E-01
GRosa_nitida_570	6.82100E-02	7.15393E-02	6.70635E-02	6.93375E-02	6.93375E-02	6.47097E-02	6.35001E-02	6.70635E-02	6.93375E-02	6.82100E-02	7.26151E-02	7.26151E-02	7.87621E-02	8.44630E-02	7.87621E-02	6.93375E-02	7.67678E-02	1.27000E-01	0.00000E+00	7.77714E-02	8.44630E-02	7.87621E-02	3.05044E-02	1.76117E-02	2.15699E-02	3.73602E-02	8.44630E-02	2.15699E-02	7.26151E-02	7.67678E-02	1.18143E-01	6.35001E-02	6.93375E-02	6.93375E-02	7.77714E-02	7.36752E-02	7.47203E-02	4.65963E-02	6.58971E-02
GRosa_nitida_604	6.92945E-02	7.46740E-02	3.73370E-02	7.25701E-02	7.04033E-02	4.48735E-02	4.31131E-02	3.52017E-02	7.04033E-02	6.92945E-02	7.77232E-02	2.78294E-02	3.29281E-02	4.48735E-02	4.12776E-02	3.93567E-02	3.73370E-02	1.18724E-01	7.77714E-02	0.00000E+00	3.73370E-02	3.29281E-02	7.97406E-02	7.77714E-02	7.87621E-02	7.46740E-02	5.13148E-02	7.67678E-02	4.48735E-02	3.73370E-02	1.09210E-01	4.31131E-02	7.04033E-02	7.04033E-02	4.12776E-02	3.04855E-02	3.29281E-02	5.13148E-02	3.93567E-02
GRosa_nitida_675	7.87133E-02	8.34881E-02	5.13148E-02	8.16117E-02	7.96912E-02	5.70332E-02	5.56587E-02	4.82019E-02	7.96912E-02	7.87133E-02	8.62261E-02	4.31131E-02	3.93567E-02	4.97827E-02	5.28025E-02	5.13148E-02	4.97827E-02	1.23206E-01	8.44630E-02	3.73370E-02	0.00000E+00	3.04855E-02	8.62796E-02	8.44630E-02	8.53761E-02	8.16117E-02	6.09711E-02	8.35399E-02	5.56587E-02	4.97827E-02	1.14066E-01	5.56587E-02	7.87133E-02	7.96912E-02	4.97827E-02	4.48735E-02	4.65674E-02	5.83754E-02	5.28025E-02
GRosa_nitida_812	7.04033E-02	7.57040E-02	4.97827E-02	7.36296E-02	7.14949E-02	4.65674E-02	4.48735E-02	3.73370E-02	7.14949E-02	7.04033E-02	7.87133E-02	3.04855E-02	3.52017E-02	4.65674E-02	4.31131E-02	4.12776E-02	3.93567E-02	1.19375E-01	7.87621E-02	3.29281E-02	3.04855E-02	0.00000E+00	8.07072E-02	7.87621E-02	7.97406E-02	7.57040E-02	5.28025E-02	7.77714E-02	4.65674E-02	3.93567E-02	1.09917E-01	4.48735E-02	7.04033E-02	7.14949E-02	3.93567E-02	3.29281E-02	3.52017E-02	4.97827E-02	4.12776E-02
GRosa_palustris_168	7.04470E-02	7.36752E-02	6.93375E-02	7.15393E-02	7.15393E-02	6.70635E-02	6.58971E-02	6.93375E-02	7.15393E-02	7.04470E-02	7.47203E-02	7.47203E-02	8.07072E-02	8.62796E-02	8.07072E-02	7.15393E-02	7.87621E-02	1.28215E-01	3.05044E-02	7.97406E-02	8.62796E-02	8.07072E-02	0.00000E+00	3.05044E-02	2.15699E-02	2.15699E-02	8.62796E-02	1.24534E-02	7.47203E-02	7.87621E-02	1.19449E-01	6.58971E-02	7.15393E-02	7.15393E-02	7.97406E-02	7.57510E-02	7.67678E-02	4.98135E-02	6.82100E-02
GRosa_palustris_304	6.82100E-02	7.15393E-02	6.70635E-02	6.93375E-02	6.93375E-02	6.47097E-02	6.35001E-02	6.70635E-02	6.93375E-02	6.82100E-02	7.26151E-02	7.26151E-02	7.87621E-02	8.44630E-02	7.87621E-02	6.93375E-02	7.67678E-02	1.27000E-01	1.76117E-02	7.77714E-02	8.44630E-02	7.87621E-02	3.05044E-02	0.00000E+00	2.15699E-02	3.73602E-02	8.44630E-02	2.15699E-02	7.26151E-02	7.67678E-02	1.18143E-01	6.35001E-02	6.93375E-02	6.93375E-02	7.77714E-02	7.36752E-02	7.47203E-02	4.65963E-02	6.58971E-02
GRosa_palustris_317	6.93375E-02	7.26151E-02	6.82100E-02	7.04470E-02	7.04470E-02	6.58971E-02	6.47097E-02	6.82100E-02	7.04470E-02	6.93375E-02	7.36752E-02	7.36752E-02	7.97406E-02	8.53761E-02	7.97406E-02	7.04470E-02	7.77714E-02	1.27609E-01	2.15699E-02	7.87621E-02	8.53761E-02	7.97406E-02	2.15699E-02	2.15699E-02	0.00000E+00	2.49068E-02	8.53761E-02	1.76117E-02	7.36752E-02	7.77714E-02	1.18798E-01	6.47097E-02	7.04470E-02	7.04470E-02	7.87621E-02	7.47203E-02	7.57510E-02	4.82318E-02	6.70635E-02
GRosa_palustris_331	6.46696E-02	6.81677E-02	6.34607E-02	6.58563E-02	6.58563E-02	6.09711E-02	5.96873E-02	6.34607E-02	6.58563E-02	6.46696E-02	6.92945E-02	6.92945E-02	7.57040E-02	8.16117E-02	7.57040E-02	6.58563E-02	7.36296E-02	1.25077E-01	3.73602E-02	7.46740E-02	8.16117E-02	7.57040E-02	2.15699E-02	3.73602E-02	2.49068E-02	0.00000E+00	8.16117E-02	2.49068E-02	6.92945E-02	7.36296E-02	1.16085E-01	5.96873E-02	6.58563E-02	6.58563E-02	7.57040E-02	7.04033E-02	7.14949E-02	4.82019E-02	6.22283E-02
GRosa_palustris_386	7.87133E-02	8.34881E-02	6.22283E-02	8.16117E-02	7.96912E-02	5.70332E-02	5.56587E-02	4.82019E-02	7.96912E-02	7.87133E-02	8.62261E-02	4.31131E-02	5.28025E-02	6.09711E-02	5.28025E-02	5.13148E-02	4.97827E-02	1.23206E-01	8.44630E-02	5.13148E-02	6.09711E-02	5.28025E-02	8.62796E-02	8.44630E-02	8.53761E-02	8.16117E-02	0.00000E+00	8.35399E-02	5.56587E-02	4.97827E-02	1.14066E-01	5.56587E-02	7.96912E-02	7.96912E-02	5.28025E-02	4.48735E-02	4.65674E-02	6.09711E-02	5.28025E-02
GRosa_palustris_581	6.70635E-02	7.04470E-02	6.58971E-02	6.82100E-02	6.82100E-02	6.35001E-02	6.22669E-02	6.58971E-02	6.82100E-02	6.70635E-02	7.15393E-02	7.15393E-02	7.77714E-02	8.35399E-02	7.77714E-02	6.82100E-02	7.57510E-02	1.26388E-01	2.15699E-02	7.67678E-02	8.35399E-02	7.77714E-02	1.24534E-02	2.15699E-02	1.76117E-02	2.49068E-02	8.35399E-02	0.00000E+00	7.15393E-02	7.57510E-02	1.17485E-01	6.22669E-02	6.82100E-02	6.82100E-02	7.67678E-02	7.26151E-02	7.36752E-02	4.49013E-02	6.47097E-02
GRosa_pisocarpa_774	6.58563E-02	7.14949E-02	5.13148E-02	6.92945E-02	6.70220E-02	4.48735E-02	4.31131E-02	3.73370E-02	6.70220E-02	6.58563E-02	7.46740E-02	3.52017E-02	4.65674E-02	5.56587E-02	3.52017E-02	3.29281E-02	3.52017E-02	1.15416E-01	7.26151E-02	4.48735E-02	5.56587E-02	4.65674E-02	7.47203E-02	7.26151E-02	7.36752E-02	6.92945E-02	5.56587E-02	7.15393E-02	0.00000E+00	3.52017E-02	1.05540E-01	4.31131E-02	6.70220E-02	6.70220E-02	4.65674E-02	3.73370E-02	3.52017E-02	4.97827E-02	4.31131E-02
GRosa_pisocarpa_847	7.04033E-02	7.57040E-02	5.13148E-02	7.36296E-02	7.14949E-02	4.48735E-02	4.31131E-02	3.29281E-02	7.14949E-02	7.04033E-02	7.87133E-02	2.48913E-02	3.93567E-02	4.97827E-02	1.76008E-02	2.78294E-02	0.00000E+00	1.18070E-01	7.67678E-02	3.73370E-02	4.97827E-02	3.93567E-02	7.87621E-02	7.67678E-02	7.77714E-02	7.36296E-02	4.97827E-02	7.57510E-02	3.52017E-02	0.00000E+00	1.08499E-01	4.31131E-02	7.14949E-02	7.14949E-02	3.93567E-02	2.78294E-02	1.76008E-02	4.97827E-02	3.93567E-02
GRosa_setigera_298	1.14066E-01	1.17412E-01	1.09210E-01	1.16085E-01	1.14743E-01	1.06336E-01	1.05605E-01	1.01872E-01	1.14743E-01	1.14066E-01	1.19375E-01	1.05605E-01	1.09917E-01	1.14066E-01	1.07062E-01	1.06336E-01	1.08499E-01	7.67203E-02	1.18143E-01	1.09210E-01	1.14066E-01	1.09917E-01	1.19449E-01	1.18143E-01	1.18798E-01	1.16085E-01	1.14066E-01	1.17485E-01	1.05540E-01	1.08499E-01	0.00000E+00	1.05605E-01	1.14743E-01	1.14743E-01	1.09917E-01	1.06336E-01	1.07062E-01	1.08499E-01	1.04128E-01
GRosa_woodsii_4	3.52017E-02	4.48735E-02	3.29281E-02	4.12776E-02	3.73370E-02	2.15565E-02	0.00000E+00	3.29281E-02	3.73370E-02	3.52017E-02	4.97827E-02	3.52017E-02	4.65674E-02	5.56587E-02	4.65674E-02	3.73370E-02	4.31131E-02	1.15416E-01	6.35001E-02	4.31131E-02	5.56587E-02	4.48735E-02	6.58971E-02	6.35001E-02	6.47097E-02	5.96873E-02	5.56587E-02	6.22669E-02	4.31131E-02	4.31131E-02	1.05605E-01	0.00000E+00	3.73370E-02	3.73370E-02	4.65674E-02	3.29281E-02	3.52017E-02	4.31131E-02	1.76008E-02
GRosa_woodsii_492	1.24457E-02	3.04855E-02	4.65674E-02	2.48913E-02	1.76008E-02	3.93567E-02	3.73370E-02	6.09711E-02	1.76008E-02	1.24457E-02	3.73370E-02	6.70220E-02	7.36296E-02	7.96912E-02	7.36296E-02	6.34607E-02	7.14949E-02	1.23833E-01	6.93375E-02	7.04033E-02	7.87133E-02	7.04033E-02	7.15393E-02	6.93375E-02	7.04470E-02	6.58563E-02	7.96912E-02	6.82100E-02	6.70220E-02	7.14949E-02	1.14743E-01	3.73370E-02	0.00000E+00	1.76008E-02	7.36296E-02	6.81677E-02	6.92945E-02	6.22283E-02	4.12776E-02
GRosa_woodsii_498	1.24457E-02	3.04855E-02	4.65674E-02	2.48913E-02	1.76008E-02	3.93567E-02	3.73370E-02	6.09711E-02	1.76008E-02	1.24457E-02	3.73370E-02	6.70220E-02	7.36296E-02	7.96912E-02	7.36296E-02	6.34607E-02	7.14949E-02	1.23833E-01	6.93375E-02	7.04033E-02	7.96912E-02	7.14949E-02	7.15393E-02	6.93375E-02	7.04470E-02	6.58563E-02	7.96912E-02	6.82100E-02	6.70220E-02	7.14949E-02	1.14743E-01	3.73370E-02	1.76008E-02	0.00000E+00	7.36296E-02	6.81677E-02	6.92945E-02	6.22283E-02	4.12776E-02
GRosa_woodsii_700	7.25701E-02	7.77232E-02	5.42494E-02	7.57040E-02	7.36296E-02	4.82019E-02	4.65674E-02	3.29281E-02	7.36296E-02	7.25701E-02	8.06572E-02	3.04855E-02	4.31131E-02	5.28025E-02	4.31131E-02	4.12776E-02	3.93567E-02	1.16751E-01	7.77714E-02	4.12776E-02	4.97827E-02	3.93567E-02	7.97406E-02	7.77714E-02	7.87621E-02	7.57040E-02	5.28025E-02	7.67678E-02	4.65674E-02	3.93567E-02	1.09917E-01	4.65674E-02	7.36296E-02	7.36296E-02	0.00000E+00	3.29281E-02	3.52017E-02	4.31131E-02	4.31131E-02
GRosa_woodsii_733	6.70220E-02	7.25701E-02	4.65674E-02	7.04033E-02	6.81677E-02	3.93567E-02	3.29281E-02	2.48913E-02	6.81677E-02	6.70220E-02	7.57040E-02	1.24457E-02	3.29281E-02	4.48735E-02	3.29281E-02	3.04855E-02	2.78294E-02	1.16085E-01	7.36752E-02	3.04855E-02	4.48735E-02	3.29281E-02	7.57510E-02	7.36752E-02	7.47203E-02	7.04033E-02	4.48735E-02	7.26151E-02	3.73370E-02	2.78294E-02	1.06336E-01	3.29281E-02	6.81677E-02	6.81677E-02	3.29281E-02	0.00000E+00	1.24457E-02	4.48735E-02	3.29281E-02
GRosa_woodsii_741	6.81677E-02	7.36296E-02	4.82019E-02	7.14949E-02	6.92945E-02	4.12776E-02	3.52017E-02	2.78294E-02	6.92945E-02	6.81677E-02	7.67203E-02	1.76008E-02	3.52017E-02	4.65674E-02	2.48913E-02	2.78294E-02	1.76008E-02	1.16751E-01	7.47203E-02	3.29281E-02	4.65674E-02	3.52017E-02	7.67678E-02	7.47203E-02	7.57510E-02	7.14949E-02	4.65674E-02	7.36752E-02	3.52017E-02	1.76008E-02	1.07062E-01	3.52017E-02	6.92945E-02	6.92945E-02	3.52017E-02	1.24457E-02	0.00000E+00	4.65674E-02	3.52017E-02
GRosa_woodsii_800	6.09711E-02	6.58563E-02	4.97827E-02	6.34607E-02	6.22283E-02	4.48735E-02	4.31131E-02	4.12776E-02	6.22283E-02	6.09711E-02	6.81677E-02	4.31131E-02	5.28025E-02	6.09711E-02	5.28025E-02	4.48735E-02	4.97827E-02	1.15416E-01	4.65963E-02	5.13148E-02	5.83754E-02	4.97827E-02	4.98135E-02	4.65963E-02	4.82318E-02	4.82019E-02	6.09711E-02	4.49013E-02	4.97827E-02	4.97827E-02	1.08499E-01	4.31131E-02	6.22283E-02	6.22283E-02	4.31131E-02	4.48735E-02	4.65674E-02	0.00000E+00	4.31131E-02
GRosa_woodsii_807	3.93567E-02	4.82019E-02	3.29281E-02	4.48735E-02	4.12776E-02	2.15565E-02	1.76008E-02	2.78294E-02	4.12776E-02	3.93567E-02	5.28025E-02	3.04855E-02	4.31131E-02	5.28025E-02	4.31131E-02	3.73370E-02	3.93567E-02	1.14066E-01	6.58971E-02	3.93567E-02	5.28025E-02	4.12776E-02	6.82100E-02	6.58971E-02	6.70635E-02	6.22283E-02	5.28025E-02	6.47097E-02	4.31131E-02	3.93567E-02	1.04128E-01	1.76008E-02	4.12776E-02	4.12776E-02	4.31131E-02	3.29281E-02	3.52017E-02	4.31131E-02	0.00000E+00
