# Supplementary material for: General functions to transform associate data to host data, and their use in phylogenetic inference from sequences with intra-individual variability
Source: BMC Evol Biol. 2008 Mar 18;8:86. doi: 10.1186/1471-2148-8-86 (PMC2291458; doi:10.1186/1471-2148-8-86)
Supplement: Additional file 3 — Distance matrices and quality statistics obtained with the Rosa dataset of Joly and Bruneau [33]. This contains all intermediary generated associate distance or host character data (depending on the transformation formula used; see Fig. 1) and all final distance matrices obtained together with their Delta values. A readme file that describes the contents of each file in the archive is included. The corresponding NEXUS files containing the original associate sequence data (alleles of North American Rosa species) are available at [75] as study No. S1444. [file 1471-2148-8-86-S3.zip › Goeker_Grimm_Supp_Mat_3/M2600_g0_m2.i]

78
Rosa_woodsii_807B	0	0.00743494	0.0111524	0.0111663	0.0086741	0.0086741	0.0086741	0.00743494	0.00992556	0.0123916	0.00123916	0.00247831	0.00247831	0.00123916	0.0086741	0.00123916	0.0247832	0.0247832	0.00868486	0.0086741	0.0111663	0.0111524	0.0111663	0.00992556	0.0111524	0.0111524	0.0086741	0.0124069	0.0124069	0.0111663	0.0111663	0.0111663	0.0111663	0.0111663	0.0136307	0.00743494	0.0124069	0.0148699	0.00743494	0.0124069	0.0124069	0.00992556	0.0285006	0.0309789	0.0086741	0.0086741	0.0086741	0.00991326	0.0111524
Rosa_woodsii_807A	0.00743494	0	0.00371747	0.0111663	0.00123916	0.00123916	0.00123916	0	0.00248139	0.00495663	0.0086741	0.00991326	0.00991326	0.0086741	0.00123916	0.0086741	0.0223048	0.0223048	0.00124069	0.00123916	0.00372208	0.00619579	0.0111663	0.00992556	0.00371747	0.00371747	0.0086741	0.0124069	0.0124069	0.0111663	0.0111663	0.0111663	0.0111663	0.0111663	0.00619579	0.00123916	0.00496278	0.00743494	0.00123916	0.00496278	0.0124069	0.00992556	0.0260223	0.0285006	0.00123916	0.00123916	0.00123916	0.00495663	0.00371747
Rosa_woodsii_800A	0.0111524	0.00371747	0	0.0148883	0.00495663	0.00495663	0.00495663	0.00371747	0.00372208	0.00371747	0.0123916	0.0136307	0.0136307	0.0123916	0.00495663	0.0123916	0.0260223	0.0260223	0.00496278	0.00495663	0.00744417	0.00991326	0.0148883	0.0136476	0.00743494	0.00743494	0.0123916	0.016129	0.016129	0.0148883	0.0148883	0.0148883	0.0148883	0.0148883	0.00743494	0.00495663	0.00868486	0.0086741	0.00495663	0.00868486	0.016129	0.0136476	0.0272615	0.0297398	0.00495663	0.00495663	0.00495663	0.0086741	0.00743494
Rosa_woodsii_800B	0.0111663	0.0111663	0.0148883	0	0.0124069	0.0124069	0.0124069	0.0111663	0.0124224	0.016129	0.00992556	0.0111663	0.0111663	0.00992556	0.0124069	0.00992556	0.028536	0.028536	0.0124224	0.0124069	0.0149068	0.0124069	0.00248139	0.00124069	0.0148883	0.0148883	0.00496278	0.00372208	0.00372208	0.00248139	0.00248139	0.00248139	0.00248139	0.00248139	0.0173697	0.0124069	0.0161491	0.0186104	0.0124069	0.0161491	0.00372208	0.00124069	0.0322581	0.0347394	0.0124069	0.0124069	0.0124069	0.0111663	0.0148883
Rosa_woodsii_741B	0.0086741	0.00123916	0.00495663	0.0124069	0	0.00247831	0	0.00123916	0.00372208	0.00619579	0.00991326	0.0111524	0.0111524	0.00991326	0	0.00991326	0.023544	0.023544	0.00248139	0.00247831	0.00496278	0.00743494	0.0124069	0.0111663	0.00495663	0.00495663	0.00991326	0.0136476	0.0136476	0.0124069	0.0124069	0.0124069	0.0124069	0.0124069	0.00743494	0.00247831	0.00620347	0.0086741	0.00247831	0.00620347	0.0136476	0.0111663	0.0272615	0.0297398	0.00247831	0.00247831	0.00247831	0.00619579	0.00495663
Rosa_woodsii_741A	0.0086741	0.00123916	0.00495663	0.0124069	0.00247831	0	0.00247831	0.00123916	0.00372208	0.00619579	0.00991326	0.0111524	0.0111524	0.00991326	0.00247831	0.00991326	0.023544	0.023544	0	0	0.00248139	0.00743494	0.0124069	0.0111663	0.00495663	0.00495663	0.00991326	0.0136476	0.0136476	0.0124069	0.0124069	0.0124069	0.0124069	0.0124069	0.00743494	0.00247831	0.00620347	0.0086741	0.00247831	0.00620347	0.0136476	0.0111663	0.0272615	0.0297398	0	0	0	0.00619579	0.00247831
Rosa_woodsii_733B	0.0086741	0.00123916	0.00495663	0.0124069	0	0.00247831	0	0.00123916	0.00372208	0.00619579	0.00991326	0.0111524	0.0111524	0.00991326	0	0.00991326	0.023544	0.023544	0.00248139	0.00247831	0.00496278	0.00743494	0.0124069	0.0111663	0.00495663	0.00495663	0.00991326	0.0136476	0.0136476	0.0124069	0.0124069	0.0124069	0.0124069	0.0124069	0.00743494	0.00247831	0.00620347	0.0086741	0.00247831	0.00620347	0.0136476	0.0111663	0.0272615	0.0297398	0.00247831	0.00247831	0.00247831	0.00619579	0.00495663
Rosa_woodsii_733A	0.00743494	0	0.00371747	0.0111663	0.00123916	0.00123916	0.00123916	0	0.00248139	0.00495663	0.0086741	0.00991326	0.00991326	0.0086741	0.00123916	0.0086741	0.0223048	0.0223048	0.00124069	0.00123916	0.00372208	0.00619579	0.0111663	0.00992556	0.00371747	0.00371747	0.0086741	0.0124069	0.0124069	0.0111663	0.0111663	0.0111663	0.0111663	0.0111663	0.00619579	0.00123916	0.00496278	0.00743494	0.00123916	0.00496278	0.0124069	0.00992556	0.0260223	0.0285006	0.00123916	0.00123916	0.00123916	0.00495663	0.00371747
Rosa_woodsii_700B	0.00992556	0.00248139	0.00372208	0.0124224	0.00372208	0.00372208	0.00372208	0.00248139	0	0.00744417	0.0111663	0.0124069	0.0124069	0.0111663	0.00372208	0.0111663	0.0248139	0.0248139	0.00372671	0.00372208	0.00621118	0.00868486	0.0124224	0.0111801	0.00620347	0.00620347	0.0111663	0.0136646	0.0136646	0.0124224	0.0124224	0.0124224	0.0124224	0.0124224	0.00868486	0.00372208	0.00745342	0.00992556	0.00372208	0.00745342	0.0136646	0.0111801	0.028536	0.0310174	0.00372208	0.00372208	0.00372208	0.00744417	0.00620347
Rosa_woodsii_700A	0.0123916	0.00495663	0.00371747	0.016129	0.00619579	0.00619579	0.00619579	0.00495663	0.00744417	0	0.0136307	0.0148699	0.0148699	0.0136307	0.00619579	0.0136307	0.0272615	0.0272615	0.00620347	0.00619579	0.00868486	0.0111524	0.016129	0.0148883	0.0086741	0.0086741	0.0136307	0.0173697	0.0173697	0.016129	0.016129	0.016129	0.016129	0.016129	0.0086741	0.00619579	0.00992556	0.00991326	0.00619579	0.00992556	0.0173697	0.0148883	0.0285006	0.0309789	0.00619579	0.00619579	0.00619579	0.00991326	0.0086741
Rosa_woodsii_498B	0.00123916	0.0086741	0.0123916	0.00992556	0.00991326	0.00991326	0.00991326	0.0086741	0.0111663	0.0136307	0	0.00123916	0.00123916	0	0.00991326	0	0.0260223	0.0260223	0.00992556	0.00991326	0.0124069	0.00991326	0.00992556	0.00868486	0.0123916	0.0123916	0.00743494	0.0111663	0.0111663	0.00992556	0.00992556	0.00992556	0.00992556	0.00992556	0.0148699	0.0086741	0.0136476	0.016109	0.0086741	0.0136476	0.0111663	0.00868486	0.0297398	0.0322181	0.00991326	0.00991326	0.00991326	0.0086741	0.0123916
Rosa_woodsii_498A	0.00247831	0.00991326	0.0136307	0.0111663	0.0111524	0.0111524	0.0111524	0.00991326	0.0124069	0.0148699	0.00123916	0	0.00247831	0.00123916	0.0111524	0.00123916	0.0272615	0.0272615	0.0111663	0.0111524	0.0136476	0.0111524	0.0111663	0.00992556	0.0136307	0.0136307	0.0086741	0.0124069	0.0124069	0.0111663	0.0111663	0.0111663	0.0111663	0.0111663	0.016109	0.00991326	0.0148883	0.0173482	0.00991326	0.0148883	0.0124069	0.00992556	0.0309789	0.0334573	0.0111524	0.0111524	0.0111524	0.00991326	0.0136307
Rosa_woodsii_492B	0.00247831	0.00991326	0.0136307	0.0111663	0.0111524	0.0111524	0.0111524	0.00991326	0.0124069	0.0148699	0.00123916	0.00247831	0	0.00123916	0.0111524	0.00123916	0.0272615	0.0272615	0.0111663	0.0111524	0.0136476	0.0111524	0.0111663	0.00992556	0.0136307	0.0136307	0.0086741	0.0124069	0.0124069	0.0111663	0.0111663	0.0111663	0.0111663	0.0111663	0.0148699	0.00991326	0.0148883	0.016109	0.00991326	0.0148883	0.0124069	0.00992556	0.0309789	0.0334573	0.0111524	0.0111524	0.0111524	0.00991326	0.0136307
Rosa_woodsii_492A	0.00123916	0.0086741	0.0123916	0.00992556	0.00991326	0.00991326	0.00991326	0.0086741	0.0111663	0.0136307	0	0.00123916	0.00123916	0	0.00991326	0	0.0260223	0.0260223	0.00992556	0.00991326	0.0124069	0.00991326	0.00992556	0.00868486	0.0123916	0.0123916	0.00743494	0.0111663	0.0111663	0.00992556	0.00992556	0.00992556	0.00992556	0.00992556	0.0148699	0.0086741	0.0136476	0.016109	0.0086741	0.0136476	0.0111663	0.00868486	0.0297398	0.0322181	0.00991326	0.00991326	0.00991326	0.0086741	0.0123916
Rosa_woodsii_4B	0.0086741	0.00123916	0.00495663	0.0124069	0	0.00247831	0	0.00123916	0.00372208	0.00619579	0.00991326	0.0111524	0.0111524	0.00991326	0	0.00991326	0.023544	0.023544	0.00248139	0.00247831	0.00496278	0.00743494	0.0124069	0.0111663	0.00495663	0.00495663	0.00991326	0.0136476	0.0136476	0.0124069	0.0124069	0.0124069	0.0124069	0.0124069	0.00743494	0.00247831	0.00620347	0.0086741	0.00247831	0.00620347	0.0136476	0.0111663	0.0272615	0.0297398	0.00247831	0.00247831	0.00247831	0.00619579	0.00495663
Rosa_woodsii_4A	0.00123916	0.0086741	0.0123916	0.00992556	0.00991326	0.00991326	0.00991326	0.0086741	0.0111663	0.0136307	0	0.00123916	0.00123916	0	0.00991326	0	0.0260223	0.0260223	0.00992556	0.00991326	0.0124069	0.00991326	0.00992556	0.00868486	0.0123916	0.0123916	0.00743494	0.0111663	0.0111663	0.00992556	0.00992556	0.00992556	0.00992556	0.00992556	0.0148699	0.0086741	0.0136476	0.016109	0.0086741	0.0136476	0.0111663	0.00868486	0.0297398	0.0322181	0.00991326	0.00991326	0.00991326	0.0086741	0.0123916
Rosa_setigera_298X	0.0247832	0.0223048	0.0260223	0.028536	0.023544	0.023544	0.023544	0.0223048	0.0248139	0.0272615	0.0260223	0.0272615	0.0272615	0.0260223	0.023544	0.0260223	0	0	0.0235732	0.023544	0.0260546	0.0235149	0.028536	0.0272953	0.0260223	0.0260223	0.0260223	0.0297767	0.0297767	0.028536	0.028536	0.028536	0.028536	0.028536	0.0285006	0.023544	0.0272953	0.0297398	0.023544	0.0272953	0.0297767	0.0272953	0.0111524	0.0136307	0.023544	0.023544	0.023544	0.0247832	0.023544
Rosa_setigera_298Y	0.0247832	0.0223048	0.0260223	0.028536	0.023544	0.023544	0.023544	0.0223048	0.0248139	0.0272615	0.0260223	0.0272615	0.0272615	0.0260223	0.023544	0.0260223	0	0	0.0235732	0.023544	0.0260546	0.0235149	0.028536	0.0272953	0.0260223	0.0260223	0.0260223	0.0297767	0.0297767	0.028536	0.028536	0.028536	0.028536	0.028536	0.0285006	0.023544	0.0272953	0.0297398	0.023544	0.0272953	0.0297767	0.0272953	0.0111524	0.0136307	0.023544	0.023544	0.023544	0.0247832	0.023544
Rosa_pisocarpa_847B	0.00868486	0.00124069	0.00496278	0.0124224	0.00248139	0	0.00248139	0.00124069	0.00372671	0.00620347	0.00992556	0.0111663	0.0111663	0.00992556	0.00248139	0.00992556	0.0235732	0.0235732	0	0	0.00248139	0.00744417	0.0124224	0.0111801	0.00496278	0.00496278	0.00992556	0.0136646	0.0136646	0.0124224	0.0124224	0.0124224	0.0124224	0.0124224	0.00744417	0.00248139	0.00621118	0.00868486	0.00248139	0.00621118	0.0136646	0.0111801	0.0272953	0.0297767	0	0	0	0.00620347	0.00248139
Rosa_pisocarpa_847A	0.0086741	0.00123916	0.00495663	0.0124069	0.00247831	0	0.00247831	0.00123916	0.00372208	0.00619579	0.00991326	0.0111524	0.0111524	0.00991326	0.00247831	0.00991326	0.023544	0.023544	0	0	0.00248139	0.00743494	0.0124069	0.0111663	0.00495663	0.00495663	0.00991326	0.0136476	0.0136476	0.0124069	0.0124069	0.0124069	0.0124069	0.0124069	0.00743494	0.00247831	0.00620347	0.0086741	0.00247831	0.00620347	0.0136476	0.0111663	0.0272615	0.0297398	0	0	0	0.00619579	0.00247831
Rosa_pisocarpa_774B	0.0111663	0.00372208	0.00744417	0.0149068	0.00496278	0.00248139	0.00496278	0.00372208	0.00621118	0.00868486	0.0124069	0.0136476	0.0136476	0.0124069	0.00496278	0.0124069	0.0260546	0.0260546	0.00248139	0.00248139	0	0.00992556	0.0149068	0.0136646	0.00744417	0.00744417	0.0124069	0.0161491	0.0161491	0.0149068	0.0149068	0.0149068	0.0149068	0.0149068	0.00992556	0.00496278	0.00869565	0.0111663	0.00496278	0.00869565	0.0161491	0.0136646	0.0297767	0.0322581	0.00248139	0.00248139	0.00248139	0.00868486	0.00496278
Rosa_pisocarpa_774A	0.0111524	0.00619579	0.00991326	0.0124069	0.00743494	0.00743494	0.00743494	0.00619579	0.00868486	0.0111524	0.00991326	0.0111524	0.0111524	0.00991326	0.00743494	0.00991326	0.0235149	0.0235149	0.00744417	0.00743494	0.00992556	0	0.0124069	0.0111663	0.00991326	0.00991326	0.00991326	0.0136476	0.0136476	0.0124069	0.0124069	0.0124069	0.0124069	0.0124069	0.0123916	0.00743494	0.0111663	0.0136307	0.00743494	0.0111663	0.0136476	0.0111663	0.0272615	0.0297398	0.00743494	0.00743494	0.00743494	0.00619579	0.00743494
Rosa_palustris_581B	0.0111663	0.0111663	0.0148883	0.00248139	0.0124069	0.0124069	0.0124069	0.0111663	0.0124224	0.016129	0.00992556	0.0111663	0.0111663	0.00992556	0.0124069	0.00992556	0.028536	0.028536	0.0124224	0.0124069	0.0149068	0.0124069	0	0.00124069	0.0148883	0.0148883	0.00248139	0.00124069	0.00124069	0.00248139	0.00248139	0.00248139	0	0	0.0173697	0.0124069	0.0161491	0.0186104	0.0124069	0.0161491	0.00372208	0.00124069	0.0322581	0.0347394	0.0124069	0.0124069	0.0124069	0.0111663	0.0148883
Rosa_palustris_581A	0.00992556	0.00992556	0.0136476	0.00124069	0.0111663	0.0111663	0.0111663	0.00992556	0.0111801	0.0148883	0.00868486	0.00992556	0.00992556	0.00868486	0.0111663	0.00868486	0.0272953	0.0272953	0.0111801	0.0111663	0.0136646	0.0111663	0.00124069	0	0.0136476	0.0136476	0.00372208	0.00248139	0.00248139	0.00124069	0.00124069	0.00124069	0.00124069	0.00124069	0.016129	0.0111663	0.0149068	0.0173697	0.0111663	0.0149068	0.00248139	0	0.0310174	0.0334988	0.0111663	0.0111663	0.0111663	0.00992556	0.0136476
Rosa_palustris_386X	0.0111524	0.00371747	0.00743494	0.0148883	0.00495663	0.00495663	0.00495663	0.00371747	0.00620347	0.0086741	0.0123916	0.0136307	0.0136307	0.0123916	0.00495663	0.0123916	0.0260223	0.0260223	0.00496278	0.00495663	0.00744417	0.00991326	0.0148883	0.0136476	0	0	0.0123916	0.016129	0.016129	0.0148883	0.0148883	0.0148883	0.0148883	0.0148883	0.00991326	0.00495663	0.00868486	0.0111524	0.00495663	0.00868486	0.016129	0.0136476	0.0297398	0.0322181	0.00495663	0.00495663	0.00495663	0.0086741	0.00743494
Rosa_palustris_386Y	0.0111524	0.00371747	0.00743494	0.0148883	0.00495663	0.00495663	0.00495663	0.00371747	0.00620347	0.0086741	0.0123916	0.0136307	0.0136307	0.0123916	0.00495663	0.0123916	0.0260223	0.0260223	0.00496278	0.00495663	0.00744417	0.00991326	0.0148883	0.0136476	0	0	0.0123916	0.016129	0.016129	0.0148883	0.0148883	0.0148883	0.0148883	0.0148883	0.00991326	0.00495663	0.00868486	0.0111524	0.00495663	0.00868486	0.016129	0.0136476	0.0297398	0.0322181	0.00495663	0.00495663	0.00495663	0.0086741	0.00743494
Rosa_palustris_331B	0.0086741	0.0086741	0.0123916	0.00496278	0.00991326	0.00991326	0.00991326	0.0086741	0.0111663	0.0136307	0.00743494	0.0086741	0.0086741	0.00743494	0.00991326	0.00743494	0.0260223	0.0260223	0.00992556	0.00991326	0.0124069	0.00991326	0.00248139	0.00372208	0.0123916	0.0123916	0	0.00372208	0.00372208	0.00496278	0.00496278	0.00496278	0.00248139	0.00248139	0.0148699	0.00991326	0.0136476	0.016109	0.00991326	0.0136476	0.00620347	0.00372208	0.0297398	0.0322181	0.00991326	0.00991326	0.00991326	0.0086741	0.0123916
Rosa_palustris_331A	0.0124069	0.0124069	0.016129	0.00372208	0.0136476	0.0136476	0.0136476	0.0124069	0.0136646	0.0173697	0.0111663	0.0124069	0.0124069	0.0111663	0.0136476	0.0111663	0.0297767	0.0297767	0.0136646	0.0136476	0.0161491	0.0136476	0.00124069	0.00248139	0.016129	0.016129	0.00372208	0	0	0.00372208	0.00372208	0.00372208	0.00124069	0.00124069	0.0186104	0.0136476	0.0173913	0.0198511	0.0136476	0.0173913	0.00496278	0.00248139	0.0334988	0.0359802	0.0136476	0.0136476	0.0136476	0.0124069	0.016129
Rosa_palustris_317B	0.0124069	0.0124069	0.016129	0.00372208	0.0136476	0.0136476	0.0136476	0.0124069	0.0136646	0.0173697	0.0111663	0.0124069	0.0124069	0.0111663	0.0136476	0.0111663	0.0297767	0.0297767	0.0136646	0.0136476	0.0161491	0.0136476	0.00124069	0.00248139	0.016129	0.016129	0.00372208	0	0	0.00372208	0.00372208	0.00372208	0.00124069	0.00124069	0.0186104	0.0136476	0.0173913	0.0198511	0.0136476	0.0173913	0.00496278	0.00248139	0.0334988	0.0359802	0.0136476	0.0136476	0.0136476	0.0124069	0.016129
Rosa_palustris_317A	0.0111663	0.0111663	0.0148883	0.00248139	0.0124069	0.0124069	0.0124069	0.0111663	0.0124224	0.016129	0.00992556	0.0111663	0.0111663	0.00992556	0.0124069	0.00992556	0.028536	0.028536	0.0124224	0.0124069	0.0149068	0.0124069	0.00248139	0.00124069	0.0148883	0.0148883	0.00496278	0.00372208	0.00372208	0	0	0.00248139	0.00248139	0.00248139	0.0173697	0.0124069	0.0161491	0.0186104	0.0124069	0.0161491	0.00124069	0.00124069	0.0322581	0.0347394	0.0124069	0.0124069	0.0124069	0.0111663	0.0148883
Rosa_palustris_304B	0.0111663	0.0111663	0.0148883	0.00248139	0.0124069	0.0124069	0.0124069	0.0111663	0.0124224	0.016129	0.00992556	0.0111663	0.0111663	0.00992556	0.0124069	0.00992556	0.028536	0.028536	0.0124224	0.0124069	0.0149068	0.0124069	0.00248139	0.00124069	0.0148883	0.0148883	0.00496278	0.00372208	0.00372208	0	0	0.00248139	0.00248139	0.00248139	0.0173697	0.0124069	0.0161491	0.0186104	0.0124069	0.0161491	0.00124069	0.00124069	0.0322581	0.0347394	0.0124069	0.0124069	0.0124069	0.0111663	0.0148883
Rosa_palustris_304A	0.0111663	0.0111663	0.0148883	0.00248139	0.0124069	0.0124069	0.0124069	0.0111663	0.0124224	0.016129	0.00992556	0.0111663	0.0111663	0.00992556	0.0124069	0.00992556	0.028536	0.028536	0.0124224	0.0124069	0.0149068	0.0124069	0.00248139	0.00124069	0.0148883	0.0148883	0.00496278	0.00372208	0.00372208	0.00248139	0.00248139	0	0.00248139	0.00248139	0.0173697	0.0124069	0.0161491	0.0186104	0.0124069	0.0161491	0.00372208	0.00124069	0.0322581	0.0347394	0.0124069	0.0124069	0.0124069	0.0111663	0.0148883
Rosa_palustris_168X	0.0111663	0.0111663	0.0148883	0.00248139	0.0124069	0.0124069	0.0124069	0.0111663	0.0124224	0.016129	0.00992556	0.0111663	0.0111663	0.00992556	0.0124069	0.00992556	0.028536	0.028536	0.0124224	0.0124069	0.0149068	0.0124069	0	0.00124069	0.0148883	0.0148883	0.00248139	0.00124069	0.00124069	0.00248139	0.00248139	0.00248139	0	0	0.0173697	0.0124069	0.0161491	0.0186104	0.0124069	0.0161491	0.00372208	0.00124069	0.0322581	0.0347394	0.0124069	0.0124069	0.0124069	0.0111663	0.0148883
Rosa_palustris_168Y	0.0111663	0.0111663	0.0148883	0.00248139	0.0124069	0.0124069	0.0124069	0.0111663	0.0124224	0.016129	0.00992556	0.0111663	0.0111663	0.00992556	0.0124069	0.00992556	0.028536	0.028536	0.0124224	0.0124069	0.0149068	0.0124069	0	0.00124069	0.0148883	0.0148883	0.00248139	0.00124069	0.00124069	0.00248139	0.00248139	0.00248139	0	0	0.0173697	0.0124069	0.0161491	0.0186104	0.0124069	0.0161491	0.00372208	0.00124069	0.0322581	0.0347394	0.0124069	0.0124069	0.0124069	0.0111663	0.0148883
Rosa_nitida_812B	0.0136307	0.00619579	0.00743494	0.0173697	0.00743494	0.00743494	0.00743494	0.00619579	0.00868486	0.0086741	0.0148699	0.016109	0.0148699	0.0148699	0.00743494	0.0148699	0.0285006	0.0285006	0.00744417	0.00743494	0.00992556	0.0123916	0.0173697	0.016129	0.00991326	0.00991326	0.0148699	0.0186104	0.0186104	0.0173697	0.0173697	0.0173697	0.0173697	0.0173697	0	0.00743494	0.00868486	0.00123916	0.00743494	0.00868486	0.0186104	0.016129	0.0322181	0.0346964	0.00743494	0.00743494	0.00743494	0.0111524	0.00991326
Rosa_nitida_812A	0.00743494	0.00123916	0.00495663	0.0124069	0.00247831	0.00247831	0.00247831	0.00123916	0.00372208	0.00619579	0.0086741	0.00991326	0.00991326	0.0086741	0.00247831	0.0086741	0.023544	0.023544	0.00248139	0.00247831	0.00496278	0.00743494	0.0124069	0.0111663	0.00495663	0.00495663	0.00991326	0.0136476	0.0136476	0.0124069	0.0124069	0.0124069	0.0124069	0.0124069	0.00743494	0	0.00620347	0.0086741	0	0.00620347	0.0136476	0.0111663	0.0272615	0.0297398	0.00247831	0.00247831	0.00247831	0.00619579	0.00495663
Rosa_nitida_675B	0.0124069	0.00496278	0.00868486	0.0161491	0.00620347	0.00620347	0.00620347	0.00496278	0.00745342	0.00992556	0.0136476	0.0148883	0.0148883	0.0136476	0.00620347	0.0136476	0.0272953	0.0272953	0.00621118	0.00620347	0.00869565	0.0111663	0.0161491	0.0149068	0.00868486	0.00868486	0.0136476	0.0173913	0.0173913	0.0161491	0.0161491	0.0161491	0.0161491	0.0161491	0.00868486	0.00620347	0	0.00992556	0.00620347	0.00248139	0.0173913	0.0149068	0.0310174	0.0334988	0.00620347	0.00620347	0.00620347	0.00992556	0.00868486
Rosa_nitida_675A	0.0148699	0.00743494	0.0086741	0.0186104	0.0086741	0.0086741	0.0086741	0.00743494	0.00992556	0.00991326	0.016109	0.0173482	0.016109	0.016109	0.0086741	0.016109	0.0297398	0.0297398	0.00868486	0.0086741	0.0111663	0.0136307	0.0186104	0.0173697	0.0111524	0.0111524	0.016109	0.0198511	0.0198511	0.0186104	0.0186104	0.0186104	0.0186104	0.0186104	0.00123916	0.0086741	0.00992556	0	0.0086741	0.00992556	0.0198511	0.0173697	0.0334573	0.0359356	0.0086741	0.0086741	0.0086741	0.0123916	0.0111524
Rosa_nitida_604B	0.00743494	0.00123916	0.00495663	0.0124069	0.00247831	0.00247831	0.00247831	0.00123916	0.00372208	0.00619579	0.0086741	0.00991326	0.00991326	0.0086741	0.00247831	0.0086741	0.023544	0.023544	0.00248139	0.00247831	0.00496278	0.00743494	0.0124069	0.0111663	0.00495663	0.00495663	0.00991326	0.0136476	0.0136476	0.0124069	0.0124069	0.0124069	0.0124069	0.0124069	0.00743494	0	0.00620347	0.0086741	0	0.00620347	0.0136476	0.0111663	0.0272615	0.0297398	0.00247831	0.00247831	0.00247831	0.00619579	0.00495663
Rosa_nitida_604A	0.0124069	0.00496278	0.00868486	0.0161491	0.00620347	0.00620347	0.00620347	0.00496278	0.00745342	0.00992556	0.0136476	0.0148883	0.0148883	0.0136476	0.00620347	0.0136476	0.0272953	0.0272953	0.00621118	0.00620347	0.00869565	0.0111663	0.0161491	0.0149068	0.00868486	0.00868486	0.0136476	0.0173913	0.0173913	0.0161491	0.0161491	0.0161491	0.0161491	0.0161491	0.00868486	0.00620347	0.00248139	0.00992556	0.00620347	0	0.0173913	0.0149068	0.0310174	0.0334988	0.00620347	0.00620347	0.00620347	0.00992556	0.00868486
Rosa_nitida_570B	0.0124069	0.0124069	0.016129	0.00372208	0.0136476	0.0136476	0.0136476	0.0124069	0.0136646	0.0173697	0.0111663	0.0124069	0.0124069	0.0111663	0.0136476	0.0111663	0.0297767	0.0297767	0.0136646	0.0136476	0.0161491	0.0136476	0.00372208	0.00248139	0.016129	0.016129	0.00620347	0.00496278	0.00496278	0.00124069	0.00124069	0.00372208	0.00372208	0.00372208	0.0186104	0.0136476	0.0173913	0.0198511	0.0136476	0.0173913	0	0.00248139	0.0334988	0.0359802	0.0136476	0.0136476	0.0136476	0.0124069	0.016129
Rosa_nitida_570A	0.00992556	0.00992556	0.0136476	0.00124069	0.0111663	0.0111663	0.0111663	0.00992556	0.0111801	0.0148883	0.00868486	0.00992556	0.00992556	0.00868486	0.0111663	0.00868486	0.0272953	0.0272953	0.0111801	0.0111663	0.0136646	0.0111663	0.00124069	0	0.0136476	0.0136476	0.00372208	0.00248139	0.00248139	0.00124069	0.00124069	0.00124069	0.00124069	0.00124069	0.016129	0.0111663	0.0149068	0.0173697	0.0111663	0.0149068	0.00248139	0	0.0310174	0.0334988	0.0111663	0.0111663	0.0111663	0.00992556	0.0136476
Rosa_multiflora_302B	0.0285006	0.0260223	0.0272615	0.0322581	0.0272615	0.0272615	0.0272615	0.0260223	0.028536	0.0285006	0.0297398	0.0309789	0.0309789	0.0297398	0.0272615	0.0297398	0.0111524	0.0111524	0.0272953	0.0272615	0.0297767	0.0272615	0.0322581	0.0310174	0.0297398	0.0297398	0.0297398	0.0334988	0.0334988	0.0322581	0.0322581	0.0322581	0.0322581	0.0322581	0.0322181	0.0272615	0.0310174	0.0334573	0.0272615	0.0310174	0.0334988	0.0310174	0	0.00247831	0.0272615	0.0272615	0.0272615	0.0285006	0.0272615
Rosa_multiflora_302A	0.0309789	0.0285006	0.0297398	0.0347394	0.0297398	0.0297398	0.0297398	0.0285006	0.0310174	0.0309789	0.0322181	0.0334573	0.0334573	0.0322181	0.0297398	0.0322181	0.0136307	0.0136307	0.0297767	0.0297398	0.0322581	0.0297398	0.0347394	0.0334988	0.0322181	0.0322181	0.0322181	0.0359802	0.0359802	0.0347394	0.0347394	0.0347394	0.0347394	0.0347394	0.0346964	0.0297398	0.0334988	0.0359356	0.0297398	0.0334988	0.0359802	0.0334988	0.00247831	0	0.0297398	0.0297398	0.0297398	0.0309789	0.0297398
Rosa_gymnocarpa_767X	0.0086741	0.00123916	0.00495663	0.0124069	0.00247831	0	0.00247831	0.00123916	0.00372208	0.00619579	0.00991326	0.0111524	0.0111524	0.00991326	0.00247831	0.00991326	0.023544	0.023544	0	0	0.00248139	0.00743494	0.0124069	0.0111663	0.00495663	0.00495663	0.00991326	0.0136476	0.0136476	0.0124069	0.0124069	0.0124069	0.0124069	0.0124069	0.00743494	0.00247831	0.00620347	0.0086741	0.00247831	0.00620347	0.0136476	0.0111663	0.0272615	0.0297398	0	0	0	0.00619579	0.00247831
Rosa_gymnocarpa_767Y	0.0086741	0.00123916	0.00495663	0.0124069	0.00247831	0	0.00247831	0.00123916	0.00372208	0.00619579	0.00991326	0.0111524	0.0111524	0.00991326	0.00247831	0.00991326	0.023544	0.023544	0	0	0.00248139	0.00743494	0.0124069	0.0111663	0.00495663	0.00495663	0.00991326	0.0136476	0.0136476	0.0124069	0.0124069	0.0124069	0.0124069	0.0124069	0.00743494	0.00247831	0.00620347	0.0086741	0.00247831	0.00620347	0.0136476	0.0111663	0.0272615	0.0297398	0	0	0	0.00619579	0.00247831
Rosa_gymnocarpa_751B	0.0086741	0.00123916	0.00495663	0.0124069	0.00247831	0	0.00247831	0.00123916	0.00372208	0.00619579	0.00991326	0.0111524	0.0111524	0.00991326	0.00247831	0.00991326	0.023544	0.023544	0	0	0.00248139	0.00743494	0.0124069	0.0111663	0.00495663	0.00495663	0.00991326	0.0136476	0.0136476	0.0124069	0.0124069	0.0124069	0.0124069	0.0124069	0.00743494	0.00247831	0.00620347	0.0086741	0.00247831	0.00620347	0.0136476	0.0111663	0.0272615	0.0297398	0	0	0	0.00619579	0.00247831
Rosa_gymnocarpa_751A	0.00991326	0.00495663	0.0086741	0.0111663	0.00619579	0.00619579	0.00619579	0.00495663	0.00744417	0.00991326	0.0086741	0.00991326	0.00991326	0.0086741	0.00619579	0.0086741	0.0247832	0.0247832	0.00620347	0.00619579	0.00868486	0.00619579	0.0111663	0.00992556	0.0086741	0.0086741	0.0086741	0.0124069	0.0124069	0.0111663	0.0111663	0.0111663	0.0111663	0.0111663	0.0111524	0.00619579	0.00992556	0.0123916	0.00619579	0.00992556	0.0124069	0.00992556	0.0285006	0.0309789	0.00619579	0.00619579	0.00619579	0	0.0086741
Rosa_gymnocarpa_543B	0.0111524	0.00371747	0.00743494	0.0148883	0.00495663	0.00247831	0.00495663	0.00371747	0.00620347	0.0086741	0.0123916	0.0136307	0.0136307	0.0123916	0.00495663	0.0123916	0.023544	0.023544	0.00248139	0.00247831	0.00496278	0.00743494	0.0148883	0.0136476	0.00743494	0.00743494	0.0123916	0.016129	0.016129	0.0148883	0.0148883	0.0148883	0.0148883	0.0148883	0.00991326	0.00495663	0.00868486	0.0111524	0.00495663	0.00868486	0.016129	0.0136476	0.0272615	0.0297398	0.00247831	0.00247831	0.00247831	0.0086741	0
Rosa_gymnocarpa_543A	0.0086741	0.00123916	0.00495663	0.0124069	0.00247831	0	0.00247831	0.00123916	0.00372208	0.00619579	0.00991326	0.0111524	0.0111524	0.00991326	0.00247831	0.00991326	0.023544	0.023544	0	0	0.00248139	0.00743494	0.0124069	0.0111663	0.00495663	0.00495663	0.00991326	0.0136476	0.0136476	0.0124069	0.0124069	0.0124069	0.0124069	0.0124069	0.00743494	0.00247831	0.00620347	0.0086741	0.00247831	0.00620347	0.0136476	0.0111663	0.0272615	0.0297398	0	0	0	0.00619579	0.00247831
Rosa_foliolosa_795X	0.0111524	0.00371747	0.00743494	0.0148883	0.00495663	0.00495663	0.00495663	0.00371747	0.00620347	0.0086741	0.0123916	0.0136307	0.0136307	0.0123916	0.00495663	0.0123916	0.0260223	0.0260223	0.00496278	0.00495663	0.00744417	0.00991326	0.0148883	0.0136476	0.00743494	0.00743494	0.0123916	0.016129	0.016129	0.0148883	0.0148883	0.0148883	0.0148883	0.0148883	0.00743494	0.00495663	0.00620347	0.0086741	0.00495663	0.00620347	0.016129	0.0136476	0.0297398	0.0322181	0.00495663	0.00495663	0.00495663	0.0086741	0.00743494
Rosa_foliolosa_795Y	0.0111524	0.00371747	0.00743494	0.0148883	0.00495663	0.00495663	0.00495663	0.00371747	0.00620347	0.0086741	0.0123916	0.0136307	0.0136307	0.0123916	0.00495663	0.0123916	0.0260223	0.0260223	0.00496278	0.00495663	0.00744417	0.00991326	0.0148883	0.0136476	0.00743494	0.00743494	0.0123916	0.016129	0.016129	0.0148883	0.0148883	0.0148883	0.0148883	0.0148883	0.00743494	0.00495663	0.00620347	0.0086741	0.00495663	0.00620347	0.016129	0.0136476	0.0297398	0.0322181	0.00495663	0.00495663	0.00495663	0.0086741	0.00743494
Rosa_foliolosa_699B	0.0111524	0.00371747	0.00743494	0.0148883	0.00495663	0.00495663	0.00495663	0.00371747	0.00620347	0.0086741	0.0123916	0.0136307	0.0136307	0.0123916	0.00495663	0.0123916	0.0260223	0.0260223	0.00496278	0.00495663	0.00744417	0.00991326	0.0148883	0.0136476	0.00743494	0.00743494	0.0123916	0.016129	0.016129	0.0148883	0.0148883	0.0148883	0.0148883	0.0148883	0.00743494	0.00495663	0.00620347	0.0086741	0.00495663	0.00620347	0.016129	0.0136476	0.0297398	0.0322181	0.00495663	0.00495663	0.00495663	0.0086741	0.00743494
Rosa_foliolosa_699A	0.0086741	0.00123916	0.00495663	0.0124069	0.00247831	0.00247831	0.00247831	0.00123916	0.00372208	0.00619579	0.00991326	0.0111524	0.0111524	0.00991326	0.00247831	0.00991326	0.023544	0.023544	0.00248139	0.00247831	0.00496278	0.00743494	0.0124069	0.0111663	0.00495663	0.00495663	0.00991326	0.0136476	0.0136476	0.0124069	0.0124069	0.0124069	0.0124069	0.0124069	0.00495663	0.00247831	0.00372208	0.00619579	0.00247831	0.00372208	0.0136476	0.0111663	0.0272615	0.0297398	0.00247831	0.00247831	0.00247831	0.00619579	0.00495663
Rosa_blanda_98016X	0.00743494	0	0.00371747	0.0111663	0.00123916	0.00123916	0.00123916	0	0.00248139	0.00495663	0.0086741	0.00991326	0.00991326	0.0086741	0.00123916	0.0086741	0.0223048	0.0223048	0.00124069	0.00123916	0.00372208	0.00619579	0.0111663	0.00992556	0.00371747	0.00371747	0.0086741	0.0124069	0.0124069	0.0111663	0.0111663	0.0111663	0.0111663	0.0111663	0.00619579	0.00123916	0.00496278	0.00743494	0.00123916	0.00496278	0.0124069	0.00992556	0.0260223	0.0285006	0.00123916	0.00123916	0.00123916	0.00495663	0.00371747
Rosa_blanda_98016Y	0.00743494	0	0.00371747	0.0111663	0.00123916	0.00123916	0.00123916	0	0.00248139	0.00495663	0.0086741	0.00991326	0.00991326	0.0086741	0.00123916	0.0086741	0.0223048	0.0223048	0.00124069	0.00123916	0.00372208	0.00619579	0.0111663	0.00992556	0.00371747	0.00371747	0.0086741	0.0124069	0.0124069	0.0111663	0.0111663	0.0111663	0.0111663	0.0111663	0.00619579	0.00123916	0.00496278	0.00743494	0.00123916	0.00496278	0.0124069	0.00992556	0.0260223	0.0285006	0.00123916	0.00123916	0.00123916	0.00495663	0.00371747
Rosa_blanda_1236B	0.00371747	0.0111524	0.0148699	0.0111663	0.0123916	0.0123916	0.0123916	0.0111524	0.0136476	0.016109	0.00247831	0.00371747	0.00371747	0.00247831	0.0123916	0.00247831	0.0285006	0.0285006	0.0124069	0.0123916	0.0148883	0.0123916	0.0111663	0.00992556	0.0148699	0.0148699	0.0086741	0.0124069	0.0124069	0.0111663	0.0111663	0.0111663	0.0111663	0.0111663	0.0173482	0.0111524	0.016129	0.0185874	0.0111524	0.016129	0.0124069	0.00992556	0.0322181	0.0346964	0.0123916	0.0123916	0.0123916	0.0111524	0.0148699
Rosa_blanda_1236A	0.0124069	0.00496278	0.00868486	0.0161491	0.00620347	0.00620347	0.00620347	0.00496278	0.00745342	0.00992556	0.0136476	0.0148883	0.0148883	0.0136476	0.00620347	0.0136476	0.0272953	0.0272953	0.00621118	0.00620347	0.00869565	0.0111663	0.0161491	0.0149068	0.00868486	0.00868486	0.0136476	0.0173913	0.0173913	0.0161491	0.0161491	0.0161491	0.0161491	0.0161491	0.00868486	0.00620347	0.00248139	0.00992556	0.00620347	0	0.0173913	0.0149068	0.0310174	0.0334988	0.00620347	0.00620347	0.00620347	0.00992556	0.00868486
Rosa_blanda_1219B	0.00247831	0.00991326	0.0136307	0.0111663	0.0111524	0.0111524	0.0111524	0.00991326	0.0124069	0.0148699	0.00123916	0.00247831	0.00247831	0.00123916	0.0111524	0.00123916	0.0272615	0.0272615	0.0111663	0.0111524	0.0136476	0.0111524	0.0111663	0.00992556	0.0136307	0.0136307	0.0086741	0.0124069	0.0124069	0.0111663	0.0111663	0.0111663	0.0111663	0.0111663	0.016109	0.00991326	0.0148883	0.0173482	0.00991326	0.0148883	0.0124069	0.00992556	0.0309789	0.0334573	0.0111524	0.0111524	0.0111524	0.00991326	0.0136307
Rosa_blanda_1219A	0.00371747	0.0111524	0.0148699	0.0111663	0.0123916	0.0123916	0.0123916	0.0111524	0.0136476	0.016109	0.00247831	0.00371747	0.00371747	0.00247831	0.0123916	0.00247831	0.0285006	0.0285006	0.0124069	0.0123916	0.0148883	0.0123916	0.0111663	0.00992556	0.0148699	0.0148699	0.0086741	0.0124069	0.0124069	0.0111663	0.0111663	0.0111663	0.0111663	0.0111663	0.0173482	0.0111524	0.016129	0.0185874	0.0111524	0.016129	0.0124069	0.00992556	0.0322181	0.0346964	0.0123916	0.0123916	0.0123916	0.0111524	0.0148699
Rosa_blanda_1214X	0.00123916	0.0086741	0.0123916	0.00992556	0.00991326	0.00991326	0.00991326	0.0086741	0.0111663	0.0136307	0	0.00123916	0.00123916	0	0.00991326	0	0.0260223	0.0260223	0.00992556	0.00991326	0.0124069	0.00991326	0.00992556	0.00868486	0.0123916	0.0123916	0.00743494	0.0111663	0.0111663	0.00992556	0.00992556	0.00992556	0.00992556	0.00992556	0.0148699	0.0086741	0.0136476	0.016109	0.0086741	0.0136476	0.0111663	0.00868486	0.0297398	0.0322181	0.00991326	0.00991326	0.00991326	0.0086741	0.0123916
Rosa_blanda_1214Y	0.00123916	0.0086741	0.0123916	0.00992556	0.00991326	0.00991326	0.00991326	0.0086741	0.0111663	0.0136307	0	0.00123916	0.00123916	0	0.00991326	0	0.0260223	0.0260223	0.00992556	0.00991326	0.0124069	0.00991326	0.00992556	0.00868486	0.0123916	0.0123916	0.00743494	0.0111663	0.0111663	0.00992556	0.00992556	0.00992556	0.00992556	0.00992556	0.0148699	0.0086741	0.0136476	0.016109	0.0086741	0.0136476	0.0111663	0.00868486	0.0297398	0.0322181	0.00991326	0.00991326	0.00991326	0.0086741	0.0123916
Rosa_blanda_652X	0.00371747	0.0111524	0.0148699	0.0111663	0.0123916	0.0123916	0.0123916	0.0111524	0.0136476	0.016109	0.00247831	0.00371747	0.00371747	0.00247831	0.0123916	0.00247831	0.0285006	0.0285006	0.0124069	0.0123916	0.0148883	0.0123916	0.0111663	0.00992556	0.0148699	0.0148699	0.0086741	0.0124069	0.0124069	0.0111663	0.0111663	0.0111663	0.0111663	0.0111663	0.0173482	0.0111524	0.016129	0.0185874	0.0111524	0.016129	0.0124069	0.00992556	0.0322181	0.0346964	0.0123916	0.0123916	0.0123916	0.0111524	0.0148699
Rosa_blanda_652Y	0.00371747	0.0111524	0.0148699	0.0111663	0.0123916	0.0123916	0.0123916	0.0111524	0.0136476	0.016109	0.00247831	0.00371747	0.00371747	0.00247831	0.0123916	0.00247831	0.0285006	0.0285006	0.0124069	0.0123916	0.0148883	0.0123916	0.0111663	0.00992556	0.0148699	0.0148699	0.0086741	0.0124069	0.0124069	0.0111663	0.0111663	0.0111663	0.0111663	0.0111663	0.0173482	0.0111524	0.016129	0.0185874	0.0111524	0.016129	0.0124069	0.00992556	0.0322181	0.0346964	0.0123916	0.0123916	0.0123916	0.0111524	0.0148699
Rosa_blanda_567X	0.00123916	0.0086741	0.0123916	0.00992556	0.00991326	0.00991326	0.00991326	0.0086741	0.0111663	0.0136307	0	0.00123916	0.00123916	0	0.00991326	0	0.0260223	0.0260223	0.00992556	0.00991326	0.0124069	0.00991326	0.00992556	0.00868486	0.0123916	0.0123916	0.00743494	0.0111663	0.0111663	0.00992556	0.00992556	0.00992556	0.00992556	0.00992556	0.0148699	0.0086741	0.0136476	0.016109	0.0086741	0.0136476	0.0111663	0.00868486	0.0297398	0.0322181	0.00991326	0.00991326	0.00991326	0.0086741	0.0123916
Rosa_blanda_567Y	0.00123916	0.0086741	0.0123916	0.00992556	0.00991326	0.00991326	0.00991326	0.0086741	0.0111663	0.0136307	0	0.00123916	0.00123916	0	0.00991326	0	0.0260223	0.0260223	0.00992556	0.00991326	0.0124069	0.00991326	0.00992556	0.00868486	0.0123916	0.0123916	0.00743494	0.0111663	0.0111663	0.00992556	0.00992556	0.00992556	0.00992556	0.00992556	0.0148699	0.0086741	0.0136476	0.016109	0.0086741	0.0136476	0.0111663	0.00868486	0.0297398	0.0322181	0.00991326	0.00991326	0.00991326	0.0086741	0.0123916
Rosa_blanda_528B	0.00123916	0.0086741	0.0123916	0.00992556	0.00991326	0.00991326	0.00991326	0.0086741	0.0111663	0.0136307	0	0.00123916	0.00123916	0	0.00991326	0	0.0260223	0.0260223	0.00992556	0.00991326	0.0124069	0.00991326	0.00992556	0.00868486	0.0123916	0.0123916	0.00743494	0.0111663	0.0111663	0.00992556	0.00992556	0.00992556	0.00992556	0.00992556	0.0148699	0.0086741	0.0136476	0.016109	0.0086741	0.0136476	0.0111663	0.00868486	0.0297398	0.0322181	0.00991326	0.00991326	0.00991326	0.0086741	0.0123916
Rosa_blanda_528A	0.00247831	0.00991326	0.0136307	0.0111663	0.0111524	0.0111524	0.0111524	0.00991326	0.0124069	0.0148699	0.00123916	0.00247831	0.00247831	0.00123916	0.0111524	0.00123916	0.0272615	0.0272615	0.0111663	0.0111524	0.0136476	0.0111524	0.0111663	0.00992556	0.0136307	0.0136307	0.0086741	0.0124069	0.0124069	0.0111663	0.0111663	0.0111663	0.0111663	0.0111663	0.016109	0.00991326	0.0148883	0.0173482	0.00991326	0.0148883	0.0124069	0.00992556	0.0309789	0.0334573	0.0111524	0.0111524	0.0111524	0.00991326	0.0136307
Rosa_blanda_462B	0.00619579	0.00371747	0.00743494	0.00992556	0.00495663	0.00495663	0.00495663	0.00371747	0.00620347	0.00619579	0.00743494	0.0086741	0.0086741	0.00743494	0.00495663	0.00743494	0.0210657	0.0210657	0.00496278	0.00495663	0.00744417	0.00743494	0.00992556	0.00868486	0.00743494	0.00743494	0.00743494	0.0111663	0.0111663	0.00992556	0.00992556	0.00992556	0.00992556	0.00992556	0.00991326	0.00495663	0.00868486	0.0111524	0.00495663	0.00868486	0.0111663	0.00868486	0.0247832	0.0272615	0.00495663	0.00495663	0.00495663	0.00619579	0.00743494
Rosa_blanda_462A	0.00743494	0	0.00371747	0.0111663	0.00123916	0.00123916	0.00123916	0	0.00248139	0.00495663	0.0086741	0.00991326	0.00991326	0.0086741	0.00123916	0.0086741	0.0223048	0.0223048	0.00124069	0.00123916	0.00372208	0.00619579	0.0111663	0.00992556	0.00371747	0.00371747	0.0086741	0.0124069	0.0124069	0.0111663	0.0111663	0.0111663	0.0111663	0.0111663	0.00619579	0.00123916	0.00496278	0.00743494	0.00123916	0.00496278	0.0124069	0.00992556	0.0260223	0.0285006	0.00123916	0.00123916	0.00123916	0.00495663	0.00371747
Rosa_blanda_421B	0.0086741	0.00123916	0.00495663	0.0124069	0	0.00247831	0	0.00123916	0.00372208	0.00619579	0.00991326	0.0111524	0.0111524	0.00991326	0	0.00991326	0.023544	0.023544	0.00248139	0.00247831	0.00496278	0.00743494	0.0124069	0.0111663	0.00495663	0.00495663	0.00991326	0.0136476	0.0136476	0.0124069	0.0124069	0.0124069	0.0124069	0.0124069	0.00743494	0.00247831	0.00620347	0.0086741	0.00247831	0.00620347	0.0136476	0.0111663	0.0272615	0.0297398	0.00247831	0.00247831	0.00247831	0.00619579	0.00495663
Rosa_blanda_421A	0.00123916	0.0086741	0.0123916	0.00992556	0.00991326	0.00991326	0.00991326	0.0086741	0.0111663	0.0136307	0	0.00123916	0.00123916	0	0.00991326	0	0.0260223	0.0260223	0.00992556	0.00991326	0.0124069	0.00991326	0.00992556	0.00868486	0.0123916	0.0123916	0.00743494	0.0111663	0.0111663	0.00992556	0.00992556	0.00992556	0.00992556	0.00992556	0.0148699	0.0086741	0.0136476	0.016109	0.0086741	0.0136476	0.0111663	0.00868486	0.0297398	0.0322181	0.00991326	0.00991326	0.00991326	0.0086741	0.0123916
Rosa_blanda_365B	0.00991326	0.00247831	0.00619579	0.0136476	0.00371747	0.00371747	0.00371747	0.00247831	0.00496278	0.00743494	0.0111524	0.0123916	0.0123916	0.0111524	0.00371747	0.0111524	0.0247832	0.0247832	0.00372208	0.00371747	0.00620347	0.0086741	0.0136476	0.0124069	0.00619579	0.00619579	0.0111524	0.0148883	0.0148883	0.0136476	0.0136476	0.0136476	0.0136476	0.0136476	0.0086741	0.00371747	0.00744417	0.00991326	0.00371747	0.00744417	0.0148883	0.0124069	0.0285006	0.0309789	0.00371747	0.00371747	0.00371747	0.00743494	0.00619579
Rosa_blanda_365A	0.00123916	0.0086741	0.0123916	0.00992556	0.00991326	0.00991326	0.00991326	0.0086741	0.0111663	0.0136307	0	0.00123916	0.00123916	0	0.00991326	0	0.0260223	0.0260223	0.00992556	0.00991326	0.0124069	0.00991326	0.00992556	0.00868486	0.0123916	0.0123916	0.00743494	0.0111663	0.0111663	0.00992556	0.00992556	0.00992556	0.00992556	0.00992556	0.0148699	0.0086741	0.0136476	0.016109	0.0086741	0.0136476	0.0111663	0.00868486	0.0297398	0.0322181	0.00991326	0.00991326	0.00991326	0.0086741	0.0123916
Rosa_blanda_326B	0.00247831	0.00991326	0.0136307	0.0111663	0.0111524	0.0111524	0.0111524	0.00991326	0.0124069	0.0148699	0.00123916	0.00247831	0.00247831	0.00123916	0.0111524	0.00123916	0.0272615	0.0272615	0.0111663	0.0111524	0.0136476	0.0111524	0.0111663	0.00992556	0.0136307	0.0136307	0.0086741	0.0124069	0.0124069	0.0111663	0.0111663	0.0111663	0.0111663	0.0111663	0.016109	0.00991326	0.0148883	0.0173482	0.00991326	0.0148883	0.0124069	0.00992556	0.0309789	0.0334573	0.0111524	0.0111524	0.0111524	0.00991326	0.0136307
Rosa_blanda_326A	0.00124069	0.00868486	0.0124069	0.00993789	0.00992556	0.00992556	0.00992556	0.00868486	0.0111663	0.0136476	0	0.00124069	0.00124069	0	0.00992556	0	0.0260546	0.0260546	0.00993789	0.00992556	0.0124224	0.00992556	0.00993789	0.00869565	0.0124069	0.0124069	0.00744417	0.0111801	0.0111801	0.00993789	0.00993789	0.00993789	0.00993789	0.00993789	0.0148883	0.00868486	0.0136646	0.016129	0.00868486	0.0136646	0.0111801	0.00869565	0.0297767	0.0322581	0.00992556	0.00992556	0.00992556	0.00868486	0.0124069
Rosa_blanda_160B	0.00495663	0.0123916	0.016109	0.0124069	0.0136307	0.0136307	0.0136307	0.0123916	0.0148883	0.0173482	0.00371747	0.00495663	0.00495663	0.00371747	0.0136307	0.00371747	0.0297398	0.0297398	0.0136476	0.0136307	0.016129	0.0136307	0.0124069	0.0111663	0.016109	0.016109	0.00991326	0.0136476	0.0136476	0.0124069	0.0124069	0.0124069	0.0124069	0.0124069	0.0185874	0.0123916	0.0173697	0.0198265	0.0123916	0.0173697	0.0136476	0.0111663	0.0334573	0.0359356	0.0136307	0.0136307	0.0136307	0.0123916	0.016109
Rosa_blanda_160A	0.00123916	0.0086741	0.0123916	0.00992556	0.00991326	0.00991326	0.00991326	0.0086741	0.0111663	0.0136307	0	0.00123916	0.00123916	0	0.00991326	0	0.0260223	0.0260223	0.00992556	0.00991326	0.0124069	0.00991326	0.00992556	0.00868486	0.0123916	0.0123916	0.00743494	0.0111663	0.0111663	0.00992556	0.00992556	0.00992556	0.00992556	0.00992556	0.0148699	0.0086741	0.0136476	0.016109	0.0086741	0.0136476	0.0111663	0.00868486	0.0297398	0.0322181	0.00991326	0.00991326	0.00991326	0.0086741	0.0123916
[truncated: 29 more columns]
