# Supplementary material for: General functions to transform associate data to host data, and their use in phylogenetic inference from sequences with intra-individual variability
Source: BMC Evol Biol. 2008 Mar 18;8:86. doi: 10.1186/1471-2148-8-86 (PMC2291458; doi:10.1186/1471-2148-8-86)
Supplement: Additional file 3 — Distance matrices and quality statistics obtained with the Rosa dataset of Joly and Bruneau [33]. This contains all intermediary generated associate distance or host character data (depending on the transformation formula used; see Fig. 1) and all final distance matrices obtained together with their Delta values. A readme file that describes the contents of each file in the archive is included. The corresponding NEXUS files containing the original associate sequence data (alleles of North American Rosa species) are available at [75] as study No. S1444. [file 1471-2148-8-86-S3.zip › Goeker_Grimm_Supp_Mat_3/M2600_g0_m2.i.dst]

39
GRosa_blanda_1214	0.00000E+00	1.23916E-03	2.47831E-03	0.00000E+00	0.00000E+00	0.00000E+00	0.00000E+00	7.43494E-03	0.00000E+00	0.00000E+00	2.47831E-03	8.67410E-03	9.91326E-03	1.23916E-02	9.91326E-03	8.67410E-03	9.91326E-03	2.97398E-02	8.68486E-03	8.67410E-03	1.36476E-02	8.67410E-03	9.92556E-03	9.92556E-03	9.92556E-03	7.43494E-03	1.23916E-02	8.68486E-03	9.91326E-03	9.91326E-03	2.60223E-02	0.00000E+00	0.00000E+00	0.00000E+00	1.11663E-02	8.67410E-03	9.91326E-03	9.92556E-03	1.23916E-03
GRosa_blanda_1219	1.23916E-03	0.00000E+00	0.00000E+00	1.23916E-03	1.24069E-03	1.23916E-03	1.23916E-03	8.67410E-03	1.23916E-03	1.23916E-03	0.00000E+00	9.91326E-03	1.11524E-02	1.36307E-02	1.11524E-02	9.91326E-03	1.11524E-02	3.09789E-02	9.92556E-03	9.91326E-03	1.48883E-02	9.91326E-03	1.11663E-02	1.11663E-02	1.11663E-02	8.67410E-03	1.36307E-02	9.92556E-03	1.11524E-02	1.11524E-02	2.72615E-02	1.23916E-03	1.23916E-03	1.23916E-03	1.24069E-02	9.91326E-03	1.11524E-02	1.11663E-02	2.47831E-03
GRosa_blanda_1236	2.47831E-03	0.00000E+00	0.00000E+00	1.23916E-03	2.48139E-03	2.47831E-03	2.47831E-03	4.96278E-03	2.47831E-03	2.47831E-03	0.00000E+00	4.96278E-03	3.72208E-03	6.20347E-03	6.20347E-03	6.20347E-03	6.20347E-03	3.10174E-02	9.92556E-03	0.00000E+00	2.48139E-03	6.20347E-03	1.11663E-02	1.11663E-02	1.11663E-02	8.67410E-03	8.68486E-03	9.92556E-03	8.69565E-03	6.20347E-03	2.72953E-02	2.47831E-03	2.47831E-03	2.47831E-03	7.45342E-03	4.96278E-03	6.20347E-03	8.68486E-03	3.71747E-03
GRosa_blanda_160	0.00000E+00	1.23916E-03	1.23916E-03	0.00000E+00	0.00000E+00	0.00000E+00	0.00000E+00	7.43494E-03	0.00000E+00	0.00000E+00	1.23916E-03	8.67410E-03	9.91326E-03	1.23916E-02	9.91326E-03	8.67410E-03	9.91326E-03	2.97398E-02	8.68486E-03	8.67410E-03	1.36476E-02	8.67410E-03	9.92556E-03	9.92556E-03	9.92556E-03	7.43494E-03	1.23916E-02	8.68486E-03	9.91326E-03	9.91326E-03	2.60223E-02	0.00000E+00	0.00000E+00	0.00000E+00	1.11663E-02	8.67410E-03	9.91326E-03	9.92556E-03	1.23916E-03
GRosa_blanda_326	0.00000E+00	1.24069E-03	2.48139E-03	0.00000E+00	0.00000E+00	0.00000E+00	0.00000E+00	7.44417E-03	0.00000E+00	0.00000E+00	2.48139E-03	8.68486E-03	9.92556E-03	1.24069E-02	9.92556E-03	8.68486E-03	9.92556E-03	2.97767E-02	8.69565E-03	8.68486E-03	1.36646E-02	8.68486E-03	9.93789E-03	9.93789E-03	9.93789E-03	7.44417E-03	1.24069E-02	8.69565E-03	9.92556E-03	9.92556E-03	2.60546E-02	0.00000E+00	0.00000E+00	0.00000E+00	1.11663E-02	8.68486E-03	9.92556E-03	9.93789E-03	1.24069E-03
GRosa_blanda_365	0.00000E+00	1.23916E-03	2.47831E-03	0.00000E+00	0.00000E+00	0.00000E+00	0.00000E+00	2.47831E-03	0.00000E+00	0.00000E+00	2.47831E-03	2.47831E-03	3.71747E-03	6.19579E-03	3.71747E-03	3.71747E-03	3.71747E-03	2.85006E-02	8.68486E-03	3.71747E-03	7.44417E-03	3.71747E-03	9.92556E-03	9.92556E-03	9.92556E-03	7.43494E-03	6.19579E-03	8.68486E-03	6.20347E-03	3.71747E-03	2.47832E-02	0.00000E+00	0.00000E+00	0.00000E+00	4.96278E-03	2.47831E-03	3.71747E-03	6.19579E-03	1.23916E-03
GRosa_blanda_421	0.00000E+00	1.23916E-03	2.47831E-03	0.00000E+00	0.00000E+00	0.00000E+00	0.00000E+00	1.23916E-03	0.00000E+00	0.00000E+00	2.47831E-03	1.23916E-03	2.47831E-03	4.95663E-03	2.47831E-03	2.47831E-03	2.47831E-03	2.72615E-02	8.68486E-03	2.47831E-03	6.20347E-03	2.47831E-03	9.92556E-03	9.92556E-03	9.92556E-03	7.43494E-03	4.95663E-03	8.68486E-03	4.96278E-03	2.47831E-03	2.35440E-02	0.00000E+00	0.00000E+00	0.00000E+00	3.72208E-03	0.00000E+00	0.00000E+00	4.95663E-03	1.23916E-03
GRosa_blanda_462	7.43494E-03	8.67410E-03	4.96278E-03	7.43494E-03	7.44417E-03	2.47831E-03	1.23916E-03	0.00000E+00	7.43494E-03	7.43494E-03	9.91326E-03	0.00000E+00	1.23916E-03	3.71747E-03	1.23916E-03	1.23916E-03	1.23916E-03	2.47832E-02	8.68486E-03	1.23916E-03	4.96278E-03	1.23916E-03	9.92556E-03	9.92556E-03	9.92556E-03	7.43494E-03	3.71747E-03	8.68486E-03	3.72208E-03	1.23916E-03	2.10657E-02	1.23916E-03	7.43494E-03	7.43494E-03	2.48139E-03	0.00000E+00	1.23916E-03	3.71747E-03	0.00000E+00
GRosa_blanda_528	0.00000E+00	1.23916E-03	2.47831E-03	0.00000E+00	0.00000E+00	0.00000E+00	0.00000E+00	7.43494E-03	0.00000E+00	0.00000E+00	2.47831E-03	8.67410E-03	9.91326E-03	1.23916E-02	9.91326E-03	8.67410E-03	9.91326E-03	2.97398E-02	8.68486E-03	8.67410E-03	1.36476E-02	8.67410E-03	9.92556E-03	9.92556E-03	9.92556E-03	7.43494E-03	1.23916E-02	8.68486E-03	9.91326E-03	9.91326E-03	2.60223E-02	0.00000E+00	0.00000E+00	0.00000E+00	1.11663E-02	8.67410E-03	9.91326E-03	9.92556E-03	1.23916E-03
GRosa_blanda_567	0.00000E+00	1.23916E-03	2.47831E-03	0.00000E+00	0.00000E+00	0.00000E+00	0.00000E+00	7.43494E-03	0.00000E+00	0.00000E+00	2.47831E-03	8.67410E-03	9.91326E-03	1.23916E-02	9.91326E-03	8.67410E-03	9.91326E-03	2.97398E-02	8.68486E-03	8.67410E-03	1.36476E-02	8.67410E-03	9.92556E-03	9.92556E-03	9.92556E-03	7.43494E-03	1.23916E-02	8.68486E-03	9.91326E-03	9.91326E-03	2.60223E-02	0.00000E+00	0.00000E+00	0.00000E+00	1.11663E-02	8.67410E-03	9.91326E-03	9.92556E-03	1.23916E-03
GRosa_blanda_652	2.47831E-03	0.00000E+00	0.00000E+00	1.23916E-03	2.48139E-03	2.47831E-03	2.47831E-03	9.91326E-03	2.47831E-03	2.47831E-03	0.00000E+00	1.11524E-02	1.23916E-02	1.48699E-02	1.23916E-02	1.11524E-02	1.23916E-02	3.22181E-02	9.92556E-03	1.11524E-02	1.61290E-02	1.11524E-02	1.11663E-02	1.11663E-02	1.11663E-02	8.67410E-03	1.48699E-02	9.92556E-03	1.23916E-02	1.23916E-02	2.85006E-02	2.47831E-03	2.47831E-03	2.47831E-03	1.36476E-02	1.11524E-02	1.23916E-02	1.11663E-02	3.71747E-03
GRosa_blanda_98016	8.67410E-03	9.91326E-03	4.96278E-03	8.67410E-03	8.68486E-03	2.47831E-03	1.23916E-03	0.00000E+00	8.67410E-03	8.67410E-03	1.11524E-02	0.00000E+00	1.23916E-03	3.71747E-03	1.23916E-03	1.23916E-03	1.23916E-03	2.60223E-02	9.92556E-03	1.23916E-03	4.96278E-03	1.23916E-03	1.11663E-02	1.11663E-02	1.11663E-02	8.67410E-03	3.71747E-03	9.92556E-03	3.72208E-03	1.23916E-03	2.23048E-02	1.23916E-03	8.67410E-03	8.67410E-03	2.48139E-03	0.00000E+00	1.23916E-03	3.71747E-03	0.00000E+00
GRosa_foliolosa_699	9.91326E-03	1.11524E-02	3.72208E-03	9.91326E-03	9.92556E-03	3.71747E-03	2.47831E-03	1.23916E-03	9.91326E-03	9.91326E-03	1.23916E-02	1.23916E-03	0.00000E+00	0.00000E+00	2.47831E-03	2.47831E-03	2.47831E-03	2.72615E-02	1.11663E-02	2.47831E-03	3.72208E-03	2.47831E-03	1.24069E-02	1.24069E-02	1.24069E-02	9.91326E-03	4.95663E-03	1.11663E-02	4.96278E-03	2.47831E-03	2.35440E-02	2.47831E-03	9.91326E-03	9.91326E-03	3.72208E-03	1.23916E-03	2.47831E-03	4.95663E-03	1.23916E-03
GRosa_foliolosa_795	1.23916E-02	1.36307E-02	6.20347E-03	1.23916E-02	1.24069E-02	6.19579E-03	4.95663E-03	3.71747E-03	1.23916E-02	1.23916E-02	1.48699E-02	3.71747E-03	0.00000E+00	0.00000E+00	4.95663E-03	4.95663E-03	4.95663E-03	2.97398E-02	1.36476E-02	4.95663E-03	6.20347E-03	4.95663E-03	1.48883E-02	1.48883E-02	1.48883E-02	1.23916E-02	7.43494E-03	1.36476E-02	7.44417E-03	4.95663E-03	2.60223E-02	4.95663E-03	1.23916E-02	1.23916E-02	6.20347E-03	3.71747E-03	4.95663E-03	7.43494E-03	3.71747E-03
GRosa_gymnocarpa_543	9.91326E-03	1.11524E-02	6.20347E-03	9.91326E-03	9.92556E-03	3.71747E-03	2.47831E-03	1.23916E-03	9.91326E-03	9.91326E-03	1.23916E-02	1.23916E-03	2.47831E-03	4.95663E-03	0.00000E+00	0.00000E+00	0.00000E+00	2.72615E-02	1.11663E-02	2.47831E-03	6.20347E-03	2.47831E-03	1.24069E-02	1.24069E-02	1.24069E-02	9.91326E-03	4.95663E-03	1.11663E-02	2.48139E-03	0.00000E+00	2.35440E-02	2.47831E-03	9.91326E-03	9.91326E-03	3.72208E-03	1.23916E-03	0.00000E+00	4.95663E-03	1.23916E-03
GRosa_gymnocarpa_751	8.67410E-03	9.91326E-03	6.20347E-03	8.67410E-03	8.68486E-03	3.71747E-03	2.47831E-03	1.23916E-03	8.67410E-03	8.67410E-03	1.11524E-02	1.23916E-03	2.47831E-03	4.95663E-03	0.00000E+00	0.00000E+00	0.00000E+00	2.72615E-02	9.92556E-03	2.47831E-03	6.20347E-03	2.47831E-03	1.11663E-02	1.11663E-02	1.11663E-02	8.67410E-03	4.95663E-03	9.92556E-03	2.48139E-03	0.00000E+00	2.35440E-02	2.47831E-03	8.67410E-03	8.67410E-03	3.72208E-03	1.23916E-03	0.00000E+00	4.95663E-03	1.23916E-03
GRosa_gymnocarpa_767	9.91326E-03	1.11524E-02	6.20347E-03	9.91326E-03	9.92556E-03	3.71747E-03	2.47831E-03	1.23916E-03	9.91326E-03	9.91326E-03	1.23916E-02	1.23916E-03	2.47831E-03	4.95663E-03	0.00000E+00	0.00000E+00	0.00000E+00	2.72615E-02	1.11663E-02	2.47831E-03	6.20347E-03	2.47831E-03	1.24069E-02	1.24069E-02	1.24069E-02	9.91326E-03	4.95663E-03	1.11663E-02	2.48139E-03	0.00000E+00	2.35440E-02	2.47831E-03	9.91326E-03	9.91326E-03	3.72208E-03	1.23916E-03	0.00000E+00	4.95663E-03	1.23916E-03
GRosa_multiflora_302	2.97398E-02	3.09789E-02	3.10174E-02	2.97398E-02	2.97767E-02	2.85006E-02	2.72615E-02	2.47832E-02	2.97398E-02	2.97398E-02	3.22181E-02	2.60223E-02	2.72615E-02	2.97398E-02	2.72615E-02	2.72615E-02	2.72615E-02	0.00000E+00	3.10174E-02	2.72615E-02	3.10174E-02	2.72615E-02	3.22581E-02	3.22581E-02	3.22581E-02	2.97398E-02	2.97398E-02	3.10174E-02	2.72615E-02	2.72615E-02	1.11524E-02	2.72615E-02	2.97398E-02	2.97398E-02	2.85006E-02	2.60223E-02	2.72615E-02	2.72615E-02	2.60223E-02
GRosa_nitida_570	8.68486E-03	9.92556E-03	9.92556E-03	8.68486E-03	8.69565E-03	8.68486E-03	8.68486E-03	8.68486E-03	8.68486E-03	8.68486E-03	9.92556E-03	9.92556E-03	1.11663E-02	1.36476E-02	1.11663E-02	9.92556E-03	1.11663E-02	3.10174E-02	0.00000E+00	1.11663E-02	1.49068E-02	1.11663E-02	1.24069E-03	1.24069E-03	1.24069E-03	2.48139E-03	1.36476E-02	0.00000E+00	1.11663E-02	1.11663E-02	2.72953E-02	8.68486E-03	8.68486E-03	8.68486E-03	1.11801E-02	9.92556E-03	1.11663E-02	1.24069E-03	9.92556E-03
GRosa_nitida_604	8.67410E-03	9.91326E-03	0.00000E+00	8.67410E-03	8.68486E-03	3.71747E-03	2.47831E-03	1.23916E-03	8.67410E-03	8.67410E-03	1.11524E-02	1.23916E-03	2.47831E-03	4.95663E-03	2.47831E-03	2.47831E-03	2.47831E-03	2.72615E-02	1.11663E-02	0.00000E+00	2.48139E-03	0.00000E+00	1.24069E-02	1.24069E-02	1.24069E-02	9.91326E-03	4.95663E-03	1.11663E-02	4.96278E-03	2.47831E-03	2.35440E-02	2.47831E-03	8.67410E-03	8.67410E-03	3.72208E-03	1.23916E-03	2.47831E-03	4.95663E-03	1.23916E-03
GRosa_nitida_675	1.36476E-02	1.48883E-02	2.48139E-03	1.36476E-02	1.36646E-02	7.44417E-03	6.20347E-03	4.96278E-03	1.36476E-02	1.36476E-02	1.61290E-02	4.96278E-03	3.72208E-03	6.20347E-03	6.20347E-03	6.20347E-03	6.20347E-03	3.10174E-02	1.49068E-02	2.48139E-03	0.00000E+00	1.23916E-03	1.61491E-02	1.61491E-02	1.61491E-02	1.36476E-02	8.68486E-03	1.49068E-02	8.69565E-03	6.20347E-03	2.72953E-02	6.20347E-03	1.36476E-02	1.36476E-02	7.45342E-03	4.96278E-03	6.20347E-03	8.67410E-03	4.96278E-03
GRosa_nitida_812	8.67410E-03	9.91326E-03	6.20347E-03	8.67410E-03	8.68486E-03	3.71747E-03	2.47831E-03	1.23916E-03	8.67410E-03	8.67410E-03	1.11524E-02	1.23916E-03	2.47831E-03	4.95663E-03	2.47831E-03	2.47831E-03	2.47831E-03	2.72615E-02	1.11663E-02	0.00000E+00	1.23916E-03	0.00000E+00	1.24069E-02	1.24069E-02	1.24069E-02	9.91326E-03	4.95663E-03	1.11663E-02	4.96278E-03	2.47831E-03	2.35440E-02	2.47831E-03	8.67410E-03	8.67410E-03	3.72208E-03	1.23916E-03	2.47831E-03	4.95663E-03	1.23916E-03
GRosa_palustris_168	9.92556E-03	1.11663E-02	1.11663E-02	9.92556E-03	9.93789E-03	9.92556E-03	9.92556E-03	9.92556E-03	9.92556E-03	9.92556E-03	1.11663E-02	1.11663E-02	1.24069E-02	1.48883E-02	1.24069E-02	1.11663E-02	1.24069E-02	3.22581E-02	1.24069E-03	1.24069E-02	1.61491E-02	1.24069E-02	0.00000E+00	2.48139E-03	1.24069E-03	1.24069E-03	1.48883E-02	0.00000E+00	1.24069E-02	1.24069E-02	2.85360E-02	9.92556E-03	9.92556E-03	9.92556E-03	1.24224E-02	1.11663E-02	1.24069E-02	2.48139E-03	1.11663E-02
GRosa_palustris_304	9.92556E-03	1.11663E-02	1.11663E-02	9.92556E-03	9.93789E-03	9.92556E-03	9.92556E-03	9.92556E-03	9.92556E-03	9.92556E-03	1.11663E-02	1.11663E-02	1.24069E-02	1.48883E-02	1.24069E-02	1.11663E-02	1.24069E-02	3.22581E-02	1.24069E-03	1.24069E-02	1.61491E-02	1.24069E-02	2.48139E-03	0.00000E+00	0.00000E+00	3.72208E-03	1.48883E-02	1.24069E-03	1.24069E-02	1.24069E-02	2.85360E-02	9.92556E-03	9.92556E-03	9.92556E-03	1.24224E-02	1.11663E-02	1.24069E-02	2.48139E-03	1.11663E-02
GRosa_palustris_317	9.92556E-03	1.11663E-02	1.11663E-02	9.92556E-03	9.93789E-03	9.92556E-03	9.92556E-03	9.92556E-03	9.92556E-03	9.92556E-03	1.11663E-02	1.11663E-02	1.24069E-02	1.48883E-02	1.24069E-02	1.11663E-02	1.24069E-02	3.22581E-02	1.24069E-03	1.24069E-02	1.61491E-02	1.24069E-02	1.24069E-03	0.00000E+00	0.00000E+00	0.00000E+00	1.48883E-02	1.24069E-03	1.24069E-02	1.24069E-02	2.85360E-02	9.92556E-03	9.92556E-03	9.92556E-03	1.24224E-02	1.11663E-02	1.24069E-02	2.48139E-03	1.11663E-02
GRosa_palustris_331	7.43494E-03	8.67410E-03	8.67410E-03	7.43494E-03	7.44417E-03	7.43494E-03	7.43494E-03	7.43494E-03	7.43494E-03	7.43494E-03	8.67410E-03	8.67410E-03	9.91326E-03	1.23916E-02	9.91326E-03	8.67410E-03	9.91326E-03	2.97398E-02	2.48139E-03	9.91326E-03	1.36476E-02	9.91326E-03	1.24069E-03	3.72208E-03	0.00000E+00	0.00000E+00	1.23916E-02	1.24069E-03	9.91326E-03	9.91326E-03	2.60223E-02	7.43494E-03	7.43494E-03	7.43494E-03	1.11663E-02	8.67410E-03	9.91326E-03	3.72208E-03	8.67410E-03
GRosa_palustris_386	1.23916E-02	1.36307E-02	8.68486E-03	1.23916E-02	1.24069E-02	6.19579E-03	4.95663E-03	3.71747E-03	1.23916E-02	1.23916E-02	1.48699E-02	3.71747E-03	4.95663E-03	7.43494E-03	4.95663E-03	4.95663E-03	4.95663E-03	2.97398E-02	1.36476E-02	4.95663E-03	8.68486E-03	4.95663E-03	1.48883E-02	1.48883E-02	1.48883E-02	1.23916E-02	0.00000E+00	1.36476E-02	7.44417E-03	4.95663E-03	2.60223E-02	4.95663E-03	1.23916E-02	1.23916E-02	6.20347E-03	3.71747E-03	4.95663E-03	7.43494E-03	3.71747E-03
GRosa_palustris_581	8.68486E-03	9.92556E-03	9.92556E-03	8.68486E-03	8.69565E-03	8.68486E-03	8.68486E-03	8.68486E-03	8.68486E-03	8.68486E-03	9.92556E-03	9.92556E-03	1.11663E-02	1.36476E-02	1.11663E-02	9.92556E-03	1.11663E-02	3.10174E-02	0.00000E+00	1.11663E-02	1.49068E-02	1.11663E-02	0.00000E+00	1.24069E-03	1.24069E-03	1.24069E-03	1.36476E-02	0.00000E+00	1.11663E-02	1.11663E-02	2.72953E-02	8.68486E-03	8.68486E-03	8.68486E-03	1.11801E-02	9.92556E-03	1.11663E-02	1.24069E-03	9.92556E-03
GRosa_pisocarpa_774	9.91326E-03	1.11524E-02	8.69565E-03	9.91326E-03	9.92556E-03	6.20347E-03	4.96278E-03	3.72208E-03	9.91326E-03	9.91326E-03	1.23916E-02	3.72208E-03	4.96278E-03	7.44417E-03	2.48139E-03	2.48139E-03	2.48139E-03	2.72615E-02	1.11663E-02	4.96278E-03	8.69565E-03	4.96278E-03	1.24069E-02	1.24069E-02	1.24069E-02	9.91326E-03	7.44417E-03	1.11663E-02	0.00000E+00	2.48139E-03	2.35149E-02	4.96278E-03	9.91326E-03	9.91326E-03	6.21118E-03	3.72208E-03	2.48139E-03	7.44417E-03	3.72208E-03
GRosa_pisocarpa_847	9.91326E-03	1.11524E-02	6.20347E-03	9.91326E-03	9.92556E-03	3.71747E-03	2.47831E-03	1.23916E-03	9.91326E-03	9.91326E-03	1.23916E-02	1.23916E-03	2.47831E-03	4.95663E-03	0.00000E+00	0.00000E+00	0.00000E+00	2.72615E-02	1.11663E-02	2.47831E-03	6.20347E-03	2.47831E-03	1.24069E-02	1.24069E-02	1.24069E-02	9.91326E-03	4.95663E-03	1.11663E-02	2.48139E-03	0.00000E+00	2.35440E-02	2.47831E-03	9.91326E-03	9.91326E-03	3.72208E-03	1.23916E-03	0.00000E+00	4.95663E-03	1.23916E-03
GRosa_setigera_298	2.60223E-02	2.72615E-02	2.72953E-02	2.60223E-02	2.60546E-02	2.47832E-02	2.35440E-02	2.10657E-02	2.60223E-02	2.60223E-02	2.85006E-02	2.23048E-02	2.35440E-02	2.60223E-02	2.35440E-02	2.35440E-02	2.35440E-02	1.11524E-02	2.72953E-02	2.35440E-02	2.72953E-02	2.35440E-02	2.85360E-02	2.85360E-02	2.85360E-02	2.60223E-02	2.60223E-02	2.72953E-02	2.35149E-02	2.35440E-02	0.00000E+00	2.35440E-02	2.60223E-02	2.60223E-02	2.48139E-02	2.23048E-02	2.35440E-02	2.60223E-02	2.23048E-02
GRosa_woodsii_4	0.00000E+00	1.23916E-03	2.47831E-03	0.00000E+00	0.00000E+00	0.00000E+00	0.00000E+00	1.23916E-03	0.00000E+00	0.00000E+00	2.47831E-03	1.23916E-03	2.47831E-03	4.95663E-03	2.47831E-03	2.47831E-03	2.47831E-03	2.72615E-02	8.68486E-03	2.47831E-03	6.20347E-03	2.47831E-03	9.92556E-03	9.92556E-03	9.92556E-03	7.43494E-03	4.95663E-03	8.68486E-03	4.96278E-03	2.47831E-03	2.35440E-02	0.00000E+00	0.00000E+00	0.00000E+00	3.72208E-03	0.00000E+00	0.00000E+00	4.95663E-03	1.23916E-03
GRosa_woodsii_492	0.00000E+00	1.23916E-03	2.47831E-03	0.00000E+00	0.00000E+00	0.00000E+00	0.00000E+00	7.43494E-03	0.00000E+00	0.00000E+00	2.47831E-03	8.67410E-03	9.91326E-03	1.23916E-02	9.91326E-03	8.67410E-03	9.91326E-03	2.97398E-02	8.68486E-03	8.67410E-03	1.36476E-02	8.67410E-03	9.92556E-03	9.92556E-03	9.92556E-03	7.43494E-03	1.23916E-02	8.68486E-03	9.91326E-03	9.91326E-03	2.60223E-02	0.00000E+00	0.00000E+00	0.00000E+00	1.11663E-02	8.67410E-03	9.91326E-03	9.92556E-03	1.23916E-03
GRosa_woodsii_498	0.00000E+00	1.23916E-03	2.47831E-03	0.00000E+00	0.00000E+00	0.00000E+00	0.00000E+00	7.43494E-03	0.00000E+00	0.00000E+00	2.47831E-03	8.67410E-03	9.91326E-03	1.23916E-02	9.91326E-03	8.67410E-03	9.91326E-03	2.97398E-02	8.68486E-03	8.67410E-03	1.36476E-02	8.67410E-03	9.92556E-03	9.92556E-03	9.92556E-03	7.43494E-03	1.23916E-02	8.68486E-03	9.91326E-03	9.91326E-03	2.60223E-02	0.00000E+00	0.00000E+00	0.00000E+00	1.11663E-02	8.67410E-03	9.91326E-03	9.92556E-03	1.23916E-03
GRosa_woodsii_700	1.11663E-02	1.24069E-02	7.45342E-03	1.11663E-02	1.11663E-02	4.96278E-03	3.72208E-03	2.48139E-03	1.11663E-02	1.11663E-02	1.36476E-02	2.48139E-03	3.72208E-03	6.20347E-03	3.72208E-03	3.72208E-03	3.72208E-03	2.85006E-02	1.11801E-02	3.72208E-03	7.45342E-03	3.72208E-03	1.24224E-02	1.24224E-02	1.24224E-02	1.11663E-02	6.20347E-03	1.11801E-02	6.21118E-03	3.72208E-03	2.48139E-02	3.72208E-03	1.11663E-02	1.11663E-02	0.00000E+00	2.48139E-03	3.72208E-03	3.71747E-03	2.48139E-03
GRosa_woodsii_733	8.67410E-03	9.91326E-03	4.96278E-03	8.67410E-03	8.68486E-03	2.47831E-03	0.00000E+00	0.00000E+00	8.67410E-03	8.67410E-03	1.11524E-02	0.00000E+00	1.23916E-03	3.71747E-03	1.23916E-03	1.23916E-03	1.23916E-03	2.60223E-02	9.92556E-03	1.23916E-03	4.96278E-03	1.23916E-03	1.11663E-02	1.11663E-02	1.11663E-02	8.67410E-03	3.71747E-03	9.92556E-03	3.72208E-03	1.23916E-03	2.23048E-02	0.00000E+00	8.67410E-03	8.67410E-03	2.48139E-03	0.00000E+00	0.00000E+00	3.71747E-03	0.00000E+00
GRosa_woodsii_741	9.91326E-03	1.11524E-02	6.20347E-03	9.91326E-03	9.92556E-03	3.71747E-03	0.00000E+00	1.23916E-03	9.91326E-03	9.91326E-03	1.23916E-02	1.23916E-03	2.47831E-03	4.95663E-03	0.00000E+00	0.00000E+00	0.00000E+00	2.72615E-02	1.11663E-02	2.47831E-03	6.20347E-03	2.47831E-03	1.24069E-02	1.24069E-02	1.24069E-02	9.91326E-03	4.95663E-03	1.11663E-02	2.48139E-03	0.00000E+00	2.35440E-02	0.00000E+00	9.91326E-03	9.91326E-03	3.72208E-03	0.00000E+00	0.00000E+00	4.95663E-03	1.23916E-03
GRosa_woodsii_800	9.92556E-03	1.11663E-02	8.68486E-03	9.92556E-03	9.93789E-03	6.19579E-03	4.95663E-03	3.71747E-03	9.92556E-03	9.92556E-03	1.11663E-02	3.71747E-03	4.95663E-03	7.43494E-03	4.95663E-03	4.95663E-03	4.95663E-03	2.72615E-02	1.24069E-03	4.95663E-03	8.67410E-03	4.95663E-03	2.48139E-03	2.48139E-03	2.48139E-03	3.72208E-03	7.43494E-03	1.24069E-03	7.44417E-03	4.95663E-03	2.60223E-02	4.95663E-03	9.92556E-03	9.92556E-03	3.71747E-03	3.71747E-03	4.95663E-03	0.00000E+00	3.71747E-03
GRosa_woodsii_807	1.23916E-03	2.47831E-03	3.71747E-03	1.23916E-03	1.24069E-03	1.23916E-03	1.23916E-03	0.00000E+00	1.23916E-03	1.23916E-03	3.71747E-03	0.00000E+00	1.23916E-03	3.71747E-03	1.23916E-03	1.23916E-03	1.23916E-03	2.60223E-02	9.92556E-03	1.23916E-03	4.96278E-03	1.23916E-03	1.11663E-02	1.11663E-02	1.11663E-02	8.67410E-03	3.71747E-03	9.92556E-03	3.72208E-03	1.23916E-03	2.23048E-02	1.23916E-03	1.23916E-03	1.23916E-03	2.48139E-03	0.00000E+00	1.23916E-03	3.71747E-03	0.00000E+00
