# Supplementary material for: General functions to transform associate data to host data, and their use in phylogenetic inference from sequences with intra-individual variability
Source: BMC Evol Biol. 2008 Mar 18;8:86. doi: 10.1186/1471-2148-8-86 (PMC2291458; doi:10.1186/1471-2148-8-86)
Supplement: Additional file 3 — Distance matrices and quality statistics obtained with the Rosa dataset of Joly and Bruneau [33]. This contains all intermediary generated associate distance or host character data (depending on the transformation formula used; see Fig. 1) and all final distance matrices obtained together with their Delta values. A readme file that describes the contents of each file in the archive is included. The corresponding NEXUS files containing the original associate sequence data (alleles of North American Rosa species) are available at [75] as study No. S1444. [file 1471-2148-8-86-S3.zip › Goeker_Grimm_Supp_Mat_3/M2600_g0_m2.p.dst]

39
GRosa_blanda_1214	0.00000E+00	1.54895E-03	5.27063E-03	9.29367E-04	3.09790E-04	2.78810E-03	2.47832E-03	7.74473E-03	3.09790E-04	0.00000E+00	2.47831E-03	8.67410E-03	1.05328E-02	1.23916E-02	1.05328E-02	8.98389E-03	9.91326E-03	3.03594E-02	9.30522E-03	9.91748E-03	1.42630E-02	1.02230E-02	9.92556E-03	9.92556E-03	1.02357E-02	8.36778E-03	1.23916E-02	8.99503E-03	1.05367E-02	9.91634E-03	2.60223E-02	2.47832E-03	3.09790E-04	3.09790E-04	1.17824E-02	8.98389E-03	9.91326E-03	1.05421E-02	3.09790E-03
GRosa_blanda_1219	1.54895E-03	0.00000E+00	4.03186E-03	1.23916E-03	1.86027E-03	4.33706E-03	4.02726E-03	9.29368E-03	1.85873E-03	1.54895E-03	3.09790E-04	1.02230E-02	1.20818E-02	1.39405E-02	1.20818E-02	1.05328E-02	1.14622E-02	3.19083E-02	1.05459E-02	1.14668E-02	1.58134E-02	1.17720E-02	1.11663E-02	1.11663E-02	1.14764E-02	9.60730E-03	1.39405E-02	1.02357E-02	1.20860E-02	1.14657E-02	2.75713E-02	4.02726E-03	1.85873E-03	1.85873E-03	1.33328E-02	1.05328E-02	1.14622E-02	1.17824E-02	4.64684E-03
GRosa_blanda_1236	5.27063E-03	4.03186E-03	0.00000E+00	4.65106E-03	5.58621E-03	4.96124E-03	4.34089E-03	7.13092E-03	5.58042E-03	5.27063E-03	4.03225E-03	6.51018E-03	6.50981E-03	8.37008E-03	8.37085E-03	8.37122E-03	7.75050E-03	3.19379E-02	1.17912E-02	4.33897E-03	7.75434E-03	8.06105E-03	1.24120E-02	1.24120E-02	1.27222E-02	1.08507E-02	1.02311E-02	1.14811E-02	1.02373E-02	7.75243E-03	2.75966E-02	4.34089E-03	5.58042E-03	5.58042E-03	9.62000E-03	6.82036E-03	7.75050E-03	9.92558E-03	4.34013E-03
GRosa_blanda_160	9.29367E-04	1.23916E-03	4.65106E-03	0.00000E+00	1.24031E-03	3.71747E-03	3.40768E-03	8.67409E-03	1.23916E-03	9.29367E-04	1.54895E-03	9.60348E-03	1.14622E-02	1.33210E-02	1.14622E-02	9.91327E-03	1.08426E-02	3.12888E-02	9.92558E-03	1.08469E-02	1.51935E-02	1.11524E-02	1.05459E-02	1.05459E-02	1.08561E-02	8.98736E-03	1.33210E-02	9.61539E-03	1.14660E-02	1.08457E-02	2.69517E-02	3.40768E-03	1.23916E-03	1.23916E-03	1.27129E-02	9.91327E-03	1.08426E-02	1.11624E-02	4.02726E-03
GRosa_blanda_326	3.09790E-04	1.86027E-03	5.58621E-03	1.24031E-03	0.00000E+00	3.10136E-03	2.79118E-03	8.06182E-03	6.19962E-04	3.09790E-04	2.79041E-03	8.99196E-03	1.08526E-02	1.27129E-02	1.08526E-02	9.30213E-03	1.02323E-02	3.06976E-02	9.62424E-03	1.02369E-02	1.45866E-02	1.05428E-02	1.02450E-02	1.02450E-02	1.05555E-02	8.68563E-03	1.27129E-02	9.31369E-03	1.08565E-02	1.02354E-02	2.63563E-02	2.79118E-03	6.19962E-04	6.19962E-04	1.20968E-02	9.30213E-03	1.02323E-02	1.08622E-02	3.41114E-03
GRosa_blanda_365	2.78810E-03	4.33706E-03	4.96124E-03	3.71747E-03	3.10136E-03	0.00000E+00	1.85873E-03	4.64684E-03	3.09789E-03	2.78810E-03	5.26641E-03	4.02726E-03	5.88600E-03	7.74474E-03	5.88600E-03	5.88599E-03	5.26642E-03	2.94300E-02	1.02357E-02	5.88830E-03	9.61230E-03	6.19579E-03	1.08561E-02	1.08561E-02	1.11663E-02	9.29714E-03	7.74474E-03	9.92554E-03	7.74857E-03	5.26757E-03	2.50930E-02	1.85873E-03	3.09789E-03	3.09789E-03	7.13170E-03	4.33705E-03	5.26642E-03	8.06068E-03	1.85873E-03
GRosa_blanda_421	2.47832E-03	4.02726E-03	4.34089E-03	3.40768E-03	2.79118E-03	1.85873E-03	0.00000E+00	3.71747E-03	2.78811E-03	2.47832E-03	4.95663E-03	3.09790E-03	4.95663E-03	6.81537E-03	4.95663E-03	4.95663E-03	4.33705E-03	2.85007E-02	9.92558E-03	4.95855E-03	8.68216E-03	5.26641E-03	1.05459E-02	1.05459E-02	1.08561E-02	8.98736E-03	6.81537E-03	9.61539E-03	6.81844E-03	4.33782E-03	2.41636E-02	0.00000E+00	2.78811E-03	2.78811E-03	6.20156E-03	2.47832E-03	3.09789E-03	7.44110E-03	1.23916E-03
GRosa_blanda_462	7.74473E-03	9.29368E-03	7.13092E-03	8.67409E-03	8.06182E-03	4.64684E-03	3.71747E-03	0.00000E+00	8.05452E-03	7.74473E-03	1.02230E-02	9.29367E-04	2.78811E-03	4.64684E-03	2.78811E-03	3.09790E-03	2.16853E-03	2.57125E-02	9.61539E-03	3.09943E-03	6.51134E-03	3.40769E-03	1.02357E-02	1.02357E-02	1.05459E-02	8.67757E-03	4.64684E-03	9.30521E-03	5.26872E-03	2.16891E-03	2.13755E-02	3.71747E-03	8.05452E-03	8.05452E-03	4.02880E-03	1.23916E-03	2.16853E-03	6.19886E-03	2.47832E-03
GRosa_blanda_528	3.09790E-04	1.85873E-03	5.58042E-03	1.23916E-03	6.19962E-04	3.09789E-03	2.78811E-03	8.05452E-03	0.00000E+00	3.09790E-04	2.78810E-03	8.98389E-03	1.08426E-02	1.27014E-02	1.08426E-02	9.29368E-03	1.02230E-02	3.06691E-02	9.61539E-03	1.02273E-02	1.45731E-02	1.05328E-02	1.02357E-02	1.02357E-02	1.05459E-02	8.67757E-03	1.27014E-02	9.30521E-03	1.08465E-02	1.02261E-02	2.63321E-02	2.78811E-03	6.19580E-04	6.19580E-04	1.20925E-02	9.29368E-03	1.02230E-02	1.08523E-02	3.40768E-03
GRosa_blanda_567	0.00000E+00	1.54895E-03	5.27063E-03	9.29367E-04	3.09790E-04	2.78810E-03	2.47832E-03	7.74473E-03	3.09790E-04	0.00000E+00	2.47831E-03	8.67410E-03	1.05328E-02	1.23916E-02	1.05328E-02	8.98389E-03	9.91326E-03	3.03594E-02	9.30522E-03	9.91748E-03	1.42630E-02	1.02230E-02	9.92556E-03	9.92556E-03	1.02357E-02	8.36778E-03	1.23916E-02	8.99503E-03	1.05367E-02	9.91634E-03	2.60223E-02	2.47832E-03	3.09790E-04	3.09790E-04	1.17824E-02	8.98389E-03	9.91326E-03	1.05421E-02	3.09790E-03
GRosa_blanda_652	2.47831E-03	3.09790E-04	4.03225E-03	1.54895E-03	2.79041E-03	5.26641E-03	4.95663E-03	1.02230E-02	2.78810E-03	2.47831E-03	0.00000E+00	1.11524E-02	1.30112E-02	1.48699E-02	1.30112E-02	1.14622E-02	1.23916E-02	3.28377E-02	1.05459E-02	1.23965E-02	1.67436E-02	1.27013E-02	1.11663E-02	1.11663E-02	1.14764E-02	9.60730E-03	1.48699E-02	1.02357E-02	1.30158E-02	1.23954E-02	2.85006E-02	4.95663E-03	2.78810E-03	2.78810E-03	1.42630E-02	1.14622E-02	1.23916E-02	1.20922E-02	5.57620E-03
GRosa_blanda_98016	8.67410E-03	1.02230E-02	6.51018E-03	9.60348E-03	8.99196E-03	4.02726E-03	3.09790E-03	9.29367E-04	8.98389E-03	8.67410E-03	1.11524E-02	0.00000E+00	1.85874E-03	3.71747E-03	1.85874E-03	2.16853E-03	1.23916E-03	2.66419E-02	1.05459E-02	2.17006E-03	5.58082E-03	2.47832E-03	1.11663E-02	1.11663E-02	1.14764E-02	9.60730E-03	3.71747E-03	1.02357E-02	4.34051E-03	1.23954E-03	2.23048E-02	3.09790E-03	8.98389E-03	8.98389E-03	3.10020E-03	3.09790E-04	1.23916E-03	5.57968E-03	1.85873E-03
GRosa_foliolosa_699	1.05328E-02	1.20818E-02	6.50981E-03	1.14622E-02	1.08526E-02	5.88600E-03	4.95663E-03	2.78811E-03	1.08426E-02	1.05328E-02	1.30112E-02	1.85874E-03	0.00000E+00	6.19577E-04	3.71747E-03	4.02726E-03	3.09789E-03	2.85007E-02	1.24069E-02	3.40883E-03	4.96086E-03	3.71747E-03	1.30272E-02	1.30272E-02	1.33374E-02	1.14664E-02	5.57621E-03	1.20968E-02	6.20117E-03	3.09866E-03	2.41636E-02	4.95663E-03	1.08426E-02	1.08426E-02	4.96086E-03	2.16853E-03	3.09789E-03	7.43878E-03	3.71747E-03
GRosa_foliolosa_795	1.23916E-02	1.39405E-02	8.37008E-03	1.33210E-02	1.27129E-02	7.74474E-03	6.81537E-03	4.64684E-03	1.27014E-02	1.23916E-02	1.48699E-02	3.71747E-03	6.19577E-04	0.00000E+00	5.57621E-03	5.88600E-03	4.95663E-03	3.03594E-02	1.42680E-02	5.26834E-03	6.82113E-03	5.57621E-03	1.48883E-02	1.48883E-02	1.51985E-02	1.33260E-02	7.43494E-03	1.39578E-02	8.06144E-03	4.95817E-03	2.60223E-02	6.81537E-03	1.27014E-02	1.27014E-02	6.82113E-03	4.02726E-03	4.95663E-03	9.29828E-03	5.57620E-03
GRosa_gymnocarpa_543	1.05328E-02	1.20818E-02	8.37085E-03	1.14622E-02	1.08526E-02	5.88600E-03	4.95663E-03	2.78811E-03	1.08426E-02	1.05328E-02	1.30112E-02	1.85874E-03	3.71747E-03	5.57621E-03	0.00000E+00	2.16853E-03	6.19577E-04	2.78811E-02	1.24069E-02	4.02918E-03	7.44148E-03	4.33705E-03	1.30272E-02	1.30272E-02	1.33374E-02	1.14664E-02	5.57621E-03	1.20968E-02	4.34013E-03	6.19577E-04	2.35440E-02	4.95663E-03	1.08426E-02	1.08426E-02	4.96086E-03	2.16853E-03	1.23915E-03	7.43878E-03	3.71747E-03
GRosa_gymnocarpa_751	8.98389E-03	1.05328E-02	8.37122E-03	9.91327E-03	9.30213E-03	5.88599E-03	4.95663E-03	3.09790E-03	9.29368E-03	8.98389E-03	1.14622E-02	2.16853E-03	4.02726E-03	5.88600E-03	2.16853E-03	0.00000E+00	1.54895E-03	2.81908E-02	1.08561E-02	4.33897E-03	7.75165E-03	4.64684E-03	1.14764E-02	1.14764E-02	1.17866E-02	9.91709E-03	5.88600E-03	1.05459E-02	4.33859E-03	1.54895E-03	2.38538E-02	4.95663E-03	9.29368E-03	9.29368E-03	5.27103E-03	2.47832E-03	2.16853E-03	7.43841E-03	4.02726E-03
GRosa_gymnocarpa_767	9.91326E-03	1.14622E-02	7.75050E-03	1.08426E-02	1.02323E-02	5.26642E-03	4.33705E-03	2.16853E-03	1.02230E-02	9.91326E-03	1.23916E-02	1.23916E-03	3.09789E-03	4.95663E-03	6.19577E-04	1.54895E-03	0.00000E+00	2.78811E-02	1.17866E-02	3.40960E-03	6.82113E-03	3.71747E-03	1.24069E-02	1.24069E-02	1.27171E-02	1.08468E-02	4.95663E-03	1.14764E-02	3.71978E-03	0.00000E+00	2.35440E-02	4.33705E-03	1.02230E-02	1.02230E-02	4.34051E-03	1.54895E-03	6.19577E-04	6.81920E-03	3.09790E-03
GRosa_multiflora_302	3.03594E-02	3.19083E-02	3.19379E-02	3.12888E-02	3.06976E-02	2.94300E-02	2.85007E-02	2.57125E-02	3.06691E-02	3.03594E-02	3.28377E-02	2.66419E-02	2.85007E-02	3.03594E-02	2.78811E-02	2.81908E-02	2.78811E-02	0.00000E+00	3.22581E-02	2.88201E-02	3.22477E-02	2.91202E-02	3.28784E-02	3.28784E-02	3.31886E-02	3.12991E-02	3.03594E-02	3.19479E-02	2.85099E-02	2.78895E-02	1.17720E-02	2.85007E-02	3.06691E-02	3.06691E-02	2.91290E-02	2.69517E-02	2.78811E-02	2.91302E-02	2.72615E-02
GRosa_nitida_570	9.30522E-03	1.05459E-02	1.17912E-02	9.92558E-03	9.62424E-03	1.02357E-02	9.92558E-03	9.61539E-03	9.61539E-03	9.30522E-03	1.05459E-02	1.05459E-02	1.24069E-02	1.42680E-02	1.24069E-02	1.08561E-02	1.17866E-02	3.22581E-02	0.00000E+00	1.27217E-02	1.61436E-02	1.30273E-02	1.86104E-03	1.24069E-03	1.55087E-03	3.41191E-03	1.42680E-02	9.30520E-04	1.24112E-02	1.17901E-02	2.79156E-02	9.92558E-03	9.61539E-03	9.61539E-03	1.27283E-02	1.08561E-02	1.17866E-02	4.96276E-03	1.05459E-02
GRosa_nitida_604	9.91748E-03	1.14668E-02	4.33897E-03	1.08469E-02	1.02369E-02	5.88830E-03	4.95855E-03	3.09943E-03	1.02273E-02	9.91748E-03	1.23965E-02	2.17006E-03	3.40883E-03	5.26834E-03	4.02918E-03	4.33897E-03	3.40960E-03	2.88201E-02	1.27217E-02	0.00000E+00	4.96009E-03	3.40960E-03	1.33425E-02	1.33425E-02	1.36526E-02	1.17804E-02	5.88869E-03	1.24116E-02	6.51404E-03	3.41037E-03	2.44818E-02	4.95855E-03	1.02273E-02	1.02273E-02	5.27334E-03	2.47985E-03	3.40960E-03	7.75126E-03	3.71901E-03
GRosa_nitida_675	1.42630E-02	1.58134E-02	7.75434E-03	1.51935E-02	1.45866E-02	9.61230E-03	8.68216E-03	6.51134E-03	1.45731E-02	1.42630E-02	1.67436E-02	5.58082E-03	4.96086E-03	6.82113E-03	7.44148E-03	7.75165E-03	6.82113E-03	3.22477E-02	1.61436E-02	4.96009E-03	0.00000E+00	3.72131E-03	1.67644E-02	1.67644E-02	1.70750E-02	1.51989E-02	9.30174E-03	1.58331E-02	9.93097E-03	6.82305E-03	2.79064E-02	8.68216E-03	1.45731E-02	1.45731E-02	8.68334E-03	5.89099E-03	6.82113E-03	1.05455E-02	7.44185E-03
GRosa_nitida_812	1.02230E-02	1.17720E-02	8.06105E-03	1.11524E-02	1.05428E-02	6.19579E-03	5.26641E-03	3.40769E-03	1.05328E-02	1.02230E-02	1.27013E-02	2.47832E-03	3.71747E-03	5.57621E-03	4.33705E-03	4.64684E-03	3.71747E-03	2.91202E-02	1.30273E-02	3.40960E-03	3.72131E-03	0.00000E+00	1.36476E-02	1.36476E-02	1.39578E-02	1.20860E-02	6.19579E-03	1.27171E-02	6.82152E-03	3.71824E-03	2.47831E-02	5.26641E-03	1.05328E-02	1.05328E-02	5.57851E-03	2.78811E-03	3.71747E-03	7.43878E-03	4.02726E-03
GRosa_palustris_168	9.92556E-03	1.11663E-02	1.24120E-02	1.05459E-02	1.02450E-02	1.08561E-02	1.05459E-02	1.02357E-02	1.02357E-02	9.92556E-03	1.11663E-02	1.11663E-02	1.30272E-02	1.48883E-02	1.30272E-02	1.14764E-02	1.24069E-02	3.28784E-02	1.86104E-03	1.33425E-02	1.67644E-02	1.36476E-02	0.00000E+00	2.48139E-03	1.55087E-03	1.55087E-03	1.48883E-02	3.10173E-04	1.30319E-02	1.24108E-02	2.85360E-02	1.05459E-02	1.02357E-02	1.02357E-02	1.33491E-02	1.14764E-02	1.24069E-02	5.58312E-03	1.11663E-02
GRosa_palustris_304	9.92556E-03	1.11663E-02	1.24120E-02	1.05459E-02	1.02450E-02	1.08561E-02	1.05459E-02	1.02357E-02	1.02357E-02	9.92556E-03	1.11663E-02	1.11663E-02	1.30272E-02	1.48883E-02	1.30272E-02	1.14764E-02	1.24069E-02	3.28784E-02	1.24069E-03	1.33425E-02	1.67644E-02	1.36476E-02	2.48139E-03	0.00000E+00	1.55087E-03	4.03226E-03	1.48883E-02	1.55087E-03	1.30319E-02	1.24108E-02	2.85360E-02	1.05459E-02	1.02357E-02	1.02357E-02	1.33491E-02	1.14764E-02	1.24069E-02	5.58312E-03	1.11663E-02
GRosa_palustris_317	1.02357E-02	1.14764E-02	1.27222E-02	1.08561E-02	1.05555E-02	1.11663E-02	1.08561E-02	1.05459E-02	1.05459E-02	1.02357E-02	1.14764E-02	1.14764E-02	1.33374E-02	1.51985E-02	1.33374E-02	1.17866E-02	1.27171E-02	3.31886E-02	1.55087E-03	1.36526E-02	1.70750E-02	1.39578E-02	1.55087E-03	1.55087E-03	0.00000E+00	1.86104E-03	1.51985E-02	1.24069E-03	1.33420E-02	1.27209E-02	2.88462E-02	1.08561E-02	1.05459E-02	1.05459E-02	1.36596E-02	1.17866E-02	1.27171E-02	5.89329E-03	1.14764E-02
GRosa_palustris_331	8.36778E-03	9.60730E-03	1.08507E-02	8.98736E-03	8.68563E-03	9.29714E-03	8.98736E-03	8.67757E-03	8.67757E-03	8.36778E-03	9.60730E-03	9.60730E-03	1.14664E-02	1.33260E-02	1.14664E-02	9.91709E-03	1.08468E-02	3.12991E-02	3.41191E-03	1.17804E-02	1.51989E-02	1.20860E-02	1.55087E-03	4.03226E-03	1.86104E-03	0.00000E+00	1.33260E-02	1.86104E-03	1.14703E-02	1.08499E-02	2.69609E-02	8.98736E-03	8.67757E-03	8.67757E-03	1.24070E-02	9.91709E-03	1.08468E-02	6.19963E-03	9.60730E-03
GRosa_palustris_386	1.23916E-02	1.39405E-02	1.02311E-02	1.33210E-02	1.27129E-02	7.74474E-03	6.81537E-03	4.64684E-03	1.27014E-02	1.23916E-02	1.48699E-02	3.71747E-03	5.57621E-03	7.43494E-03	5.57621E-03	5.88600E-03	4.95663E-03	3.03594E-02	1.42680E-02	5.88869E-03	9.30174E-03	6.19579E-03	1.48883E-02	1.48883E-02	1.51985E-02	1.33260E-02	0.00000E+00	1.39578E-02	8.06144E-03	4.95817E-03	2.60223E-02	6.81537E-03	1.27014E-02	1.27014E-02	6.82113E-03	4.02726E-03	4.95663E-03	9.29828E-03	5.57620E-03
GRosa_palustris_581	8.99503E-03	1.02357E-02	1.14811E-02	9.61539E-03	9.31369E-03	9.92554E-03	9.61539E-03	9.30521E-03	9.30521E-03	8.99503E-03	1.02357E-02	1.02357E-02	1.20968E-02	1.39578E-02	1.20968E-02	1.05459E-02	1.14764E-02	3.19479E-02	9.30520E-04	1.24116E-02	1.58331E-02	1.27171E-02	3.10173E-04	1.55087E-03	1.24069E-03	1.86104E-03	1.39578E-02	0.00000E+00	1.21010E-02	1.14799E-02	2.76055E-02	9.61539E-03	9.30521E-03	9.30521E-03	1.24177E-02	1.05459E-02	1.14764E-02	4.65259E-03	1.02357E-02
GRosa_pisocarpa_774	1.05367E-02	1.20860E-02	1.02373E-02	1.14660E-02	1.08565E-02	7.74857E-03	6.81844E-03	5.26872E-03	1.08465E-02	1.05367E-02	1.30158E-02	4.34051E-03	6.20117E-03	8.06144E-03	4.34013E-03	4.33859E-03	3.71978E-03	2.85099E-02	1.24112E-02	6.51404E-03	9.93097E-03	6.82152E-03	1.30319E-02	1.30319E-02	1.33420E-02	1.14703E-02	8.06144E-03	1.21010E-02	0.00000E+00	3.71978E-03	2.41498E-02	6.81844E-03	1.08465E-02	1.08465E-02	7.44802E-03	4.65068E-03	4.34012E-03	9.30212E-03	6.19809E-03
GRosa_pisocarpa_847	9.91634E-03	1.14657E-02	7.75243E-03	1.08457E-02	1.02354E-02	5.26757E-03	4.33782E-03	2.16891E-03	1.02261E-02	9.91634E-03	1.23954E-02	1.23954E-03	3.09866E-03	4.95817E-03	6.19577E-04	1.54895E-03	0.00000E+00	2.78895E-02	1.17901E-02	3.41037E-03	6.82305E-03	3.71824E-03	1.24108E-02	1.24108E-02	1.27209E-02	1.08499E-02	4.95817E-03	1.14799E-02	3.71978E-03	0.00000E+00	2.35513E-02	4.33782E-03	1.02261E-02	1.02261E-02	4.34166E-03	1.54933E-03	6.19577E-04	6.82074E-03	3.09828E-03
GRosa_setigera_298	2.60223E-02	2.75713E-02	2.75966E-02	2.69517E-02	2.63563E-02	2.50930E-02	2.41636E-02	2.13755E-02	2.63321E-02	2.60223E-02	2.85006E-02	2.23048E-02	2.41636E-02	2.60223E-02	2.35440E-02	2.38538E-02	2.35440E-02	1.17720E-02	2.79156E-02	2.44818E-02	2.79064E-02	2.47831E-02	2.85360E-02	2.85360E-02	2.88462E-02	2.69609E-02	2.60223E-02	2.76055E-02	2.41498E-02	2.35513E-02	0.00000E+00	2.41636E-02	2.63321E-02	2.63321E-02	2.54258E-02	2.26146E-02	2.35440E-02	2.66507E-02	2.29244E-02
GRosa_woodsii_4	2.47832E-03	4.02726E-03	4.34089E-03	3.40768E-03	2.79118E-03	1.85873E-03	0.00000E+00	3.71747E-03	2.78811E-03	2.47832E-03	4.95663E-03	3.09790E-03	4.95663E-03	6.81537E-03	4.95663E-03	4.95663E-03	4.33705E-03	2.85007E-02	9.92558E-03	4.95855E-03	8.68216E-03	5.26641E-03	1.05459E-02	1.05459E-02	1.08561E-02	8.98736E-03	6.81537E-03	9.61539E-03	6.81844E-03	4.33782E-03	2.41636E-02	0.00000E+00	2.78811E-03	2.78811E-03	6.20156E-03	2.47832E-03	3.09789E-03	7.44110E-03	1.23916E-03
GRosa_woodsii_492	3.09790E-04	1.85873E-03	5.58042E-03	1.23916E-03	6.19962E-04	3.09789E-03	2.78811E-03	8.05452E-03	6.19580E-04	3.09790E-04	2.78810E-03	8.98389E-03	1.08426E-02	1.27014E-02	1.08426E-02	9.29368E-03	1.02230E-02	3.06691E-02	9.61539E-03	1.02273E-02	1.45731E-02	1.05328E-02	1.02357E-02	1.02357E-02	1.05459E-02	8.67757E-03	1.27014E-02	9.30521E-03	1.08465E-02	1.02261E-02	2.63321E-02	2.78811E-03	0.00000E+00	6.19580E-04	1.20925E-02	9.29368E-03	1.02230E-02	1.08523E-02	3.40768E-03
GRosa_woodsii_498	3.09790E-04	1.85873E-03	5.58042E-03	1.23916E-03	6.19962E-04	3.09789E-03	2.78811E-03	8.05452E-03	6.19580E-04	3.09790E-04	2.78810E-03	8.98389E-03	1.08426E-02	1.27014E-02	1.08426E-02	9.29368E-03	1.02230E-02	3.06691E-02	9.61539E-03	1.02273E-02	1.45731E-02	1.05328E-02	1.02357E-02	1.02357E-02	1.05459E-02	8.67757E-03	1.27014E-02	9.30521E-03	1.08465E-02	1.02261E-02	2.63321E-02	2.78811E-03	6.19580E-04	0.00000E+00	1.20925E-02	9.29368E-03	1.02230E-02	1.08523E-02	3.40768E-03
GRosa_woodsii_700	1.17824E-02	1.33328E-02	9.62000E-03	1.27129E-02	1.20968E-02	7.13170E-03	6.20156E-03	4.02880E-03	1.20925E-02	1.17824E-02	1.42630E-02	3.10020E-03	4.96086E-03	6.82113E-03	4.96086E-03	5.27103E-03	4.34051E-03	2.91290E-02	1.27283E-02	5.27334E-03	8.68334E-03	5.57851E-03	1.33491E-02	1.33491E-02	1.36596E-02	1.24070E-02	6.82113E-03	1.24177E-02	7.44802E-03	4.34166E-03	2.54258E-02	6.20156E-03	1.20925E-02	1.20925E-02	0.00000E+00	3.41037E-03	4.34051E-03	5.89485E-03	4.96124E-03
GRosa_woodsii_733	8.98389E-03	1.05328E-02	6.82036E-03	9.91327E-03	9.30213E-03	4.33705E-03	2.47832E-03	1.23916E-03	9.29368E-03	8.98389E-03	1.14622E-02	3.09790E-04	2.16853E-03	4.02726E-03	2.16853E-03	2.47832E-03	1.54895E-03	2.69517E-02	1.08561E-02	2.47985E-03	5.89099E-03	2.78811E-03	1.14764E-02	1.14764E-02	1.17866E-02	9.91709E-03	4.02726E-03	1.05459E-02	4.65068E-03	1.54933E-03	2.26146E-02	2.47832E-03	9.29368E-03	9.29368E-03	3.41037E-03	0.00000E+00	6.19580E-04	5.88947E-03	2.16853E-03
GRosa_woodsii_741	9.91326E-03	1.14622E-02	7.75050E-03	1.08426E-02	1.02323E-02	5.26642E-03	3.09789E-03	2.16853E-03	1.02230E-02	9.91326E-03	1.23916E-02	1.23916E-03	3.09789E-03	4.95663E-03	1.23915E-03	2.16853E-03	6.19577E-04	2.78811E-02	1.17866E-02	3.40960E-03	6.82113E-03	3.71747E-03	1.24069E-02	1.24069E-02	1.27171E-02	1.08468E-02	4.95663E-03	1.14764E-02	4.34012E-03	6.19577E-04	2.35440E-02	3.09789E-03	1.02230E-02	1.02230E-02	4.34051E-03	6.19580E-04	0.00000E+00	6.81920E-03	3.09790E-03
GRosa_woodsii_800	1.05421E-02	1.17824E-02	9.92558E-03	1.11624E-02	1.08622E-02	8.06068E-03	7.44110E-03	6.19886E-03	1.08523E-02	1.05421E-02	1.20922E-02	5.57968E-03	7.43878E-03	9.29828E-03	7.43878E-03	7.43841E-03	6.81920E-03	2.91302E-02	4.96276E-03	7.75126E-03	1.05455E-02	7.43878E-03	5.58312E-03	5.58312E-03	5.89329E-03	6.19963E-03	9.29828E-03	4.65259E-03	9.30212E-03	6.82074E-03	2.66507E-02	7.44110E-03	1.08523E-02	1.08523E-02	5.89485E-03	5.88947E-03	6.81920E-03	0.00000E+00	7.43841E-03
GRosa_woodsii_807	3.09790E-03	4.64684E-03	4.34013E-03	4.02726E-03	3.41114E-03	1.85873E-03	1.23916E-03	2.47832E-03	3.40768E-03	3.09790E-03	5.57620E-03	1.85873E-03	3.71747E-03	5.57620E-03	3.71747E-03	4.02726E-03	3.09790E-03	2.72615E-02	1.05459E-02	3.71901E-03	7.44185E-03	4.02726E-03	1.11663E-02	1.11663E-02	1.14764E-02	9.60730E-03	5.57620E-03	1.02357E-02	6.19809E-03	3.09828E-03	2.29244E-02	1.23916E-03	3.40768E-03	3.40768E-03	4.96124E-03	2.16853E-03	3.09790E-03	7.43841E-03	0.00000E+00
