# Supplementary material for: General functions to transform associate data to host data, and their use in phylogenetic inference from sequences with intra-individual variability
Source: BMC Evol Biol. 2008 Mar 18;8:86. doi: 10.1186/1471-2148-8-86 (PMC2291458; doi:10.1186/1471-2148-8-86)
Supplement: Additional file 3 — Distance matrices and quality statistics obtained with the Rosa dataset of Joly and Bruneau [33]. This contains all intermediary generated associate distance or host character data (depending on the transformation formula used; see Fig. 1) and all final distance matrices obtained together with their Delta values. A readme file that describes the contents of each file in the archive is included. The corresponding NEXUS files containing the original associate sequence data (alleles of North American Rosa species) are available at [75] as study No. S1444. [file 1471-2148-8-86-S3.zip › Goeker_Grimm_Supp_Mat_3/M2600_g0_m2.v]

#NEXUS

[mingrpsize= 2]

begin data;
	dimensions ntax= 39 nchar= 814;
	format datatype=nucleotide gap=- missing=?;
	matrix
[                   	        10        20        30        40        50        60        70        80        90       100       110       120       130       140       150       160       170       180       190       200       210       220       230       240       250       260       270       280       290       300       310       320       330       340       350       360       370       380       390       400       410       420       430       440       450       460       470       480       490       500       510       520       530       540       550       560       570       580       590       600       610       620       630       640       650       660       670       680       690       700       710       720       730       740       750       760       770       780       790       800       810       820]
[                   	         .         .         .         .         .         .         .         .         .         .         .         .         .         .         .         .         .         .         .         .         .         .         .         .         .         .         .         .         .         .         .         .         .         .         .         .         .         .         .         .         .         .         .         .         .         .         .         .         .         .         .         .         .         .         .         .         .         .         .         .         .         .         .         .         .         .         .         .         .         .         .         .         .         .         .         .         .         .         .         .         .         .]
GRosa_blanda_1214   	tgagacccttgagcagcgagaagctggatcgactgtggaagttgttgctgcacaaacaaaggcaattgcaggtgcatatcaaaatccatctgtggttcattttgcagatatatccttagaacattgaatattttacttagcattgatttctaatcaactgagaggtttgaaagatctagaagatcatgcatttgaatgtgttatatttttcatcactaatttacaagtcttgtatctataccgaattatacaattacatcaagttccattctgtcattgtatgttttgtttccctcaccca?ttttttccttggtctgtgaaagagt??tttttctgctgtatcatgctacaggaatcttggagtgcattgattgcttactgtactcatttaaatgttgttttttcttgcagagaaagtgaaagattggaccaacattgttttggcttatgagccagtgtgggctattggaactgggaaggttgcatctccagctcaggctcaggaagtaagttatgccttgct????aaattttctggatgtagttttgctgattagctttagtcttgtgtattgcttttcattgtagagcaaggtcaagaattttacgggtataattgtagagtacaattagtggaaatattcttttttgtccttatgattgagaaaaataaacattaataaagggaattcaagtgaacaattttttcttagctgtcaccagcctcttttgtggtgatttcctgggtcatatagtacatttactgcaacttattctgctatgtcagtcatagaccttttctccttacaacag	[ 2]
GRosa_blanda_1219   	tgagacccttgagcagcgagaagctggatcgactgtggaagttgttgctgcacaaacaaaggcaattgcaggtgcatatcaaaatccatctgtggttcattttgcagatatatccttagaacattgaatattttacttagcattgatttctaatcaactgagaggtttgaaagatctagaagatcatgcatttgaatgtgttatatttttcatcactaatttacaagtcttgtatctataccgaattatacaattacatcaagttccattctgtcattgtatgttttgtttccctcaccca?ttttttccttggtctgtgaaagagt??tgtttctgctgtatcatgctacaggaatcttggagtgcattgattgcttactgtactcatttaaatgttgttttttcttgcagagaaagtgaaagattggaccaacattgttttggcttatgagccagtgtgggctattggaactgggaaggttgcatctccagctcaggctcaggaagtaagttatgccttgct????aaattttctggatgtagttttgctgattagctttagtcttgtgtattgcttttcattgtagagcaaggtcaagaattttacgggtataatygtagagtacaattagtggaaatattcttttttgtccttatgattgagaaaaataaacattaataaagggaattcaagtgaacaattttttcttagctgtcaccagcctcttttgtggtgatttcctgggtcatatagtacatttactgcaacttattctgctatgtcagtcatagaccttttctccttacaacag	[ 2]
GRosa_blanda_1236   	tgagacccttgagcagcgagaagctggatcgactgtggaagttgttgctgcacaaacaaaggcaattgcaggtgcatatcaaaatccatctgtggttcattttgcagatatatccttagaacattgaatattttacttagcattgatttctaatcaactgagaggtttgaaagatctagaagatcatgcatttgaatgtgttatatttttcatcactaatttacaagtcttgtatctataccgaattatacaattacatcaagttccattckgtcattgtatgttttgttyccctcaccca?ttttttccttggtctgtgaaagagt??tktttctgctgtatcrtgctacaggaatcttggagtgcattgattgcttactgtactcatttaaatgttgttttttcytgcagagaaagtgaaagattggaccaacattgttttggcttatgagccagtgtgggctattggaacygggaaggttgcatctccagctcaggctcaggaagtaagttrtgccttgct????aaattttctggatgtagttttgctgattagctttagtcttgtgtattgcttttcattktagagcaaggtcaagaattttacgggtataatygtagagyacaattagtggaaatattmttttttgtccttatgattgagaaaaataaacattaataaagggaattcaagtgaacaattttttcttagctgtcaccagcctcttttgtggtgatttcctgggtcatayagtacatttactgcaacttattctgctatgtcaktcatagaccttttctccttacaacag	[ 2]
GRosa_blanda_160    	tgagacccttgagcagcgagragctggatcgactgtggaagttgttgctgcacaaacaaaggcaattgcaggtgcatatcaaaatccatctgtggttcattttgcagatatatccttagaacattgaatattttacttagcattgatttctaatcaactgagaggtttgaaagatctagaagatcatgcatttgaatgtgttatatttttcatcactaatttacaagtcttgtatctataccgaattatacaattacatcaagttccattctgtcattgtatgttttgtttccctcaccca?ttttttccttggtctgtgaaagagt??tktttctgctgtatcatgctacaggaatcttggagtgcattgattgcttactgtactcatttaaatgttgttttttcttgcagagaaagtgaaagattggaccaacattgttttggcttatgagccagtgtgggctattggaactgggaaggttgcatctccagctcaggctcaggaagtaagttatgccttgct????aaattttctggatgtagttttgctgattagctttagtcttgtgtattgcttttcattgtagagcaaggtcaagaattttacgggtataatygtagagtacaattagtggaaatattcttttttgtccttatgattgagaaaaataaacattaataaagggaattcaagtgaacaattttttcttagctgtcaccagcctcttttgtggtgatttcctgggtcatatagtacatttactgcaacttattctgctatgtcagtcatagaccttttctccttacaacag	[ 2]
GRosa_blanda_326    	tgagacccttgagcagcgagaagctggatcgactgtggaagttgttgctgcacaaacaaaggcaattgcaggtgcatatcaaaatccatctgtggttcattttgcagatatatccttagaacattgaatattttacttagcattgatttctaatcaactgagaggtttgaaagatctagaagatcatgcatttgaatgtgttatatttttcatcactaatttacaagtcttgtatctataccgaattatacaattacatcaagttccattctgtcattgtatgttttgtttccctcaccca?ttttttccttggtctgtgaaagagt??tttttctgctgtatcatgctacaggaatcttggagtgcattgattgcttactgtactcatttaaatgttgttttttcttgcagagaaagtgaaagattggaccaacattgttttggcttatgagccagtgtgggctattggaactgggaaggttgcatctccagctcaggctcaggaagtaagttatgccttgct????aaattttctggatgtagttttgctgattagctttagtcttgtgtattgcttttcattgtagagcaaggtcaagaattttacgggtataattgtagagtacaattagtggaaatattcttttttgtccttatgattgagaaaaataaacattaataargggaattcaagtgaacaattttttcttagctgtcaccagcctcttttgtggtgatttcctgggtcatatagtacatttactgcaacttattctgctatgtcagtcatagaccttttctccttacaacag	[ 2]
GRosa_blanda_365    	tgagacccttgagcagcgagaagctggatcgactgtggaagttgttgctgcacaaacaaaggcaattgcaggtgcatatcaaaatccatctgtggttcattttgcagatatatccttagaacattgaatattttacttagcattgatttctaatcaactgagaggtttgaaagatctagaagatcatgcatttgaatgtgttatatttttcatcactaatttacaagtcttgtatctataccraattatacaattacatcaagttccattckgtcattgtatgttttgttyccctcaccca?ttttttccttggtctgtgaaagagt??tttttctgctgtatcrtgctacaggaatcttggagtgcattgattgcttactgtactcatttaaatgttgttttttcytgcagagaaagtgaaagattggaccaacattgttttggcttatgagccagtgtgggctattggaactgggaaggttgcatctccagctcaggctcaggaagtaagttrtgccttgct????aaattttctggatgtagttttgctgattagctttagtcttgtgtattgcttttcattktagagcaaggtcaagaattttacgggtataattgtagagtacaattagtggaaatattcttttttgtccttatgattgagaaaaataaacattaataaagggaattcaagtgaacaattttttcttagctgtcaccagcctcttttgtggtgatttcctgggtcatatagtacatttactgsaacttattctgctatgtcaktcatagaccttttctccttacaacag	[ 2]
GRosa_blanda_421    	tgagacccttgagcagcgagaagctggatcgactgtggaagttgttgctgcacaaacaaaggcaattgcaggtgcatatcaaaatccatctgtggttcattttgcagatatatccttagaacattgaatattttacttagcattgatttctaatcaactgagaggtttgaaagatctagaagatcatgcatttgaatgtgttatatttttcatcactaatttacaagtcttgtatctataccgaattatacaattacatcaagttccattckgtcattgtatgttttgttyccctcaccca?ttttttccttggtctgtgaaagagt??tttttctgctgtatyrtgctacaggaatcttggagtgcattgattgcttactgtactcatttaaatgttgttttttcytgcagagaaagtgaaagattggaccaacattgttttggcttatgagccagtgtgggctattggaactgggaaggttgcatctccagctcaggctcaggaagtaagttrtgccttgct????aaattttctggatgtagttttgctgattagctttagtcttgtgtattgcttttcattktagagcaaggtcaagaattttacgggtataattgtagagtacaattagtggaaatattcttttttgtccttatgattgagaaaaataaacattaataaagggaattcaagtgaacaattttttcttagctgtcaccagcctcttttgtggtgatttcctgggtcatatagtacatttactgcaacttattctgctatgtcaktcatagaccttttctccttacaacag	[ 2]
GRosa_blanda_462    	tgagacccttgagcagcgagaagctggatcgactgtggaagttgttgctgcacaaacaaaggcaattgcaggtgcatatcaaaatccatctgtggttcattttgcagatatatccttagaacattgaatattttacttagcattgatttctaatcaactgagaggtttgaaagatctagaagatcatgcatttgaatgtgttatatttttcatcactaatttacaagtcttgtatctataccgaattatacaattacatcaagttccattcggtcattgtatgttttgttcccctcaccca?ttttttccttggtctgtgaaagagt??tttttctgctgtatcgtgctacaggaatcttggagtgcattgattgcttactgtactcatttaaatgttgttttttcctgcagagaaagtgaaagattggaccaacattgttttggcttatgagccagtgtgggctattggaactgggaaggttgcatctccagctcaggctcaggaagtaagttrtgccttgct????aaattttctggatgtagttttgctgattagctttagtcttgtgtattgcttttcattktagagcaaggtcaagaattttacgggtataattgtagagtacaattagtggaaatattcttttttgtccttrtgattgagaaaaataaacattaataaagggaattcaagtgaacaattttttcttagctgtcaccagcctcttttgtggtgatttcctgggtcatatagtacatttactgcaacttattctgctatgtcattcatagaccttttctccttacaacag	[ 2]
GRosa_blanda_528    	tgagacccttgagcagcgagaagctggatcgactgtggaagttgttgctgcacaaacaaaggcaattgcaggtgcatatcaaaatccatctgtggttcattttgcagatatatccttagaacattgaatattttacttagcattgatttctaatcaactgagaggtttgaaagatctagaagatcatgcatttgaatgtgttatatttttcatcactaatttacaagtcttgtatctataccgaattatacaattacatcaagttccattctgtcattgtatgttttgtttccctcaccca?ttttttccttggtctgtgaaagagt??tttttctgctgtatcatgctacaggaatcttggagtgcattgattgcttactgtactcatttaaatgttgttttttcttgcagagaaagtgaaagattggaccaacattgttttggcttatgagccagtgtgggctattggaactgggaaggttgcatctccagctcaggctcaggaagtaagttatgccttgct????aaattttctggatgtagttttgctgattagctttagtcttgtgtattgcttttcattgtagagcaaggtcaagaattttacgggtataattgtagagtacaattagtggaaatattcttttttgtccttatgattgagaaaaataaacattaataaagggaattcaagtgaacaattttttcttagctgtcaccagcctcttttgtggtgatttcctgggtcatatagtacatttactgcaacttattctgcwatgtcagtcatagaccttttctccttacaacag	[ 2]
GRosa_blanda_567    	tgagacccttgagcagcgagaagctggatcgactgtggaagttgttgctgcacaaacaaaggcaattgcaggtgcatatcaaaatccatctgtggttcattttgcagatatatccttagaacattgaatattttacttagcattgatttctaatcaactgagaggtttgaaagatctagaagatcatgcatttgaatgtgttatatttttcatcactaatttacaagtcttgtatctataccgaattatacaattacatcaagttccattctgtcattgtatgttttgtttccctcaccca?ttttttccttggtctgtgaaagagt??tttttctgctgtatcatgctacaggaatcttggagtgcattgattgcttactgtactcatttaaatgttgttttttcttgcagagaaagtgaaagattggaccaacattgttttggcttatgagccagtgtgggctattggaactgggaaggttgcatctccagctcaggctcaggaagtaagttatgccttgct????aaattttctggatgtagttttgctgattagctttagtcttgtgtattgcttttcattgtagagcaaggtcaagaattttacgggtataattgtagagtacaattagtggaaatattcttttttgtccttatgattgagaaaaataaacattaataaagggaattcaagtgaacaattttttcttagctgtcaccagcctcttttgtggtgatttcctgggtcatatagtacatttactgcaacttattctgctatgtcagtcatagaccttttctccttacaacag	[ 2]
GRosa_blanda_652    	tgagacccttgagcagcgagaagctggatcgactgtggaagttgttgctgcacaaacaaaggcaattgcaggtgcatatcaaaatccatctgtggttcattttgcagatatatccttagaacattgaatattttacttagcattgatttctaatcaactgagaggtttgaaagatctagaagatcatgcatttgaatgtgttatatttttcatcactaatttacaagtcttgtatctataccgaattatacaattacatcaagttccattctgtcattgtatgttttgtttccctcaccca?ttttttccttggtctgtgaaagagt??tgtttctgctgtatcatgctacaggaatcttggagtgcattgattgcttactgtactcatttaaatgttgttttttcttgcagagaaagtgaaagattggaccaacattgttttggcttatgagccagtgtgggctattggaactgggaaggttgcatctccagctcaggctcaggaagtaagttatgccttgct????aaattttctggatgtagttttgctgattagctttagtcttgtgtattgcttttcattgtagagcaaggtcaagaattttacgggtataatcgtagagtacaattagtggaaatattcttttttgtccttatgattgagaaaaataaacattaataaagggaattcaagtgaacaattttttcttagctgtcaccagcctcttttgtggtgatttcctgggtcatatagtacatttactgcaacttattctgctatgtcagtcatagaccttttctccttacaacag	[ 2]
GRosa_blanda_98016  	tgagacccttgagcagcgagaagctggatcgactgtggaagttgttgctgcacaaacaaaggcaattgcaggtgcatatcaaaatccatctgtggttcattttgcagatatatccttagaacattgaatattttacttagcattgatttctaatcaactgagaggtttgaaagatctagaagatcatgcatttgaatgtgttatatttttcatcactaatttacaagtcttgtatctataccgaattatacaattacatcaagttccattcggtcattgtatgttttgttcccctcaccca?ttttttccttggtctgtgaaagagt??tttttctgctgtatcgtgctacaggaatcttggagtgcattgattgcttactgtactcatttaaatgttgttttttcctgcagagaaagtgaaagattggaccaacattgttttggcttatgagccagtgtgggctattggaactgggaaggttgcatctccagctcaggctcaggaagtaagttgtgccttgct????aaattttctggatgtagttttgctgattagctttagtcttgtgtattgcttttcattttagagcaaggtcaagaattttacgggtataattgtagagtacaattagtggaaatattcttttttgtccttatgattgagaaaaataaacattaataaagggaattcaagtgaacaattttttcttagctgtcaccagcctcttttgtggtgatttcctgggtcatatagtacatttactgcaacttattctgctatgtcattcatagaccttttctccttacaacag	[ 2]
GRosa_foliolosa_699 	tgagacccttgagcagcgagaagctggatcgactgtggaagttgttgctgcacaaacaaaggcaattgcaggtgcatatcaaaatccatctgtggttcattttgcagatatatccttagaacattgaatattttacttagcattgatttctaatcaactgagaggtttgaaagatctagaagatcatgcatttgaatgtgttatatttttcatcactaatttacaagtcttgtatctataccgaattatacaattacatcaagttccattcggtcattgtatgttttgttcccctcaccca?ttttttccttggtctgtgaaagagt??tttttctgctgtatcgtgctacaggaatcttggagtgcattgattgcttactgtactcatttaaatgttgttttttcctgcagagaaagtgaaagattggaccaacattgttttggcttatgagccagtgtgggctattggaactgggaaggttgcatctccagctcaggctcaggaagtaagttgtgccttgct????aaattttctggatgtagttttgctgattrgctttagtcttgtgtattgcttttcattttagagcaaggtcaagaattttacgggtataattgtagagtacaattagtggaaatattattttttgtccttatgattgagaaaaataaacattaataaagggaattcaagtgaacaattttttcttagctgtcaccagcctcttttgtggtgatttcctgggtcatatartacatttactgcaacttattctgctatgtcattcatagaccttttctccttacaacag	[ 2]
GRosa_foliolosa_795 	tgagacccttgagcagcgagaagctggatcgactgtggaagttgttgctgcacaaacaaaggcaattgcaggtgcatatcaaaatccatctgtggttcattttgcagatatatccttagaacattgaatattttacttagcattgatttctaatcaactgagaggtttgaaagatctagaagatcatgcatttgaatgtgttatatttttcatcactaatttacaagtcttgtatctataccgaattatacaattacatcaagttccattcggtcattgtatgttttgttcccctcaccca?ttttttccttggtctgtgaaagagt??tttttctgctgtatcgtgctacaggaatcttggagtgcattgattgcttactgtactcatttaaatgttgttttttcctgcagagaaagtgaaagattggaccaacattgttttggcttatgagccagtgtgggctattggaactgggaaggttgcatctccagctcaggctcaggaagtaagttgtgccttgct????aaattttctggatgtagttttgctgattggctttagtcttgtgtattgcttttcattttagagcaaggtcaagaattttacgggtataattgtagagtacaattagtggaaatattattttttgtccttatgattgagaaaaataaacattaataaagggaattcaagtgaacaattttttcttagctgtcaccagcctcttttgtggtgatttcctgggtcatataatacatttactgcaacttattctgctatgtcattcatagaccttttctccttacaacag	[ 2]
GRosa_gymnocarpa_543	tgagacccttgagcagcgagaagctggatcgactrtggaagttgttgctgcacaaacaaaggcaattgcaggtgcatatcaaaatccatctgtggttcattttgcagatatatccttagaacattgaatattttactyagcattgatttctaatcaactgagaggtttgaaagatctagaagatcatgcatttgaatgtgttatatttttcatcactaatttacaagtcttgtatctataccggattatacaattacatcaagttccattcggtcattgtatgttttgttcccctcaccca?ttttttccttggtctgtgaaagagt??tttttctgctgtatcgtgctacaggaatcttggagtgcattgattgcttactgtactcatttaaatgttgttttttcctgcagagaaagtgaaagattggaccaacattgttttggcttatgagccagtgtgggctattggaactgggaaggttgcatctccagctcaggctcaggaagtaagttgtgccttgct????aaattttctggatgtagttttgctgattagctttagtcttgtgtattgcttttcattttagagcaaggtcaagaattttacgggtataattgtagagtacaattagtggaaatattcttttttgtccttatgattgagaaaaataaacattaataaagggaattcaagtgaacaattttttcttagctgtcaccagcctcttttgtggtgatttcctgggtcatatagtacatttactgcaacttattctgctatgtcattcatagaccttttctccttacaacag	[ 2]
GRosa_gymnocarpa_751	tgagacccttgagcagcgagaagctggatcgactgtggaagttgttgctgcacaaacaaaggcaattgcaggtgcatatcaaaatccatctgtggttcattttgcagatatatccttagaacattgaatattttacttagcattgatttctaatcaactgagaggtttgaaagatctagaagatcatgcatttgaatgtgttatatktttcatcactaatttacaagtcttgtatctataccgrattatacaattacatcaagttccattcggtcattgtatgttttgttcccctcaccca?ttttttccttggtctgtgaaagagt??tttttctgctgtatcgtgctacaggaatcttggagtgcattgattgcttactgtactmatttaaatgttgttttttcytgcagagaaagtgaaagattggaccaacattgttttggcttatgagccagtgtgggctattggaactgggaaggttgcatctccagctcaggctcaggaagtaagttgtgccttgct????aaattttctggatgtagttttgctgattagctttagtcttgtgtattgcttttcattktagagcaaggtcaagaattttacgggtataattgtagagtacaattagtggaaatattcttttttgtccttatgattgagaaaaataaacattaataaagggaattcaagtgaacaattttttcttagctgtcaccagcctcttttgtggtgatttcctgggtcatatagtacatttactgcaacttattctgctatgtcattcatagaccttttctccttacaacag	[ 2]
GRosa_gymnocarpa_767	tgagacccttgagcagcgagaagctggatcgactgtggaagttgttgctgcacaaacaaaggcaattgcaggtgcatatcaaaatccatctgtggttcattttgcagatatatccttagaacattgaatattttacttagcattgatttctaatcaactgagaggtttgaaagatctagaagatcatgcatttgaatgtgttatatttttcatcactaatttacaagtcttgtatctataccggattatacaattacatcaagttccattcggtcattgtatgttttgttcccctcaccca?ttttttccttggtctgtgaaagagt??tttttctgctgtatcgtgctacaggaatcttggagtgcattgattgcttactgtactcatttaaatgttgttttttcctgcagagaaagtgaaagattggaccaacattgttttggcttatgagccagtgtgggctattggaactgggaaggttgcatctccagctcaggctcaggaagtaagttgtgccttgct????aaattttctggatgtagttttgctgattagctttagtcttgtgtattgcttttcattttagagcaaggtcaagaattttacgggtataattgtagagtacaattagtggaaatattcttttttgtccttatgattgagaaaaataaacattaataaagggaattcaagtgaacaattttttcttagctgtcaccagcctcttttgtggtgatttcctgggtcatatagtacatttactgcaacttattctgctatgtcattcatagaccttttctccttacaacag	[ 2]
GRosa_multiflora_302	tgagacccttgagcagcgagaagctggatcgactatggaagtagttgctgcacaaacaaaggcaattgcaggtgcatatcaaaatccatctgtggttcattttgcagatatatccatagaacattgaatattttacttagcattgatttctaatcagctgagaggtttgaaagatctagragatcatgcatttgaatgtgttatatttttcatcactaatttacaagtcttgtatctataccgaattatacaattacatcaagttccattcggtcattgtatgttttgtccccctcaccca?ttttttccttggtctgtgaaagagt??tttttctgctgtatcgtgctataggaatcttggagtgcattgattgcttgctgtactcatttaaatgttgttttttcctgcagagaaagtgaaagattggaccaacattgttttggcctatgagccagtgtgggctattggaactgggaaggttgcttctccagctcaggctcaggaagtaagttattccttgct????aaattttctggatgtagttttgttgattagctttagtcttgtttattgtttttcattgtagagcgaggtcaagaattttacgggtataattgtagagtacaattagtggaaatattcttttttgtccttatgattgagaaaaataaacattaataaagggtattatagtgagcaattttttctaagctgtcaccagcctcttttgtggtgatttcctgggtcatatagtacatttactgcaacttattctgctatgtcattcatrgaccttttctccttacaacag	[ 2]
GRosa_nitida_570    	tgagacccttgagcagcgagaagctggatcgactgtggaagttgttgctgcacaaacaaaggcaattgcaggtgcatatcaaaatccatctgtggttcattttgcagatatatccttagaacattgaatattttacttagcattgatttctaatcaactgagaggtttgaaagatctagaagatcatgcatttgaatgtgttatatttttcatcactaatttacaagtcttgtatctataccgaattatacaattacatcaagttccattcggtcattgtatgttttgtttccctcaccca?ttttttccttggtctgtgaaagagt??tttttctgctgtatcgtgctacaggaatcttggagtgcattgattgc?yaatgtactcatttaaatgttgttttttcttgcagagaaagtgaaagattggaccaacattgttttggcttatgagccagtgtgggctattggaactgggaaggttgcatctccagctcaggctcaggaagtaagttatgccttgct????aaattttctggatgtagttttgctgattagctttagycttgtgtattgcttttcattgtagagcaaggtcaagaattttacgggtataatattagtgtacaattagtggaaatattcttttttgtccttatgattgagaaaaataaacattaataaagggaattcaagtgaacaattttttcttagctgtcaccagcctcttttgtggtgatttcctgggtcatatagtacatttactgcaacttattctgctatgtcattcatagaccttttctccttacaacag	[ 2]
GRosa_nitida_604    	tgagacccttgagcagcgagaagctggatcgactgtggaagttgttgctgcacaaacaaaggcaattgcaggtgcatatcaaaatccatctgtggttcattttgcagatatatccttagaacattgaatattttacttagcattgatttctaatcaactgagaggtttgaaagatctagaagatcatgcatttgaatgtgttatatttttcatcactaatttacaagtcttgtatctataccgaattatacaattacatcaagttccattcggtcattgtatgttttgttcccctcaccca?ttttttccttggtctgtgaaagagt??tttttctgctgtatcktgctacaggaatcttggagtgcattgattgcttactgtactcatttaaatgttgttttttcctgcagagaaagtgaaagattggaccaacattgttttggcttatgagccagtgtgggctattggaacygggaaggttgcatctccagctcaggctcaggaagtaagttgtgccttgct????aaattttctggatgtagttttgctgattagctttagtcttgtgtattgcttttcattttagagcaaggtcaagaattttacgggtataattgtagagyacaattagtggaaatattmttttttgtccttatgattgagaaaaataaacattaataaagggaattcaagtgaacaattttttcttagctgtcaccagcctcttttgtggtgatttcctgggtcatayagtacatttactgcaacttattctgctatgtcattcatagaccttttctccttacaacag	[ 2]
GRosa_nitida_675    	tgagacccttgagcagcgagaagctggatcgactgtggaagttgttgctgcacaaacaaaggcaattgcaggtgcatatcaaaatccatctgtggttcattttgcagatatatccttagaacattgaatattttacttrgcattgatttctaatcaactgagaggtttgaaagatctagaagatcatgcatttgaatgtgttatatttttcatcactaatttacaagtcttgtatctataccgaattatacaattacatsaagttccattcggtcattgtatgttttgttccmctcaccca?ttttttccttggtctgtgaaagagt??tttttctgctgtatcgtgctacaggaatcttggagtgcattgattgcttactgtactcatttaaatgttgttttttcctgcagagaaagtgaaagattggaccaacattgttttggcttatgagccagtgtgggctattggaactgggaaggttgcatctccagctcaggctcaggaagtaagttgtgccttgct????aaattttctggatgtagttttgctgattagctttagtcttgtgtattgcttttcattttakagcaaggtcaagaattttacgggtataattgtagagyacaattagtggaaatwttattttttgtccttatgattgagaaaaataaacattaataaagggaattcaagtgaacaattttttcttagctgtcaccagcctcttttgtggtgrtttcctgggtcatayagtacatttactgcaacttattctgctatgtcattcatagaccttttctccttacaacag	[ 2]
GRosa_nitida_812    	tgagacccttgagcagcgagaagctggatcgactgtggaagttgttgctgcacaaacaaaggcaattgcaggtgcatatcaaaatccatctgtggttcattttgcagatatatccttagaacattgaatattttacttrgcattgatttctaatcaactgagaggtttgaaagatctagaagatcatgcatttgaatgtgttatatttttcatcactaatttacaagtcttgtatctataccgaattatacaattacatsaagttccattcggtcattgtatgttttgttccmctcaccca?ttttttccttggtctgtgaaagagt??tttttctgctgtatcktgctacaggaatcttggagtgcattgattgcttactgtactcatttaaatgttgttttttcctgcagagaaagtgaaagattggaccaacattgttttggcttatgagccagtgtgggctattggaactgggaaggttgcatctccagctcaggctcaggaagtaagttgtgccttgct????aaattttctggatgtagttttgctgattagctttagtcttgtgtattgcttttcattttakagcaaggtcaagaattttacgggtataattgtagagtacaattagtggaaatattmttttttgtccttatgattgagaaaaataaacattaataaagggaattcaagtgaacaattttttcttagctgtcaccagcctcttttgtggtgatttcctgggtcatatagtacatttactgcaacttattctgctatgtcattcatagaccttttctccttacaacag	[ 2]
GRosa_palustris_168 	tgagacccttgagcagcgagaagctggatcgactgtggaagttgttgctgcacaaacaaaggcaattgcaggtgcatatcaaaatccatctgtggttcattttgcagatatatccttagaacattgaatattttacttagcattgatttctaatcaactgagaggtttgaaagatctagaagatcatgcatttgaatgtgttatatttttcatcattaatttacaagtcttgtatctataccgaattatacaattacatcaagttccattcggtcattgtatgttttgtttccctcaccca?ttttttccttggtctgtgaaagagt??tttttctgctgtatcgtgctacaggaatcttggagtgcattgattgc?taatgtactcatttaaatgttgttttttcttgcagagaaagtgaaagattggaccaacattgttttggcttatgagccagtgtgggctattggaactgggaaggttgcatctccagctcaggctcaggaagtaagttatgccttgct????aaattttctggatgtagttttgctgattagctttagtcttgtgtattgcttttcattgtagagcaaggtcaagaattttacgggtataatattagtgtacaattagtggaaatattcttttttgtccttatgattgagaaaaataaacattaataaagggaattcaagtgaacaattttttcttagctgtcaccagcctcttttgtggtgatttcctgggtcatatagtacatttactgcaacttattctgctatgtcattcatagaccttttctccttacaacag	[ 2]
GRosa_palustris_304 	tgagacccttgagcagcgagaagctggatcgactgtggaagttgttgctgcacaaacaaaggcaattgcaggtgcatatcaaaatccatctgtggttcattttgcagatatatccttagaacattgaatattttacttagcattgatttctaatcaactgagaggtttgaaagatctagaagatcatgcatttgaatgtgttatatttttcatcactaatttacaagtcttgtakctataccgaattatacaattacatcaagttccattcggtcattgtatgttttgtttccctcaccca?ttttttccttggtctgtgaaagagt??tttttctgctgtatcgtgctacaggaatcttggagtgcattgattgc?yaatgtactcatttaaatgttgttttttcttgcagagaaagtgaaagattggaccaacattgttttggcttatgagccagtgtgggctattggaactgggaaggttgcatctccagctcaggctcaggaagtaagttatgccttgct????aaattttctggatgtagttttgctgattagctttagtcttgtgtattgcttttcattgtagagcaaggtcaagaattttacgggtataatattagtgtacaattagtggaaatattcttttttgtccttatgattgagaaaaataaacattaataaagggaattcaagtgaacaattttttcttagctgtcaccagcctcttttgtggtgatttcctgggtcatatagtacatttactgcaacttattctgctatgtcattcatagaccttttctccttacaacag	[ 2]
GRosa_palustris_317 	tgagacccttgagcagcgagaagctggatcgactgtggaagttgttgctgcacaaacaaaggcaattgcaggtgcatatcaaaatccatctstggttcattttgcagatatatccttagaacattgaatattttacttagcattgatttctaatcaactgagaggtttgaaagatctagaagatcatgcatttgaatgtgttatatttttcatcaytaatttacaagtcttgtatctataccgaattatacaattacatcaagttccattcggtcattgtatgttttgtttccctcaccca?ttttttccttggtctgtgaaagagt??tttttctgctgtatcgtgctacaggaatcttggagtgcattgattgc?yaatgtactcatttaaatgttgttttttcttgcagagaaagtgaaagattggaccaacattgttttggcttatgagccagtgtgggctattggaactgggaaggttgcatctccagctcaggctcaggaagtaagttatgccttgct????aaattttctggatgtagttttgctgattagctttagtcttgtgtattgcttttcattgtagagcaaggtcaagaattttacgggtataatattagtgtacaattagtggaaatattcttttttgtccttatgattgagaaaaataaacattaataaagggaattcaagtgaacaattttttcttagctgtcaccagcctcttttgtggtgatttcctgggtcatatagtacatttactgcaacttattctgctatgtcattcatagaccttttctccttacaacag	[ 2]
GRosa_palustris_331 	tgagacccttgagcagcgagaagctggatcgactgtggaagttgttgctgcacaaacaaaggcaattgcaggtgcatatcaaaatccatctstggttcattttgcagatatatccttagaacattgaatattttacttagcattgatttctaatcaactgagaggtttgaaagatctagaagatcatgcatttgaatgtgttatatttttcatcattaatttacaagtcttgtatctataccgaattatacaattacatcaagttccattcggtcattgtatgttttgtttccctcaccca?ttttttccttggtctgtgaaagagt??tttttctgctgtatcgtgctacaggaatcttggagtgcattgattgcttamtgtactcatttaaatgttgttttttcttgcagagaaagtgaaagattggaccaacattgttttggcttatgagccagtgtgggctattggaactgggaaggttgcatctccagctcaggctcaggaagtaagttatgccttgct????aaattttctggatgtagttttgctgattagctttagtcttgtgtattgcttttcattgtagagcaaggtcaagaattttacgggtataataktagtgtacaattagtggaaatattcttttttgtccttatgattgagaaaaataaacattaataaagggaattcaagtgaacaattttttcttagctgtcaccagcctcttttgtggtgatttcctgggtcatatagtacatttactgcaacttattctgctatgtcattcatagaccttttctccttacaacag	[ 2]
GRosa_palustris_386 	tgagacccttgagcagcgagaagctggatcgactgtggaagttgttgctgcacaaacaaaggcaattgcaggtgcatatctaaatccatctgtggttcattttgcagatacatccttagaacattgaatattttacttagcattgatttctaatcaactgagaggtttgaaagatctagaagatcatgcatttgaatgtgttaaatttttcatcactaatttacaagtcttgtatctataccgaattatacaattacatcaagttccattcggtcattgtatgttttgttcccctcaccca?ttttttccttggtctgtgaaagagt??tttttctgctgtatcgtgctacaggaatcttggagtgcattgattgcttactgtactcatttaaatgttgttttttcctgcagagaaagtgaaagattggaccaacattgttttggcttatgagccagtgtgggctattggaactgggaaggttgcatctccagctcaggctcaggaagtaagttgtgccttgct????aaattttctggatgtagttttgctgattagctttagtcttgtgtattgcttttcattttagagcaaggtcaagaattttacgggtataattgtagagtacaattagtggaaatattcttttttgtccttatgattgagaaaaataaacattaataaagggaattcaagtgaacaattttttcttagctgtcaccagcctcttttgtggtgatttcctgggtcatatagtacatttactgcaacttattctgctatgtcattcatagaccttttctccttacaacag	[ 2]
GRosa_palustris_581 	tgagacccttgagcagcgagaagctggatcgactgtggaagttgttgctgcacaaacaaaggcaattgcaggtgcatatcaaaatccatctgtggttcattttgcagatatatccttagaacattgaatattttacttagcattgatttctaatcaactgagaggtttgaaagatctagaagatcatgcatttgaatgtgttatatttttcatcaytaatttacaagtcttgtatctataccgaattatacaattacatcaagttccattcggtcattgtatgttttgtttccctcaccca?ttttttccttggtctgtgaaagagt??tttttctgctgtatcgtgctacaggaatcttggagtgcattgattgc?taatgtactcatttaaatgttgttttttcttgcagagaaagtgaaagattggaccaacattgttttggcttatgagccagtgtgggctattggaactgggaaggttgcatctccagctcaggctcaggaagtaagttatgccttgct????aaattttctggatgtagttttgctgattagctttagtcttgtgtattgcttttcattgtagagcaaggtcaagaattttacgggtataatattagtgtacaattagtggaaatattcttttttgtccttatgattgagaaaaataaacattaataaagggaattcaagtgaacaattttttcttagctgtcaccagcctcttttgtggtgatttcctgggtcatatagtacatttactgcaacttattctgctatgtcattcatagaccttttctccttacaacag	[ 2]
GRosa_pisocarpa_774 	tgagacccttgagcagcgagaagctggatcgactrtggaagttgttgctgcacaaacaaaggcaattgcaggtgcatatcaaaatccatctgtggttcattttgcagatatatccttagaacattgaatattttacttagcattgatttctaatcaactgagaggtttgaaagatctagaagatcatgcatttgaatgtgttatatttttcatcactaatttacaagtcttgtatctataccgrattatacaattacatcaagttccattcggtcattgtatgttttgttcccctcaccca?ttttttccttggtctgtgaaagagt?ttttttctgctgtatcgtgctacaggaatcttggagtgcattgattgcttactgtactcatttaaatgttgttttttcytgcagagaaagtgaaagattggaccaacattgttttggcttatgagccagtgtgggctattggaactgggaaggttgcatctccagctcaggctcaggaagtaagttgtgcckwgct????aaattttctggatgtagttttgctgattagctttagtcttgtgtattgcttttcattktagagcaaggtcaagaattttacgggtataattgtagagtacaattagtrgaaatattcttttttgtccttatgattgagaaaaataaacattaataaagggaattcaagtgaacaattttttcttagctgtcaccagcctcttttgtrgtgatttcctgggtcatatagtacatttactgcaacttattctgctatgtcattcatagaccttttctccttacaacag	[ 2]
GRosa_pisocarpa_847 	tgagacccttgagcagcgagaagctggatcgactgtggaagttgttgctgcacaaacaaaggcaattgcaggtgcatatcaaaatccatctgtggttcattttgcagatatatccttagaacattgaatattttacttagcattgatttctaatcaactgagaggtttgaaagatctagaagatcatgcatttgaatgtgttatatttttcatcactaatttacaagtcttgtatctataccggattatacaattacatcaagttccattcggtcattgtatgttttgttcccctcaccca?ttttttccttggtctgtgaaagagt??tttttctgctgtatcgtgctacaggaatcttggagtgcattgattgcttactgtactcatttaaatgttgttttttcctgcagagaaagtgaaagattggaccaacattgttttggcttatgagccagtgtgggctattggaactgggaaggttgcatctccagctcaggctcaggaagtaagttgtgccttgct????aaattttctggatgtagttttgctgattagctttagtcttgtgtattgcttttcattttagagcaaggtcaagaattttacgggtataattgtagagtacaattagtggaaatattcttttttgtccttatgattgagaaaaataaacattaataaagggaattcaagtgaacaattttttcttagctgtcaccagcctcttttgtggtgatttcctgggtcatatagtacatttactgcaacttattctgctatgtcattcatagaccttttctccttacaacag	[ 2]
GRosa_setigera_298  	tgagacccttgagcagcgagaagctggatcgactatggaagttgttgctgcacaaacaaaggcaattgcaggtgcatatcaaaatccatctgtggttcattttgcagatatatccttagaacattgaatattttacttagcattgatttctaatcagctgagaggtttgaaagatctagaagatcatgcatttgaatgtgttatatttttcatcactaatttacaagttttgtatctataccgaattatacaattacatcaagttccattcggtcattgtatgttttgtccccctcaccca?ttttttccttggtctgtgaaagagttttttttctcctgtatcgtgctataggaatcttggggtgcattgattgcttactgtactcatttaaatgttgttttttcctgcagagaaagtgaaagattggaccaacattgttttggcctatgagccagtgtgggctattggaactgggaaggttgcatctccagctcaggctcaggaagtaagttatgccttgct????aaattttctggatgtagttttgttgattagctttagtcttgtttattgtttttcattgtagagcgaggtcaagaattttacgggtataattgtagagtacaattagtggaaatattcttttttgtccttatgattgagaaaaataaacattaataaagggtattatagtgaacaattttttctaagctgtcaccagcctcttttgtggtgatttcctgggtcatatagtacatttactgcaacttattctgctatgtcattcatagaccttttctccttacaacag	[ 2]
GRosa_woodsii_4     	tgagacccttgagcagcgagaagctggatcgactgtggaagttgttgctgcacaaacaaaggcaattgcaggtgcatatcaaaatccatctgtggttcattttgcagatatatccttagaacattgaatattttacttagcattgatttctaatcaactgagaggtttgaaagatctagaagatcatgcatttgaatgtgttatatttttcatcactaatttacaagtcttgtatctataccgaattatacaattacatcaagttccattckgtcattgtatgttttgttyccctcaccca?ttttttccttggtctgtgaaagagt??tttttctgctgtatyrtgctacaggaatcttggagtgcattgattgcttactgtactcatttaaatgttgttttttcytgcagagaaagtgaaagattggaccaacattgttttggcttatgagccagtgtgggctattggaactgggaaggttgcatctccagctcaggctcaggaagtaagttrtgccttgct????aaattttctggatgtagttttgctgattagctttagtcttgtgtattgcttttcattktagagcaaggtcaagaattttacgggtataattgtagagtacaattagtggaaatattcttttttgtccttatgattgagaaaaataaacattaataaagggaattcaagtgaacaattttttcttagctgtcaccagcctcttttgtggtgatttcctgggtcatatagtacatttactgcaacttattctgctatgtcaktcatagaccttttctccttacaacag	[ 2]
GRosa_woodsii_492   	tgagacccttgagcagcgagaagctggatcgactgtggaagttgttgctgcacaaacaaaggcaattgcaggtgcatatcaaaatccatctgtggttcattttgcagatatatccttagaacattgaatattttacttagcattgatttctaatcaactgagaggtttgaaagatctagaagatcatgcatttgaatgtgttatatttttcatcactaatttacaagtcttgtatctataccgaattatacaattacatyaagttccattctgtcattgtatgttttgtttccctcaccca?ttttttccttggtctgtgaaagagt??tttttctgctgtatcatgctacaggaatcttggagtgcattgattgcttactgtactcatttaaatgttgttttttcttgcagagaaagtgaaagattggaccaacattgttttggcttatgagccagtgtgggctattggaactgggaaggttgcatctccagctcaggctcaggaagtaagttatgccttgct????aaattttctggatgtagttttgctgattagctttagtcttgtgtattgcttttcattgtagagcaaggtcaagaattttacgggtataattgtagagtacaattagtggaaatattcttttttgtccttatgattgagaaaaataaacattaataaagggaattcaagtgaacaattttttcttagctgtcaccagcctcttttgtggtgatttcctgggtcatatagtacatttactgcaacttattctgctatgtcagtcatagaccttttctccttacaacag	[ 2]
GRosa_woodsii_498   	tgagacccttgagcagcgagaagctggatcgactgtggaagttgttgctgcacaaacaaaggcaattgcaggtgcatatcaaaatccatctgtggttcattttgcagatatatccttagaacattgaatattttacttagcattgatttctaatcaactgagaggtttgaaagatctagaagatcatgcatttgaatgtgttatatttttcatcactaatttacaagtcttgtatctataccgaattatacaattacatcaagttccattctgtcattgtatgttttgtttccctcaccca?ttttttccttggtctgtgaaagagt??tttttctgctgtatcatgctacaggaatcttggagtgcattgattgcttactgtactcatttaaatgttgttttttcttgcagagaaagtgaaagattggaccaacattgttttggcttatgagccagtgtgggctattggaactgggaaggttgcatctccagctcaggctcaggaagtaagttatgccttgct????aaattttctggatgtagttttgctgattagctttagtcttgtgtattgcttttcattgtagagcaaggtcaagaattttacgggtataattgtagagtacaattagtggaaatattcttttttgtccttatgattgagaaaaataaacattaataaagggaattcaagtgaacaattttttcttagctgtcaccagcctcttttgtggtgatttcctgggtcatatagtacatttactgcaacytattctgctatgtcagtcatagaccttttctccttacaacag	[ 2]
GRosa_woodsii_700   	tgagacccttgagcagcgagaagctggatcgactgtggaagttgttgctgcacaaacaaaggcaattgcaggtgcatatcaaaatccatctgtggttcattttgcagatatatccttagaacattgaatattttacttrgcattgatttctaatcaactgagaggtttgaaagatctagaagatcatgcatttgaatgtgttatatttttcatcactaatttacaagtcttgtatctataccgaattatacaattacatcaagttccattcggtcattgtatgttttgttcccctcaccca?ttttttccttggtctgtgaaagagt??tttttctgctgtatcgtgctacaggaatcttggagtgcattgattgcwtrctgtactcatttaaatgttgttttttcctgcagagaaagtgaaagattggaccaacattgttttggcttatgagccagtgtgggctattggaactgggaaggttgcatctccagctcaggctcaggaagtaagttgtgccttgct????aaattttctggatgtagttttgctgattagctttagtcttgtgtattgcttttcattttagagcaaggtcaagaattttacgggtataattgtagagtacaattagtggaaatattcttttttgtccttrtgattgagaaamataaacattaataaagggaattcaagtgaacaattttttcttagctgtcaccagcctcttttgtggtgatttcctgggtcatwtagtacatttactgcaacttattctgctatgtcattcatagaccttttctccttacaacag	[ 2]
GRosa_woodsii_733   	tgagacccttgagcagcgagaagctggatcgactgtggaagttgttgctgcacaaacaaaggcaattgcaggtgcatatcaaaatccatctgtggttcattttgcagatatatccttagaacattgaatattttacttagcattgatttctaatcaactgagaggtttgaaagatctagaagatcatgcatttgaatgtgttatatttttcatcactaatttacaagtcttgtatctataccgaattatacaattacatcaagttccattcggtcattgtatgttttgttcccctcaccca?ttttttccttggtctgtgaaagagt??tttttctgctgtatygtgctacaggaatcttggagtgcattgattgcttactgtactcatttaaatgttgttttttcctgcagagaaagtgaaagattggaccaacattgttttggcttatgagccagtgtgggctattggaactgggaaggttgcatctccagctcaggctcaggaagtaagttgtgccttgct????aaattttctggatgtagttttgctgattagctttagtcttgtgtattgcttttcattttagagcaaggtcaagaattttacgggtataattgtagagtacaattagtggaaatattcttttttgtccttatgattgagaaaaataaacattaataaagggaattcaagtgaacaattttttcttagctgtcaccagcctcttttgtggtgatttcctgggtcatatagtacatttactgcaacttattctgctatgtcattcatagaccttttctccttacaacag	[ 2]
GRosa_woodsii_741   	tgagacccttgagcagcgagaagctggatcgactgtggaagttgttgctgcacaaacaaaggcaattgcaggtgcatatcaaaatccatctgtggttcattttgcagatatatccttagaacattgaatattttacttagcattgatttctaatcaactgagaggtttgaaagatctagaagatcatgcatttgaatgtgttatatttttcatcactaatttacaagtcttgtatctataccgrattatacaattacatcaagttccattcggtcattgtatgttttgttcccctcaccca?ttttttccttggtctgtgaaagagt??tttttctgctgtatygtgctacaggaatcttggagtgcattgattgcttactgtactcatttaaatgttgttttttcctgcagagaaagtgaaagattggaccaacattgttttggcttatgagccagtgtgggctattggaactgggaaggttgcatctccagctcaggctcaggaagtaagttgtgccttgct????aaattttctggatgtagttttgctgattagctttagtcttgtgtattgcttttcattttagagcaaggtcaagaattttacgggtataattgtagagtacaattagtggaaatattcttttttgtccttatgattgagaaaaataaacattaataaagggaattcaagtgaacaattttttcttagctgtcaccagcctcttttgtggtgatttcctgggtcatatagtacatttactgcaacttattctgctatgtcattcatagaccttttctccttacaacag	[ 2]
GRosa_woodsii_800   	tgagacccttgagcagcgagaagctggatcgactgtggaagttgttgctgcacaaacaaaggcaattgcaggtgcatatcaaaatccatctgtggttcattttgcagatatatccttagaacattgaatattttacttrgcattgatttctaatcaactgagaggtttgaaagatctagaagatcatgcatttgaatgtgttatatttttcatcactaatttacaagtcttgtatctataccgaattatacaattacatcaagttccattcggtcattgtatgttttgttyccctcaccca?ttttttccttggtctgtgaaagagt??tttttctgctgtatcgtgctacaggaatcttggagtgcattgattgcttrmtgtactcatttaaatgttgttttttcytgcagagaaagtgaaagattggaccaacattgttttggcttatgagccagtgtgggctattggaactgggaaggttgcatctccagctcaggctcaggaagtaagttrtgccttgct????aaattttctggatgtagttttgctgattagctttagtcttgtgtattgcttttcattktagagcaaggtcaagaattttacgggtmtaatwktagwgtacaattagtggaaatattcttttttgtccttatgattgagaaamataaacattaataaagggaattcaagtgaacaattttttcttagctgtcaccagcctcttttgtggtgatttcctgggtcatatagtacatttactgcaacttattctgctatgtcattcatagaccttttctccttacaacag	[ 2]
GRosa_woodsii_807   	tgagacccttgagcagcgagaagctggatcgactgtggaagttgttgctgcacaaacaaaggcaattgcaggtgcatatcaaaatccatctgtggttcattttgcagatatatccttagaacattgaatattttacttagcattgatttctaatcaactgagaggtttgaaagatctagaagatcatgcatttgaatgtgttatatttttcatcactaatttacaagtcttgtatctataccgaattatacaattacatcaagttccattckgtcattgtatgttttgttyccctcaccca?ttttttccttggtctgtgaaagagt??tttttctgctgtatcrtgctacaggaatcttggagtgcattgattgcttactgtactcatttaaatgttgttttttcctgcagagaaagtgaaagattggaccaacattgttttggcttatgagccagtgtgggctattggaactgggaaggttgcatctccagctcaggctcaggaagtaagttrtgccttgct????aaattttctggatgtagttttgctgattagctttagtcttgtgtattgcttttcattktagagcaaggtcaagaattttacgggtataattgtagagtacaattagtggaaatattcttttttgtccttatgattgagaaaaataaacattaataaagggaattcaagtgaacaattttttcttagctgtcaccagcctcttttgtggtgatttcctgggtcatatagtacatttactgcaacttattctgctatgtcaktcatagaccttttctccttacaacag	[ 2]
	;
end;

begin paup;
	set torder=left tcompress taxlabels=full outroot=monophyl
		autoclose maxtrees=1000 increase=auto autoinc=1000
		storetreewts storebrlens rootmethod=outgroup
		warnroot=no;
	pset opt=deltran collapse=minbrlen;
	dset dcollapse distance=hky85 missdist=ignore rates=equal
		pinvar=0;
	defaults nj bionj breakties=random;
	defaults upgma bionj breakties=random;
	defaults bootstrap grpfreq=no;
	defaults contree grpfreq=no;
	defaults hsearch addseq=random;
	defaults savedist triangle=both;
end;
