# Supplementary material for: General functions to transform associate data to host data, and their use in phylogenetic inference from sequences with intra-individual variability
Source: BMC Evol Biol. 2008 Mar 18;8:86. doi: 10.1186/1471-2148-8-86 (PMC2291458; doi:10.1186/1471-2148-8-86)
Supplement: Additional file 3 — Distance matrices and quality statistics obtained with the Rosa dataset of Joly and Bruneau [33]. This contains all intermediary generated associate distance or host character data (depending on the transformation formula used; see Fig. 1) and all final distance matrices obtained together with their Delta values. A readme file that describes the contents of each file in the archive is included. The corresponding NEXUS files containing the original associate sequence data (alleles of North American Rosa species) are available at [75] as study No. S1444. [file 1471-2148-8-86-S3.zip › Goeker_Grimm_Supp_Mat_3/M2600_g0_m2.v.dst]

39
GRosa_blanda_1214	0	0.00124189	0	0	0	0	0	0.00624856	0	0	0.00248275	0.00873089	0.0100097	0.0125101	0.0100152	0.00626422	0.00999022	0.0304885	0.00876114	0.00752187	0.0100855	0.00753143	0.00999453	0.00876114	0.00877216	0.00750144	0.0125034	0.00875023	0.00628785	0.00999022	0.026561	0	0	0	0.00879669	0.00874184	0.00875276	0.00378345	0.00125016
GRosa_blanda_1219	0.00124189	0	0	0	0.00124343	0.00125593	0.00125435	0.00751245	0.00124343	0.00124189	0	0.00999714	0.0112832	0.0137867	0.0112879	0.00753131	0.0112596	0.0318202	0.00877209	0.008793	0.0113688	0.00880419	0.010007	0.00877209	0.00878315	0.00751081	0.0137809	0.00876116	0.00755978	0.0112596	0.0278767	0.00125435	0.00124344	0.00124343	0.0100726	0.0100097	0.0100222	0.00504908	0.00250451
GRosa_blanda_1236	0	0	0	0	0	0	0	0	0	0	0	0	0	0.0025259	0.00126438	0	0.00126119	0.02442	0.00380386	0	0	0	0.00506184	0.00380386	0.0038087	0.00253306	0.00378821	0.00379905	0	0.00126119	0.020473	0	0	0	0	0	0	0	0
GRosa_blanda_160	0	0	0	0	0	0	0	0.00627204	0	0	0	0.00876363	0.0100474	0.0125571	0.0100529	0.00628782	0.0100277	0.0306044	0.00753066	0.00755023	0.0101237	0.00755986	0.00877021	0.00753066	0.00754016	0.00626952	0.0125504	0.00752125	0.00631163	0.0100277	0.0266616	0	0	0	0.00882992	0.00877465	0.00878566	0.00379301	0.00125487
GRosa_blanda_326	0	0.00124343	0	0	0	0	0	0.00625638	0	0	0.00248583	0.00874179	0.0100223	0.0125258	0.0100278	0.00627208	0.0100027	0.0305272	0.00877212	0.00753131	0.0100982	0.0075409	0.010007	0.00877212	0.00878317	0.00751083	0.0125191	0.00876119	0.00629577	0.0100027	0.0265946	0	0	0	0.00880776	0.00875276	0.00876372	0.00378823	0.00125173
GRosa_blanda_365	0	0.00125593	0	0	0	0	0	0	0	0	0.0025108	0	0.00125751	0.00377077	0.00125803	0	0.00125487	0.0242962	0.00505121	0	0.00126707	0	0.00630131	0.00505121	0.00505761	0.00378346	0.00376919	0.00504486	0	0.00125487	0.0203698	0	0	0	0	0	0	0	0
GRosa_blanda_421	0	0.00125435	0	0	0	0	0	0	0	0	0.00250765	0	0.00125593	0.00376603	0.00125645	0	0.0012533	0.024265	0.00504483	0	0.00126547	0	0.00629337	0.00504483	0.00505122	0.0037787	0.00376445	0.0050385	0	0.0012533	0.0203437	0	0	0	0	0	0	0	0
GRosa_blanda_462	0.00624856	0.00751245	0	0.00627204	0.00625638	0	0	0	0.00625636	0.00624856	0.00876363	0	0.00124809	0.0037425	0.0012486	0	0.00124549	0.0241101	0.00752959	0	0.00125751	0	0.00877106	0.00752959	0.00753909	0.00627213	0.00374097	0.00752019	0	0.00124549	0.0202143	0	0.0062564	0.00625636	0	0	0	0	0
GRosa_blanda_528	0	0.00124343	0	0	0	0	0	0.00625636	0	0	0.00248583	0.00874177	0.0100223	0.0125258	0.0100277	0.00627206	0.0100027	0.0305269	0.0087721	0.0075313	0.0100982	0.00754088	0.010007	0.0087721	0.00878315	0.00751082	0.0125191	0.00876117	0.00629576	0.0100027	0.0265943	0	0	0	0.00880773	0.00875274	0.00876369	0.00378822	0.00125173
GRosa_blanda_567	0	0.00124189	0	0	0	0	0	0.00624856	0	0	0.00248275	0.00873089	0.0100097	0.0125101	0.0100152	0.00626422	0.00999022	0.0304885	0.00876114	0.00752187	0.0100855	0.00753143	0.00999453	0.00876114	0.00877216	0.00750144	0.0125034	0.00875023	0.00628785	0.00999022	0.026561	0	0	0	0.00879669	0.00874184	0.00875276	0.00378345	0.00125016
GRosa_blanda_652	0.00248275	0	0	0	0.00248583	0.0025108	0.00250765	0.00876363	0.00248583	0.00248275	0	0.0112455	0.0125348	0.015039	0.0125413	0.00878564	0.0125099	0.0330899	0.0100223	0.0100473	0.0126298	0.0100602	0.0112541	0.0100223	0.0100349	0.00875926	0.0150312	0.0100098	0.00881884	0.0125099	0.0291431	0.00250765	0.00248584	0.00248583	0.0113305	0.0112597	0.0112738	0.00504908	0.00375657
GRosa_blanda_98016	0.00873089	0.00999714	0	0.00876363	0.00874179	0	0	0	0.00874177	0.00873089	0.0112455	0	0.00124344	0.00372855	0.00124394	0	0.00124085	0.026596	0.0100194	0	0.00125278	0	0.0112551	0.0100194	0.0100321	0.00876379	0.00372703	0.010007	0	0.00124085	0.0226962	0	0.00874184	0.00874177	0	0	0	0	0
GRosa_foliolosa_699	0.0100097	0.0112832	0	0.0100474	0.0100223	0.00125751	0.00125593	0.00124809	0.0100223	0.0100097	0.0125348	0.00124344	0	0	0.00249513	0.00125121	0.00248892	0.0279531	0.0113097	0	0	0	0.0125469	0.0113097	0.011324	0.0100476	0.00498613	0.0112956	0.00125593	0.00248892	0.0240322	0.00125593	0.0100223	0.0100223	0.00125278	0.00124498	0.00124654	0.00126227	0.00125278
GRosa_foliolosa_795	0.0125101	0.0137867	0.0025259	0.0125571	0.0125258	0.00377077	0.00376603	0.0037425	0.0125258	0.0125101	0.015039	0.00372855	0	0	0.0049902	0.00375187	0.00497778	0.0304879	0.0138156	0.00250064	0.00251007	0.00250381	0.0150505	0.0138156	0.0138332	0.0125575	0.00747499	0.0137985	0.003766	0.00497778	0.0265605	0.00376603	0.0125259	0.0125258	0.00375656	0.0037332	0.00373785	0.00378503	0.00375658
GRosa_gymnocarpa_543	0.0100152	0.0112879	0.00126438	0.0100529	0.0100278	0.00125803	0.00125645	0.0012486	0.0100277	0.0100152	0.0125413	0.00124394	0.00249513	0.0049902	0	0	0	0.0266633	0.0113115	0.00125172	0.00251395	0.0012533	0.0125506	0.0113115	0.0113259	0.0100531	0.00498678	0.0112975	0	0	0.0227534	0.00125645	0.0100278	0.0100277	0.00125329	0.00124549	0	0.00126279	0.00125329
GRosa_gymnocarpa_751	0.00626422	0.00753131	0	0.00628782	0.00627208	0	0	0	0.00627206	0.00626422	0.00878564	0	0.00125121	0.00375187	0	0	0	0.0254742	0.00754853	0	0.00126068	0	0.0087931	0.00754853	0.00755808	0.00628792	0.00375032	0.00753909	0	0	0.0215598	0	0.0062721	0.00627206	0	0	0	0	0
GRosa_gymnocarpa_767	0.00999022	0.0112596	0.00126119	0.0100277	0.0100027	0.00125487	0.0012533	0.00124549	0.0100027	0.00999022	0.0125099	0.00124085	0.00248892	0.00497778	0	0	0	0.0278952	0.0112832	0.0012486	0.00250765	0.00125017	0.0125192	0.0112832	0.0112975	0.0100279	0.00497438	0.0112692	0	0	0.0239871	0.0012533	0.0100028	0.0100027	0.00125016	0.00124239	0	0.00125961	0.00125016
GRosa_multiflora_302	0.0304885	0.0318202	0.02442	0.0306044	0.0305272	0.0242962	0.024265	0.0241101	0.0305269	0.0304885	0.0330899	0.026596	0.0279531	0.0304879	0.0266633	0.0254742	0.0278952	0	0.0318876	0.0267653	0.0281681	0.026801	0.0331175	0.0318876	0.0319293	0.0306064	0.0304728	0.031848	0.0242643	0.0278952	0.0112692	0.024265	0.0305277	0.0305269	0.0254937	0.02663	0.0266638	0.0230789	0.0242026
GRosa_nitida_570	0.00876114	0.00877209	0.00380386	0.00753066	0.00877212	0.00505121	0.00504483	0.00752959	0.0087721	0.00876114	0.0100223	0.0100194	0.0113097	0.0138156	0.0113115	0.00754853	0.0112832	0.0318876	0	0.0100825	0.0113956	0.0100954	0.0012455	0	0	0.00125017	0.0138126	0	0.00757713	0.0112832	0.0279311	0.00504483	0.00877213	0.0087721	0.0100826	0.010032	0.0100446	0	0.00629333
GRosa_nitida_604	0.00752187	0.008793	0	0.00755023	0.00753131	0	0	0	0.0075313	0.00752187	0.0100473	0	0	0.00250064	0.00125172	0	0.0012486	0.0267653	0.0100825	0	0	0	0.0113259	0.0100825	0.0100953	0.00881898	0.00375032	0.0100699	0	0.0012486	0.02284	0	0.00753134	0.0075313	0	0	0	0	0
GRosa_nitida_675	0.0100855	0.0113688	0	0.0101237	0.0100982	0.00126707	0.00126547	0.00125751	0.0100982	0.0100855	0.0126298	0.00125278	0	0.00251007	0.00251395	0.00126068	0.00250765	0.0281681	0.0113956	0	0	0	0.0126421	0.0113956	0.0114102	0.0101239	0.0050237	0.0113813	0.00126546	0.00250765	0.0242162	0.00126547	0.0100855	0.0100982	0.00126068	0.00125435	0.00125593	0.00127029	0.00126227
GRosa_nitida_812	0.00753143	0.00880419	0	0.00755986	0.0075409	0	0	0	0.00754088	0.00753143	0.0100602	0	0	0.00250381	0.0012533	0	0.00125017	0.026801	0.0100954	0	0	0	0.0113404	0.0100954	0.0101083	0.0088303	0.00375503	0.0100828	0	0.00125017	0.0228705	0	0.00753143	0.00754088	0	0	0	0	0
GRosa_palustris_168	0.00999453	0.010007	0.00506184	0.00877021	0.010007	0.00630131	0.00629337	0.00877106	0.010007	0.00999453	0.0112541	0.0112551	0.0125469	0.0150505	0.0125506	0.0087931	0.0125192	0.0331175	0.0012455	0.0113259	0.0126421	0.0113404	0	0.0012455	0	0	0.0150455	0	0.00882636	0.0125192	0.0291629	0.00629337	0.0100071	0.010007	0.0113259	0.0112692	0.0112834	0.0012612	0.0075391
GRosa_palustris_304	0.00876114	0.00877209	0.00380386	0.00753066	0.00877212	0.00505121	0.00504483	0.00752959	0.0087721	0.00876114	0.0100223	0.0100194	0.0113097	0.0138156	0.0113115	0.00754853	0.0112832	0.0318876	0	0.0100825	0.0113956	0.0100954	0.0012455	0	0	0.00125017	0.0138126	0	0.00757713	0.0112832	0.0279311	0.00504483	0.00877213	0.0087721	0.0100826	0.010032	0.0100446	0	0.00629333
GRosa_palustris_317	0.00877216	0.00878315	0.0038087	0.00754016	0.00878317	0.00505761	0.00505122	0.00753909	0.00878315	0.00877216	0.0100349	0.0100321	0.011324	0.0138332	0.0113259	0.00755808	0.0112975	0.0319293	0	0.0100953	0.0114102	0.0101083	0	0	0	0	0.0138301	0	0.00758676	0.0112975	0.0279675	0.00505122	0.00878319	0.00878315	0.0100954	0.0100447	0.0100573	0	0.00630129
GRosa_palustris_331	0.00750144	0.00751081	0.00253306	0.00626952	0.00751083	0.00378346	0.0037787	0.00627213	0.00751082	0.00750144	0.00875926	0.00876379	0.0100476	0.0125575	0.0100531	0.00628792	0.0100279	0.0306064	0.00125017	0.00881898	0.0101239	0.0088303	0	0.00125017	0	0	0.0125507	0	0.00631173	0.0100279	0.0266633	0.0037787	0.00751085	0.00751082	0.00883009	0.00877482	0.00878583	0.0012612	0.00503075
GRosa_palustris_386	0.0125034	0.0137809	0.00378821	0.0125504	0.0125191	0.00376919	0.00376445	0.00374097	0.0125191	0.0125034	0.0150312	0.00372703	0.00498613	0.00747499	0.00498678	0.00375032	0.00497438	0.0304728	0.0138126	0.00375032	0.0050237	0.00375503	0.0150455	0.0138126	0.0138301	0.0125507	0	0.0137954	0.00376444	0.00497438	0.0265429	0.00376445	0.0125192	0.0125191	0.00375502	0.00373167	0.00373631	0.00378344	0.00375502
GRosa_palustris_581	0.00875023	0.00876116	0.00379905	0.00752125	0.00876119	0.00504486	0.0050385	0.00752019	0.00876117	0.00875023	0.0100098	0.010007	0.0112956	0.0137985	0.0112975	0.00753909	0.0112692	0.031848	0	0.0100699	0.0113813	0.0100828	0	0	0	0	0.0137954	0	0.00756762	0.0112692	0.0278967	0.0050385	0.0087612	0.00876117	0.01007	0.0100195	0.0100321	0	0.00628545
GRosa_pisocarpa_774	0.00628785	0.00755978	0	0.00631163	0.00629577	0	0	0	0.00629576	0.00628785	0.00881884	0	0.00125593	0.003766	0	0	0	0.0242643	0.00757713	0	0.00126546	0	0.00882636	0.00757713	0.00758676	0.00631173	0.00376444	0.00756762	0	0	0.0203174	0	0.00629579	0.00629576	0	0	0	0	0
GRosa_pisocarpa_847	0.00999022	0.0112596	0.00126119	0.0100277	0.0100027	0.00125487	0.0012533	0.00124549	0.0100027	0.00999022	0.0125099	0.00124085	0.00248892	0.00497778	0	0	0	0.0278952	0.0112832	0.0012486	0.00250765	0.00125017	0.0125192	0.0112832	0.0112975	0.0100279	0.00497438	0.0112692	0	0	0.0239871	0.0012533	0.0100028	0.0100027	0.00125016	0.00124239	0	0.00125961	0.00125016
GRosa_setigera_298	0.026561	0.0278767	0.020473	0.0266616	0.0265946	0.0203698	0.0203437	0.0202143	0.0265943	0.026561	0.0291431	0.0226962	0.0240322	0.0265605	0.0227534	0.0215598	0.0239871	0.0112692	0.0279311	0.02284	0.0242162	0.0228705	0.0291629	0.0279311	0.0279675	0.0266633	0.0265429	0.0278967	0.0203174	0.0239871	0	0.0203437	0.0265951	0.0265943	0.022869	0.0227252	0.0227539	0.0204475	0.0202916
GRosa_woodsii_4	0	0.00125435	0	0	0	0	0	0	0	0	0.00250765	0	0.00125593	0.00376603	0.00125645	0	0.0012533	0.024265	0.00504483	0	0.00126547	0	0.00629337	0.00504483	0.00505122	0.0037787	0.00376445	0.0050385	0	0.0012533	0.0203437	0	0	0	0	0	0	0	0
GRosa_woodsii_492	0	0.00124344	0	0	0	0	0	0.0062564	0	0	0.00248584	0.00874184	0.0100223	0.0125259	0.0100278	0.0062721	0.0100028	0.0305277	0.00877213	0.00753134	0.0100855	0.00753143	0.0100071	0.00877213	0.00878319	0.00751085	0.0125192	0.0087612	0.00629579	0.0100028	0.0265951	0	0	0	0.0088078	0.00875281	0.00876376	0.00378823	0.00125173
GRosa_woodsii_498	0	0.00124343	0	0	0	0	0	0.00625636	0	0	0.00248583	0.00874177	0.0100223	0.0125258	0.0100277	0.00627206	0.0100027	0.0305269	0.0087721	0.0075313	0.0100982	0.00754088	0.010007	0.0087721	0.00878315	0.00751082	0.0125191	0.00876117	0.00629576	0.0100027	0.0265943	0	0	0	0.00880773	0.00875274	0.00876369	0.00378822	0.00125173
GRosa_woodsii_700	0.00879669	0.0100726	0	0.00882992	0.00880776	0	0	0	0.00880773	0.00879669	0.0113305	0	0.00125278	0.00375656	0.00125329	0	0.00125016	0.0254937	0.0100826	0	0.00126068	0	0.0113259	0.0100826	0.0100954	0.00883009	0.00375502	0.01007	0	0.00125016	0.022869	0	0.0088078	0.00880773	0	0	0	0	0
GRosa_woodsii_733	0.00874184	0.0100097	0	0.00877465	0.00875276	0	0	0	0.00875274	0.00874184	0.0112597	0	0.00124498	0.0037332	0.00124549	0	0.00124239	0.02663	0.010032	0	0.00125435	0	0.0112692	0.010032	0.0100447	0.00877482	0.00373167	0.0100195	0	0.00124239	0.0227252	0	0.00875281	0.00875274	0	0	0	0	0
GRosa_woodsii_741	0.00875276	0.0100222	0	0.00878566	0.00876372	0	0	0	0.00876369	0.00875276	0.0112738	0	0.00124654	0.00373785	0	0	0	0.0266638	0.0100446	0	0.00125593	0	0.0112834	0.0100446	0.0100573	0.00878583	0.00373631	0.0100321	0	0	0.0227539	0	0.00876376	0.00876369	0	0	0	0	0
GRosa_woodsii_800	0.00378345	0.00504908	0	0.00379301	0.00378823	0	0	0	0.00378822	0.00378345	0.00504908	0	0.00126227	0.00378503	0.00126279	0	0.00125961	0.0230789	0	0	0.00127029	0	0.0012612	0	0	0.0012612	0.00378344	0	0	0.00125961	0.0204475	0	0.00378823	0.00378822	0	0	0	0	0
GRosa_woodsii_807	0.00125016	0.00250451	0	0.00125487	0.00125173	0	0	0	0.00125173	0.00125016	0.00375657	0	0.00125278	0.00375658	0.00125329	0	0.00125016	0.0242026	0.00629333	0	0.00126227	0	0.0075391	0.00629333	0.00630129	0.00503075	0.00375502	0.00628545	0	0.00125016	0.0202916	0	0.00125173	0.00125173	0	0	0	0	0
