# Supplementary material for: General functions to transform associate data to host data, and their use in phylogenetic inference from sequences with intra-individual variability
Source: BMC Evol Biol. 2008 Mar 18;8:86. doi: 10.1186/1471-2148-8-86 (PMC2291458; doi:10.1186/1471-2148-8-86)
Supplement: Additional file 3 — Distance matrices and quality statistics obtained with the Rosa dataset of Joly and Bruneau [33]. This contains all intermediary generated associate distance or host character data (depending on the transformation formula used; see Fig. 1) and all final distance matrices obtained together with their Delta values. A readme file that describes the contents of each file in the archive is included. The corresponding NEXUS files containing the original associate sequence data (alleles of North American Rosa species) are available at [75] as study No. S1444. [file 1471-2148-8-86-S3.zip › Goeker_Grimm_Supp_Mat_3/M2600_g1_m2.e.dst]

39
GRosa_blanda_1214	0.00000E+00	3.50500E-02	1.31145E-01	6.07084E-02	4.95682E-02	1.05150E-01	9.91363E-02	6.07084E-02	3.50500E-02	0.00000E+00	0.00000E+00	0.00000E+00	4.95682E-02	0.00000E+00	4.95682E-02	7.83741E-02	0.00000E+00	4.95682E-02	4.95682E-02	8.58546E-02	1.05150E-01	8.58546E-02	0.00000E+00	4.95682E-02	6.07084E-02	7.01000E-02	0.00000E+00	3.50500E-02	1.10838E-01	3.50500E-02	0.00000E+00	9.91363E-02	3.50500E-02	3.50500E-02	9.27335E-02	3.50500E-02	4.95682E-02	1.26374E-01	8.58546E-02
GRosa_blanda_1219	3.50500E-02	0.00000E+00	1.26374E-01	4.95682E-02	6.07084E-02	1.10838E-01	1.05150E-01	7.01000E-02	4.95682E-02	3.50500E-02	3.50500E-02	3.50500E-02	6.07084E-02	3.50500E-02	6.07084E-02	8.58546E-02	3.50500E-02	6.07084E-02	6.07084E-02	9.27335E-02	1.10838E-01	9.27335E-02	3.50500E-02	6.07084E-02	7.01000E-02	7.83741E-02	3.50500E-02	4.95682E-02	1.16248E-01	4.95682E-02	3.50500E-02	1.05150E-01	4.95682E-02	4.95682E-02	9.91363E-02	4.95682E-02	6.07084E-02	1.21417E-01	9.27335E-02
GRosa_blanda_1236	1.31145E-01	1.26374E-01	0.00000E+00	1.26374E-01	1.40200E-01	1.05150E-01	9.91363E-02	1.26374E-01	1.35748E-01	1.31145E-01	1.31145E-01	1.31145E-01	1.40200E-01	1.31145E-01	1.40200E-01	1.35748E-01	1.31145E-01	1.40200E-01	1.40200E-01	9.91363E-02	1.44515E-01	1.40200E-01	1.31145E-01	1.40200E-01	1.44515E-01	1.48704E-01	1.31145E-01	1.35748E-01	1.56748E-01	1.35748E-01	1.31145E-01	9.91363E-02	1.35748E-01	1.35748E-01	1.60619E-01	1.35748E-01	1.40200E-01	1.44515E-01	9.91363E-02
GRosa_blanda_160	6.07084E-02	4.95682E-02	1.26374E-01	0.00000E+00	7.83741E-02	1.21417E-01	1.16248E-01	8.58546E-02	7.01000E-02	6.07084E-02	6.07084E-02	6.07084E-02	7.83741E-02	6.07084E-02	7.83741E-02	9.91363E-02	6.07084E-02	7.83741E-02	7.83741E-02	1.05150E-01	1.21417E-01	1.05150E-01	6.07084E-02	7.83741E-02	8.58546E-02	9.27335E-02	6.07084E-02	7.01000E-02	1.26374E-01	7.01000E-02	6.07084E-02	1.16248E-01	7.01000E-02	7.01000E-02	1.10838E-01	7.01000E-02	7.83741E-02	1.31145E-01	1.05150E-01
GRosa_blanda_326	4.95682E-02	6.07084E-02	1.40200E-01	7.83741E-02	0.00000E+00	1.16248E-01	1.10838E-01	7.83741E-02	6.07084E-02	4.95682E-02	4.95682E-02	4.95682E-02	7.01000E-02	4.95682E-02	7.01000E-02	9.27335E-02	4.95682E-02	7.01000E-02	7.01000E-02	9.91363E-02	1.16248E-01	9.91363E-02	4.95682E-02	7.01000E-02	7.83741E-02	8.58546E-02	4.95682E-02	6.07084E-02	1.21417E-01	6.07084E-02	4.95682E-02	1.10838E-01	6.07084E-02	6.07084E-02	9.27335E-02	6.07084E-02	7.01000E-02	1.35748E-01	9.91363E-02
GRosa_blanda_365	1.05150E-01	1.10838E-01	1.05150E-01	1.21417E-01	1.16248E-01	0.00000E+00	6.07084E-02	9.91363E-02	1.10838E-01	1.05150E-01	1.05150E-01	1.05150E-01	1.16248E-01	1.05150E-01	1.16248E-01	1.10838E-01	1.05150E-01	1.16248E-01	1.16248E-01	1.26374E-01	1.48704E-01	1.26374E-01	1.05150E-01	1.16248E-01	1.21417E-01	1.26374E-01	1.05150E-01	1.10838E-01	1.35748E-01	1.10838E-01	1.05150E-01	6.07084E-02	1.10838E-01	1.10838E-01	1.40200E-01	1.10838E-01	1.16248E-01	1.31145E-01	6.07084E-02
GRosa_blanda_421	9.91363E-02	1.05150E-01	9.91363E-02	1.16248E-01	1.10838E-01	6.07084E-02	0.00000E+00	9.27335E-02	1.05150E-01	9.91363E-02	9.91363E-02	9.91363E-02	1.10838E-01	9.91363E-02	1.10838E-01	1.05150E-01	9.91363E-02	1.10838E-01	1.10838E-01	1.21417E-01	1.44515E-01	1.21417E-01	9.91363E-02	1.10838E-01	1.16248E-01	1.21417E-01	9.91363E-02	1.05150E-01	1.31145E-01	1.05150E-01	9.91363E-02	0.00000E+00	1.05150E-01	1.05150E-01	1.35748E-01	9.27335E-02	9.91363E-02	1.26374E-01	4.95682E-02
GRosa_blanda_462	6.07084E-02	7.01000E-02	1.26374E-01	8.58546E-02	7.83741E-02	9.91363E-02	9.27335E-02	0.00000E+00	7.01000E-02	6.07084E-02	6.07084E-02	6.07084E-02	7.83741E-02	6.07084E-02	7.83741E-02	8.58546E-02	6.07084E-02	7.83741E-02	7.83741E-02	1.05150E-01	1.21417E-01	1.05150E-01	6.07084E-02	7.83741E-02	8.58546E-02	9.27335E-02	6.07084E-02	7.01000E-02	1.16248E-01	7.01000E-02	6.07084E-02	9.27335E-02	7.01000E-02	7.01000E-02	9.91363E-02	7.01000E-02	7.83741E-02	1.21417E-01	7.83741E-02
GRosa_blanda_528	3.50500E-02	4.95682E-02	1.35748E-01	7.01000E-02	6.07084E-02	1.10838E-01	1.05150E-01	7.01000E-02	0.00000E+00	3.50500E-02	3.50500E-02	3.50500E-02	6.07084E-02	3.50500E-02	6.07084E-02	8.58546E-02	3.50500E-02	6.07084E-02	6.07084E-02	9.27335E-02	1.10838E-01	9.27335E-02	3.50500E-02	6.07084E-02	7.01000E-02	7.83741E-02	3.50500E-02	4.95682E-02	1.16248E-01	4.95682E-02	3.50500E-02	1.05150E-01	4.95682E-02	4.95682E-02	9.91363E-02	4.95682E-02	6.07084E-02	1.31145E-01	9.27335E-02
GRosa_blanda_567	0.00000E+00	3.50500E-02	1.31145E-01	6.07084E-02	4.95682E-02	1.05150E-01	9.91363E-02	6.07084E-02	3.50500E-02	0.00000E+00	0.00000E+00	0.00000E+00	4.95682E-02	0.00000E+00	4.95682E-02	7.83741E-02	0.00000E+00	4.95682E-02	4.95682E-02	8.58546E-02	1.05150E-01	8.58546E-02	0.00000E+00	4.95682E-02	6.07084E-02	7.01000E-02	0.00000E+00	3.50500E-02	1.10838E-01	3.50500E-02	0.00000E+00	9.91363E-02	3.50500E-02	3.50500E-02	9.27335E-02	3.50500E-02	4.95682E-02	1.26374E-01	8.58546E-02
GRosa_blanda_652	0.00000E+00	3.50500E-02	1.31145E-01	6.07084E-02	4.95682E-02	1.05150E-01	9.91363E-02	6.07084E-02	3.50500E-02	0.00000E+00	0.00000E+00	0.00000E+00	4.95682E-02	0.00000E+00	4.95682E-02	7.83741E-02	0.00000E+00	4.95682E-02	4.95682E-02	8.58546E-02	1.05150E-01	8.58546E-02	0.00000E+00	4.95682E-02	6.07084E-02	7.01000E-02	0.00000E+00	3.50500E-02	1.10838E-01	3.50500E-02	0.00000E+00	9.91363E-02	3.50500E-02	3.50500E-02	9.27335E-02	3.50500E-02	4.95682E-02	1.26374E-01	8.58546E-02
GRosa_blanda_98016	0.00000E+00	3.50500E-02	1.31145E-01	6.07084E-02	4.95682E-02	1.05150E-01	9.91363E-02	6.07084E-02	3.50500E-02	0.00000E+00	0.00000E+00	0.00000E+00	4.95682E-02	0.00000E+00	4.95682E-02	7.83741E-02	0.00000E+00	4.95682E-02	4.95682E-02	8.58546E-02	1.05150E-01	8.58546E-02	0.00000E+00	4.95682E-02	6.07084E-02	7.01000E-02	0.00000E+00	3.50500E-02	1.10838E-01	3.50500E-02	0.00000E+00	9.91363E-02	3.50500E-02	3.50500E-02	9.27335E-02	3.50500E-02	4.95682E-02	1.26374E-01	8.58546E-02
GRosa_foliolosa_699	4.95682E-02	6.07084E-02	1.40200E-01	7.83741E-02	7.01000E-02	1.16248E-01	1.10838E-01	7.83741E-02	6.07084E-02	4.95682E-02	4.95682E-02	4.95682E-02	0.00000E+00	4.95682E-02	7.01000E-02	9.27335E-02	4.95682E-02	7.01000E-02	7.01000E-02	9.91363E-02	1.16248E-01	9.91363E-02	4.95682E-02	7.01000E-02	7.83741E-02	8.58546E-02	4.95682E-02	6.07084E-02	1.21417E-01	6.07084E-02	4.95682E-02	1.10838E-01	6.07084E-02	6.07084E-02	1.05150E-01	6.07084E-02	7.01000E-02	1.35748E-01	9.91363E-02
GRosa_foliolosa_795	0.00000E+00	3.50500E-02	1.31145E-01	6.07084E-02	4.95682E-02	1.05150E-01	9.91363E-02	6.07084E-02	3.50500E-02	0.00000E+00	0.00000E+00	0.00000E+00	4.95682E-02	0.00000E+00	4.95682E-02	7.83741E-02	0.00000E+00	4.95682E-02	4.95682E-02	8.58546E-02	1.05150E-01	8.58546E-02	0.00000E+00	4.95682E-02	6.07084E-02	7.01000E-02	0.00000E+00	3.50500E-02	1.10838E-01	3.50500E-02	0.00000E+00	9.91363E-02	3.50500E-02	3.50500E-02	9.27335E-02	3.50500E-02	4.95682E-02	1.26374E-01	8.58546E-02
GRosa_gymnocarpa_543	4.95682E-02	6.07084E-02	1.40200E-01	7.83741E-02	7.01000E-02	1.16248E-01	1.10838E-01	7.83741E-02	6.07084E-02	4.95682E-02	4.95682E-02	4.95682E-02	7.01000E-02	4.95682E-02	0.00000E+00	9.27335E-02	4.95682E-02	7.01000E-02	7.01000E-02	9.91363E-02	1.16248E-01	9.91363E-02	4.95682E-02	7.01000E-02	7.83741E-02	8.58546E-02	4.95682E-02	6.07084E-02	1.10838E-01	6.07084E-02	4.95682E-02	1.10838E-01	6.07084E-02	6.07084E-02	1.05150E-01	6.07084E-02	7.01000E-02	1.35748E-01	9.91363E-02
GRosa_gymnocarpa_751	7.83741E-02	8.58546E-02	1.35748E-01	9.91363E-02	9.27335E-02	1.10838E-01	1.05150E-01	8.58546E-02	8.58546E-02	7.83741E-02	7.83741E-02	7.83741E-02	9.27335E-02	7.83741E-02	9.27335E-02	0.00000E+00	7.83741E-02	9.27335E-02	9.27335E-02	1.16248E-01	1.31145E-01	1.16248E-01	7.83741E-02	9.27335E-02	9.91363E-02	1.05150E-01	7.83741E-02	8.58546E-02	1.05150E-01	8.58546E-02	7.83741E-02	1.05150E-01	8.58546E-02	8.58546E-02	1.21417E-01	8.58546E-02	7.83741E-02	1.31145E-01	1.05150E-01
GRosa_gymnocarpa_767	0.00000E+00	3.50500E-02	1.31145E-01	6.07084E-02	4.95682E-02	1.05150E-01	9.91363E-02	6.07084E-02	3.50500E-02	0.00000E+00	0.00000E+00	0.00000E+00	4.95682E-02	0.00000E+00	4.95682E-02	7.83741E-02	0.00000E+00	4.95682E-02	4.95682E-02	8.58546E-02	1.05150E-01	8.58546E-02	0.00000E+00	4.95682E-02	6.07084E-02	7.01000E-02	0.00000E+00	3.50500E-02	1.10838E-01	3.50500E-02	0.00000E+00	9.91363E-02	3.50500E-02	3.50500E-02	9.27335E-02	3.50500E-02	4.95682E-02	1.26374E-01	8.58546E-02
GRosa_multiflora_302	4.95682E-02	6.07084E-02	1.40200E-01	7.83741E-02	7.01000E-02	1.16248E-01	1.10838E-01	7.83741E-02	6.07084E-02	4.95682E-02	4.95682E-02	4.95682E-02	7.01000E-02	4.95682E-02	7.01000E-02	9.27335E-02	4.95682E-02	0.00000E+00	7.01000E-02	9.91363E-02	1.16248E-01	9.91363E-02	4.95682E-02	7.01000E-02	7.83741E-02	8.58546E-02	4.95682E-02	6.07084E-02	1.21417E-01	6.07084E-02	4.95682E-02	1.10838E-01	6.07084E-02	6.07084E-02	1.05150E-01	6.07084E-02	7.01000E-02	1.35748E-01	9.91363E-02
GRosa_nitida_570	4.95682E-02	6.07084E-02	1.40200E-01	7.83741E-02	7.01000E-02	1.16248E-01	1.10838E-01	7.83741E-02	6.07084E-02	4.95682E-02	4.95682E-02	4.95682E-02	7.01000E-02	4.95682E-02	7.01000E-02	9.27335E-02	4.95682E-02	7.01000E-02	0.00000E+00	9.91363E-02	1.16248E-01	9.91363E-02	4.95682E-02	4.95682E-02	6.07084E-02	8.58546E-02	4.95682E-02	6.07084E-02	1.21417E-01	6.07084E-02	4.95682E-02	1.10838E-01	6.07084E-02	6.07084E-02	1.05150E-01	6.07084E-02	7.01000E-02	1.35748E-01	9.91363E-02
GRosa_nitida_604	8.58546E-02	9.27335E-02	9.91363E-02	1.05150E-01	9.91363E-02	1.26374E-01	1.21417E-01	1.05150E-01	9.27335E-02	8.58546E-02	8.58546E-02	8.58546E-02	9.91363E-02	8.58546E-02	9.91363E-02	1.16248E-01	8.58546E-02	9.91363E-02	9.91363E-02	0.00000E+00	1.05150E-01	9.91363E-02	8.58546E-02	9.91363E-02	1.05150E-01	1.10838E-01	8.58546E-02	9.27335E-02	1.40200E-01	9.27335E-02	8.58546E-02	1.21417E-01	9.27335E-02	9.27335E-02	1.26374E-01	9.27335E-02	9.91363E-02	1.52779E-01	1.10838E-01
GRosa_nitida_675	1.05150E-01	1.10838E-01	1.44515E-01	1.21417E-01	1.16248E-01	1.48704E-01	1.44515E-01	1.21417E-01	1.10838E-01	1.05150E-01	1.05150E-01	1.05150E-01	1.16248E-01	1.05150E-01	1.16248E-01	1.31145E-01	1.05150E-01	1.16248E-01	1.16248E-01	1.05150E-01	0.00000E+00	9.27335E-02	1.05150E-01	1.16248E-01	1.21417E-01	1.26374E-01	1.05150E-01	1.10838E-01	1.52779E-01	1.10838E-01	1.05150E-01	1.44515E-01	9.91363E-02	1.10838E-01	1.31145E-01	1.10838E-01	1.16248E-01	1.56748E-01	1.35748E-01
GRosa_nitida_812	8.58546E-02	9.27335E-02	1.40200E-01	1.05150E-01	9.91363E-02	1.26374E-01	1.21417E-01	1.05150E-01	9.27335E-02	8.58546E-02	8.58546E-02	8.58546E-02	9.91363E-02	8.58546E-02	9.91363E-02	1.16248E-01	8.58546E-02	9.91363E-02	9.91363E-02	9.91363E-02	9.27335E-02	0.00000E+00	8.58546E-02	9.91363E-02	1.05150E-01	1.10838E-01	8.58546E-02	9.27335E-02	1.40200E-01	9.27335E-02	8.58546E-02	1.21417E-01	7.83741E-02	9.27335E-02	1.16248E-01	9.27335E-02	9.91363E-02	1.44515E-01	1.10838E-01
GRosa_palustris_168	0.00000E+00	3.50500E-02	1.31145E-01	6.07084E-02	4.95682E-02	1.05150E-01	9.91363E-02	6.07084E-02	3.50500E-02	0.00000E+00	0.00000E+00	0.00000E+00	4.95682E-02	0.00000E+00	4.95682E-02	7.83741E-02	0.00000E+00	4.95682E-02	4.95682E-02	8.58546E-02	1.05150E-01	8.58546E-02	0.00000E+00	4.95682E-02	6.07084E-02	7.01000E-02	0.00000E+00	3.50500E-02	1.10838E-01	3.50500E-02	0.00000E+00	9.91363E-02	3.50500E-02	3.50500E-02	9.27335E-02	3.50500E-02	4.95682E-02	1.26374E-01	8.58546E-02
GRosa_palustris_304	4.95682E-02	6.07084E-02	1.40200E-01	7.83741E-02	7.01000E-02	1.16248E-01	1.10838E-01	7.83741E-02	6.07084E-02	4.95682E-02	4.95682E-02	4.95682E-02	7.01000E-02	4.95682E-02	7.01000E-02	9.27335E-02	4.95682E-02	7.01000E-02	4.95682E-02	9.91363E-02	1.16248E-01	9.91363E-02	4.95682E-02	0.00000E+00	6.07084E-02	8.58546E-02	4.95682E-02	6.07084E-02	1.21417E-01	6.07084E-02	4.95682E-02	1.10838E-01	6.07084E-02	6.07084E-02	1.05150E-01	6.07084E-02	7.01000E-02	1.35748E-01	9.91363E-02
GRosa_palustris_317	6.07084E-02	7.01000E-02	1.44515E-01	8.58546E-02	7.83741E-02	1.21417E-01	1.16248E-01	8.58546E-02	7.01000E-02	6.07084E-02	6.07084E-02	6.07084E-02	7.83741E-02	6.07084E-02	7.83741E-02	9.91363E-02	6.07084E-02	7.83741E-02	6.07084E-02	1.05150E-01	1.21417E-01	1.05150E-01	6.07084E-02	6.07084E-02	0.00000E+00	7.83741E-02	6.07084E-02	4.95682E-02	1.26374E-01	7.01000E-02	6.07084E-02	1.16248E-01	7.01000E-02	7.01000E-02	1.10838E-01	7.01000E-02	7.83741E-02	1.40200E-01	1.05150E-01
GRosa_palustris_331	7.01000E-02	7.83741E-02	1.48704E-01	9.27335E-02	8.58546E-02	1.26374E-01	1.21417E-01	9.27335E-02	7.83741E-02	7.01000E-02	7.01000E-02	7.01000E-02	8.58546E-02	7.01000E-02	8.58546E-02	1.05150E-01	7.01000E-02	8.58546E-02	8.58546E-02	1.10838E-01	1.26374E-01	1.10838E-01	7.01000E-02	8.58546E-02	7.83741E-02	0.00000E+00	7.01000E-02	7.83741E-02	1.31145E-01	7.83741E-02	7.01000E-02	1.21417E-01	7.83741E-02	7.83741E-02	1.05150E-01	7.83741E-02	8.58546E-02	1.16248E-01	1.10838E-01
GRosa_palustris_386	0.00000E+00	3.50500E-02	1.31145E-01	6.07084E-02	4.95682E-02	1.05150E-01	9.91363E-02	6.07084E-02	3.50500E-02	0.00000E+00	0.00000E+00	0.00000E+00	4.95682E-02	0.00000E+00	4.95682E-02	7.83741E-02	0.00000E+00	4.95682E-02	4.95682E-02	8.58546E-02	1.05150E-01	8.58546E-02	0.00000E+00	4.95682E-02	6.07084E-02	7.01000E-02	0.00000E+00	3.50500E-02	1.10838E-01	3.50500E-02	0.00000E+00	9.91363E-02	3.50500E-02	3.50500E-02	9.27335E-02	3.50500E-02	4.95682E-02	1.26374E-01	8.58546E-02
GRosa_palustris_581	3.50500E-02	4.95682E-02	1.35748E-01	7.01000E-02	6.07084E-02	1.10838E-01	1.05150E-01	7.01000E-02	4.95682E-02	3.50500E-02	3.50500E-02	3.50500E-02	6.07084E-02	3.50500E-02	6.07084E-02	8.58546E-02	3.50500E-02	6.07084E-02	6.07084E-02	9.27335E-02	1.10838E-01	9.27335E-02	3.50500E-02	6.07084E-02	4.95682E-02	7.83741E-02	3.50500E-02	0.00000E+00	1.16248E-01	4.95682E-02	3.50500E-02	1.05150E-01	4.95682E-02	4.95682E-02	9.91363E-02	4.95682E-02	6.07084E-02	1.31145E-01	9.27335E-02
GRosa_pisocarpa_774	1.10838E-01	1.16248E-01	1.56748E-01	1.26374E-01	1.21417E-01	1.35748E-01	1.31145E-01	1.16248E-01	1.16248E-01	1.10838E-01	1.10838E-01	1.10838E-01	1.21417E-01	1.10838E-01	1.10838E-01	1.05150E-01	1.10838E-01	1.21417E-01	1.21417E-01	1.40200E-01	1.52779E-01	1.40200E-01	1.10838E-01	1.21417E-01	1.26374E-01	1.31145E-01	1.10838E-01	1.16248E-01	0.00000E+00	1.05150E-01	1.10838E-01	1.31145E-01	1.16248E-01	1.16248E-01	1.44515E-01	1.16248E-01	1.10838E-01	1.52779E-01	1.31145E-01
GRosa_pisocarpa_847	3.50500E-02	4.95682E-02	1.35748E-01	7.01000E-02	6.07084E-02	1.10838E-01	1.05150E-01	7.01000E-02	4.95682E-02	3.50500E-02	3.50500E-02	3.50500E-02	6.07084E-02	3.50500E-02	6.07084E-02	8.58546E-02	3.50500E-02	6.07084E-02	6.07084E-02	9.27335E-02	1.10838E-01	9.27335E-02	3.50500E-02	6.07084E-02	7.01000E-02	7.83741E-02	3.50500E-02	4.95682E-02	1.05150E-01	0.00000E+00	3.50500E-02	1.05150E-01	4.95682E-02	4.95682E-02	9.91363E-02	4.95682E-02	6.07084E-02	1.31145E-01	9.27335E-02
GRosa_setigera_298	0.00000E+00	3.50500E-02	1.31145E-01	6.07084E-02	4.95682E-02	1.05150E-01	9.91363E-02	6.07084E-02	3.50500E-02	0.00000E+00	0.00000E+00	0.00000E+00	4.95682E-02	0.00000E+00	4.95682E-02	7.83741E-02	0.00000E+00	4.95682E-02	4.95682E-02	8.58546E-02	1.05150E-01	8.58546E-02	0.00000E+00	4.95682E-02	6.07084E-02	7.01000E-02	0.00000E+00	3.50500E-02	1.10838E-01	3.50500E-02	0.00000E+00	9.91363E-02	3.50500E-02	3.50500E-02	9.27335E-02	3.50500E-02	4.95682E-02	1.26374E-01	8.58546E-02
GRosa_woodsii_4	9.91363E-02	1.05150E-01	9.91363E-02	1.16248E-01	1.10838E-01	6.07084E-02	0.00000E+00	9.27335E-02	1.05150E-01	9.91363E-02	9.91363E-02	9.91363E-02	1.10838E-01	9.91363E-02	1.10838E-01	1.05150E-01	9.91363E-02	1.10838E-01	1.10838E-01	1.21417E-01	1.44515E-01	1.21417E-01	9.91363E-02	1.10838E-01	1.16248E-01	1.21417E-01	9.91363E-02	1.05150E-01	1.31145E-01	1.05150E-01	9.91363E-02	0.00000E+00	1.05150E-01	1.05150E-01	1.35748E-01	9.27335E-02	9.91363E-02	1.26374E-01	4.95682E-02
GRosa_woodsii_492	3.50500E-02	4.95682E-02	1.35748E-01	7.01000E-02	6.07084E-02	1.10838E-01	1.05150E-01	7.01000E-02	4.95682E-02	3.50500E-02	3.50500E-02	3.50500E-02	6.07084E-02	3.50500E-02	6.07084E-02	8.58546E-02	3.50500E-02	6.07084E-02	6.07084E-02	9.27335E-02	9.91363E-02	7.83741E-02	3.50500E-02	6.07084E-02	7.01000E-02	7.83741E-02	3.50500E-02	4.95682E-02	1.16248E-01	4.95682E-02	3.50500E-02	1.05150E-01	0.00000E+00	4.95682E-02	9.91363E-02	4.95682E-02	6.07084E-02	1.31145E-01	9.27335E-02
GRosa_woodsii_498	3.50500E-02	4.95682E-02	1.35748E-01	7.01000E-02	6.07084E-02	1.10838E-01	1.05150E-01	7.01000E-02	4.95682E-02	3.50500E-02	3.50500E-02	3.50500E-02	6.07084E-02	3.50500E-02	6.07084E-02	8.58546E-02	3.50500E-02	6.07084E-02	6.07084E-02	9.27335E-02	1.10838E-01	9.27335E-02	3.50500E-02	6.07084E-02	7.01000E-02	7.83741E-02	3.50500E-02	4.95682E-02	1.16248E-01	4.95682E-02	3.50500E-02	1.05150E-01	4.95682E-02	0.00000E+00	9.91363E-02	4.95682E-02	6.07084E-02	1.31145E-01	9.27335E-02
GRosa_woodsii_700	9.27335E-02	9.91363E-02	1.60619E-01	1.10838E-01	9.27335E-02	1.40200E-01	1.35748E-01	9.91363E-02	9.91363E-02	9.27335E-02	9.27335E-02	9.27335E-02	1.05150E-01	9.27335E-02	1.05150E-01	1.21417E-01	9.27335E-02	1.05150E-01	1.05150E-01	1.26374E-01	1.31145E-01	1.16248E-01	9.27335E-02	1.05150E-01	1.10838E-01	1.05150E-01	9.27335E-02	9.91363E-02	1.44515E-01	9.91363E-02	9.27335E-02	1.35748E-01	9.91363E-02	9.91363E-02	0.00000E+00	9.91363E-02	1.05150E-01	1.21417E-01	1.26374E-01
GRosa_woodsii_733	3.50500E-02	4.95682E-02	1.35748E-01	7.01000E-02	6.07084E-02	1.10838E-01	9.27335E-02	7.01000E-02	4.95682E-02	3.50500E-02	3.50500E-02	3.50500E-02	6.07084E-02	3.50500E-02	6.07084E-02	8.58546E-02	3.50500E-02	6.07084E-02	6.07084E-02	9.27335E-02	1.10838E-01	9.27335E-02	3.50500E-02	6.07084E-02	7.01000E-02	7.83741E-02	3.50500E-02	4.95682E-02	1.16248E-01	4.95682E-02	3.50500E-02	9.27335E-02	4.95682E-02	4.95682E-02	9.91363E-02	0.00000E+00	3.50500E-02	1.31145E-01	9.27335E-02
GRosa_woodsii_741	4.95682E-02	6.07084E-02	1.40200E-01	7.83741E-02	7.01000E-02	1.16248E-01	9.91363E-02	7.83741E-02	6.07084E-02	4.95682E-02	4.95682E-02	4.95682E-02	7.01000E-02	4.95682E-02	7.01000E-02	7.83741E-02	4.95682E-02	7.01000E-02	7.01000E-02	9.91363E-02	1.16248E-01	9.91363E-02	4.95682E-02	7.01000E-02	7.83741E-02	8.58546E-02	4.95682E-02	6.07084E-02	1.10838E-01	6.07084E-02	4.95682E-02	9.91363E-02	6.07084E-02	6.07084E-02	1.05150E-01	3.50500E-02	0.00000E+00	1.35748E-01	9.91363E-02
GRosa_woodsii_800	1.26374E-01	1.21417E-01	1.44515E-01	1.31145E-01	1.35748E-01	1.31145E-01	1.26374E-01	1.21417E-01	1.31145E-01	1.26374E-01	1.26374E-01	1.26374E-01	1.35748E-01	1.26374E-01	1.35748E-01	1.31145E-01	1.26374E-01	1.35748E-01	1.35748E-01	1.52779E-01	1.56748E-01	1.44515E-01	1.26374E-01	1.35748E-01	1.40200E-01	1.16248E-01	1.26374E-01	1.31145E-01	1.52779E-01	1.31145E-01	1.26374E-01	1.26374E-01	1.31145E-01	1.31145E-01	1.21417E-01	1.31145E-01	1.35748E-01	0.00000E+00	1.26374E-01
GRosa_woodsii_807	8.58546E-02	9.27335E-02	9.91363E-02	1.05150E-01	9.91363E-02	6.07084E-02	4.95682E-02	7.83741E-02	9.27335E-02	8.58546E-02	8.58546E-02	8.58546E-02	9.91363E-02	8.58546E-02	9.91363E-02	1.05150E-01	8.58546E-02	9.91363E-02	9.91363E-02	1.10838E-01	1.35748E-01	1.10838E-01	8.58546E-02	9.91363E-02	1.05150E-01	1.10838E-01	8.58546E-02	9.27335E-02	1.31145E-01	9.27335E-02	8.58546E-02	4.95682E-02	9.27335E-02	9.27335E-02	1.26374E-01	9.27335E-02	9.91363E-02	1.26374E-01	0.00000E+00
