# Supplementary material for: General functions to transform associate data to host data, and their use in phylogenetic inference from sequences with intra-individual variability
Source: BMC Evol Biol. 2008 Mar 18;8:86. doi: 10.1186/1471-2148-8-86 (PMC2291458; doi:10.1186/1471-2148-8-86)
Supplement: Additional file 3 — Distance matrices and quality statistics obtained with the Rosa dataset of Joly and Bruneau [33]. This contains all intermediary generated associate distance or host character data (depending on the transformation formula used; see Fig. 1) and all final distance matrices obtained together with their Delta values. A readme file that describes the contents of each file in the archive is included. The corresponding NEXUS files containing the original associate sequence data (alleles of North American Rosa species) are available at [75] as study No. S1444. [file 1471-2148-8-86-S3.zip › Goeker_Grimm_Supp_Mat_3/M2600_g1_m2.f.dst]

39
GRosa_blanda_1214	0.00000E+00	2.47841E-02	4.14717E-02	1.91977E-02	1.56748E-02	3.32513E-02	3.13497E-02	5.31559E-02	1.10838E-02	0.00000E+00	3.13497E-02	5.86498E-02	6.46290E-02	7.01000E-02	6.46290E-02	5.54189E-02	6.26993E-02	1.09724E-01	6.46290E-02	6.26993E-02	7.09708E-02	6.26993E-02	6.65027E-02	6.46290E-02	6.55725E-02	5.86498E-02	7.01000E-02	6.36715E-02	6.07084E-02	6.36715E-02	1.06312E-01	3.13497E-02	1.10838E-02	1.10838E-02	6.55725E-02	5.96880E-02	6.07084E-02	5.54189E-02	3.50500E-02
GRosa_blanda_1219	2.47841E-02	0.00000E+00	3.99631E-02	1.56748E-02	2.93249E-02	4.14717E-02	3.99631E-02	5.86498E-02	2.71496E-02	2.47841E-02	1.10838E-02	6.36715E-02	6.92182E-02	7.43522E-02	6.92182E-02	6.07084E-02	6.74200E-02	1.12488E-01	6.74200E-02	6.74200E-02	7.51738E-02	6.74200E-02	6.92182E-02	6.74200E-02	6.83250E-02	6.17119E-02	7.43522E-02	6.65027E-02	6.55725E-02	6.83250E-02	1.09163E-01	3.99631E-02	2.71496E-02	2.71496E-02	7.01000E-02	6.46290E-02	6.55725E-02	5.96880E-02	4.29273E-02
GRosa_blanda_1236	4.14717E-02	3.99631E-02	0.00000E+00	3.99631E-02	4.43351E-02	3.32513E-02	3.13497E-02	3.99631E-02	4.29273E-02	4.14717E-02	4.14717E-02	4.14717E-02	4.43351E-02	5.19875E-02	4.95682E-02	4.29273E-02	4.70245E-02	1.06312E-01	6.46290E-02	3.32513E-02	4.56996E-02	4.56996E-02	6.65027E-02	6.46290E-02	6.55725E-02	5.86498E-02	5.65164E-02	6.36715E-02	4.95682E-02	4.83131E-02	1.02787E-01	3.13497E-02	4.29273E-02	4.29273E-02	5.07922E-02	4.29273E-02	4.43351E-02	4.70245E-02	3.13497E-02
GRosa_blanda_160	1.91977E-02	1.56748E-02	3.99631E-02	0.00000E+00	2.47841E-02	3.83953E-02	3.67607E-02	5.65164E-02	2.21676E-02	1.91977E-02	1.91977E-02	6.17119E-02	6.74200E-02	7.26812E-02	6.74200E-02	5.86498E-02	6.55725E-02	1.11391E-01	6.55725E-02	6.55725E-02	7.35215E-02	6.55725E-02	6.74200E-02	6.55725E-02	6.65027E-02	5.96880E-02	7.26812E-02	6.46290E-02	6.36715E-02	6.65027E-02	1.08031E-01	3.67607E-02	2.21676E-02	2.21676E-02	6.83250E-02	6.26993E-02	6.36715E-02	5.75930E-02	3.99631E-02
GRosa_blanda_326	1.56748E-02	2.93249E-02	4.43351E-02	2.47841E-02	0.00000E+00	3.67607E-02	3.50500E-02	5.54189E-02	1.91977E-02	1.56748E-02	3.50500E-02	6.07084E-02	6.65027E-02	7.18311E-02	6.65027E-02	5.75930E-02	6.46290E-02	1.10838E-01	6.65027E-02	6.46290E-02	7.26812E-02	6.46290E-02	6.83250E-02	6.65027E-02	6.74200E-02	6.07084E-02	7.18311E-02	6.55725E-02	6.26993E-02	6.55725E-02	1.07461E-01	3.50500E-02	1.91977E-02	1.91977E-02	6.55725E-02	6.17119E-02	6.26993E-02	5.75930E-02	3.83953E-02
GRosa_blanda_365	3.32513E-02	4.14717E-02	3.32513E-02	3.83953E-02	3.67607E-02	0.00000E+00	1.91977E-02	3.13497E-02	3.50500E-02	3.32513E-02	4.56996E-02	3.32513E-02	4.29273E-02	5.07922E-02	4.29273E-02	3.50500E-02	3.99631E-02	1.03383E-01	6.17119E-02	4.14717E-02	5.19875E-02	4.14717E-02	6.36715E-02	6.17119E-02	6.26993E-02	5.54189E-02	5.07922E-02	6.07084E-02	4.29273E-02	4.14717E-02	9.97540E-02	1.91977E-02	3.50500E-02	3.50500E-02	4.43351E-02	3.50500E-02	3.67607E-02	4.14717E-02	1.91977E-02
GRosa_blanda_421	3.13497E-02	3.99631E-02	3.13497E-02	3.67607E-02	3.50500E-02	1.91977E-02	0.00000E+00	2.93249E-02	3.32513E-02	3.13497E-02	4.43351E-02	3.13497E-02	4.14717E-02	4.95682E-02	4.14717E-02	3.32513E-02	3.83953E-02	1.02787E-01	6.07084E-02	3.99631E-02	5.07922E-02	3.99631E-02	6.26993E-02	6.07084E-02	6.17119E-02	5.42992E-02	4.95682E-02	5.96880E-02	4.14717E-02	3.99631E-02	9.91363E-02	0.00000E+00	3.32513E-02	3.32513E-02	4.29273E-02	2.93249E-02	3.13497E-02	3.99631E-02	1.56748E-02
GRosa_blanda_462	5.31559E-02	5.86498E-02	3.99631E-02	5.65164E-02	5.54189E-02	3.13497E-02	2.93249E-02	0.00000E+00	5.42992E-02	5.31559E-02	6.17119E-02	1.91977E-02	3.32513E-02	4.29273E-02	3.32513E-02	2.71496E-02	2.93249E-02	9.97540E-02	6.36715E-02	3.32513E-02	4.43351E-02	3.32513E-02	6.55725E-02	6.36715E-02	6.46290E-02	5.75930E-02	4.29273E-02	6.26993E-02	3.67607E-02	3.13497E-02	9.59883E-02	2.93249E-02	5.42992E-02	5.42992E-02	3.13497E-02	2.21676E-02	2.47841E-02	3.83953E-02	2.47841E-02
GRosa_blanda_528	1.10838E-02	2.71496E-02	4.29273E-02	2.21676E-02	1.91977E-02	3.50500E-02	3.32513E-02	5.42992E-02	0.00000E+00	1.10838E-02	3.32513E-02	5.96880E-02	6.55725E-02	7.09708E-02	6.55725E-02	5.65164E-02	6.36715E-02	1.10282E-01	6.55725E-02	6.36715E-02	7.18311E-02	6.36715E-02	6.74200E-02	6.55725E-02	6.65027E-02	5.96880E-02	7.09708E-02	6.46290E-02	6.17119E-02	6.46290E-02	1.06888E-01	3.32513E-02	1.56748E-02	1.56748E-02	6.65027E-02	6.07084E-02	6.17119E-02	5.65164E-02	3.67607E-02
GRosa_blanda_567	0.00000E+00	2.47841E-02	4.14717E-02	1.91977E-02	1.56748E-02	3.32513E-02	3.13497E-02	5.31559E-02	1.10838E-02	0.00000E+00	3.13497E-02	5.86498E-02	6.46290E-02	7.01000E-02	6.46290E-02	5.54189E-02	6.26993E-02	1.09724E-01	6.46290E-02	6.26993E-02	7.09708E-02	6.26993E-02	6.65027E-02	6.46290E-02	6.55725E-02	5.86498E-02	7.01000E-02	6.36715E-02	6.07084E-02	6.36715E-02	1.06312E-01	3.13497E-02	1.10838E-02	1.10838E-02	6.55725E-02	5.96880E-02	6.07084E-02	5.54189E-02	3.50500E-02
GRosa_blanda_652	3.13497E-02	1.10838E-02	4.14717E-02	1.91977E-02	3.50500E-02	4.56996E-02	4.43351E-02	6.17119E-02	3.32513E-02	3.13497E-02	0.00000E+00	6.65027E-02	7.18311E-02	7.67907E-02	7.18311E-02	6.36715E-02	7.01000E-02	1.14114E-01	6.83250E-02	7.01000E-02	7.75864E-02	7.01000E-02	7.01000E-02	6.83250E-02	6.92182E-02	6.26993E-02	7.67907E-02	6.74200E-02	6.83250E-02	7.09708E-02	1.10838E-01	4.43351E-02	3.32513E-02	3.32513E-02	7.26812E-02	6.74200E-02	6.83250E-02	6.17119E-02	4.70245E-02
GRosa_blanda_98016	5.86498E-02	6.36715E-02	4.14717E-02	6.17119E-02	6.07084E-02	3.32513E-02	3.13497E-02	1.91977E-02	5.96880E-02	5.86498E-02	6.65027E-02	0.00000E+00	2.71496E-02	3.83953E-02	2.71496E-02	2.47841E-02	2.21676E-02	1.02787E-01	6.83250E-02	2.71496E-02	3.99631E-02	2.71496E-02	7.01000E-02	6.83250E-02	6.92182E-02	6.26993E-02	3.83953E-02	6.74200E-02	3.50500E-02	2.47841E-02	9.91363E-02	3.13497E-02	5.96880E-02	5.96880E-02	2.93249E-02	1.10838E-02	1.56748E-02	3.99631E-02	2.71496E-02
GRosa_foliolosa_699	6.46290E-02	6.92182E-02	4.43351E-02	6.74200E-02	6.65027E-02	4.29273E-02	4.14717E-02	3.32513E-02	6.55725E-02	6.46290E-02	7.18311E-02	2.71496E-02	0.00000E+00	1.56748E-02	3.83953E-02	3.67607E-02	3.50500E-02	1.06312E-01	7.35215E-02	3.13497E-02	3.67607E-02	3.13497E-02	7.51738E-02	7.35215E-02	7.43522E-02	6.83250E-02	4.70245E-02	7.26812E-02	4.43351E-02	3.67607E-02	1.02787E-01	4.14717E-02	6.55725E-02	6.55725E-02	3.99631E-02	2.93249E-02	3.13497E-02	4.83131E-02	3.83953E-02
GRosa_foliolosa_795	7.01000E-02	7.43522E-02	5.19875E-02	7.26812E-02	7.18311E-02	5.07922E-02	4.95682E-02	4.29273E-02	7.09708E-02	7.01000E-02	7.67907E-02	3.83953E-02	1.56748E-02	0.00000E+00	4.70245E-02	4.56996E-02	4.43351E-02	1.09724E-01	7.83741E-02	4.14717E-02	4.56996E-02	4.14717E-02	7.99263E-02	7.83741E-02	7.91540E-02	7.35215E-02	5.42992E-02	7.75864E-02	5.19875E-02	4.56996E-02	1.06312E-01	4.95682E-02	7.09708E-02	7.09708E-02	4.83131E-02	3.99631E-02	4.14717E-02	5.54189E-02	4.70245E-02
GRosa_gymnocarpa_543	6.46290E-02	6.92182E-02	4.95682E-02	6.74200E-02	6.65027E-02	4.29273E-02	4.14717E-02	3.32513E-02	6.55725E-02	6.46290E-02	7.18311E-02	2.71496E-02	3.83953E-02	4.70245E-02	0.00000E+00	2.93249E-02	1.56748E-02	1.03975E-01	7.35215E-02	3.83953E-02	4.83131E-02	3.83953E-02	7.51738E-02	7.35215E-02	7.43522E-02	6.83250E-02	4.70245E-02	7.26812E-02	3.50500E-02	1.91977E-02	1.00368E-01	4.14717E-02	6.55725E-02	6.55725E-02	3.99631E-02	2.93249E-02	2.21676E-02	4.83131E-02	3.83953E-02
GRosa_gymnocarpa_751	5.54189E-02	6.07084E-02	4.29273E-02	5.86498E-02	5.75930E-02	3.50500E-02	3.32513E-02	2.71496E-02	5.65164E-02	5.54189E-02	6.36715E-02	2.47841E-02	3.67607E-02	4.56996E-02	2.93249E-02	0.00000E+00	2.47841E-02	1.03383E-01	6.55725E-02	3.67607E-02	4.70245E-02	3.67607E-02	6.74200E-02	6.55725E-02	6.65027E-02	5.96880E-02	4.56996E-02	6.46290E-02	3.32513E-02	2.71496E-02	9.97540E-02	3.32513E-02	5.65164E-02	5.65164E-02	3.83953E-02	2.71496E-02	2.47841E-02	4.14717E-02	3.32513E-02
GRosa_gymnocarpa_767	6.26993E-02	6.74200E-02	4.70245E-02	6.55725E-02	6.46290E-02	3.99631E-02	3.83953E-02	2.93249E-02	6.36715E-02	6.26993E-02	7.01000E-02	2.21676E-02	3.50500E-02	4.43351E-02	1.56748E-02	2.47841E-02	0.00000E+00	1.05150E-01	7.18311E-02	3.50500E-02	4.56996E-02	3.50500E-02	7.35215E-02	7.18311E-02	7.26812E-02	6.65027E-02	4.43351E-02	7.09708E-02	3.50500E-02	1.10838E-02	1.01584E-01	3.83953E-02	6.36715E-02	6.36715E-02	3.67607E-02	2.47841E-02	1.56748E-02	4.56996E-02	3.50500E-02
GRosa_multiflora_302	1.09724E-01	1.12488E-01	1.06312E-01	1.11391E-01	1.10838E-01	1.03383E-01	1.02787E-01	9.97540E-02	1.10282E-01	1.09724E-01	1.14114E-01	1.02787E-01	1.06312E-01	1.09724E-01	1.03975E-01	1.03383E-01	1.05150E-01	0.00000E+00	1.15186E-01	1.06312E-01	1.10282E-01	1.06312E-01	1.16248E-01	1.15186E-01	1.15718E-01	1.11941E-01	1.09724E-01	1.14651E-01	1.03975E-01	1.05733E-01	7.51738E-02	1.02787E-01	1.10282E-01	1.10282E-01	1.04564E-01	1.03383E-01	1.03975E-01	1.03383E-01	1.01584E-01
GRosa_nitida_570	6.46290E-02	6.74200E-02	6.46290E-02	6.55725E-02	6.65027E-02	6.17119E-02	6.07084E-02	6.36715E-02	6.55725E-02	6.46290E-02	6.83250E-02	6.83250E-02	7.35215E-02	7.83741E-02	7.35215E-02	6.55725E-02	7.18311E-02	1.15186E-01	0.00000E+00	7.35215E-02	7.91540E-02	7.35215E-02	2.71496E-02	1.56748E-02	1.91977E-02	3.50500E-02	7.83741E-02	1.91977E-02	7.01000E-02	7.26812E-02	1.11941E-01	6.07084E-02	6.55725E-02	6.55725E-02	7.26812E-02	6.92182E-02	7.01000E-02	4.29273E-02	6.26993E-02
GRosa_nitida_604	6.26993E-02	6.74200E-02	3.32513E-02	6.55725E-02	6.46290E-02	4.14717E-02	3.99631E-02	3.32513E-02	6.36715E-02	6.26993E-02	7.01000E-02	2.71496E-02	3.13497E-02	4.14717E-02	3.83953E-02	3.67607E-02	3.50500E-02	1.06312E-01	7.35215E-02	0.00000E+00	3.32513E-02	3.13497E-02	7.51738E-02	7.35215E-02	7.43522E-02	6.83250E-02	4.70245E-02	7.26812E-02	4.43351E-02	3.67607E-02	1.02787E-01	3.99631E-02	6.36715E-02	6.36715E-02	3.99631E-02	2.93249E-02	3.13497E-02	4.83131E-02	3.67607E-02
GRosa_nitida_675	7.09708E-02	7.51738E-02	4.56996E-02	7.35215E-02	7.26812E-02	5.19875E-02	5.07922E-02	4.43351E-02	7.18311E-02	7.09708E-02	7.75864E-02	3.99631E-02	3.67607E-02	4.56996E-02	4.83131E-02	4.70245E-02	4.56996E-02	1.10282E-01	7.91540E-02	3.32513E-02	0.00000E+00	2.93249E-02	8.06911E-02	7.91540E-02	7.99263E-02	7.43522E-02	5.54189E-02	7.83741E-02	5.31559E-02	4.70245E-02	1.06888E-01	5.07922E-02	7.09708E-02	7.18311E-02	4.70245E-02	4.14717E-02	4.29273E-02	5.42992E-02	4.83131E-02
GRosa_nitida_812	6.26993E-02	6.74200E-02	4.56996E-02	6.55725E-02	6.46290E-02	4.14717E-02	3.99631E-02	3.32513E-02	6.36715E-02	6.26993E-02	7.01000E-02	2.71496E-02	3.13497E-02	4.14717E-02	3.83953E-02	3.67607E-02	3.50500E-02	1.06312E-01	7.35215E-02	3.13497E-02	2.93249E-02	0.00000E+00	7.51738E-02	7.35215E-02	7.43522E-02	6.83250E-02	4.70245E-02	7.26812E-02	4.43351E-02	3.67607E-02	1.02787E-01	3.99631E-02	6.26993E-02	6.36715E-02	3.67607E-02	2.93249E-02	3.13497E-02	4.56996E-02	3.67607E-02
GRosa_palustris_168	6.65027E-02	6.92182E-02	6.65027E-02	6.74200E-02	6.83250E-02	6.36715E-02	6.26993E-02	6.55725E-02	6.74200E-02	6.65027E-02	7.01000E-02	7.01000E-02	7.51738E-02	7.99263E-02	7.51738E-02	6.74200E-02	7.35215E-02	1.16248E-01	2.71496E-02	7.51738E-02	8.06911E-02	7.51738E-02	0.00000E+00	2.71496E-02	1.91977E-02	2.21676E-02	7.99263E-02	1.10838E-02	7.18311E-02	7.43522E-02	1.13033E-01	6.26993E-02	6.74200E-02	6.74200E-02	7.43522E-02	7.09708E-02	7.18311E-02	4.56996E-02	6.46290E-02
GRosa_palustris_304	6.46290E-02	6.74200E-02	6.46290E-02	6.55725E-02	6.65027E-02	6.17119E-02	6.07084E-02	6.36715E-02	6.55725E-02	6.46290E-02	6.83250E-02	6.83250E-02	7.35215E-02	7.83741E-02	7.35215E-02	6.55725E-02	7.18311E-02	1.15186E-01	1.56748E-02	7.35215E-02	7.91540E-02	7.35215E-02	2.71496E-02	0.00000E+00	1.91977E-02	3.50500E-02	7.83741E-02	1.91977E-02	7.01000E-02	7.26812E-02	1.11941E-01	6.07084E-02	6.55725E-02	6.55725E-02	7.26812E-02	6.92182E-02	7.01000E-02	4.29273E-02	6.26993E-02
GRosa_palustris_317	6.55725E-02	6.83250E-02	6.55725E-02	6.65027E-02	6.74200E-02	6.26993E-02	6.17119E-02	6.46290E-02	6.65027E-02	6.55725E-02	6.92182E-02	6.92182E-02	7.43522E-02	7.91540E-02	7.43522E-02	6.65027E-02	7.26812E-02	1.15718E-01	1.91977E-02	7.43522E-02	7.99263E-02	7.43522E-02	1.91977E-02	1.91977E-02	0.00000E+00	2.47841E-02	7.91540E-02	1.56748E-02	7.09708E-02	7.35215E-02	1.12488E-01	6.17119E-02	6.65027E-02	6.65027E-02	7.35215E-02	7.01000E-02	7.09708E-02	4.43351E-02	6.36715E-02
GRosa_palustris_331	5.86498E-02	6.17119E-02	5.86498E-02	5.96880E-02	6.07084E-02	5.54189E-02	5.42992E-02	5.75930E-02	5.96880E-02	5.86498E-02	6.26993E-02	6.26993E-02	6.83250E-02	7.35215E-02	6.83250E-02	5.96880E-02	6.65027E-02	1.11941E-01	3.50500E-02	6.83250E-02	7.43522E-02	6.83250E-02	2.21676E-02	3.50500E-02	2.47841E-02	0.00000E+00	7.35215E-02	2.47841E-02	6.46290E-02	6.74200E-02	1.08598E-01	5.42992E-02	5.96880E-02	5.96880E-02	6.83250E-02	6.36715E-02	6.46290E-02	4.29273E-02	5.65164E-02
GRosa_palustris_386	7.01000E-02	7.43522E-02	5.65164E-02	7.26812E-02	7.18311E-02	5.07922E-02	4.95682E-02	4.29273E-02	7.09708E-02	7.01000E-02	7.67907E-02	3.83953E-02	4.70245E-02	5.42992E-02	4.70245E-02	4.56996E-02	4.43351E-02	1.09724E-01	7.83741E-02	4.70245E-02	5.54189E-02	4.70245E-02	7.99263E-02	7.83741E-02	7.91540E-02	7.35215E-02	0.00000E+00	7.75864E-02	5.19875E-02	4.56996E-02	1.06312E-01	4.95682E-02	7.09708E-02	7.09708E-02	4.83131E-02	3.99631E-02	4.14717E-02	5.54189E-02	4.70245E-02
GRosa_palustris_581	6.36715E-02	6.65027E-02	6.36715E-02	6.46290E-02	6.55725E-02	6.07084E-02	5.96880E-02	6.26993E-02	6.46290E-02	6.36715E-02	6.74200E-02	6.74200E-02	7.26812E-02	7.75864E-02	7.26812E-02	6.46290E-02	7.09708E-02	1.14651E-01	1.91977E-02	7.26812E-02	7.83741E-02	7.26812E-02	1.10838E-02	1.91977E-02	1.56748E-02	2.47841E-02	7.75864E-02	0.00000E+00	6.92182E-02	7.18311E-02	1.11391E-01	5.96880E-02	6.46290E-02	6.46290E-02	7.18311E-02	6.83250E-02	6.92182E-02	4.14717E-02	6.17119E-02
GRosa_pisocarpa_774	6.07084E-02	6.55725E-02	4.95682E-02	6.36715E-02	6.26993E-02	4.29273E-02	4.14717E-02	3.67607E-02	6.17119E-02	6.07084E-02	6.83250E-02	3.50500E-02	4.43351E-02	5.19875E-02	3.50500E-02	3.32513E-02	3.50500E-02	1.03975E-01	7.01000E-02	4.43351E-02	5.31559E-02	4.43351E-02	7.18311E-02	7.01000E-02	7.09708E-02	6.46290E-02	5.19875E-02	6.92182E-02	0.00000E+00	3.32513E-02	9.78893E-02	4.14717E-02	6.17119E-02	6.17119E-02	4.56996E-02	3.67607E-02	3.50500E-02	4.83131E-02	4.14717E-02
GRosa_pisocarpa_847	6.36715E-02	6.83250E-02	4.83131E-02	6.65027E-02	6.55725E-02	4.14717E-02	3.99631E-02	3.13497E-02	6.46290E-02	6.36715E-02	7.09708E-02	2.47841E-02	3.67607E-02	4.56996E-02	1.91977E-02	2.71496E-02	1.10838E-02	1.05733E-01	7.26812E-02	3.67607E-02	4.70245E-02	3.67607E-02	7.43522E-02	7.26812E-02	7.35215E-02	6.74200E-02	4.56996E-02	7.18311E-02	3.32513E-02	0.00000E+00	1.02187E-01	3.99631E-02	6.46290E-02	6.46290E-02	3.83953E-02	2.71496E-02	1.91977E-02	4.70245E-02	3.67607E-02
GRosa_setigera_298	1.06312E-01	1.09163E-01	1.02787E-01	1.08031E-01	1.07461E-01	9.97540E-02	9.91363E-02	9.59883E-02	1.06888E-01	1.06312E-01	1.10838E-01	9.91363E-02	1.02787E-01	1.06312E-01	1.00368E-01	9.97540E-02	1.01584E-01	7.51738E-02	1.11941E-01	1.02787E-01	1.06888E-01	1.02787E-01	1.13033E-01	1.11941E-01	1.12488E-01	1.08598E-01	1.06312E-01	1.11391E-01	9.78893E-02	1.02187E-01	0.00000E+00	9.91363E-02	1.06888E-01	1.06888E-01	1.03383E-01	9.97540E-02	1.00368E-01	1.02187E-01	9.78893E-02
GRosa_woodsii_4	3.13497E-02	3.99631E-02	3.13497E-02	3.67607E-02	3.50500E-02	1.91977E-02	0.00000E+00	2.93249E-02	3.32513E-02	3.13497E-02	4.43351E-02	3.13497E-02	4.14717E-02	4.95682E-02	4.14717E-02	3.32513E-02	3.83953E-02	1.02787E-01	6.07084E-02	3.99631E-02	5.07922E-02	3.99631E-02	6.26993E-02	6.07084E-02	6.17119E-02	5.42992E-02	4.95682E-02	5.96880E-02	4.14717E-02	3.99631E-02	9.91363E-02	0.00000E+00	3.32513E-02	3.32513E-02	4.29273E-02	2.93249E-02	3.13497E-02	3.99631E-02	1.56748E-02
GRosa_woodsii_492	1.10838E-02	2.71496E-02	4.29273E-02	2.21676E-02	1.91977E-02	3.50500E-02	3.32513E-02	5.42992E-02	1.56748E-02	1.10838E-02	3.32513E-02	5.96880E-02	6.55725E-02	7.09708E-02	6.55725E-02	5.65164E-02	6.36715E-02	1.10282E-01	6.55725E-02	6.36715E-02	7.09708E-02	6.26993E-02	6.74200E-02	6.55725E-02	6.65027E-02	5.96880E-02	7.09708E-02	6.46290E-02	6.17119E-02	6.46290E-02	1.06888E-01	3.32513E-02	0.00000E+00	1.56748E-02	6.65027E-02	6.07084E-02	6.17119E-02	5.65164E-02	3.67607E-02
GRosa_woodsii_498	1.10838E-02	2.71496E-02	4.29273E-02	2.21676E-02	1.91977E-02	3.50500E-02	3.32513E-02	5.42992E-02	1.56748E-02	1.10838E-02	3.32513E-02	5.96880E-02	6.55725E-02	7.09708E-02	6.55725E-02	5.65164E-02	6.36715E-02	1.10282E-01	6.55725E-02	6.36715E-02	7.18311E-02	6.36715E-02	6.74200E-02	6.55725E-02	6.65027E-02	5.96880E-02	7.09708E-02	6.46290E-02	6.17119E-02	6.46290E-02	1.06888E-01	3.32513E-02	1.56748E-02	0.00000E+00	6.65027E-02	6.07084E-02	6.17119E-02	5.65164E-02	3.67607E-02
GRosa_woodsii_700	6.55725E-02	7.01000E-02	5.07922E-02	6.83250E-02	6.55725E-02	4.43351E-02	4.29273E-02	3.13497E-02	6.65027E-02	6.55725E-02	7.26812E-02	2.93249E-02	3.99631E-02	4.83131E-02	3.99631E-02	3.83953E-02	3.67607E-02	1.04564E-01	7.26812E-02	3.99631E-02	4.70245E-02	3.67607E-02	7.43522E-02	7.26812E-02	7.35215E-02	6.83250E-02	4.83131E-02	7.18311E-02	4.56996E-02	3.83953E-02	1.03383E-01	4.29273E-02	6.65027E-02	6.65027E-02	0.00000E+00	3.13497E-02	3.32513E-02	3.99631E-02	3.99631E-02
GRosa_woodsii_733	5.96880E-02	6.46290E-02	4.29273E-02	6.26993E-02	6.17119E-02	3.50500E-02	2.93249E-02	2.21676E-02	6.07084E-02	5.96880E-02	6.74200E-02	1.10838E-02	2.93249E-02	3.99631E-02	2.93249E-02	2.71496E-02	2.47841E-02	1.03383E-01	6.92182E-02	2.93249E-02	4.14717E-02	2.93249E-02	7.09708E-02	6.92182E-02	7.01000E-02	6.36715E-02	3.99631E-02	6.83250E-02	3.67607E-02	2.71496E-02	9.97540E-02	2.93249E-02	6.07084E-02	6.07084E-02	3.13497E-02	0.00000E+00	1.10838E-02	4.14717E-02	2.93249E-02
GRosa_woodsii_741	6.07084E-02	6.55725E-02	4.43351E-02	6.36715E-02	6.26993E-02	3.67607E-02	3.13497E-02	2.47841E-02	6.17119E-02	6.07084E-02	6.83250E-02	1.56748E-02	3.13497E-02	4.14717E-02	2.21676E-02	2.47841E-02	1.56748E-02	1.03975E-01	7.01000E-02	3.13497E-02	4.29273E-02	3.13497E-02	7.18311E-02	7.01000E-02	7.09708E-02	6.46290E-02	4.14717E-02	6.92182E-02	3.50500E-02	1.91977E-02	1.00368E-01	3.13497E-02	6.17119E-02	6.17119E-02	3.32513E-02	1.10838E-02	0.00000E+00	4.29273E-02	3.13497E-02
GRosa_woodsii_800	5.54189E-02	5.96880E-02	4.70245E-02	5.75930E-02	5.75930E-02	4.14717E-02	3.99631E-02	3.83953E-02	5.65164E-02	5.54189E-02	6.17119E-02	3.99631E-02	4.83131E-02	5.54189E-02	4.83131E-02	4.14717E-02	4.56996E-02	1.03383E-01	4.29273E-02	4.83131E-02	5.42992E-02	4.56996E-02	4.56996E-02	4.29273E-02	4.43351E-02	4.29273E-02	5.54189E-02	4.14717E-02	4.83131E-02	4.70245E-02	1.02187E-01	3.99631E-02	5.65164E-02	5.65164E-02	3.99631E-02	4.14717E-02	4.29273E-02	0.00000E+00	3.99631E-02
GRosa_woodsii_807	3.50500E-02	4.29273E-02	3.13497E-02	3.99631E-02	3.83953E-02	1.91977E-02	1.56748E-02	2.47841E-02	3.67607E-02	3.50500E-02	4.70245E-02	2.71496E-02	3.83953E-02	4.70245E-02	3.83953E-02	3.32513E-02	3.50500E-02	1.01584E-01	6.26993E-02	3.67607E-02	4.83131E-02	3.67607E-02	6.46290E-02	6.26993E-02	6.36715E-02	5.65164E-02	4.70245E-02	6.17119E-02	4.14717E-02	3.67607E-02	9.78893E-02	1.56748E-02	3.67607E-02	3.67607E-02	3.99631E-02	2.93249E-02	3.13497E-02	3.99631E-02	0.00000E+00
