# Supplementary material for: General functions to transform associate data to host data, and their use in phylogenetic inference from sequences with intra-individual variability
Source: BMC Evol Biol. 2008 Mar 18;8:86. doi: 10.1186/1471-2148-8-86 (PMC2291458; doi:10.1186/1471-2148-8-86)
Supplement: Additional file 3 — Distance matrices and quality statistics obtained with the Rosa dataset of Joly and Bruneau [33]. This contains all intermediary generated associate distance or host character data (depending on the transformation formula used; see Fig. 1) and all final distance matrices obtained together with their Delta values. A readme file that describes the contents of each file in the archive is included. The corresponding NEXUS files containing the original associate sequence data (alleles of North American Rosa species) are available at [75] as study No. S1444. [file 1471-2148-8-86-S3.zip › Goeker_Grimm_Supp_Mat_3/M2600_g1_m2.i]

78
Rosa_woodsii_807B	0	0.00737101	0.0110565	0.012285	0.00859951	0.00859951	0.00859951	0.00737101	0.0110565	0.012285	0.0012285	0.002457	0.002457	0.0012285	0.00859951	0.0012285	0.027027	0.027027	0.00982801	0.00859951	0.012285	0.012285	0.012285	0.0110565	0.0110565	0.0110565	0.00859951	0.0135135	0.0135135	0.012285	0.012285	0.012285	0.012285	0.012285	0.0135135	0.00737101	0.0135135	0.014742	0.00737101	0.0135135	0.0135135	0.0110565	0.0282555	0.0307125	0.00859951	0.00859951	0.00859951	0.00982801	0.0110565
Rosa_woodsii_807A	0.00737101	0	0.0036855	0.012285	0.0012285	0.0012285	0.0012285	0	0.0036855	0.004914	0.00859951	0.00982801	0.00982801	0.00859951	0.0012285	0.00859951	0.02457	0.02457	0.002457	0.0012285	0.004914	0.00737101	0.012285	0.0110565	0.0036855	0.0036855	0.00859951	0.0135135	0.0135135	0.012285	0.012285	0.012285	0.012285	0.012285	0.00614251	0.0012285	0.00614251	0.00737101	0.0012285	0.00614251	0.0135135	0.0110565	0.0257985	0.0282555	0.0012285	0.0012285	0.0012285	0.004914	0.0036855
Rosa_woodsii_800A	0.0110565	0.0036855	0	0.0159705	0.004914	0.004914	0.004914	0.0036855	0.004914	0.0036855	0.012285	0.0135135	0.0135135	0.012285	0.004914	0.012285	0.0282555	0.0282555	0.00614251	0.004914	0.00859951	0.0110565	0.0159705	0.014742	0.00737101	0.00737101	0.012285	0.017199	0.017199	0.0159705	0.0159705	0.0159705	0.0159705	0.0159705	0.00737101	0.004914	0.00982801	0.00859951	0.004914	0.00982801	0.017199	0.014742	0.027027	0.029484	0.004914	0.004914	0.004914	0.00859951	0.00737101
Rosa_woodsii_800B	0.012285	0.012285	0.0159705	0	0.0135135	0.0135135	0.0135135	0.012285	0.014742	0.017199	0.0110565	0.012285	0.012285	0.0110565	0.0135135	0.0110565	0.031941	0.031941	0.014742	0.0135135	0.017199	0.014742	0.002457	0.0012285	0.0159705	0.0159705	0.00614251	0.0036855	0.0036855	0.002457	0.002457	0.002457	0.002457	0.002457	0.0184275	0.0135135	0.0184275	0.019656	0.0135135	0.0184275	0.0036855	0.0012285	0.0331695	0.0356265	0.0135135	0.0135135	0.0135135	0.012285	0.0159705
Rosa_woodsii_741B	0.00859951	0.0012285	0.004914	0.0135135	0	0.002457	0	0.0012285	0.004914	0.00614251	0.00982801	0.0110565	0.0110565	0.00982801	0	0.00982801	0.0257985	0.0257985	0.0036855	0.002457	0.00614251	0.00859951	0.0135135	0.012285	0.004914	0.004914	0.00982801	0.014742	0.014742	0.0135135	0.0135135	0.0135135	0.0135135	0.0135135	0.00737101	0.002457	0.00737101	0.00859951	0.002457	0.00737101	0.014742	0.012285	0.027027	0.029484	0.002457	0.002457	0.002457	0.00614251	0.004914
Rosa_woodsii_741A	0.00859951	0.0012285	0.004914	0.0135135	0.002457	0	0.002457	0.0012285	0.004914	0.00614251	0.00982801	0.0110565	0.0110565	0.00982801	0.002457	0.00982801	0.0257985	0.0257985	0.0012285	0	0.0036855	0.00859951	0.0135135	0.012285	0.004914	0.004914	0.00982801	0.014742	0.014742	0.0135135	0.0135135	0.0135135	0.0135135	0.0135135	0.00737101	0.002457	0.00737101	0.00859951	0.002457	0.00737101	0.014742	0.012285	0.027027	0.029484	0	0	0	0.00614251	0.002457
Rosa_woodsii_733B	0.00859951	0.0012285	0.004914	0.0135135	0	0.002457	0	0.0012285	0.004914	0.00614251	0.00982801	0.0110565	0.0110565	0.00982801	0	0.00982801	0.0257985	0.0257985	0.0036855	0.002457	0.00614251	0.00859951	0.0135135	0.012285	0.004914	0.004914	0.00982801	0.014742	0.014742	0.0135135	0.0135135	0.0135135	0.0135135	0.0135135	0.00737101	0.002457	0.00737101	0.00859951	0.002457	0.00737101	0.014742	0.012285	0.027027	0.029484	0.002457	0.002457	0.002457	0.00614251	0.004914
Rosa_woodsii_733A	0.00737101	0	0.0036855	0.012285	0.0012285	0.0012285	0.0012285	0	0.0036855	0.004914	0.00859951	0.00982801	0.00982801	0.00859951	0.0012285	0.00859951	0.02457	0.02457	0.002457	0.0012285	0.004914	0.00737101	0.012285	0.0110565	0.0036855	0.0036855	0.00859951	0.0135135	0.0135135	0.012285	0.012285	0.012285	0.012285	0.012285	0.00614251	0.0012285	0.00614251	0.00737101	0.0012285	0.00614251	0.0135135	0.0110565	0.0257985	0.0282555	0.0012285	0.0012285	0.0012285	0.004914	0.0036855
Rosa_woodsii_700B	0.0110565	0.0036855	0.004914	0.014742	0.004914	0.004914	0.004914	0.0036855	0	0.00859951	0.012285	0.0135135	0.0135135	0.012285	0.004914	0.012285	0.0282555	0.0282555	0.00614251	0.004914	0.00859951	0.0110565	0.014742	0.0135135	0.00737101	0.00737101	0.012285	0.0159705	0.0159705	0.014742	0.014742	0.014742	0.014742	0.014742	0.00982801	0.004914	0.00982801	0.0110565	0.004914	0.00982801	0.0159705	0.0135135	0.029484	0.031941	0.004914	0.004914	0.004914	0.00859951	0.00737101
Rosa_woodsii_700A	0.012285	0.004914	0.0036855	0.017199	0.00614251	0.00614251	0.00614251	0.004914	0.00859951	0	0.0135135	0.014742	0.014742	0.0135135	0.00614251	0.0135135	0.029484	0.029484	0.00737101	0.00614251	0.00982801	0.012285	0.017199	0.0159705	0.00859951	0.00859951	0.0135135	0.0184275	0.0184275	0.017199	0.017199	0.017199	0.017199	0.017199	0.00859951	0.00614251	0.0110565	0.00982801	0.00614251	0.0110565	0.0184275	0.0159705	0.0282555	0.0307125	0.00614251	0.00614251	0.00614251	0.00982801	0.00859951
Rosa_woodsii_498B	0.0012285	0.00859951	0.012285	0.0110565	0.00982801	0.00982801	0.00982801	0.00859951	0.012285	0.0135135	0	0.0012285	0.0012285	0	0.00982801	0	0.0282555	0.0282555	0.0110565	0.00982801	0.0135135	0.0110565	0.0110565	0.00982801	0.012285	0.012285	0.00737101	0.012285	0.012285	0.0110565	0.0110565	0.0110565	0.0110565	0.0110565	0.014742	0.00859951	0.014742	0.0159705	0.00859951	0.014742	0.012285	0.00982801	0.029484	0.031941	0.00982801	0.00982801	0.00982801	0.00859951	0.012285
Rosa_woodsii_498A	0.002457	0.00982801	0.0135135	0.012285	0.0110565	0.0110565	0.0110565	0.00982801	0.0135135	0.014742	0.0012285	0	0.002457	0.0012285	0.0110565	0.0012285	0.029484	0.029484	0.012285	0.0110565	0.014742	0.012285	0.012285	0.0110565	0.0135135	0.0135135	0.00859951	0.0135135	0.0135135	0.012285	0.012285	0.012285	0.012285	0.012285	0.0159705	0.00982801	0.0159705	0.017199	0.00982801	0.0159705	0.0135135	0.0110565	0.0307125	0.0331695	0.0110565	0.0110565	0.0110565	0.00982801	0.0135135
Rosa_woodsii_492B	0.002457	0.00982801	0.0135135	0.012285	0.0110565	0.0110565	0.0110565	0.00982801	0.0135135	0.014742	0.0012285	0.002457	0	0.0012285	0.0110565	0.0012285	0.029484	0.029484	0.012285	0.0110565	0.014742	0.012285	0.012285	0.0110565	0.0135135	0.0135135	0.00859951	0.0135135	0.0135135	0.012285	0.012285	0.012285	0.012285	0.012285	0.014742	0.00982801	0.0159705	0.0159705	0.00982801	0.0159705	0.0135135	0.0110565	0.0307125	0.0331695	0.0110565	0.0110565	0.0110565	0.00982801	0.0135135
Rosa_woodsii_492A	0.0012285	0.00859951	0.012285	0.0110565	0.00982801	0.00982801	0.00982801	0.00859951	0.012285	0.0135135	0	0.0012285	0.0012285	0	0.00982801	0	0.0282555	0.0282555	0.0110565	0.00982801	0.0135135	0.0110565	0.0110565	0.00982801	0.012285	0.012285	0.00737101	0.012285	0.012285	0.0110565	0.0110565	0.0110565	0.0110565	0.0110565	0.014742	0.00859951	0.014742	0.0159705	0.00859951	0.014742	0.012285	0.00982801	0.029484	0.031941	0.00982801	0.00982801	0.00982801	0.00859951	0.012285
Rosa_woodsii_4B	0.00859951	0.0012285	0.004914	0.0135135	0	0.002457	0	0.0012285	0.004914	0.00614251	0.00982801	0.0110565	0.0110565	0.00982801	0	0.00982801	0.0257985	0.0257985	0.0036855	0.002457	0.00614251	0.00859951	0.0135135	0.012285	0.004914	0.004914	0.00982801	0.014742	0.014742	0.0135135	0.0135135	0.0135135	0.0135135	0.0135135	0.00737101	0.002457	0.00737101	0.00859951	0.002457	0.00737101	0.014742	0.012285	0.027027	0.029484	0.002457	0.002457	0.002457	0.00614251	0.004914
Rosa_woodsii_4A	0.0012285	0.00859951	0.012285	0.0110565	0.00982801	0.00982801	0.00982801	0.00859951	0.012285	0.0135135	0	0.0012285	0.0012285	0	0.00982801	0	0.0282555	0.0282555	0.0110565	0.00982801	0.0135135	0.0110565	0.0110565	0.00982801	0.012285	0.012285	0.00737101	0.012285	0.012285	0.0110565	0.0110565	0.0110565	0.0110565	0.0110565	0.014742	0.00859951	0.014742	0.0159705	0.00859951	0.014742	0.012285	0.00982801	0.029484	0.031941	0.00982801	0.00982801	0.00982801	0.00859951	0.012285
Rosa_setigera_298X	0.027027	0.02457	0.0282555	0.031941	0.0257985	0.0257985	0.0257985	0.02457	0.0282555	0.029484	0.0282555	0.029484	0.029484	0.0282555	0.0257985	0.0282555	0	0	0.027027	0.0257985	0.029484	0.02457	0.031941	0.0307125	0.0282555	0.0282555	0.0282555	0.0331695	0.0331695	0.031941	0.031941	0.031941	0.031941	0.031941	0.0307125	0.0257985	0.0307125	0.031941	0.0257985	0.0307125	0.0331695	0.0307125	0.0135135	0.0159705	0.0257985	0.0257985	0.0257985	0.027027	0.0257985
Rosa_setigera_298Y	0.027027	0.02457	0.0282555	0.031941	0.0257985	0.0257985	0.0257985	0.02457	0.0282555	0.029484	0.0282555	0.029484	0.029484	0.0282555	0.0257985	0.0282555	0	0	0.027027	0.0257985	0.029484	0.02457	0.031941	0.0307125	0.0282555	0.0282555	0.0282555	0.0331695	0.0331695	0.031941	0.031941	0.031941	0.031941	0.031941	0.0307125	0.0257985	0.0307125	0.031941	0.0257985	0.0307125	0.0331695	0.0307125	0.0135135	0.0159705	0.0257985	0.0257985	0.0257985	0.027027	0.0257985
Rosa_pisocarpa_847B	0.00982801	0.002457	0.00614251	0.014742	0.0036855	0.0012285	0.0036855	0.002457	0.00614251	0.00737101	0.0110565	0.012285	0.012285	0.0110565	0.0036855	0.0110565	0.027027	0.027027	0	0.0012285	0.002457	0.00982801	0.014742	0.0135135	0.00614251	0.00614251	0.0110565	0.0159705	0.0159705	0.014742	0.014742	0.014742	0.014742	0.014742	0.00859951	0.0036855	0.00859951	0.00982801	0.0036855	0.00859951	0.0159705	0.0135135	0.0282555	0.0307125	0.0012285	0.0012285	0.0012285	0.00737101	0.0036855
Rosa_pisocarpa_847A	0.00859951	0.0012285	0.004914	0.0135135	0.002457	0	0.002457	0.0012285	0.004914	0.00614251	0.00982801	0.0110565	0.0110565	0.00982801	0.002457	0.00982801	0.0257985	0.0257985	0.0012285	0	0.0036855	0.00859951	0.0135135	0.012285	0.004914	0.004914	0.00982801	0.014742	0.014742	0.0135135	0.0135135	0.0135135	0.0135135	0.0135135	0.00737101	0.002457	0.00737101	0.00859951	0.002457	0.00737101	0.014742	0.012285	0.027027	0.029484	0	0	0	0.00614251	0.002457
Rosa_pisocarpa_774B	0.012285	0.004914	0.00859951	0.017199	0.00614251	0.0036855	0.00614251	0.004914	0.00859951	0.00982801	0.0135135	0.014742	0.014742	0.0135135	0.00614251	0.0135135	0.029484	0.029484	0.002457	0.0036855	0	0.012285	0.017199	0.0159705	0.00859951	0.00859951	0.0135135	0.0184275	0.0184275	0.017199	0.017199	0.017199	0.017199	0.017199	0.0110565	0.00614251	0.0110565	0.012285	0.00614251	0.0110565	0.0184275	0.0159705	0.0307125	0.0331695	0.0036855	0.0036855	0.0036855	0.00982801	0.00614251
Rosa_pisocarpa_774A	0.012285	0.00737101	0.0110565	0.014742	0.00859951	0.00859951	0.00859951	0.00737101	0.0110565	0.012285	0.0110565	0.012285	0.012285	0.0110565	0.00859951	0.0110565	0.02457	0.02457	0.00982801	0.00859951	0.012285	0	0.014742	0.0135135	0.0110565	0.0110565	0.0110565	0.0159705	0.0159705	0.014742	0.014742	0.014742	0.014742	0.014742	0.0135135	0.00859951	0.0135135	0.014742	0.00859951	0.0135135	0.0159705	0.0135135	0.0282555	0.0307125	0.00859951	0.00859951	0.00859951	0.00737101	0.00859951
Rosa_palustris_581B	0.012285	0.012285	0.0159705	0.002457	0.0135135	0.0135135	0.0135135	0.012285	0.014742	0.017199	0.0110565	0.012285	0.012285	0.0110565	0.0135135	0.0110565	0.031941	0.031941	0.014742	0.0135135	0.017199	0.014742	0	0.0012285	0.0159705	0.0159705	0.0036855	0.0012285	0.0012285	0.002457	0.002457	0.002457	0	0	0.0184275	0.0135135	0.0184275	0.019656	0.0135135	0.0184275	0.0036855	0.0012285	0.0331695	0.0356265	0.0135135	0.0135135	0.0135135	0.012285	0.0159705
Rosa_palustris_581A	0.0110565	0.0110565	0.014742	0.0012285	0.012285	0.012285	0.012285	0.0110565	0.0135135	0.0159705	0.00982801	0.0110565	0.0110565	0.00982801	0.012285	0.00982801	0.0307125	0.0307125	0.0135135	0.012285	0.0159705	0.0135135	0.0012285	0	0.014742	0.014742	0.004914	0.002457	0.002457	0.0012285	0.0012285	0.0012285	0.0012285	0.0012285	0.017199	0.012285	0.017199	0.0184275	0.012285	0.017199	0.002457	0	0.031941	0.034398	0.012285	0.012285	0.012285	0.0110565	0.014742
Rosa_palustris_386X	0.0110565	0.0036855	0.00737101	0.0159705	0.004914	0.004914	0.004914	0.0036855	0.00737101	0.00859951	0.012285	0.0135135	0.0135135	0.012285	0.004914	0.012285	0.0282555	0.0282555	0.00614251	0.004914	0.00859951	0.0110565	0.0159705	0.014742	0	0	0.012285	0.017199	0.017199	0.0159705	0.0159705	0.0159705	0.0159705	0.0159705	0.00982801	0.004914	0.00982801	0.0110565	0.004914	0.00982801	0.017199	0.014742	0.029484	0.031941	0.004914	0.004914	0.004914	0.00859951	0.00737101
Rosa_palustris_386Y	0.0110565	0.0036855	0.00737101	0.0159705	0.004914	0.004914	0.004914	0.0036855	0.00737101	0.00859951	0.012285	0.0135135	0.0135135	0.012285	0.004914	0.012285	0.0282555	0.0282555	0.00614251	0.004914	0.00859951	0.0110565	0.0159705	0.014742	0	0	0.012285	0.017199	0.017199	0.0159705	0.0159705	0.0159705	0.0159705	0.0159705	0.00982801	0.004914	0.00982801	0.0110565	0.004914	0.00982801	0.017199	0.014742	0.029484	0.031941	0.004914	0.004914	0.004914	0.00859951	0.00737101
Rosa_palustris_331B	0.00859951	0.00859951	0.012285	0.00614251	0.00982801	0.00982801	0.00982801	0.00859951	0.012285	0.0135135	0.00737101	0.00859951	0.00859951	0.00737101	0.00982801	0.00737101	0.0282555	0.0282555	0.0110565	0.00982801	0.0135135	0.0110565	0.0036855	0.004914	0.012285	0.012285	0	0.004914	0.004914	0.00614251	0.00614251	0.00614251	0.0036855	0.0036855	0.014742	0.00982801	0.014742	0.0159705	0.00982801	0.014742	0.00737101	0.004914	0.029484	0.031941	0.00982801	0.00982801	0.00982801	0.00859951	0.012285
Rosa_palustris_331A	0.0135135	0.0135135	0.017199	0.0036855	0.014742	0.014742	0.014742	0.0135135	0.0159705	0.0184275	0.012285	0.0135135	0.0135135	0.012285	0.014742	0.012285	0.0331695	0.0331695	0.0159705	0.014742	0.0184275	0.0159705	0.0012285	0.002457	0.017199	0.017199	0.004914	0	0	0.0036855	0.0036855	0.0036855	0.0012285	0.0012285	0.019656	0.014742	0.019656	0.0208845	0.014742	0.019656	0.004914	0.002457	0.034398	0.036855	0.014742	0.014742	0.014742	0.0135135	0.017199
Rosa_palustris_317B	0.0135135	0.0135135	0.017199	0.0036855	0.014742	0.014742	0.014742	0.0135135	0.0159705	0.0184275	0.012285	0.0135135	0.0135135	0.012285	0.014742	0.012285	0.0331695	0.0331695	0.0159705	0.014742	0.0184275	0.0159705	0.0012285	0.002457	0.017199	0.017199	0.004914	0	0	0.0036855	0.0036855	0.0036855	0.0012285	0.0012285	0.019656	0.014742	0.019656	0.0208845	0.014742	0.019656	0.004914	0.002457	0.034398	0.036855	0.014742	0.014742	0.014742	0.0135135	0.017199
Rosa_palustris_317A	0.012285	0.012285	0.0159705	0.002457	0.0135135	0.0135135	0.0135135	0.012285	0.014742	0.017199	0.0110565	0.012285	0.012285	0.0110565	0.0135135	0.0110565	0.031941	0.031941	0.014742	0.0135135	0.017199	0.014742	0.002457	0.0012285	0.0159705	0.0159705	0.00614251	0.0036855	0.0036855	0	0	0.002457	0.002457	0.002457	0.0184275	0.0135135	0.0184275	0.019656	0.0135135	0.0184275	0.0012285	0.0012285	0.0331695	0.0356265	0.0135135	0.0135135	0.0135135	0.012285	0.0159705
Rosa_palustris_304B	0.012285	0.012285	0.0159705	0.002457	0.0135135	0.0135135	0.0135135	0.012285	0.014742	0.017199	0.0110565	0.012285	0.012285	0.0110565	0.0135135	0.0110565	0.031941	0.031941	0.014742	0.0135135	0.017199	0.014742	0.002457	0.0012285	0.0159705	0.0159705	0.00614251	0.0036855	0.0036855	0	0	0.002457	0.002457	0.002457	0.0184275	0.0135135	0.0184275	0.019656	0.0135135	0.0184275	0.0012285	0.0012285	0.0331695	0.0356265	0.0135135	0.0135135	0.0135135	0.012285	0.0159705
Rosa_palustris_304A	0.012285	0.012285	0.0159705	0.002457	0.0135135	0.0135135	0.0135135	0.012285	0.014742	0.017199	0.0110565	0.012285	0.012285	0.0110565	0.0135135	0.0110565	0.031941	0.031941	0.014742	0.0135135	0.017199	0.014742	0.002457	0.0012285	0.0159705	0.0159705	0.00614251	0.0036855	0.0036855	0.002457	0.002457	0	0.002457	0.002457	0.0184275	0.0135135	0.0184275	0.019656	0.0135135	0.0184275	0.0036855	0.0012285	0.0331695	0.0356265	0.0135135	0.0135135	0.0135135	0.012285	0.0159705
Rosa_palustris_168X	0.012285	0.012285	0.0159705	0.002457	0.0135135	0.0135135	0.0135135	0.012285	0.014742	0.017199	0.0110565	0.012285	0.012285	0.0110565	0.0135135	0.0110565	0.031941	0.031941	0.014742	0.0135135	0.017199	0.014742	0	0.0012285	0.0159705	0.0159705	0.0036855	0.0012285	0.0012285	0.002457	0.002457	0.002457	0	0	0.0184275	0.0135135	0.0184275	0.019656	0.0135135	0.0184275	0.0036855	0.0012285	0.0331695	0.0356265	0.0135135	0.0135135	0.0135135	0.012285	0.0159705
Rosa_palustris_168Y	0.012285	0.012285	0.0159705	0.002457	0.0135135	0.0135135	0.0135135	0.012285	0.014742	0.017199	0.0110565	0.012285	0.012285	0.0110565	0.0135135	0.0110565	0.031941	0.031941	0.014742	0.0135135	0.017199	0.014742	0	0.0012285	0.0159705	0.0159705	0.0036855	0.0012285	0.0012285	0.002457	0.002457	0.002457	0	0	0.0184275	0.0135135	0.0184275	0.019656	0.0135135	0.0184275	0.0036855	0.0012285	0.0331695	0.0356265	0.0135135	0.0135135	0.0135135	0.012285	0.0159705
Rosa_nitida_812B	0.0135135	0.00614251	0.00737101	0.0184275	0.00737101	0.00737101	0.00737101	0.00614251	0.00982801	0.00859951	0.014742	0.0159705	0.014742	0.014742	0.00737101	0.014742	0.0307125	0.0307125	0.00859951	0.00737101	0.0110565	0.0135135	0.0184275	0.017199	0.00982801	0.00982801	0.014742	0.019656	0.019656	0.0184275	0.0184275	0.0184275	0.0184275	0.0184275	0	0.00737101	0.00982801	0.0012285	0.00737101	0.00982801	0.019656	0.017199	0.031941	0.034398	0.00737101	0.00737101	0.00737101	0.0110565	0.00982801
Rosa_nitida_812A	0.00737101	0.0012285	0.004914	0.0135135	0.002457	0.002457	0.002457	0.0012285	0.004914	0.00614251	0.00859951	0.00982801	0.00982801	0.00859951	0.002457	0.00859951	0.0257985	0.0257985	0.0036855	0.002457	0.00614251	0.00859951	0.0135135	0.012285	0.004914	0.004914	0.00982801	0.014742	0.014742	0.0135135	0.0135135	0.0135135	0.0135135	0.0135135	0.00737101	0	0.00737101	0.00859951	0	0.00737101	0.014742	0.012285	0.027027	0.029484	0.002457	0.002457	0.002457	0.00614251	0.004914
Rosa_nitida_675B	0.0135135	0.00614251	0.00982801	0.0184275	0.00737101	0.00737101	0.00737101	0.00614251	0.00982801	0.0110565	0.014742	0.0159705	0.0159705	0.014742	0.00737101	0.014742	0.0307125	0.0307125	0.00859951	0.00737101	0.0110565	0.0135135	0.0184275	0.017199	0.00982801	0.00982801	0.014742	0.019656	0.019656	0.0184275	0.0184275	0.0184275	0.0184275	0.0184275	0.00982801	0.00737101	0	0.0110565	0.00737101	0.002457	0.019656	0.017199	0.031941	0.034398	0.00737101	0.00737101	0.00737101	0.0110565	0.00982801
Rosa_nitida_675A	0.014742	0.00737101	0.00859951	0.019656	0.00859951	0.00859951	0.00859951	0.00737101	0.0110565	0.00982801	0.0159705	0.017199	0.0159705	0.0159705	0.00859951	0.0159705	0.031941	0.031941	0.00982801	0.00859951	0.012285	0.014742	0.019656	0.0184275	0.0110565	0.0110565	0.0159705	0.0208845	0.0208845	0.019656	0.019656	0.019656	0.019656	0.019656	0.0012285	0.00859951	0.0110565	0	0.00859951	0.0110565	0.0208845	0.0184275	0.0331695	0.0356265	0.00859951	0.00859951	0.00859951	0.012285	0.0110565
Rosa_nitida_604B	0.00737101	0.0012285	0.004914	0.0135135	0.002457	0.002457	0.002457	0.0012285	0.004914	0.00614251	0.00859951	0.00982801	0.00982801	0.00859951	0.002457	0.00859951	0.0257985	0.0257985	0.0036855	0.002457	0.00614251	0.00859951	0.0135135	0.012285	0.004914	0.004914	0.00982801	0.014742	0.014742	0.0135135	0.0135135	0.0135135	0.0135135	0.0135135	0.00737101	0	0.00737101	0.00859951	0	0.00737101	0.014742	0.012285	0.027027	0.029484	0.002457	0.002457	0.002457	0.00614251	0.004914
Rosa_nitida_604A	0.0135135	0.00614251	0.00982801	0.0184275	0.00737101	0.00737101	0.00737101	0.00614251	0.00982801	0.0110565	0.014742	0.0159705	0.0159705	0.014742	0.00737101	0.014742	0.0307125	0.0307125	0.00859951	0.00737101	0.0110565	0.0135135	0.0184275	0.017199	0.00982801	0.00982801	0.014742	0.019656	0.019656	0.0184275	0.0184275	0.0184275	0.0184275	0.0184275	0.00982801	0.00737101	0.002457	0.0110565	0.00737101	0	0.019656	0.017199	0.031941	0.034398	0.00737101	0.00737101	0.00737101	0.0110565	0.00982801
Rosa_nitida_570B	0.0135135	0.0135135	0.017199	0.0036855	0.014742	0.014742	0.014742	0.0135135	0.0159705	0.0184275	0.012285	0.0135135	0.0135135	0.012285	0.014742	0.012285	0.0331695	0.0331695	0.0159705	0.014742	0.0184275	0.0159705	0.0036855	0.002457	0.017199	0.017199	0.00737101	0.004914	0.004914	0.0012285	0.0012285	0.0036855	0.0036855	0.0036855	0.019656	0.014742	0.019656	0.0208845	0.014742	0.019656	0	0.002457	0.034398	0.036855	0.014742	0.014742	0.014742	0.0135135	0.017199
Rosa_nitida_570A	0.0110565	0.0110565	0.014742	0.0012285	0.012285	0.012285	0.012285	0.0110565	0.0135135	0.0159705	0.00982801	0.0110565	0.0110565	0.00982801	0.012285	0.00982801	0.0307125	0.0307125	0.0135135	0.012285	0.0159705	0.0135135	0.0012285	0	0.014742	0.014742	0.004914	0.002457	0.002457	0.0012285	0.0012285	0.0012285	0.0012285	0.0012285	0.017199	0.012285	0.017199	0.0184275	0.012285	0.017199	0.002457	0	0.031941	0.034398	0.012285	0.012285	0.012285	0.0110565	0.014742
Rosa_multiflora_302B	0.0282555	0.0257985	0.027027	0.0331695	0.027027	0.027027	0.027027	0.0257985	0.029484	0.0282555	0.029484	0.0307125	0.0307125	0.029484	0.027027	0.029484	0.0135135	0.0135135	0.0282555	0.027027	0.0307125	0.0282555	0.0331695	0.031941	0.029484	0.029484	0.029484	0.034398	0.034398	0.0331695	0.0331695	0.0331695	0.0331695	0.0331695	0.031941	0.027027	0.031941	0.0331695	0.027027	0.031941	0.034398	0.031941	0	0.002457	0.027027	0.027027	0.027027	0.0282555	0.027027
Rosa_multiflora_302A	0.0307125	0.0282555	0.029484	0.0356265	0.029484	0.029484	0.029484	0.0282555	0.031941	0.0307125	0.031941	0.0331695	0.0331695	0.031941	0.029484	0.031941	0.0159705	0.0159705	0.0307125	0.029484	0.0331695	0.0307125	0.0356265	0.034398	0.031941	0.031941	0.031941	0.036855	0.036855	0.0356265	0.0356265	0.0356265	0.0356265	0.0356265	0.034398	0.029484	0.034398	0.0356265	0.029484	0.034398	0.036855	0.034398	0.002457	0	0.029484	0.029484	0.029484	0.0307125	0.029484
Rosa_gymnocarpa_767X	0.00859951	0.0012285	0.004914	0.0135135	0.002457	0	0.002457	0.0012285	0.004914	0.00614251	0.00982801	0.0110565	0.0110565	0.00982801	0.002457	0.00982801	0.0257985	0.0257985	0.0012285	0	0.0036855	0.00859951	0.0135135	0.012285	0.004914	0.004914	0.00982801	0.014742	0.014742	0.0135135	0.0135135	0.0135135	0.0135135	0.0135135	0.00737101	0.002457	0.00737101	0.00859951	0.002457	0.00737101	0.014742	0.012285	0.027027	0.029484	0	0	0	0.00614251	0.002457
Rosa_gymnocarpa_767Y	0.00859951	0.0012285	0.004914	0.0135135	0.002457	0	0.002457	0.0012285	0.004914	0.00614251	0.00982801	0.0110565	0.0110565	0.00982801	0.002457	0.00982801	0.0257985	0.0257985	0.0012285	0	0.0036855	0.00859951	0.0135135	0.012285	0.004914	0.004914	0.00982801	0.014742	0.014742	0.0135135	0.0135135	0.0135135	0.0135135	0.0135135	0.00737101	0.002457	0.00737101	0.00859951	0.002457	0.00737101	0.014742	0.012285	0.027027	0.029484	0	0	0	0.00614251	0.002457
Rosa_gymnocarpa_751B	0.00859951	0.0012285	0.004914	0.0135135	0.002457	0	0.002457	0.0012285	0.004914	0.00614251	0.00982801	0.0110565	0.0110565	0.00982801	0.002457	0.00982801	0.0257985	0.0257985	0.0012285	0	0.0036855	0.00859951	0.0135135	0.012285	0.004914	0.004914	0.00982801	0.014742	0.014742	0.0135135	0.0135135	0.0135135	0.0135135	0.0135135	0.00737101	0.002457	0.00737101	0.00859951	0.002457	0.00737101	0.014742	0.012285	0.027027	0.029484	0	0	0	0.00614251	0.002457
Rosa_gymnocarpa_751A	0.00982801	0.004914	0.00859951	0.012285	0.00614251	0.00614251	0.00614251	0.004914	0.00859951	0.00982801	0.00859951	0.00982801	0.00982801	0.00859951	0.00614251	0.00859951	0.027027	0.027027	0.00737101	0.00614251	0.00982801	0.00737101	0.012285	0.0110565	0.00859951	0.00859951	0.00859951	0.0135135	0.0135135	0.012285	0.012285	0.012285	0.012285	0.012285	0.0110565	0.00614251	0.0110565	0.012285	0.00614251	0.0110565	0.0135135	0.0110565	0.0282555	0.0307125	0.00614251	0.00614251	0.00614251	0	0.00859951
Rosa_gymnocarpa_543B	0.0110565	0.0036855	0.00737101	0.0159705	0.004914	0.002457	0.004914	0.0036855	0.00737101	0.00859951	0.012285	0.0135135	0.0135135	0.012285	0.004914	0.012285	0.0257985	0.0257985	0.0036855	0.002457	0.00614251	0.00859951	0.0159705	0.014742	0.00737101	0.00737101	0.012285	0.017199	0.017199	0.0159705	0.0159705	0.0159705	0.0159705	0.0159705	0.00982801	0.004914	0.00982801	0.0110565	0.004914	0.00982801	0.017199	0.014742	0.027027	0.029484	0.002457	0.002457	0.002457	0.00859951	0
Rosa_gymnocarpa_543A	0.00859951	0.0012285	0.004914	0.0135135	0.002457	0	0.002457	0.0012285	0.004914	0.00614251	0.00982801	0.0110565	0.0110565	0.00982801	0.002457	0.00982801	0.0257985	0.0257985	0.0012285	0	0.0036855	0.00859951	0.0135135	0.012285	0.004914	0.004914	0.00982801	0.014742	0.014742	0.0135135	0.0135135	0.0135135	0.0135135	0.0135135	0.00737101	0.002457	0.00737101	0.00859951	0.002457	0.00737101	0.014742	0.012285	0.027027	0.029484	0	0	0	0.00614251	0.002457
Rosa_foliolosa_795X	0.0110565	0.0036855	0.00737101	0.0159705	0.004914	0.004914	0.004914	0.0036855	0.00737101	0.00859951	0.012285	0.0135135	0.0135135	0.012285	0.004914	0.012285	0.0282555	0.0282555	0.00614251	0.004914	0.00859951	0.0110565	0.0159705	0.014742	0.00737101	0.00737101	0.012285	0.017199	0.017199	0.0159705	0.0159705	0.0159705	0.0159705	0.0159705	0.00737101	0.004914	0.00737101	0.00859951	0.004914	0.00737101	0.017199	0.014742	0.029484	0.031941	0.004914	0.004914	0.004914	0.00859951	0.00737101
Rosa_foliolosa_795Y	0.0110565	0.0036855	0.00737101	0.0159705	0.004914	0.004914	0.004914	0.0036855	0.00737101	0.00859951	0.012285	0.0135135	0.0135135	0.012285	0.004914	0.012285	0.0282555	0.0282555	0.00614251	0.004914	0.00859951	0.0110565	0.0159705	0.014742	0.00737101	0.00737101	0.012285	0.017199	0.017199	0.0159705	0.0159705	0.0159705	0.0159705	0.0159705	0.00737101	0.004914	0.00737101	0.00859951	0.004914	0.00737101	0.017199	0.014742	0.029484	0.031941	0.004914	0.004914	0.004914	0.00859951	0.00737101
Rosa_foliolosa_699B	0.0110565	0.0036855	0.00737101	0.0159705	0.004914	0.004914	0.004914	0.0036855	0.00737101	0.00859951	0.012285	0.0135135	0.0135135	0.012285	0.004914	0.012285	0.0282555	0.0282555	0.00614251	0.004914	0.00859951	0.0110565	0.0159705	0.014742	0.00737101	0.00737101	0.012285	0.017199	0.017199	0.0159705	0.0159705	0.0159705	0.0159705	0.0159705	0.00737101	0.004914	0.00737101	0.00859951	0.004914	0.00737101	0.017199	0.014742	0.029484	0.031941	0.004914	0.004914	0.004914	0.00859951	0.00737101
Rosa_foliolosa_699A	0.00859951	0.0012285	0.004914	0.0135135	0.002457	0.002457	0.002457	0.0012285	0.004914	0.00614251	0.00982801	0.0110565	0.0110565	0.00982801	0.002457	0.00982801	0.0257985	0.0257985	0.0036855	0.002457	0.00614251	0.00859951	0.0135135	0.012285	0.004914	0.004914	0.00982801	0.014742	0.014742	0.0135135	0.0135135	0.0135135	0.0135135	0.0135135	0.004914	0.002457	0.004914	0.00614251	0.002457	0.004914	0.014742	0.012285	0.027027	0.029484	0.002457	0.002457	0.002457	0.00614251	0.004914
Rosa_blanda_98016X	0.00737101	0	0.0036855	0.012285	0.0012285	0.0012285	0.0012285	0	0.0036855	0.004914	0.00859951	0.00982801	0.00982801	0.00859951	0.0012285	0.00859951	0.02457	0.02457	0.002457	0.0012285	0.004914	0.00737101	0.012285	0.0110565	0.0036855	0.0036855	0.00859951	0.0135135	0.0135135	0.012285	0.012285	0.012285	0.012285	0.012285	0.00614251	0.0012285	0.00614251	0.00737101	0.0012285	0.00614251	0.0135135	0.0110565	0.0257985	0.0282555	0.0012285	0.0012285	0.0012285	0.004914	0.0036855
Rosa_blanda_98016Y	0.00737101	0	0.0036855	0.012285	0.0012285	0.0012285	0.0012285	0	0.0036855	0.004914	0.00859951	0.00982801	0.00982801	0.00859951	0.0012285	0.00859951	0.02457	0.02457	0.002457	0.0012285	0.004914	0.00737101	0.012285	0.0110565	0.0036855	0.0036855	0.00859951	0.0135135	0.0135135	0.012285	0.012285	0.012285	0.012285	0.012285	0.00614251	0.0012285	0.00614251	0.00737101	0.0012285	0.00614251	0.0135135	0.0110565	0.0257985	0.0282555	0.0012285	0.0012285	0.0012285	0.004914	0.0036855
Rosa_blanda_1236B	0.0036855	0.0110565	0.014742	0.012285	0.012285	0.012285	0.012285	0.0110565	0.014742	0.0159705	0.002457	0.0036855	0.0036855	0.002457	0.012285	0.002457	0.0307125	0.0307125	0.0135135	0.012285	0.0159705	0.0135135	0.012285	0.0110565	0.014742	0.014742	0.00859951	0.0135135	0.0135135	0.012285	0.012285	0.012285	0.012285	0.012285	0.017199	0.0110565	0.017199	0.0184275	0.0110565	0.017199	0.0135135	0.0110565	0.031941	0.034398	0.012285	0.012285	0.012285	0.0110565	0.014742
Rosa_blanda_1236A	0.0135135	0.00614251	0.00982801	0.0184275	0.00737101	0.00737101	0.00737101	0.00614251	0.00982801	0.0110565	0.014742	0.0159705	0.0159705	0.014742	0.00737101	0.014742	0.0307125	0.0307125	0.00859951	0.00737101	0.0110565	0.0135135	0.0184275	0.017199	0.00982801	0.00982801	0.014742	0.019656	0.019656	0.0184275	0.0184275	0.0184275	0.0184275	0.0184275	0.00982801	0.00737101	0.002457	0.0110565	0.00737101	0	0.019656	0.017199	0.031941	0.034398	0.00737101	0.00737101	0.00737101	0.0110565	0.00982801
Rosa_blanda_1219B	0.002457	0.00982801	0.0135135	0.012285	0.0110565	0.0110565	0.0110565	0.00982801	0.0135135	0.014742	0.0012285	0.002457	0.002457	0.0012285	0.0110565	0.0012285	0.029484	0.029484	0.012285	0.0110565	0.014742	0.012285	0.012285	0.0110565	0.0135135	0.0135135	0.00859951	0.0135135	0.0135135	0.012285	0.012285	0.012285	0.012285	0.012285	0.0159705	0.00982801	0.0159705	0.017199	0.00982801	0.0159705	0.0135135	0.0110565	0.0307125	0.0331695	0.0110565	0.0110565	0.0110565	0.00982801	0.0135135
Rosa_blanda_1219A	0.0036855	0.0110565	0.014742	0.012285	0.012285	0.012285	0.012285	0.0110565	0.014742	0.0159705	0.002457	0.0036855	0.0036855	0.002457	0.012285	0.002457	0.0307125	0.0307125	0.0135135	0.012285	0.0159705	0.0135135	0.012285	0.0110565	0.014742	0.014742	0.00859951	0.0135135	0.0135135	0.012285	0.012285	0.012285	0.012285	0.012285	0.017199	0.0110565	0.017199	0.0184275	0.0110565	0.017199	0.0135135	0.0110565	0.031941	0.034398	0.012285	0.012285	0.012285	0.0110565	0.014742
Rosa_blanda_1214X	0.0012285	0.00859951	0.012285	0.0110565	0.00982801	0.00982801	0.00982801	0.00859951	0.012285	0.0135135	0	0.0012285	0.0012285	0	0.00982801	0	0.0282555	0.0282555	0.0110565	0.00982801	0.0135135	0.0110565	0.0110565	0.00982801	0.012285	0.012285	0.00737101	0.012285	0.012285	0.0110565	0.0110565	0.0110565	0.0110565	0.0110565	0.014742	0.00859951	0.014742	0.0159705	0.00859951	0.014742	0.012285	0.00982801	0.029484	0.031941	0.00982801	0.00982801	0.00982801	0.00859951	0.012285
Rosa_blanda_1214Y	0.0012285	0.00859951	0.012285	0.0110565	0.00982801	0.00982801	0.00982801	0.00859951	0.012285	0.0135135	0	0.0012285	0.0012285	0	0.00982801	0	0.0282555	0.0282555	0.0110565	0.00982801	0.0135135	0.0110565	0.0110565	0.00982801	0.012285	0.012285	0.00737101	0.012285	0.012285	0.0110565	0.0110565	0.0110565	0.0110565	0.0110565	0.014742	0.00859951	0.014742	0.0159705	0.00859951	0.014742	0.012285	0.00982801	0.029484	0.031941	0.00982801	0.00982801	0.00982801	0.00859951	0.012285
Rosa_blanda_652X	0.0036855	0.0110565	0.014742	0.012285	0.012285	0.012285	0.012285	0.0110565	0.014742	0.0159705	0.002457	0.0036855	0.0036855	0.002457	0.012285	0.002457	0.0307125	0.0307125	0.0135135	0.012285	0.0159705	0.0135135	0.012285	0.0110565	0.014742	0.014742	0.00859951	0.0135135	0.0135135	0.012285	0.012285	0.012285	0.012285	0.012285	0.017199	0.0110565	0.017199	0.0184275	0.0110565	0.017199	0.0135135	0.0110565	0.031941	0.034398	0.012285	0.012285	0.012285	0.0110565	0.014742
Rosa_blanda_652Y	0.0036855	0.0110565	0.014742	0.012285	0.012285	0.012285	0.012285	0.0110565	0.014742	0.0159705	0.002457	0.0036855	0.0036855	0.002457	0.012285	0.002457	0.0307125	0.0307125	0.0135135	0.012285	0.0159705	0.0135135	0.012285	0.0110565	0.014742	0.014742	0.00859951	0.0135135	0.0135135	0.012285	0.012285	0.012285	0.012285	0.012285	0.017199	0.0110565	0.017199	0.0184275	0.0110565	0.017199	0.0135135	0.0110565	0.031941	0.034398	0.012285	0.012285	0.012285	0.0110565	0.014742
Rosa_blanda_567X	0.0012285	0.00859951	0.012285	0.0110565	0.00982801	0.00982801	0.00982801	0.00859951	0.012285	0.0135135	0	0.0012285	0.0012285	0	0.00982801	0	0.0282555	0.0282555	0.0110565	0.00982801	0.0135135	0.0110565	0.0110565	0.00982801	0.012285	0.012285	0.00737101	0.012285	0.012285	0.0110565	0.0110565	0.0110565	0.0110565	0.0110565	0.014742	0.00859951	0.014742	0.0159705	0.00859951	0.014742	0.012285	0.00982801	0.029484	0.031941	0.00982801	0.00982801	0.00982801	0.00859951	0.012285
Rosa_blanda_567Y	0.0012285	0.00859951	0.012285	0.0110565	0.00982801	0.00982801	0.00982801	0.00859951	0.012285	0.0135135	0	0.0012285	0.0012285	0	0.00982801	0	0.0282555	0.0282555	0.0110565	0.00982801	0.0135135	0.0110565	0.0110565	0.00982801	0.012285	0.012285	0.00737101	0.012285	0.012285	0.0110565	0.0110565	0.0110565	0.0110565	0.0110565	0.014742	0.00859951	0.014742	0.0159705	0.00859951	0.014742	0.012285	0.00982801	0.029484	0.031941	0.00982801	0.00982801	0.00982801	0.00859951	0.012285
Rosa_blanda_528B	0.0012285	0.00859951	0.012285	0.0110565	0.00982801	0.00982801	0.00982801	0.00859951	0.012285	0.0135135	0	0.0012285	0.0012285	0	0.00982801	0	0.0282555	0.0282555	0.0110565	0.00982801	0.0135135	0.0110565	0.0110565	0.00982801	0.012285	0.012285	0.00737101	0.012285	0.012285	0.0110565	0.0110565	0.0110565	0.0110565	0.0110565	0.014742	0.00859951	0.014742	0.0159705	0.00859951	0.014742	0.012285	0.00982801	0.029484	0.031941	0.00982801	0.00982801	0.00982801	0.00859951	0.012285
Rosa_blanda_528A	0.002457	0.00982801	0.0135135	0.012285	0.0110565	0.0110565	0.0110565	0.00982801	0.0135135	0.014742	0.0012285	0.002457	0.002457	0.0012285	0.0110565	0.0012285	0.029484	0.029484	0.012285	0.0110565	0.014742	0.012285	0.012285	0.0110565	0.0135135	0.0135135	0.00859951	0.0135135	0.0135135	0.012285	0.012285	0.012285	0.012285	0.012285	0.0159705	0.00982801	0.0159705	0.017199	0.00982801	0.0159705	0.0135135	0.0110565	0.0307125	0.0331695	0.0110565	0.0110565	0.0110565	0.00982801	0.0135135
Rosa_blanda_462B	0.00614251	0.0036855	0.00737101	0.0110565	0.004914	0.004914	0.004914	0.0036855	0.00737101	0.00614251	0.00737101	0.00859951	0.00859951	0.00737101	0.004914	0.00737101	0.0233415	0.0233415	0.00614251	0.004914	0.00859951	0.00859951	0.0110565	0.00982801	0.00737101	0.00737101	0.00737101	0.012285	0.012285	0.0110565	0.0110565	0.0110565	0.0110565	0.0110565	0.00982801	0.004914	0.00982801	0.0110565	0.004914	0.00982801	0.012285	0.00982801	0.02457	0.027027	0.004914	0.004914	0.004914	0.00614251	0.00737101
Rosa_blanda_462A	0.00737101	0	0.0036855	0.012285	0.0012285	0.0012285	0.0012285	0	0.0036855	0.004914	0.00859951	0.00982801	0.00982801	0.00859951	0.0012285	0.00859951	0.02457	0.02457	0.002457	0.0012285	0.004914	0.00737101	0.012285	0.0110565	0.0036855	0.0036855	0.00859951	0.0135135	0.0135135	0.012285	0.012285	0.012285	0.012285	0.012285	0.00614251	0.0012285	0.00614251	0.00737101	0.0012285	0.00614251	0.0135135	0.0110565	0.0257985	0.0282555	0.0012285	0.0012285	0.0012285	0.004914	0.0036855
Rosa_blanda_421B	0.00859951	0.0012285	0.004914	0.0135135	0	0.002457	0	0.0012285	0.004914	0.00614251	0.00982801	0.0110565	0.0110565	0.00982801	0	0.00982801	0.0257985	0.0257985	0.0036855	0.002457	0.00614251	0.00859951	0.0135135	0.012285	0.004914	0.004914	0.00982801	0.014742	0.014742	0.0135135	0.0135135	0.0135135	0.0135135	0.0135135	0.00737101	0.002457	0.00737101	0.00859951	0.002457	0.00737101	0.014742	0.012285	0.027027	0.029484	0.002457	0.002457	0.002457	0.00614251	0.004914
Rosa_blanda_421A	0.0012285	0.00859951	0.012285	0.0110565	0.00982801	0.00982801	0.00982801	0.00859951	0.012285	0.0135135	0	0.0012285	0.0012285	0	0.00982801	0	0.0282555	0.0282555	0.0110565	0.00982801	0.0135135	0.0110565	0.0110565	0.00982801	0.012285	0.012285	0.00737101	0.012285	0.012285	0.0110565	0.0110565	0.0110565	0.0110565	0.0110565	0.014742	0.00859951	0.014742	0.0159705	0.00859951	0.014742	0.012285	0.00982801	0.029484	0.031941	0.00982801	0.00982801	0.00982801	0.00859951	0.012285
Rosa_blanda_365B	0.00982801	0.002457	0.00614251	0.014742	0.0036855	0.0036855	0.0036855	0.002457	0.00614251	0.00737101	0.0110565	0.012285	0.012285	0.0110565	0.0036855	0.0110565	0.027027	0.027027	0.004914	0.0036855	0.00737101	0.00982801	0.014742	0.0135135	0.00614251	0.00614251	0.0110565	0.0159705	0.0159705	0.014742	0.014742	0.014742	0.014742	0.014742	0.00859951	0.0036855	0.00859951	0.00982801	0.0036855	0.00859951	0.0159705	0.0135135	0.0282555	0.0307125	0.0036855	0.0036855	0.0036855	0.00737101	0.00614251
Rosa_blanda_365A	0.0012285	0.00859951	0.012285	0.0110565	0.00982801	0.00982801	0.00982801	0.00859951	0.012285	0.0135135	0	0.0012285	0.0012285	0	0.00982801	0	0.0282555	0.0282555	0.0110565	0.00982801	0.0135135	0.0110565	0.0110565	0.00982801	0.012285	0.012285	0.00737101	0.012285	0.012285	0.0110565	0.0110565	0.0110565	0.0110565	0.0110565	0.014742	0.00859951	0.014742	0.0159705	0.00859951	0.014742	0.012285	0.00982801	0.029484	0.031941	0.00982801	0.00982801	0.00982801	0.00859951	0.012285
Rosa_blanda_326B	0.002457	0.00982801	0.0135135	0.012285	0.0110565	0.0110565	0.0110565	0.00982801	0.0135135	0.014742	0.0012285	0.002457	0.002457	0.0012285	0.0110565	0.0012285	0.029484	0.029484	0.012285	0.0110565	0.014742	0.012285	0.012285	0.0110565	0.0135135	0.0135135	0.00859951	0.0135135	0.0135135	0.012285	0.012285	0.012285	0.012285	0.012285	0.0159705	0.00982801	0.0159705	0.017199	0.00982801	0.0159705	0.0135135	0.0110565	0.0307125	0.0331695	0.0110565	0.0110565	0.0110565	0.00982801	0.0135135
Rosa_blanda_326A	0.002457	0.00982801	0.0135135	0.012285	0.0110565	0.0110565	0.0110565	0.00982801	0.0110565	0.014742	0.0012285	0.002457	0.002457	0.0012285	0.0110565	0.0012285	0.029484	0.029484	0.012285	0.0110565	0.014742	0.012285	0.012285	0.0110565	0.0135135	0.0135135	0.00859951	0.0135135	0.0135135	0.012285	0.012285	0.012285	0.012285	0.012285	0.0159705	0.00982801	0.0159705	0.017199	0.00982801	0.0159705	0.0135135	0.0110565	0.0307125	0.0331695	0.0110565	0.0110565	0.0110565	0.00982801	0.0135135
Rosa_blanda_160B	0.004914	0.012285	0.0159705	0.0135135	0.0135135	0.0135135	0.0135135	0.012285	0.0159705	0.017199	0.0036855	0.004914	0.004914	0.0036855	0.0135135	0.0036855	0.031941	0.031941	0.014742	0.0135135	0.017199	0.014742	0.0135135	0.012285	0.0159705	0.0159705	0.00982801	0.014742	0.014742	0.0135135	0.0135135	0.0135135	0.0135135	0.0135135	0.0184275	0.012285	0.0184275	0.019656	0.012285	0.0184275	0.014742	0.012285	0.0331695	0.0356265	0.0135135	0.0135135	0.0135135	0.012285	0.0159705
Rosa_blanda_160A	0.0012285	0.00859951	0.012285	0.0110565	0.00982801	0.00982801	0.00982801	0.00859951	0.012285	0.0135135	0	0.0012285	0.0012285	0	0.00982801	0	0.0282555	0.0282555	0.0110565	0.00982801	0.0135135	0.0110565	0.0110565	0.00982801	0.012285	0.012285	0.00737101	0.012285	0.012285	0.0110565	0.0110565	0.0110565	0.0110565	0.0110565	0.014742	0.00859951	0.014742	0.0159705	0.00859951	0.014742	0.012285	0.00982801	0.029484	0.031941	0.00982801	0.00982801	0.00982801	0.00859951	0.012285
[truncated: 29 more columns]
