# Supplementary material for: General functions to transform associate data to host data, and their use in phylogenetic inference from sequences with intra-individual variability
Source: BMC Evol Biol. 2008 Mar 18;8:86. doi: 10.1186/1471-2148-8-86 (PMC2291458; doi:10.1186/1471-2148-8-86)
Supplement: Additional file 3 — Distance matrices and quality statistics obtained with the Rosa dataset of Joly and Bruneau [33]. This contains all intermediary generated associate distance or host character data (depending on the transformation formula used; see Fig. 1) and all final distance matrices obtained together with their Delta values. A readme file that describes the contents of each file in the archive is included. The corresponding NEXUS files containing the original associate sequence data (alleles of North American Rosa species) are available at [75] as study No. S1444. [file 1471-2148-8-86-S3.zip › Goeker_Grimm_Supp_Mat_3/M2600_g1_m2.i.dst]

39
GRosa_blanda_1214	0.00000E+00	1.22850E-03	2.45700E-03	0.00000E+00	1.22850E-03	0.00000E+00	0.00000E+00	7.37101E-03	0.00000E+00	0.00000E+00	2.45700E-03	8.59951E-03	9.82801E-03	1.22850E-02	9.82801E-03	8.59951E-03	9.82801E-03	2.94840E-02	9.82801E-03	8.59951E-03	1.47420E-02	8.59951E-03	1.10565E-02	1.10565E-02	1.10565E-02	7.37101E-03	1.22850E-02	9.82801E-03	1.10565E-02	9.82801E-03	2.82555E-02	0.00000E+00	0.00000E+00	0.00000E+00	1.22850E-02	8.59951E-03	9.82801E-03	1.10565E-02	1.22850E-03
GRosa_blanda_1219	1.22850E-03	0.00000E+00	0.00000E+00	1.22850E-03	2.45700E-03	1.22850E-03	1.22850E-03	8.59951E-03	1.22850E-03	1.22850E-03	0.00000E+00	9.82801E-03	1.10565E-02	1.35135E-02	1.10565E-02	9.82801E-03	1.10565E-02	3.07125E-02	1.10565E-02	9.82801E-03	1.59705E-02	9.82801E-03	1.22850E-02	1.22850E-02	1.22850E-02	8.59951E-03	1.35135E-02	1.10565E-02	1.22850E-02	1.10565E-02	2.94840E-02	1.22850E-03	1.22850E-03	1.22850E-03	1.35135E-02	9.82801E-03	1.10565E-02	1.22850E-02	2.45700E-03
GRosa_blanda_1236	2.45700E-03	0.00000E+00	0.00000E+00	1.22850E-03	3.68550E-03	2.45700E-03	2.45700E-03	6.14251E-03	2.45700E-03	2.45700E-03	0.00000E+00	6.14251E-03	4.91400E-03	7.37101E-03	7.37101E-03	7.37101E-03	7.37101E-03	3.19410E-02	1.10565E-02	0.00000E+00	2.45700E-03	7.37101E-03	1.22850E-02	1.22850E-02	1.22850E-02	8.59951E-03	9.82801E-03	1.10565E-02	1.10565E-02	7.37101E-03	3.07125E-02	2.45700E-03	2.45700E-03	2.45700E-03	9.82801E-03	6.14251E-03	7.37101E-03	9.82801E-03	3.68550E-03
GRosa_blanda_160	0.00000E+00	1.22850E-03	1.22850E-03	0.00000E+00	1.22850E-03	0.00000E+00	0.00000E+00	7.37101E-03	0.00000E+00	0.00000E+00	1.22850E-03	8.59951E-03	9.82801E-03	1.22850E-02	9.82801E-03	8.59951E-03	9.82801E-03	2.94840E-02	9.82801E-03	8.59951E-03	1.47420E-02	8.59951E-03	1.10565E-02	1.10565E-02	1.10565E-02	7.37101E-03	1.22850E-02	9.82801E-03	1.10565E-02	9.82801E-03	2.82555E-02	0.00000E+00	0.00000E+00	0.00000E+00	1.22850E-02	8.59951E-03	9.82801E-03	1.10565E-02	1.22850E-03
GRosa_blanda_326	1.22850E-03	2.45700E-03	3.68550E-03	1.22850E-03	0.00000E+00	1.22850E-03	1.22850E-03	8.59951E-03	1.22850E-03	1.22850E-03	3.68550E-03	9.82801E-03	1.10565E-02	1.35135E-02	1.10565E-02	9.82801E-03	1.10565E-02	3.07125E-02	1.10565E-02	9.82801E-03	1.59705E-02	9.82801E-03	1.22850E-02	1.22850E-02	1.22850E-02	8.59951E-03	1.35135E-02	1.10565E-02	1.22850E-02	1.10565E-02	2.94840E-02	1.22850E-03	1.22850E-03	1.22850E-03	1.10565E-02	9.82801E-03	1.10565E-02	1.22850E-02	2.45700E-03
GRosa_blanda_365	0.00000E+00	1.22850E-03	2.45700E-03	0.00000E+00	1.22850E-03	0.00000E+00	0.00000E+00	2.45700E-03	0.00000E+00	0.00000E+00	2.45700E-03	2.45700E-03	3.68550E-03	6.14251E-03	3.68550E-03	3.68550E-03	3.68550E-03	2.82555E-02	9.82801E-03	3.68550E-03	8.59951E-03	3.68550E-03	1.10565E-02	1.10565E-02	1.10565E-02	7.37101E-03	6.14251E-03	9.82801E-03	7.37101E-03	3.68550E-03	2.70270E-02	0.00000E+00	0.00000E+00	0.00000E+00	6.14251E-03	2.45700E-03	3.68550E-03	6.14251E-03	1.22850E-03
GRosa_blanda_421	0.00000E+00	1.22850E-03	2.45700E-03	0.00000E+00	1.22850E-03	0.00000E+00	0.00000E+00	1.22850E-03	0.00000E+00	0.00000E+00	2.45700E-03	1.22850E-03	2.45700E-03	4.91400E-03	2.45700E-03	2.45700E-03	2.45700E-03	2.70270E-02	9.82801E-03	2.45700E-03	7.37101E-03	2.45700E-03	1.10565E-02	1.10565E-02	1.10565E-02	7.37101E-03	4.91400E-03	9.82801E-03	6.14251E-03	2.45700E-03	2.57985E-02	0.00000E+00	0.00000E+00	0.00000E+00	4.91400E-03	0.00000E+00	0.00000E+00	4.91400E-03	1.22850E-03
GRosa_blanda_462	7.37101E-03	8.59951E-03	6.14251E-03	7.37101E-03	8.59951E-03	2.45700E-03	1.22850E-03	0.00000E+00	7.37101E-03	7.37101E-03	9.82801E-03	0.00000E+00	1.22850E-03	3.68550E-03	1.22850E-03	1.22850E-03	1.22850E-03	2.45700E-02	9.82801E-03	1.22850E-03	6.14251E-03	1.22850E-03	1.10565E-02	1.10565E-02	1.10565E-02	7.37101E-03	3.68550E-03	9.82801E-03	4.91400E-03	1.22850E-03	2.33415E-02	1.22850E-03	7.37101E-03	7.37101E-03	3.68550E-03	0.00000E+00	1.22850E-03	3.68550E-03	0.00000E+00
GRosa_blanda_528	0.00000E+00	1.22850E-03	2.45700E-03	0.00000E+00	1.22850E-03	0.00000E+00	0.00000E+00	7.37101E-03	0.00000E+00	0.00000E+00	2.45700E-03	8.59951E-03	9.82801E-03	1.22850E-02	9.82801E-03	8.59951E-03	9.82801E-03	2.94840E-02	9.82801E-03	8.59951E-03	1.47420E-02	8.59951E-03	1.10565E-02	1.10565E-02	1.10565E-02	7.37101E-03	1.22850E-02	9.82801E-03	1.10565E-02	9.82801E-03	2.82555E-02	0.00000E+00	0.00000E+00	0.00000E+00	1.22850E-02	8.59951E-03	9.82801E-03	1.10565E-02	1.22850E-03
GRosa_blanda_567	0.00000E+00	1.22850E-03	2.45700E-03	0.00000E+00	1.22850E-03	0.00000E+00	0.00000E+00	7.37101E-03	0.00000E+00	0.00000E+00	2.45700E-03	8.59951E-03	9.82801E-03	1.22850E-02	9.82801E-03	8.59951E-03	9.82801E-03	2.94840E-02	9.82801E-03	8.59951E-03	1.47420E-02	8.59951E-03	1.10565E-02	1.10565E-02	1.10565E-02	7.37101E-03	1.22850E-02	9.82801E-03	1.10565E-02	9.82801E-03	2.82555E-02	0.00000E+00	0.00000E+00	0.00000E+00	1.22850E-02	8.59951E-03	9.82801E-03	1.10565E-02	1.22850E-03
GRosa_blanda_652	2.45700E-03	0.00000E+00	0.00000E+00	1.22850E-03	3.68550E-03	2.45700E-03	2.45700E-03	9.82801E-03	2.45700E-03	2.45700E-03	0.00000E+00	1.10565E-02	1.22850E-02	1.47420E-02	1.22850E-02	1.10565E-02	1.22850E-02	3.19410E-02	1.10565E-02	1.10565E-02	1.71990E-02	1.10565E-02	1.22850E-02	1.22850E-02	1.22850E-02	8.59951E-03	1.47420E-02	1.10565E-02	1.35135E-02	1.22850E-02	3.07125E-02	2.45700E-03	2.45700E-03	2.45700E-03	1.47420E-02	1.10565E-02	1.22850E-02	1.22850E-02	3.68550E-03
GRosa_blanda_98016	8.59951E-03	9.82801E-03	6.14251E-03	8.59951E-03	9.82801E-03	2.45700E-03	1.22850E-03	0.00000E+00	8.59951E-03	8.59951E-03	1.10565E-02	0.00000E+00	1.22850E-03	3.68550E-03	1.22850E-03	1.22850E-03	1.22850E-03	2.57985E-02	1.10565E-02	1.22850E-03	6.14251E-03	1.22850E-03	1.22850E-02	1.22850E-02	1.22850E-02	8.59951E-03	3.68550E-03	1.10565E-02	4.91400E-03	1.22850E-03	2.45700E-02	1.22850E-03	8.59951E-03	8.59951E-03	3.68550E-03	0.00000E+00	1.22850E-03	3.68550E-03	0.00000E+00
GRosa_foliolosa_699	9.82801E-03	1.10565E-02	4.91400E-03	9.82801E-03	1.10565E-02	3.68550E-03	2.45700E-03	1.22850E-03	9.82801E-03	9.82801E-03	1.22850E-02	1.22850E-03	0.00000E+00	0.00000E+00	2.45700E-03	2.45700E-03	2.45700E-03	2.70270E-02	1.22850E-02	2.45700E-03	4.91400E-03	2.45700E-03	1.35135E-02	1.35135E-02	1.35135E-02	9.82801E-03	4.91400E-03	1.22850E-02	6.14251E-03	2.45700E-03	2.57985E-02	2.45700E-03	9.82801E-03	9.82801E-03	4.91400E-03	1.22850E-03	2.45700E-03	4.91400E-03	1.22850E-03
GRosa_foliolosa_795	1.22850E-02	1.35135E-02	7.37101E-03	1.22850E-02	1.35135E-02	6.14251E-03	4.91400E-03	3.68550E-03	1.22850E-02	1.22850E-02	1.47420E-02	3.68550E-03	0.00000E+00	0.00000E+00	4.91400E-03	4.91400E-03	4.91400E-03	2.94840E-02	1.47420E-02	4.91400E-03	7.37101E-03	4.91400E-03	1.59705E-02	1.59705E-02	1.59705E-02	1.22850E-02	7.37101E-03	1.47420E-02	8.59951E-03	4.91400E-03	2.82555E-02	4.91400E-03	1.22850E-02	1.22850E-02	7.37101E-03	3.68550E-03	4.91400E-03	7.37101E-03	3.68550E-03
GRosa_gymnocarpa_543	9.82801E-03	1.10565E-02	7.37101E-03	9.82801E-03	1.10565E-02	3.68550E-03	2.45700E-03	1.22850E-03	9.82801E-03	9.82801E-03	1.22850E-02	1.22850E-03	2.45700E-03	4.91400E-03	0.00000E+00	0.00000E+00	0.00000E+00	2.70270E-02	1.22850E-02	2.45700E-03	7.37101E-03	2.45700E-03	1.35135E-02	1.35135E-02	1.35135E-02	9.82801E-03	4.91400E-03	1.22850E-02	3.68550E-03	0.00000E+00	2.57985E-02	2.45700E-03	9.82801E-03	9.82801E-03	4.91400E-03	1.22850E-03	0.00000E+00	4.91400E-03	1.22850E-03
GRosa_gymnocarpa_751	8.59951E-03	9.82801E-03	7.37101E-03	8.59951E-03	9.82801E-03	3.68550E-03	2.45700E-03	1.22850E-03	8.59951E-03	8.59951E-03	1.10565E-02	1.22850E-03	2.45700E-03	4.91400E-03	0.00000E+00	0.00000E+00	0.00000E+00	2.70270E-02	1.10565E-02	2.45700E-03	7.37101E-03	2.45700E-03	1.22850E-02	1.22850E-02	1.22850E-02	8.59951E-03	4.91400E-03	1.10565E-02	3.68550E-03	0.00000E+00	2.57985E-02	2.45700E-03	8.59951E-03	8.59951E-03	4.91400E-03	1.22850E-03	0.00000E+00	4.91400E-03	1.22850E-03
GRosa_gymnocarpa_767	9.82801E-03	1.10565E-02	7.37101E-03	9.82801E-03	1.10565E-02	3.68550E-03	2.45700E-03	1.22850E-03	9.82801E-03	9.82801E-03	1.22850E-02	1.22850E-03	2.45700E-03	4.91400E-03	0.00000E+00	0.00000E+00	0.00000E+00	2.70270E-02	1.22850E-02	2.45700E-03	7.37101E-03	2.45700E-03	1.35135E-02	1.35135E-02	1.35135E-02	9.82801E-03	4.91400E-03	1.22850E-02	3.68550E-03	0.00000E+00	2.57985E-02	2.45700E-03	9.82801E-03	9.82801E-03	4.91400E-03	1.22850E-03	0.00000E+00	4.91400E-03	1.22850E-03
GRosa_multiflora_302	2.94840E-02	3.07125E-02	3.19410E-02	2.94840E-02	3.07125E-02	2.82555E-02	2.70270E-02	2.45700E-02	2.94840E-02	2.94840E-02	3.19410E-02	2.57985E-02	2.70270E-02	2.94840E-02	2.70270E-02	2.70270E-02	2.70270E-02	0.00000E+00	3.19410E-02	2.70270E-02	3.19410E-02	2.70270E-02	3.31695E-02	3.31695E-02	3.31695E-02	2.94840E-02	2.94840E-02	3.19410E-02	2.82555E-02	2.70270E-02	1.35135E-02	2.70270E-02	2.94840E-02	2.94840E-02	2.82555E-02	2.57985E-02	2.70270E-02	2.70270E-02	2.57985E-02
GRosa_nitida_570	9.82801E-03	1.10565E-02	1.10565E-02	9.82801E-03	1.10565E-02	9.82801E-03	9.82801E-03	9.82801E-03	9.82801E-03	9.82801E-03	1.10565E-02	1.10565E-02	1.22850E-02	1.47420E-02	1.22850E-02	1.10565E-02	1.22850E-02	3.19410E-02	0.00000E+00	1.22850E-02	1.71990E-02	1.22850E-02	1.22850E-03	1.22850E-03	1.22850E-03	2.45700E-03	1.47420E-02	0.00000E+00	1.35135E-02	1.22850E-02	3.07125E-02	9.82801E-03	9.82801E-03	9.82801E-03	1.35135E-02	1.10565E-02	1.22850E-02	1.22850E-03	1.10565E-02
GRosa_nitida_604	8.59951E-03	9.82801E-03	0.00000E+00	8.59951E-03	9.82801E-03	3.68550E-03	2.45700E-03	1.22850E-03	8.59951E-03	8.59951E-03	1.10565E-02	1.22850E-03	2.45700E-03	4.91400E-03	2.45700E-03	2.45700E-03	2.45700E-03	2.70270E-02	1.22850E-02	0.00000E+00	2.45700E-03	0.00000E+00	1.35135E-02	1.35135E-02	1.35135E-02	9.82801E-03	4.91400E-03	1.22850E-02	6.14251E-03	2.45700E-03	2.57985E-02	2.45700E-03	8.59951E-03	8.59951E-03	4.91400E-03	1.22850E-03	2.45700E-03	4.91400E-03	1.22850E-03
GRosa_nitida_675	1.47420E-02	1.59705E-02	2.45700E-03	1.47420E-02	1.59705E-02	8.59951E-03	7.37101E-03	6.14251E-03	1.47420E-02	1.47420E-02	1.71990E-02	6.14251E-03	4.91400E-03	7.37101E-03	7.37101E-03	7.37101E-03	7.37101E-03	3.19410E-02	1.71990E-02	2.45700E-03	0.00000E+00	1.22850E-03	1.84275E-02	1.84275E-02	1.84275E-02	1.47420E-02	9.82801E-03	1.71990E-02	1.10565E-02	7.37101E-03	3.07125E-02	7.37101E-03	1.47420E-02	1.47420E-02	9.82801E-03	6.14251E-03	7.37101E-03	8.59951E-03	6.14251E-03
GRosa_nitida_812	8.59951E-03	9.82801E-03	7.37101E-03	8.59951E-03	9.82801E-03	3.68550E-03	2.45700E-03	1.22850E-03	8.59951E-03	8.59951E-03	1.10565E-02	1.22850E-03	2.45700E-03	4.91400E-03	2.45700E-03	2.45700E-03	2.45700E-03	2.70270E-02	1.22850E-02	0.00000E+00	1.22850E-03	0.00000E+00	1.35135E-02	1.35135E-02	1.35135E-02	9.82801E-03	4.91400E-03	1.22850E-02	6.14251E-03	2.45700E-03	2.57985E-02	2.45700E-03	8.59951E-03	8.59951E-03	4.91400E-03	1.22850E-03	2.45700E-03	4.91400E-03	1.22850E-03
GRosa_palustris_168	1.10565E-02	1.22850E-02	1.22850E-02	1.10565E-02	1.22850E-02	1.10565E-02	1.10565E-02	1.10565E-02	1.10565E-02	1.10565E-02	1.22850E-02	1.22850E-02	1.35135E-02	1.59705E-02	1.35135E-02	1.22850E-02	1.35135E-02	3.31695E-02	1.22850E-03	1.35135E-02	1.84275E-02	1.35135E-02	0.00000E+00	2.45700E-03	1.22850E-03	1.22850E-03	1.59705E-02	0.00000E+00	1.47420E-02	1.35135E-02	3.19410E-02	1.10565E-02	1.10565E-02	1.10565E-02	1.47420E-02	1.22850E-02	1.35135E-02	2.45700E-03	1.22850E-02
GRosa_palustris_304	1.10565E-02	1.22850E-02	1.22850E-02	1.10565E-02	1.22850E-02	1.10565E-02	1.10565E-02	1.10565E-02	1.10565E-02	1.10565E-02	1.22850E-02	1.22850E-02	1.35135E-02	1.59705E-02	1.35135E-02	1.22850E-02	1.35135E-02	3.31695E-02	1.22850E-03	1.35135E-02	1.84275E-02	1.35135E-02	2.45700E-03	0.00000E+00	0.00000E+00	3.68550E-03	1.59705E-02	1.22850E-03	1.47420E-02	1.35135E-02	3.19410E-02	1.10565E-02	1.10565E-02	1.10565E-02	1.47420E-02	1.22850E-02	1.35135E-02	2.45700E-03	1.22850E-02
GRosa_palustris_317	1.10565E-02	1.22850E-02	1.22850E-02	1.10565E-02	1.22850E-02	1.10565E-02	1.10565E-02	1.10565E-02	1.10565E-02	1.10565E-02	1.22850E-02	1.22850E-02	1.35135E-02	1.59705E-02	1.35135E-02	1.22850E-02	1.35135E-02	3.31695E-02	1.22850E-03	1.35135E-02	1.84275E-02	1.35135E-02	1.22850E-03	0.00000E+00	0.00000E+00	0.00000E+00	1.59705E-02	1.22850E-03	1.47420E-02	1.35135E-02	3.19410E-02	1.10565E-02	1.10565E-02	1.10565E-02	1.47420E-02	1.22850E-02	1.35135E-02	2.45700E-03	1.22850E-02
GRosa_palustris_331	7.37101E-03	8.59951E-03	8.59951E-03	7.37101E-03	8.59951E-03	7.37101E-03	7.37101E-03	7.37101E-03	7.37101E-03	7.37101E-03	8.59951E-03	8.59951E-03	9.82801E-03	1.22850E-02	9.82801E-03	8.59951E-03	9.82801E-03	2.94840E-02	2.45700E-03	9.82801E-03	1.47420E-02	9.82801E-03	1.22850E-03	3.68550E-03	0.00000E+00	0.00000E+00	1.22850E-02	1.22850E-03	1.10565E-02	9.82801E-03	2.82555E-02	7.37101E-03	7.37101E-03	7.37101E-03	1.22850E-02	8.59951E-03	9.82801E-03	3.68550E-03	8.59951E-03
GRosa_palustris_386	1.22850E-02	1.35135E-02	9.82801E-03	1.22850E-02	1.35135E-02	6.14251E-03	4.91400E-03	3.68550E-03	1.22850E-02	1.22850E-02	1.47420E-02	3.68550E-03	4.91400E-03	7.37101E-03	4.91400E-03	4.91400E-03	4.91400E-03	2.94840E-02	1.47420E-02	4.91400E-03	9.82801E-03	4.91400E-03	1.59705E-02	1.59705E-02	1.59705E-02	1.22850E-02	0.00000E+00	1.47420E-02	8.59951E-03	4.91400E-03	2.82555E-02	4.91400E-03	1.22850E-02	1.22850E-02	7.37101E-03	3.68550E-03	4.91400E-03	7.37101E-03	3.68550E-03
GRosa_palustris_581	9.82801E-03	1.10565E-02	1.10565E-02	9.82801E-03	1.10565E-02	9.82801E-03	9.82801E-03	9.82801E-03	9.82801E-03	9.82801E-03	1.10565E-02	1.10565E-02	1.22850E-02	1.47420E-02	1.22850E-02	1.10565E-02	1.22850E-02	3.19410E-02	0.00000E+00	1.22850E-02	1.71990E-02	1.22850E-02	0.00000E+00	1.22850E-03	1.22850E-03	1.22850E-03	1.47420E-02	0.00000E+00	1.35135E-02	1.22850E-02	3.07125E-02	9.82801E-03	9.82801E-03	9.82801E-03	1.35135E-02	1.10565E-02	1.22850E-02	1.22850E-03	1.10565E-02
GRosa_pisocarpa_774	1.10565E-02	1.22850E-02	1.10565E-02	1.10565E-02	1.22850E-02	7.37101E-03	6.14251E-03	4.91400E-03	1.10565E-02	1.10565E-02	1.35135E-02	4.91400E-03	6.14251E-03	8.59951E-03	3.68550E-03	3.68550E-03	3.68550E-03	2.82555E-02	1.35135E-02	6.14251E-03	1.10565E-02	6.14251E-03	1.47420E-02	1.47420E-02	1.47420E-02	1.10565E-02	8.59951E-03	1.35135E-02	0.00000E+00	2.45700E-03	2.45700E-02	6.14251E-03	1.10565E-02	1.10565E-02	8.59951E-03	4.91400E-03	3.68550E-03	8.59951E-03	4.91400E-03
GRosa_pisocarpa_847	9.82801E-03	1.10565E-02	7.37101E-03	9.82801E-03	1.10565E-02	3.68550E-03	2.45700E-03	1.22850E-03	9.82801E-03	9.82801E-03	1.22850E-02	1.22850E-03	2.45700E-03	4.91400E-03	0.00000E+00	0.00000E+00	0.00000E+00	2.70270E-02	1.22850E-02	2.45700E-03	7.37101E-03	2.45700E-03	1.35135E-02	1.35135E-02	1.35135E-02	9.82801E-03	4.91400E-03	1.22850E-02	2.45700E-03	0.00000E+00	2.57985E-02	2.45700E-03	9.82801E-03	9.82801E-03	4.91400E-03	1.22850E-03	0.00000E+00	4.91400E-03	1.22850E-03
GRosa_setigera_298	2.82555E-02	2.94840E-02	3.07125E-02	2.82555E-02	2.94840E-02	2.70270E-02	2.57985E-02	2.33415E-02	2.82555E-02	2.82555E-02	3.07125E-02	2.45700E-02	2.57985E-02	2.82555E-02	2.57985E-02	2.57985E-02	2.57985E-02	1.35135E-02	3.07125E-02	2.57985E-02	3.07125E-02	2.57985E-02	3.19410E-02	3.19410E-02	3.19410E-02	2.82555E-02	2.82555E-02	3.07125E-02	2.45700E-02	2.57985E-02	0.00000E+00	2.57985E-02	2.82555E-02	2.82555E-02	2.82555E-02	2.45700E-02	2.57985E-02	2.82555E-02	2.45700E-02
GRosa_woodsii_4	0.00000E+00	1.22850E-03	2.45700E-03	0.00000E+00	1.22850E-03	0.00000E+00	0.00000E+00	1.22850E-03	0.00000E+00	0.00000E+00	2.45700E-03	1.22850E-03	2.45700E-03	4.91400E-03	2.45700E-03	2.45700E-03	2.45700E-03	2.70270E-02	9.82801E-03	2.45700E-03	7.37101E-03	2.45700E-03	1.10565E-02	1.10565E-02	1.10565E-02	7.37101E-03	4.91400E-03	9.82801E-03	6.14251E-03	2.45700E-03	2.57985E-02	0.00000E+00	0.00000E+00	0.00000E+00	4.91400E-03	0.00000E+00	0.00000E+00	4.91400E-03	1.22850E-03
GRosa_woodsii_492	0.00000E+00	1.22850E-03	2.45700E-03	0.00000E+00	1.22850E-03	0.00000E+00	0.00000E+00	7.37101E-03	0.00000E+00	0.00000E+00	2.45700E-03	8.59951E-03	9.82801E-03	1.22850E-02	9.82801E-03	8.59951E-03	9.82801E-03	2.94840E-02	9.82801E-03	8.59951E-03	1.47420E-02	8.59951E-03	1.10565E-02	1.10565E-02	1.10565E-02	7.37101E-03	1.22850E-02	9.82801E-03	1.10565E-02	9.82801E-03	2.82555E-02	0.00000E+00	0.00000E+00	0.00000E+00	1.22850E-02	8.59951E-03	9.82801E-03	1.10565E-02	1.22850E-03
GRosa_woodsii_498	0.00000E+00	1.22850E-03	2.45700E-03	0.00000E+00	1.22850E-03	0.00000E+00	0.00000E+00	7.37101E-03	0.00000E+00	0.00000E+00	2.45700E-03	8.59951E-03	9.82801E-03	1.22850E-02	9.82801E-03	8.59951E-03	9.82801E-03	2.94840E-02	9.82801E-03	8.59951E-03	1.47420E-02	8.59951E-03	1.10565E-02	1.10565E-02	1.10565E-02	7.37101E-03	1.22850E-02	9.82801E-03	1.10565E-02	9.82801E-03	2.82555E-02	0.00000E+00	0.00000E+00	0.00000E+00	1.22850E-02	8.59951E-03	9.82801E-03	1.10565E-02	1.22850E-03
GRosa_woodsii_700	1.22850E-02	1.35135E-02	9.82801E-03	1.22850E-02	1.10565E-02	6.14251E-03	4.91400E-03	3.68550E-03	1.22850E-02	1.22850E-02	1.47420E-02	3.68550E-03	4.91400E-03	7.37101E-03	4.91400E-03	4.91400E-03	4.91400E-03	2.82555E-02	1.35135E-02	4.91400E-03	9.82801E-03	4.91400E-03	1.47420E-02	1.47420E-02	1.47420E-02	1.22850E-02	7.37101E-03	1.35135E-02	8.59951E-03	4.91400E-03	2.82555E-02	4.91400E-03	1.22850E-02	1.22850E-02	0.00000E+00	3.68550E-03	4.91400E-03	3.68550E-03	3.68550E-03
GRosa_woodsii_733	8.59951E-03	9.82801E-03	6.14251E-03	8.59951E-03	9.82801E-03	2.45700E-03	0.00000E+00	0.00000E+00	8.59951E-03	8.59951E-03	1.10565E-02	0.00000E+00	1.22850E-03	3.68550E-03	1.22850E-03	1.22850E-03	1.22850E-03	2.57985E-02	1.10565E-02	1.22850E-03	6.14251E-03	1.22850E-03	1.22850E-02	1.22850E-02	1.22850E-02	8.59951E-03	3.68550E-03	1.10565E-02	4.91400E-03	1.22850E-03	2.45700E-02	0.00000E+00	8.59951E-03	8.59951E-03	3.68550E-03	0.00000E+00	0.00000E+00	3.68550E-03	0.00000E+00
GRosa_woodsii_741	9.82801E-03	1.10565E-02	7.37101E-03	9.82801E-03	1.10565E-02	3.68550E-03	0.00000E+00	1.22850E-03	9.82801E-03	9.82801E-03	1.22850E-02	1.22850E-03	2.45700E-03	4.91400E-03	0.00000E+00	0.00000E+00	0.00000E+00	2.70270E-02	1.22850E-02	2.45700E-03	7.37101E-03	2.45700E-03	1.35135E-02	1.35135E-02	1.35135E-02	9.82801E-03	4.91400E-03	1.22850E-02	3.68550E-03	0.00000E+00	2.57985E-02	0.00000E+00	9.82801E-03	9.82801E-03	4.91400E-03	0.00000E+00	0.00000E+00	4.91400E-03	1.22850E-03
GRosa_woodsii_800	1.10565E-02	1.22850E-02	9.82801E-03	1.10565E-02	1.22850E-02	6.14251E-03	4.91400E-03	3.68550E-03	1.10565E-02	1.10565E-02	1.22850E-02	3.68550E-03	4.91400E-03	7.37101E-03	4.91400E-03	4.91400E-03	4.91400E-03	2.70270E-02	1.22850E-03	4.91400E-03	8.59951E-03	4.91400E-03	2.45700E-03	2.45700E-03	2.45700E-03	3.68550E-03	7.37101E-03	1.22850E-03	8.59951E-03	4.91400E-03	2.82555E-02	4.91400E-03	1.10565E-02	1.10565E-02	3.68550E-03	3.68550E-03	4.91400E-03	0.00000E+00	3.68550E-03
GRosa_woodsii_807	1.22850E-03	2.45700E-03	3.68550E-03	1.22850E-03	2.45700E-03	1.22850E-03	1.22850E-03	0.00000E+00	1.22850E-03	1.22850E-03	3.68550E-03	0.00000E+00	1.22850E-03	3.68550E-03	1.22850E-03	1.22850E-03	1.22850E-03	2.57985E-02	1.10565E-02	1.22850E-03	6.14251E-03	1.22850E-03	1.22850E-02	1.22850E-02	1.22850E-02	8.59951E-03	3.68550E-03	1.10565E-02	4.91400E-03	1.22850E-03	2.45700E-02	1.22850E-03	1.22850E-03	1.22850E-03	3.68550E-03	0.00000E+00	1.22850E-03	3.68550E-03	0.00000E+00
