# Supplementary material for: General functions to transform associate data to host data, and their use in phylogenetic inference from sequences with intra-individual variability
Source: BMC Evol Biol. 2008 Mar 18;8:86. doi: 10.1186/1471-2148-8-86 (PMC2291458; doi:10.1186/1471-2148-8-86)
Supplement: Additional file 3 — Distance matrices and quality statistics obtained with the Rosa dataset of Joly and Bruneau [33]. This contains all intermediary generated associate distance or host character data (depending on the transformation formula used; see Fig. 1) and all final distance matrices obtained together with their Delta values. A readme file that describes the contents of each file in the archive is included. The corresponding NEXUS files containing the original associate sequence data (alleles of North American Rosa species) are available at [75] as study No. S1444. [file 1471-2148-8-86-S3.zip › Goeker_Grimm_Supp_Mat_3/M2600_g1_m2.p.dst]

39
GRosa_blanda_1214	0.00000E+00	1.53562E-03	5.52825E-03	9.21375E-04	1.22850E-03	2.76412E-03	2.45700E-03	7.67813E-03	3.07125E-04	0.00000E+00	2.45700E-03	8.59951E-03	1.04423E-02	1.22850E-02	1.04423E-02	8.90663E-03	9.82801E-03	3.00982E-02	1.04423E-02	1.01351E-02	1.50491E-02	1.01351E-02	1.10565E-02	1.10565E-02	1.13636E-02	8.59951E-03	1.22850E-02	1.01351E-02	1.16707E-02	1.01351E-02	2.82555E-02	2.45700E-03	3.07125E-04	3.07125E-04	1.25921E-02	8.90663E-03	9.82801E-03	1.13636E-02	3.07125E-03
GRosa_blanda_1219	1.53562E-03	0.00000E+00	4.29975E-03	1.22850E-03	2.76413E-03	4.29975E-03	3.99263E-03	9.21376E-03	1.84275E-03	1.53563E-03	3.07125E-04	1.01351E-02	1.19779E-02	1.38206E-02	1.19779E-02	1.04423E-02	1.13636E-02	3.16339E-02	1.16707E-02	1.16708E-02	1.65848E-02	1.16708E-02	1.22850E-02	1.22850E-02	1.25921E-02	9.82801E-03	1.38206E-02	1.13636E-02	1.32064E-02	1.16707E-02	2.97911E-02	3.99263E-03	1.84275E-03	1.84275E-03	1.41277E-02	1.04423E-02	1.13636E-02	1.25921E-02	4.60688E-03
GRosa_blanda_1236	5.52825E-03	4.29975E-03	0.00000E+00	4.91400E-03	6.75675E-03	5.52826E-03	4.91400E-03	7.98526E-03	5.83538E-03	5.52825E-03	4.29975E-03	7.37101E-03	7.37100E-03	9.21376E-03	9.21376E-03	9.21375E-03	8.59951E-03	3.25553E-02	1.32064E-02	4.60688E-03	8.29238E-03	8.90663E-03	1.38206E-02	1.38206E-02	1.41277E-02	1.13636E-02	1.10565E-02	1.28992E-02	1.22850E-02	8.90663E-03	3.07125E-02	4.91400E-03	5.83538E-03	5.83538E-03	1.13636E-02	7.67813E-03	8.59951E-03	1.10565E-02	4.91401E-03
GRosa_blanda_160	9.21375E-04	1.22850E-03	4.91400E-03	0.00000E+00	2.14988E-03	3.68550E-03	3.37838E-03	8.59951E-03	1.22850E-03	9.21375E-04	1.53563E-03	9.52088E-03	1.13636E-02	1.32064E-02	1.13636E-02	9.82801E-03	1.07494E-02	3.10196E-02	1.10565E-02	1.10565E-02	1.59705E-02	1.10565E-02	1.16707E-02	1.16707E-02	1.19779E-02	9.21376E-03	1.32064E-02	1.07494E-02	1.25921E-02	1.10565E-02	2.91769E-02	3.37838E-03	1.22850E-03	1.22850E-03	1.35135E-02	9.82801E-03	1.07494E-02	1.19779E-02	3.99263E-03
GRosa_blanda_326	1.22850E-03	2.76413E-03	6.75675E-03	2.14988E-03	0.00000E+00	3.99263E-03	3.68550E-03	8.90664E-03	1.53562E-03	1.22850E-03	3.68550E-03	9.82801E-03	1.16707E-02	1.35135E-02	1.16707E-02	1.01351E-02	1.10565E-02	3.13267E-02	1.16707E-02	1.13636E-02	1.62776E-02	1.13636E-02	1.22850E-02	1.22850E-02	1.25921E-02	9.82801E-03	1.35135E-02	1.13636E-02	1.28992E-02	1.13636E-02	2.94840E-02	3.68550E-03	1.53563E-03	1.53562E-03	1.25921E-02	1.01351E-02	1.10565E-02	1.25921E-02	4.29975E-03
GRosa_blanda_365	2.76412E-03	4.29975E-03	5.52826E-03	3.68550E-03	3.99263E-03	0.00000E+00	1.84275E-03	4.60688E-03	3.07125E-03	2.76412E-03	5.22113E-03	3.99263E-03	5.83538E-03	7.67813E-03	5.83538E-03	5.83538E-03	5.22113E-03	2.91769E-02	1.13636E-02	6.14251E-03	1.04423E-02	6.14251E-03	1.19779E-02	1.19779E-02	1.22850E-02	9.52088E-03	7.67813E-03	1.10565E-02	8.90663E-03	5.52825E-03	2.73341E-02	1.84275E-03	3.07125E-03	3.07125E-03	7.98526E-03	4.29975E-03	5.22113E-03	8.59950E-03	1.84275E-03
GRosa_blanda_421	2.45700E-03	3.99263E-03	4.91400E-03	3.37838E-03	3.68550E-03	1.84275E-03	0.00000E+00	3.68550E-03	2.76413E-03	2.45700E-03	4.91400E-03	3.07125E-03	4.91400E-03	6.75675E-03	4.91400E-03	4.91401E-03	4.29975E-03	2.82555E-02	1.10565E-02	5.22113E-03	9.52088E-03	5.22113E-03	1.16707E-02	1.16707E-02	1.19779E-02	9.21376E-03	6.75675E-03	1.07494E-02	7.98526E-03	4.60688E-03	2.64127E-02	0.00000E+00	2.76413E-03	2.76413E-03	7.06388E-03	2.45700E-03	3.07125E-03	7.98525E-03	1.22850E-03
GRosa_blanda_462	7.67813E-03	9.21376E-03	7.98526E-03	8.59951E-03	8.90664E-03	4.60688E-03	3.68550E-03	0.00000E+00	7.98526E-03	7.67814E-03	1.01351E-02	9.21375E-04	2.76413E-03	4.60688E-03	2.76413E-03	3.07125E-03	2.14988E-03	2.54914E-02	1.07494E-02	3.37838E-03	7.37101E-03	3.37838E-03	1.13636E-02	1.13636E-02	1.16707E-02	8.90663E-03	4.60688E-03	1.04423E-02	6.44963E-03	2.45700E-03	2.36486E-02	3.68550E-03	7.98526E-03	7.98526E-03	4.60688E-03	1.22850E-03	2.14988E-03	6.44963E-03	2.45700E-03
GRosa_blanda_528	3.07125E-04	1.84275E-03	5.83538E-03	1.22850E-03	1.53562E-03	3.07125E-03	2.76413E-03	7.98526E-03	0.00000E+00	3.07125E-04	2.76413E-03	8.90664E-03	1.07494E-02	1.25921E-02	1.07494E-02	9.21376E-03	1.01351E-02	3.04054E-02	1.07494E-02	1.04423E-02	1.53563E-02	1.04423E-02	1.13636E-02	1.13636E-02	1.16707E-02	8.90663E-03	1.25921E-02	1.04423E-02	1.19779E-02	1.04423E-02	2.85626E-02	2.76413E-03	6.14250E-04	6.14250E-04	1.28992E-02	9.21376E-03	1.01351E-02	1.16707E-02	3.37838E-03
GRosa_blanda_567	0.00000E+00	1.53563E-03	5.52825E-03	9.21375E-04	1.22850E-03	2.76412E-03	2.45700E-03	7.67814E-03	3.07125E-04	0.00000E+00	2.45700E-03	8.59951E-03	1.04423E-02	1.22850E-02	1.04423E-02	8.90663E-03	9.82801E-03	3.00982E-02	1.04423E-02	1.01351E-02	1.50491E-02	1.01351E-02	1.10565E-02	1.10565E-02	1.13636E-02	8.59951E-03	1.22850E-02	1.01351E-02	1.16707E-02	1.01351E-02	2.82555E-02	2.45700E-03	3.07125E-04	3.07125E-04	1.25921E-02	8.90663E-03	9.82801E-03	1.13636E-02	3.07125E-03
GRosa_blanda_652	2.45700E-03	3.07125E-04	4.29975E-03	1.53563E-03	3.68550E-03	5.22113E-03	4.91400E-03	1.01351E-02	2.76413E-03	2.45700E-03	0.00000E+00	1.10565E-02	1.28992E-02	1.47420E-02	1.28992E-02	1.13636E-02	1.22850E-02	3.25553E-02	1.16707E-02	1.25921E-02	1.75061E-02	1.25921E-02	1.22850E-02	1.22850E-02	1.25921E-02	9.82801E-03	1.47420E-02	1.13636E-02	1.41277E-02	1.25921E-02	3.07125E-02	4.91400E-03	2.76413E-03	2.76412E-03	1.50491E-02	1.13636E-02	1.22850E-02	1.28992E-02	5.52825E-03
GRosa_blanda_98016	8.59951E-03	1.01351E-02	7.37101E-03	9.52088E-03	9.82801E-03	3.99263E-03	3.07125E-03	9.21375E-04	8.90664E-03	8.59951E-03	1.10565E-02	0.00000E+00	1.84275E-03	3.68550E-03	1.84275E-03	2.14988E-03	1.22850E-03	2.64127E-02	1.16707E-02	2.45700E-03	6.44964E-03	2.45700E-03	1.22850E-02	1.22850E-02	1.25921E-02	9.82801E-03	3.68550E-03	1.13636E-02	5.52825E-03	1.53563E-03	2.45700E-02	3.07125E-03	8.90663E-03	8.90664E-03	3.99263E-03	3.07125E-04	1.22850E-03	5.83537E-03	1.84275E-03
GRosa_foliolosa_699	1.04423E-02	1.19779E-02	7.37100E-03	1.13636E-02	1.16707E-02	5.83538E-03	4.91400E-03	2.76413E-03	1.07494E-02	1.04423E-02	1.28992E-02	1.84275E-03	0.00000E+00	6.14250E-04	3.68550E-03	3.99263E-03	3.07125E-03	2.82555E-02	1.35135E-02	3.68550E-03	5.83538E-03	3.68550E-03	1.41277E-02	1.41277E-02	1.44349E-02	1.16708E-02	5.52825E-03	1.32064E-02	7.37101E-03	3.37837E-03	2.64127E-02	4.91400E-03	1.07494E-02	1.07494E-02	5.83538E-03	2.14988E-03	3.07125E-03	7.67813E-03	3.68550E-03
GRosa_foliolosa_795	1.22850E-02	1.38206E-02	9.21376E-03	1.32064E-02	1.35135E-02	7.67813E-03	6.75675E-03	4.60688E-03	1.25921E-02	1.22850E-02	1.47420E-02	3.68550E-03	6.14250E-04	0.00000E+00	5.52825E-03	5.83538E-03	4.91400E-03	3.00982E-02	1.53563E-02	5.52825E-03	7.67813E-03	5.52825E-03	1.59705E-02	1.59705E-02	1.62776E-02	1.35135E-02	7.37101E-03	1.50491E-02	9.21376E-03	5.22113E-03	2.82555E-02	6.75675E-03	1.25921E-02	1.25921E-02	7.67813E-03	3.99263E-03	4.91400E-03	9.52088E-03	5.52825E-03
GRosa_gymnocarpa_543	1.04423E-02	1.19779E-02	9.21376E-03	1.13636E-02	1.16707E-02	5.83538E-03	4.91400E-03	2.76413E-03	1.07494E-02	1.04423E-02	1.28992E-02	1.84275E-03	3.68550E-03	5.52825E-03	0.00000E+00	2.14988E-03	6.14250E-04	2.76413E-02	1.35135E-02	4.29975E-03	8.29238E-03	4.29975E-03	1.41277E-02	1.41277E-02	1.44349E-02	1.16708E-02	5.52825E-03	1.32064E-02	5.52826E-03	9.21375E-04	2.57985E-02	4.91400E-03	1.07494E-02	1.07494E-02	5.83538E-03	2.14988E-03	1.22850E-03	7.67813E-03	3.68550E-03
GRosa_gymnocarpa_751	8.90663E-03	1.04423E-02	9.21375E-03	9.82801E-03	1.01351E-02	5.83538E-03	4.91401E-03	3.07125E-03	9.21376E-03	8.90663E-03	1.13636E-02	2.14988E-03	3.99263E-03	5.83538E-03	2.14988E-03	0.00000E+00	1.53563E-03	2.79484E-02	1.19779E-02	4.60688E-03	8.59951E-03	4.60688E-03	1.25921E-02	1.25921E-02	1.28992E-02	1.01351E-02	5.83538E-03	1.16707E-02	5.52825E-03	1.84275E-03	2.61056E-02	4.91401E-03	9.21376E-03	9.21376E-03	6.14251E-03	2.45700E-03	2.14988E-03	7.67813E-03	3.99263E-03
GRosa_gymnocarpa_767	9.82801E-03	1.13636E-02	8.59951E-03	1.07494E-02	1.10565E-02	5.22113E-03	4.29975E-03	2.14988E-03	1.01351E-02	9.82801E-03	1.22850E-02	1.22850E-03	3.07125E-03	4.91400E-03	6.14250E-04	1.53563E-03	0.00000E+00	2.76413E-02	1.28992E-02	3.68550E-03	7.67813E-03	3.68550E-03	1.35135E-02	1.35135E-02	1.38206E-02	1.10565E-02	4.91400E-03	1.25921E-02	4.91400E-03	3.07125E-04	2.57985E-02	4.29975E-03	1.01351E-02	1.01351E-02	5.22113E-03	1.53563E-03	6.14250E-04	7.06387E-03	3.07125E-03
GRosa_multiflora_302	3.00982E-02	3.16339E-02	3.25553E-02	3.10196E-02	3.13267E-02	2.91769E-02	2.82555E-02	2.54914E-02	3.04054E-02	3.00982E-02	3.25553E-02	2.64127E-02	2.82555E-02	3.00982E-02	2.76413E-02	2.79484E-02	2.76413E-02	0.00000E+00	3.31695E-02	2.88697E-02	3.28624E-02	2.88697E-02	3.37837E-02	3.37837E-02	3.40909E-02	3.13268E-02	3.00983E-02	3.28624E-02	2.94840E-02	2.79484E-02	1.41277E-02	2.82555E-02	3.04054E-02	3.04054E-02	2.91769E-02	2.67199E-02	2.76412E-02	2.91769E-02	2.70270E-02
GRosa_nitida_570	1.04423E-02	1.16707E-02	1.32064E-02	1.10565E-02	1.16707E-02	1.13636E-02	1.10565E-02	1.07494E-02	1.07494E-02	1.04423E-02	1.16707E-02	1.16707E-02	1.35135E-02	1.53563E-02	1.35135E-02	1.19779E-02	1.28992E-02	3.31695E-02	0.00000E+00	1.41277E-02	1.81204E-02	1.41277E-02	1.84275E-03	1.22850E-03	1.53563E-03	3.68550E-03	1.53563E-02	9.21375E-04	1.47420E-02	1.32064E-02	3.13267E-02	1.10565E-02	1.07494E-02	1.07494E-02	1.47420E-02	1.19779E-02	1.28992E-02	5.22113E-03	1.16707E-02
GRosa_nitida_604	1.01351E-02	1.16708E-02	4.60688E-03	1.10565E-02	1.13636E-02	6.14251E-03	5.22113E-03	3.37838E-03	1.04423E-02	1.01351E-02	1.25921E-02	2.45700E-03	3.68550E-03	5.52825E-03	4.29975E-03	4.60688E-03	3.68550E-03	2.88697E-02	1.41277E-02	0.00000E+00	5.22113E-03	3.68550E-03	1.47420E-02	1.47420E-02	1.50491E-02	1.22850E-02	6.14250E-03	1.38206E-02	7.98526E-03	3.99263E-03	2.70270E-02	5.22113E-03	1.04423E-02	1.04423E-02	6.44963E-03	2.76413E-03	3.68550E-03	8.29238E-03	3.99263E-03
GRosa_nitida_675	1.50491E-02	1.65848E-02	8.29238E-03	1.59705E-02	1.62776E-02	1.04423E-02	9.52088E-03	7.37101E-03	1.53563E-02	1.50491E-02	1.75061E-02	6.44964E-03	5.83538E-03	7.67813E-03	8.29238E-03	8.59951E-03	7.67813E-03	3.28624E-02	1.81204E-02	5.22113E-03	0.00000E+00	4.29975E-03	1.87346E-02	1.87346E-02	1.90418E-02	1.62776E-02	1.01351E-02	1.78133E-02	1.19779E-02	7.98526E-03	3.10196E-02	9.52088E-03	1.53563E-02	1.53563E-02	9.82801E-03	6.75676E-03	7.67814E-03	1.13636E-02	8.29238E-03
GRosa_nitida_812	1.01351E-02	1.16708E-02	8.90663E-03	1.10565E-02	1.13636E-02	6.14251E-03	5.22113E-03	3.37838E-03	1.04423E-02	1.01351E-02	1.25921E-02	2.45700E-03	3.68550E-03	5.52825E-03	4.29975E-03	4.60688E-03	3.68550E-03	2.88697E-02	1.41277E-02	3.68550E-03	4.29975E-03	0.00000E+00	1.47420E-02	1.47420E-02	1.50491E-02	1.22850E-02	6.14250E-03	1.38206E-02	7.98526E-03	3.99263E-03	2.70270E-02	5.22113E-03	1.04423E-02	1.04423E-02	6.14251E-03	2.76413E-03	3.68550E-03	7.67813E-03	3.99263E-03
GRosa_palustris_168	1.10565E-02	1.22850E-02	1.38206E-02	1.16707E-02	1.22850E-02	1.19779E-02	1.16707E-02	1.13636E-02	1.13636E-02	1.10565E-02	1.22850E-02	1.22850E-02	1.41277E-02	1.59705E-02	1.41277E-02	1.25921E-02	1.35135E-02	3.37837E-02	1.84275E-03	1.47420E-02	1.87346E-02	1.47420E-02	0.00000E+00	2.45700E-03	1.53562E-03	1.84275E-03	1.59705E-02	3.07125E-04	1.53563E-02	1.38206E-02	3.19410E-02	1.16707E-02	1.13636E-02	1.13636E-02	1.53563E-02	1.25921E-02	1.35135E-02	5.83538E-03	1.22850E-02
GRosa_palustris_304	1.10565E-02	1.22850E-02	1.38206E-02	1.16707E-02	1.22850E-02	1.19779E-02	1.16707E-02	1.13636E-02	1.13636E-02	1.10565E-02	1.22850E-02	1.22850E-02	1.41277E-02	1.59705E-02	1.41277E-02	1.25921E-02	1.35135E-02	3.37837E-02	1.22850E-03	1.47420E-02	1.87346E-02	1.47420E-02	2.45700E-03	0.00000E+00	1.53562E-03	4.29975E-03	1.59705E-02	1.53563E-03	1.53563E-02	1.38206E-02	3.19410E-02	1.16707E-02	1.13636E-02	1.13636E-02	1.53563E-02	1.25921E-02	1.35135E-02	5.83538E-03	1.22850E-02
GRosa_palustris_317	1.13636E-02	1.25921E-02	1.41277E-02	1.19779E-02	1.25921E-02	1.22850E-02	1.19779E-02	1.16707E-02	1.16707E-02	1.13636E-02	1.25921E-02	1.25921E-02	1.44349E-02	1.62776E-02	1.44349E-02	1.28992E-02	1.38206E-02	3.40909E-02	1.53563E-03	1.50491E-02	1.90418E-02	1.50491E-02	1.53562E-03	1.53562E-03	0.00000E+00	2.14988E-03	1.62776E-02	1.22850E-03	1.56634E-02	1.41277E-02	3.22481E-02	1.19779E-02	1.16707E-02	1.16707E-02	1.56634E-02	1.28992E-02	1.38206E-02	6.14250E-03	1.25921E-02
GRosa_palustris_331	8.59951E-03	9.82801E-03	1.13636E-02	9.21376E-03	9.82801E-03	9.52088E-03	9.21376E-03	8.90663E-03	8.90663E-03	8.59951E-03	9.82801E-03	9.82801E-03	1.16708E-02	1.35135E-02	1.16708E-02	1.01351E-02	1.10565E-02	3.13268E-02	3.68550E-03	1.22850E-02	1.62776E-02	1.22850E-02	1.84275E-03	4.29975E-03	2.14988E-03	0.00000E+00	1.35135E-02	2.14988E-03	1.28992E-02	1.13636E-02	2.94840E-02	9.21376E-03	8.90663E-03	8.90663E-03	1.35135E-02	1.01351E-02	1.10565E-02	6.44963E-03	9.82801E-03
GRosa_palustris_386	1.22850E-02	1.38206E-02	1.10565E-02	1.32064E-02	1.35135E-02	7.67813E-03	6.75675E-03	4.60688E-03	1.25921E-02	1.22850E-02	1.47420E-02	3.68550E-03	5.52825E-03	7.37101E-03	5.52825E-03	5.83538E-03	4.91400E-03	3.00983E-02	1.53563E-02	6.14250E-03	1.01351E-02	6.14250E-03	1.59705E-02	1.59705E-02	1.62776E-02	1.35135E-02	0.00000E+00	1.50491E-02	9.21376E-03	5.22113E-03	2.82555E-02	6.75675E-03	1.25921E-02	1.25921E-02	7.67813E-03	3.99263E-03	4.91400E-03	9.52088E-03	5.52825E-03
GRosa_palustris_581	1.01351E-02	1.13636E-02	1.28992E-02	1.07494E-02	1.13636E-02	1.10565E-02	1.07494E-02	1.04423E-02	1.04423E-02	1.01351E-02	1.13636E-02	1.13636E-02	1.32064E-02	1.50491E-02	1.32064E-02	1.16707E-02	1.25921E-02	3.28624E-02	9.21375E-04	1.38206E-02	1.78133E-02	1.38206E-02	3.07125E-04	1.53563E-03	1.22850E-03	2.14988E-03	1.50491E-02	0.00000E+00	1.44349E-02	1.28992E-02	3.10196E-02	1.07494E-02	1.04423E-02	1.04423E-02	1.44349E-02	1.16707E-02	1.25921E-02	4.91400E-03	1.13636E-02
GRosa_pisocarpa_774	1.16707E-02	1.32064E-02	1.22850E-02	1.25921E-02	1.28992E-02	8.90663E-03	7.98526E-03	6.44963E-03	1.19779E-02	1.16707E-02	1.41277E-02	5.52825E-03	7.37101E-03	9.21376E-03	5.52826E-03	5.52825E-03	4.91400E-03	2.94840E-02	1.47420E-02	7.98526E-03	1.19779E-02	7.98526E-03	1.53563E-02	1.53563E-02	1.56634E-02	1.28992E-02	9.21376E-03	1.44349E-02	0.00000E+00	4.29975E-03	2.57985E-02	7.98526E-03	1.19779E-02	1.19779E-02	9.52088E-03	5.83538E-03	5.52826E-03	1.07494E-02	7.37100E-03
GRosa_pisocarpa_847	1.01351E-02	1.16707E-02	8.90663E-03	1.10565E-02	1.13636E-02	5.52825E-03	4.60688E-03	2.45700E-03	1.04423E-02	1.01351E-02	1.25921E-02	1.53563E-03	3.37837E-03	5.22113E-03	9.21375E-04	1.84275E-03	3.07125E-04	2.79484E-02	1.32064E-02	3.99263E-03	7.98526E-03	3.99263E-03	1.38206E-02	1.38206E-02	1.41277E-02	1.13636E-02	5.22113E-03	1.28992E-02	4.29975E-03	0.00000E+00	2.61056E-02	4.60688E-03	1.04423E-02	1.04423E-02	5.52826E-03	1.84275E-03	9.21375E-04	7.37100E-03	3.37838E-03
GRosa_setigera_298	2.82555E-02	2.97911E-02	3.07125E-02	2.91769E-02	2.94840E-02	2.73341E-02	2.64127E-02	2.36486E-02	2.85626E-02	2.82555E-02	3.07125E-02	2.45700E-02	2.64127E-02	2.82555E-02	2.57985E-02	2.61056E-02	2.57985E-02	1.41277E-02	3.13267E-02	2.70270E-02	3.10196E-02	2.70270E-02	3.19410E-02	3.19410E-02	3.22481E-02	2.94840E-02	2.82555E-02	3.10196E-02	2.57985E-02	2.61056E-02	0.00000E+00	2.64127E-02	2.85626E-02	2.85626E-02	2.85626E-02	2.48771E-02	2.57985E-02	2.91769E-02	2.51843E-02
GRosa_woodsii_4	2.45700E-03	3.99263E-03	4.91400E-03	3.37838E-03	3.68550E-03	1.84275E-03	0.00000E+00	3.68550E-03	2.76413E-03	2.45700E-03	4.91400E-03	3.07125E-03	4.91400E-03	6.75675E-03	4.91400E-03	4.91401E-03	4.29975E-03	2.82555E-02	1.10565E-02	5.22113E-03	9.52088E-03	5.22113E-03	1.16707E-02	1.16707E-02	1.19779E-02	9.21376E-03	6.75675E-03	1.07494E-02	7.98526E-03	4.60688E-03	2.64127E-02	0.00000E+00	2.76413E-03	2.76413E-03	7.06388E-03	2.45700E-03	3.07125E-03	7.98525E-03	1.22850E-03
GRosa_woodsii_492	3.07125E-04	1.84275E-03	5.83538E-03	1.22850E-03	1.53563E-03	3.07125E-03	2.76413E-03	7.98526E-03	6.14250E-04	3.07125E-04	2.76413E-03	8.90663E-03	1.07494E-02	1.25921E-02	1.07494E-02	9.21376E-03	1.01351E-02	3.04054E-02	1.07494E-02	1.04423E-02	1.53563E-02	1.04423E-02	1.13636E-02	1.13636E-02	1.16707E-02	8.90663E-03	1.25921E-02	1.04423E-02	1.19779E-02	1.04423E-02	2.85626E-02	2.76413E-03	0.00000E+00	6.14250E-04	1.28992E-02	9.21376E-03	1.01351E-02	1.16707E-02	3.37838E-03
GRosa_woodsii_498	3.07125E-04	1.84275E-03	5.83538E-03	1.22850E-03	1.53562E-03	3.07125E-03	2.76413E-03	7.98526E-03	6.14250E-04	3.07125E-04	2.76412E-03	8.90664E-03	1.07494E-02	1.25921E-02	1.07494E-02	9.21376E-03	1.01351E-02	3.04054E-02	1.07494E-02	1.04423E-02	1.53563E-02	1.04423E-02	1.13636E-02	1.13636E-02	1.16707E-02	8.90663E-03	1.25921E-02	1.04423E-02	1.19779E-02	1.04423E-02	2.85626E-02	2.76413E-03	6.14250E-04	0.00000E+00	1.28992E-02	9.21376E-03	1.01351E-02	1.16707E-02	3.37838E-03
GRosa_woodsii_700	1.25921E-02	1.41277E-02	1.13636E-02	1.35135E-02	1.25921E-02	7.98526E-03	7.06388E-03	4.60688E-03	1.28992E-02	1.25921E-02	1.50491E-02	3.99263E-03	5.83538E-03	7.67813E-03	5.83538E-03	6.14251E-03	5.22113E-03	2.91769E-02	1.47420E-02	6.44963E-03	9.82801E-03	6.14251E-03	1.53563E-02	1.53563E-02	1.56634E-02	1.35135E-02	7.67813E-03	1.44349E-02	9.52088E-03	5.52826E-03	2.85626E-02	7.06388E-03	1.28992E-02	1.28992E-02	0.00000E+00	4.29975E-03	5.22113E-03	6.75675E-03	5.83537E-03
GRosa_woodsii_733	8.90663E-03	1.04423E-02	7.67813E-03	9.82801E-03	1.01351E-02	4.29975E-03	2.45700E-03	1.22850E-03	9.21376E-03	8.90663E-03	1.13636E-02	3.07125E-04	2.14988E-03	3.99263E-03	2.14988E-03	2.45700E-03	1.53563E-03	2.67199E-02	1.19779E-02	2.76413E-03	6.75676E-03	2.76413E-03	1.25921E-02	1.25921E-02	1.28992E-02	1.01351E-02	3.99263E-03	1.16707E-02	5.83538E-03	1.84275E-03	2.48771E-02	2.45700E-03	9.21376E-03	9.21376E-03	4.29975E-03	0.00000E+00	6.14250E-04	6.14250E-03	2.14988E-03
GRosa_woodsii_741	9.82801E-03	1.13636E-02	8.59951E-03	1.07494E-02	1.10565E-02	5.22113E-03	3.07125E-03	2.14988E-03	1.01351E-02	9.82801E-03	1.22850E-02	1.22850E-03	3.07125E-03	4.91400E-03	1.22850E-03	2.14988E-03	6.14250E-04	2.76412E-02	1.28992E-02	3.68550E-03	7.67814E-03	3.68550E-03	1.35135E-02	1.35135E-02	1.38206E-02	1.10565E-02	4.91400E-03	1.25921E-02	5.52826E-03	9.21375E-04	2.57985E-02	3.07125E-03	1.01351E-02	1.01351E-02	5.22113E-03	6.14250E-04	0.00000E+00	7.06387E-03	3.07125E-03
GRosa_woodsii_800	1.13636E-02	1.25921E-02	1.10565E-02	1.19779E-02	1.25921E-02	8.59950E-03	7.98525E-03	6.44963E-03	1.16707E-02	1.13636E-02	1.28992E-02	5.83537E-03	7.67813E-03	9.52088E-03	7.67813E-03	7.67813E-03	7.06387E-03	2.91769E-02	5.22113E-03	8.29238E-03	1.13636E-02	7.67813E-03	5.83538E-03	5.83538E-03	6.14250E-03	6.44963E-03	9.52088E-03	4.91400E-03	1.07494E-02	7.37100E-03	2.91769E-02	7.98525E-03	1.16707E-02	1.16707E-02	6.75675E-03	6.14250E-03	7.06387E-03	0.00000E+00	7.67813E-03
GRosa_woodsii_807	3.07125E-03	4.60688E-03	4.91401E-03	3.99263E-03	4.29975E-03	1.84275E-03	1.22850E-03	2.45700E-03	3.37838E-03	3.07125E-03	5.52825E-03	1.84275E-03	3.68550E-03	5.52825E-03	3.68550E-03	3.99263E-03	3.07125E-03	2.70270E-02	1.16707E-02	3.99263E-03	8.29238E-03	3.99263E-03	1.22850E-02	1.22850E-02	1.25921E-02	9.82801E-03	5.52825E-03	1.13636E-02	7.37100E-03	3.37838E-03	2.51843E-02	1.22850E-03	3.37838E-03	3.37838E-03	5.83537E-03	2.14988E-03	3.07125E-03	7.67813E-03	0.00000E+00
