# Supplementary material for: General functions to transform associate data to host data, and their use in phylogenetic inference from sequences with intra-individual variability
Source: BMC Evol Biol. 2008 Mar 18;8:86. doi: 10.1186/1471-2148-8-86 (PMC2291458; doi:10.1186/1471-2148-8-86)
Supplement: Additional file 3 — Distance matrices and quality statistics obtained with the Rosa dataset of Joly and Bruneau [33]. This contains all intermediary generated associate distance or host character data (depending on the transformation formula used; see Fig. 1) and all final distance matrices obtained together with their Delta values. A readme file that describes the contents of each file in the archive is included. The corresponding NEXUS files containing the original associate sequence data (alleles of North American Rosa species) are available at [75] as study No. S1444. [file 1471-2148-8-86-S3.zip › Goeker_Grimm_Supp_Mat_3/M2600_g1_m2.v.dst]

39
GRosa_blanda_1214	0	0.0012285	0	0	0	0	0	0.00614251	0	0	0.002457	0.00859951	0.00982801	0.012285	0.00982801	0.00614251	0.00982801	0.029484	0.00982801	0.00859951	0.00982801	0.00859951	0.0110565	0.00982801	0.00982801	0.00737101	0.012285	0.00982801	0.00737101	0.00982801	0.0282555	0	0	0	0.00859951	0.00859951	0.00859951	0.0036855	0.0012285
GRosa_blanda_1219	0.0012285	0	0	0	0.0012285	0.0012285	0.0012285	0.00737101	0.0012285	0.0012285	0	0.00982801	0.0110565	0.0135135	0.0110565	0.00737101	0.0110565	0.0307125	0.0110565	0.00982801	0.0110565	0.00982801	0.012285	0.0110565	0.0110565	0.00859951	0.0135135	0.0110565	0.00859951	0.0110565	0.029484	0.0012285	0.0012285	0.0012285	0.00982801	0.00982801	0.00982801	0.004914	0.002457
GRosa_blanda_1236	0	0	0	0	0	0	0	0	0	0	0	0	0	0.002457	0.0012285	0	0.0012285	0.0233415	0.00614251	0	0	0	0.00737101	0.00614251	0.00614251	0.0036855	0.0036855	0.00614251	0.0012285	0.0012285	0.022113	0	0	0	0	0	0	0	0
GRosa_blanda_160	0	0	0	0	0	0	0	0.00614251	0	0	0	0.00859951	0.00982801	0.012285	0.00982801	0.00614251	0.00982801	0.029484	0.00982801	0.00859951	0.00982801	0.00859951	0.0110565	0.00982801	0.00982801	0.00737101	0.012285	0.00982801	0.00737101	0.00982801	0.0282555	0	0	0	0.00859951	0.00859951	0.00859951	0.0036855	0.0012285
GRosa_blanda_326	0	0.0012285	0	0	0	0	0	0.00614251	0	0	0.002457	0.00859951	0.00982801	0.012285	0.00982801	0.00614251	0.00982801	0.029484	0.00982801	0.00859951	0.00982801	0.00859951	0.0110565	0.00982801	0.00982801	0.00737101	0.012285	0.00982801	0.00737101	0.00982801	0.0282555	0	0	0	0.00859951	0.00859951	0.00859951	0.0036855	0.0012285
GRosa_blanda_365	0	0.0012285	0	0	0	0	0	0	0	0	0.002457	0	0.0012285	0.0036855	0.0012285	0	0.0012285	0.0233415	0.00614251	0	0.0012285	0	0.00737101	0.00614251	0.00614251	0.0036855	0.0036855	0.00614251	0.0012285	0.0012285	0.022113	0	0	0	0	0	0	0	0
GRosa_blanda_421	0	0.0012285	0	0	0	0	0	0	0	0	0.002457	0	0.0012285	0.0036855	0.0012285	0	0.0012285	0.0233415	0.00614251	0	0.0012285	0	0.00737101	0.00614251	0.00614251	0.0036855	0.0036855	0.00614251	0.0012285	0.0012285	0.022113	0	0	0	0	0	0	0	0
GRosa_blanda_462	0.00614251	0.00737101	0	0.00614251	0.00614251	0	0	0	0.00614251	0.00614251	0.00859951	0	0.0012285	0.0036855	0.0012285	0	0.0012285	0.0233415	0.00859951	0	0.0012285	0	0.00982801	0.00859951	0.00859951	0.00614251	0.0036855	0.00859951	0.0012285	0.0012285	0.022113	0	0.00614251	0.00614251	0	0	0	0	0
GRosa_blanda_528	0	0.0012285	0	0	0	0	0	0.00614251	0	0	0.002457	0.00859951	0.00982801	0.012285	0.00982801	0.00614251	0.00982801	0.029484	0.00982801	0.00859951	0.00982801	0.00859951	0.0110565	0.00982801	0.00982801	0.00737101	0.012285	0.00982801	0.00737101	0.00982801	0.0282555	0	0	0	0.00859951	0.00859951	0.00859951	0.0036855	0.0012285
GRosa_blanda_567	0	0.0012285	0	0	0	0	0	0.00614251	0	0	0.002457	0.00859951	0.00982801	0.012285	0.00982801	0.00614251	0.00982801	0.029484	0.00982801	0.00859951	0.00982801	0.00859951	0.0110565	0.00982801	0.00982801	0.00737101	0.012285	0.00982801	0.00737101	0.00982801	0.0282555	0	0	0	0.00859951	0.00859951	0.00859951	0.0036855	0.0012285
GRosa_blanda_652	0.002457	0	0	0	0.002457	0.002457	0.002457	0.00859951	0.002457	0.002457	0	0.0110565	0.012285	0.014742	0.012285	0.00859951	0.012285	0.031941	0.0110565	0.0110565	0.012285	0.0110565	0.012285	0.0110565	0.0110565	0.00859951	0.014742	0.0110565	0.00982801	0.012285	0.0307125	0.002457	0.002457	0.002457	0.0110565	0.0110565	0.0110565	0.00614251	0.0036855
GRosa_blanda_98016	0.00859951	0.00982801	0	0.00859951	0.00859951	0	0	0	0.00859951	0.00859951	0.0110565	0	0.0012285	0.0036855	0.0012285	0	0.0012285	0.0257985	0.0110565	0	0.0012285	0	0.012285	0.0110565	0.0110565	0.00859951	0.0036855	0.0110565	0.0012285	0.0012285	0.02457	0	0.00859951	0.00859951	0	0	0	0	0
GRosa_foliolosa_699	0.00982801	0.0110565	0	0.00982801	0.00982801	0.0012285	0.0012285	0.0012285	0.00982801	0.00982801	0.012285	0.0012285	0	0	0.002457	0.0012285	0.002457	0.027027	0.012285	0	0	0	0.0135135	0.012285	0.012285	0.00982801	0.004914	0.012285	0.002457	0.002457	0.0257985	0.0012285	0.00982801	0.00982801	0.0012285	0.0012285	0.0012285	0.0012285	0.0012285
GRosa_foliolosa_795	0.012285	0.0135135	0.002457	0.012285	0.012285	0.0036855	0.0036855	0.0036855	0.012285	0.012285	0.014742	0.0036855	0	0	0.004914	0.0036855	0.004914	0.029484	0.014742	0.002457	0.002457	0.002457	0.0159705	0.014742	0.014742	0.012285	0.00737101	0.014742	0.004914	0.004914	0.0282555	0.0036855	0.012285	0.012285	0.0036855	0.0036855	0.0036855	0.0036855	0.0036855
GRosa_gymnocarpa_543	0.00982801	0.0110565	0.0012285	0.00982801	0.00982801	0.0012285	0.0012285	0.0012285	0.00982801	0.00982801	0.012285	0.0012285	0.002457	0.004914	0	0	0	0.0257985	0.012285	0.0012285	0.002457	0.0012285	0.0135135	0.012285	0.012285	0.00982801	0.004914	0.012285	0.0012285	0	0.02457	0.0012285	0.00982801	0.00982801	0.0012285	0.0012285	0	0.0012285	0.0012285
GRosa_gymnocarpa_751	0.00614251	0.00737101	0	0.00614251	0.00614251	0	0	0	0.00614251	0.00614251	0.00859951	0	0.0012285	0.0036855	0	0	0	0.02457	0.00859951	0	0.0012285	0	0.00982801	0.00859951	0.00859951	0.00614251	0.0036855	0.00859951	0.0012285	0	0.0233415	0	0.00614251	0.00614251	0	0	0	0	0
GRosa_gymnocarpa_767	0.00982801	0.0110565	0.0012285	0.00982801	0.00982801	0.0012285	0.0012285	0.0012285	0.00982801	0.00982801	0.012285	0.0012285	0.002457	0.004914	0	0	0	0.027027	0.012285	0.0012285	0.002457	0.0012285	0.0135135	0.012285	0.012285	0.00982801	0.004914	0.012285	0.0012285	0	0.0257985	0.0012285	0.00982801	0.00982801	0.0012285	0.0012285	0	0.0012285	0.0012285
GRosa_multiflora_302	0.029484	0.0307125	0.0233415	0.029484	0.029484	0.0233415	0.0233415	0.0233415	0.029484	0.029484	0.031941	0.0257985	0.027027	0.029484	0.0257985	0.02457	0.027027	0	0.031941	0.0257985	0.027027	0.0257985	0.0331695	0.031941	0.031941	0.029484	0.029484	0.031941	0.02457	0.027027	0.0135135	0.0233415	0.029484	0.029484	0.02457	0.0257985	0.0257985	0.022113	0.0233415
GRosa_nitida_570	0.00982801	0.0110565	0.00614251	0.00982801	0.00982801	0.00614251	0.00614251	0.00859951	0.00982801	0.00982801	0.0110565	0.0110565	0.012285	0.014742	0.012285	0.00859951	0.012285	0.031941	0	0.0110565	0.012285	0.0110565	0.0012285	0	0	0.002457	0.014742	0	0.00982801	0.012285	0.0307125	0.00614251	0.00982801	0.00982801	0.0110565	0.0110565	0.0110565	0.0012285	0.00737101
GRosa_nitida_604	0.00859951	0.00982801	0	0.00859951	0.00859951	0	0	0	0.00859951	0.00859951	0.0110565	0	0	0.002457	0.0012285	0	0.0012285	0.0257985	0.0110565	0	0	0	0.012285	0.0110565	0.0110565	0.00859951	0.0036855	0.0110565	0.0012285	0.0012285	0.02457	0	0.00859951	0.00859951	0	0	0	0	0
GRosa_nitida_675	0.00982801	0.0110565	0	0.00982801	0.00982801	0.0012285	0.0012285	0.0012285	0.00982801	0.00982801	0.012285	0.0012285	0	0.002457	0.002457	0.0012285	0.002457	0.027027	0.012285	0	0	0	0.0135135	0.012285	0.012285	0.00982801	0.004914	0.012285	0.002457	0.002457	0.0257985	0.0012285	0.00982801	0.00982801	0.0012285	0.0012285	0.0012285	0.0012285	0.0012285
GRosa_nitida_812	0.00859951	0.00982801	0	0.00859951	0.00859951	0	0	0	0.00859951	0.00859951	0.0110565	0	0	0.002457	0.0012285	0	0.0012285	0.0257985	0.0110565	0	0	0	0.012285	0.0110565	0.0110565	0.00859951	0.0036855	0.0110565	0.0012285	0.0012285	0.02457	0	0.00859951	0.00859951	0	0	0	0	0
GRosa_palustris_168	0.0110565	0.012285	0.00737101	0.0110565	0.0110565	0.00737101	0.00737101	0.00982801	0.0110565	0.0110565	0.012285	0.012285	0.0135135	0.0159705	0.0135135	0.00982801	0.0135135	0.0331695	0.0012285	0.012285	0.0135135	0.012285	0	0.0012285	0	0.0012285	0.0159705	0	0.0110565	0.0135135	0.031941	0.00737101	0.0110565	0.0110565	0.012285	0.012285	0.012285	0.002457	0.00859951
GRosa_palustris_304	0.00982801	0.0110565	0.00614251	0.00982801	0.00982801	0.00614251	0.00614251	0.00859951	0.00982801	0.00982801	0.0110565	0.0110565	0.012285	0.014742	0.012285	0.00859951	0.012285	0.031941	0	0.0110565	0.012285	0.0110565	0.0012285	0	0	0.002457	0.014742	0	0.00982801	0.012285	0.0307125	0.00614251	0.00982801	0.00982801	0.0110565	0.0110565	0.0110565	0.0012285	0.00737101
GRosa_palustris_317	0.00982801	0.0110565	0.00614251	0.00982801	0.00982801	0.00614251	0.00614251	0.00859951	0.00982801	0.00982801	0.0110565	0.0110565	0.012285	0.014742	0.012285	0.00859951	0.012285	0.031941	0	0.0110565	0.012285	0.0110565	0	0	0	0.0012285	0.014742	0	0.00982801	0.012285	0.0307125	0.00614251	0.00982801	0.00982801	0.0110565	0.0110565	0.0110565	0.0012285	0.00737101
GRosa_palustris_331	0.00737101	0.00859951	0.0036855	0.00737101	0.00737101	0.0036855	0.0036855	0.00614251	0.00737101	0.00737101	0.00859951	0.00859951	0.00982801	0.012285	0.00982801	0.00614251	0.00982801	0.029484	0.002457	0.00859951	0.00982801	0.00859951	0.0012285	0.002457	0.0012285	0	0.012285	0.0012285	0.00737101	0.00982801	0.0282555	0.0036855	0.00737101	0.00737101	0.00859951	0.00859951	0.00859951	0.0012285	0.004914
GRosa_palustris_386	0.012285	0.0135135	0.0036855	0.012285	0.012285	0.0036855	0.0036855	0.0036855	0.012285	0.012285	0.014742	0.0036855	0.004914	0.00737101	0.004914	0.0036855	0.004914	0.029484	0.014742	0.0036855	0.004914	0.0036855	0.0159705	0.014742	0.014742	0.012285	0	0.014742	0.004914	0.004914	0.0282555	0.0036855	0.012285	0.012285	0.0036855	0.0036855	0.0036855	0.0036855	0.0036855
GRosa_palustris_581	0.00982801	0.0110565	0.00614251	0.00982801	0.00982801	0.00614251	0.00614251	0.00859951	0.00982801	0.00982801	0.0110565	0.0110565	0.012285	0.014742	0.012285	0.00859951	0.012285	0.031941	0	0.0110565	0.012285	0.0110565	0	0	0	0.0012285	0.014742	0	0.00982801	0.012285	0.0307125	0.00614251	0.00982801	0.00982801	0.0110565	0.0110565	0.0110565	0.0012285	0.00737101
GRosa_pisocarpa_774	0.00737101	0.00859951	0.0012285	0.00737101	0.00737101	0.0012285	0.0012285	0.0012285	0.00737101	0.00737101	0.00982801	0.0012285	0.002457	0.004914	0.0012285	0.0012285	0.0012285	0.02457	0.00982801	0.0012285	0.002457	0.0012285	0.0110565	0.00982801	0.00982801	0.00737101	0.004914	0.00982801	0	0.0012285	0.0208845	0.0012285	0.00737101	0.00737101	0.0012285	0.0012285	0.0012285	0.0012285	0.0012285
GRosa_pisocarpa_847	0.00982801	0.0110565	0.0012285	0.00982801	0.00982801	0.0012285	0.0012285	0.0012285	0.00982801	0.00982801	0.012285	0.0012285	0.002457	0.004914	0	0	0	0.027027	0.012285	0.0012285	0.002457	0.0012285	0.0135135	0.012285	0.012285	0.00982801	0.004914	0.012285	0.0012285	0	0.0257985	0.0012285	0.00982801	0.00982801	0.0012285	0.0012285	0	0.0012285	0.0012285
GRosa_setigera_298	0.0282555	0.029484	0.022113	0.0282555	0.0282555	0.022113	0.022113	0.022113	0.0282555	0.0282555	0.0307125	0.02457	0.0257985	0.0282555	0.02457	0.0233415	0.0257985	0.0135135	0.0307125	0.02457	0.0257985	0.02457	0.031941	0.0307125	0.0307125	0.0282555	0.0282555	0.0307125	0.0208845	0.0257985	0	0.022113	0.0282555	0.0282555	0.02457	0.02457	0.02457	0.022113	0.022113
GRosa_woodsii_4	0	0.0012285	0	0	0	0	0	0	0	0	0.002457	0	0.0012285	0.0036855	0.0012285	0	0.0012285	0.0233415	0.00614251	0	0.0012285	0	0.00737101	0.00614251	0.00614251	0.0036855	0.0036855	0.00614251	0.0012285	0.0012285	0.022113	0	0	0	0	0	0	0	0
GRosa_woodsii_492	0	0.0012285	0	0	0	0	0	0.00614251	0	0	0.002457	0.00859951	0.00982801	0.012285	0.00982801	0.00614251	0.00982801	0.029484	0.00982801	0.00859951	0.00982801	0.00859951	0.0110565	0.00982801	0.00982801	0.00737101	0.012285	0.00982801	0.00737101	0.00982801	0.0282555	0	0	0	0.00859951	0.00859951	0.00859951	0.0036855	0.0012285
GRosa_woodsii_498	0	0.0012285	0	0	0	0	0	0.00614251	0	0	0.002457	0.00859951	0.00982801	0.012285	0.00982801	0.00614251	0.00982801	0.029484	0.00982801	0.00859951	0.00982801	0.00859951	0.0110565	0.00982801	0.00982801	0.00737101	0.012285	0.00982801	0.00737101	0.00982801	0.0282555	0	0	0	0.00859951	0.00859951	0.00859951	0.0036855	0.0012285
GRosa_woodsii_700	0.00859951	0.00982801	0	0.00859951	0.00859951	0	0	0	0.00859951	0.00859951	0.0110565	0	0.0012285	0.0036855	0.0012285	0	0.0012285	0.02457	0.0110565	0	0.0012285	0	0.012285	0.0110565	0.0110565	0.00859951	0.0036855	0.0110565	0.0012285	0.0012285	0.02457	0	0.00859951	0.00859951	0	0	0	0	0
GRosa_woodsii_733	0.00859951	0.00982801	0	0.00859951	0.00859951	0	0	0	0.00859951	0.00859951	0.0110565	0	0.0012285	0.0036855	0.0012285	0	0.0012285	0.0257985	0.0110565	0	0.0012285	0	0.012285	0.0110565	0.0110565	0.00859951	0.0036855	0.0110565	0.0012285	0.0012285	0.02457	0	0.00859951	0.00859951	0	0	0	0	0
GRosa_woodsii_741	0.00859951	0.00982801	0	0.00859951	0.00859951	0	0	0	0.00859951	0.00859951	0.0110565	0	0.0012285	0.0036855	0	0	0	0.0257985	0.0110565	0	0.0012285	0	0.012285	0.0110565	0.0110565	0.00859951	0.0036855	0.0110565	0.0012285	0	0.02457	0	0.00859951	0.00859951	0	0	0	0	0
GRosa_woodsii_800	0.0036855	0.004914	0	0.0036855	0.0036855	0	0	0	0.0036855	0.0036855	0.00614251	0	0.0012285	0.0036855	0.0012285	0	0.0012285	0.022113	0.0012285	0	0.0012285	0	0.002457	0.0012285	0.0012285	0.0012285	0.0036855	0.0012285	0.0012285	0.0012285	0.022113	0	0.0036855	0.0036855	0	0	0	0	0
GRosa_woodsii_807	0.0012285	0.002457	0	0.0012285	0.0012285	0	0	0	0.0012285	0.0012285	0.0036855	0	0.0012285	0.0036855	0.0012285	0	0.0012285	0.0233415	0.00737101	0	0.0012285	0	0.00859951	0.00737101	0.00737101	0.004914	0.0036855	0.00737101	0.0012285	0.0012285	0.022113	0	0.0012285	0.0012285	0	0	0	0	0
