# Supplementary material for: General functions to transform associate data to host data, and their use in phylogenetic inference from sequences with intra-individual variability
Source: BMC Evol Biol. 2008 Mar 18;8:86. doi: 10.1186/1471-2148-8-86 (PMC2291458; doi:10.1186/1471-2148-8-86)
Supplement: Additional file 3 — Distance matrices and quality statistics obtained with the Rosa dataset of Joly and Bruneau [33]. This contains all intermediary generated associate distance or host character data (depending on the transformation formula used; see Fig. 1) and all final distance matrices obtained together with their Delta values. A readme file that describes the contents of each file in the archive is included. The corresponding NEXUS files containing the original associate sequence data (alleles of North American Rosa species) are available at [75] as study No. S1444. [file 1471-2148-8-86-S3.zip › Goeker_Grimm_Supp_Mat_3/readme.txt]

Supplementary material archive 1 for Goeker & Grimm
===================================================

Naming conventions for the files in this zip archive are as follows:

g<Number>  Gap treatment: 0, missing data; 1, 5th state.

m<Number>  Minimum number of associates requested (deletion of that
           host otherwise). Here, 2 in each case.

Conversion methods:
.e  ENT
.f  FRQ
.i  MIN
.p  PBC
.v  MOD

.dst  Final distances between hosts.

.dlt  Distance quality statistics.

.cadm  Results obtained with CADM for all conversion formulae and
       a certain genus and minimum number of associates. Does not
       contain correlations with morphology!

delta_statistics.csv  Delta values for all plant genera, gap
                      treatments, minimum number of asscoiates and
                      conversion formulae.
readme.txt  This file.

All other files are intermediary generated associate distance or
host character data (depending on the conversion formula used, see
Fig. 1 of the manuscript).

For instance, "M2600_g0_m2.v.dst" is the file storing the distance
matrix compute from TreeBase matrix no. M2600 treating gaps as
missing data (g = 0), applying a minimum number of associates of 2
(m = 2) and using the conversion formula MOD (v = MOD).


M. Goeker, 02.09.2007
