# Supplementary material for: General functions to transform associate data to host data, and their use in phylogenetic inference from sequences with intra-individual variability
Source: BMC Evol Biol. 2008 Mar 18;8:86. doi: 10.1186/1471-2148-8-86 (PMC2291458; doi:10.1186/1471-2148-8-86)
Supplement: Additional file 4 — Individual Delta values. This lists the iDV inferred from FRQ, MIN, MOD and PBC distances using a threshold of 3 and treating gaps as missing character states, as well as iDV inferred from p distances between the cloned sequences, also treating gaps as missing character states. A readme file that describes the files contained in the archive is included. [file 1471-2148-8-86-S4.zip]

Archive with 19 entries (19 files):
- Goeker_Grimm_Supp_Mat_4/Acer_clones.dlt
- Goeker_Grimm_Supp_Mat_4/Acer_clones.dst
- Goeker_Grimm_Supp_Mat_4/Acer.FRQ.dlt
- Goeker_Grimm_Supp_Mat_4/Acer.MIN.dlt
- Goeker_Grimm_Supp_Mat_4/Acer.MOD.dlt
- Goeker_Grimm_Supp_Mat_4/Acer.PBC.dlt
- Goeker_Grimm_Supp_Mat_4/Fagus_clones.dlt
- Goeker_Grimm_Supp_Mat_4/Fagus_clones.dst
- Goeker_Grimm_Supp_Mat_4/Fagus.FRQ.dlt
- Goeker_Grimm_Supp_Mat_4/Fagus.MIN.dlt
- Goeker_Grimm_Supp_Mat_4/Fagus.MOD.dlt
- Goeker_Grimm_Supp_Mat_4/Fagus.PBC.dlt
- Goeker_Grimm_Supp_Mat_4/readme.txt
- Goeker_Grimm_Supp_Mat_4/Zelkova_clones.dlt
- Goeker_Grimm_Supp_Mat_4/Zelkova_clones.dst
- Goeker_Grimm_Supp_Mat_4/Zelkova.FRQ.dlt
- Goeker_Grimm_Supp_Mat_4/Zelkova.MIN.dlt
- Goeker_Grimm_Supp_Mat_4/Zelkova.MOD.dlt
- Goeker_Grimm_Supp_Mat_4/Zelkova.PBC.dlt
