# Supplementary material for: General functions to transform associate data to host data, and their use in phylogenetic inference from sequences with intra-individual variability
Source: BMC Evol Biol. 2008 Mar 18;8:86. doi: 10.1186/1471-2148-8-86 (PMC2291458; doi:10.1186/1471-2148-8-86)
Supplement: Additional file 4 — Individual Delta values. This lists the iDV inferred from FRQ, MIN, MOD and PBC distances using a threshold of 3 and treating gaps as missing character states, as well as iDV inferred from p distances between the cloned sequences, also treating gaps as missing character states. A readme file that describes the files contained in the archive is included. [file 1471-2148-8-86-S4.zip › Goeker_Grimm_Supp_Mat_4/Acer_clones.dlt]

Filename:          Acer_clones.dst
Matrix_number:      1
Quartets_examined:  139389580
Fraction_examined:  1.00000E+00
Sum_of_squares:     4.23014E+01
Maximum_distance:   8.64945E-02
Delta_value:        1.20362E-01
Epsilon_value:      1.26491E-01
Non_additivity:     5.51344E+00
Additivity:         4.35835E+01
Squared_R_Q_diff.:  4.30105E+01
Absolute_mean_Q:    1.50527E-03
Rescaled_mean_Q:    1.74030E-02
Q_per_sqrt_SS:      3.22601E+04
Absolute_mean_R:    1.08731E-02
Rescaled_mean_R:    1.25709E-01
R_per_sqrt_SS:      2.33027E+05

Taxon	QE	DV	EV	AMQ	RMQ	AMR	RMR
cm_001MorA	 2303960	 1.97000E-01	 1.98423E-01	 2.00309E-03	 2.31586E-02	 2.49094E-02	 2.87988E-01
cm_002MorA	 2303960	 1.97262E-01	 1.98256E-01	 2.00337E-03	 2.31618E-02	 2.49115E-02	 2.88013E-01
cm_003MorA	 2303960	 1.97000E-01	 1.98423E-01	 2.00309E-03	 2.31586E-02	 2.49092E-02	 2.87986E-01
cm_004MorA	 2303960	 1.98485E-01	 1.99885E-01	 2.02317E-03	 2.33907E-02	 2.49782E-02	 2.88784E-01
cm_005MorA	 2303960	 1.98485E-01	 1.99885E-01	 2.02317E-03	 2.33907E-02	 2.49782E-02	 2.88784E-01
ga_122Shen	 2303960	 2.03414E-01	 2.05143E-01	 2.19044E-03	 2.53246E-02	 2.51687E-02	 2.90986E-01
ga_130Shen	 2303960	 2.03414E-01	 2.05143E-01	 2.19044E-03	 2.53246E-02	 2.51687E-02	 2.90986E-01
ga_131Shen	 2303960	 1.83262E-01	 1.84233E-01	 2.30191E-03	 2.66133E-02	 2.54430E-02	 2.94157E-01
ga_145Shen	 2303960	 2.03414E-01	 2.05143E-01	 2.19044E-03	 2.53246E-02	 2.51687E-02	 2.90986E-01
ga_154Shen	 2303960	 2.02684E-01	 2.04084E-01	 2.18541E-03	 2.52665E-02	 2.51551E-02	 2.90828E-01
ga_164Shen	 2303960	 2.03414E-01	 2.05143E-01	 2.19044E-03	 2.53246E-02	 2.51687E-02	 2.90986E-01
pp1702natB	 2303960	 1.99989E-01	 2.07874E-01	 1.62777E-03	 1.88193E-02	 2.69819E-02	 3.11949E-01
pp2209Buda	 2303960	 2.03603E-01	 2.11045E-01	 1.70096E-03	 1.96655E-02	 2.70768E-02	 3.13047E-01
pp2247Buda	 2303960	 2.03338E-01	 2.05611E-01	 1.66660E-03	 1.92683E-02	 2.70049E-02	 3.12215E-01
pp2401cult	 2303960	 1.99989E-01	 2.07874E-01	 1.62777E-03	 1.88193E-02	 2.69818E-02	 3.11948E-01
pp2402cult	 2303960	 1.99989E-01	 2.07874E-01	 1.62777E-03	 1.88193E-02	 2.69818E-02	 3.11948E-01
pp2404cult	 2303960	 1.99989E-01	 2.07874E-01	 1.62777E-03	 1.88193E-02	 2.69818E-02	 3.11948E-01
pp2516Mueh	 2303960	 1.99989E-01	 2.07874E-01	 1.62777E-03	 1.88193E-02	 2.69818E-02	 3.11948E-01
pp2517Mueh	 2303960	 2.02595E-01	 2.09824E-01	 1.62608E-03	 1.87998E-02	 2.69821E-02	 3.11952E-01
pp2608Mueh	 2303960	 2.01154E-01	 2.07376E-01	 1.65710E-03	 1.91584E-02	 2.70769E-02	 3.13048E-01
pp2611Mueh	 2303960	 2.01154E-01	 2.07376E-01	 1.65710E-03	 1.91584E-02	 2.70769E-02	 3.13048E-01
pp2617Mueh	 2303960	 1.96828E-01	 2.02506E-01	 1.74100E-03	 2.01285E-02	 2.71783E-02	 3.14220E-01
pp2701Mueh	 2303960	 1.99989E-01	 2.07874E-01	 1.62777E-03	 1.88193E-02	 2.69820E-02	 3.11951E-01
pp2704Mueh	 2303960	 2.11384E-01	 2.16398E-01	 2.11056E-03	 2.44011E-02	 2.67642E-02	 3.09432E-01
pp2804Quil	 2303960	 1.87047E-01	 1.89452E-01	 1.63648E-03	 1.89201E-02	 2.57425E-02	 2.97621E-01
pp2829Quil	 2303960	 2.05257E-01	 2.07212E-01	 2.18802E-03	 2.52966E-02	 2.56483E-02	 2.96531E-01
pp3007LdAy	 2303960	 1.99989E-01	 2.07874E-01	 1.62777E-03	 1.88193E-02	 2.69820E-02	 3.11951E-01
pp3008LdAy	 2303960	 1.87992E-01	 1.91159E-01	 1.68530E-03	 1.94844E-02	 2.57513E-02	 2.97722E-01
pp3009LdAy	 2303960	 2.03869E-01	 2.06638E-01	 1.64345E-03	 1.90006E-02	 2.69847E-02	 3.11981E-01
pp3012LdAy	 2303960	 1.92965E-01	 1.95997E-01	 1.72724E-03	 1.99694E-02	 2.58765E-02	 2.99169E-01
pp3013LdAy	 2303960	 2.03314E-01	 2.06086E-01	 1.62958E-03	 1.88403E-02	 2.69869E-02	 3.12007E-01
pp3017LdAy	 2303960	 1.96828E-01	 2.02506E-01	 1.74100E-03	 2.01285E-02	 2.71783E-02	 3.14220E-01
pp3405GdTa	 2303960	 2.00881E-01	 2.08386E-01	 1.62810E-03	 1.88232E-02	 2.69823E-02	 3.11954E-01
pp3502GdJo	 2303960	 1.90391E-01	 1.92217E-01	 1.73816E-03	 2.00956E-02	 2.57718E-02	 2.97959E-01
pp3508GdJo	 2303960	 1.99989E-01	 2.07874E-01	 1.62777E-03	 1.88193E-02	 2.69820E-02	 3.11951E-01
pp3621GdJo	 2303960	 1.96828E-01	 2.02506E-01	 1.74100E-03	 2.01285E-02	 2.71783E-02	 3.14220E-01
pp3625GdJo	 2303960	 1.99989E-01	 2.07874E-01	 1.62777E-03	 1.88193E-02	 2.69820E-02	 3.11951E-01
pp3709CseN	 2303960	 2.10751E-01	 2.12250E-01	 1.63875E-03	 1.89463E-02	 2.69883E-02	 3.12023E-01
pp3801CseS	 2303960	 2.11932E-01	 2.14378E-01	 1.81055E-03	 2.09326E-02	 2.70910E-02	 3.13210E-01
pp3813CseS	 2303960	 1.99989E-01	 2.07874E-01	 1.62777E-03	 1.88193E-02	 2.69820E-02	 3.11950E-01
pp3911cult	 2303960	 2.03314E-01	 2.06086E-01	 1.62958E-03	 1.88403E-02	 2.69869E-02	 3.12007E-01
pp4004VdHe	 2303960	 2.03978E-01	 2.10431E-01	 1.70668E-03	 1.97316E-02	 2.71166E-02	 3.13506E-01
pp4005VdHe	 2303960	 2.03978E-01	 2.10431E-01	 1.70668E-03	 1.97316E-02	 2.71166E-02	 3.13506E-01
pp4007VdHe	 2303960	 2.03314E-01	 2.06086E-01	 1.62958E-03	 1.88403E-02	 2.69869E-02	 3.12007E-01
hd_104cvBr	 2303960	 1.99989E-01	 2.07874E-01	 1.62777E-03	 1.88193E-02	 2.69820E-02	 3.11950E-01
hd_108cvBr	 2303960	 1.90201E-01	 1.93729E-01	 1.79872E-03	 2.07957E-02	 2.62992E-02	 3.04057E-01
hd_111cvBr	 2303960	 1.90201E-01	 1.93729E-01	 1.79872E-03	 2.07957E-02	 2.62992E-02	 3.04057E-01
hd_218CGre	 2303960	 1.90201E-01	 1.93729E-01	 1.79872E-03	 2.07957E-02	 2.62992E-02	 3.04057E-01
hd_223CGre	 2303960	 1.86558E-01	 1.92255E-01	 1.80129E-03	 2.08255E-02	 2.63605E-02	 3.04765E-01
hd_235CGre	 2303960	 1.90201E-01	 1.93729E-01	 1.79872E-03	 2.07957E-02	 2.62992E-02	 3.04057E-01
hd_247CGre	 2303960	 1.87764E-01	 1.95056E-01	 1.79990E-03	 2.08094E-02	 2.61745E-02	 3.02615E-01
hd_252CGre	 2303960	 1.91682E-01	 1.96668E-01	 1.77297E-03	 2.04981E-02	 2.61136E-02	 3.01910E-01
tv_101Geor	 2303960	 1.86345E-01	 1.90233E-01	 1.78294E-03	 2.06134E-02	 2.64040E-02	 3.05268E-01
tv_102Geor	 2303960	 1.85607E-01	 1.89993E-01	 1.78152E-03	 2.05969E-02	 2.63384E-02	 3.04510E-01
tv_103Geor	 2303960	 1.92392E-01	 1.93871E-01	 1.72975E-03	 1.99984E-02	 2.60046E-02	 3.00651E-01
tv_110Geor	 2303960	 1.83570E-01	 1.88474E-01	 1.78240E-03	 2.06071E-02	 2.63400E-02	 3.04528E-01
tv_111Geor	 2303960	 1.84014E-01	 1.88409E-01	 1.78086E-03	 2.05893E-02	 2.63386E-02	 3.04511E-01
tv_112Geor	 2303960	 1.84705E-01	 1.89086E-01	 1.81162E-03	 2.09449E-02	 2.63454E-02	 3.04591E-01
tv_122Geor	 2303960	 1.86345E-01	 1.90233E-01	 1.78294E-03	 2.06134E-02	 2.64003E-02	 3.05225E-01
ve_112Assa	 2303960	 1.86126E-01	 1.90709E-01	 1.74654E-03	 2.01924E-02	 2.65781E-02	 3.07280E-01
ve_115Assa	 2303960	 1.88641E-01	 1.90095E-01	 2.05283E-03	 2.37337E-02	 2.66363E-02	 3.07954E-01
ve_140Assa	 2303960	 1.91990E-01	 1.96795E-01	 1.72835E-03	 1.99822E-02	 2.60039E-02	 3.00643E-01
ve_144Assa	 2303960	 1.85874E-01	 1.92191E-01	 1.74577E-03	 2.01836E-02	 2.63591E-02	 3.04749E-01
ve_150Assa	 2303960	 1.91356E-01	 1.94599E-01	 1.85948E-03	 2.14983E-02	 2.65666E-02	 3.07148E-01
ve_153Assa	 2303960	 1.85937E-01	 1.92256E-01	 1.74731E-03	 2.02014E-02	 2.63598E-02	 3.04757E-01
ve_202VazI	 2303960	 1.85839E-01	 1.90196E-01	 1.79118E-03	 2.07086E-02	 2.67577E-02	 3.09358E-01
ve_207VazI	 2303960	 1.73428E-01	 1.76698E-01	 2.02043E-03	 2.33590E-02	 2.65836E-02	 3.07344E-01
ve_209VazI	 2303960	 1.89694E-01	 1.93365E-01	 1.74936E-03	 2.02251E-02	 2.63606E-02	 3.04766E-01
ve_220VazI	 2303960	 1.85839E-01	 1.90196E-01	 1.79118E-03	 2.07086E-02	 2.67577E-02	 3.09358E-01
ve_240VazI	 2303960	 1.91807E-01	 1.95527E-01	 1.82231E-03	 2.10685E-02	 2.65338E-02	 3.06769E-01
ve_241VazI	 2303960	 1.93929E-01	 1.95297E-01	 1.87922E-03	 2.17265E-02	 2.53680E-02	 2.93291E-01
ve_246VazI	 2303960	 1.85839E-01	 1.90196E-01	 1.79118E-03	 2.07086E-02	 2.67577E-02	 3.09358E-01
ve_249VazI	 2303960	 1.88505E-01	 1.92594E-01	 1.74179E-03	 2.01376E-02	 2.65216E-02	 3.06628E-01
ve_303Siri	 2303960	 1.88025E-01	 1.94690E-01	 1.73137E-03	 2.00171E-02	 2.60696E-02	 3.01402E-01
ve_306Siri	 2303960	 1.86213E-01	 1.90491E-01	 1.74465E-03	 2.01707E-02	 2.65226E-02	 3.06639E-01
ve_308Siri	 2303960	 1.92392E-01	 1.93871E-01	 1.72975E-03	 1.99984E-02	 2.60044E-02	 3.00647E-01
ve_312Siri	 2303960	 1.75513E-01	 1.78050E-01	 2.18515E-03	 2.52635E-02	 2.72777E-02	 3.15369E-01
ve_317Siri	 2303960	 1.89694E-01	 1.93365E-01	 1.74936E-03	 2.02251E-02	 2.63606E-02	 3.04766E-01
ms_011BGTu	 2303960	 1.64678E-01	 1.69032E-01	 1.43352E-03	 1.65735E-02	 2.18997E-02	 2.53192E-01
ms_408BdlH	 2303960	 1.81140E-01	 2.01270E-01	 1.63998E-03	 1.89605E-02	 2.11748E-02	 2.44811E-01
ms_411BdlH	 2303960	 1.68341E-01	 1.85402E-01	 1.37121E-03	 1.58532E-02	 2.12325E-02	 2.45478E-01
ms_414BdlH	 2303960	 1.68341E-01	 1.85402E-01	 1.37121E-03	 1.58532E-02	 2.12325E-02	 2.45478E-01
ms_512VdCe	 2303960	 1.60715E-01	 1.80244E-01	 1.66983E-03	 1.93056E-02	 2.19918E-02	 2.54256E-01
ms_518VdCe	 2303960	 1.60715E-01	 1.80244E-01	 1.66983E-03	 1.93056E-02	 2.19918E-02	 2.54256E-01
ms_604VdCe	 2303960	 1.60715E-01	 1.80244E-01	 1.66983E-03	 1.93056E-02	 2.19918E-02	 2.54256E-01
ms_605VdCe	 2303960	 1.60715E-01	 1.80244E-01	 1.66983E-03	 1.93056E-02	 2.19918E-02	 2.54256E-01
ms_614VdCe	 2303960	 1.68341E-01	 1.85402E-01	 1.37121E-03	 1.58532E-02	 2.12325E-02	 2.45478E-01
ms_617VdCe	 2303960	 1.68341E-01	 1.85402E-01	 1.37121E-03	 1.58532E-02	 2.12325E-02	 2.45478E-01
ms_703VdCe	 2303960	 1.80797E-01	 1.86537E-01	 2.14790E-03	 2.48328E-02	 2.23794E-02	 2.58738E-01
ms_714VdCe	 2303960	 1.60294E-01	 1.71047E-01	 1.41342E-03	 1.63412E-02	 2.18885E-02	 2.53062E-01
ms_716iVdC	 2303960	 1.68341E-01	 1.85402E-01	 1.37121E-03	 1.58532E-02	 2.12325E-02	 2.45478E-01
ms_716iiVd	 2303960	 2.37719E-01	 2.38659E-01	 2.77699E-03	 3.21059E-02	 2.20462E-02	 2.54885E-01
ms_717iVdC	 2303960	 1.90720E-01	 1.98442E-01	 2.13246E-03	 2.46542E-02	 2.17906E-02	 2.51931E-01
ms_718VdCe	 2303960	 1.83469E-01	 1.86025E-01	 1.86025E-03	 2.15071E-02	 2.09856E-02	 2.42623E-01
ms_807VdCe	 2303960	 1.68341E-01	 1.85402E-01	 1.37121E-03	 1.58532E-02	 2.12325E-02	 2.45478E-01
ms_809VdCe	 2303960	 1.60294E-01	 1.71047E-01	 1.41342E-03	 1.63412E-02	 2.18885E-02	 2.53062E-01
ms_813VdCe	 2303960	 1.60294E-01	 1.71047E-01	 1.41342E-03	 1.63412E-02	 2.18885E-02	 2.53062E-01
ms_814VdCe	 2303960	 1.89527E-01	 1.93563E-01	 2.12448E-03	 2.45620E-02	 2.22281E-02	 2.56989E-01
ms_818VdCe	 2303960	 1.60294E-01	 1.71047E-01	 1.41342E-03	 1.63412E-02	 2.18885E-02	 2.53062E-01
ms_903VdCe	 2303960	 1.83453E-01	 1.91011E-01	 2.12359E-03	 2.45517E-02	 2.22249E-02	 2.56952E-01
ms_904VdCe	 2303960	 1.68341E-01	 1.85402E-01	 1.37121E-03	 1.58532E-02	 2.12325E-02	 2.45478E-01
ms_913VdCe	 2303960	 1.60715E-01	 1.80244E-01	 1.66983E-03	 1.93056E-02	 2.19918E-02	 2.54256E-01
ms_921VdCe	 2303960	 2.11589E-01	 2.15393E-01	 2.33169E-03	 2.69576E-02	 2.20634E-02	 2.55084E-01
ms_922VdCe	 2303960	 1.60715E-01	 1.80244E-01	 1.66983E-03	 1.93056E-02	 2.19918E-02	 2.54256E-01
ms1003VdAu	 2303960	 1.68341E-01	 1.85402E-01	 1.37121E-03	 1.58532E-02	 2.12325E-02	 2.45478E-01
ms1035VdAu	 2303960	 1.60294E-01	 1.71047E-01	 1.41342E-03	 1.63412E-02	 2.18885E-02	 2.53062E-01
ms1105VdLl	 2303960	 1.68341E-01	 1.85402E-01	 1.37121E-03	 1.58532E-02	 2.12325E-02	 2.45478E-01
ms1109VdLl	 2303960	 1.89527E-01	 1.93563E-01	 2.12448E-03	 2.45620E-02	 2.22281E-02	 2.56989E-01
ms1117VdLl	 2303960	 1.89527E-01	 1.93563E-01	 2.12448E-03	 2.45620E-02	 2.22281E-02	 2.56989E-01
ms1226GdlJ	 2303960	 1.66890E-01	 1.87046E-01	 1.39896E-03	 1.61740E-02	 2.12299E-02	 2.45448E-01
ms1228GdlJ	 2303960	 1.60715E-01	 1.80244E-01	 1.66983E-03	 1.93056E-02	 2.19918E-02	 2.54256E-01
ms1302GdlJ	 2303960	 1.60715E-01	 1.80244E-01	 1.66983E-03	 1.93056E-02	 2.19918E-02	 2.54256E-01
ms1303GdlJ	 2303960	 1.60715E-01	 1.80244E-01	 1.66983E-03	 1.93056E-02	 2.19918E-02	 2.54256E-01
ms1305GdlJ	 2303960	 1.70319E-01	 1.74626E-01	 1.70361E-03	 1.96962E-02	 2.20273E-02	 2.54667E-01
ms1308GdlJ	 2303960	 1.60715E-01	 1.80244E-01	 1.66983E-03	 1.93056E-02	 2.19918E-02	 2.54256E-01
ms1314GdlJ	 2303960	 1.60715E-01	 1.80244E-01	 1.66983E-03	 1.93056E-02	 2.19918E-02	 2.54256E-01
ms1315GdlJ	 2303960	 1.68360E-01	 1.72586E-01	 1.68261E-03	 1.94534E-02	 2.19858E-02	 2.54187E-01
ms1701GdlN	 2303960	 1.68341E-01	 1.85402E-01	 1.37121E-03	 1.58532E-02	 2.12325E-02	 2.45478E-01
ms1702GdlN	 2303960	 1.60294E-01	 1.71047E-01	 1.41342E-03	 1.63412E-02	 2.18885E-02	 2.53062E-01
ms1703GdlN	 2303960	 1.60294E-01	 1.71047E-01	 1.41342E-03	 1.63412E-02	 2.18885E-02	 2.53062E-01
ms1704GdlN	 2303960	 1.80879E-01	 1.88328E-01	 1.54633E-03	 1.78777E-02	 2.12944E-02	 2.46193E-01
ms1902xxxF	 2303960	 1.68341E-01	 1.85402E-01	 1.37121E-03	 1.58532E-02	 2.12325E-02	 2.45478E-01
ms1909xxxF	 2303960	 1.88312E-01	 1.95095E-01	 1.41547E-03	 1.63648E-02	 2.13717E-02	 2.47088E-01
ms1912xxxF	 2303960	 1.88312E-01	 1.95095E-01	 1.41547E-03	 1.63648E-02	 2.13717E-02	 2.47088E-01
ms2101Gord	 2303960	 1.60715E-01	 1.80244E-01	 1.66983E-03	 1.93056E-02	 2.19918E-02	 2.54256E-01
ms2131Gord	 2303960	 1.75586E-01	 1.82314E-01	 1.37527E-03	 1.59001E-02	 2.13656E-02	 2.47017E-01
ms2132Gord	 2303960	 1.75586E-01	 1.82314E-01	 1.37527E-03	 1.59001E-02	 2.13656E-02	 2.47017E-01
ms2161Gord	 2303960	 1.60715E-01	 1.80244E-01	 1.66983E-03	 1.93056E-02	 2.19918E-02	 2.54256E-01
ms2162Gord	 2303960	 1.60715E-01	 1.80244E-01	 1.66983E-03	 1.93056E-02	 2.19918E-02	 2.54256E-01
ms2422Nahe	 2303960	 1.68341E-01	 1.85402E-01	 1.37121E-03	 1.58532E-02	 2.12325E-02	 2.45478E-01
ms2425Nahe	 2303960	 1.68341E-01	 1.85402E-01	 1.37121E-03	 1.58532E-02	 2.12325E-02	 2.45478E-01
xx_301GdlN	 2303960	 1.90720E-01	 1.98442E-01	 2.13246E-03	 2.46542E-02	 2.17906E-02	 2.51931E-01
xx_302GdlN	 2303960	 2.72623E-01	 2.76426E-01	 4.02689E-03	 4.65566E-02	 2.05046E-02	 2.37062E-01
xx_303GdlN	 2303960	 1.65612E-01	 1.81570E-01	 1.40726E-03	 1.62699E-02	 2.13583E-02	 2.46932E-01
xx_304GdlN	 2303960	 1.65612E-01	 1.81570E-01	 1.40726E-03	 1.62699E-02	 2.13583E-02	 2.46932E-01
xx_305GdlN	 2303960	 1.65612E-01	 1.81570E-01	 1.40726E-03	 1.62699E-02	 2.13583E-02	 2.46932E-01
xx_307GdlN	 2303960	 1.68341E-01	 1.85402E-01	 1.37121E-03	 1.58532E-02	 2.12325E-02	 2.45478E-01
xx_308GdlN	 2303960	 1.68341E-01	 1.85402E-01	 1.37121E-03	 1.58532E-02	 2.12325E-02	 2.45478E-01
xx_309GdlN	 2303960	 1.68341E-01	 1.85402E-01	 1.37121E-03	 1.58532E-02	 2.12325E-02	 2.45478E-01
xx_311GdlN	 2303960	 1.68341E-01	 1.85402E-01	 1.37121E-03	 1.58532E-02	 2.12325E-02	 2.45478E-01
xx_315GdlN	 2303960	 1.68341E-01	 1.85402E-01	 1.37121E-03	 1.58532E-02	 2.12325E-02	 2.45478E-01
xx_503GdTa	 2303960	 1.60715E-01	 1.80244E-01	 1.66983E-03	 1.93056E-02	 2.19918E-02	 2.54256E-01
xx_504GdTa	 2303960	 1.60715E-01	 1.80244E-01	 1.66983E-03	 1.93056E-02	 2.19918E-02	 2.54256E-01
xx_505GdTa	 2303960	 1.60715E-01	 1.80244E-01	 1.66983E-03	 1.93056E-02	 2.19918E-02	 2.54256E-01
xx_506GdTa	 2303960	 1.60715E-01	 1.80244E-01	 1.66983E-03	 1.93056E-02	 2.19918E-02	 2.54256E-01
xx_507GdTa	 2303960	 1.60715E-01	 1.80244E-01	 1.66983E-03	 1.93056E-02	 2.19918E-02	 2.54256E-01
xx_509GdTa	 2303960	 3.12981E-01	 3.13992E-01	 3.32025E-03	 3.83868E-02	 1.76483E-02	 2.04039E-01
xx_511GdTa	 2303960	 2.75889E-01	 2.76888E-01	 3.67369E-03	 4.24730E-02	 2.04876E-02	 2.36866E-01
hy_102Iran	 2303960	 2.33958E-01	 2.37732E-01	 2.58552E-03	 2.98923E-02	 1.91576E-02	 2.21489E-01
hy_110Iran	 2303960	 2.33958E-01	 2.37732E-01	 2.58552E-03	 2.98923E-02	 1.91576E-02	 2.21489E-01
hy_133Iran	 2303960	 2.54618E-01	 2.58334E-01	 2.99967E-03	 3.46805E-02	 1.93056E-02	 2.23200E-01
hy_153Iran	 2303960	 2.48807E-01	 2.53258E-01	 2.98258E-03	 3.44829E-02	 1.93060E-02	 2.23205E-01
ib_108Alpa	 2303960	 1.92614E-01	 1.93996E-01	 2.07193E-03	 2.39544E-02	 1.93627E-02	 2.23860E-01
ib_111Alpa	 2303960	 2.42535E-01	 2.43621E-01	 2.72626E-03	 3.15195E-02	 1.93079E-02	 2.23227E-01
ib_113Alpa	 2303960	 2.36467E-01	 2.37958E-01	 2.57670E-03	 2.97903E-02	 1.91160E-02	 2.21008E-01
ib_117Alpa	 2303960	 2.36467E-01	 2.37958E-01	 2.57670E-03	 2.97903E-02	 1.91160E-02	 2.21008E-01
ib_201Vash	 2303960	 1.91817E-01	 1.93816E-01	 2.07153E-03	 2.39498E-02	 1.93642E-02	 2.23878E-01
ib_203Vash	 2303960	 1.91817E-01	 1.93816E-01	 2.07153E-03	 2.39498E-02	 1.93642E-02	 2.23878E-01
ib_238Vash	 2303960	 1.91817E-01	 1.93816E-01	 2.07153E-03	 2.39498E-02	 1.93642E-02	 2.23878E-01
ib_303Nora	 2303960	 2.40231E-01	 2.41632E-01	 2.64431E-03	 3.05720E-02	 1.91887E-02	 2.21849E-01
ib_307Nora	 2303960	 1.91817E-01	 1.93816E-01	 2.07153E-03	 2.39498E-02	 1.93642E-02	 2.23878E-01
ib_402Alpa	 2303960	 2.38128E-01	 2.39529E-01	 2.62346E-03	 3.03309E-02	 1.91238E-02	 2.21098E-01
ib_403Alpa	 2303960	 2.02344E-01	 2.03694E-01	 2.24486E-03	 2.59538E-02	 1.94538E-02	 2.24914E-01
us1104Love	 2303960	 2.52425E-01	 2.56230E-01	 2.05166E-03	 2.37201E-02	 1.72098E-02	 1.98970E-01
us1109Love	 2303960	 2.73082E-01	 2.76393E-01	 2.23439E-03	 2.58328E-02	 1.73133E-02	 2.00166E-01
us1113Love	 2303960	 2.52425E-01	 2.56230E-01	 2.05166E-03	 2.37201E-02	 1.72098E-02	 1.98970E-01
us1117Love	 2303960	 2.52425E-01	 2.56230E-01	 2.05166E-03	 2.37201E-02	 1.72098E-02	 1.98970E-01
of_110Cypr	 2303960	 2.16642E-01	 2.19824E-01	 2.04668E-03	 2.36625E-02	 2.33702E-02	 2.70193E-01
of_135Cypr	 2303960	 2.16642E-01	 2.19824E-01	 2.04668E-03	 2.36625E-02	 2.33702E-02	 2.70193E-01
of_137Cypr	 2303960	 2.16642E-01	 2.19824E-01	 2.04668E-03	 2.36625E-02	 2.33702E-02	 2.70193E-01
of_138Cypr	 2303960	 2.16642E-01	 2.19824E-01	 2.04668E-03	 2.36625E-02	 2.33702E-02	 2.70193E-01
of_215Syri	 2303960	 1.97138E-01	 1.98563E-01	 1.90627E-03	 2.20392E-02	 2.44632E-02	 2.82830E-01
of_217Syri	 2303960	 2.16642E-01	 2.19824E-01	 2.04668E-03	 2.36625E-02	 2.33702E-02	 2.70193E-01
of_226Syri	 2303960	 2.17429E-01	 2.19280E-01	 2.04448E-03	 2.36371E-02	 2.33703E-02	 2.70195E-01
sv_102Kour	 2303960	 2.20080E-01	 2.22445E-01	 2.05972E-03	 2.38133E-02	 2.31001E-02	 2.67070E-01
sv_124Kour	 2303960	 2.13997E-01	 2.17893E-01	 2.26637E-03	 2.62024E-02	 2.32252E-02	 2.68517E-01
sv_201Vris	 2303960	 2.27996E-01	 2.29920E-01	 2.19586E-03	 2.53873E-02	 2.33506E-02	 2.69967E-01
sv_204Vris	 2303960	 2.22539E-01	 2.25519E-01	 2.18644E-03	 2.52784E-02	 2.34534E-02	 2.71155E-01
sv_207Vris	 2303960	 2.23223E-01	 2.25387E-01	 2.19174E-03	 2.53396E-02	 2.34549E-02	 2.71172E-01
sv_220Vris	 2303960	 2.22539E-01	 2.25519E-01	 2.18644E-03	 2.52784E-02	 2.34534E-02	 2.71155E-01
sv_309Vris	 2303960	 2.22539E-01	 2.25519E-01	 2.18644E-03	 2.52784E-02	 2.34534E-02	 2.71155E-01
sv4a2Dikti	 2303960	 2.22539E-01	 2.25519E-01	 2.18644E-03	 2.52784E-02	 2.34534E-02	 2.71155E-01
sv4a3Dikti	 2303960	 2.20080E-01	 2.22445E-01	 2.05972E-03	 2.38133E-02	 2.31001E-02	 2.67070E-01
sv4a4Dikti	 2303960	 2.20080E-01	 2.22445E-01	 2.05972E-03	 2.38133E-02	 2.31001E-02	 2.67070E-01
sv4a5Dikti	 2303960	 2.26472E-01	 2.28636E-01	 2.22235E-03	 2.56935E-02	 2.33755E-02	 2.70254E-01
sv4b0Dikti	 2303960	 2.20357E-01	 2.24207E-01	 2.06299E-03	 2.38512E-02	 2.31017E-02	 2.67088E-01
sv4b2Dikti	 2303960	 1.91817E-01	 1.93816E-01	 2.07153E-03	 2.39498E-02	 1.93642E-02	 2.23878E-01
sv4b3Dikti	 2303960	 1.91903E-01	 1.93281E-01	 2.07326E-03	 2.39698E-02	 1.94252E-02	 2.24584E-01
sv4b10Dikt	 2303960	 2.36466E-01	 2.37958E-01	 2.57670E-03	 2.97903E-02	 1.91160E-02	 2.21008E-01
sv4b12Dikt	 2303960	 1.91903E-01	 1.93281E-01	 2.07326E-03	 2.39698E-02	 1.94252E-02	 2.24584E-01
sv4b18Dikt	 2303960	 2.20080E-01	 2.22445E-01	 2.05972E-03	 2.38133E-02	 2.31002E-02	 2.67071E-01
sv4b20Dikt	 2303960	 2.33685E-01	 2.35052E-01	 2.25888E-03	 2.61159E-02	 1.85963E-02	 2.14999E-01
sv4b30Dikt	 2303960	 2.20080E-01	 2.22445E-01	 2.05972E-03	 2.38133E-02	 2.31002E-02	 2.67071E-01
sv4b31Dikt	 2303960	 2.20885E-01	 2.24713E-01	 2.08281E-03	 2.40803E-02	 2.31140E-02	 2.67231E-01
op_404StVa	 2303960	 1.98444E-01	 1.99955E-01	 1.87222E-03	 2.16455E-02	 2.49982E-02	 2.89015E-01
op_407StVa	 2303960	 1.92235E-01	 1.94686E-01	 1.88092E-03	 2.17461E-02	 2.46158E-02	 2.84594E-01
op_502Caus	 2303960	 1.94706E-01	 1.96138E-01	 1.90441E-03	 2.20177E-02	 2.44527E-02	 2.82708E-01
op_509Caus	 2303960	 1.97061E-01	 2.00091E-01	 1.86669E-03	 2.15816E-02	 2.49812E-02	 2.88819E-01
op_702Arez	 2303960	 1.94023E-01	 1.95447E-01	 1.87853E-03	 2.17184E-02	 2.38289E-02	 2.75496E-01
op_703Arez	 2303960	 1.94023E-01	 1.95447E-01	 1.87853E-03	 2.17184E-02	 2.38289E-02	 2.75496E-01
op_816VdAu	 2303960	 2.00781E-01	 2.02157E-01	 2.01998E-03	 2.33539E-02	 2.51516E-02	 2.90789E-01
op_818VdAu	 2303960	 2.00781E-01	 2.02157E-01	 2.01998E-03	 2.33539E-02	 2.51516E-02	 2.90789E-01
op_926Mont	 2303960	 1.97061E-01	 2.00091E-01	 1.86669E-03	 2.15816E-02	 2.49812E-02	 2.88819E-01
op1001VdLl	 2303960	 1.92235E-01	 1.94686E-01	 1.88092E-03	 2.17461E-02	 2.46158E-02	 2.84594E-01
op1002VdLl	 2303960	 1.92235E-01	 1.94686E-01	 1.88092E-03	 2.17461E-02	 2.46158E-02	 2.84594E-01
op1101VdLl	 2303960	 1.92235E-01	 1.94686E-01	 1.88092E-03	 2.17461E-02	 2.46158E-02	 2.84594E-01
op1102VdLl	 2303960	 1.92235E-01	 1.94686E-01	 1.88092E-03	 2.17461E-02	 2.46158E-02	 2.84594E-01
op1215GdJo	 2303960	 2.03483E-01	 2.04787E-01	 1.94232E-03	 2.24560E-02	 2.56028E-02	 2.96005E-01
op1335GdTa	 2303960	 1.92146E-01	 1.93637E-01	 1.88263E-03	 2.17659E-02	 2.46191E-02	 2.84632E-01
op1337GdTa	 2303960	 1.97061E-01	 2.00091E-01	 1.86669E-03	 2.15816E-02	 2.49812E-02	 2.88819E-01
op1338GdTa	 2303960	 1.97061E-01	 2.00091E-01	 1.86669E-03	 2.15816E-02	 2.49812E-02	 2.88819E-01
op1341GdTa	 2303960	 1.92235E-01	 1.94686E-01	 1.88092E-03	 2.17461E-02	 2.46158E-02	 2.84594E-01
op1343GdTa	 2303960	 1.98444E-01	 1.99955E-01	 1.87222E-03	 2.16455E-02	 2.49982E-02	 2.89015E-01
op1368GdTa	 2303960	 1.97061E-01	 2.00091E-01	 1.86669E-03	 2.15816E-02	 2.49812E-02	 2.88819E-01
op1374GdTa	 2303960	 2.03415E-01	 2.04950E-01	 1.91625E-03	 2.21546E-02	 2.56051E-02	 2.96032E-01
op1416VdLo	 2303960	 1.97061E-01	 2.00091E-01	 1.86669E-03	 2.15816E-02	 2.49812E-02	 2.88819E-01
op1432VdLo	 2303960	 2.04124E-01	 2.05517E-01	 1.97523E-03	 2.28365E-02	 2.57788E-02	 2.98040E-01
op1434VdLo	 2303960	 2.04124E-01	 2.05517E-01	 1.97523E-03	 2.28365E-02	 2.57788E-02	 2.98040E-01
op1516CseN	 2303960	 1.96545E-01	 1.97970E-01	 2.02402E-03	 2.34006E-02	 2.47200E-02	 2.85799E-01
op1607CseN	 2303960	 1.97365E-01	 1.98906E-01	 1.86740E-03	 2.15898E-02	 2.49868E-02	 2.88883E-01
op1608CseN	 2303960	 1.97061E-01	 2.00091E-01	 1.86669E-03	 2.15816E-02	 2.49812E-02	 2.88819E-01
ot_103BGTu	 2303960	 1.98448E-01	 1.99859E-01	 1.98211E-03	 2.29160E-02	 2.45185E-02	 2.83469E-01
ot_104BGTu	 2303960	 1.94706E-01	 1.96138E-01	 1.90441E-03	 2.20177E-02	 2.44527E-02	 2.82708E-01
ot_105BGTu	 2303960	 1.97751E-01	 1.99161E-01	 1.93404E-03	 2.23603E-02	 2.44792E-02	 2.83015E-01
ot_202Aetn	 2303960	 1.96727E-01	 1.98210E-01	 1.90683E-03	 2.20457E-02	 2.45935E-02	 2.84336E-01
ot_203Aetn	 2303960	 1.96727E-01	 1.98210E-01	 1.90683E-03	 2.20457E-02	 2.45935E-02	 2.84336E-01
ot_204Aetn	 2303960	 1.96727E-01	 1.98210E-01	 1.90683E-03	 2.20457E-02	 2.45935E-02	 2.84336E-01
ot_207Aetn	 2303960	 1.97138E-01	 1.98563E-01	 1.90627E-03	 2.20392E-02	 2.44632E-02	 2.82830E-01
gd_025MorA	 2303960	 2.68902E-01	 2.70469E-01	 2.37931E-03	 2.75082E-02	 1.89552E-02	 2.19149E-01
gd_035MorA	 2303960	 2.69029E-01	 2.70594E-01	 2.38018E-03	 2.75183E-02	 1.89567E-02	 2.19166E-01
gd_114EmCy	 2303960	 2.67103E-01	 2.68669E-01	 2.36542E-03	 2.73476E-02	 1.90787E-02	 2.20577E-01
gd_116EmCy	 2303960	 2.67023E-01	 2.68590E-01	 2.31647E-03	 2.67817E-02	 1.86138E-02	 2.15202E-01
gd_126EmCy	 2303960	 2.67794E-01	 2.69361E-01	 2.36464E-03	 2.73386E-02	 1.90798E-02	 2.20589E-01
gd_241Zion	 2303960	 2.70508E-01	 2.72075E-01	 2.37947E-03	 2.75101E-02	 1.90780E-02	 2.20569E-01
ni_A01Alba	 2303960	 2.39386E-01	 2.40984E-01	 2.73485E-03	 3.16188E-02	 2.08595E-02	 2.41166E-01
ni_A06Alba	 2303960	 3.32904E-01	 3.34471E-01	 3.65840E-03	 4.22963E-02	 2.02082E-02	 2.33635E-01
ni_A09Alba	 2303960	 3.04384E-01	 3.05980E-01	 3.46446E-03	 4.00541E-02	 2.01575E-02	 2.33050E-01
ni_A04psgA	 2303960	 2.06599E-01	 2.07537E-01	 3.12908E-03	 3.61766E-02	 2.25837E-02	 2.61100E-01
sc_110Rens	 2303960	 2.47848E-01	 2.49549E-01	 2.62610E-03	 3.03615E-02	 2.05335E-02	 2.37397E-01
sc_140Rens	 2303960	 2.50166E-01	 2.51734E-01	 2.62504E-03	 3.03492E-02	 2.05355E-02	 2.37420E-01
fd_102Flor	 2303960	 2.47848E-01	 2.49549E-01	 2.62610E-03	 3.03615E-02	 2.05335E-02	 2.37397E-01
fd_119Flor	 2303960	 2.47848E-01	 2.49549E-01	 2.62610E-03	 3.03615E-02	 2.05335E-02	 2.37397E-01
