# Supplementary material for: General functions to transform associate data to host data, and their use in phylogenetic inference from sequences with intra-individual variability
Source: BMC Evol Biol. 2008 Mar 18;8:86. doi: 10.1186/1471-2148-8-86 (PMC2291458; doi:10.1186/1471-2148-8-86)
Supplement: Additional file 4 — Individual Delta values. This lists the iDV inferred from FRQ, MIN, MOD and PBC distances using a threshold of 3 and treating gaps as missing character states, as well as iDV inferred from p distances between the cloned sequences, also treating gaps as missing character states. A readme file that describes the files contained in the archive is included. [file 1471-2148-8-86-S4.zip › Goeker_Grimm_Supp_Mat_4/Acer_clones.dst]

242
cm_001MorA  0.00000000  0.00000000  0.00000000  0.00260417  0.00260417  0.00781250  0.00781250  0.00794380  0.00781250  0.01041667  0.00781250  0.05729565  0.05989305  0.06252588  0.05729565  0.05729565  0.05729565  0.05729565  0.05989305  0.05989305  0.05989305  0.05989305  0.05729565  0.05989305  0.05469824  0.06252588  0.05729565  0.05729565  0.05992848  0.05729565  0.05992848  0.05989305  0.05989305  0.06252865  0.05729565  0.05989305  0.05729565  0.05737785  0.05493437  0.05729565  0.05992848  0.05989305  0.05989305  0.05992848  0.05729565  0.05208333  0.05208333  0.05208333  0.05468750  0.05208333  0.05468750  0.05208333  0.05468750  0.05208333  0.04947917  0.05468750  0.05468750  0.05468750  0.05468750  0.05468750  0.05729167  0.05208333  0.05468750  0.05989583  0.05468750  0.05468750  0.05989583  0.05208333  0.05468750  0.05468750  0.05208333  0.05468750  0.05208333  0.05468750  0.05468750  0.04947917  0.05729167  0.05208333  0.05729167  0.04947917  0.05208333  0.05208333  0.05208333  0.05208333  0.05208333  0.05208333  0.05208333  0.05208333  0.06250000  0.05468750  0.05208333  0.05431744  0.05989583  0.05208333  0.05208333  0.05468750  0.05468750  0.05729167  0.05468750  0.05989583  0.05208333  0.05208333  0.05468750  0.05208333  0.05208333  0.05468750  0.05208333  0.05729167  0.05729167  0.05468750  0.05208333  0.05208333  0.05208333  0.05468750  0.05208333  0.05208333  0.05468750  0.05208333  0.05468750  0.05468750  0.05729167  0.05208333  0.05729167  0.05729167  0.05208333  0.05729167  0.05729167  0.05208333  0.05208333  0.05208333  0.05208333  0.05989583  0.05468750  0.05468750  0.05468750  0.05468750  0.05208333  0.05208333  0.05208333  0.05208333  0.05208333  0.05208333  0.05208333  0.05208333  0.05208333  0.05208333  0.04949372  0.05732987  0.04947917  0.04947917  0.05729167  0.05468750  0.05182089  0.05182320  0.04924588  0.04924588  0.04924302  0.04924302  0.04924302  0.05182375  0.04924302  0.05182375  0.05445998  0.04166667  0.04427083  0.04166667  0.04166667  0.06250000  0.06250000  0.06250000  0.06250000  0.05473398  0.06250000  0.06510416  0.05989583  0.06250000  0.06510416  0.06250000  0.06510416  0.06250000  0.06250000  0.06250000  0.05989583  0.05989583  0.05989583  0.06250000  0.04924302  0.05182034  0.04924588  0.05182034  0.05989583  0.05187626  0.05989583  0.06250000  0.05215584  0.05215584  0.05468602  0.05211771  0.05213657  0.05213657  0.05477428  0.05477428  0.05211771  0.05215584  0.05215584  0.05215584  0.05215584  0.05729084  0.05475325  0.05211771  0.05211771  0.05215584  0.05215584  0.05211771  0.05470519  0.05211771  0.05987651  0.05987651  0.05735233  0.05472055  0.05211771  0.05992878  0.05468602  0.05992878  0.05733291  0.05733291  0.05733291  0.05473398  0.05479116  0.05219048  0.05741627  0.04956125  0.05481886  0.05744645  0.05472837  0.05998933  0.05472837  0.06564546  0.05213097  0.05735931  0.05213097  0.05213097
cm_002MorA  0.00000000  0.00000000  0.00000000  0.00260417  0.00260417  0.00781250  0.00781250  0.00794380  0.00781250  0.01041667  0.00781250  0.05731785  0.05991525  0.06254808  0.05731785  0.05731785  0.05731785  0.05731785  0.05991544  0.05991544  0.05991544  0.05991525  0.05731785  0.05991525  0.05472044  0.06254808  0.05731785  0.05731785  0.05995087  0.05731785  0.05995087  0.05991525  0.05991525  0.06257305  0.05731785  0.05991525  0.05731785  0.05740005  0.05495657  0.05731785  0.05995087  0.05991525  0.05991525  0.05995087  0.05731785  0.05210578  0.05210578  0.05210578  0.05471015  0.05210578  0.05470995  0.05210578  0.05473164  0.05210559  0.04950142  0.05470995  0.05470976  0.05470976  0.05473164  0.05470995  0.05731412  0.05210559  0.05470995  0.05991888  0.05470995  0.05470995  0.05991848  0.05210578  0.05470995  0.05470995  0.05210578  0.05470995  0.05210578  0.05470995  0.05471015  0.04950142  0.05731431  0.05210578  0.05731412  0.04950142  0.05210559  0.05210559  0.05210559  0.05210559  0.05210559  0.05210559  0.05210559  0.05210559  0.06252264  0.05470976  0.05210559  0.05434635  0.05991828  0.05210559  0.05210559  0.05470976  0.05470976  0.05731392  0.05470976  0.05991828  0.05210559  0.05210559  0.05470976  0.05210559  0.05210559  0.05470976  0.05210559  0.05731392  0.05731392  0.05470976  0.05210559  0.05210559  0.05210559  0.05470976  0.05210559  0.05210559  0.05470995  0.05210559  0.05470976  0.05470976  0.05731412  0.05210559  0.05731412  0.05731412  0.05210559  0.05731392  0.05731392  0.05210559  0.05210559  0.05210559  0.05210559  0.05991828  0.05470976  0.05470976  0.05470976  0.05470976  0.05210559  0.05210559  0.05210559  0.05210559  0.05210559  0.05210559  0.05210559  0.05210559  0.05210559  0.05210559  0.04951562  0.05735226  0.04950124  0.04950124  0.05731374  0.05470957  0.05184348  0.05184559  0.04926827  0.04926827  0.04926541  0.04926541  0.04926541  0.05184634  0.04926541  0.05184634  0.05448237  0.04168874  0.04429290  0.04168874  0.04168874  0.06254490  0.06254490  0.06254490  0.06254490  0.05477763  0.06254490  0.06514907  0.05991848  0.06252264  0.06512681  0.06252264  0.06512701  0.06252264  0.06252264  0.06252264  0.05991848  0.05991848  0.05991848  0.06252284  0.04926541  0.05184273  0.04926827  0.05184273  0.05991848  0.05189884  0.05991848  0.06252284  0.05217786  0.05217786  0.05472945  0.05213960  0.05215859  0.05215859  0.05479637  0.05479637  0.05213960  0.05217786  0.05217786  0.05217786  0.05217786  0.05733427  0.05477545  0.05213960  0.05213960  0.05217786  0.05217786  0.05213960  0.05474862  0.05213960  0.05991994  0.05991994  0.05737453  0.05474264  0.05213960  0.05997318  0.05472945  0.05997318  0.05737656  0.05737656  0.05737656  0.05477763  0.05485609  0.05225541  0.05748175  0.04962618  0.05488380  0.05751139  0.05477240  0.06003335  0.05477240  0.06566923  0.05217462  0.05740296  0.05217462  0.05217462
cm_003MorA  0.00000000  0.00000000  0.00000000  0.00260417  0.00260417  0.00781250  0.00781250  0.00794380  0.00781250  0.01041667  0.00781250  0.05729565  0.05989305  0.06252588  0.05729565  0.05729565  0.05729565  0.05729565  0.05989305  0.05989305  0.05989305  0.05989305  0.05729565  0.05989305  0.05469824  0.06252588  0.05729565  0.05729565  0.05992848  0.05729565  0.05992848  0.05989305  0.05989305  0.06252865  0.05729565  0.05989305  0.05729565  0.05737785  0.05493437  0.05729565  0.05992848  0.05989305  0.05989305  0.05992848  0.05729565  0.05208333  0.05208333  0.05208333  0.05468750  0.05208333  0.05468750  0.05208333  0.05468750  0.05208333  0.04947917  0.05468750  0.05468750  0.05468750  0.05468750  0.05468750  0.05729167  0.05208333  0.05468750  0.05989583  0.05468750  0.05468750  0.05989583  0.05208333  0.05468750  0.05468750  0.05208333  0.05468750  0.05208333  0.05468750  0.05468750  0.04947917  0.05729167  0.05208333  0.05729167  0.04947917  0.05208333  0.05208333  0.05208333  0.05208333  0.05208333  0.05208333  0.05208333  0.05208333  0.06250000  0.05468750  0.05208333  0.05431744  0.05989583  0.05208333  0.05208333  0.05468750  0.05468750  0.05729167  0.05468750  0.05989583  0.05208333  0.05208333  0.05468750  0.05208333  0.05208333  0.05468750  0.05208333  0.05729167  0.05729167  0.05468750  0.05208333  0.05208333  0.05208333  0.05468750  0.05208333  0.05208333  0.05468750  0.05208333  0.05468750  0.05468750  0.05729167  0.05208333  0.05729167  0.05729167  0.05208333  0.05729167  0.05729167  0.05208333  0.05208333  0.05208333  0.05208333  0.05989583  0.05468750  0.05468750  0.05468750  0.05468750  0.05208333  0.05208333  0.05208333  0.05208333  0.05208333  0.05208333  0.05208333  0.05208333  0.05208333  0.05208333  0.04949372  0.05732987  0.04947917  0.04947917  0.05729167  0.05468750  0.05182089  0.05182320  0.04924588  0.04924588  0.04924302  0.04924302  0.04924302  0.05182375  0.04924302  0.05182375  0.05445998  0.04166667  0.04427083  0.04166667  0.04166667  0.06250000  0.06250000  0.06250000  0.06250000  0.05473398  0.06250000  0.06510416  0.05989583  0.06250000  0.06510416  0.06250000  0.06510416  0.06250000  0.06250000  0.06250000  0.05989583  0.05989583  0.05989583  0.06250000  0.04924302  0.05182034  0.04924588  0.05182034  0.05989583  0.05187626  0.05989583  0.06250000  0.05215584  0.05215584  0.05468602  0.05211771  0.05213657  0.05213657  0.05477428  0.05477428  0.05211771  0.05215584  0.05215584  0.05215584  0.05215584  0.05729084  0.05475325  0.05211771  0.05211771  0.05215584  0.05215584  0.05211771  0.05470519  0.05211771  0.05987651  0.05987651  0.05735233  0.05472055  0.05211771  0.05992878  0.05468602  0.05992878  0.05733291  0.05733291  0.05733291  0.05473398  0.05479116  0.05219048  0.05741627  0.04956125  0.05481886  0.05744645  0.05472837  0.05998933  0.05472837  0.06564546  0.05213097  0.05735931  0.05213097  0.05213097
cm_004MorA  0.00260417  0.00260417  0.00260417  0.00000000  0.00000000  0.01041667  0.01041667  0.01054908  0.01041667  0.01302083  0.01041667  0.05989305  0.06249045  0.06512328  0.05989305  0.05989305  0.05989305  0.05989305  0.06249045  0.06249045  0.06249045  0.06249045  0.05989305  0.06249045  0.05729565  0.06512328  0.05989305  0.05989305  0.06252588  0.05989305  0.06252588  0.06249045  0.06249045  0.06512605  0.05989305  0.06249045  0.05989305  0.05997525  0.05753374  0.05989305  0.06252588  0.06249045  0.06249045  0.06252588  0.05989305  0.05468750  0.05468750  0.05468750  0.05729167  0.05468750  0.05729167  0.05468750  0.05729167  0.05468750  0.05208333  0.05729167  0.05729167  0.05729167  0.05729167  0.05729167  0.05989583  0.05468750  0.05729167  0.06250000  0.05729167  0.05729167  0.06250000  0.05468750  0.05729167  0.05729167  0.05468750  0.05729167  0.05468750  0.05729167  0.05729167  0.05208333  0.05989583  0.05468750  0.05989583  0.05208333  0.05468750  0.05468750  0.05468750  0.05468750  0.05468750  0.05468750  0.05468750  0.05468750  0.06510416  0.05729167  0.05468750  0.05712116  0.06250000  0.05468750  0.05468750  0.05729167  0.05729167  0.05989583  0.05729167  0.06250000  0.05468750  0.05468750  0.05729167  0.05468750  0.05468750  0.05729167  0.05468750  0.05989583  0.05989583  0.05729167  0.05468750  0.05468750  0.05468750  0.05729167  0.05468750  0.05468750  0.05729167  0.05468750  0.05729167  0.05729167  0.05989583  0.05468750  0.05989583  0.05989583  0.05468750  0.05989583  0.05989583  0.05468750  0.05468750  0.05468750  0.05468750  0.06250000  0.05729167  0.05729167  0.05729167  0.05729167  0.05468750  0.05468750  0.05468750  0.05468750  0.05468750  0.05468750  0.05468750  0.05468750  0.05468750  0.05468750  0.05209854  0.05994805  0.05208333  0.05208333  0.05989583  0.05729167  0.05439821  0.05440052  0.05182320  0.05182320  0.05182034  0.05182034  0.05182034  0.05440107  0.05182034  0.05440107  0.05445998  0.04427083  0.04687500  0.04427083  0.04427083  0.06510416  0.06510416  0.06510416  0.06510416  0.05735233  0.06510416  0.06770834  0.06250000  0.06510416  0.06770834  0.06510416  0.06770834  0.06510416  0.06510416  0.06510416  0.06250000  0.06250000  0.06250000  0.06510416  0.05182034  0.05439766  0.05182320  0.05439766  0.06250000  0.05445358  0.06250000  0.06510416  0.05477403  0.05477403  0.05729084  0.05472236  0.05475492  0.05475492  0.05737893  0.05737893  0.05472236  0.05477403  0.05477403  0.05477403  0.05477403  0.05989566  0.05737143  0.05472236  0.05472236  0.05477403  0.05477403  0.05472236  0.05730984  0.05472236  0.06248150  0.06248150  0.05997067  0.05732504  0.05472236  0.06254713  0.05729084  0.06254713  0.05995143  0.05995143  0.05995143  0.05735233  0.05738856  0.05478788  0.06001367  0.05215865  0.05741627  0.06004385  0.05732577  0.06258672  0.05732577  0.06827257  0.05472837  0.05995671  0.05472837  0.05472837
cm_005MorA  0.00260417  0.00260417  0.00260417  0.00000000  0.00000000  0.01041667  0.01041667  0.01054908  0.01041667  0.01302083  0.01041667  0.05989305  0.06249045  0.06512328  0.05989305  0.05989305  0.05989305  0.05989305  0.06249045  0.06249045  0.06249045  0.06249045  0.05989305  0.06249045  0.05729565  0.06512328  0.05989305  0.05989305  0.06252588  0.05989305  0.06252588  0.06249045  0.06249045  0.06512605  0.05989305  0.06249045  0.05989305  0.05997525  0.05753374  0.05989305  0.06252588  0.06249045  0.06249045  0.06252588  0.05989305  0.05468750  0.05468750  0.05468750  0.05729167  0.05468750  0.05729167  0.05468750  0.05729167  0.05468750  0.05208333  0.05729167  0.05729167  0.05729167  0.05729167  0.05729167  0.05989583  0.05468750  0.05729167  0.06250000  0.05729167  0.05729167  0.06250000  0.05468750  0.05729167  0.05729167  0.05468750  0.05729167  0.05468750  0.05729167  0.05729167  0.05208333  0.05989583  0.05468750  0.05989583  0.05208333  0.05468750  0.05468750  0.05468750  0.05468750  0.05468750  0.05468750  0.05468750  0.05468750  0.06510416  0.05729167  0.05468750  0.05712116  0.06250000  0.05468750  0.05468750  0.05729167  0.05729167  0.05989583  0.05729167  0.06250000  0.05468750  0.05468750  0.05729167  0.05468750  0.05468750  0.05729167  0.05468750  0.05989583  0.05989583  0.05729167  0.05468750  0.05468750  0.05468750  0.05729167  0.05468750  0.05468750  0.05729167  0.05468750  0.05729167  0.05729167  0.05989583  0.05468750  0.05989583  0.05989583  0.05468750  0.05989583  0.05989583  0.05468750  0.05468750  0.05468750  0.05468750  0.06250000  0.05729167  0.05729167  0.05729167  0.05729167  0.05468750  0.05468750  0.05468750  0.05468750  0.05468750  0.05468750  0.05468750  0.05468750  0.05468750  0.05468750  0.05209854  0.05994805  0.05208333  0.05208333  0.05989583  0.05729167  0.05439821  0.05440052  0.05182320  0.05182320  0.05182034  0.05182034  0.05182034  0.05440107  0.05182034  0.05440107  0.05445998  0.04427083  0.04687500  0.04427083  0.04427083  0.06510416  0.06510416  0.06510416  0.06510416  0.05735233  0.06510416  0.06770834  0.06250000  0.06510416  0.06770834  0.06510416  0.06770834  0.06510416  0.06510416  0.06510416  0.06250000  0.06250000  0.06250000  0.06510416  0.05182034  0.05439766  0.05182320  0.05439766  0.06250000  0.05445358  0.06250000  0.06510416  0.05477403  0.05477403  0.05729084  0.05472236  0.05475492  0.05475492  0.05737893  0.05737893  0.05472236  0.05477403  0.05477403  0.05477403  0.05477403  0.05989566  0.05737143  0.05472236  0.05472236  0.05477403  0.05477403  0.05472236  0.05730984  0.05472236  0.06248150  0.06248150  0.05997067  0.05732504  0.05472236  0.06254713  0.05729084  0.06254713  0.05995143  0.05995143  0.05995143  0.05735233  0.05738856  0.05478788  0.06001367  0.05215865  0.05741627  0.06004385  0.05732577  0.06258672  0.05732577  0.06827257  0.05472837  0.05995671  0.05472837  0.05472837
ga_122Shen  0.00781250  0.00781250  0.00781250  0.01041667  0.01041667  0.00000000  0.00000000  0.00264793  0.00000000  0.00260417  0.00000000  0.05729565  0.05989305  0.06252588  0.05729565  0.05729565  0.05729565  0.05729565  0.05989305  0.05989305  0.05989305  0.05989305  0.05729565  0.05989305  0.05469824  0.06252588  0.05729565  0.05729565  0.05992848  0.05729565  0.05992848  0.05989305  0.05989305  0.06252865  0.05729565  0.05989305  0.05729565  0.05733851  0.05493634  0.05729565  0.05992848  0.05989305  0.05989305  0.05992848  0.05729565  0.05208333  0.05208333  0.05208333  0.05468750  0.05208333  0.05468750  0.05208333  0.05468750  0.05208333  0.04947917  0.05468750  0.05468750  0.05468750  0.05468750  0.05468750  0.05729167  0.05208333  0.05468750  0.05989583  0.05468750  0.05468750  0.05989583  0.05208333  0.05468750  0.05468750  0.05208333  0.05468750  0.05208333  0.05468750  0.05468750  0.04947917  0.05729167  0.05208333  0.05729167  0.04947917  0.05208333  0.05208333  0.05208333  0.05208333  0.05208333  0.05208333  0.05208333  0.05208333  0.06250000  0.05468750  0.05208333  0.05407692  0.05989583  0.05208333  0.05208333  0.05468750  0.05468750  0.05729167  0.05468750  0.05989583  0.05208333  0.05208333  0.05468750  0.05208333  0.05208333  0.05468750  0.05208333  0.05729167  0.05729167  0.05468750  0.05208333  0.05208333  0.05208333  0.05468750  0.05208333  0.05208333  0.05468750  0.05208333  0.05468750  0.05468750  0.05729167  0.05208333  0.05729167  0.05729167  0.05208333  0.05729167  0.05729167  0.05208333  0.05208333  0.05208333  0.05208333  0.05989583  0.05208333  0.05468750  0.05468750  0.05468750  0.05208333  0.05208333  0.05208333  0.05208333  0.05208333  0.05208333  0.05208333  0.05208333  0.05208333  0.05208333  0.04951455  0.05735065  0.04947917  0.04947917  0.05729167  0.05468750  0.05178606  0.05178789  0.04921057  0.04921057  0.04920819  0.04920819  0.04920819  0.05178845  0.04920819  0.05178845  0.05442607  0.04166667  0.03906250  0.04166667  0.04166667  0.06250000  0.06250000  0.06250000  0.06250000  0.05475492  0.06250000  0.06510416  0.05989583  0.06250000  0.06510416  0.06250000  0.06510416  0.06250000  0.06250000  0.06250000  0.05989583  0.05989583  0.05989583  0.06250000  0.04920819  0.05178551  0.04921057  0.05178551  0.05989583  0.05184321  0.05989583  0.06250000  0.04955844  0.04955844  0.05470686  0.04953373  0.05215752  0.05215752  0.05219030  0.05219030  0.04953373  0.04955844  0.04955844  0.04955844  0.04955844  0.05470686  0.05215584  0.04953373  0.04953373  0.04955844  0.04955844  0.04953373  0.05212121  0.04953373  0.05729253  0.05729253  0.05475492  0.05213657  0.04953373  0.05994973  0.05470686  0.05994973  0.05735403  0.05735403  0.05735403  0.05475492  0.04952615  0.04692641  0.05215311  0.04952615  0.04955571  0.05218418  0.05469179  0.05995375  0.05469179  0.06567693  0.05209439  0.05732323  0.05209439  0.05209439
ga_130Shen  0.00781250  0.00781250  0.00781250  0.01041667  0.01041667  0.00000000  0.00000000  0.00264793  0.00000000  0.00260417  0.00000000  0.05729565  0.05989305  0.06252588  0.05729565  0.05729565  0.05729565  0.05729565  0.05989305  0.05989305  0.05989305  0.05989305  0.05729565  0.05989305  0.05469824  0.06252588  0.05729565  0.05729565  0.05992848  0.05729565  0.05992848  0.05989305  0.05989305  0.06252865  0.05729565  0.05989305  0.05729565  0.05733851  0.05493634  0.05729565  0.05992848  0.05989305  0.05989305  0.05992848  0.05729565  0.05208333  0.05208333  0.05208333  0.05468750  0.05208333  0.05468750  0.05208333  0.05468750  0.05208333  0.04947917  0.05468750  0.05468750  0.05468750  0.05468750  0.05468750  0.05729167  0.05208333  0.05468750  0.05989583  0.05468750  0.05468750  0.05989583  0.05208333  0.05468750  0.05468750  0.05208333  0.05468750  0.05208333  0.05468750  0.05468750  0.04947917  0.05729167  0.05208333  0.05729167  0.04947917  0.05208333  0.05208333  0.05208333  0.05208333  0.05208333  0.05208333  0.05208333  0.05208333  0.06250000  0.05468750  0.05208333  0.05407692  0.05989583  0.05208333  0.05208333  0.05468750  0.05468750  0.05729167  0.05468750  0.05989583  0.05208333  0.05208333  0.05468750  0.05208333  0.05208333  0.05468750  0.05208333  0.05729167  0.05729167  0.05468750  0.05208333  0.05208333  0.05208333  0.05468750  0.05208333  0.05208333  0.05468750  0.05208333  0.05468750  0.05468750  0.05729167  0.05208333  0.05729167  0.05729167  0.05208333  0.05729167  0.05729167  0.05208333  0.05208333  0.05208333  0.05208333  0.05989583  0.05208333  0.05468750  0.05468750  0.05468750  0.05208333  0.05208333  0.05208333  0.05208333  0.05208333  0.05208333  0.05208333  0.05208333  0.05208333  0.05208333  0.04951455  0.05735065  0.04947917  0.04947917  0.05729167  0.05468750  0.05178606  0.05178789  0.04921057  0.04921057  0.04920819  0.04920819  0.04920819  0.05178845  0.04920819  0.05178845  0.05442607  0.04166667  0.03906250  0.04166667  0.04166667  0.06250000  0.06250000  0.06250000  0.06250000  0.05475492  0.06250000  0.06510416  0.05989583  0.06250000  0.06510416  0.06250000  0.06510416  0.06250000  0.06250000  0.06250000  0.05989583  0.05989583  0.05989583  0.06250000  0.04920819  0.05178551  0.04921057  0.05178551  0.05989583  0.05184321  0.05989583  0.06250000  0.04955844  0.04955844  0.05470686  0.04953373  0.05215752  0.05215752  0.05219030  0.05219030  0.04953373  0.04955844  0.04955844  0.04955844  0.04955844  0.05470686  0.05215584  0.04953373  0.04953373  0.04955844  0.04955844  0.04953373  0.05212121  0.04953373  0.05729253  0.05729253  0.05475492  0.05213657  0.04953373  0.05994973  0.05470686  0.05994973  0.05735403  0.05735403  0.05735403  0.05475492  0.04952615  0.04692641  0.05215311  0.04952615  0.04955571  0.05218418  0.05469179  0.05995375  0.05469179  0.06567693  0.05209439  0.05732323  0.05209439  0.05209439
ga_131Shen  0.00794380  0.00794380  0.00794380  0.01054908  0.01054908  0.00264793  0.00264793  0.00000000  0.00264793  0.00528586  0.00264793  0.05771308  0.06031425  0.06294708  0.05771308  0.05771308  0.05771308  0.05771308  0.06031049  0.06031049  0.06031049  0.06031425  0.05771308  0.06031425  0.05511199  0.06294708  0.05771308  0.05771308  0.06034592  0.05771308  0.06034592  0.06031425  0.06031425  0.06294609  0.05771308  0.06031425  0.05771308  0.05775595  0.05535988  0.05771308  0.06034592  0.06031425  0.06031425  0.06034592  0.05771308  0.04470765  0.04470765  0.04470765  0.04731181  0.04470765  0.04487034  0.04470765  0.04734175  0.04473758  0.04210348  0.04734175  0.04737103  0.04737103  0.04734175  0.04734175  0.04994756  0.04473758  0.04731343  0.05252015  0.04731343  0.04734175  0.05257937  0.04470765  0.04734175  0.04731181  0.04470765  0.04734175  0.04470765  0.04734175  0.04731181  0.04210348  0.04991760  0.04470765  0.05260854  0.04473039  0.04739583  0.04739583  0.04733456  0.04733456  0.04733456  0.04733456  0.04739583  0.04739583  0.05782133  0.05000438  0.04739583  0.04887692  0.05521716  0.04733845  0.04739583  0.05000438  0.05000438  0.05261299  0.05000438  0.05521716  0.04739583  0.04733456  0.04994262  0.04733456  0.04739583  0.05000438  0.04739583  0.05261299  0.05261299  0.05000438  0.04733456  0.04733456  0.04733456  0.04994262  0.04733456  0.04733456  0.04993873  0.04739583  0.05000438  0.05000438  0.05260854  0.04739583  0.05260416  0.05260416  0.04733456  0.05261299  0.05261299  0.04733456  0.04733456  0.04739583  0.04739583  0.05521716  0.05266927  0.05000438  0.05000438  0.05000438  0.04739583  0.04739583  0.04739583  0.04739583  0.04739583  0.04733456  0.04733456  0.04733456  0.04733456  0.04733456  0.04484241  0.05271450  0.05011953  0.05011953  0.05794818  0.05533854  0.05236596  0.05242690  0.04984434  0.04984434  0.04978809  0.04978809  0.04978809  0.05242221  0.04978809  0.05242221  0.05501579  0.04212623  0.04214437  0.04212623  0.04212623  0.05787276  0.05787276  0.05787276  0.05787276  0.05540410  0.05787276  0.06048177  0.05526860  0.05787760  0.06048669  0.05787760  0.06048177  0.05787760  0.05787760  0.05787760  0.05526860  0.05526860  0.05521271  0.05787276  0.04978809  0.05237028  0.04984434  0.05237028  0.05526860  0.04705546  0.05526860  0.05787276  0.05020226  0.05020226  0.05535268  0.05017421  0.05280670  0.05280670  0.05283079  0.05283079  0.05017421  0.05020226  0.05020226  0.05020226  0.05020226  0.05535268  0.05279966  0.05017421  0.05017421  0.05020226  0.05020226  0.05017421  0.05276170  0.05017421  0.05794378  0.05794378  0.05540410  0.05277748  0.05017421  0.06059891  0.05535268  0.06059891  0.05800866  0.05800866  0.05800866  0.05540410  0.04741800  0.04477729  0.05004043  0.04480721  0.04744302  0.05010708  0.05538303  0.06065632  0.05538303  0.06115497  0.05278563  0.05802581  0.05278563  0.05278563
ga_145Shen  0.00781250  0.00781250  0.00781250  0.01041667  0.01041667  0.00000000  0.00000000  0.00264793  0.00000000  0.00260417  0.00000000  0.05729565  0.05989305  0.06252588  0.05729565  0.05729565  0.05729565  0.05729565  0.05989305  0.05989305  0.05989305  0.05989305  0.05729565  0.05989305  0.05469824  0.06252588  0.05729565  0.05729565  0.05992848  0.05729565  0.05992848  0.05989305  0.05989305  0.06252865  0.05729565  0.05989305  0.05729565  0.05733851  0.05493634  0.05729565  0.05992848  0.05989305  0.05989305  0.05992848  0.05729565  0.05208333  0.05208333  0.05208333  0.05468750  0.05208333  0.05468750  0.05208333  0.05468750  0.05208333  0.04947917  0.05468750  0.05468750  0.05468750  0.05468750  0.05468750  0.05729167  0.05208333  0.05468750  0.05989583  0.05468750  0.05468750  0.05989583  0.05208333  0.05468750  0.05468750  0.05208333  0.05468750  0.05208333  0.05468750  0.05468750  0.04947917  0.05729167  0.05208333  0.05729167  0.04947917  0.05208333  0.05208333  0.05208333  0.05208333  0.05208333  0.05208333  0.05208333  0.05208333  0.06250000  0.05468750  0.05208333  0.05407692  0.05989583  0.05208333  0.05208333  0.05468750  0.05468750  0.05729167  0.05468750  0.05989583  0.05208333  0.05208333  0.05468750  0.05208333  0.05208333  0.05468750  0.05208333  0.05729167  0.05729167  0.05468750  0.05208333  0.05208333  0.05208333  0.05468750  0.05208333  0.05208333  0.05468750  0.05208333  0.05468750  0.05468750  0.05729167  0.05208333  0.05729167  0.05729167  0.05208333  0.05729167  0.05729167  0.05208333  0.05208333  0.05208333  0.05208333  0.05989583  0.05208333  0.05468750  0.05468750  0.05468750  0.05208333  0.05208333  0.05208333  0.05208333  0.05208333  0.05208333  0.05208333  0.05208333  0.05208333  0.05208333  0.04951455  0.05735065  0.04947917  0.04947917  0.05729167  0.05468750  0.05178606  0.05178789  0.04921057  0.04921057  0.04920819  0.04920819  0.04920819  0.05178845  0.04920819  0.05178845  0.05442607  0.04166667  0.03906250  0.04166667  0.04166667  0.06250000  0.06250000  0.06250000  0.06250000  0.05475492  0.06250000  0.06510416  0.05989583  0.06250000  0.06510416  0.06250000  0.06510416  0.06250000  0.06250000  0.06250000  0.05989583  0.05989583  0.05989583  0.06250000  0.04920819  0.05178551  0.04921057  0.05178551  0.05989583  0.05184321  0.05989583  0.06250000  0.04955844  0.04955844  0.05470686  0.04953373  0.05215752  0.05215752  0.05219030  0.05219030  0.04953373  0.04955844  0.04955844  0.04955844  0.04955844  0.05470686  0.05215584  0.04953373  0.04953373  0.04955844  0.04955844  0.04953373  0.05212121  0.04953373  0.05729253  0.05729253  0.05475492  0.05213657  0.04953373  0.05994973  0.05470686  0.05994973  0.05735403  0.05735403  0.05735403  0.05475492  0.04952615  0.04692641  0.05215311  0.04952615  0.04955571  0.05218418  0.05469179  0.05995375  0.05469179  0.06567693  0.05209439  0.05732323  0.05209439  0.05209439
ga_154Shen  0.01041667  0.01041667  0.01041667  0.01302083  0.01302083  0.00260417  0.00260417  0.00528586  0.00260417  0.00000000  0.00260417  0.05989305  0.06249045  0.06512328  0.05989305  0.05989305  0.05989305  0.05989305  0.06249045  0.06249045  0.06249045  0.06249045  0.05989305  0.06249045  0.05729565  0.06512328  0.05989305  0.05989305  0.06252588  0.05989305  0.06252588  0.06249045  0.06249045  0.06512605  0.05989305  0.06249045  0.05989305  0.05993591  0.05753574  0.05989305  0.06252588  0.06249045  0.06249045  0.06252588  0.05989305  0.05468750  0.05468750  0.05468750  0.05729167  0.05468750  0.05729167  0.05468750  0.05729167  0.05468750  0.05208333  0.05729167  0.05729167  0.05729167  0.05729167  0.05729167  0.05989583  0.05468750  0.05729167  0.06250000  0.05729167  0.05729167  0.06250000  0.05468750  0.05729167  0.05729167  0.05468750  0.05729167  0.05468750  0.05729167  0.05729167  0.05208333  0.05989583  0.05468750  0.05989583  0.05208333  0.05468750  0.05468750  0.05468750  0.05468750  0.05468750  0.05468750  0.05468750  0.05468750  0.06510416  0.05729167  0.05468750  0.05419352  0.06250000  0.05468750  0.05468750  0.05729167  0.05729167  0.05989583  0.05729167  0.06250000  0.05468750  0.05468750  0.05729167  0.05468750  0.05468750  0.05729167  0.05468750  0.05989583  0.05989583  0.05729167  0.05468750  0.05468750  0.05468750  0.05729167  0.05468750  0.05468750  0.05729167  0.05468750  0.05729167  0.05729167  0.05989583  0.05468750  0.05989583  0.05989583  0.05468750  0.05989583  0.05989583  0.05468750  0.05468750  0.05468750  0.05468750  0.06250000  0.05468750  0.05729167  0.05729167  0.05729167  0.05468750  0.05468750  0.05468750  0.05468750  0.05468750  0.05468750  0.05468750  0.05468750  0.05468750  0.05468750  0.05211937  0.05996883  0.05208333  0.05208333  0.05989583  0.05729167  0.05436338  0.05436521  0.05178789  0.05178789  0.05178551  0.05178551  0.05178551  0.05436577  0.05178551  0.05436577  0.05700339  0.04427083  0.04166667  0.04427083  0.04427083  0.06510416  0.06510416  0.06510416  0.06510416  0.05737327  0.06510416  0.06770834  0.06250000  0.06510416  0.06770834  0.06510416  0.06770834  0.06510416  0.06510416  0.06510416  0.06250000  0.06250000  0.06250000  0.06510416  0.05178551  0.05436283  0.05178789  0.05436283  0.06250000  0.05442053  0.06250000  0.06510416  0.05217662  0.05217662  0.05731168  0.05213838  0.05477587  0.05477587  0.05479495  0.05479495  0.05213838  0.05217662  0.05217662  0.05217662  0.05217662  0.05731168  0.05477403  0.05213838  0.05213838  0.05217662  0.05217662  0.05213838  0.05472586  0.05213838  0.05989752  0.05989752  0.05737327  0.05474106  0.05213838  0.06256808  0.05731168  0.06256808  0.05997255  0.05997255  0.05997255  0.05737327  0.05212355  0.04952381  0.05475051  0.05212355  0.05215311  0.05478158  0.05728919  0.06255115  0.05728919  0.06831407  0.05469179  0.05992064  0.05469179  0.05469179
ga_164Shen  0.00781250  0.00781250  0.00781250  0.01041667  0.01041667  0.00000000  0.00000000  0.00264793  0.00000000  0.00260417  0.00000000  0.05729565  0.05989305  0.06252588  0.05729565  0.05729565  0.05729565  0.05729565  0.05989305  0.05989305  0.05989305  0.05989305  0.05729565  0.05989305  0.05469824  0.06252588  0.05729565  0.05729565  0.05992848  0.05729565  0.05992848  0.05989305  0.05989305  0.06252865  0.05729565  0.05989305  0.05729565  0.05733851  0.05493634  0.05729565  0.05992848  0.05989305  0.05989305  0.05992848  0.05729565  0.05208333  0.05208333  0.05208333  0.05468750  0.05208333  0.05468750  0.05208333  0.05468750  0.05208333  0.04947917  0.05468750  0.05468750  0.05468750  0.05468750  0.05468750  0.05729167  0.05208333  0.05468750  0.05989583  0.05468750  0.05468750  0.05989583  0.05208333  0.05468750  0.05468750  0.05208333  0.05468750  0.05208333  0.05468750  0.05468750  0.04947917  0.05729167  0.05208333  0.05729167  0.04947917  0.05208333  0.05208333  0.05208333  0.05208333  0.05208333  0.05208333  0.05208333  0.05208333  0.06250000  0.05468750  0.05208333  0.05407692  0.05989583  0.05208333  0.05208333  0.05468750  0.05468750  0.05729167  0.05468750  0.05989583  0.05208333  0.05208333  0.05468750  0.05208333  0.05208333  0.05468750  0.05208333  0.05729167  0.05729167  0.05468750  0.05208333  0.05208333  0.05208333  0.05468750  0.05208333  0.05208333  0.05468750  0.05208333  0.05468750  0.05468750  0.05729167  0.05208333  0.05729167  0.05729167  0.05208333  0.05729167  0.05729167  0.05208333  0.05208333  0.05208333  0.05208333  0.05989583  0.05208333  0.05468750  0.05468750  0.05468750  0.05208333  0.05208333  0.05208333  0.05208333  0.05208333  0.05208333  0.05208333  0.05208333  0.05208333  0.05208333  0.04951455  0.05735065  0.04947917  0.04947917  0.05729167  0.05468750  0.05178606  0.05178789  0.04921057  0.04921057  0.04920819  0.04920819  0.04920819  0.05178845  0.04920819  0.05178845  0.05442607  0.04166667  0.03906250  0.04166667  0.04166667  0.06250000  0.06250000  0.06250000  0.06250000  0.05475492  0.06250000  0.06510416  0.05989583  0.06250000  0.06510416  0.06250000  0.06510416  0.06250000  0.06250000  0.06250000  0.05989583  0.05989583  0.05989583  0.06250000  0.04920819  0.05178551  0.04921057  0.05178551  0.05989583  0.05184321  0.05989583  0.06250000  0.04955844  0.04955844  0.05470686  0.04953373  0.05215752  0.05215752  0.05219030  0.05219030  0.04953373  0.04955844  0.04955844  0.04955844  0.04955844  0.05470686  0.05215584  0.04953373  0.04953373  0.04955844  0.04955844  0.04953373  0.05212121  0.04953373  0.05729253  0.05729253  0.05475492  0.05213657  0.04953373  0.05994973  0.05470686  0.05994973  0.05735403  0.05735403  0.05735403  0.05475492  0.04952615  0.04692641  0.05215311  0.04952615  0.04955571  0.05218418  0.05469179  0.05995375  0.05469179  0.06567693  0.05209439  0.05732323  0.05209439  0.05209439
pp1702natB  0.05729565  0.05731785  0.05729565  0.05989305  0.05989305  0.05729565  0.05729565  0.05771308  0.05729565  0.05989305  0.05729565  0.00000000  0.00259740  0.00519481  0.00000000  0.00000000  0.00000000  0.00000000  0.00259740  0.00259740  0.00259740  0.00259740  0.00000000  0.00259740  0.00259740  0.01038961  0.00000000  0.00519481  0.00259740  0.00519481  0.00259740  0.00259740  0.00259740  0.01038961  0.00000000  0.00259740  0.00000000  0.00000000  0.00000000  0.00000000  0.00259740  0.00259740  0.00259740  0.00259740  0.00000000  0.04682964  0.04682964  0.04682964  0.04942704  0.04682964  0.04942704  0.04682964  0.04946524  0.04682964  0.04423224  0.04942704  0.04942704  0.04942704  0.04946524  0.04942704  0.05202445  0.04682964  0.04942704  0.05462185  0.04942704  0.04942704  0.04942704  0.04682964  0.04942704  0.04946524  0.04682964  0.04942704  0.04682964  0.04942704  0.04942704  0.04423224  0.04942704  0.04682964  0.04163484  0.03903743  0.03644003  0.03644003  0.03903743  0.03903743  0.03903743  0.03903743  0.03644003  0.03644003  0.04163484  0.03903743  0.03644003  0.03449779  0.03903743  0.04163484  0.03644003  0.03903743  0.03903743  0.03644003  0.03903743  0.03903743  0.03644003  0.03903743  0.03644003  0.03903743  0.03644003  0.03903743  0.03644003  0.03644003  0.03644003  0.03903743  0.03903743  0.03903743  0.03903743  0.04163484  0.03903743  0.03903743  0.04163484  0.03644003  0.03903743  0.03903743  0.04163484  0.03644003  0.04167303  0.04167303  0.03903743  0.04163484  0.04163484  0.03903743  0.03903743  0.03644003  0.03644003  0.03903743  0.04163484  0.03903743  0.03903743  0.03903743  0.03644003  0.03644003  0.03644003  0.03644003  0.03644003  0.03903743  0.03903743  0.03903743  0.03903743  0.03903743  0.03644294  0.04436635  0.03384263  0.03384263  0.03644003  0.03384263  0.03613068  0.03613013  0.03355944  0.03355944  0.03355944  0.03355944  0.03355944  0.03613068  0.03355944  0.03613068  0.03876848  0.02605042  0.02864782  0.02605042  0.02605042  0.04686784  0.04686784  0.04686784  0.04686784  0.03920422  0.04686784  0.04946524  0.04423224  0.04163484  0.04682964  0.04682964  0.04942704  0.04682964  0.04682964  0.04682964  0.04423224  0.04423224  0.04942704  0.04682964  0.03355944  0.03613013  0.03355944  0.03613013  0.04423224  0.03619660  0.04423224  0.04682964  0.03918501  0.03918501  0.03902748  0.03904575  0.03657544  0.03657544  0.04166663  0.04166663  0.03904575  0.03918501  0.03918501  0.03918501  0.03918501  0.04421628  0.04177568  0.03904575  0.03904575  0.03918501  0.03918501  0.03904575  0.04163030  0.03904575  0.04680229  0.04680229  0.04436836  0.04164827  0.03904575  0.04438556  0.03902748  0.04438556  0.04179676  0.04179676  0.04179676  0.03920422  0.04426386  0.04167226  0.04688678  0.03904751  0.04429611  0.04691910  0.04415575  0.04419123  0.04415575  0.06828339  0.04156507  0.04678240  0.04156507  0.04156507
pp2209Buda  0.05989305  0.05991525  0.05989305  0.06249045  0.06249045  0.05989305  0.05989305  0.06031425  0.05989305  0.06249045  0.05989305  0.00259740  0.00000000  0.00779221  0.00259740  0.00259740  0.00259740  0.00259740  0.00519481  0.00519481  0.00519481  0.00519481  0.00259740  0.00519481  0.00519481  0.00779221  0.00259740  0.00779221  0.00519481  0.00779221  0.00519481  0.00519481  0.00519481  0.01298701  0.00259740  0.00519481  0.00259740  0.00259740  0.00262870  0.00259740  0.00519481  0.00519481  0.00519481  0.00519481  0.00259740  0.04942704  0.04942704  0.04942704  0.05202445  0.04942704  0.05202445  0.04942704  0.05206264  0.04942704  0.04682964  0.05202445  0.05202445  0.05202445  0.05206264  0.05202445  0.05462185  0.04942704  0.05202445  0.05721925  0.05202445  0.05202445  0.05202445  0.04942704  0.05202445  0.05206264  0.04942704  0.05202445  0.04942704  0.05202445  0.05202445  0.04682964  0.05202445  0.04942704  0.04423224  0.04163484  0.03903743  0.03903743  0.04163484  0.04163484  0.04163484  0.04163484  0.03903743  0.03903743  0.04423224  0.04163484  0.03903743  0.03732068  0.04163484  0.04423224  0.03903743  0.04163484  0.04163484  0.03903743  0.04163484  0.04163484  0.03903743  0.04163484  0.03903743  0.04163484  0.03903743  0.04163484  0.03903743  0.03903743  0.03903743  0.04163484  0.04163484  0.04163484  0.04163484  0.04423224  0.04163484  0.04163484  0.04423224  0.03903743  0.04163484  0.04163484  0.04423224  0.03903743  0.04427044  0.04427044  0.04163484  0.04423224  0.04423224  0.04163484  0.04163484  0.03903743  0.03903743  0.04163484  0.04423224  0.04163484  0.04163484  0.04163484  0.03903743  0.03903743  0.03903743  0.03903743  0.03903743  0.04163484  0.04163484  0.04163484  0.04163484  0.04163484  0.03904775  0.04697775  0.03644003  0.03644003  0.03903743  0.03644003  0.03870138  0.03870083  0.03613013  0.03613013  0.03613013  0.03613013  0.03613013  0.03870138  0.03613013  0.03870138  0.04133917  0.02864782  0.03124523  0.02864782  0.02864782  0.04946524  0.04946524  0.04946524  0.04946524  0.04181578  0.04946524  0.05206264  0.04682964  0.04423224  0.04942704  0.04942704  0.05202445  0.04942704  0.04942704  0.04942704  0.04682964  0.04682964  0.05202445  0.04942704  0.03613013  0.03870083  0.03613013  0.03870083  0.04682964  0.03876729  0.04682964  0.04942704  0.04179640  0.04179640  0.04163230  0.04165040  0.03918701  0.03918701  0.04427128  0.04427128  0.04165040  0.04179640  0.04179640  0.04179640  0.04179640  0.04682110  0.04438708  0.04165040  0.04165040  0.04179640  0.04179640  0.04165040  0.04423495  0.04165040  0.04421831  0.04421831  0.04697992  0.04425276  0.04165040  0.04699713  0.04163230  0.04699713  0.04440849  0.04440849  0.04440849  0.04181578  0.04685454  0.04426293  0.04947745  0.04163818  0.04688678  0.04950977  0.04674642  0.04678191  0.04674642  0.07093867  0.04415575  0.04937308  0.04415575  0.04415575
pp2247Buda  0.06252588  0.06254808  0.06252588  0.06512328  0.06512328  0.06252588  0.06252588  0.06294708  0.06252588  0.06512328  0.06252588  0.00519481  0.00779221  0.00000000  0.00519481  0.00519481  0.00519481  0.00519481  0.00779221  0.00779221  0.00779221  0.00779221  0.00519481  0.00779221  0.00779221  0.01558442  0.00519481  0.01038961  0.00779221  0.01038961  0.00779221  0.00779221  0.00779221  0.01558442  0.00519481  0.00779221  0.00519481  0.00523245  0.00522648  0.00519481  0.00779221  0.00779221  0.00779221  0.00779221  0.00519481  0.05206098  0.05206098  0.05206098  0.05465839  0.05206098  0.05465839  0.05206098  0.05469603  0.05206098  0.04946358  0.05465839  0.05465839  0.04946358  0.05469603  0.05465839  0.05725579  0.05206098  0.05465839  0.05985319  0.05465839  0.05465839  0.05465839  0.05206098  0.05465839  0.05469603  0.05206098  0.05465839  0.05206098  0.05465839  0.05465839  0.04946358  0.05465839  0.05206098  0.04686618  0.04426878  0.04167137  0.04167137  0.04426878  0.04426878  0.04426878  0.04426878  0.04167137  0.04167137  0.04686618  0.04426878  0.04167137  0.03766543  0.04426878  0.04686618  0.04167137  0.04426878  0.04426878  0.04167137  0.04426878  0.04426878  0.04167137  0.04426878  0.04167137  0.04426878  0.04167137  0.04426878  0.04167137  0.04167137  0.04167137  0.04426878  0.04426878  0.04426878  0.04426878  0.04686618  0.04426878  0.04426878  0.04686618  0.04167137  0.04426878  0.04426878  0.04686618  0.04167137  0.04690382  0.04690382  0.04426878  0.04686618  0.04686618  0.04426878  0.04426878  0.04167137  0.04167137  0.04426878  0.04686618  0.04426878  0.04426878  0.04426878  0.04167137  0.04167137  0.04167137  0.04167137  0.04167137  0.04426878  0.04426878  0.04426878  0.04426878  0.04426878  0.04163173  0.04960487  0.03907397  0.03907397  0.04167137  0.03907397  0.04134297  0.04134290  0.03877220  0.03877220  0.03877173  0.03877173  0.03877173  0.04134345  0.03877173  0.04134345  0.04397985  0.03128176  0.03387916  0.03128176  0.03128176  0.05209862  0.05209862  0.05209862  0.05209862  0.04444234  0.05209862  0.05469603  0.04946358  0.04686618  0.05206098  0.05206098  0.05465839  0.05206098  0.05206098  0.05206098  0.04946358  0.04946358  0.05465839  0.05206098  0.03877173  0.04134242  0.03877220  0.04134242  0.04946358  0.04140710  0.04946358  0.05206098  0.04442352  0.04442352  0.04421628  0.04423438  0.04181413  0.04181413  0.04685526  0.04685526  0.04423438  0.04442352  0.04442352  0.04442352  0.04442352  0.04940508  0.04701419  0.04423438  0.04423438  0.04442352  0.04442352  0.04423438  0.04681893  0.04423438  0.05199126  0.05199126  0.04960704  0.04683674  0.04423438  0.04962369  0.04421628  0.04962369  0.04703506  0.04703506  0.04703506  0.04444234  0.04951556  0.04692348  0.05213755  0.04429920  0.04954688  0.05216943  0.04940947  0.04944396  0.04940947  0.07357720  0.04681880  0.05203562  0.04681880  0.04681880
pp2401cult  0.05729565  0.05731785  0.05729565  0.05989305  0.05989305  0.05729565  0.05729565  0.05771308  0.05729565  0.05989305  0.05729565  0.00000000  0.00259740  0.00519481  0.00000000  0.00000000  0.00000000  0.00000000  0.00259740  0.00259740  0.00259740  0.00259740  0.00000000  0.00259740  0.00259740  0.01038961  0.00000000  0.00519481  0.00259740  0.00519481  0.00259740  0.00259740  0.00259740  0.01038961  0.00000000  0.00259740  0.00000000  0.00000000  0.00000000  0.00000000  0.00259740  0.00259740  0.00259740  0.00259740  0.00000000  0.04682964  0.04682964  0.04682964  0.04942704  0.04682964  0.04942704  0.04682964  0.04946524  0.04682964  0.04423224  0.04942704  0.04942704  0.04942704  0.04946524  0.04942704  0.05202445  0.04682964  0.04942704  0.05462185  0.04942704  0.04942704  0.04942704  0.04682964  0.04942704  0.04946524  0.04682964  0.04942704  0.04682964  0.04942704  0.04942704  0.04423224  0.04942704  0.04682964  0.04163484  0.03903743  0.03644003  0.03644003  0.03903743  0.03903743  0.03903743  0.03903743  0.03644003  0.03644003  0.04163484  0.03903743  0.03644003  0.03449779  0.03903743  0.04163484  0.03644003  0.03903743  0.03903743  0.03644003  0.03903743  0.03903743  0.03644003  0.03903743  0.03644003  0.03903743  0.03644003  0.03903743  0.03644003  0.03644003  0.03644003  0.03903743  0.03903743  0.03903743  0.03903743  0.04163484  0.03903743  0.03903743  0.04163484  0.03644003  0.03903743  0.03903743  0.04163484  0.03644003  0.04167303  0.04167303  0.03903743  0.04163484  0.04163484  0.03903743  0.03903743  0.03644003  0.03644003  0.03903743  0.04163484  0.03903743  0.03903743  0.03903743  0.03644003  0.03644003  0.03644003  0.03644003  0.03644003  0.03903743  0.03903743  0.03903743  0.03903743  0.03903743  0.03644294  0.04436635  0.03384263  0.03384263  0.03644003  0.03384263  0.03613068  0.03613013  0.03355944  0.03355944  0.03355944  0.03355944  0.03355944  0.03613068  0.03355944  0.03613068  0.03876848  0.02605042  0.02864782  0.02605042  0.02605042  0.04686784  0.04686784  0.04686784  0.04686784  0.03920422  0.04686784  0.04946524  0.04423224  0.04163484  0.04682964  0.04682964  0.04942704  0.04682964  0.04682964  0.04682964  0.04423224  0.04423224  0.04942704  0.04682964  0.03355944  0.03613013  0.03355944  0.03613013  0.04423224  0.03619660  0.04423224  0.04682964  0.03918501  0.03918501  0.03902748  0.03904575  0.03657544  0.03657544  0.04166663  0.04166663  0.03904575  0.03918501  0.03918501  0.03918501  0.03918501  0.04421628  0.04177568  0.03904575  0.03904575  0.03918501  0.03918501  0.03904575  0.04163030  0.03904575  0.04680229  0.04680229  0.04436836  0.04164827  0.03904575  0.04438556  0.03902748  0.04438556  0.04179676  0.04179676  0.04179676  0.03920422  0.04426386  0.04167226  0.04688678  0.03904751  0.04429611  0.04691910  0.04415575  0.04419123  0.04415575  0.06828339  0.04156507  0.04678240  0.04156507  0.04156507
pp2402cult  0.05729565  0.05731785  0.05729565  0.05989305  0.05989305  0.05729565  0.05729565  0.05771308  0.05729565  0.05989305  0.05729565  0.00000000  0.00259740  0.00519481  0.00000000  0.00000000  0.00000000  0.00000000  0.00259740  0.00259740  0.00259740  0.00259740  0.00000000  0.00259740  0.00259740  0.01038961  0.00000000  0.00519481  0.00259740  0.00519481  0.00259740  0.00259740  0.00259740  0.01038961  0.00000000  0.00259740  0.00000000  0.00000000  0.00000000  0.00000000  0.00259740  0.00259740  0.00259740  0.00259740  0.00000000  0.04682964  0.04682964  0.04682964  0.04942704  0.04682964  0.04942704  0.04682964  0.04946524  0.04682964  0.04423224  0.04942704  0.04942704  0.04942704  0.04946524  0.04942704  0.05202445  0.04682964  0.04942704  0.05462185  0.04942704  0.04942704  0.04942704  0.04682964  0.04942704  0.04946524  0.04682964  0.04942704  0.04682964  0.04942704  0.04942704  0.04423224  0.04942704  0.04682964  0.04163484  0.03903743  0.03644003  0.03644003  0.03903743  0.03903743  0.03903743  0.03903743  0.03644003  0.03644003  0.04163484  0.03903743  0.03644003  0.03449779  0.03903743  0.04163484  0.03644003  0.03903743  0.03903743  0.03644003  0.03903743  0.03903743  0.03644003  0.03903743  0.03644003  0.03903743  0.03644003  0.03903743  0.03644003  0.03644003  0.03644003  0.03903743  0.03903743  0.03903743  0.03903743  0.04163484  0.03903743  0.03903743  0.04163484  0.03644003  0.03903743  0.03903743  0.04163484  0.03644003  0.04167303  0.04167303  0.03903743  0.04163484  0.04163484  0.03903743  0.03903743  0.03644003  0.03644003  0.03903743  0.04163484  0.03903743  0.03903743  0.03903743  0.03644003  0.03644003  0.03644003  0.03644003  0.03644003  0.03903743  0.03903743  0.03903743  0.03903743  0.03903743  0.03644294  0.04436635  0.03384263  0.03384263  0.03644003  0.03384263  0.03613068  0.03613013  0.03355944  0.03355944  0.03355944  0.03355944  0.03355944  0.03613068  0.03355944  0.03613068  0.03876848  0.02605042  0.02864782  0.02605042  0.02605042  0.04686784  0.04686784  0.04686784  0.04686784  0.03920422  0.04686784  0.04946524  0.04423224  0.04163484  0.04682964  0.04682964  0.04942704  0.04682964  0.04682964  0.04682964  0.04423224  0.04423224  0.04942704  0.04682964  0.03355944  0.03613013  0.03355944  0.03613013  0.04423224  0.03619660  0.04423224  0.04682964  0.03918501  0.03918501  0.03902748  0.03904575  0.03657544  0.03657544  0.04166663  0.04166663  0.03904575  0.03918501  0.03918501  0.03918501  0.03918501  0.04421628  0.04177568  0.03904575  0.03904575  0.03918501  0.03918501  0.03904575  0.04163030  0.03904575  0.04680229  0.04680229  0.04436836  0.04164827  0.03904575  0.04438556  0.03902748  0.04438556  0.04179676  0.04179676  0.04179676  0.03920422  0.04426386  0.04167226  0.04688678  0.03904751  0.04429611  0.04691910  0.04415575  0.04419123  0.04415575  0.06828339  0.04156507  0.04678240  0.04156507  0.04156507
pp2404cult  0.05729565  0.05731785  0.05729565  0.05989305  0.05989305  0.05729565  0.05729565  0.05771308  0.05729565  0.05989305  0.05729565  0.00000000  0.00259740  0.00519481  0.00000000  0.00000000  0.00000000  0.00000000  0.00259740  0.00259740  0.00259740  0.00259740  0.00000000  0.00259740  0.00259740  0.01038961  0.00000000  0.00519481  0.00259740  0.00519481  0.00259740  0.00259740  0.00259740  0.01038961  0.00000000  0.00259740  0.00000000  0.00000000  0.00000000  0.00000000  0.00259740  0.00259740  0.00259740  0.00259740  0.00000000  0.04682964  0.04682964  0.04682964  0.04942704  0.04682964  0.04942704  0.04682964  0.04946524  0.04682964  0.04423224  0.04942704  0.04942704  0.04942704  0.04946524  0.04942704  0.05202445  0.04682964  0.04942704  0.05462185  0.04942704  0.04942704  0.04942704  0.04682964  0.04942704  0.04946524  0.04682964  0.04942704  0.04682964  0.04942704  0.04942704  0.04423224  0.04942704  0.04682964  0.04163484  0.03903743  0.03644003  0.03644003  0.03903743  0.03903743  0.03903743  0.03903743  0.03644003  0.03644003  0.04163484  0.03903743  0.03644003  0.03449779  0.03903743  0.04163484  0.03644003  0.03903743  0.03903743  0.03644003  0.03903743  0.03903743  0.03644003  0.03903743  0.03644003  0.03903743  0.03644003  0.03903743  0.03644003  0.03644003  0.03644003  0.03903743  0.03903743  0.03903743  0.03903743  0.04163484  0.03903743  0.03903743  0.04163484  0.03644003  0.03903743  0.03903743  0.04163484  0.03644003  0.04167303  0.04167303  0.03903743  0.04163484  0.04163484  0.03903743  0.03903743  0.03644003  0.03644003  0.03903743  0.04163484  0.03903743  0.03903743  0.03903743  0.03644003  0.03644003  0.03644003  0.03644003  0.03644003  0.03903743  0.03903743  0.03903743  0.03903743  0.03903743  0.03644294  0.04436635  0.03384263  0.03384263  0.03644003  0.03384263  0.03613068  0.03613013  0.03355944  0.03355944  0.03355944  0.03355944  0.03355944  0.03613068  0.03355944  0.03613068  0.03876848  0.02605042  0.02864782  0.02605042  0.02605042  0.04686784  0.04686784  0.04686784  0.04686784  0.03920422  0.04686784  0.04946524  0.04423224  0.04163484  0.04682964  0.04682964  0.04942704  0.04682964  0.04682964  0.04682964  0.04423224  0.04423224  0.04942704  0.04682964  0.03355944  0.03613013  0.03355944  0.03613013  0.04423224  0.03619660  0.04423224  0.04682964  0.03918501  0.03918501  0.03902748  0.03904575  0.03657544  0.03657544  0.04166663  0.04166663  0.03904575  0.03918501  0.03918501  0.03918501  0.03918501  0.04421628  0.04177568  0.03904575  0.03904575  0.03918501  0.03918501  0.03904575  0.04163030  0.03904575  0.04680229  0.04680229  0.04436836  0.04164827  0.03904575  0.04438556  0.03902748  0.04438556  0.04179676  0.04179676  0.04179676  0.03920422  0.04426386  0.04167226  0.04688678  0.03904751  0.04429611  0.04691910  0.04415575  0.04419123  0.04415575  0.06828339  0.04156507  0.04678240  0.04156507  0.04156507
pp2516Mueh  0.05729565  0.05731785  0.05729565  0.05989305  0.05989305  0.05729565  0.05729565  0.05771308  0.05729565  0.05989305  0.05729565  0.00000000  0.00259740  0.00519481  0.00000000  0.00000000  0.00000000  0.00000000  0.00259740  0.00259740  0.00259740  0.00259740  0.00000000  0.00259740  0.00259740  0.01038961  0.00000000  0.00519481  0.00259740  0.00519481  0.00259740  0.00259740  0.00259740  0.01038961  0.00000000  0.00259740  0.00000000  0.00000000  0.00000000  0.00000000  0.00259740  0.00259740  0.00259740  0.00259740  0.00000000  0.04682964  0.04682964  0.04682964  0.04942704  0.04682964  0.04942704  0.04682964  0.04946524  0.04682964  0.04423224  0.04942704  0.04942704  0.04942704  0.04946524  0.04942704  0.05202445  0.04682964  0.04942704  0.05462185  0.04942704  0.04942704  0.04942704  0.04682964  0.04942704  0.04946524  0.04682964  0.04942704  0.04682964  0.04942704  0.04942704  0.04423224  0.04942704  0.04682964  0.04163484  0.03903743  0.03644003  0.03644003  0.03903743  0.03903743  0.03903743  0.03903743  0.03644003  0.03644003  0.04163484  0.03903743  0.03644003  0.03449779  0.03903743  0.04163484  0.03644003  0.03903743  0.03903743  0.03644003  0.03903743  0.03903743  0.03644003  0.03903743  0.03644003  0.03903743  0.03644003  0.03903743  0.03644003  0.03644003  0.03644003  0.03903743  0.03903743  0.03903743  0.03903743  0.04163484  0.03903743  0.03903743  0.04163484  0.03644003  0.03903743  0.03903743  0.04163484  0.03644003  0.04167303  0.04167303  0.03903743  0.04163484  0.04163484  0.03903743  0.03903743  0.03644003  0.03644003  0.03903743  0.04163484  0.03903743  0.03903743  0.03903743  0.03644003  0.03644003  0.03644003  0.03644003  0.03644003  0.03903743  0.03903743  0.03903743  0.03903743  0.03903743  0.03644294  0.04436635  0.03384263  0.03384263  0.03644003  0.03384263  0.03613068  0.03613013  0.03355944  0.03355944  0.03355944  0.03355944  0.03355944  0.03613068  0.03355944  0.03613068  0.03876848  0.02605042  0.02864782  0.02605042  0.02605042  0.04686784  0.04686784  0.04686784  0.04686784  0.03920422  0.04686784  0.04946524  0.04423224  0.04163484  0.04682964  0.04682964  0.04942704  0.04682964  0.04682964  0.04682964  0.04423224  0.04423224  0.04942704  0.04682964  0.03355944  0.03613013  0.03355944  0.03613013  0.04423224  0.03619660  0.04423224  0.04682964  0.03918501  0.03918501  0.03902748  0.03904575  0.03657544  0.03657544  0.04166663  0.04166663  0.03904575  0.03918501  0.03918501  0.03918501  0.03918501  0.04421628  0.04177568  0.03904575  0.03904575  0.03918501  0.03918501  0.03904575  0.04163030  0.03904575  0.04680229  0.04680229  0.04436836  0.04164827  0.03904575  0.04438556  0.03902748  0.04438556  0.04179676  0.04179676  0.04179676  0.03920422  0.04426386  0.04167226  0.04688678  0.03904751  0.04429611  0.04691910  0.04415575  0.04419123  0.04415575  0.06828339  0.04156507  0.04678240  0.04156507  0.04156507
pp2517Mueh  0.05989305  0.05991544  0.05989305  0.06249045  0.06249045  0.05989305  0.05989305  0.06031049  0.05989305  0.06249045  0.05989305  0.00259740  0.00519481  0.00779221  0.00259740  0.00259740  0.00259740  0.00259740  0.00000000  0.00519481  0.00519481  0.00519481  0.00259740  0.00519481  0.00519481  0.01298701  0.00259740  0.00779221  0.00519481  0.00779221  0.00519481  0.00519481  0.00519481  0.01298701  0.00259740  0.00519481  0.00259740  0.00259740  0.00259740  0.00259740  0.00519481  0.00519481  0.00519481  0.00519481  0.00259740  0.04942704  0.04942704  0.04942704  0.05202445  0.04942704  0.05202445  0.04942704  0.05206264  0.04942704  0.04682964  0.05202445  0.05202445  0.05202445  0.05206264  0.05202445  0.05462185  0.04942704  0.05202445  0.05721925  0.05202445  0.05202445  0.05202445  0.04942704  0.05202445  0.05206264  0.04942704  0.05202445  0.04942704  0.05202445  0.05202445  0.04682964  0.05202445  0.04942704  0.04423224  0.04163484  0.03903743  0.03903743  0.04163484  0.04163484  0.04163484  0.04163484  0.03903743  0.03903743  0.04423224  0.04163484  0.03903743  0.03736119  0.04163484  0.04423224  0.03903743  0.04163484  0.04163484  0.03903743  0.04163484  0.04163484  0.03903743  0.04163484  0.03903743  0.04163484  0.03903743  0.04163484  0.03903743  0.03903743  0.03903743  0.04163484  0.04163484  0.04163484  0.04163484  0.04423224  0.04163484  0.04163484  0.04423224  0.03903743  0.04163484  0.04163484  0.04423224  0.03903743  0.04427044  0.04427044  0.04163484  0.04423224  0.04423224  0.04163484  0.04163484  0.03903743  0.03903743  0.04163484  0.04423224  0.04163484  0.04163484  0.04163484  0.03903743  0.03903743  0.03903743  0.03903743  0.03903743  0.04163484  0.04163484  0.04163484  0.04163484  0.04163484  0.03902691  0.04695702  0.03644003  0.03644003  0.03903743  0.03644003  0.03876673  0.03876564  0.03619494  0.03619494  0.03619494  0.03619494  0.03619494  0.03876673  0.03619494  0.03876673  0.04140398  0.02864782  0.03124523  0.02864782  0.02864782  0.04946524  0.04946524  0.04946524  0.04946524  0.04179489  0.04946524  0.05206264  0.04682964  0.04423224  0.04942704  0.04942704  0.05202445  0.04942704  0.04942704  0.04942704  0.04682964  0.04682964  0.05202445  0.04942704  0.03619494  0.03876564  0.03619494  0.03876564  0.04682964  0.03883265  0.04682964  0.04942704  0.04177568  0.04177568  0.04161146  0.04162973  0.03916612  0.03916612  0.04425061  0.04425061  0.04162973  0.04177568  0.04177568  0.04177568  0.04177568  0.04680026  0.04436635  0.04162973  0.04162973  0.04177568  0.04177568  0.04162973  0.04421428  0.04162973  0.04938627  0.04938627  0.04695903  0.04423225  0.04162973  0.04697623  0.04161146  0.04697623  0.04438743  0.04438743  0.04438743  0.04179489  0.04685454  0.04426293  0.04947745  0.04163818  0.04688678  0.04950977  0.04674642  0.04678191  0.04674642  0.07088175  0.04415575  0.04937308  0.04415575  0.04415575
pp2608Mueh  0.05989305  0.05991544  0.05989305  0.06249045  0.06249045  0.05989305  0.05989305  0.06031049  0.05989305  0.06249045  0.05989305  0.00259740  0.00519481  0.00779221  0.00259740  0.00259740  0.00259740  0.00259740  0.00519481  0.00000000  0.00000000  0.00519481  0.00259740  0.00519481  0.00519481  0.01298701  0.00259740  0.00779221  0.00519481  0.00779221  0.00519481  0.00519481  0.00519481  0.01298701  0.00259740  0.00519481  0.00259740  0.00259740  0.00262870  0.00259740  0.00519481  0.00519481  0.00519481  0.00519481  0.00259740  0.04942704  0.04942704  0.04942704  0.05202445  0.04942704  0.04942704  0.04682964  0.05206264  0.04942704  0.04682964  0.05202445  0.05202445  0.05202445  0.05206264  0.05202445  0.05462185  0.04942704  0.05202445  0.05721925  0.05202445  0.05202445  0.05202445  0.04942704  0.05202445  0.05206264  0.04942704  0.05202445  0.04942704  0.05202445  0.05202445  0.04682964  0.05202445  0.04942704  0.04423224  0.04163484  0.03903743  0.03903743  0.04163484  0.04163484  0.04163484  0.04163484  0.03903743  0.03903743  0.04423224  0.04163484  0.03903743  0.03731441  0.04163484  0.04423224  0.03903743  0.04163484  0.04163484  0.03903743  0.04163484  0.04163484  0.03903743  0.04163484  0.03903743  0.04163484  0.03903743  0.04163484  0.03903743  0.03903743  0.03903743  0.04163484  0.04163484  0.04163484  0.04163484  0.04423224  0.04163484  0.04163484  0.04423224  0.03903743  0.04163484  0.04163484  0.04423224  0.03903743  0.04427044  0.04427044  0.04163484  0.04423224  0.04423224  0.04163484  0.04163484  0.03903743  0.03903743  0.04163484  0.04423224  0.04163484  0.04163484  0.04163484  0.03903743  0.03903743  0.03903743  0.03903743  0.03903743  0.04163484  0.04163484  0.04163484  0.04163484  0.04163484  0.03902691  0.04695702  0.03644003  0.03644003  0.03903743  0.03644003  0.03876673  0.03876564  0.03619494  0.03619494  0.03619494  0.03619494  0.03619494  0.03876673  0.03619494  0.03876673  0.04140398  0.02864782  0.03124523  0.02864782  0.02864782  0.04946524  0.04946524  0.04946524  0.04946524  0.04179489  0.04946524  0.05206264  0.04682964  0.04423224  0.04942704  0.04942704  0.05202445  0.04942704  0.04942704  0.04942704  0.04682964  0.04682964  0.05202445  0.04942704  0.03619494  0.03876564  0.03619494  0.03876564  0.04682964  0.03883265  0.04682964  0.04942704  0.04177568  0.04177568  0.04161146  0.04162973  0.03916612  0.03916612  0.04425061  0.04425061  0.04162973  0.04177568  0.04177568  0.04177568  0.04177568  0.04680026  0.04436635  0.04162973  0.04162973  0.04177568  0.04177568  0.04162973  0.04421428  0.04162973  0.04938627  0.04938627  0.04695903  0.04423225  0.04162973  0.04697623  0.04161146  0.04697623  0.04438743  0.04438743  0.04438743  0.04179489  0.04685454  0.04426293  0.04947745  0.04163818  0.04688678  0.04950977  0.04674642  0.04678191  0.04674642  0.06831983  0.04415575  0.04937308  0.04415575  0.04415575
pp2611Mueh  0.05989305  0.05991544  0.05989305  0.06249045  0.06249045  0.05989305  0.05989305  0.06031049  0.05989305  0.06249045  0.05989305  0.00259740  0.00519481  0.00779221  0.00259740  0.00259740  0.00259740  0.00259740  0.00519481  0.00000000  0.00000000  0.00519481  0.00259740  0.00519481  0.00519481  0.01298701  0.00259740  0.00779221  0.00519481  0.00779221  0.00519481  0.00519481  0.00519481  0.01298701  0.00259740  0.00519481  0.00259740  0.00259740  0.00262870  0.00259740  0.00519481  0.00519481  0.00519481  0.00519481  0.00259740  0.04942704  0.04942704  0.04942704  0.05202445  0.04942704  0.04942704  0.04682964  0.05206264  0.04942704  0.04682964  0.05202445  0.05202445  0.05202445  0.05206264  0.05202445  0.05462185  0.04942704  0.05202445  0.05721925  0.05202445  0.05202445  0.05202445  0.04942704  0.05202445  0.05206264  0.04942704  0.05202445  0.04942704  0.05202445  0.05202445  0.04682964  0.05202445  0.04942704  0.04423224  0.04163484  0.03903743  0.03903743  0.04163484  0.04163484  0.04163484  0.04163484  0.03903743  0.03903743  0.04423224  0.04163484  0.03903743  0.03731441  0.04163484  0.04423224  0.03903743  0.04163484  0.04163484  0.03903743  0.04163484  0.04163484  0.03903743  0.04163484  0.03903743  0.04163484  0.03903743  0.04163484  0.03903743  0.03903743  0.03903743  0.04163484  0.04163484  0.04163484  0.04163484  0.04423224  0.04163484  0.04163484  0.04423224  0.03903743  0.04163484  0.04163484  0.04423224  0.03903743  0.04427044  0.04427044  0.04163484  0.04423224  0.04423224  0.04163484  0.04163484  0.03903743  0.03903743  0.04163484  0.04423224  0.04163484  0.04163484  0.04163484  0.03903743  0.03903743  0.03903743  0.03903743  0.03903743  0.04163484  0.04163484  0.04163484  0.04163484  0.04163484  0.03902691  0.04695702  0.03644003  0.03644003  0.03903743  0.03644003  0.03876673  0.03876564  0.03619494  0.03619494  0.03619494  0.03619494  0.03619494  0.03876673  0.03619494  0.03876673  0.04140398  0.02864782  0.03124523  0.02864782  0.02864782  0.04946524  0.04946524  0.04946524  0.04946524  0.04179489  0.04946524  0.05206264  0.04682964  0.04423224  0.04942704  0.04942704  0.05202445  0.04942704  0.04942704  0.04942704  0.04682964  0.04682964  0.05202445  0.04942704  0.03619494  0.03876564  0.03619494  0.03876564  0.04682964  0.03883265  0.04682964  0.04942704  0.04177568  0.04177568  0.04161146  0.04162973  0.03916612  0.03916612  0.04425061  0.04425061  0.04162973  0.04177568  0.04177568  0.04177568  0.04177568  0.04680026  0.04436635  0.04162973  0.04162973  0.04177568  0.04177568  0.04162973  0.04421428  0.04162973  0.04938627  0.04938627  0.04695903  0.04423225  0.04162973  0.04697623  0.04161146  0.04697623  0.04438743  0.04438743  0.04438743  0.04179489  0.04685454  0.04426293  0.04947745  0.04163818  0.04688678  0.04950977  0.04674642  0.04678191  0.04674642  0.06831983  0.04415575  0.04937308  0.04415575  0.04415575
pp2617Mueh  0.05989305  0.05991525  0.05989305  0.06249045  0.06249045  0.05989305  0.05989305  0.06031425  0.05989305  0.06249045  0.05989305  0.00259740  0.00519481  0.00779221  0.00259740  0.00259740  0.00259740  0.00259740  0.00519481  0.00519481  0.00519481  0.00000000  0.00259740  0.00519481  0.00519481  0.01298701  0.00259740  0.00779221  0.00519481  0.00779221  0.00519481  0.00000000  0.00519481  0.01298701  0.00259740  0.00000000  0.00259740  0.00259740  0.00262870  0.00259740  0.00519481  0.00519481  0.00519481  0.00519481  0.00259740  0.04942704  0.04942704  0.04942704  0.05202445  0.04942704  0.05202445  0.04942704  0.04686784  0.04423224  0.04682964  0.04682964  0.04682964  0.04682964  0.04686784  0.05202445  0.05462185  0.04942704  0.05202445  0.05721925  0.05202445  0.05202445  0.05202445  0.04942704  0.05202445  0.05206264  0.04942704  0.05202445  0.04942704  0.05202445  0.05202445  0.04682964  0.05202445  0.04942704  0.04423224  0.04163484  0.03903743  0.03903743  0.04163484  0.04163484  0.04163484  0.04163484  0.03903743  0.03903743  0.04423224  0.04163484  0.03903743  0.03732068  0.04163484  0.04423224  0.03903743  0.04163484  0.04163484  0.03903743  0.04163484  0.04163484  0.03903743  0.04163484  0.03903743  0.04163484  0.03903743  0.04163484  0.03903743  0.03903743  0.03903743  0.04163484  0.04163484  0.04163484  0.04163484  0.04423224  0.04163484  0.04163484  0.04423224  0.03903743  0.04163484  0.04163484  0.04423224  0.03903743  0.04427044  0.04427044  0.04163484  0.04423224  0.04423224  0.04163484  0.04163484  0.03903743  0.03903743  0.04163484  0.04423224  0.04163484  0.04163484  0.04163484  0.03903743  0.03903743  0.03903743  0.03903743  0.03903743  0.04163484  0.04163484  0.04163484  0.04163484  0.04163484  0.03904775  0.04697775  0.03644003  0.03644003  0.03903743  0.03644003  0.03870138  0.03870083  0.03613013  0.03613013  0.03613013  0.03613013  0.03613013  0.03870138  0.03613013  0.03870138  0.04133917  0.02864782  0.03124523  0.02864782  0.02864782  0.04946524  0.04946524  0.04946524  0.04946524  0.04181578  0.04946524  0.05206264  0.04682964  0.04423224  0.04942704  0.04942704  0.05202445  0.04942704  0.04942704  0.04942704  0.04682964  0.04682964  0.05202445  0.04942704  0.03613013  0.03870083  0.03613013  0.03870083  0.04682964  0.03876729  0.04682964  0.04942704  0.04179640  0.04179640  0.04163230  0.04165040  0.03918701  0.03918701  0.04427128  0.04427128  0.04165040  0.04179640  0.04179640  0.04179640  0.04179640  0.04682110  0.04438708  0.04165040  0.04165040  0.04179640  0.04179640  0.04165040  0.04423495  0.04165040  0.04940728  0.04940728  0.04697992  0.04425276  0.04165040  0.04699713  0.04163230  0.04699713  0.04440849  0.04440849  0.04440849  0.04181578  0.04685454  0.04426293  0.04947745  0.04163818  0.04688678  0.04950977  0.04674642  0.04678191  0.04674642  0.07093867  0.04415575  0.04937308  0.04415575  0.04415575
pp2701Mueh  0.05729565  0.05731785  0.05729565  0.05989305  0.05989305  0.05729565  0.05729565  0.05771308  0.05729565  0.05989305  0.05729565  0.00000000  0.00259740  0.00519481  0.00000000  0.00000000  0.00000000  0.00000000  0.00259740  0.00259740  0.00259740  0.00259740  0.00000000  0.00259740  0.00259740  0.01038961  0.00000000  0.00519481  0.00259740  0.00519481  0.00259740  0.00259740  0.00259740  0.01038961  0.00000000  0.00259740  0.00000000  0.00000000  0.00000000  0.00000000  0.00259740  0.00259740  0.00259740  0.00259740  0.00000000  0.04682964  0.04682964  0.04682964  0.04942704  0.04682964  0.04942704  0.04682964  0.04946524  0.04682964  0.04423224  0.04942704  0.04942704  0.04942704  0.04946524  0.04942704  0.05202445  0.04682964  0.04942704  0.05462185  0.04942704  0.04942704  0.04942704  0.04682964  0.04942704  0.04946524  0.04682964  0.04942704  0.04682964  0.04942704  0.04942704  0.04423224  0.04942704  0.04682964  0.04163484  0.03903743  0.03644003  0.03644003  0.03903743  0.03903743  0.03903743  0.03903743  0.03644003  0.03644003  0.04163484  0.03903743  0.03644003  0.03449779  0.03903743  0.04163484  0.03644003  0.03903743  0.03903743  0.03644003  0.03903743  0.03903743  0.03644003  0.03903743  0.03644003  0.03903743  0.03644003  0.03903743  0.03644003  0.03644003  0.03644003  0.03903743  0.03903743  0.03903743  0.03903743  0.04163484  0.03903743  0.03903743  0.04163484  0.03644003  0.03903743  0.03903743  0.04163484  0.03644003  0.04167303  0.04167303  0.03903743  0.04163484  0.04163484  0.03903743  0.03903743  0.03644003  0.03644003  0.03903743  0.04163484  0.03903743  0.03903743  0.03903743  0.03644003  0.03644003  0.03644003  0.03644003  0.03644003  0.03903743  0.03903743  0.03903743  0.03903743  0.03903743  0.03644294  0.04436635  0.03384263  0.03384263  0.03644003  0.03384263  0.03613068  0.03613013  0.03355944  0.03355944  0.03355944  0.03355944  0.03355944  0.03613068  0.03355944  0.03613068  0.03876848  0.02605042  0.02864782  0.02605042  0.02605042  0.04686784  0.04686784  0.04686784  0.04686784  0.03920422  0.04686784  0.04946524  0.04423224  0.04163484  0.04682964  0.04682964  0.04942704  0.04682964  0.04682964  0.04682964  0.04423224  0.04423224  0.04942704  0.04682964  0.03355944  0.03613013  0.03355944  0.03613013  0.04423224  0.03619660  0.04423224  0.04682964  0.03918501  0.03918501  0.03902748  0.03904575  0.03657544  0.03657544  0.04166663  0.04166663  0.03904575  0.03918501  0.03918501  0.03918501  0.03918501  0.04421628  0.04177568  0.03904575  0.03904575  0.03918501  0.03918501  0.03904575  0.04163030  0.03904575  0.04680229  0.04680229  0.04436836  0.04164827  0.03904575  0.04438556  0.03902748  0.04438556  0.04179676  0.04179676  0.04179676  0.03920422  0.04426386  0.04167226  0.04688678  0.03904751  0.04429611  0.04691910  0.04415575  0.04419123  0.04415575  0.06828339  0.04156507  0.04678240  0.04156507  0.04156507
pp2704Mueh  0.05989305  0.05991525  0.05989305  0.06249045  0.06249045  0.05989305  0.05989305  0.06031425  0.05989305  0.06249045  0.05989305  0.00259740  0.00519481  0.00779221  0.00259740  0.00259740  0.00259740  0.00259740  0.00519481  0.00519481  0.00519481  0.00519481  0.00259740  0.00000000  0.00519481  0.00779221  0.00259740  0.00779221  0.00519481  0.00779221  0.00519481  0.00519481  0.00519481  0.01298701  0.00259740  0.00519481  0.00259740  0.00259740  0.00262870  0.00259740  0.00519481  0.00519481  0.00519481  0.00519481  0.00259740  0.04942704  0.04942704  0.04942704  0.05202445  0.04942704  0.05202445  0.04942704  0.05206264  0.04942704  0.04682964  0.05202445  0.05202445  0.05202445  0.05206264  0.05202445  0.05462185  0.04942704  0.05202445  0.05721925  0.05202445  0.05202445  0.05202445  0.04942704  0.05202445  0.05206264  0.04942704  0.05202445  0.04942704  0.05202445  0.05202445  0.04682964  0.05202445  0.04942704  0.04163484  0.03903743  0.03644003  0.03644003  0.03903743  0.03903743  0.03903743  0.03903743  0.03644003  0.03644003  0.04163484  0.03903743  0.03644003  0.03444589  0.03903743  0.03903743  0.03644003  0.03903743  0.03903743  0.03644003  0.03903743  0.03903743  0.03644003  0.03903743  0.03644003  0.03903743  0.03644003  0.03903743  0.03644003  0.03644003  0.03644003  0.03903743  0.03903743  0.03903743  0.03903743  0.04163484  0.03903743  0.03903743  0.04163484  0.03644003  0.03903743  0.03903743  0.04163484  0.03644003  0.04167303  0.04167303  0.03903743  0.04163484  0.04163484  0.03903743  0.03903743  0.03644003  0.03644003  0.03903743  0.04163484  0.03903743  0.03903743  0.03903743  0.03644003  0.03644003  0.03644003  0.03644003  0.03644003  0.03903743  0.03903743  0.03903743  0.03903743  0.03903743  0.03904775  0.04697775  0.03644003  0.03644003  0.03903743  0.03644003  0.03870138  0.03870083  0.03613013  0.03613013  0.03613013  0.03613013  0.03613013  0.03870138  0.03613013  0.03870138  0.04133917  0.02864782  0.03124523  0.02864782  0.02864782  0.04946524  0.04946524  0.04946524  0.04946524  0.04181578  0.04946524  0.05206264  0.04682964  0.04423224  0.04942704  0.04942704  0.05202445  0.04942704  0.04942704  0.04942704  0.04682964  0.04682964  0.05202445  0.04942704  0.03613013  0.03870083  0.03613013  0.03870083  0.04682964  0.03876729  0.04682964  0.04942704  0.04179640  0.04179640  0.04163230  0.04165040  0.03918701  0.03918701  0.04427128  0.04427128  0.04165040  0.04179640  0.04179640  0.04179640  0.04179640  0.04682110  0.04438708  0.04165040  0.04165040  0.04179640  0.04179640  0.04165040  0.04423495  0.04165040  0.04940728  0.04940728  0.04697992  0.04425276  0.04165040  0.04699713  0.04163230  0.04699713  0.04440849  0.04440849  0.04440849  0.04181578  0.04685454  0.04426293  0.04947745  0.04163818  0.04688678  0.04950977  0.04674642  0.04678191  0.04674642  0.07093867  0.04415575  0.04937308  0.04415575  0.04415575
pp2804Quil  0.05469824  0.05472044  0.05469824  0.05729565  0.05729565  0.05469824  0.05469824  0.05511199  0.05469824  0.05729565  0.05469824  0.00259740  0.00519481  0.00779221  0.00259740  0.00259740  0.00259740  0.00259740  0.00519481  0.00519481  0.00519481  0.00519481  0.00259740  0.00519481  0.00000000  0.00779221  0.00259740  0.00259740  0.00519481  0.00259740  0.00519481  0.00519481  0.00519481  0.00779221  0.00259740  0.00519481  0.00259740  0.00259740  0.00259740  0.00259740  0.00519481  0.00519481  0.00519481  0.00519481  0.00259740  0.04423224  0.04423224  0.04423224  0.04682964  0.04423224  0.04682964  0.04423224  0.04686784  0.04423224  0.04163484  0.04682964  0.04682964  0.04682964  0.04686784  0.04682964  0.04942704  0.04423224  0.04682964  0.05202445  0.04682964  0.04682964  0.04682964  0.04423224  0.04682964  0.04686784  0.04423224  0.04682964  0.04423224  0.04682964  0.04682964  0.04163484  0.04682964  0.04423224  0.03903743  0.03644003  0.03384263  0.03384263  0.03644003  0.03644003  0.03644003  0.03644003  0.03384263  0.03384263  0.03903743  0.03644003  0.03384263  0.03166926  0.03644003  0.03903743  0.03384263  0.03644003  0.03644003  0.03384263  0.03644003  0.03644003  0.03384263  0.03644003  0.03384263  0.03644003  0.03384263  0.03644003  0.03384263  0.03384263  0.03384263  0.03644003  0.03644003  0.03644003  0.03644003  0.03903743  0.03644003  0.03644003  0.03903743  0.03384263  0.03644003  0.03644003  0.03903743  0.03384263  0.03907563  0.03907563  0.03644003  0.03903743  0.03903743  0.03644003  0.03644003  0.03384263  0.03384263  0.03644003  0.03903743  0.03644003  0.03644003  0.03644003  0.03384263  0.03384263  0.03384263  0.03384263  0.03384263  0.03644003  0.03644003  0.03644003  0.03644003  0.03644003  0.03383812  0.04175495  0.03124523  0.03124523  0.03384263  0.03124523  0.03355999  0.03355944  0.03098875  0.03098875  0.03098875  0.03098875  0.03098875  0.03355999  0.03098875  0.03355999  0.03619778  0.02345302  0.02605042  0.02345302  0.02345302  0.04427044  0.04427044  0.04427044  0.04427044  0.03659265  0.04427044  0.04686784  0.04163484  0.03903743  0.04423224  0.04423224  0.04682964  0.04423224  0.04423224  0.04423224  0.04163484  0.04163484  0.04682964  0.04423224  0.03098875  0.03355944  0.03098875  0.03355944  0.04163484  0.03362590  0.04163484  0.04423224  0.03657360  0.03657360  0.03642266  0.03644110  0.03396388  0.03396388  0.03906198  0.03906198  0.03644110  0.03657360  0.03657360  0.03657360  0.03657360  0.04161146  0.03916428  0.03644110  0.03644110  0.03657360  0.03657360  0.03644110  0.03902565  0.03644110  0.04419730  0.04419730  0.04175679  0.03904378  0.03644110  0.04177400  0.03642266  0.04177400  0.03918502  0.03918502  0.03918502  0.03659265  0.04167319  0.03908158  0.04429611  0.03645683  0.04170543  0.04432843  0.04156507  0.04681740  0.04156507  0.06562666  0.03897440  0.04419173  0.03897440  0.03897440
pp2829Quil  0.06252588  0.06254808  0.06252588  0.06512328  0.06512328  0.06252588  0.06252588  0.06294708  0.06252588  0.06512328  0.06252588  0.01038961  0.00779221  0.01558442  0.01038961  0.01038961  0.01038961  0.01038961  0.01298701  0.01298701  0.01298701  0.01298701  0.01038961  0.00779221  0.00779221  0.00000000  0.01038961  0.01038961  0.01298701  0.01038961  0.01298701  0.01298701  0.01298701  0.01558442  0.01038961  0.01298701  0.01038961  0.01042725  0.01045296  0.01038961  0.01298701  0.01298701  0.01298701  0.01298701  0.01038961  0.05206098  0.05206098  0.05206098  0.05465839  0.05206098  0.05465839  0.05206098  0.05469603  0.05206098  0.04946358  0.05465839  0.05465839  0.05465839  0.05469603  0.05465839  0.05725579  0.05206098  0.05465839  0.05985319  0.05465839  0.05465839  0.05465839  0.05206098  0.05465839  0.05469603  0.05206098  0.05465839  0.05206098  0.05465839  0.05465839  0.04946358  0.05465839  0.05206098  0.04426878  0.04167137  0.03907397  0.03907397  0.04167137  0.04167137  0.04167137  0.04167137  0.03907397  0.03907397  0.04426878  0.04167137  0.03907397  0.03748326  0.04167137  0.04167137  0.03907397  0.04167137  0.04167137  0.03907397  0.04167137  0.04167137  0.03907397  0.04167137  0.03907397  0.04167137  0.03907397  0.04167137  0.03907397  0.03907397  0.03907397  0.04167137  0.04167137  0.04167137  0.04167137  0.04426878  0.04167137  0.04167137  0.04426878  0.03907397  0.04167137  0.04167137  0.04426878  0.03907397  0.04430642  0.04430642  0.04167137  0.04426878  0.04426878  0.04167137  0.04167137  0.03907397  0.03907397  0.04167137  0.04426878  0.04167137  0.04167137  0.04167137  0.03907397  0.03907397  0.03907397  0.03907397  0.03907397  0.04167137  0.04167137  0.04167137  0.04167137  0.04167137  0.04163173  0.04960487  0.03907397  0.03907397  0.04167137  0.03907397  0.04134297  0.04134290  0.03877220  0.03877220  0.03877173  0.03877173  0.03877173  0.04134345  0.03877173  0.04134345  0.04397985  0.03128176  0.03387916  0.03128176  0.03128176  0.05209862  0.05209862  0.05209862  0.05209862  0.04444234  0.05209862  0.05469603  0.04946358  0.04686618  0.05206098  0.05206098  0.05465839  0.05206098  0.05206098  0.05206098  0.04946358  0.04946358  0.05465839  0.05206098  0.03877173  0.04134242  0.03877220  0.04134242  0.04946358  0.04140710  0.04946358  0.05206098  0.04442352  0.04442352  0.04421628  0.04423438  0.04181413  0.04181413  0.04685526  0.04685526  0.04423438  0.04442352  0.04442352  0.04442352  0.04442352  0.04940508  0.04701419  0.04423438  0.04423438  0.04442352  0.04442352  0.04423438  0.04681893  0.04423438  0.04680229  0.04680229  0.04960704  0.04683674  0.04423438  0.04962369  0.04421628  0.04962369  0.04703506  0.04703506  0.04703506  0.04444234  0.04951556  0.04692348  0.05213755  0.04429920  0.04954688  0.05216943  0.04940947  0.05466079  0.04940947  0.07091566  0.04681880  0.05203562  0.04681880  0.04681880
pp3007LdAy  0.05729565  0.05731785  0.05729565  0.05989305  0.05989305  0.05729565  0.05729565  0.05771308  0.05729565  0.05989305  0.05729565  0.00000000  0.00259740  0.00519481  0.00000000  0.00000000  0.00000000  0.00000000  0.00259740  0.00259740  0.00259740  0.00259740  0.00000000  0.00259740  0.00259740  0.01038961  0.00000000  0.00519481  0.00259740  0.00519481  0.00259740  0.00259740  0.00259740  0.01038961  0.00000000  0.00259740  0.00000000  0.00000000  0.00000000  0.00000000  0.00259740  0.00259740  0.00259740  0.00259740  0.00000000  0.04682964  0.04682964  0.04682964  0.04942704  0.04682964  0.04942704  0.04682964  0.04946524  0.04682964  0.04423224  0.04942704  0.04942704  0.04942704  0.04946524  0.04942704  0.05202445  0.04682964  0.04942704  0.05462185  0.04942704  0.04942704  0.04942704  0.04682964  0.04942704  0.04946524  0.04682964  0.04942704  0.04682964  0.04942704  0.04942704  0.04423224  0.04942704  0.04682964  0.04163484  0.03903743  0.03644003  0.03644003  0.03903743  0.03903743  0.03903743  0.03903743  0.03644003  0.03644003  0.04163484  0.03903743  0.03644003  0.03449779  0.03903743  0.04163484  0.03644003  0.03903743  0.03903743  0.03644003  0.03903743  0.03903743  0.03644003  0.03903743  0.03644003  0.03903743  0.03644003  0.03903743  0.03644003  0.03644003  0.03644003  0.03903743  0.03903743  0.03903743  0.03903743  0.04163484  0.03903743  0.03903743  0.04163484  0.03644003  0.03903743  0.03903743  0.04163484  0.03644003  0.04167303  0.04167303  0.03903743  0.04163484  0.04163484  0.03903743  0.03903743  0.03644003  0.03644003  0.03903743  0.04163484  0.03903743  0.03903743  0.03903743  0.03644003  0.03644003  0.03644003  0.03644003  0.03644003  0.03903743  0.03903743  0.03903743  0.03903743  0.03903743  0.03644294  0.04436635  0.03384263  0.03384263  0.03644003  0.03384263  0.03613068  0.03613013  0.03355944  0.03355944  0.03355944  0.03355944  0.03355944  0.03613068  0.03355944  0.03613068  0.03876848  0.02605042  0.02864782  0.02605042  0.02605042  0.04686784  0.04686784  0.04686784  0.04686784  0.03920422  0.04686784  0.04946524  0.04423224  0.04163484  0.04682964  0.04682964  0.04942704  0.04682964  0.04682964  0.04682964  0.04423224  0.04423224  0.04942704  0.04682964  0.03355944  0.03613013  0.03355944  0.03613013  0.04423224  0.03619660  0.04423224  0.04682964  0.03918501  0.03918501  0.03902748  0.03904575  0.03657544  0.03657544  0.04166663  0.04166663  0.03904575  0.03918501  0.03918501  0.03918501  0.03918501  0.04421628  0.04177568  0.03904575  0.03904575  0.03918501  0.03918501  0.03904575  0.04163030  0.03904575  0.04680229  0.04680229  0.04436836  0.04164827  0.03904575  0.04438556  0.03902748  0.04438556  0.04179676  0.04179676  0.04179676  0.03920422  0.04426386  0.04167226  0.04688678  0.03904751  0.04429611  0.04691910  0.04415575  0.04419123  0.04415575  0.06828339  0.04156507  0.04678240  0.04156507  0.04156507
pp3008LdAy  0.05729565  0.05731785  0.05729565  0.05989305  0.05989305  0.05729565  0.05729565  0.05771308  0.05729565  0.05989305  0.05729565  0.00519481  0.00779221  0.01038961  0.00519481  0.00519481  0.00519481  0.00519481  0.00779221  0.00779221  0.00779221  0.00779221  0.00519481  0.00779221  0.00259740  0.01038961  0.00519481  0.00000000  0.00779221  0.00519481  0.00779221  0.00779221  0.00779221  0.01038961  0.00519481  0.00779221  0.00519481  0.00519481  0.00522648  0.00519481  0.00779221  0.00779221  0.00779221  0.00779221  0.00519481  0.04682964  0.04682964  0.04682964  0.04942704  0.04682964  0.04942704  0.04682964  0.04946524  0.04682964  0.04423224  0.04942704  0.04942704  0.04942704  0.04946524  0.04942704  0.05202445  0.04682964  0.04942704  0.05462185  0.04942704  0.04942704  0.04942704  0.04682964  0.04942704  0.04946524  0.04682964  0.04942704  0.04682964  0.04942704  0.04942704  0.04423224  0.04942704  0.04682964  0.04163484  0.03903743  0.03644003  0.03644003  0.03903743  0.03903743  0.03903743  0.03903743  0.03644003  0.03644003  0.04163484  0.03903743  0.03644003  0.03176820  0.03903743  0.04163484  0.03644003  0.03903743  0.03903743  0.03644003  0.03903743  0.03903743  0.03644003  0.03903743  0.03644003  0.03903743  0.03644003  0.03903743  0.03644003  0.03644003  0.03644003  0.03903743  0.03903743  0.03903743  0.03903743  0.03644003  0.03903743  0.03903743  0.04163484  0.03644003  0.03903743  0.03903743  0.04163484  0.03644003  0.04167303  0.04167303  0.03903743  0.04163484  0.04163484  0.03903743  0.03903743  0.03644003  0.03644003  0.03903743  0.04163484  0.03903743  0.03903743  0.03903743  0.03644003  0.03644003  0.03644003  0.03644003  0.03644003  0.03903743  0.03903743  0.03903743  0.03903743  0.03903743  0.03644294  0.04436635  0.03384263  0.03384263  0.03644003  0.03384263  0.03613068  0.03613013  0.03355944  0.03355944  0.03355944  0.03355944  0.03355944  0.03613068  0.03355944  0.03613068  0.03876848  0.02605042  0.02864782  0.02605042  0.02605042  0.04686784  0.04686784  0.04686784  0.04686784  0.03920422  0.04686784  0.04946524  0.04423224  0.04163484  0.04682964  0.04682964  0.04942704  0.04682964  0.04682964  0.04682964  0.04423224  0.04423224  0.04942704  0.04682964  0.03355944  0.03613013  0.03355944  0.03613013  0.04423224  0.03619660  0.04423224  0.04682964  0.03918501  0.03918501  0.03902748  0.03904575  0.03657544  0.03657544  0.04166663  0.04166663  0.03904575  0.03918501  0.03918501  0.03918501  0.03918501  0.04421628  0.04177568  0.03904575  0.03904575  0.03918501  0.03918501  0.03904575  0.04163030  0.03904575  0.04680229  0.04680229  0.04436836  0.04164827  0.03904575  0.04438556  0.03902748  0.04438556  0.04179676  0.04179676  0.04179676  0.03920422  0.04426386  0.04167226  0.04688678  0.03904751  0.04429611  0.04691910  0.04415575  0.04940807  0.04415575  0.06828339  0.04156507  0.04678240  0.04156507  0.04156507
pp3009LdAy  0.05992848  0.05995087  0.05992848  0.06252588  0.06252588  0.05992848  0.05992848  0.06034592  0.05992848  0.06252588  0.05992848  0.00259740  0.00519481  0.00779221  0.00259740  0.00259740  0.00259740  0.00259740  0.00519481  0.00519481  0.00519481  0.00519481  0.00259740  0.00519481  0.00519481  0.01298701  0.00259740  0.00779221  0.00000000  0.00779221  0.00519481  0.00519481  0.00519481  0.01298701  0.00259740  0.00519481  0.00259740  0.00263505  0.00259740  0.00259740  0.00519481  0.00519481  0.00519481  0.00519481  0.00259740  0.04946358  0.04946358  0.04946358  0.05206098  0.04946358  0.05206098  0.04946358  0.05209862  0.04946358  0.04686618  0.05206098  0.05206098  0.05206098  0.05209862  0.05206098  0.05465839  0.04946358  0.05206098  0.05725579  0.05206098  0.05206098  0.05206098  0.04946358  0.05206098  0.05209862  0.04946358  0.05206098  0.04946358  0.05206098  0.05206098  0.04686618  0.05206098  0.04946358  0.04426878  0.04167137  0.03907397  0.03907397  0.04167137  0.04167137  0.04167137  0.04167137  0.03907397  0.03907397  0.04426878  0.04167137  0.03907397  0.03751515  0.04167137  0.04426878  0.03907397  0.04167137  0.04167137  0.03907397  0.04167137  0.04167137  0.03907397  0.04167137  0.03907397  0.04167137  0.03907397  0.04167137  0.03907397  0.03907397  0.03907397  0.04167137  0.04167137  0.04167137  0.04167137  0.04426878  0.04167137  0.04167137  0.04167137  0.03907397  0.04167137  0.04167137  0.04426878  0.03907397  0.04430642  0.04430642  0.04167137  0.04426878  0.04426878  0.04167137  0.04167137  0.03907397  0.03907397  0.04167137  0.04426878  0.04167137  0.04167137  0.04167137  0.03907397  0.03907397  0.03907397  0.03907397  0.03907397  0.04167137  0.04167137  0.04167137  0.04167137  0.04167137  0.03902691  0.04699347  0.03647657  0.03647657  0.03907397  0.03647657  0.03880290  0.03880180  0.03623110  0.03623110  0.03623110  0.03623110  0.03623110  0.03880290  0.03623110  0.03880290  0.04144014  0.02868436  0.03128176  0.02868436  0.02868436  0.04950122  0.04950122  0.04950122  0.04950122  0.04183078  0.04950122  0.05209862  0.04686618  0.04426878  0.04946358  0.04946358  0.05206098  0.04946358  0.04946358  0.04946358  0.04686618  0.04686618  0.05206098  0.04946358  0.03623110  0.03880180  0.03623110  0.03880180  0.04686618  0.03886881  0.04686618  0.04946358  0.04181212  0.04181212  0.04161146  0.04162973  0.03920256  0.03920256  0.04425061  0.04425061  0.04162973  0.04181212  0.04181212  0.04181212  0.04181212  0.04680026  0.04440279  0.04162973  0.04162973  0.04181212  0.04181212  0.04162973  0.04421428  0.04162973  0.04938627  0.04938627  0.04699547  0.04423225  0.04162973  0.04701213  0.04161146  0.04701213  0.04442332  0.04442332  0.04442332  0.04183078  0.04688987  0.04429827  0.04951279  0.04167351  0.04692212  0.04954511  0.04678231  0.04681780  0.04678231  0.07091662  0.04419164  0.04940896  0.04419164  0.04419164
pp3012LdAy  0.05729565  0.05731785  0.05729565  0.05989305  0.05989305  0.05729565  0.05729565  0.05771308  0.05729565  0.05989305  0.05729565  0.00519481  0.00779221  0.01038961  0.00519481  0.00519481  0.00519481  0.00519481  0.00779221  0.00779221  0.00779221  0.00779221  0.00519481  0.00779221  0.00259740  0.01038961  0.00519481  0.00519481  0.00779221  0.00000000  0.00779221  0.00779221  0.00779221  0.01038961  0.00519481  0.00779221  0.00519481  0.00519481  0.00522648  0.00519481  0.00779221  0.00259740  0.00259740  0.00779221  0.00519481  0.04682964  0.04682964  0.04682964  0.04942704  0.04682964  0.04942704  0.04682964  0.04946524  0.04682964  0.04423224  0.04942704  0.04942704  0.04942704  0.04946524  0.04942704  0.05202445  0.04682964  0.04942704  0.05462185  0.04942704  0.04942704  0.04942704  0.04682964  0.04942704  0.04946524  0.04682964  0.04942704  0.04682964  0.04942704  0.04942704  0.04423224  0.04942704  0.04682964  0.04163484  0.03903743  0.03644003  0.03644003  0.03903743  0.03903743  0.03903743  0.03903743  0.03644003  0.03644003  0.04163484  0.03903743  0.03644003  0.03449779  0.03903743  0.04163484  0.03644003  0.03903743  0.03903743  0.03644003  0.03903743  0.03903743  0.03644003  0.03903743  0.03644003  0.03903743  0.03644003  0.03903743  0.03644003  0.03644003  0.03644003  0.03903743  0.03903743  0.03903743  0.03903743  0.04163484  0.03903743  0.03903743  0.04163484  0.03644003  0.03903743  0.03903743  0.03644003  0.03644003  0.04167303  0.04167303  0.03903743  0.04163484  0.04163484  0.03903743  0.03903743  0.03644003  0.03644003  0.03903743  0.04163484  0.03903743  0.03903743  0.03903743  0.03644003  0.03644003  0.03644003  0.03644003  0.03644003  0.03903743  0.03903743  0.03903743  0.03903743  0.03903743  0.03644294  0.04436635  0.03384263  0.03384263  0.03644003  0.03384263  0.03613068  0.03613013  0.03355944  0.03355944  0.03355944  0.03355944  0.03355944  0.03613068  0.03355944  0.03613068  0.03359326  0.02605042  0.02864782  0.02605042  0.02605042  0.04686784  0.04686784  0.04686784  0.04686784  0.03920422  0.04686784  0.04946524  0.04423224  0.04163484  0.04682964  0.04682964  0.04942704  0.04682964  0.04682964  0.04682964  0.04423224  0.04423224  0.04942704  0.04682964  0.03355944  0.03613013  0.03355944  0.03613013  0.04423224  0.03619660  0.04423224  0.04682964  0.03918501  0.03918501  0.03902748  0.03904575  0.03657544  0.03657544  0.04166663  0.04166663  0.03904575  0.03918501  0.03918501  0.03918501  0.03918501  0.04421628  0.04177568  0.03904575  0.03904575  0.03918501  0.03918501  0.03904575  0.04163030  0.03904575  0.04680229  0.04680229  0.04436836  0.04164827  0.03904575  0.04438556  0.03902748  0.04438556  0.04179676  0.04179676  0.04179676  0.03920422  0.04426386  0.04167226  0.04688678  0.03904751  0.04429611  0.04691910  0.04415575  0.04940807  0.04415575  0.06828339  0.04156507  0.04678240  0.04156507  0.04156507
pp3013LdAy  0.05992848  0.05995087  0.05992848  0.06252588  0.06252588  0.05992848  0.05992848  0.06034592  0.05992848  0.06252588  0.05992848  0.00259740  0.00519481  0.00779221  0.00259740  0.00259740  0.00259740  0.00259740  0.00519481  0.00519481  0.00519481  0.00519481  0.00259740  0.00519481  0.00519481  0.01298701  0.00259740  0.00779221  0.00519481  0.00779221  0.00000000  0.00519481  0.00519481  0.01298701  0.00259740  0.00519481  0.00259740  0.00263505  0.00259740  0.00259740  0.00519481  0.00519481  0.00519481  0.00519481  0.00259740  0.04946358  0.04946358  0.04946358  0.05206098  0.04946358  0.05206098  0.04946358  0.05209862  0.04946358  0.04686618  0.05206098  0.05206098  0.05206098  0.05209862  0.05206098  0.05465839  0.04946358  0.05206098  0.05725579  0.05206098  0.05206098  0.05206098  0.04946358  0.05206098  0.05209862  0.04946358  0.05206098  0.04946358  0.05206098  0.05206098  0.04686618  0.05206098  0.04946358  0.04426878  0.04167137  0.03907397  0.03907397  0.04167137  0.04167137  0.04167137  0.04167137  0.03907397  0.03907397  0.04426878  0.04167137  0.03907397  0.03751515  0.04167137  0.04426878  0.03907397  0.04167137  0.04167137  0.03907397  0.04167137  0.04167137  0.03907397  0.04167137  0.03907397  0.04167137  0.03907397  0.04167137  0.03907397  0.03907397  0.03907397  0.04167137  0.04167137  0.04167137  0.04167137  0.04426878  0.04167137  0.04167137  0.04426878  0.03907397  0.04167137  0.04167137  0.04426878  0.03907397  0.04430642  0.04430642  0.04167137  0.04426878  0.04426878  0.04167137  0.04167137  0.03907397  0.03907397  0.04167137  0.04426878  0.04167137  0.04167137  0.04167137  0.03907397  0.03907397  0.03907397  0.03907397  0.03907397  0.04167137  0.04167137  0.04167137  0.04167137  0.04167137  0.03902691  0.04699347  0.03647657  0.03647657  0.03907397  0.03647657  0.03880290  0.03880180  0.03623110  0.03623110  0.03623110  0.03623110  0.03623110  0.03880290  0.03623110  0.03880290  0.04144014  0.02868436  0.03128176  0.02868436  0.02868436  0.04950122  0.04950122  0.04950122  0.04950122  0.04183078  0.04950122  0.05209862  0.04686618  0.04426878  0.04946358  0.04946358  0.05206098  0.04946358  0.04946358  0.04946358  0.04686618  0.04686618  0.05206098  0.04946358  0.03623110  0.03880180  0.03623110  0.03880180  0.04686618  0.03886881  0.04686618  0.04946358  0.04181212  0.04181212  0.04161146  0.04162973  0.03920256  0.03920256  0.04425061  0.04425061  0.04162973  0.04181212  0.04181212  0.04181212  0.04181212  0.04680026  0.04440279  0.04162973  0.04162973  0.04181212  0.04181212  0.04162973  0.04421428  0.04162973  0.04938627  0.04938627  0.04699547  0.04423225  0.04162973  0.04701213  0.04161146  0.04701213  0.04442332  0.04442332  0.04442332  0.04183078  0.04688987  0.04429827  0.04951279  0.04167351  0.04692212  0.04954511  0.04678231  0.04681780  0.04678231  0.07091662  0.04419164  0.04940896  0.04419164  0.04419164
pp3017LdAy  0.05989305  0.05991525  0.05989305  0.06249045  0.06249045  0.05989305  0.05989305  0.06031425  0.05989305  0.06249045  0.05989305  0.00259740  0.00519481  0.00779221  0.00259740  0.00259740  0.00259740  0.00259740  0.00519481  0.00519481  0.00519481  0.00000000  0.00259740  0.00519481  0.00519481  0.01298701  0.00259740  0.00779221  0.00519481  0.00779221  0.00519481  0.00000000  0.00519481  0.01298701  0.00259740  0.00000000  0.00259740  0.00259740  0.00262870  0.00259740  0.00519481  0.00519481  0.00519481  0.00519481  0.00259740  0.04942704  0.04942704  0.04942704  0.05202445  0.04942704  0.05202445  0.04942704  0.04686784  0.04423224  0.04682964  0.04682964  0.04682964  0.04682964  0.04686784  0.05202445  0.05462185  0.04942704  0.05202445  0.05721925  0.05202445  0.05202445  0.05202445  0.04942704  0.05202445  0.05206264  0.04942704  0.05202445  0.04942704  0.05202445  0.05202445  0.04682964  0.05202445  0.04942704  0.04423224  0.04163484  0.03903743  0.03903743  0.04163484  0.04163484  0.04163484  0.04163484  0.03903743  0.03903743  0.04423224  0.04163484  0.03903743  0.03732068  0.04163484  0.04423224  0.03903743  0.04163484  0.04163484  0.03903743  0.04163484  0.04163484  0.03903743  0.04163484  0.03903743  0.04163484  0.03903743  0.04163484  0.03903743  0.03903743  0.03903743  0.04163484  0.04163484  0.04163484  0.04163484  0.04423224  0.04163484  0.04163484  0.04423224  0.03903743  0.04163484  0.04163484  0.04423224  0.03903743  0.04427044  0.04427044  0.04163484  0.04423224  0.04423224  0.04163484  0.04163484  0.03903743  0.03903743  0.04163484  0.04423224  0.04163484  0.04163484  0.04163484  0.03903743  0.03903743  0.03903743  0.03903743  0.03903743  0.04163484  0.04163484  0.04163484  0.04163484  0.04163484  0.03904775  0.04697775  0.03644003  0.03644003  0.03903743  0.03644003  0.03870138  0.03870083  0.03613013  0.03613013  0.03613013  0.03613013  0.03613013  0.03870138  0.03613013  0.03870138  0.04133917  0.02864782  0.03124523  0.02864782  0.02864782  0.04946524  0.04946524  0.04946524  0.04946524  0.04181578  0.04946524  0.05206264  0.04682964  0.04423224  0.04942704  0.04942704  0.05202445  0.04942704  0.04942704  0.04942704  0.04682964  0.04682964  0.05202445  0.04942704  0.03613013  0.03870083  0.03613013  0.03870083  0.04682964  0.03876729  0.04682964  0.04942704  0.04179640  0.04179640  0.04163230  0.04165040  0.03918701  0.03918701  0.04427128  0.04427128  0.04165040  0.04179640  0.04179640  0.04179640  0.04179640  0.04682110  0.04438708  0.04165040  0.04165040  0.04179640  0.04179640  0.04165040  0.04423495  0.04165040  0.04940728  0.04940728  0.04697992  0.04425276  0.04165040  0.04699713  0.04163230  0.04699713  0.04440849  0.04440849  0.04440849  0.04181578  0.04685454  0.04426293  0.04947745  0.04163818  0.04688678  0.04950977  0.04674642  0.04678191  0.04674642  0.07093867  0.04415575  0.04937308  0.04415575  0.04415575
pp3405GdTa  0.05989305  0.05991525  0.05989305  0.06249045  0.06249045  0.05989305  0.05989305  0.06031425  0.05989305  0.06249045  0.05989305  0.00259740  0.00519481  0.00779221  0.00259740  0.00259740  0.00259740  0.00259740  0.00519481  0.00519481  0.00519481  0.00519481  0.00259740  0.00519481  0.00519481  0.01298701  0.00259740  0.00779221  0.00519481  0.00779221  0.00519481  0.00519481  0.00000000  0.01298701  0.00259740  0.00519481  0.00259740  0.00259740  0.00262870  0.00259740  0.00519481  0.00519481  0.00519481  0.00519481  0.00259740  0.04942704  0.04942704  0.04942704  0.05202445  0.04942704  0.05202445  0.04942704  0.05206264  0.04942704  0.04682964  0.05202445  0.05202445  0.05202445  0.05206264  0.05202445  0.05462185  0.04942704  0.05202445  0.05721925  0.05202445  0.05202445  0.05202445  0.04942704  0.05202445  0.05206264  0.04942704  0.05202445  0.04942704  0.05202445  0.05202445  0.04682964  0.05202445  0.04942704  0.04423224  0.04163484  0.03903743  0.03903743  0.04163484  0.04163484  0.04163484  0.04163484  0.03903743  0.03903743  0.04423224  0.04163484  0.03903743  0.03732068  0.04163484  0.04423224  0.03903743  0.04163484  0.04163484  0.03903743  0.04163484  0.04163484  0.03903743  0.04163484  0.03903743  0.04163484  0.03903743  0.04163484  0.03903743  0.03903743  0.03903743  0.04163484  0.04163484  0.04163484  0.04163484  0.04423224  0.04163484  0.04163484  0.04423224  0.03903743  0.04163484  0.04163484  0.04423224  0.03903743  0.04427044  0.04427044  0.04163484  0.04423224  0.04423224  0.04163484  0.04163484  0.03903743  0.03903743  0.04163484  0.04423224  0.04163484  0.04163484  0.04163484  0.03903743  0.03903743  0.03903743  0.03903743  0.03903743  0.04163484  0.04163484  0.04163484  0.04163484  0.04163484  0.03904775  0.04697775  0.03644003  0.03644003  0.03903743  0.03644003  0.03870138  0.03870083  0.03613013  0.03613013  0.03613013  0.03613013  0.03613013  0.03870138  0.03613013  0.03870138  0.04133917  0.02864782  0.03124523  0.02864782  0.02864782  0.04946524  0.04946524  0.04946524  0.04946524  0.04181578  0.04946524  0.05206264  0.04682964  0.04423224  0.04942704  0.04942704  0.05202445  0.04942704  0.04942704  0.04942704  0.04682964  0.04682964  0.05202445  0.04942704  0.03613013  0.03870083  0.03613013  0.03870083  0.04682964  0.03876729  0.04682964  0.04942704  0.04179640  0.04179640  0.04163230  0.04165040  0.03918701  0.03918701  0.04427128  0.04427128  0.04165040  0.04179640  0.04179640  0.04179640  0.04179640  0.04682110  0.04438708  0.04165040  0.04165040  0.04179640  0.04179640  0.04165040  0.04423495  0.04165040  0.04940728  0.04940728  0.04697992  0.04425276  0.04165040  0.04699713  0.04163230  0.04699713  0.04440849  0.04440849  0.04440849  0.04181578  0.04685454  0.04426293  0.04947745  0.04163818  0.04688678  0.04950977  0.04674642  0.04678191  0.04674642  0.07093867  0.04415575  0.04937308  0.04415575  0.04415575
pp3502GdJo  0.06252865  0.06257305  0.06252865  0.06512605  0.06512605  0.06252865  0.06252865  0.06294609  0.06252865  0.06512605  0.06252865  0.01038961  0.01298701  0.01558442  0.01038961  0.01038961  0.01038961  0.01038961  0.01298701  0.01298701  0.01298701  0.01298701  0.01038961  0.01298701  0.00779221  0.01558442  0.01038961  0.01038961  0.01298701  0.01038961  0.01298701  0.01298701  0.01298701  0.00000000  0.01038961  0.01298701  0.01038961  0.01042781  0.01042129  0.01038961  0.01298701  0.01298701  0.01298701  0.01298701  0.01038961  0.05206264  0.05206264  0.05206264  0.05466004  0.05206264  0.05466004  0.05206264  0.05469824  0.05206264  0.04946524  0.05466004  0.05466004  0.05466004  0.05469824  0.05466004  0.05725745  0.05206264  0.05466004  0.05985485  0.05466004  0.05466004  0.05466004  0.05206264  0.05466004  0.05469824  0.05206264  0.05466004  0.05206264  0.05466004  0.05466004  0.04946524  0.05466004  0.05206264  0.04686784  0.04427044  0.04167303  0.04167303  0.04427044  0.04427044  0.04427044  0.04427044  0.04167303  0.04167303  0.04686784  0.04427044  0.04167303  0.04032174  0.04427044  0.04686784  0.04167303  0.04427044  0.04427044  0.04167303  0.04427044  0.04427044  0.04167303  0.04427044  0.04167303  0.04427044  0.04167303  0.04427044  0.04167303  0.04167303  0.04167303  0.04427044  0.04427044  0.04427044  0.04427044  0.04686784  0.04427044  0.04427044  0.04686784  0.04167303  0.04427044  0.04427044  0.04686784  0.04167303  0.04690604  0.04690604  0.04427044  0.04686784  0.04686784  0.04427044  0.04427044  0.04167303  0.04167303  0.04427044  0.04686784  0.03907563  0.03907563  0.03907563  0.04167303  0.04167303  0.04167303  0.04167303  0.04167303  0.04427044  0.04427044  0.04427044  0.04427044  0.04427044  0.04164889  0.04958580  0.03907563  0.03907563  0.04167303  0.03907563  0.04137523  0.04137413  0.03880344  0.03880344  0.03880344  0.03880344  0.03880344  0.04137523  0.03880344  0.04137523  0.04401248  0.03128342  0.03388083  0.03128342  0.03128342  0.05210084  0.05210084  0.05210084  0.05210084  0.04442366  0.05210084  0.05469824  0.04946524  0.04686784  0.05206264  0.05206264  0.05466004  0.05206264  0.05206264  0.05206264  0.04946524  0.04946524  0.05466004  0.05206264  0.03880344  0.04137413  0.03880344  0.04137413  0.04946524  0.04144115  0.04946524  0.05206264  0.04440445  0.04440445  0.04423401  0.04425171  0.04179489  0.04179489  0.04687204  0.04687204  0.04425171  0.04440445  0.04440445  0.04440445  0.04440445  0.04942280  0.04699512  0.04425171  0.04425171  0.04440445  0.04440445  0.04425171  0.04683682  0.04425171  0.05200882  0.05200882  0.04958780  0.04685423  0.04425171  0.04960501  0.04423401  0.04960501  0.04701620  0.04701620  0.04701620  0.04442366  0.04948331  0.04689170  0.05210622  0.04426695  0.04951555  0.05213854  0.04937519  0.05462752  0.04937519  0.07353859  0.04678452  0.05200185  0.04678452  0.04678452
pp3508GdJo  0.05729565  0.05731785  0.05729565  0.05989305  0.05989305  0.05729565  0.05729565  0.05771308  0.05729565  0.05989305  0.05729565  0.00000000  0.00259740  0.00519481  0.00000000  0.00000000  0.00000000  0.00000000  0.00259740  0.00259740  0.00259740  0.00259740  0.00000000  0.00259740  0.00259740  0.01038961  0.00000000  0.00519481  0.00259740  0.00519481  0.00259740  0.00259740  0.00259740  0.01038961  0.00000000  0.00259740  0.00000000  0.00000000  0.00000000  0.00000000  0.00259740  0.00259740  0.00259740  0.00259740  0.00000000  0.04682964  0.04682964  0.04682964  0.04942704  0.04682964  0.04942704  0.04682964  0.04946524  0.04682964  0.04423224  0.04942704  0.04942704  0.04942704  0.04946524  0.04942704  0.05202445  0.04682964  0.04942704  0.05462185  0.04942704  0.04942704  0.04942704  0.04682964  0.04942704  0.04946524  0.04682964  0.04942704  0.04682964  0.04942704  0.04942704  0.04423224  0.04942704  0.04682964  0.04163484  0.03903743  0.03644003  0.03644003  0.03903743  0.03903743  0.03903743  0.03903743  0.03644003  0.03644003  0.04163484  0.03903743  0.03644003  0.03449779  0.03903743  0.04163484  0.03644003  0.03903743  0.03903743  0.03644003  0.03903743  0.03903743  0.03644003  0.03903743  0.03644003  0.03903743  0.03644003  0.03903743  0.03644003  0.03644003  0.03644003  0.03903743  0.03903743  0.03903743  0.03903743  0.04163484  0.03903743  0.03903743  0.04163484  0.03644003  0.03903743  0.03903743  0.04163484  0.03644003  0.04167303  0.04167303  0.03903743  0.04163484  0.04163484  0.03903743  0.03903743  0.03644003  0.03644003  0.03903743  0.04163484  0.03903743  0.03903743  0.03903743  0.03644003  0.03644003  0.03644003  0.03644003  0.03644003  0.03903743  0.03903743  0.03903743  0.03903743  0.03903743  0.03644294  0.04436635  0.03384263  0.03384263  0.03644003  0.03384263  0.03613068  0.03613013  0.03355944  0.03355944  0.03355944  0.03355944  0.03355944  0.03613068  0.03355944  0.03613068  0.03876848  0.02605042  0.02864782  0.02605042  0.02605042  0.04686784  0.04686784  0.04686784  0.04686784  0.03920422  0.04686784  0.04946524  0.04423224  0.04163484  0.04682964  0.04682964  0.04942704  0.04682964  0.04682964  0.04682964  0.04423224  0.04423224  0.04942704  0.04682964  0.03355944  0.03613013  0.03355944  0.03613013  0.04423224  0.03619660  0.04423224  0.04682964  0.03918501  0.03918501  0.03902748  0.03904575  0.03657544  0.03657544  0.04166663  0.04166663  0.03904575  0.03918501  0.03918501  0.03918501  0.03918501  0.04421628  0.04177568  0.03904575  0.03904575  0.03918501  0.03918501  0.03904575  0.04163030  0.03904575  0.04680229  0.04680229  0.04436836  0.04164827  0.03904575  0.04438556  0.03902748  0.04438556  0.04179676  0.04179676  0.04179676  0.03920422  0.04426386  0.04167226  0.04688678  0.03904751  0.04429611  0.04691910  0.04415575  0.04419123  0.04415575  0.06828339  0.04156507  0.04678240  0.04156507  0.04156507
pp3621GdJo  0.05989305  0.05991525  0.05989305  0.06249045  0.06249045  0.05989305  0.05989305  0.06031425  0.05989305  0.06249045  0.05989305  0.00259740  0.00519481  0.00779221  0.00259740  0.00259740  0.00259740  0.00259740  0.00519481  0.00519481  0.00519481  0.00000000  0.00259740  0.00519481  0.00519481  0.01298701  0.00259740  0.00779221  0.00519481  0.00779221  0.00519481  0.00000000  0.00519481  0.01298701  0.00259740  0.00000000  0.00259740  0.00259740  0.00262870  0.00259740  0.00519481  0.00519481  0.00519481  0.00519481  0.00259740  0.04942704  0.04942704  0.04942704  0.05202445  0.04942704  0.05202445  0.04942704  0.04686784  0.04423224  0.04682964  0.04682964  0.04682964  0.04682964  0.04686784  0.05202445  0.05462185  0.04942704  0.05202445  0.05721925  0.05202445  0.05202445  0.05202445  0.04942704  0.05202445  0.05206264  0.04942704  0.05202445  0.04942704  0.05202445  0.05202445  0.04682964  0.05202445  0.04942704  0.04423224  0.04163484  0.03903743  0.03903743  0.04163484  0.04163484  0.04163484  0.04163484  0.03903743  0.03903743  0.04423224  0.04163484  0.03903743  0.03732068  0.04163484  0.04423224  0.03903743  0.04163484  0.04163484  0.03903743  0.04163484  0.04163484  0.03903743  0.04163484  0.03903743  0.04163484  0.03903743  0.04163484  0.03903743  0.03903743  0.03903743  0.04163484  0.04163484  0.04163484  0.04163484  0.04423224  0.04163484  0.04163484  0.04423224  0.03903743  0.04163484  0.04163484  0.04423224  0.03903743  0.04427044  0.04427044  0.04163484  0.04423224  0.04423224  0.04163484  0.04163484  0.03903743  0.03903743  0.04163484  0.04423224  0.04163484  0.04163484  0.04163484  0.03903743  0.03903743  0.03903743  0.03903743  0.03903743  0.04163484  0.04163484  0.04163484  0.04163484  0.04163484  0.03904775  0.04697775  0.03644003  0.03644003  0.03903743  0.03644003  0.03870138  0.03870083  0.03613013  0.03613013  0.03613013  0.03613013  0.03613013  0.03870138  0.03613013  0.03870138  0.04133917  0.02864782  0.03124523  0.02864782  0.02864782  0.04946524  0.04946524  0.04946524  0.04946524  0.04181578  0.04946524  0.05206264  0.04682964  0.04423224  0.04942704  0.04942704  0.05202445  0.04942704  0.04942704  0.04942704  0.04682964  0.04682964  0.05202445  0.04942704  0.03613013  0.03870083  0.03613013  0.03870083  0.04682964  0.03876729  0.04682964  0.04942704  0.04179640  0.04179640  0.04163230  0.04165040  0.03918701  0.03918701  0.04427128  0.04427128  0.04165040  0.04179640  0.04179640  0.04179640  0.04179640  0.04682110  0.04438708  0.04165040  0.04165040  0.04179640  0.04179640  0.04165040  0.04423495  0.04165040  0.04940728  0.04940728  0.04697992  0.04425276  0.04165040  0.04699713  0.04163230  0.04699713  0.04440849  0.04440849  0.04440849  0.04181578  0.04685454  0.04426293  0.04947745  0.04163818  0.04688678  0.04950977  0.04674642  0.04678191  0.04674642  0.07093867  0.04415575  0.04937308  0.04415575  0.04415575
pp3625GdJo  0.05729565  0.05731785  0.05729565  0.05989305  0.05989305  0.05729565  0.05729565  0.05771308  0.05729565  0.05989305  0.05729565  0.00000000  0.00259740  0.00519481  0.00000000  0.00000000  0.00000000  0.00000000  0.00259740  0.00259740  0.00259740  0.00259740  0.00000000  0.00259740  0.00259740  0.01038961  0.00000000  0.00519481  0.00259740  0.00519481  0.00259740  0.00259740  0.00259740  0.01038961  0.00000000  0.00259740  0.00000000  0.00000000  0.00000000  0.00000000  0.00259740  0.00259740  0.00259740  0.00259740  0.00000000  0.04682964  0.04682964  0.04682964  0.04942704  0.04682964  0.04942704  0.04682964  0.04946524  0.04682964  0.04423224  0.04942704  0.04942704  0.04942704  0.04946524  0.04942704  0.05202445  0.04682964  0.04942704  0.05462185  0.04942704  0.04942704  0.04942704  0.04682964  0.04942704  0.04946524  0.04682964  0.04942704  0.04682964  0.04942704  0.04942704  0.04423224  0.04942704  0.04682964  0.04163484  0.03903743  0.03644003  0.03644003  0.03903743  0.03903743  0.03903743  0.03903743  0.03644003  0.03644003  0.04163484  0.03903743  0.03644003  0.03449779  0.03903743  0.04163484  0.03644003  0.03903743  0.03903743  0.03644003  0.03903743  0.03903743  0.03644003  0.03903743  0.03644003  0.03903743  0.03644003  0.03903743  0.03644003  0.03644003  0.03644003  0.03903743  0.03903743  0.03903743  0.03903743  0.04163484  0.03903743  0.03903743  0.04163484  0.03644003  0.03903743  0.03903743  0.04163484  0.03644003  0.04167303  0.04167303  0.03903743  0.04163484  0.04163484  0.03903743  0.03903743  0.03644003  0.03644003  0.03903743  0.04163484  0.03903743  0.03903743  0.03903743  0.03644003  0.03644003  0.03644003  0.03644003  0.03644003  0.03903743  0.03903743  0.03903743  0.03903743  0.03903743  0.03644294  0.04436635  0.03384263  0.03384263  0.03644003  0.03384263  0.03613068  0.03613013  0.03355944  0.03355944  0.03355944  0.03355944  0.03355944  0.03613068  0.03355944  0.03613068  0.03876848  0.02605042  0.02864782  0.02605042  0.02605042  0.04686784  0.04686784  0.04686784  0.04686784  0.03920422  0.04686784  0.04946524  0.04423224  0.04163484  0.04682964  0.04682964  0.04942704  0.04682964  0.04682964  0.04682964  0.04423224  0.04423224  0.04942704  0.04682964  0.03355944  0.03613013  0.03355944  0.03613013  0.04423224  0.03619660  0.04423224  0.04682964  0.03918501  0.03918501  0.03902748  0.03904575  0.03657544  0.03657544  0.04166663  0.04166663  0.03904575  0.03918501  0.03918501  0.03918501  0.03918501  0.04421628  0.04177568  0.03904575  0.03904575  0.03918501  0.03918501  0.03904575  0.04163030  0.03904575  0.04680229  0.04680229  0.04436836  0.04164827  0.03904575  0.04438556  0.03902748  0.04438556  0.04179676  0.04179676  0.04179676  0.03920422  0.04426386  0.04167226  0.04688678  0.03904751  0.04429611  0.04691910  0.04415575  0.04419123  0.04415575  0.06828339  0.04156507  0.04678240  0.04156507  0.04156507
pp3709CseN  0.05737785  0.05740005  0.05737785  0.05997525  0.05997525  0.05733851  0.05733851  0.05775595  0.05733851  0.05993591  0.05733851  0.00000000  0.00259740  0.00523245  0.00000000  0.00000000  0.00000000  0.00000000  0.00259740  0.00259740  0.00259740  0.00259740  0.00000000  0.00259740  0.00259740  0.01042725  0.00000000  0.00519481  0.00263505  0.00519481  0.00263505  0.00259740  0.00259740  0.01042781  0.00000000  0.00259740  0.00000000  0.00000000  0.00000000  0.00000000  0.00263505  0.00259740  0.00259740  0.00263505  0.00000000  0.04690832  0.04690832  0.04690832  0.04954277  0.04690832  0.04950572  0.04690832  0.04950691  0.04687013  0.04427273  0.04950572  0.04946754  0.04946754  0.04950691  0.04946754  0.05210312  0.04687013  0.04954277  0.05477356  0.04950572  0.04946754  0.04954277  0.04690832  0.04946754  0.04950691  0.04687013  0.04946754  0.04687013  0.04950572  0.04950572  0.04427273  0.04954277  0.04690832  0.04167533  0.03907793  0.03648052  0.03648052  0.03911611  0.03911611  0.03911611  0.03911611  0.03648052  0.03648052  0.04175057  0.03907793  0.03648052  0.03460254  0.03911611  0.04167533  0.03648052  0.03907793  0.03907793  0.03648052  0.03907793  0.03911611  0.03648052  0.03911611  0.03651870  0.03911611  0.03648052  0.03907793  0.03648052  0.03648052  0.03648052  0.03907793  0.03911611  0.03911611  0.03911611  0.04171351  0.03911611  0.03911611  0.04171351  0.03648052  0.03907793  0.03907793  0.04171351  0.03648052  0.04175345  0.04175345  0.03911611  0.04167533  0.04167533  0.03911611  0.03911611  0.03648052  0.03648052  0.03911611  0.04171351  0.03907793  0.03907793  0.03907793  0.03648052  0.03648052  0.03648052  0.03648052  0.03648052  0.03911611  0.03911611  0.03911611  0.03911611  0.03911611  0.03648207  0.04448178  0.03388312  0.03388312  0.03648052  0.03392130  0.03624522  0.03620800  0.03359952  0.03359952  0.03363730  0.03363730  0.03363730  0.03620855  0.03363730  0.03620855  0.03884634  0.02609091  0.02868832  0.02609091  0.02609091  0.04694826  0.04694826  0.04694826  0.04694826  0.03924578  0.04694826  0.04954566  0.04431091  0.04171351  0.04694537  0.04690832  0.04954277  0.04690832  0.04690832  0.04690832  0.04431091  0.04431091  0.04950572  0.04690832  0.03363730  0.03624468  0.03359952  0.03624468  0.04431091  0.03627446  0.04431091  0.04690832  0.03922540  0.03926348  0.03906722  0.03908489  0.03661583  0.03661583  0.04174373  0.04174373  0.03908489  0.03926348  0.03926348  0.03926348  0.03926348  0.04425601  0.04189111  0.03908489  0.03908489  0.03926348  0.03922540  0.03908489  0.04167003  0.03908489  0.04684203  0.04684203  0.04448379  0.04168740  0.03908489  0.04450327  0.03906722  0.04450327  0.04183832  0.04183832  0.04183832  0.03924578  0.04426613  0.04167453  0.04692953  0.03904978  0.04429838  0.04692137  0.04419731  0.04423280  0.04419731  0.06848007  0.04156678  0.04682396  0.04156678  0.04156678
pp3801CseS  0.05493437  0.05495657  0.05493437  0.05753374  0.05753374  0.05493634  0.05493634  0.05535988  0.05493634  0.05753574  0.05493634  0.00000000  0.00262870  0.00522648  0.00000000  0.00000000  0.00000000  0.00000000  0.00259740  0.00262870  0.00262870  0.00262870  0.00000000  0.00262870  0.00259740  0.01045296  0.00000000  0.00522648  0.00259740  0.00522648  0.00259740  0.00262870  0.00262870  0.01042129  0.00000000  0.00262870  0.00000000  0.00000000  0.00000000  0.00000000  0.00259740  0.00262870  0.00262870  0.00259740  0.00000000  0.04705137  0.04705137  0.04705137  0.04964877  0.04705137  0.04967739  0.04705137  0.04971559  0.04707999  0.04445397  0.04967739  0.04970534  0.04970534  0.04971559  0.04970534  0.05227480  0.04707999  0.04964877  0.05487220  0.04964877  0.04970534  0.04967441  0.04705137  0.04970534  0.04974353  0.04707999  0.04970534  0.04707999  0.04967739  0.04967739  0.04445397  0.04967739  0.04705137  0.04170410  0.03910670  0.03647513  0.03647513  0.03907253  0.03907253  0.03907253  0.03907253  0.03647513  0.03647513  0.04170319  0.03910670  0.03647513  0.03455403  0.03910578  0.04176977  0.03647513  0.03910670  0.03910670  0.03650839  0.03910670  0.03910578  0.03647513  0.03907253  0.03647466  0.03907253  0.03647513  0.03910670  0.03647513  0.03650839  0.03650839  0.03910670  0.03907253  0.03907253  0.03907253  0.04170410  0.03907253  0.03907253  0.04170410  0.03647513  0.03910670  0.03910670  0.04170410  0.03647513  0.04174230  0.04174230  0.03907253  0.04173737  0.04173737  0.03907253  0.03907253  0.03647513  0.03647513  0.03910578  0.04163484  0.03910670  0.03910670  0.03910670  0.03647513  0.03647513  0.03647513  0.03647513  0.03647513  0.03907253  0.03907253  0.03907253  0.03907253  0.03907253  0.03647833  0.04440233  0.03384263  0.03384263  0.03647513  0.03384263  0.03613068  0.03613013  0.03355944  0.03355944  0.03355944  0.03355944  0.03355944  0.03613068  0.03355944  0.03613068  0.03883793  0.02605042  0.02868200  0.02605042  0.02605042  0.04693804  0.04693804  0.04693804  0.04693804  0.03920422  0.04693804  0.04956914  0.04430244  0.04170410  0.04689984  0.04689984  0.04949724  0.04689984  0.04689984  0.04689984  0.04430244  0.04430244  0.04953094  0.04693354  0.03355944  0.03613013  0.03355944  0.03613013  0.04430244  0.03626423  0.04430244  0.04693354  0.03918501  0.03918501  0.03902748  0.03904575  0.03657544  0.03657544  0.04166663  0.04166663  0.03904575  0.03918501  0.03918501  0.03918501  0.03918501  0.04425217  0.04177568  0.03904575  0.03904575  0.03918501  0.03918501  0.03904575  0.04163030  0.03904575  0.04687309  0.04687309  0.04440434  0.04164827  0.03904575  0.04438556  0.03902748  0.04438556  0.04183225  0.04183225  0.04183225  0.03920422  0.04433580  0.04174321  0.04699177  0.03908347  0.04440110  0.04705722  0.04415575  0.04422771  0.04415575  0.06860194  0.04156507  0.04681940  0.04156507  0.04156507
pp3813CseS  0.05729565  0.05731785  0.05729565  0.05989305  0.05989305  0.05729565  0.05729565  0.05771308  0.05729565  0.05989305  0.05729565  0.00000000  0.00259740  0.00519481  0.00000000  0.00000000  0.00000000  0.00000000  0.00259740  0.00259740  0.00259740  0.00259740  0.00000000  0.00259740  0.00259740  0.01038961  0.00000000  0.00519481  0.00259740  0.00519481  0.00259740  0.00259740  0.00259740  0.01038961  0.00000000  0.00259740  0.00000000  0.00000000  0.00000000  0.00000000  0.00259740  0.00259740  0.00259740  0.00259740  0.00000000  0.04682964  0.04682964  0.04682964  0.04942704  0.04682964  0.04942704  0.04682964  0.04946524  0.04682964  0.04423224  0.04942704  0.04942704  0.04942704  0.04946524  0.04942704  0.05202445  0.04682964  0.04942704  0.05462185  0.04942704  0.04942704  0.04942704  0.04682964  0.04942704  0.04946524  0.04682964  0.04942704  0.04682964  0.04942704  0.04942704  0.04423224  0.04942704  0.04682964  0.04163484  0.03903743  0.03644003  0.03644003  0.03903743  0.03903743  0.03903743  0.03903743  0.03644003  0.03644003  0.04163484  0.03903743  0.03644003  0.03449779  0.03903743  0.04163484  0.03644003  0.03903743  0.03903743  0.03644003  0.03903743  0.03903743  0.03644003  0.03903743  0.03644003  0.03903743  0.03644003  0.03903743  0.03644003  0.03644003  0.03644003  0.03903743  0.03903743  0.03903743  0.03903743  0.04163484  0.03903743  0.03903743  0.04163484  0.03644003  0.03903743  0.03903743  0.04163484  0.03644003  0.04167303  0.04167303  0.03903743  0.04163484  0.04163484  0.03903743  0.03903743  0.03644003  0.03644003  0.03903743  0.04163484  0.03903743  0.03903743  0.03903743  0.03644003  0.03644003  0.03644003  0.03644003  0.03644003  0.03903743  0.03903743  0.03903743  0.03903743  0.03903743  0.03644294  0.04436635  0.03384263  0.03384263  0.03644003  0.03384263  0.03613068  0.03613013  0.03355944  0.03355944  0.03355944  0.03355944  0.03355944  0.03613068  0.03355944  0.03613068  0.03876848  0.02605042  0.02864782  0.02605042  0.02605042  0.04686784  0.04686784  0.04686784  0.04686784  0.03920422  0.04686784  0.04946524  0.04423224  0.04163484  0.04682964  0.04682964  0.04942704  0.04682964  0.04682964  0.04682964  0.04423224  0.04423224  0.04942704  0.04682964  0.03355944  0.03613013  0.03355944  0.03613013  0.04423224  0.03619660  0.04423224  0.04682964  0.03918501  0.03918501  0.03902748  0.03904575  0.03657544  0.03657544  0.04166663  0.04166663  0.03904575  0.03918501  0.03918501  0.03918501  0.03918501  0.04421628  0.04177568  0.03904575  0.03904575  0.03918501  0.03918501  0.03904575  0.04163030  0.03904575  0.04680229  0.04680229  0.04436836  0.04164827  0.03904575  0.04438556  0.03902748  0.04438556  0.04179676  0.04179676  0.04179676  0.03920422  0.04426386  0.04167226  0.04688678  0.03904751  0.04429611  0.04691910  0.04415575  0.04419123  0.04415575  0.06828339  0.04156507  0.04678240  0.04156507  0.04156507
pp3911cult  0.05992848  0.05995087  0.05992848  0.06252588  0.06252588  0.05992848  0.05992848  0.06034592  0.05992848  0.06252588  0.05992848  0.00259740  0.00519481  0.00779221  0.00259740  0.00259740  0.00259740  0.00259740  0.00519481  0.00519481  0.00519481  0.00519481  0.00259740  0.00519481  0.00519481  0.01298701  0.00259740  0.00779221  0.00519481  0.00779221  0.00519481  0.00519481  0.00519481  0.01298701  0.00259740  0.00519481  0.00259740  0.00263505  0.00259740  0.00259740  0.00000000  0.00519481  0.00519481  0.00519481  0.00259740  0.04946358  0.04946358  0.04946358  0.05206098  0.04946358  0.05206098  0.04946358  0.05209862  0.04946358  0.04686618  0.05206098  0.05206098  0.05206098  0.05209862  0.05206098  0.05465839  0.04946358  0.05206098  0.05725579  0.05206098  0.05206098  0.05206098  0.04946358  0.05206098  0.05209862  0.04946358  0.05206098  0.04946358  0.05206098  0.05206098  0.04686618  0.05206098  0.04946358  0.04426878  0.04167137  0.03907397  0.03907397  0.04167137  0.04167137  0.04167137  0.04167137  0.03907397  0.03907397  0.04426878  0.04167137  0.03907397  0.03751515  0.04167137  0.04426878  0.03907397  0.04167137  0.04167137  0.03907397  0.04167137  0.04167137  0.03907397  0.04167137  0.03907397  0.04167137  0.03907397  0.04167137  0.03907397  0.03907397  0.03907397  0.04167137  0.04167137  0.04167137  0.04167137  0.04426878  0.04167137  0.04167137  0.04426878  0.03907397  0.04167137  0.04167137  0.04426878  0.03907397  0.04430642  0.04430642  0.04167137  0.04426878  0.04426878  0.04167137  0.04167137  0.03907397  0.03907397  0.04167137  0.04426878  0.04167137  0.04167137  0.04167137  0.03907397  0.03907397  0.03907397  0.03907397  0.03907397  0.04167137  0.04167137  0.04167137  0.04167137  0.04167137  0.03902691  0.04699347  0.03647657  0.03647657  0.03907397  0.03647657  0.03880290  0.03880180  0.03623110  0.03623110  0.03623110  0.03623110  0.03623110  0.03880290  0.03623110  0.03880290  0.04144014  0.02868436  0.03128176  0.02868436  0.02868436  0.04950122  0.04950122  0.04950122  0.04950122  0.04183078  0.04950122  0.05209862  0.04686618  0.04426878  0.04946358  0.04946358  0.05206098  0.04946358  0.04946358  0.04946358  0.04686618  0.04686618  0.05206098  0.04946358  0.03623110  0.03880180  0.03623110  0.03880180  0.04686618  0.03886881  0.04686618  0.04946358  0.04181212  0.04181212  0.04161146  0.04162973  0.03920256  0.03920256  0.04425061  0.04425061  0.04162973  0.04181212  0.04181212  0.04181212  0.04181212  0.04680026  0.04440279  0.04162973  0.04162973  0.04181212  0.04181212  0.04162973  0.04421428  0.04162973  0.04938627  0.04938627  0.04699547  0.04423225  0.04162973  0.04701213  0.04161146  0.04701213  0.04442332  0.04442332  0.04442332  0.04183078  0.04688987  0.04429827  0.04951279  0.04167351  0.04692212  0.04954511  0.04678231  0.04681780  0.04678231  0.07091662  0.04419164  0.04940896  0.04419164  0.04419164
pp4004VdHe  0.05989305  0.05991525  0.05989305  0.06249045  0.06249045  0.05989305  0.05989305  0.06031425  0.05989305  0.06249045  0.05989305  0.00259740  0.00519481  0.00779221  0.00259740  0.00259740  0.00259740  0.00259740  0.00519481  0.00519481  0.00519481  0.00519481  0.00259740  0.00519481  0.00519481  0.01298701  0.00259740  0.00779221  0.00519481  0.00259740  0.00519481  0.00519481  0.00519481  0.01298701  0.00259740  0.00519481  0.00259740  0.00259740  0.00262870  0.00259740  0.00519481  0.00000000  0.00000000  0.00519481  0.00259740  0.04942704  0.04942704  0.04942704  0.05202445  0.04942704  0.05202445  0.04942704  0.05206264  0.04942704  0.04682964  0.05202445  0.05202445  0.05202445  0.05206264  0.05202445  0.05462185  0.04942704  0.05202445  0.05721925  0.05202445  0.05202445  0.05202445  0.04942704  0.05202445  0.05206264  0.04942704  0.05202445  0.04942704  0.05202445  0.05202445  0.04682964  0.05202445  0.04942704  0.04423224  0.04163484  0.03903743  0.03903743  0.04163484  0.04163484  0.04163484  0.04163484  0.03903743  0.03903743  0.04423224  0.04163484  0.03903743  0.03732068  0.04163484  0.04423224  0.03903743  0.04163484  0.04163484  0.03903743  0.04163484  0.04163484  0.03903743  0.04163484  0.03903743  0.04163484  0.03903743  0.04163484  0.03903743  0.03903743  0.03903743  0.04163484  0.04163484  0.04163484  0.04163484  0.04423224  0.04163484  0.04163484  0.04423224  0.03903743  0.04163484  0.04163484  0.03903743  0.03903743  0.04427044  0.04427044  0.04163484  0.04423224  0.04423224  0.04163484  0.04163484  0.03903743  0.03903743  0.04163484  0.04423224  0.04163484  0.04163484  0.04163484  0.03903743  0.03903743  0.03903743  0.03903743  0.03903743  0.04163484  0.04163484  0.04163484  0.04163484  0.04163484  0.03904775  0.04697775  0.03644003  0.03644003  0.03903743  0.03644003  0.03870138  0.03870083  0.03613013  0.03613013  0.03613013  0.03613013  0.03613013  0.03870138  0.03613013  0.03870138  0.03616396  0.02864782  0.03124523  0.02864782  0.02864782  0.04946524  0.04946524  0.04946524  0.04946524  0.04181578  0.04946524  0.05206264  0.04682964  0.04423224  0.04942704  0.04942704  0.05202445  0.04942704  0.04942704  0.04942704  0.04682964  0.04682964  0.05202445  0.04942704  0.03613013  0.03870083  0.03613013  0.03870083  0.04682964  0.03876729  0.04682964  0.04942704  0.04179640  0.04179640  0.04163230  0.04165040  0.03918701  0.03918701  0.04427128  0.04427128  0.04165040  0.04179640  0.04179640  0.04179640  0.04179640  0.04682110  0.04438708  0.04165040  0.04165040  0.04179640  0.04179640  0.04165040  0.04423495  0.04165040  0.04940728  0.04940728  0.04697992  0.04425276  0.04165040  0.04699713  0.04163230  0.04699713  0.04440849  0.04440849  0.04440849  0.04181578  0.04685454  0.04426293  0.04947745  0.04163818  0.04688678  0.04950977  0.04674642  0.04678191  0.04674642  0.07093867  0.04415575  0.04937308  0.04415575  0.04415575
pp4005VdHe  0.05989305  0.05991525  0.05989305  0.06249045  0.06249045  0.05989305  0.05989305  0.06031425  0.05989305  0.06249045  0.05989305  0.00259740  0.00519481  0.00779221  0.00259740  0.00259740  0.00259740  0.00259740  0.00519481  0.00519481  0.00519481  0.00519481  0.00259740  0.00519481  0.00519481  0.01298701  0.00259740  0.00779221  0.00519481  0.00259740  0.00519481  0.00519481  0.00519481  0.01298701  0.00259740  0.00519481  0.00259740  0.00259740  0.00262870  0.00259740  0.00519481  0.00000000  0.00000000  0.00519481  0.00259740  0.04942704  0.04942704  0.04942704  0.05202445  0.04942704  0.05202445  0.04942704  0.05206264  0.04942704  0.04682964  0.05202445  0.05202445  0.05202445  0.05206264  0.05202445  0.05462185  0.04942704  0.05202445  0.05721925  0.05202445  0.05202445  0.05202445  0.04942704  0.05202445  0.05206264  0.04942704  0.05202445  0.04942704  0.05202445  0.05202445  0.04682964  0.05202445  0.04942704  0.04423224  0.04163484  0.03903743  0.03903743  0.04163484  0.04163484  0.04163484  0.04163484  0.03903743  0.03903743  0.04423224  0.04163484  0.03903743  0.03732068  0.04163484  0.04423224  0.03903743  0.04163484  0.04163484  0.03903743  0.04163484  0.04163484  0.03903743  0.04163484  0.03903743  0.04163484  0.03903743  0.04163484  0.03903743  0.03903743  0.03903743  0.04163484  0.04163484  0.04163484  0.04163484  0.04423224  0.04163484  0.04163484  0.04423224  0.03903743  0.04163484  0.04163484  0.03903743  0.03903743  0.04427044  0.04427044  0.04163484  0.04423224  0.04423224  0.04163484  0.04163484  0.03903743  0.03903743  0.04163484  0.04423224  0.04163484  0.04163484  0.04163484  0.03903743  0.03903743  0.03903743  0.03903743  0.03903743  0.04163484  0.04163484  0.04163484  0.04163484  0.04163484  0.03904775  0.04697775  0.03644003  0.03644003  0.03903743  0.03644003  0.03870138  0.03870083  0.03613013  0.03613013  0.03613013  0.03613013  0.03613013  0.03870138  0.03613013  0.03870138  0.03616396  0.02864782  0.03124523  0.02864782  0.02864782  0.04946524  0.04946524  0.04946524  0.04946524  0.04181578  0.04946524  0.05206264  0.04682964  0.04423224  0.04942704  0.04942704  0.05202445  0.04942704  0.04942704  0.04942704  0.04682964  0.04682964  0.05202445  0.04942704  0.03613013  0.03870083  0.03613013  0.03870083  0.04682964  0.03876729  0.04682964  0.04942704  0.04179640  0.04179640  0.04163230  0.04165040  0.03918701  0.03918701  0.04427128  0.04427128  0.04165040  0.04179640  0.04179640  0.04179640  0.04179640  0.04682110  0.04438708  0.04165040  0.04165040  0.04179640  0.04179640  0.04165040  0.04423495  0.04165040  0.04940728  0.04940728  0.04697992  0.04425276  0.04165040  0.04699713  0.04163230  0.04699713  0.04440849  0.04440849  0.04440849  0.04181578  0.04685454  0.04426293  0.04947745  0.04163818  0.04688678  0.04950977  0.04674642  0.04678191  0.04674642  0.07093867  0.04415575  0.04937308  0.04415575  0.04415575
pp4007VdHe  0.05992848  0.05995087  0.05992848  0.06252588  0.06252588  0.05992848  0.05992848  0.06034592  0.05992848  0.06252588  0.05992848  0.00259740  0.00519481  0.00779221  0.00259740  0.00259740  0.00259740  0.00259740  0.00519481  0.00519481  0.00519481  0.00519481  0.00259740  0.00519481  0.00519481  0.01298701  0.00259740  0.00779221  0.00519481  0.00779221  0.00519481  0.00519481  0.00519481  0.01298701  0.00259740  0.00519481  0.00259740  0.00263505  0.00259740  0.00259740  0.00519481  0.00519481  0.00519481  0.00000000  0.00259740  0.04946358  0.04946358  0.04946358  0.05206098  0.04946358  0.05206098  0.04946358  0.05209862  0.04946358  0.04686618  0.05206098  0.05206098  0.05206098  0.05209862  0.05206098  0.05465839  0.04946358  0.05206098  0.05725579  0.05206098  0.05206098  0.05206098  0.04946358  0.05206098  0.05209862  0.04946358  0.05206098  0.04946358  0.05206098  0.05206098  0.04686618  0.05206098  0.04946358  0.04426878  0.04167137  0.03907397  0.03907397  0.04167137  0.04167137  0.04167137  0.04167137  0.03907397  0.03907397  0.04426878  0.04167137  0.03907397  0.03751515  0.04167137  0.04426878  0.03907397  0.04167137  0.04167137  0.03907397  0.04167137  0.04167137  0.03907397  0.04167137  0.03907397  0.04167137  0.03907397  0.04167137  0.03907397  0.03907397  0.03907397  0.04167137  0.04167137  0.04167137  0.04167137  0.04426878  0.04167137  0.04167137  0.04426878  0.03907397  0.04167137  0.04167137  0.04426878  0.03907397  0.04430642  0.04430642  0.04167137  0.04426878  0.04426878  0.04167137  0.04167137  0.03907397  0.03907397  0.04167137  0.04426878  0.04167137  0.04167137  0.04167137  0.03907397  0.03907397  0.03907397  0.03907397  0.03907397  0.04167137  0.04167137  0.04167137  0.04167137  0.04167137  0.03902691  0.04699347  0.03647657  0.03647657  0.03907397  0.03647657  0.03880290  0.03880180  0.03623110  0.03623110  0.03623110  0.03623110  0.03623110  0.03880290  0.03623110  0.03880290  0.04144014  0.02868436  0.03128176  0.02868436  0.02868436  0.04950122  0.04950122  0.04950122  0.04950122  0.04183078  0.04950122  0.05209862  0.04686618  0.04426878  0.04946358  0.04946358  0.05206098  0.04946358  0.04946358  0.04946358  0.04686618  0.04686618  0.05206098  0.04946358  0.03623110  0.03880180  0.03623110  0.03880180  0.04686618  0.03886881  0.04686618  0.04946358  0.04181212  0.04181212  0.04161146  0.04162973  0.03920256  0.03920256  0.04425061  0.04425061  0.04162973  0.04181212  0.04181212  0.04181212  0.04181212  0.04680026  0.04440279  0.04162973  0.04162973  0.04181212  0.04181212  0.04162973  0.04421428  0.04162973  0.04938627  0.04938627  0.04699547  0.04423225  0.04162973  0.04701213  0.04161146  0.04701213  0.04442332  0.04442332  0.04442332  0.04183078  0.04688987  0.04429827  0.04951279  0.04167351  0.04692212  0.04954511  0.04678231  0.04681780  0.04678231  0.07091662  0.04419164  0.04940896  0.04419164  0.04419164
hd_104cvBr  0.05729565  0.05731785  0.05729565  0.05989305  0.05989305  0.05729565  0.05729565  0.05771308  0.05729565  0.05989305  0.05729565  0.00000000  0.00259740  0.00519481  0.00000000  0.00000000  0.00000000  0.00000000  0.00259740  0.00259740  0.00259740  0.00259740  0.00000000  0.00259740  0.00259740  0.01038961  0.00000000  0.00519481  0.00259740  0.00519481  0.00259740  0.00259740  0.00259740  0.01038961  0.00000000  0.00259740  0.00000000  0.00000000  0.00000000  0.00000000  0.00259740  0.00259740  0.00259740  0.00259740  0.00000000  0.04682964  0.04682964  0.04682964  0.04942704  0.04682964  0.04942704  0.04682964  0.04946524  0.04682964  0.04423224  0.04942704  0.04942704  0.04942704  0.04946524  0.04942704  0.05202445  0.04682964  0.04942704  0.05462185  0.04942704  0.04942704  0.04942704  0.04682964  0.04942704  0.04946524  0.04682964  0.04942704  0.04682964  0.04942704  0.04942704  0.04423224  0.04942704  0.04682964  0.04163484  0.03903743  0.03644003  0.03644003  0.03903743  0.03903743  0.03903743  0.03903743  0.03644003  0.03644003  0.04163484  0.03903743  0.03644003  0.03449779  0.03903743  0.04163484  0.03644003  0.03903743  0.03903743  0.03644003  0.03903743  0.03903743  0.03644003  0.03903743  0.03644003  0.03903743  0.03644003  0.03903743  0.03644003  0.03644003  0.03644003  0.03903743  0.03903743  0.03903743  0.03903743  0.04163484  0.03903743  0.03903743  0.04163484  0.03644003  0.03903743  0.03903743  0.04163484  0.03644003  0.04167303  0.04167303  0.03903743  0.04163484  0.04163484  0.03903743  0.03903743  0.03644003  0.03644003  0.03903743  0.04163484  0.03903743  0.03903743  0.03903743  0.03644003  0.03644003  0.03644003  0.03644003  0.03644003  0.03903743  0.03903743  0.03903743  0.03903743  0.03903743  0.03644294  0.04436635  0.03384263  0.03384263  0.03644003  0.03384263  0.03613068  0.03613013  0.03355944  0.03355944  0.03355944  0.03355944  0.03355944  0.03613068  0.03355944  0.03613068  0.03876848  0.02605042  0.02864782  0.02605042  0.02605042  0.04686784  0.04686784  0.04686784  0.04686784  0.03920422  0.04686784  0.04946524  0.04423224  0.04163484  0.04682964  0.04682964  0.04942704  0.04682964  0.04682964  0.04682964  0.04423224  0.04423224  0.04942704  0.04682964  0.03355944  0.03613013  0.03355944  0.03613013  0.04423224  0.03619660  0.04423224  0.04682964  0.03918501  0.03918501  0.03902748  0.03904575  0.03657544  0.03657544  0.04166663  0.04166663  0.03904575  0.03918501  0.03918501  0.03918501  0.03918501  0.04421628  0.04177568  0.03904575  0.03904575  0.03918501  0.03918501  0.03904575  0.04163030  0.03904575  0.04680229  0.04680229  0.04436836  0.04164827  0.03904575  0.04438556  0.03902748  0.04438556  0.04179676  0.04179676  0.04179676  0.03920422  0.04426386  0.04167226  0.04688678  0.03904751  0.04429611  0.04691910  0.04415575  0.04419123  0.04415575  0.06828339  0.04156507  0.04678240  0.04156507  0.04156507
hd_108cvBr  0.05208333  0.05210578  0.05208333  0.05468750  0.05468750  0.05208333  0.05208333  0.04470765  0.05208333  0.05468750  0.05208333  0.04682964  0.04942704  0.05206098  0.04682964  0.04682964  0.04682964  0.04682964  0.04942704  0.04942704  0.04942704  0.04942704  0.04682964  0.04942704  0.04423224  0.05206098  0.04682964  0.04682964  0.04946358  0.04682964  0.04946358  0.04942704  0.04942704  0.05206264  0.04682964  0.04942704  0.04682964  0.04690832  0.04705137  0.04682964  0.04946358  0.04942704  0.04942704  0.04946358  0.04682964  0.00000000  0.00000000  0.00000000  0.00260417  0.00000000  0.00781250  0.00520833  0.00781250  0.00520833  0.00260417  0.00781250  0.00781250  0.00781250  0.00781250  0.00781250  0.01041667  0.00520833  0.00781250  0.01302083  0.00781250  0.00781250  0.01302083  0.00520833  0.00781250  0.00781250  0.01041667  0.00781250  0.00520833  0.00781250  0.00781250  0.00260417  0.01302083  0.00520833  0.04166667  0.03906250  0.03645833  0.03645833  0.03645833  0.03645833  0.03645833  0.03645833  0.03645833  0.03645833  0.04687500  0.03906250  0.03645833  0.03385755  0.04427083  0.04166667  0.03645833  0.03906250  0.03906250  0.04166667  0.03906250  0.04427083  0.03645833  0.03645833  0.03906250  0.03645833  0.03645833  0.03906250  0.03645833  0.04166667  0.04166667  0.03906250  0.03645833  0.03645833  0.03645833  0.03906250  0.03645833  0.03645833  0.03906250  0.03645833  0.03906250  0.03906250  0.04166667  0.03645833  0.04166667  0.04166667  0.03645833  0.04166667  0.04166667  0.03645833  0.03645833  0.03645833  0.03645833  0.04427083  0.04166667  0.03906250  0.03906250  0.03906250  0.03645833  0.03645833  0.03645833  0.03645833  0.03645833  0.03645833  0.03645833  0.03645833  0.03645833  0.03645833  0.03385641  0.04176623  0.03906250  0.03906250  0.04687500  0.04427083  0.04140299  0.04140237  0.03882505  0.03882505  0.03882457  0.03882457  0.03882457  0.04140347  0.03882457  0.04140347  0.04404612  0.03125000  0.03385417  0.03125000  0.03125000  0.04687500  0.04687500  0.04687500  0.04687500  0.03917051  0.04687500  0.04947917  0.04427083  0.04687500  0.04687500  0.04427083  0.04687500  0.04427083  0.04427083  0.04427083  0.04427083  0.04427083  0.04687500  0.04687500  0.03882457  0.04140189  0.03882505  0.04140189  0.04427083  0.03627961  0.04427083  0.04687500  0.03918961  0.03918961  0.03904638  0.03906421  0.03657310  0.03657310  0.03647910  0.03647910  0.03906421  0.03918961  0.03918961  0.03918961  0.03918961  0.04423517  0.04178701  0.03906421  0.03906421  0.03918961  0.03918961  0.03906421  0.04164936  0.03906421  0.04682102  0.04682102  0.04438626  0.04166690  0.03906421  0.04436531  0.03904638  0.04436531  0.04176961  0.04176961  0.04176961  0.03917051  0.03899614  0.03639827  0.04162679  0.03376623  0.03902939  0.04165964  0.03896104  0.04942181  0.04415584  0.07354332  0.04155844  0.04678932  0.04155844  0.04155844
hd_111cvBr  0.05208333  0.05210578  0.05208333  0.05468750  0.05468750  0.05208333  0.05208333  0.04470765  0.05208333  0.05468750  0.05208333  0.04682964  0.04942704  0.05206098  0.04682964  0.04682964  0.04682964  0.04682964  0.04942704  0.04942704  0.04942704  0.04942704  0.04682964  0.04942704  0.04423224  0.05206098  0.04682964  0.04682964  0.04946358  0.04682964  0.04946358  0.04942704  0.04942704  0.05206264  0.04682964  0.04942704  0.04682964  0.04690832  0.04705137  0.04682964  0.04946358  0.04942704  0.04942704  0.04946358  0.04682964  0.00000000  0.00000000  0.00000000  0.00260417  0.00000000  0.00781250  0.00520833  0.00781250  0.00520833  0.00260417  0.00781250  0.00781250  0.00781250  0.00781250  0.00781250  0.01041667  0.00520833  0.00781250  0.01302083  0.00781250  0.00781250  0.01302083  0.00520833  0.00781250  0.00781250  0.01041667  0.00781250  0.00520833  0.00781250  0.00781250  0.00260417  0.01302083  0.00520833  0.04166667  0.03906250  0.03645833  0.03645833  0.03645833  0.03645833  0.03645833  0.03645833  0.03645833  0.03645833  0.04687500  0.03906250  0.03645833  0.03385755  0.04427083  0.04166667  0.03645833  0.03906250  0.03906250  0.04166667  0.03906250  0.04427083  0.03645833  0.03645833  0.03906250  0.03645833  0.03645833  0.03906250  0.03645833  0.04166667  0.04166667  0.03906250  0.03645833  0.03645833  0.03645833  0.03906250  0.03645833  0.03645833  0.03906250  0.03645833  0.03906250  0.03906250  0.04166667  0.03645833  0.04166667  0.04166667  0.03645833  0.04166667  0.04166667  0.03645833  0.03645833  0.03645833  0.03645833  0.04427083  0.04166667  0.03906250  0.03906250  0.03906250  0.03645833  0.03645833  0.03645833  0.03645833  0.03645833  0.03645833  0.03645833  0.03645833  0.03645833  0.03645833  0.03385641  0.04176623  0.03906250  0.03906250  0.04687500  0.04427083  0.04140299  0.04140237  0.03882505  0.03882505  0.03882457  0.03882457  0.03882457  0.04140347  0.03882457  0.04140347  0.04404612  0.03125000  0.03385417  0.03125000  0.03125000  0.04687500  0.04687500  0.04687500  0.04687500  0.03917051  0.04687500  0.04947917  0.04427083  0.04687500  0.04687500  0.04427083  0.04687500  0.04427083  0.04427083  0.04427083  0.04427083  0.04427083  0.04687500  0.04687500  0.03882457  0.04140189  0.03882505  0.04140189  0.04427083  0.03627961  0.04427083  0.04687500  0.03918961  0.03918961  0.03904638  0.03906421  0.03657310  0.03657310  0.03647910  0.03647910  0.03906421  0.03918961  0.03918961  0.03918961  0.03918961  0.04423517  0.04178701  0.03906421  0.03906421  0.03918961  0.03918961  0.03906421  0.04164936  0.03906421  0.04682102  0.04682102  0.04438626  0.04166690  0.03906421  0.04436531  0.03904638  0.04436531  0.04176961  0.04176961  0.04176961  0.03917051  0.03899614  0.03639827  0.04162679  0.03376623  0.03902939  0.04165964  0.03896104  0.04942181  0.04415584  0.07354332  0.04155844  0.04678932  0.04155844  0.04155844
hd_218CGre  0.05208333  0.05210578  0.05208333  0.05468750  0.05468750  0.05208333  0.05208333  0.04470765  0.05208333  0.05468750  0.05208333  0.04682964  0.04942704  0.05206098  0.04682964  0.04682964  0.04682964  0.04682964  0.04942704  0.04942704  0.04942704  0.04942704  0.04682964  0.04942704  0.04423224  0.05206098  0.04682964  0.04682964  0.04946358  0.04682964  0.04946358  0.04942704  0.04942704  0.05206264  0.04682964  0.04942704  0.04682964  0.04690832  0.04705137  0.04682964  0.04946358  0.04942704  0.04942704  0.04946358  0.04682964  0.00000000  0.00000000  0.00000000  0.00260417  0.00000000  0.00781250  0.00520833  0.00781250  0.00520833  0.00260417  0.00781250  0.00781250  0.00781250  0.00781250  0.00781250  0.01041667  0.00520833  0.00781250  0.01302083  0.00781250  0.00781250  0.01302083  0.00520833  0.00781250  0.00781250  0.01041667  0.00781250  0.00520833  0.00781250  0.00781250  0.00260417  0.01302083  0.00520833  0.04166667  0.03906250  0.03645833  0.03645833  0.03645833  0.03645833  0.03645833  0.03645833  0.03645833  0.03645833  0.04687500  0.03906250  0.03645833  0.03385755  0.04427083  0.04166667  0.03645833  0.03906250  0.03906250  0.04166667  0.03906250  0.04427083  0.03645833  0.03645833  0.03906250  0.03645833  0.03645833  0.03906250  0.03645833  0.04166667  0.04166667  0.03906250  0.03645833  0.03645833  0.03645833  0.03906250  0.03645833  0.03645833  0.03906250  0.03645833  0.03906250  0.03906250  0.04166667  0.03645833  0.04166667  0.04166667  0.03645833  0.04166667  0.04166667  0.03645833  0.03645833  0.03645833  0.03645833  0.04427083  0.04166667  0.03906250  0.03906250  0.03906250  0.03645833  0.03645833  0.03645833  0.03645833  0.03645833  0.03645833  0.03645833  0.03645833  0.03645833  0.03645833  0.03385641  0.04176623  0.03906250  0.03906250  0.04687500  0.04427083  0.04140299  0.04140237  0.03882505  0.03882505  0.03882457  0.03882457  0.03882457  0.04140347  0.03882457  0.04140347  0.04404612  0.03125000  0.03385417  0.03125000  0.03125000  0.04687500  0.04687500  0.04687500  0.04687500  0.03917051  0.04687500  0.04947917  0.04427083  0.04687500  0.04687500  0.04427083  0.04687500  0.04427083  0.04427083  0.04427083  0.04427083  0.04427083  0.04687500  0.04687500  0.03882457  0.04140189  0.03882505  0.04140189  0.04427083  0.03627961  0.04427083  0.04687500  0.03918961  0.03918961  0.03904638  0.03906421  0.03657310  0.03657310  0.03647910  0.03647910  0.03906421  0.03918961  0.03918961  0.03918961  0.03918961  0.04423517  0.04178701  0.03906421  0.03906421  0.03918961  0.03918961  0.03906421  0.04164936  0.03906421  0.04682102  0.04682102  0.04438626  0.04166690  0.03906421  0.04436531  0.03904638  0.04436531  0.04176961  0.04176961  0.04176961  0.03917051  0.03899614  0.03639827  0.04162679  0.03376623  0.03902939  0.04165964  0.03896104  0.04942181  0.04415584  0.07354332  0.04155844  0.04678932  0.04155844  0.04155844
hd_223CGre  0.05468750  0.05471015  0.05468750  0.05729167  0.05729167  0.05468750  0.05468750  0.04731181  0.05468750  0.05729167  0.05468750  0.04942704  0.05202445  0.05465839  0.04942704  0.04942704  0.04942704  0.04942704  0.05202445  0.05202445  0.05202445  0.05202445  0.04942704  0.05202445  0.04682964  0.05465839  0.04942704  0.04942704  0.05206098  0.04942704  0.05206098  0.05202445  0.05202445  0.05466004  0.04942704  0.05202445  0.04942704  0.04954277  0.04964877  0.04942704  0.05206098  0.05202445  0.05202445  0.05206098  0.04942704  0.00260417  0.00260417  0.00260417  0.00000000  0.00260417  0.01041667  0.00781250  0.01041667  0.00781250  0.00520833  0.01041667  0.01041667  0.01041667  0.01041667  0.01041667  0.01302083  0.00781250  0.01041667  0.01562500  0.01041667  0.01041667  0.01562500  0.00781250  0.01041667  0.01041667  0.01302083  0.01041667  0.00781250  0.00520833  0.01041667  0.00520833  0.01562500  0.00781250  0.04427083  0.04166667  0.03906250  0.03906250  0.03906250  0.03906250  0.03906250  0.03906250  0.03906250  0.03906250  0.04947917  0.04166667  0.03906250  0.03689701  0.04687500  0.04427083  0.03906250  0.04166667  0.04166667  0.04427083  0.04166667  0.04687500  0.03906250  0.03906250  0.04166667  0.03906250  0.03906250  0.04166667  0.03906250  0.04427083  0.04427083  0.04166667  0.03906250  0.03906250  0.03906250  0.04166667  0.03906250  0.03906250  0.04166667  0.03906250  0.04166667  0.04166667  0.04427083  0.03906250  0.04427083  0.04427083  0.03906250  0.04427083  0.04427083  0.03906250  0.03906250  0.03906250  0.03906250  0.04687500  0.04427083  0.04166667  0.04166667  0.04166667  0.03906250  0.03906250  0.03906250  0.03906250  0.03906250  0.03906250  0.03906250  0.03906250  0.03906250  0.03906250  0.03644039  0.04436364  0.04166667  0.04166667  0.04947917  0.04687500  0.04404584  0.04404466  0.04146734  0.04146734  0.04146687  0.04146687  0.04146687  0.04404631  0.04146687  0.04404631  0.04668841  0.03385417  0.03645833  0.03385417  0.03385417  0.04947917  0.04947917  0.04947917  0.04947917  0.04176791  0.04947917  0.05208333  0.04687500  0.04947917  0.04947917  0.04687500  0.04947917  0.04687500  0.04687500  0.04687500  0.04687500  0.04687500  0.04947917  0.04947917  0.04146687  0.04404419  0.04146734  0.04404419  0.04687500  0.03892246  0.04687500  0.04947917  0.04178701  0.04178701  0.04163036  0.04164819  0.03917051  0.03917051  0.03906308  0.03906308  0.04164819  0.04178701  0.04178701  0.04178701  0.04178701  0.04681915  0.04438442  0.04164819  0.04164819  0.04178701  0.04178701  0.04164819  0.04423334  0.04164819  0.04940500  0.04940500  0.04698366  0.04425088  0.04164819  0.04696272  0.04163036  0.04696272  0.04436702  0.04436702  0.04436702  0.04176791  0.04159354  0.03899567  0.04422420  0.03636364  0.04162679  0.04425704  0.04155844  0.05201921  0.04675325  0.07614846  0.04415584  0.04938672  0.04415584  0.04415584
hd_235CGre  0.05208333  0.05210578  0.05208333  0.05468750  0.05468750  0.05208333  0.05208333  0.04470765  0.05208333  0.05468750  0.05208333  0.04682964  0.04942704  0.05206098  0.04682964  0.04682964  0.04682964  0.04682964  0.04942704  0.04942704  0.04942704  0.04942704  0.04682964  0.04942704  0.04423224  0.05206098  0.04682964  0.04682964  0.04946358  0.04682964  0.04946358  0.04942704  0.04942704  0.05206264  0.04682964  0.04942704  0.04682964  0.04690832  0.04705137  0.04682964  0.04946358  0.04942704  0.04942704  0.04946358  0.04682964  0.00000000  0.00000000  0.00000000  0.00260417  0.00000000  0.00781250  0.00520833  0.00781250  0.00520833  0.00260417  0.00781250  0.00781250  0.00781250  0.00781250  0.00781250  0.01041667  0.00520833  0.00781250  0.01302083  0.00781250  0.00781250  0.01302083  0.00520833  0.00781250  0.00781250  0.01041667  0.00781250  0.00520833  0.00781250  0.00781250  0.00260417  0.01302083  0.00520833  0.04166667  0.03906250  0.03645833  0.03645833  0.03645833  0.03645833  0.03645833  0.03645833  0.03645833  0.03645833  0.04687500  0.03906250  0.03645833  0.03385755  0.04427083  0.04166667  0.03645833  0.03906250  0.03906250  0.04166667  0.03906250  0.04427083  0.03645833  0.03645833  0.03906250  0.03645833  0.03645833  0.03906250  0.03645833  0.04166667  0.04166667  0.03906250  0.03645833  0.03645833  0.03645833  0.03906250  0.03645833  0.03645833  0.03906250  0.03645833  0.03906250  0.03906250  0.04166667  0.03645833  0.04166667  0.04166667  0.03645833  0.04166667  0.04166667  0.03645833  0.03645833  0.03645833  0.03645833  0.04427083  0.04166667  0.03906250  0.03906250  0.03906250  0.03645833  0.03645833  0.03645833  0.03645833  0.03645833  0.03645833  0.03645833  0.03645833  0.03645833  0.03645833  0.03385641  0.04176623  0.03906250  0.03906250  0.04687500  0.04427083  0.04140299  0.04140237  0.03882505  0.03882505  0.03882457  0.03882457  0.03882457  0.04140347  0.03882457  0.04140347  0.04404612  0.03125000  0.03385417  0.03125000  0.03125000  0.04687500  0.04687500  0.04687500  0.04687500  0.03917051  0.04687500  0.04947917  0.04427083  0.04687500  0.04687500  0.04427083  0.04687500  0.04427083  0.04427083  0.04427083  0.04427083  0.04427083  0.04687500  0.04687500  0.03882457  0.04140189  0.03882505  0.04140189  0.04427083  0.03627961  0.04427083  0.04687500  0.03918961  0.03918961  0.03904638  0.03906421  0.03657310  0.03657310  0.03647910  0.03647910  0.03906421  0.03918961  0.03918961  0.03918961  0.03918961  0.04423517  0.04178701  0.03906421  0.03906421  0.03918961  0.03918961  0.03906421  0.04164936  0.03906421  0.04682102  0.04682102  0.04438626  0.04166690  0.03906421  0.04436531  0.03904638  0.04436531  0.04176961  0.04176961  0.04176961  0.03917051  0.03899614  0.03639827  0.04162679  0.03376623  0.03902939  0.04165964  0.03896104  0.04942181  0.04415584  0.07354332  0.04155844  0.04678932  0.04155844  0.04155844
hd_247CGre  0.05468750  0.05470995  0.05468750  0.05729167  0.05729167  0.05468750  0.05468750  0.04487034  0.05468750  0.05729167  0.05468750  0.04942704  0.05202445  0.05465839  0.04942704  0.04942704  0.04942704  0.04942704  0.05202445  0.04942704  0.04942704  0.05202445  0.04942704  0.05202445  0.04682964  0.05465839  0.04942704  0.04942704  0.05206098  0.04942704  0.05206098  0.05202445  0.05202445  0.05466004  0.04942704  0.05202445  0.04942704  0.04950572  0.04967739  0.04942704  0.05206098  0.05202445  0.05202445  0.05206098  0.04942704  0.00781250  0.00781250  0.00781250  0.01041667  0.00781250  0.00000000  0.00260417  0.01041667  0.00781250  0.00520833  0.01041667  0.01041667  0.01041667  0.01041667  0.01041667  0.01302083  0.00781250  0.01041667  0.01562500  0.01041667  0.01041667  0.01562500  0.00781250  0.01041667  0.01041667  0.01302083  0.01041667  0.00781250  0.01041667  0.01041667  0.00520833  0.01562500  0.00781250  0.04427083  0.04166667  0.03906250  0.03906250  0.03906250  0.03906250  0.03906250  0.03906250  0.03906250  0.03906250  0.04947917  0.04166667  0.03906250  0.03959115  0.04687500  0.04427083  0.03906250  0.04166667  0.04166667  0.04427083  0.04166667  0.04687500  0.03906250  0.03906250  0.04166667  0.03906250  0.03906250  0.04166667  0.03906250  0.04427083  0.04427083  0.04166667  0.03906250  0.03906250  0.03906250  0.04166667  0.03906250  0.03906250  0.04166667  0.03906250  0.04166667  0.04166667  0.04427083  0.03906250  0.04427083  0.04427083  0.03906250  0.04427083  0.04427083  0.03906250  0.03906250  0.03906250  0.03906250  0.04687500  0.04427083  0.04166667  0.04166667  0.04166667  0.03906250  0.03906250  0.03906250  0.03906250  0.03906250  0.03906250  0.03906250  0.03906250  0.03906250  0.03906250  0.03646123  0.04438442  0.04166667  0.04166667  0.04947917  0.04687500  0.04398031  0.04397969  0.04140237  0.04140237  0.04140189  0.04140189  0.04140189  0.04398079  0.04140189  0.04398079  0.04662344  0.03385417  0.03645833  0.03385417  0.03385417  0.04947917  0.04947917  0.04947917  0.04947917  0.04178886  0.04947917  0.05208333  0.04687500  0.04947917  0.04947917  0.04687500  0.04947917  0.04687500  0.04687500  0.04687500  0.04687500  0.04687500  0.04947917  0.04947917  0.04140189  0.04397921  0.04140237  0.04397921  0.04687500  0.03885693  0.04687500  0.04947917  0.04180779  0.04180779  0.04165120  0.04166887  0.03919145  0.03919145  0.04432771  0.04432771  0.04166887  0.04180779  0.04180779  0.04180779  0.04180779  0.04683999  0.04440520  0.04166887  0.04166887  0.04180779  0.04180779  0.04166887  0.04425401  0.04166887  0.04942600  0.04942600  0.04700461  0.04427138  0.04166887  0.04698366  0.04165120  0.04698366  0.04438813  0.04438813  0.04438813  0.04178886  0.04159354  0.03899567  0.04422420  0.03636364  0.04162679  0.04425704  0.04155844  0.05201921  0.04675325  0.06570210  0.04415584  0.04938672  0.04415584  0.04415584
hd_252CGre  0.05208333  0.05210578  0.05208333  0.05468750  0.05468750  0.05208333  0.05208333  0.04470765  0.05208333  0.05468750  0.05208333  0.04682964  0.04942704  0.05206098  0.04682964  0.04682964  0.04682964  0.04682964  0.04942704  0.04682964  0.04682964  0.04942704  0.04682964  0.04942704  0.04423224  0.05206098  0.04682964  0.04682964  0.04946358  0.04682964  0.04946358  0.04942704  0.04942704  0.05206264  0.04682964  0.04942704  0.04682964  0.04690832  0.04705137  0.04682964  0.04946358  0.04942704  0.04942704  0.04946358  0.04682964  0.00520833  0.00520833  0.00520833  0.00781250  0.00520833  0.00260417  0.00000000  0.00781250  0.00520833  0.00260417  0.00781250  0.00781250  0.00781250  0.00781250  0.00781250  0.01041667  0.00520833  0.00781250  0.01302083  0.00781250  0.00781250  0.01302083  0.00520833  0.00781250  0.00781250  0.01041667  0.00781250  0.00520833  0.00781250  0.00781250  0.00260417  0.01302083  0.00520833  0.04166667  0.03906250  0.03645833  0.03645833  0.03645833  0.03645833  0.03645833  0.03645833  0.03645833  0.03645833  0.04687500  0.03906250  0.03645833  0.03683262  0.04427083  0.04166667  0.03645833  0.03906250  0.03906250  0.04166667  0.03906250  0.04427083  0.03645833  0.03645833  0.03906250  0.03645833  0.03645833  0.03906250  0.03645833  0.04166667  0.04166667  0.03906250  0.03645833  0.03645833  0.03645833  0.03906250  0.03645833  0.03645833  0.03906250  0.03645833  0.03906250  0.03906250  0.04166667  0.03645833  0.04166667  0.04166667  0.03645833  0.04166667  0.04166667  0.03645833  0.03645833  0.03645833  0.03645833  0.04427083  0.04166667  0.03906250  0.03906250  0.03906250  0.03645833  0.03645833  0.03645833  0.03645833  0.03645833  0.03645833  0.03645833  0.03645833  0.03645833  0.03645833  0.03385641  0.04176623  0.03906250  0.03906250  0.04687500  0.04427083  0.04140299  0.04140237  0.03882505  0.03882505  0.03882457  0.03882457  0.03882457  0.04140347  0.03882457  0.04140347  0.04404612  0.03125000  0.03385417  0.03125000  0.03125000  0.04687500  0.04687500  0.04687500  0.04687500  0.03917051  0.04687500  0.04947917  0.04427083  0.04687500  0.04687500  0.04427083  0.04687500  0.04427083  0.04427083  0.04427083  0.04427083  0.04427083  0.04687500  0.04687500  0.03882457  0.04140189  0.03882505  0.04140189  0.04427083  0.03627961  0.04427083  0.04687500  0.03918961  0.03918961  0.03904638  0.03906421  0.03657310  0.03657310  0.04172306  0.04172306  0.03906421  0.03918961  0.03918961  0.03918961  0.03918961  0.04423517  0.04178701  0.03906421  0.03906421  0.03918961  0.03918961  0.03906421  0.04164936  0.03906421  0.04682102  0.04682102  0.04438626  0.04166690  0.03906421  0.04436531  0.03904638  0.04436531  0.04176961  0.04176961  0.04176961  0.03917051  0.03899614  0.03639827  0.04162679  0.03376623  0.03902939  0.04165964  0.03896104  0.04942181  0.04415584  0.06831253  0.04155844  0.04678932  0.04155844  0.04155844
tv_101Geor  0.05468750  0.05473164  0.05468750  0.05729167  0.05729167  0.05468750  0.05468750  0.04734175  0.05468750  0.05729167  0.05468750  0.04946524  0.05206264  0.05469603  0.04946524  0.04946524  0.04946524  0.04946524  0.05206264  0.05206264  0.05206264  0.04686784  0.04946524  0.05206264  0.04686784  0.05469603  0.04946524  0.04946524  0.05209862  0.04946524  0.05209862  0.04686784  0.05206264  0.05469824  0.04946524  0.04686784  0.04946524  0.04950691  0.04971559  0.04946524  0.05209862  0.05206264  0.05206264  0.05209862  0.04946524  0.00781250  0.00781250  0.00781250  0.01041667  0.00781250  0.01041667  0.00781250  0.00000000  0.00260417  0.00520833  0.00520833  0.00520833  0.00520833  0.00000000  0.01041667  0.01302083  0.00781250  0.01041667  0.01562500  0.01041667  0.01041667  0.01562500  0.00781250  0.01041667  0.01041667  0.01302083  0.01041667  0.00781250  0.01041667  0.01041667  0.00520833  0.01562500  0.00781250  0.04427083  0.04166667  0.03906250  0.03906250  0.03906250  0.03906250  0.03906250  0.03906250  0.03906250  0.03906250  0.04947917  0.04166667  0.03906250  0.03939209  0.04687500  0.04427083  0.03906250  0.04166667  0.04166667  0.04427083  0.04166667  0.04687500  0.03906250  0.03906250  0.04166667  0.03906250  0.03906250  0.04166667  0.03906250  0.04427083  0.04427083  0.04166667  0.03906250  0.03906250  0.03906250  0.04166667  0.03906250  0.03906250  0.04166667  0.03906250  0.04166667  0.04166667  0.04427083  0.03906250  0.04427083  0.04427083  0.03906250  0.04427083  0.04427083  0.03906250  0.03906250  0.03906250  0.03906250  0.04687500  0.04427083  0.04166667  0.04166667  0.04166667  0.03906250  0.03906250  0.03906250  0.03906250  0.03906250  0.03906250  0.03906250  0.03906250  0.03906250  0.03906250  0.03653836  0.04438442  0.04166667  0.04166667  0.04947917  0.04687500  0.04391479  0.04391471  0.04133739  0.04133739  0.04133692  0.04133692  0.04133692  0.04391526  0.04133692  0.04391526  0.04655846  0.03385417  0.03645833  0.03385417  0.03385417  0.04947917  0.04947917  0.04947917  0.04947917  0.04178886  0.04947917  0.05208333  0.04687500  0.04947917  0.04947917  0.04687500  0.04947917  0.04687500  0.04687500  0.04687500  0.04687500  0.04687500  0.04947917  0.04947917  0.04133692  0.04391424  0.04133739  0.04391424  0.04687500  0.03879140  0.04687500  0.04947917  0.04180779  0.04180779  0.04172950  0.04174600  0.03919145  0.03919145  0.04440371  0.04440371  0.04174600  0.04180779  0.04180779  0.04180779  0.04180779  0.04691830  0.04440520  0.04174600  0.04174600  0.04180779  0.04180779  0.04174600  0.04433231  0.04174600  0.04950431  0.04950431  0.04700461  0.04434852  0.04174600  0.04698366  0.04172950  0.04698366  0.04438813  0.04438813  0.04438813  0.04178886  0.04159354  0.03899567  0.04422420  0.03636364  0.04162679  0.04425704  0.04155844  0.05201921  0.04675325  0.07622489  0.04415584  0.04938672  0.04415584  0.04415584
tv_102Geor  0.05208333  0.05210559  0.05208333  0.05468750  0.05468750  0.05208333  0.05208333  0.04473758  0.05208333  0.05468750  0.05208333  0.04682964  0.04942704  0.05206098  0.04682964  0.04682964  0.04682964  0.04682964  0.04942704  0.04942704  0.04942704  0.04423224  0.04682964  0.04942704  0.04423224  0.05206098  0.04682964  0.04682964  0.04946358  0.04682964  0.04946358  0.04423224  0.04942704  0.05206264  0.04682964  0.04423224  0.04682964  0.04687013  0.04707999  0.04682964  0.04946358  0.04942704  0.04942704  0.04946358  0.04682964  0.00520833  0.00520833  0.00520833  0.00781250  0.00520833  0.00781250  0.00520833  0.00260417  0.00000000  0.00260417  0.00260417  0.00260417  0.00260417  0.00260417  0.00781250  0.01041667  0.00520833  0.00781250  0.01302083  0.00781250  0.00781250  0.01302083  0.00520833  0.00781250  0.00781250  0.01041667  0.00781250  0.00520833  0.00781250  0.00781250  0.00260417  0.01302083  0.00520833  0.04166667  0.03906250  0.03645833  0.03645833  0.03645833  0.03645833  0.03645833  0.03645833  0.03645833  0.03645833  0.04687500  0.03906250  0.03645833  0.03659485  0.04427083  0.04166667  0.03645833  0.03906250  0.03906250  0.04166667  0.03906250  0.04427083  0.03645833  0.03645833  0.03906250  0.03645833  0.03645833  0.03906250  0.03645833  0.04166667  0.04166667  0.03906250  0.03645833  0.03645833  0.03645833  0.03906250  0.03645833  0.03645833  0.03906250  0.03645833  0.03906250  0.03906250  0.04166667  0.03645833  0.04166667  0.04166667  0.03645833  0.04166667  0.04166667  0.03645833  0.03645833  0.03645833  0.03645833  0.04427083  0.04166667  0.03906250  0.03906250  0.03906250  0.03645833  0.03645833  0.03645833  0.03645833  0.03645833  0.03645833  0.03645833  0.03645833  0.03645833  0.03645833  0.03387725  0.04178701  0.03906250  0.03906250  0.04687500  0.04427083  0.04133747  0.04133739  0.03876007  0.03876007  0.03875960  0.03875960  0.03875960  0.04133794  0.03875960  0.04133794  0.04398114  0.03125000  0.03385417  0.03125000  0.03125000  0.04687500  0.04687500  0.04687500  0.04687500  0.03919145  0.04687500  0.04947917  0.04427083  0.04687500  0.04687500  0.04427083  0.04687500  0.04427083  0.04427083  0.04427083  0.04427083  0.04427083  0.04687500  0.04687500  0.03875960  0.04133692  0.03876007  0.04133692  0.04427083  0.03621408  0.04427083  0.04687500  0.03921039  0.03921039  0.03906722  0.03908489  0.03659405  0.03659405  0.04174373  0.04174373  0.03908489  0.03921039  0.03921039  0.03921039  0.03921039  0.04425601  0.04180779  0.03908489  0.03908489  0.03921039  0.03921039  0.03908489  0.04167003  0.03908489  0.04684203  0.04684203  0.04440721  0.04168740  0.03908489  0.04438626  0.03906722  0.04438626  0.04179073  0.04179073  0.04179073  0.03919145  0.03899614  0.03639827  0.04162679  0.03376623  0.03902939  0.04165964  0.03896104  0.04942181  0.04415584  0.07359960  0.04155844  0.04678932  0.04155844  0.04155844
tv_103Geor  0.04947917  0.04950142  0.04947917  0.05208333  0.05208333  0.04947917  0.04947917  0.04210348  0.04947917  0.05208333  0.04947917  0.04423224  0.04682964  0.04946358  0.04423224  0.04423224  0.04423224  0.04423224  0.04682964  0.04682964  0.04682964  0.04682964  0.04423224  0.04682964  0.04163484  0.04946358  0.04423224  0.04423224  0.04686618  0.04423224  0.04686618  0.04682964  0.04682964  0.04946524  0.04423224  0.04682964  0.04423224  0.04427273  0.04445397  0.04423224  0.04686618  0.04682964  0.04682964  0.04686618  0.04423224  0.00260417  0.00260417  0.00260417  0.00520833  0.00260417  0.00520833  0.00260417  0.00520833  0.00260417  0.00000000  0.00520833  0.00520833  0.00520833  0.00520833  0.00520833  0.00781250  0.00260417  0.00520833  0.01041667  0.00520833  0.00520833  0.01041667  0.00260417  0.00520833  0.00520833  0.00781250  0.00520833  0.00260417  0.00520833  0.00520833  0.00000000  0.01041667  0.00260417  0.03906250  0.03645833  0.03385417  0.03385417  0.03385417  0.03385417  0.03385417  0.03385417  0.03385417  0.03385417  0.04427083  0.03645833  0.03385417  0.03383632  0.04166667  0.03906250  0.03385417  0.03645833  0.03645833  0.03906250  0.03645833  0.04166667  0.03385417  0.03385417  0.03645833  0.03385417  0.03385417  0.03645833  0.03385417  0.03906250  0.03906250  0.03645833  0.03385417  0.03385417  0.03385417  0.03645833  0.03385417  0.03385417  0.03645833  0.03385417  0.03645833  0.03645833  0.03906250  0.03385417  0.03906250  0.03906250  0.03385417  0.03906250  0.03906250  0.03385417  0.03385417  0.03385417  0.03385417  0.04166667  0.03906250  0.03645833  0.03645833  0.03645833  0.03385417  0.03385417  0.03385417  0.03385417  0.03385417  0.03385417  0.03385417  0.03385417  0.03385417  0.03385417  0.03127243  0.03916883  0.03645833  0.03645833  0.04427083  0.04166667  0.03876015  0.03876007  0.03618275  0.03618275  0.03618228  0.03618228  0.03618228  0.03876062  0.03618228  0.03876062  0.04140382  0.02864583  0.03125000  0.02864583  0.02864583  0.04427083  0.04427083  0.04427083  0.04427083  0.03657310  0.04427083  0.04687500  0.04166667  0.04427083  0.04427083  0.04166667  0.04427083  0.04166667  0.04166667  0.04166667  0.04166667  0.04166667  0.04427083  0.04427083  0.03618228  0.03875960  0.03618275  0.03875960  0.04166667  0.03363676  0.04166667  0.04427083  0.03659221  0.03659221  0.03646240  0.03648023  0.03397570  0.03397570  0.03913908  0.03913908  0.03648023  0.03659221  0.03659221  0.03659221  0.03659221  0.04165120  0.03918961  0.03648023  0.03648023  0.03659221  0.03659221  0.03648023  0.03906538  0.03648023  0.04423704  0.04423704  0.04178886  0.03908292  0.03648023  0.04176791  0.03646240  0.04176791  0.03917221  0.03917221  0.03917221  0.03657310  0.03639873  0.03380087  0.03902939  0.03116883  0.03643199  0.03906224  0.03636364  0.04682441  0.04155844  0.07093819  0.03896104  0.04419192  0.03896104  0.03896104
tv_110Geor  0.05468750  0.05470995  0.05468750  0.05729167  0.05729167  0.05468750  0.05468750  0.04734175  0.05468750  0.05729167  0.05468750  0.04942704  0.05202445  0.05465839  0.04942704  0.04942704  0.04942704  0.04942704  0.05202445  0.05202445  0.05202445  0.04682964  0.04942704  0.05202445  0.04682964  0.05465839  0.04942704  0.04942704  0.05206098  0.04942704  0.05206098  0.04682964  0.05202445  0.05466004  0.04942704  0.04682964  0.04942704  0.04950572  0.04967739  0.04942704  0.05206098  0.05202445  0.05202445  0.05206098  0.04942704  0.00781250  0.00781250  0.00781250  0.01041667  0.00781250  0.01041667  0.00781250  0.00520833  0.00260417  0.00520833  0.00000000  0.00520833  0.00520833  0.00520833  0.01041667  0.01302083  0.00781250  0.01041667  0.01562500  0.01041667  0.01041667  0.01562500  0.00781250  0.01041667  0.01041667  0.01302083  0.01041667  0.00781250  0.01041667  0.01041667  0.00520833  0.01562500  0.00781250  0.04427083  0.04166667  0.03906250  0.03906250  0.03906250  0.03906250  0.03906250  0.03906250  0.03906250  0.03906250  0.04947917  0.04166667  0.03906250  0.03959115  0.04687500  0.04427083  0.03906250  0.04166667  0.04166667  0.04427083  0.04166667  0.04687500  0.03906250  0.03906250  0.04166667  0.03906250  0.03906250  0.04166667  0.03906250  0.04427083  0.04427083  0.04166667  0.03906250  0.03906250  0.03906250  0.04166667  0.03906250  0.03906250  0.04166667  0.03906250  0.04166667  0.04166667  0.04427083  0.03906250  0.04427083  0.04427083  0.03906250  0.04427083  0.04427083  0.03906250  0.03906250  0.03906250  0.03906250  0.04687500  0.04427083  0.04166667  0.04166667  0.04166667  0.03906250  0.03906250  0.03906250  0.03906250  0.03906250  0.03906250  0.03906250  0.03906250  0.03906250  0.03906250  0.03646123  0.04438442  0.04166667  0.04166667  0.04947917  0.04687500  0.04398031  0.04397969  0.04140237  0.04140237  0.04140189  0.04140189  0.04140189  0.04398079  0.04140189  0.04398079  0.04662344  0.03385417  0.03645833  0.03385417  0.03385417  0.04947917  0.04947917  0.04947917  0.04947917  0.04178886  0.04947917  0.05208333  0.04687500  0.04947917  0.04947917  0.04687500  0.04947917  0.04687500  0.04687500  0.04687500  0.04687500  0.04687500  0.04947917  0.04947917  0.04140189  0.04397921  0.04140237  0.04397921  0.04687500  0.03885693  0.04687500  0.04947917  0.04180779  0.04180779  0.04165120  0.04166887  0.03919145  0.03919145  0.04432771  0.04432771  0.04166887  0.04180779  0.04180779  0.04180779  0.04180779  0.04683999  0.04440520  0.04166887  0.04166887  0.04180779  0.04180779  0.04166887  0.04425401  0.04166887  0.04942600  0.04942600  0.04700461  0.04427138  0.04166887  0.04698366  0.04165120  0.04698366  0.04438813  0.04438813  0.04438813  0.04178886  0.04159354  0.03899567  0.04422420  0.03636364  0.04162679  0.04425704  0.04155844  0.05201921  0.04675325  0.07620472  0.04415584  0.04938672  0.04415584  0.04415584
tv_111Geor  0.05468750  0.05470976  0.05468750  0.05729167  0.05729167  0.05468750  0.05468750  0.04737103  0.05468750  0.05729167  0.05468750  0.04942704  0.05202445  0.05465839  0.04942704  0.04942704  0.04942704  0.04942704  0.05202445  0.05202445  0.05202445  0.04682964  0.04942704  0.05202445  0.04682964  0.05465839  0.04942704  0.04942704  0.05206098  0.04942704  0.05206098  0.04682964  0.05202445  0.05466004  0.04942704  0.04682964  0.04942704  0.04946754  0.04970534  0.04942704  0.05206098  0.05202445  0.05202445  0.05206098  0.04942704  0.00781250  0.00781250  0.00781250  0.01041667  0.00781250  0.01041667  0.00781250  0.00520833  0.00260417  0.00520833  0.00520833  0.00000000  0.00520833  0.00520833  0.01041667  0.01302083  0.00781250  0.01041667  0.01562500  0.01041667  0.01041667  0.01562500  0.00781250  0.01041667  0.01041667  0.01302083  0.01041667  0.00781250  0.01041667  0.01041667  0.00520833  0.01562500  0.00781250  0.04427083  0.04166667  0.03906250  0.03906250  0.03906250  0.03906250  0.03906250  0.03906250  0.03906250  0.03906250  0.04947917  0.04166667  0.03906250  0.03934981  0.04687500  0.04427083  0.03906250  0.04166667  0.04166667  0.04427083  0.04166667  0.04687500  0.03906250  0.03906250  0.04166667  0.03906250  0.03906250  0.04166667  0.03906250  0.04427083  0.04427083  0.04166667  0.03906250  0.03906250  0.03906250  0.04166667  0.03906250  0.03906250  0.04166667  0.03906250  0.04166667  0.04166667  0.04427083  0.03906250  0.04427083  0.04427083  0.03906250  0.04427083  0.04427083  0.03906250  0.03906250  0.03906250  0.03906250  0.04687500  0.04427083  0.04166667  0.04166667  0.04166667  0.03906250  0.03906250  0.03906250  0.03906250  0.03906250  0.03906250  0.03906250  0.03906250  0.03906250  0.03906250  0.03648207  0.04440520  0.04166667  0.04166667  0.04947917  0.04687500  0.04391479  0.04391471  0.04133739  0.04133739  0.04133692  0.04133692  0.04133692  0.04391526  0.04133692  0.04391526  0.04655846  0.03385417  0.03645833  0.03385417  0.03385417  0.04947917  0.04947917  0.04947917  0.04947917  0.04180980  0.04947917  0.05208333  0.04687500  0.04947917  0.04947917  0.04687500  0.04947917  0.04687500  0.04687500  0.04687500  0.04687500  0.04687500  0.04947917  0.04947917  0.04133692  0.04391424  0.04133739  0.04391424  0.04687500  0.03879140  0.04687500  0.04947917  0.04182857  0.04182857  0.04167203  0.04168954  0.03921240  0.03921240  0.04434838  0.04434838  0.04168954  0.04182857  0.04182857  0.04182857  0.04182857  0.04686083  0.04442598  0.04168954  0.04168954  0.04182857  0.04182857  0.04168954  0.04427468  0.04168954  0.04944701  0.04944701  0.04702555  0.04429189  0.04168954  0.04700461  0.04167203  0.04700461  0.04440925  0.04440925  0.04440925  0.04180980  0.04159354  0.03899567  0.04422420  0.03636364  0.04162679  0.04425704  0.04155844  0.05201921  0.04675325  0.07625964  0.04415584  0.04938672  0.04415584  0.04415584
tv_112Geor  0.05468750  0.05470976  0.05468750  0.05729167  0.05729167  0.05468750  0.05468750  0.04737103  0.05468750  0.05729167  0.05468750  0.04942704  0.05202445  0.04946358  0.04942704  0.04942704  0.04942704  0.04942704  0.05202445  0.05202445  0.05202445  0.04682964  0.04942704  0.05202445  0.04682964  0.05465839  0.04942704  0.04942704  0.05206098  0.04942704  0.05206098  0.04682964  0.05202445  0.05466004  0.04942704  0.04682964  0.04942704  0.04946754  0.04970534  0.04942704  0.05206098  0.05202445  0.05202445  0.05206098  0.04942704  0.00781250  0.00781250  0.00781250  0.01041667  0.00781250  0.01041667  0.00781250  0.00520833  0.00260417  0.00520833  0.00520833  0.00520833  0.00000000  0.00520833  0.01041667  0.01302083  0.00781250  0.01041667  0.01562500  0.01041667  0.01041667  0.01562500  0.00781250  0.01041667  0.01041667  0.01302083  0.01041667  0.00781250  0.01041667  0.01041667  0.00520833  0.01562500  0.00781250  0.04427083  0.04166667  0.03906250  0.03906250  0.03906250  0.03906250  0.03906250  0.03906250  0.03906250  0.03906250  0.04947917  0.04166667  0.03906250  0.03684046  0.04687500  0.04427083  0.03906250  0.04166667  0.04166667  0.04427083  0.04166667  0.04687500  0.03906250  0.03906250  0.04166667  0.03906250  0.03906250  0.04166667  0.03906250  0.04427083  0.04427083  0.04166667  0.03906250  0.03906250  0.03906250  0.04166667  0.03906250  0.03906250  0.04166667  0.03906250  0.04166667  0.04166667  0.04427083  0.03906250  0.04427083  0.04427083  0.03906250  0.04427083  0.04427083  0.03906250  0.03906250  0.03906250  0.03906250  0.04687500  0.04427083  0.04166667  0.04166667  0.04166667  0.03906250  0.03906250  0.03906250  0.03906250  0.03906250  0.03906250  0.03906250  0.03906250  0.03906250  0.03906250  0.03648207  0.04440520  0.04166667  0.04166667  0.04947917  0.04687500  0.04391479  0.04391471  0.04133739  0.04133739  0.04133692  0.04133692  0.04133692  0.04391526  0.04133692  0.04391526  0.04655846  0.03385417  0.03645833  0.03385417  0.03385417  0.04947917  0.04947917  0.04947917  0.04947917  0.04180980  0.04947917  0.05208333  0.04687500  0.04947917  0.04947917  0.04687500  0.04947917  0.04687500  0.04687500  0.04687500  0.04687500  0.04687500  0.04947917  0.04947917  0.04133692  0.04391424  0.04133739  0.04391424  0.04687500  0.03879140  0.04687500  0.04947917  0.04182857  0.04182857  0.04167203  0.04168954  0.03921240  0.03921240  0.04434838  0.04434838  0.04168954  0.04182857  0.04182857  0.04182857  0.04182857  0.04686083  0.04442598  0.04168954  0.04168954  0.04182857  0.04182857  0.04168954  0.04427468  0.04168954  0.04944701  0.04944701  0.04702555  0.04429189  0.04168954  0.04700461  0.04167203  0.04700461  0.04440925  0.04440925  0.04440925  0.04180980  0.04159354  0.03899567  0.04422420  0.03636364  0.04162679  0.04425704  0.04155844  0.05201921  0.04675325  0.07625964  0.04415584  0.04938672  0.04415584  0.04415584
tv_122Geor  0.05468750  0.05473164  0.05468750  0.05729167  0.05729167  0.05468750  0.05468750  0.04734175  0.05468750  0.05729167  0.05468750  0.04946524  0.05206264  0.05469603  0.04946524  0.04946524  0.04946524  0.04946524  0.05206264  0.05206264  0.05206264  0.04686784  0.04946524  0.05206264  0.04686784  0.05469603  0.04946524  0.04946524  0.05209862  0.04946524  0.05209862  0.04686784  0.05206264  0.05469824  0.04946524  0.04686784  0.04946524  0.04950691  0.04971559  0.04946524  0.05209862  0.05206264  0.05206264  0.05209862  0.04946524  0.00781250  0.00781250  0.00781250  0.01041667  0.00781250  0.01041667  0.00781250  0.00000000  0.00260417  0.00520833  0.00520833  0.00520833  0.00520833  0.00000000  0.01041667  0.01302083  0.00781250  0.01041667  0.01562500  0.01041667  0.01041667  0.01562500  0.00781250  0.01041667  0.01041667  0.01302083  0.01041667  0.00781250  0.01041667  0.01041667  0.00520833  0.01562500  0.00781250  0.04427083  0.04166667  0.03906250  0.03906250  0.03906250  0.03906250  0.03906250  0.03906250  0.03906250  0.03906250  0.04947917  0.04166667  0.03906250  0.03939209  0.04687500  0.04427083  0.03906250  0.04166667  0.04166667  0.04427083  0.04166667  0.04687500  0.03906250  0.03906250  0.04166667  0.03906250  0.03906250  0.04166667  0.03906250  0.04427083  0.04427083  0.04166667  0.03906250  0.03906250  0.03906250  0.04166667  0.03906250  0.03906250  0.04166667  0.03906250  0.04166667  0.04166667  0.04427083  0.03906250  0.04427083  0.04427083  0.03906250  0.04427083  0.04427083  0.03906250  0.03906250  0.03906250  0.03906250  0.04687500  0.04427083  0.04166667  0.04166667  0.04166667  0.03906250  0.03906250  0.03906250  0.03906250  0.03906250  0.03906250  0.03906250  0.03906250  0.03906250  0.03906250  0.03653836  0.04438442  0.04166667  0.04166667  0.04947917  0.04687500  0.04391479  0.04391471  0.04133739  0.04133739  0.04133692  0.04133692  0.04133692  0.04391526  0.04133692  0.04391526  0.04655846  0.03385417  0.03645833  0.03385417  0.03385417  0.04947917  0.04947917  0.04947917  0.04947917  0.04178886  0.04947917  0.05208333  0.04687500  0.04947917  0.04947917  0.04687500  0.04947917  0.04687500  0.04687500  0.04687500  0.04687500  0.04687500  0.04947917  0.04947917  0.04133692  0.04391424  0.04133739  0.04391424  0.04687500  0.03879140  0.04687500  0.04947917  0.04180779  0.04180779  0.04172950  0.04174600  0.03919145  0.03919145  0.04440371  0.04440371  0.04174600  0.04180779  0.04180779  0.04180779  0.04180779  0.04691830  0.04440520  0.04174600  0.04174600  0.04180779  0.04180779  0.04174600  0.04433231  0.04174600  0.04950431  0.04950431  0.04700461  0.04434852  0.04174600  0.04698366  0.04172950  0.04698366  0.04438813  0.04438813  0.04438813  0.04178886  0.04159354  0.03899567  0.04422420  0.03636364  0.04162679  0.04425704  0.04155844  0.05201921  0.04675325  0.07622489  0.04415584  0.04938672  0.04415584  0.04415584
ve_112Assa  0.05468750  0.05470995  0.05468750  0.05729167  0.05729167  0.05468750  0.05468750  0.04734175  0.05468750  0.05729167  0.05468750  0.04942704  0.05202445  0.05465839  0.04942704  0.04942704  0.04942704  0.04942704  0.05202445  0.05202445  0.05202445  0.05202445  0.04942704  0.05202445  0.04682964  0.05465839  0.04942704  0.04942704  0.05206098  0.04942704  0.05206098  0.05202445  0.05202445  0.05466004  0.04942704  0.05202445  0.04942704  0.04946754  0.04970534  0.04942704  0.05206098  0.05202445  0.05202445  0.05206098  0.04942704  0.00781250  0.00781250  0.00781250  0.01041667  0.00781250  0.01041667  0.00781250  0.01041667  0.00781250  0.00520833  0.01041667  0.01041667  0.01041667  0.01041667  0.00000000  0.01302083  0.00781250  0.01041667  0.01041667  0.01041667  0.00520833  0.01041667  0.00781250  0.00520833  0.00520833  0.00781250  0.00520833  0.00260417  0.01041667  0.00520833  0.00520833  0.01041667  0.00781250  0.04427083  0.04166667  0.03906250  0.03906250  0.03906250  0.03906250  0.03906250  0.03906250  0.03906250  0.03906250  0.04947917  0.04166667  0.03906250  0.03934497  0.04687500  0.04427083  0.03906250  0.04166667  0.04166667  0.04427083  0.04166667  0.04687500  0.03906250  0.03906250  0.04166667  0.03906250  0.03906250  0.04166667  0.03906250  0.04427083  0.04427083  0.04166667  0.03906250  0.03906250  0.03906250  0.04166667  0.03906250  0.03906250  0.04166667  0.03906250  0.04166667  0.04166667  0.04427083  0.03906250  0.04427083  0.04427083  0.03906250  0.04427083  0.04427083  0.03906250  0.03906250  0.03906250  0.03906250  0.04687500  0.04427083  0.04166667  0.04166667  0.04166667  0.03906250  0.03906250  0.03906250  0.03906250  0.03906250  0.03906250  0.03906250  0.03906250  0.03906250  0.03906250  0.03646123  0.04438442  0.04166667  0.04166667  0.04947917  0.04687500  0.04398031  0.04397969  0.04140237  0.04140237  0.04140189  0.04140189  0.04140189  0.04398079  0.04140189  0.04398079  0.04662344  0.03385417  0.03645833  0.03385417  0.03385417  0.04947917  0.04947917  0.04947917  0.04947917  0.04178886  0.04947917  0.05208333  0.04687500  0.04947917  0.04947917  0.04687500  0.04947917  0.04687500  0.04687500  0.04687500  0.04687500  0.04687500  0.04947917  0.04947917  0.04140189  0.04397921  0.04140237  0.04397921  0.04687500  0.03885693  0.04687500  0.04947917  0.04180779  0.04180779  0.04165120  0.04166887  0.03919145  0.03919145  0.04432771  0.04432771  0.04166887  0.04180779  0.04180779  0.04180779  0.04180779  0.04683999  0.04440520  0.04166887  0.04166887  0.04180779  0.04180779  0.04166887  0.04425401  0.04166887  0.04942600  0.04942600  0.04700461  0.04427138  0.04166887  0.04698366  0.04165120  0.04698366  0.04438813  0.04438813  0.04438813  0.04178886  0.04159354  0.03899567  0.04422420  0.03636364  0.04162679  0.04425704  0.04155844  0.05201921  0.04675325  0.07626059  0.04415584  0.04938672  0.04415584  0.04415584
ve_115Assa  0.05729167  0.05731412  0.05729167  0.05989583  0.05989583  0.05729167  0.05729167  0.04994756  0.05729167  0.05989583  0.05729167  0.05202445  0.05462185  0.05725579  0.05202445  0.05202445  0.05202445  0.05202445  0.05462185  0.05462185  0.05462185  0.05462185  0.05202445  0.05462185  0.04942704  0.05725579  0.05202445  0.05202445  0.05465839  0.05202445  0.05465839  0.05462185  0.05462185  0.05725745  0.05202445  0.05462185  0.05202445  0.05210312  0.05227480  0.05202445  0.05465839  0.05462185  0.05462185  0.05465839  0.05202445  0.01041667  0.01041667  0.01041667  0.01302083  0.01041667  0.01302083  0.01041667  0.01302083  0.01041667  0.00781250  0.01302083  0.01302083  0.01302083  0.01302083  0.01302083  0.00000000  0.01041667  0.00781250  0.01822917  0.00781250  0.01302083  0.01302083  0.00520833  0.01302083  0.01302083  0.01562500  0.01302083  0.01041667  0.01302083  0.01302083  0.00781250  0.01302083  0.00520833  0.04687500  0.04427083  0.04166667  0.04166667  0.04166667  0.04166667  0.04166667  0.04166667  0.04166667  0.04166667  0.05208333  0.04427083  0.04166667  0.03938955  0.04947917  0.04687500  0.04166667  0.04427083  0.04427083  0.04687500  0.04427083  0.04947917  0.04166667  0.04166667  0.04427083  0.04166667  0.04166667  0.04427083  0.04166667  0.04687500  0.04687500  0.04427083  0.04166667  0.04166667  0.04166667  0.04427083  0.04166667  0.04166667  0.04427083  0.04166667  0.04427083  0.04427083  0.04687500  0.04166667  0.04687500  0.04687500  0.04166667  0.04687500  0.04687500  0.04166667  0.04166667  0.04166667  0.04166667  0.04947917  0.04427083  0.04427083  0.04427083  0.04427083  0.04166667  0.04166667  0.04166667  0.04166667  0.04166667  0.04166667  0.04166667  0.04166667  0.04166667  0.04166667  0.03906605  0.04700260  0.04427083  0.04427083  0.05208333  0.04947917  0.04655763  0.04655701  0.04397969  0.04397969  0.04397921  0.04397921  0.04397921  0.04655811  0.04397921  0.04655811  0.04920076  0.03645833  0.03906250  0.03645833  0.03645833  0.05208333  0.05208333  0.05208333  0.05208333  0.04178886  0.05208333  0.05468750  0.04947917  0.05208333  0.05208333  0.04947917  0.05208333  0.04947917  0.04947917  0.04947917  0.04947917  0.04947917  0.05208333  0.05208333  0.04397921  0.04655653  0.04397969  0.04655653  0.04947917  0.04143425  0.04947917  0.05208333  0.04180779  0.04180779  0.04165120  0.04166887  0.03919145  0.03919145  0.04432771  0.04432771  0.04166887  0.04180779  0.04180779  0.04180779  0.04180779  0.04683999  0.04440520  0.04166887  0.04166887  0.04180779  0.04180779  0.04166887  0.04425401  0.04166887  0.04942600  0.04942600  0.04700461  0.04427138  0.04166887  0.04698366  0.04165120  0.04698366  0.04438813  0.04438813  0.04438813  0.04178886  0.04419094  0.04159307  0.04682160  0.03896104  0.04422420  0.04685444  0.04415584  0.05461662  0.04935065  0.07883019  0.04675325  0.05198413  0.04675325  0.04675325
ve_140Assa  0.05208333  0.05210559  0.05208333  0.05468750  0.05468750  0.05208333  0.05208333  0.04473758  0.05208333  0.05468750  0.05208333  0.04682964  0.04942704  0.05206098  0.04682964  0.04682964  0.04682964  0.04682964  0.04942704  0.04942704  0.04942704  0.04942704  0.04682964  0.04942704  0.04423224  0.05206098  0.04682964  0.04682964  0.04946358  0.04682964  0.04946358  0.04942704  0.04942704  0.05206264  0.04682964  0.04942704  0.04682964  0.04687013  0.04707999  0.04682964  0.04946358  0.04942704  0.04942704  0.04946358  0.04682964  0.00520833  0.00520833  0.00520833  0.00781250  0.00520833  0.00781250  0.00520833  0.00781250  0.00520833  0.00260417  0.00781250  0.00781250  0.00781250  0.00781250  0.00781250  0.01041667  0.00000000  0.00781250  0.01302083  0.00781250  0.00781250  0.01302083  0.00520833  0.00781250  0.00781250  0.01041667  0.00781250  0.00520833  0.00781250  0.00781250  0.00260417  0.01302083  0.00520833  0.04166667  0.03906250  0.03645833  0.03645833  0.03645833  0.03645833  0.03645833  0.03645833  0.03645833  0.03645833  0.04687500  0.03906250  0.03645833  0.03659485  0.04427083  0.04166667  0.03645833  0.03906250  0.03906250  0.04166667  0.03906250  0.04427083  0.03645833  0.03645833  0.03906250  0.03645833  0.03645833  0.03906250  0.03645833  0.04166667  0.04166667  0.03906250  0.03645833  0.03645833  0.03645833  0.03906250  0.03645833  0.03645833  0.03906250  0.03645833  0.03906250  0.03906250  0.04166667  0.03645833  0.04166667  0.04166667  0.03645833  0.04166667  0.04166667  0.03645833  0.03645833  0.03645833  0.03645833  0.04427083  0.04166667  0.03906250  0.03906250  0.03906250  0.03645833  0.03645833  0.03645833  0.03645833  0.03645833  0.03645833  0.03645833  0.03645833  0.03645833  0.03645833  0.03387725  0.04178701  0.03906250  0.03906250  0.04687500  0.04427083  0.04133747  0.04133739  0.03876007  0.03876007  0.03875960  0.03875960  0.03875960  0.04133794  0.03875960  0.04133794  0.04398114  0.03125000  0.03385417  0.03125000  0.03125000  0.04687500  0.04687500  0.04687500  0.04687500  0.03919145  0.04687500  0.04947917  0.04427083  0.04687500  0.04687500  0.04427083  0.04687500  0.04427083  0.04427083  0.04427083  0.04427083  0.04427083  0.04687500  0.04687500  0.03875960  0.04133692  0.03876007  0.04133692  0.04427083  0.03621408  0.04427083  0.04687500  0.03921039  0.03921039  0.03906722  0.03908489  0.03659405  0.03659405  0.04174373  0.04174373  0.03908489  0.03921039  0.03921039  0.03921039  0.03921039  0.04425601  0.04180779  0.03908489  0.03908489  0.03921039  0.03921039  0.03908489  0.04167003  0.03908489  0.04684203  0.04684203  0.04440721  0.04168740  0.03908489  0.04438626  0.03906722  0.04438626  0.04179073  0.04179073  0.04179073  0.03919145  0.03899614  0.03639827  0.04162679  0.03376623  0.03902939  0.04165964  0.03896104  0.04942181  0.04415584  0.07359960  0.04155844  0.04678932  0.04155844  0.04155844
ve_144Assa  0.05468750  0.05470995  0.05468750  0.05729167  0.05729167  0.05468750  0.05468750  0.04731343  0.05468750  0.05729167  0.05468750  0.04942704  0.05202445  0.05465839  0.04942704  0.04942704  0.04942704  0.04942704  0.05202445  0.05202445  0.05202445  0.05202445  0.04942704  0.05202445  0.04682964  0.05465839  0.04942704  0.04942704  0.05206098  0.04942704  0.05206098  0.05202445  0.05202445  0.05466004  0.04942704  0.05202445  0.04942704  0.04954277  0.04964877  0.04942704  0.05206098  0.05202445  0.05202445  0.05206098  0.04942704  0.00781250  0.00781250  0.00781250  0.01041667  0.00781250  0.01041667  0.00781250  0.01041667  0.00781250  0.00520833  0.01041667  0.01041667  0.01041667  0.01041667  0.01041667  0.00781250  0.00781250  0.00000000  0.01562500  0.00520833  0.01041667  0.01041667  0.00260417  0.01041667  0.01041667  0.01302083  0.01041667  0.00781250  0.01041667  0.01041667  0.00520833  0.01041667  0.00260417  0.04427083  0.04166667  0.03906250  0.03906250  0.03906250  0.03906250  0.03906250  0.03906250  0.03906250  0.03906250  0.04947917  0.04166667  0.03906250  0.03690193  0.04687500  0.04427083  0.03906250  0.04166667  0.04166667  0.04427083  0.04166667  0.04687500  0.03906250  0.03906250  0.04166667  0.03906250  0.03906250  0.04166667  0.03906250  0.04427083  0.04427083  0.04166667  0.03906250  0.03906250  0.03906250  0.04166667  0.03906250  0.03906250  0.04166667  0.03906250  0.04166667  0.04166667  0.04427083  0.03906250  0.04427083  0.04427083  0.03906250  0.04427083  0.04427083  0.03906250  0.03906250  0.03906250  0.03906250  0.04687500  0.04427083  0.04166667  0.04166667  0.04166667  0.03906250  0.03906250  0.03906250  0.03906250  0.03906250  0.03906250  0.03906250  0.03906250  0.03906250  0.03906250  0.03646123  0.04438442  0.04166667  0.04166667  0.04947917  0.04687500  0.04398031  0.04397969  0.04140237  0.04140237  0.04140189  0.04140189  0.04140189  0.04398079  0.04140189  0.04398079  0.04662344  0.03385417  0.03645833  0.03385417  0.03385417  0.04947917  0.04947917  0.04947917  0.04947917  0.04178886  0.04947917  0.05208333  0.04687500  0.04947917  0.04947917  0.04687500  0.04947917  0.04687500  0.04687500  0.04687500  0.04687500  0.04687500  0.04947917  0.04947917  0.04140189  0.04397921  0.04140237  0.04397921  0.04687500  0.03885693  0.04687500  0.04947917  0.04180779  0.04180779  0.04165120  0.04166887  0.03919145  0.03919145  0.04432771  0.04432771  0.04166887  0.04180779  0.04180779  0.04180779  0.04180779  0.04683999  0.04440520  0.04166887  0.04166887  0.04180779  0.04180779  0.04166887  0.04425401  0.04166887  0.04942600  0.04942600  0.04700461  0.04427138  0.04166887  0.04698366  0.04165120  0.04698366  0.04438813  0.04438813  0.04438813  0.04178886  0.04159354  0.03899567  0.04422420  0.03636364  0.04162679  0.04425704  0.04155844  0.05201921  0.04675325  0.07614748  0.04415584  0.04938672  0.04415584  0.04415584
ve_150Assa  0.05989583  0.05991888  0.05989583  0.06250000  0.06250000  0.05989583  0.05989583  0.05252015  0.05989583  0.06250000  0.05989583  0.05462185  0.05721925  0.05985319  0.05462185  0.05462185  0.05462185  0.05462185  0.05721925  0.05721925  0.05721925  0.05721925  0.05462185  0.05721925  0.05202445  0.05985319  0.05462185  0.05462185  0.05725579  0.05462185  0.05725579  0.05721925  0.05721925  0.05985485  0.05462185  0.05721925  0.05462185  0.05477356  0.05487220  0.05462185  0.05725579  0.05721925  0.05721925  0.05725579  0.05462185  0.01302083  0.01302083  0.01302083  0.01562500  0.01302083  0.01562500  0.01302083  0.01562500  0.01302083  0.01041667  0.01562500  0.01562500  0.01562500  0.01562500  0.01041667  0.01822917  0.01302083  0.01562500  0.00000000  0.01562500  0.01041667  0.02083333  0.01302083  0.01041667  0.01041667  0.01302083  0.01041667  0.00781250  0.01562500  0.01041667  0.01041667  0.01562500  0.01302083  0.04947917  0.04687500  0.04427083  0.04427083  0.04427083  0.04427083  0.04427083  0.04427083  0.04427083  0.04427083  0.05468750  0.04687500  0.04427083  0.04267570  0.05208333  0.04947917  0.04427083  0.04687500  0.04687500  0.04947917  0.04687500  0.05208333  0.04427083  0.04427083  0.04687500  0.04427083  0.04427083  0.04687500  0.04427083  0.04947917  0.04947917  0.04687500  0.04427083  0.04427083  0.04427083  0.04687500  0.04427083  0.04427083  0.04687500  0.04427083  0.04687500  0.04687500  0.04427083  0.04427083  0.04947917  0.04947917  0.04427083  0.04947917  0.04947917  0.04427083  0.04427083  0.04427083  0.04427083  0.05208333  0.04947917  0.04687500  0.04687500  0.04687500  0.04427083  0.04427083  0.04427083  0.04427083  0.04427083  0.04427083  0.04427083  0.04427083  0.04427083  0.04427083  0.04160835  0.04955844  0.04687500  0.04687500  0.05468750  0.05208333  0.04933153  0.04932925  0.04675193  0.04675193  0.04675145  0.04675145  0.04675145  0.04933200  0.04675145  0.04411184  0.05197300  0.03906250  0.04166667  0.03906250  0.03906250  0.05468750  0.05468750  0.05468750  0.05468750  0.04696272  0.05468750  0.05729167  0.05208333  0.05468750  0.05468750  0.05208333  0.05468750  0.05208333  0.05208333  0.05208333  0.05208333  0.05208333  0.05468750  0.05468750  0.04675145  0.04932877  0.04675193  0.04932877  0.05208333  0.04420814  0.05208333  0.05468750  0.04698182  0.04698182  0.04679831  0.04681615  0.04436531  0.04436531  0.04947500  0.04947500  0.04681615  0.04698182  0.04698182  0.04698182  0.04698182  0.05198711  0.04957922  0.04681615  0.04681615  0.04698182  0.04698182  0.04681615  0.04940130  0.04681615  0.05457295  0.05457295  0.05217847  0.04941883  0.04681615  0.04696272  0.04679831  0.05215752  0.04956182  0.04956182  0.04956182  0.04696272  0.04678835  0.04419048  0.04941900  0.04155844  0.04682160  0.04945185  0.04675325  0.05721402  0.05194805  0.07618466  0.04935065  0.05458153  0.04935065  0.04935065
ve_153Assa  0.05468750  0.05470995  0.05468750  0.05729167  0.05729167  0.05468750  0.05468750  0.04731343  0.05468750  0.05729167  0.05468750  0.04942704  0.05202445  0.05465839  0.04942704  0.04942704  0.04942704  0.04942704  0.05202445  0.05202445  0.05202445  0.05202445  0.04942704  0.05202445  0.04682964  0.05465839  0.04942704  0.04942704  0.05206098  0.04942704  0.05206098  0.05202445  0.05202445  0.05466004  0.04942704  0.05202445  0.04942704  0.04950572  0.04964877  0.04942704  0.05206098  0.05202445  0.05202445  0.05206098  0.04942704  0.00781250  0.00781250  0.00781250  0.01041667  0.00781250  0.01041667  0.00781250  0.01041667  0.00781250  0.00520833  0.01041667  0.01041667  0.01041667  0.01041667  0.01041667  0.00781250  0.00781250  0.00520833  0.01562500  0.00000000  0.01041667  0.01041667  0.00260417  0.01041667  0.01041667  0.01302083  0.01041667  0.00781250  0.01041667  0.01041667  0.00520833  0.01041667  0.00260417  0.04427083  0.04166667  0.03906250  0.03906250  0.03906250  0.03906250  0.03906250  0.03906250  0.03906250  0.03906250  0.04947917  0.04166667  0.03906250  0.03663089  0.04687500  0.04427083  0.03906250  0.04166667  0.04166667  0.04427083  0.04166667  0.04687500  0.03906250  0.03906250  0.04166667  0.03906250  0.03906250  0.04166667  0.03906250  0.04427083  0.04427083  0.04166667  0.03906250  0.03906250  0.03906250  0.04166667  0.03906250  0.03906250  0.04166667  0.03906250  0.04166667  0.04166667  0.04427083  0.03906250  0.04427083  0.04427083  0.03906250  0.04427083  0.04427083  0.03906250  0.03906250  0.03906250  0.03906250  0.04687500  0.04427083  0.04166667  0.04166667  0.04166667  0.03906250  0.03906250  0.03906250  0.03906250  0.03906250  0.03906250  0.03906250  0.03906250  0.03906250  0.03906250  0.03646123  0.04438442  0.04166667  0.04166667  0.04947917  0.04687500  0.04398031  0.04397969  0.04140237  0.04140237  0.04140189  0.04140189  0.04140189  0.04398079  0.04140189  0.04398079  0.04662344  0.03385417  0.03645833  0.03385417  0.03385417  0.04947917  0.04947917  0.04947917  0.04947917  0.04178886  0.04947917  0.05208333  0.04687500  0.04947917  0.04947917  0.04687500  0.04947917  0.04687500  0.04687500  0.04687500  0.04687500  0.04687500  0.04947917  0.04947917  0.04140189  0.04397921  0.04140237  0.04397921  0.04687500  0.03885693  0.04687500  0.04947917  0.04180779  0.04180779  0.04165120  0.04166887  0.03919145  0.03919145  0.04432771  0.04432771  0.04166887  0.04180779  0.04180779  0.04180779  0.04180779  0.04683999  0.04440520  0.04166887  0.04166887  0.04180779  0.04180779  0.04166887  0.04425401  0.04166887  0.04942600  0.04942600  0.04700461  0.04427138  0.04166887  0.04698366  0.04165120  0.04698366  0.04438813  0.04438813  0.04438813  0.04178886  0.04159354  0.03899567  0.04422420  0.03636364  0.04162679  0.04425704  0.04155844  0.05201921  0.04675325  0.07616878  0.04415584  0.04938672  0.04415584  0.04415584
ve_202VazI  0.05468750  0.05470995  0.05468750  0.05729167  0.05729167  0.05468750  0.05468750  0.04734175  0.05468750  0.05729167  0.05468750  0.04942704  0.05202445  0.05465839  0.04942704  0.04942704  0.04942704  0.04942704  0.05202445  0.05202445  0.05202445  0.05202445  0.04942704  0.05202445  0.04682964  0.05465839  0.04942704  0.04942704  0.05206098  0.04942704  0.05206098  0.05202445  0.05202445  0.05466004  0.04942704  0.05202445  0.04942704  0.04946754  0.04970534  0.04942704  0.05206098  0.05202445  0.05202445  0.05206098  0.04942704  0.00781250  0.00781250  0.00781250  0.01041667  0.00781250  0.01041667  0.00781250  0.01041667  0.00781250  0.00520833  0.01041667  0.01041667  0.01041667  0.01041667  0.00520833  0.01302083  0.00781250  0.01041667  0.01041667  0.01041667  0.00000000  0.01562500  0.00781250  0.00000000  0.00520833  0.00260417  0.00000000  0.00260417  0.01041667  0.00520833  0.00520833  0.01041667  0.00781250  0.04427083  0.04166667  0.03906250  0.03906250  0.03906250  0.03906250  0.03906250  0.03906250  0.03906250  0.03906250  0.04947917  0.04166667  0.03906250  0.03934497  0.04687500  0.04427083  0.03906250  0.04166667  0.04166667  0.04427083  0.04166667  0.04687500  0.03906250  0.03906250  0.04166667  0.03906250  0.03906250  0.04166667  0.03906250  0.04427083  0.04427083  0.04166667  0.03906250  0.03906250  0.03906250  0.04166667  0.03906250  0.03906250  0.04166667  0.03906250  0.04166667  0.04166667  0.04427083  0.03906250  0.04427083  0.04427083  0.03906250  0.04427083  0.04427083  0.03906250  0.03906250  0.03906250  0.03906250  0.04687500  0.04427083  0.04166667  0.04166667  0.04166667  0.03906250  0.03906250  0.03906250  0.03906250  0.03906250  0.03906250  0.03906250  0.03906250  0.03906250  0.03906250  0.03646123  0.04438442  0.04166667  0.04166667  0.04947917  0.04687500  0.04398031  0.04397969  0.04140237  0.04140237  0.04140189  0.04140189  0.04140189  0.04398079  0.04140189  0.04398079  0.04662344  0.03385417  0.03645833  0.03385417  0.03385417  0.04947917  0.04947917  0.04947917  0.04947917  0.04178886  0.04947917  0.05208333  0.04687500  0.04947917  0.04947917  0.04687500  0.04947917  0.04687500  0.04687500  0.04687500  0.04687500  0.04687500  0.04947917  0.04947917  0.04140189  0.04397921  0.04140237  0.04397921  0.04687500  0.03885693  0.04687500  0.04947917  0.04180779  0.04180779  0.04165120  0.04166887  0.03919145  0.03919145  0.04432771  0.04432771  0.04166887  0.04180779  0.04180779  0.04180779  0.04180779  0.04683999  0.04440520  0.04166887  0.04166887  0.04180779  0.04180779  0.04166887  0.04425401  0.04166887  0.04942600  0.04942600  0.04178886  0.04427138  0.04166887  0.04698366  0.04165120  0.04698366  0.04438813  0.04438813  0.04438813  0.04178886  0.04159354  0.03899567  0.04422420  0.03636364  0.04162679  0.04425704  0.04155844  0.05201921  0.04675325  0.07098950  0.04415584  0.04938672  0.04415584  0.04415584
ve_207VazI  0.05989583  0.05991848  0.05989583  0.06250000  0.06250000  0.05989583  0.05989583  0.05257937  0.05989583  0.06250000  0.05989583  0.04942704  0.05202445  0.05465839  0.04942704  0.04942704  0.04942704  0.04942704  0.05202445  0.05202445  0.05202445  0.05202445  0.04942704  0.05202445  0.04682964  0.05465839  0.04942704  0.04942704  0.05206098  0.04942704  0.05206098  0.05202445  0.05202445  0.05466004  0.04942704  0.05202445  0.04942704  0.04954277  0.04967441  0.04942704  0.05206098  0.05202445  0.05202445  0.05206098  0.04942704  0.01302083  0.01302083  0.01302083  0.01562500  0.01302083  0.01562500  0.01302083  0.01562500  0.01302083  0.01041667  0.01562500  0.01562500  0.01562500  0.01562500  0.01041667  0.01302083  0.01302083  0.01041667  0.02083333  0.01041667  0.01562500  0.00000000  0.00781250  0.01562500  0.01562500  0.01822917  0.01562500  0.01302083  0.01562500  0.01562500  0.01041667  0.01041667  0.00781250  0.04947917  0.04687500  0.04427083  0.04427083  0.04427083  0.04427083  0.04427083  0.04427083  0.04427083  0.04427083  0.05468750  0.04687500  0.04427083  0.04241049  0.05208333  0.04947917  0.04427083  0.04687500  0.04687500  0.04947917  0.04687500  0.05208333  0.04427083  0.04427083  0.04687500  0.04427083  0.04427083  0.04687500  0.04427083  0.04947917  0.04947917  0.04687500  0.04427083  0.04427083  0.04427083  0.04687500  0.04427083  0.04427083  0.04687500  0.04427083  0.04687500  0.04687500  0.04947917  0.04427083  0.04947917  0.04947917  0.04427083  0.04947917  0.04947917  0.04427083  0.04427083  0.04427083  0.04427083  0.05208333  0.04947917  0.04687500  0.04687500  0.04687500  0.04427083  0.04427083  0.04427083  0.04427083  0.04427083  0.04427083  0.04427083  0.04427083  0.04427083  0.04427083  0.04165003  0.04960000  0.04687500  0.04687500  0.05468750  0.05208333  0.04920048  0.04919930  0.04662198  0.04662198  0.04662151  0.04662151  0.04662151  0.04920095  0.04662151  0.04920095  0.05184305  0.03906250  0.04166667  0.03906250  0.03906250  0.05468750  0.05468750  0.05468750  0.05468750  0.04700461  0.05468750  0.05729167  0.05208333  0.05468750  0.05468750  0.05208333  0.05468750  0.05208333  0.05208333  0.05208333  0.05208333  0.05208333  0.05468750  0.05468750  0.04662151  0.04919882  0.04662198  0.04919882  0.05208333  0.04407709  0.05208333  0.05468750  0.04702338  0.04702338  0.04683999  0.04685749  0.04440721  0.04440721  0.04951634  0.04951634  0.04685749  0.04702338  0.04702338  0.04702338  0.04702338  0.05202879  0.04962078  0.04685749  0.04685749  0.04702338  0.04702338  0.04685749  0.04944265  0.04685749  0.05461497  0.05461497  0.05222036  0.04945985  0.04685749  0.05219941  0.04683999  0.05219941  0.04960405  0.04960405  0.04960405  0.04700461  0.04678835  0.04419048  0.04941900  0.04155844  0.04682160  0.04945185  0.04675325  0.05721402  0.05194805  0.08146990  0.04935065  0.05458153  0.04935065  0.04935065
ve_209VazI  0.05208333  0.05210578  0.05208333  0.05468750  0.05468750  0.05208333  0.05208333  0.04470765  0.05208333  0.05468750  0.05208333  0.04682964  0.04942704  0.05206098  0.04682964  0.04682964  0.04682964  0.04682964  0.04942704  0.04942704  0.04942704  0.04942704  0.04682964  0.04942704  0.04423224  0.05206098  0.04682964  0.04682964  0.04946358  0.04682964  0.04946358  0.04942704  0.04942704  0.05206264  0.04682964  0.04942704  0.04682964  0.04690832  0.04705137  0.04682964  0.04946358  0.04942704  0.04942704  0.04946358  0.04682964  0.00520833  0.00520833  0.00520833  0.00781250  0.00520833  0.00781250  0.00520833  0.00781250  0.00520833  0.00260417  0.00781250  0.00781250  0.00781250  0.00781250  0.00781250  0.00520833  0.00520833  0.00260417  0.01302083  0.00260417  0.00781250  0.00781250  0.00000000  0.00781250  0.00781250  0.01041667  0.00781250  0.00520833  0.00781250  0.00781250  0.00260417  0.00781250  0.00000000  0.04166667  0.03906250  0.03645833  0.03645833  0.03645833  0.03645833  0.03645833  0.03645833  0.03645833  0.03645833  0.04687500  0.03906250  0.03645833  0.03385755  0.04427083  0.04166667  0.03645833  0.03906250  0.03906250  0.04166667  0.03906250  0.04427083  0.03645833  0.03645833  0.03906250  0.03645833  0.03645833  0.03906250  0.03645833  0.04166667  0.04166667  0.03906250  0.03645833  0.03645833  0.03645833  0.03906250  0.03645833  0.03645833  0.03906250  0.03645833  0.03906250  0.03906250  0.04166667  0.03645833  0.04166667  0.04166667  0.03645833  0.04166667  0.04166667  0.03645833  0.03645833  0.03645833  0.03645833  0.04427083  0.04166667  0.03906250  0.03906250  0.03906250  0.03645833  0.03645833  0.03645833  0.03645833  0.03645833  0.03645833  0.03645833  0.03645833  0.03645833  0.03645833  0.03385641  0.04176623  0.03906250  0.03906250  0.04687500  0.04427083  0.04140299  0.04140237  0.03882505  0.03882505  0.03882457  0.03882457  0.03882457  0.04140347  0.03882457  0.04140347  0.04404612  0.03125000  0.03385417  0.03125000  0.03125000  0.04687500  0.04687500  0.04687500  0.04687500  0.03917051  0.04687500  0.04947917  0.04427083  0.04687500  0.04687500  0.04427083  0.04687500  0.04427083  0.04427083  0.04427083  0.04427083  0.04427083  0.04687500  0.04687500  0.03882457  0.04140189  0.03882505  0.04140189  0.04427083  0.03627961  0.04427083  0.04687500  0.03918961  0.03918961  0.03904638  0.03906421  0.03657310  0.03657310  0.04172306  0.04172306  0.03906421  0.03918961  0.03918961  0.03918961  0.03918961  0.04423517  0.04178701  0.03906421  0.03906421  0.03918961  0.03918961  0.03906421  0.04164936  0.03906421  0.04682102  0.04682102  0.04438626  0.04166690  0.03906421  0.04436531  0.03904638  0.04436531  0.04176961  0.04176961  0.04176961  0.03917051  0.03899614  0.03639827  0.04162679  0.03376623  0.03902939  0.04165964  0.03896104  0.04942181  0.04415584  0.07354332  0.04155844  0.04678932  0.04155844  0.04155844
ve_220VazI  0.05468750  0.05470995  0.05468750  0.05729167  0.05729167  0.05468750  0.05468750  0.04734175  0.05468750  0.05729167  0.05468750  0.04942704  0.05202445  0.05465839  0.04942704  0.04942704  0.04942704  0.04942704  0.05202445  0.05202445  0.05202445  0.05202445  0.04942704  0.05202445  0.04682964  0.05465839  0.04942704  0.04942704  0.05206098  0.04942704  0.05206098  0.05202445  0.05202445  0.05466004  0.04942704  0.05202445  0.04942704  0.04946754  0.04970534  0.04942704  0.05206098  0.05202445  0.05202445  0.05206098  0.04942704  0.00781250  0.00781250  0.00781250  0.01041667  0.00781250  0.01041667  0.00781250  0.01041667  0.00781250  0.00520833  0.01041667  0.01041667  0.01041667  0.01041667  0.00520833  0.01302083  0.00781250  0.01041667  0.01041667  0.01041667  0.00000000  0.01562500  0.00781250  0.00000000  0.00520833  0.00260417  0.00000000  0.00260417  0.01041667  0.00520833  0.00520833  0.01041667  0.00781250  0.04427083  0.04166667  0.03906250  0.03906250  0.03906250  0.03906250  0.03906250  0.03906250  0.03906250  0.03906250  0.04947917  0.04166667  0.03906250  0.03934497  0.04687500  0.04427083  0.03906250  0.04166667  0.04166667  0.04427083  0.04166667  0.04687500  0.03906250  0.03906250  0.04166667  0.03906250  0.03906250  0.04166667  0.03906250  0.04427083  0.04427083  0.04166667  0.03906250  0.03906250  0.03906250  0.04166667  0.03906250  0.03906250  0.04166667  0.03906250  0.04166667  0.04166667  0.04427083  0.03906250  0.04427083  0.04427083  0.03906250  0.04427083  0.04427083  0.03906250  0.03906250  0.03906250  0.03906250  0.04687500  0.04427083  0.04166667  0.04166667  0.04166667  0.03906250  0.03906250  0.03906250  0.03906250  0.03906250  0.03906250  0.03906250  0.03906250  0.03906250  0.03906250  0.03646123  0.04438442  0.04166667  0.04166667  0.04947917  0.04687500  0.04398031  0.04397969  0.04140237  0.04140237  0.04140189  0.04140189  0.04140189  0.04398079  0.04140189  0.04398079  0.04662344  0.03385417  0.03645833  0.03385417  0.03385417  0.04947917  0.04947917  0.04947917  0.04947917  0.04178886  0.04947917  0.05208333  0.04687500  0.04947917  0.04947917  0.04687500  0.04947917  0.04687500  0.04687500  0.04687500  0.04687500  0.04687500  0.04947917  0.04947917  0.04140189  0.04397921  0.04140237  0.04397921  0.04687500  0.03885693  0.04687500  0.04947917  0.04180779  0.04180779  0.04165120  0.04166887  0.03919145  0.03919145  0.04432771  0.04432771  0.04166887  0.04180779  0.04180779  0.04180779  0.04180779  0.04683999  0.04440520  0.04166887  0.04166887  0.04180779  0.04180779  0.04166887  0.04425401  0.04166887  0.04942600  0.04942600  0.04178886  0.04427138  0.04166887  0.04698366  0.04165120  0.04698366  0.04438813  0.04438813  0.04438813  0.04178886  0.04159354  0.03899567  0.04422420  0.03636364  0.04162679  0.04425704  0.04155844  0.05201921  0.04675325  0.07098950  0.04415584  0.04938672  0.04415584  0.04415584
ve_240VazI  0.05468750  0.05470995  0.05468750  0.05729167  0.05729167  0.05468750  0.05468750  0.04731181  0.05468750  0.05729167  0.05468750  0.04946524  0.05206264  0.05469603  0.04946524  0.04946524  0.04946524  0.04946524  0.05206264  0.05206264  0.05206264  0.05206264  0.04946524  0.05206264  0.04686784  0.05469603  0.04946524  0.04946524  0.05209862  0.04946524  0.05209862  0.05206264  0.05206264  0.05469824  0.04946524  0.05206264  0.04946524  0.04950691  0.04974353  0.04946524  0.05209862  0.05206264  0.05206264  0.05209862  0.04946524  0.00781250  0.00781250  0.00781250  0.01041667  0.00781250  0.01041667  0.00781250  0.01041667  0.00781250  0.00520833  0.01041667  0.01041667  0.01041667  0.01041667  0.00520833  0.01302083  0.00781250  0.01041667  0.01041667  0.01041667  0.00520833  0.01562500  0.00781250  0.00520833  0.00000000  0.00781250  0.00520833  0.00260417  0.01041667  0.00520833  0.00520833  0.01041667  0.00781250  0.04427083  0.04166667  0.03906250  0.03906250  0.03906250  0.03906250  0.03906250  0.03906250  0.03906250  0.03906250  0.04947917  0.04166667  0.03906250  0.03934561  0.04687500  0.04427083  0.03906250  0.04166667  0.04166667  0.04427083  0.04166667  0.04687500  0.03906250  0.03906250  0.04166667  0.03906250  0.03906250  0.04166667  0.03906250  0.04427083  0.04427083  0.04166667  0.03906250  0.03906250  0.03906250  0.04166667  0.03906250  0.03906250  0.04166667  0.03906250  0.04166667  0.04166667  0.04427083  0.03906250  0.03906250  0.03906250  0.03906250  0.04427083  0.04427083  0.03906250  0.03906250  0.03906250  0.03906250  0.04687500  0.04427083  0.04166667  0.04166667  0.04166667  0.03906250  0.03906250  0.03906250  0.03906250  0.03906250  0.03906250  0.03906250  0.03906250  0.03906250  0.03906250  0.03651752  0.04436364  0.04166667  0.04166667  0.04947917  0.04687500  0.04398031  0.04397969  0.04140237  0.04140237  0.04140189  0.04140189  0.04140189  0.04398079  0.04140189  0.04398079  0.04662344  0.03385417  0.03645833  0.03385417  0.03385417  0.04947917  0.04947917  0.04947917  0.04947917  0.04176791  0.04947917  0.05208333  0.04687500  0.04947917  0.04947917  0.04687500  0.04947917  0.04687500  0.04687500  0.04687500  0.04687500  0.04687500  0.04947917  0.04947917  0.04140189  0.04397921  0.04140237  0.04397921  0.04687500  0.03885693  0.04687500  0.04947917  0.04178701  0.04178701  0.04170866  0.04172533  0.03917051  0.03917051  0.04438304  0.04438304  0.04172533  0.04178701  0.04178701  0.04178701  0.04178701  0.04689746  0.04438442  0.04172533  0.04172533  0.04178701  0.04178701  0.04172533  0.04431164  0.04172533  0.04948330  0.04948330  0.04698366  0.04432801  0.04172533  0.04696272  0.04170866  0.04696272  0.04436702  0.04436702  0.04436702  0.04176791  0.04159354  0.03899567  0.04422420  0.03636364  0.04162679  0.04425704  0.04155844  0.05201921  0.04675325  0.07626059  0.04415584  0.04938672  0.04415584  0.04415584
ve_241VazI  0.05208333  0.05210578  0.05208333  0.05468750  0.05468750  0.05208333  0.05208333  0.04470765  0.05208333  0.05468750  0.05208333  0.04682964  0.04942704  0.05206098  0.04682964  0.04682964  0.04682964  0.04682964  0.04942704  0.04942704  0.04942704  0.04942704  0.04682964  0.04942704  0.04423224  0.05206098  0.04682964  0.04682964  0.04946358  0.04682964  0.04946358  0.04942704  0.04942704  0.05206264  0.04682964  0.04942704  0.04682964  0.04687013  0.04707999  0.04682964  0.04946358  0.04942704  0.04942704  0.04946358  0.04682964  0.01041667  0.01041667  0.01041667  0.01302083  0.01041667  0.01302083  0.01041667  0.01302083  0.01041667  0.00781250  0.01302083  0.01302083  0.01302083  0.01302083  0.00781250  0.01562500  0.01041667  0.01302083  0.01302083  0.01302083  0.00260417  0.01822917  0.01041667  0.00260417  0.00781250  0.00000000  0.00260417  0.00520833  0.01302083  0.00781250  0.00781250  0.01302083  0.01041667  0.04166667  0.03906250  0.03645833  0.03645833  0.03645833  0.03645833  0.03645833  0.03645833  0.03645833  0.03645833  0.04687500  0.03906250  0.03645833  0.03659014  0.04427083  0.04166667  0.03645833  0.03906250  0.03906250  0.04166667  0.03906250  0.04427083  0.03645833  0.03645833  0.03906250  0.03645833  0.03645833  0.03906250  0.03645833  0.04166667  0.04166667  0.03906250  0.03645833  0.03645833  0.03645833  0.03906250  0.03645833  0.03645833  0.03906250  0.03645833  0.03906250  0.03906250  0.04166667  0.03645833  0.04166667  0.04166667  0.03645833  0.04166667  0.04166667  0.03645833  0.03645833  0.03645833  0.03645833  0.04427083  0.04166667  0.03906250  0.03906250  0.03906250  0.03645833  0.03645833  0.03645833  0.03645833  0.03645833  0.03645833  0.03645833  0.03645833  0.03645833  0.03645833  0.03385641  0.04176623  0.03906250  0.03906250  0.04687500  0.04427083  0.04140299  0.04140237  0.03882505  0.03882505  0.03882457  0.03882457  0.03882457  0.04140347  0.03882457  0.04140347  0.04404612  0.03125000  0.03385417  0.03125000  0.03125000  0.04687500  0.04687500  0.04687500  0.04687500  0.03917051  0.04687500  0.04947917  0.04427083  0.04687500  0.04687500  0.04427083  0.04687500  0.04427083  0.04427083  0.04427083  0.04427083  0.04427083  0.04687500  0.04687500  0.03882457  0.04140189  0.03882505  0.04140189  0.04427083  0.03627961  0.04427083  0.04687500  0.03918961  0.03918961  0.03904638  0.03906421  0.03657310  0.03657310  0.04172306  0.04172306  0.03906421  0.03918961  0.03918961  0.03918961  0.03918961  0.04423517  0.04178701  0.03906421  0.03906421  0.03918961  0.03918961  0.03906421  0.04164936  0.03906421  0.04682102  0.04682102  0.03917051  0.04166690  0.03906421  0.04436531  0.03904638  0.04436531  0.04176961  0.04176961  0.04176961  0.03917051  0.03899614  0.03639827  0.04162679  0.03376623  0.03902939  0.04165964  0.03896104  0.04942181  0.04415584  0.06832871  0.04155844  0.04678932  0.04155844  0.04155844
ve_246VazI  0.05468750  0.05470995  0.05468750  0.05729167  0.05729167  0.05468750  0.05468750  0.04734175  0.05468750  0.05729167  0.05468750  0.04942704  0.05202445  0.05465839  0.04942704  0.04942704  0.04942704  0.04942704  0.05202445  0.05202445  0.05202445  0.05202445  0.04942704  0.05202445  0.04682964  0.05465839  0.04942704  0.04942704  0.05206098  0.04942704  0.05206098  0.05202445  0.05202445  0.05466004  0.04942704  0.05202445  0.04942704  0.04946754  0.04970534  0.04942704  0.05206098  0.05202445  0.05202445  0.05206098  0.04942704  0.00781250  0.00781250  0.00781250  0.01041667  0.00781250  0.01041667  0.00781250  0.01041667  0.00781250  0.00520833  0.01041667  0.01041667  0.01041667  0.01041667  0.00520833  0.01302083  0.00781250  0.01041667  0.01041667  0.01041667  0.00000000  0.01562500  0.00781250  0.00000000  0.00520833  0.00260417  0.00000000  0.00260417  0.01041667  0.00520833  0.00520833  0.01041667  0.00781250  0.04427083  0.04166667  0.03906250  0.03906250  0.03906250  0.03906250  0.03906250  0.03906250  0.03906250  0.03906250  0.04947917  0.04166667  0.03906250  0.03934497  0.04687500  0.04427083  0.03906250  0.04166667  0.04166667  0.04427083  0.04166667  0.04687500  0.03906250  0.03906250  0.04166667  0.03906250  0.03906250  0.04166667  0.03906250  0.04427083  0.04427083  0.04166667  0.03906250  0.03906250  0.03906250  0.04166667  0.03906250  0.03906250  0.04166667  0.03906250  0.04166667  0.04166667  0.04427083  0.03906250  0.04427083  0.04427083  0.03906250  0.04427083  0.04427083  0.03906250  0.03906250  0.03906250  0.03906250  0.04687500  0.04427083  0.04166667  0.04166667  0.04166667  0.03906250  0.03906250  0.03906250  0.03906250  0.03906250  0.03906250  0.03906250  0.03906250  0.03906250  0.03906250  0.03646123  0.04438442  0.04166667  0.04166667  0.04947917  0.04687500  0.04398031  0.04397969  0.04140237  0.04140237  0.04140189  0.04140189  0.04140189  0.04398079  0.04140189  0.04398079  0.04662344  0.03385417  0.03645833  0.03385417  0.03385417  0.04947917  0.04947917  0.04947917  0.04947917  0.04178886  0.04947917  0.05208333  0.04687500  0.04947917  0.04947917  0.04687500  0.04947917  0.04687500  0.04687500  0.04687500  0.04687500  0.04687500  0.04947917  0.04947917  0.04140189  0.04397921  0.04140237  0.04397921  0.04687500  0.03885693  0.04687500  0.04947917  0.04180779  0.04180779  0.04165120  0.04166887  0.03919145  0.03919145  0.04432771  0.04432771  0.04166887  0.04180779  0.04180779  0.04180779  0.04180779  0.04683999  0.04440520  0.04166887  0.04166887  0.04180779  0.04180779  0.04166887  0.04425401  0.04166887  0.04942600  0.04942600  0.04178886  0.04427138  0.04166887  0.04698366  0.04165120  0.04698366  0.04438813  0.04438813  0.04438813  0.04178886  0.04159354  0.03899567  0.04422420  0.03636364  0.04162679  0.04425704  0.04155844  0.05201921  0.04675325  0.07098950  0.04415584  0.04938672  0.04415584  0.04415584
ve_249VazI  0.05208333  0.05210578  0.05208333  0.05468750  0.05468750  0.05208333  0.05208333  0.04470765  0.05208333  0.05468750  0.05208333  0.04682964  0.04942704  0.05206098  0.04682964  0.04682964  0.04682964  0.04682964  0.04942704  0.04942704  0.04942704  0.04942704  0.04682964  0.04942704  0.04423224  0.05206098  0.04682964  0.04682964  0.04946358  0.04682964  0.04946358  0.04942704  0.04942704  0.05206264  0.04682964  0.04942704  0.04682964  0.04687013  0.04707999  0.04682964  0.04946358  0.04942704  0.04942704  0.04946358  0.04682964  0.00520833  0.00520833  0.00520833  0.00781250  0.00520833  0.00781250  0.00520833  0.00781250  0.00520833  0.00260417  0.00781250  0.00781250  0.00781250  0.00781250  0.00260417  0.01041667  0.00520833  0.00781250  0.00781250  0.00781250  0.00260417  0.01302083  0.00520833  0.00260417  0.00260417  0.00520833  0.00260417  0.00000000  0.00781250  0.00260417  0.00260417  0.00781250  0.00520833  0.04166667  0.03906250  0.03645833  0.03645833  0.03645833  0.03645833  0.03645833  0.03645833  0.03645833  0.03645833  0.04687500  0.03906250  0.03645833  0.03659014  0.04427083  0.04166667  0.03645833  0.03906250  0.03906250  0.04166667  0.03906250  0.04427083  0.03645833  0.03645833  0.03906250  0.03645833  0.03645833  0.03906250  0.03645833  0.04166667  0.04166667  0.03906250  0.03645833  0.03645833  0.03645833  0.03906250  0.03645833  0.03645833  0.03906250  0.03645833  0.03906250  0.03906250  0.04166667  0.03645833  0.04166667  0.04166667  0.03645833  0.04166667  0.04166667  0.03645833  0.03645833  0.03645833  0.03645833  0.04427083  0.04166667  0.03906250  0.03906250  0.03906250  0.03645833  0.03645833  0.03645833  0.03645833  0.03645833  0.03645833  0.03645833  0.03645833  0.03645833  0.03645833  0.03385641  0.04176623  0.03906250  0.03906250  0.04687500  0.04427083  0.04140299  0.04140237  0.03882505  0.03882505  0.03882457  0.03882457  0.03882457  0.04140347  0.03882457  0.04140347  0.04404612  0.03125000  0.03385417  0.03125000  0.03125000  0.04687500  0.04687500  0.04687500  0.04687500  0.03917051  0.04687500  0.04947917  0.04427083  0.04687500  0.04687500  0.04427083  0.04687500  0.04427083  0.04427083  0.04427083  0.04427083  0.04427083  0.04687500  0.04687500  0.03882457  0.04140189  0.03882505  0.04140189  0.04427083  0.03627961  0.04427083  0.04687500  0.03918961  0.03918961  0.03904638  0.03906421  0.03657310  0.03657310  0.04172306  0.04172306  0.03906421  0.03918961  0.03918961  0.03918961  0.03918961  0.04423517  0.04178701  0.03906421  0.03906421  0.03918961  0.03918961  0.03906421  0.04164936  0.03906421  0.04682102  0.04682102  0.04438626  0.04166690  0.03906421  0.04436531  0.03904638  0.04436531  0.04176961  0.04176961  0.04176961  0.03917051  0.03899614  0.03639827  0.04162679  0.03376623  0.03902939  0.04165964  0.03896104  0.04942181  0.04415584  0.07360056  0.04155844  0.04678932  0.04155844  0.04155844
ve_303Siri  0.05468750  0.05470995  0.05468750  0.05729167  0.05729167  0.05468750  0.05468750  0.04734175  0.05468750  0.05729167  0.05468750  0.04942704  0.05202445  0.05465839  0.04942704  0.04942704  0.04942704  0.04942704  0.05202445  0.05202445  0.05202445  0.05202445  0.04942704  0.05202445  0.04682964  0.05465839  0.04942704  0.04942704  0.05206098  0.04942704  0.05206098  0.05202445  0.05202445  0.05466004  0.04942704  0.05202445  0.04942704  0.04950572  0.04967739  0.04942704  0.05206098  0.05202445  0.05202445  0.05206098  0.04942704  0.00781250  0.00781250  0.00781250  0.00520833  0.00781250  0.01041667  0.00781250  0.01041667  0.00781250  0.00520833  0.01041667  0.01041667  0.01041667  0.01041667  0.01041667  0.01302083  0.00781250  0.01041667  0.01562500  0.01041667  0.01041667  0.01562500  0.00781250  0.01041667  0.01041667  0.01302083  0.01041667  0.00781250  0.00000000  0.01041667  0.00520833  0.01562500  0.00781250  0.04427083  0.04166667  0.03906250  0.03906250  0.03906250  0.03906250  0.03906250  0.03906250  0.03906250  0.03906250  0.04947917  0.04166667  0.03906250  0.03959115  0.04687500  0.04427083  0.03906250  0.04166667  0.04166667  0.04427083  0.04166667  0.04687500  0.03906250  0.03906250  0.04166667  0.03906250  0.03906250  0.04166667  0.03906250  0.04427083  0.04427083  0.04166667  0.03906250  0.03906250  0.03906250  0.04166667  0.03906250  0.03906250  0.04166667  0.03906250  0.04166667  0.04166667  0.04427083  0.03906250  0.04427083  0.04427083  0.03906250  0.04427083  0.04427083  0.03906250  0.03906250  0.03906250  0.03906250  0.04687500  0.04427083  0.04166667  0.04166667  0.04166667  0.03906250  0.03906250  0.03906250  0.03906250  0.03906250  0.03906250  0.03906250  0.03906250  0.03906250  0.03906250  0.03646123  0.04438442  0.04166667  0.04166667  0.04947917  0.04687500  0.04398031  0.04397969  0.04140237  0.04140237  0.04140189  0.04140189  0.04140189  0.04398079  0.04140189  0.04398079  0.04662344  0.03385417  0.03645833  0.03385417  0.03385417  0.04947917  0.04947917  0.04947917  0.04947917  0.04178886  0.04947917  0.05208333  0.04687500  0.04947917  0.04947917  0.04687500  0.04947917  0.04687500  0.04687500  0.04687500  0.04687500  0.04687500  0.04947917  0.04947917  0.04140189  0.04397921  0.04140237  0.04397921  0.04687500  0.03885693  0.04687500  0.04947917  0.04180779  0.04180779  0.04165120  0.04166887  0.03919145  0.03919145  0.04432771  0.04432771  0.04166887  0.04180779  0.04180779  0.04180779  0.04180779  0.04683999  0.04440520  0.04166887  0.04166887  0.04180779  0.04180779  0.04166887  0.04425401  0.04166887  0.04942600  0.04942600  0.04700461  0.04427138  0.04166887  0.04698366  0.04165120  0.04698366  0.04438813  0.04438813  0.04438813  0.04178886  0.04159354  0.03899567  0.04422420  0.03636364  0.04162679  0.04425704  0.04155844  0.05201921  0.04675325  0.07620472  0.04415584  0.04938672  0.04415584  0.04415584
ve_306Siri  0.05468750  0.05471015  0.05468750  0.05729167  0.05729167  0.05468750  0.05468750  0.04731181  0.05468750  0.05729167  0.05468750  0.04942704  0.05202445  0.05465839  0.04942704  0.04942704  0.04942704  0.04942704  0.05202445  0.05202445  0.05202445  0.05202445  0.04942704  0.05202445  0.04682964  0.05465839  0.04942704  0.04942704  0.05206098  0.04942704  0.05206098  0.05202445  0.05202445  0.05466004  0.04942704  0.05202445  0.04942704  0.04950572  0.04967739  0.04942704  0.05206098  0.05202445  0.05202445  0.05206098  0.04942704  0.00781250  0.00781250  0.00781250  0.01041667  0.00781250  0.01041667  0.00781250  0.01041667  0.00781250  0.00520833  0.01041667  0.01041667  0.01041667  0.01041667  0.00520833  0.01302083  0.00781250  0.01041667  0.01041667  0.01041667  0.00520833  0.01562500  0.00781250  0.00520833  0.00520833  0.00781250  0.00520833  0.00260417  0.01041667  0.00000000  0.00520833  0.01041667  0.00781250  0.04427083  0.04166667  0.03906250  0.03906250  0.03906250  0.03906250  0.03906250  0.03906250  0.03906250  0.03906250  0.04947917  0.04166667  0.03906250  0.03958647  0.04687500  0.04427083  0.03906250  0.04166667  0.04166667  0.04427083  0.04166667  0.04687500  0.03906250  0.03906250  0.04166667  0.03906250  0.03906250  0.04166667  0.03906250  0.04427083  0.04427083  0.04166667  0.03906250  0.03906250  0.03906250  0.04166667  0.03906250  0.03906250  0.04166667  0.03906250  0.04166667  0.04166667  0.04427083  0.03906250  0.04427083  0.04427083  0.03906250  0.04427083  0.04427083  0.03906250  0.03906250  0.03906250  0.03906250  0.04687500  0.04427083  0.04166667  0.04166667  0.04166667  0.03906250  0.03906250  0.03906250  0.03906250  0.03906250  0.03906250  0.03906250  0.03906250  0.03906250  0.03906250  0.03644039  0.04436364  0.04166667  0.04166667  0.04947917  0.04687500  0.04404584  0.04404466  0.04146734  0.04146734  0.04146687  0.04146687  0.04146687  0.04404631  0.04146687  0.04404631  0.04668841  0.03385417  0.03645833  0.03385417  0.03385417  0.04947917  0.04947917  0.04947917  0.04947917  0.04176791  0.04947917  0.05208333  0.04687500  0.04947917  0.04947917  0.04687500  0.04947917  0.04687500  0.04687500  0.04687500  0.04687500  0.04687500  0.04947917  0.04947917  0.04146687  0.04404419  0.04146734  0.04404419  0.04687500  0.03892246  0.04687500  0.04947917  0.04178701  0.04178701  0.04163036  0.04164819  0.03917051  0.03917051  0.04430704  0.04430704  0.04164819  0.04178701  0.04178701  0.04178701  0.04178701  0.04681915  0.04438442  0.04164819  0.04164819  0.04178701  0.04178701  0.04164819  0.04423334  0.04164819  0.04940500  0.04940500  0.04698366  0.04425088  0.04164819  0.04696272  0.04163036  0.04696272  0.04436702  0.04436702  0.04436702  0.04176791  0.04159354  0.03899567  0.04422420  0.03636364  0.04162679  0.04425704  0.04155844  0.05201921  0.04675325  0.07620570  0.04415584  0.04938672  0.04415584  0.04415584
ve_308Siri  0.04947917  0.04950142  0.04947917  0.05208333  0.05208333  0.04947917  0.04947917  0.04210348  0.04947917  0.05208333  0.04947917  0.04423224  0.04682964  0.04946358  0.04423224  0.04423224  0.04423224  0.04423224  0.04682964  0.04682964  0.04682964  0.04682964  0.04423224  0.04682964  0.04163484  0.04946358  0.04423224  0.04423224  0.04686618  0.04423224  0.04686618  0.04682964  0.04682964  0.04946524  0.04423224  0.04682964  0.04423224  0.04427273  0.04445397  0.04423224  0.04686618  0.04682964  0.04682964  0.04686618  0.04423224  0.00260417  0.00260417  0.00260417  0.00520833  0.00260417  0.00520833  0.00260417  0.00520833  0.00260417  0.00000000  0.00520833  0.00520833  0.00520833  0.00520833  0.00520833  0.00781250  0.00260417  0.00520833  0.01041667  0.00520833  0.00520833  0.01041667  0.00260417  0.00520833  0.00520833  0.00781250  0.00520833  0.00260417  0.00520833  0.00520833  0.00000000  0.01041667  0.00260417  0.03906250  0.03645833  0.03385417  0.03385417  0.03385417  0.03385417  0.03385417  0.03385417  0.03385417  0.03385417  0.04427083  0.03645833  0.03385417  0.03383632  0.04166667  0.03906250  0.03385417  0.03645833  0.03645833  0.03906250  0.03645833  0.04166667  0.03385417  0.03385417  0.03645833  0.03385417  0.03385417  0.03645833  0.03385417  0.03906250  0.03906250  0.03645833  0.03385417  0.03385417  0.03385417  0.03645833  0.03385417  0.03385417  0.03645833  0.03385417  0.03645833  0.03645833  0.03906250  0.03385417  0.03906250  0.03906250  0.03385417  0.03906250  0.03906250  0.03385417  0.03385417  0.03385417  0.03385417  0.04166667  0.03906250  0.03645833  0.03645833  0.03645833  0.03385417  0.03385417  0.03385417  0.03385417  0.03385417  0.03385417  0.03385417  0.03385417  0.03385417  0.03385417  0.03127243  0.03916883  0.03645833  0.03645833  0.04427083  0.04166667  0.03876015  0.03876007  0.03618275  0.03618275  0.03618228  0.03618228  0.03618228  0.03876062  0.03618228  0.03876062  0.04140382  0.02864583  0.03125000  0.02864583  0.02864583  0.04427083  0.04427083  0.04427083  0.04427083  0.03657310  0.04427083  0.04687500  0.04166667  0.04427083  0.04427083  0.04166667  0.04427083  0.04166667  0.04166667  0.04166667  0.04166667  0.04166667  0.04427083  0.04427083  0.03618228  0.03875960  0.03618275  0.03875960  0.04166667  0.03363676  0.04166667  0.04427083  0.03659221  0.03659221  0.03646240  0.03648023  0.03397570  0.03397570  0.03913908  0.03913908  0.03648023  0.03659221  0.03659221  0.03659221  0.03659221  0.04165120  0.03918961  0.03648023  0.03648023  0.03659221  0.03659221  0.03648023  0.03906538  0.03648023  0.04423704  0.04423704  0.04178886  0.03908292  0.03648023  0.04176791  0.03646240  0.04176791  0.03917221  0.03917221  0.03917221  0.03657310  0.03639873  0.03380087  0.03902939  0.03116883  0.03643199  0.03906224  0.03636364  0.04682441  0.04155844  0.07093819  0.03896104  0.04419192  0.03896104  0.03896104
ve_312Siri  0.05729167  0.05731431  0.05729167  0.05989583  0.05989583  0.05729167  0.05729167  0.04991760  0.05729167  0.05989583  0.05729167  0.04942704  0.05202445  0.05465839  0.04942704  0.04942704  0.04942704  0.04942704  0.05202445  0.05202445  0.05202445  0.05202445  0.04942704  0.05202445  0.04682964  0.05465839  0.04942704  0.04942704  0.05206098  0.04942704  0.05206098  0.05202445  0.05202445  0.05466004  0.04942704  0.05202445  0.04942704  0.04954277  0.04967739  0.04942704  0.05206098  0.05202445  0.05202445  0.05206098  0.04942704  0.01302083  0.01302083  0.01302083  0.01562500  0.01302083  0.01562500  0.01302083  0.01562500  0.01302083  0.01041667  0.01562500  0.01562500  0.01562500  0.01562500  0.01041667  0.01302083  0.01302083  0.01041667  0.01562500  0.01041667  0.01041667  0.01041667  0.00781250  0.01041667  0.01041667  0.01302083  0.01041667  0.00781250  0.01562500  0.01041667  0.01041667  0.00000000  0.00781250  0.04947917  0.04687500  0.04427083  0.04427083  0.04427083  0.04427083  0.04427083  0.04427083  0.04427083  0.04427083  0.05468750  0.04687500  0.04427083  0.04242452  0.05208333  0.04947917  0.04427083  0.04687500  0.04687500  0.04947917  0.04687500  0.05208333  0.04427083  0.04427083  0.04687500  0.04427083  0.04427083  0.04687500  0.04427083  0.04947917  0.04947917  0.04687500  0.04427083  0.04427083  0.04427083  0.04687500  0.04427083  0.04427083  0.04687500  0.04427083  0.04687500  0.04687500  0.04947917  0.04427083  0.04947917  0.04947917  0.04427083  0.04947917  0.04947917  0.04427083  0.04427083  0.04427083  0.04427083  0.05208333  0.04947917  0.04687500  0.04687500  0.04687500  0.04427083  0.04427083  0.04427083  0.04427083  0.04427083  0.04427083  0.04427083  0.04427083  0.04427083  0.04427083  0.04162919  0.04957922  0.04687500  0.04687500  0.05468750  0.05208333  0.04923530  0.04923461  0.04665729  0.04665729  0.04665633  0.04665633  0.04665633  0.04923626  0.04665633  0.04923626  0.05187696  0.03906250  0.04166667  0.03906250  0.03906250  0.05468750  0.05468750  0.05468750  0.05468750  0.04698366  0.05468750  0.05729167  0.05208333  0.05468750  0.05468750  0.05208333  0.05468750  0.05208333  0.05208333  0.05208333  0.05208333  0.05208333  0.05468750  0.05468750  0.04665633  0.04923365  0.04665729  0.04923365  0.05208333  0.04411013  0.05208333  0.05468750  0.04700260  0.04700260  0.04681915  0.04683682  0.04438626  0.04438626  0.04949567  0.04949567  0.04683682  0.04700260  0.04700260  0.04700260  0.04700260  0.05200795  0.04960000  0.04683682  0.04683682  0.04700260  0.04700260  0.04683682  0.04942197  0.04683682  0.05459397  0.05459397  0.05219941  0.04943934  0.04683682  0.05217847  0.04681915  0.05217847  0.04958294  0.04958294  0.04958294  0.04698366  0.04419094  0.04159307  0.04682160  0.03896104  0.04422420  0.04685444  0.04415584  0.05461662  0.04935065  0.08147755  0.04675325  0.05198413  0.04675325  0.04675325
ve_317Siri  0.05208333  0.05210578  0.05208333  0.05468750  0.05468750  0.05208333  0.05208333  0.04470765  0.05208333  0.05468750  0.05208333  0.04682964  0.04942704  0.05206098  0.04682964  0.04682964  0.04682964  0.04682964  0.04942704  0.04942704  0.04942704  0.04942704  0.04682964  0.04942704  0.04423224  0.05206098  0.04682964  0.04682964  0.04946358  0.04682964  0.04946358  0.04942704  0.04942704  0.05206264  0.04682964  0.04942704  0.04682964  0.04690832  0.04705137  0.04682964  0.04946358  0.04942704  0.04942704  0.04946358  0.04682964  0.00520833  0.00520833  0.00520833  0.00781250  0.00520833  0.00781250  0.00520833  0.00781250  0.00520833  0.00260417  0.00781250  0.00781250  0.00781250  0.00781250  0.00781250  0.00520833  0.00520833  0.00260417  0.01302083  0.00260417  0.00781250  0.00781250  0.00000000  0.00781250  0.00781250  0.01041667  0.00781250  0.00520833  0.00781250  0.00781250  0.00260417  0.00781250  0.00000000  0.04166667  0.03906250  0.03645833  0.03645833  0.03645833  0.03645833  0.03645833  0.03645833  0.03645833  0.03645833  0.04687500  0.03906250  0.03645833  0.03385755  0.04427083  0.04166667  0.03645833  0.03906250  0.03906250  0.04166667  0.03906250  0.04427083  0.03645833  0.03645833  0.03906250  0.03645833  0.03645833  0.03906250  0.03645833  0.04166667  0.04166667  0.03906250  0.03645833  0.03645833  0.03645833  0.03906250  0.03645833  0.03645833  0.03906250  0.03645833  0.03906250  0.03906250  0.04166667  0.03645833  0.04166667  0.04166667  0.03645833  0.04166667  0.04166667  0.03645833  0.03645833  0.03645833  0.03645833  0.04427083  0.04166667  0.03906250  0.03906250  0.03906250  0.03645833  0.03645833  0.03645833  0.03645833  0.03645833  0.03645833  0.03645833  0.03645833  0.03645833  0.03645833  0.03385641  0.04176623  0.03906250  0.03906250  0.04687500  0.04427083  0.04140299  0.04140237  0.03882505  0.03882505  0.03882457  0.03882457  0.03882457  0.04140347  0.03882457  0.04140347  0.04404612  0.03125000  0.03385417  0.03125000  0.03125000  0.04687500  0.04687500  0.04687500  0.04687500  0.03917051  0.04687500  0.04947917  0.04427083  0.04687500  0.04687500  0.04427083  0.04687500  0.04427083  0.04427083  0.04427083  0.04427083  0.04427083  0.04687500  0.04687500  0.03882457  0.04140189  0.03882505  0.04140189  0.04427083  0.03627961  0.04427083  0.04687500  0.03918961  0.03918961  0.03904638  0.03906421  0.03657310  0.03657310  0.04172306  0.04172306  0.03906421  0.03918961  0.03918961  0.03918961  0.03918961  0.04423517  0.04178701  0.03906421  0.03906421  0.03918961  0.03918961  0.03906421  0.04164936  0.03906421  0.04682102  0.04682102  0.04438626  0.04166690  0.03906421  0.04436531  0.03904638  0.04436531  0.04176961  0.04176961  0.04176961  0.03917051  0.03899614  0.03639827  0.04162679  0.03376623  0.03902939  0.04165964  0.03896104  0.04942181  0.04415584  0.07354332  0.04155844  0.04678932  0.04155844  0.04155844
ms_011BGTu  0.05729167  0.05731412  0.05729167  0.05989583  0.05989583  0.05729167  0.05729167  0.05260854  0.05729167  0.05989583  0.05729167  0.04163484  0.04423224  0.04686618  0.04163484  0.04163484  0.04163484  0.04163484  0.04423224  0.04423224  0.04423224  0.04423224  0.04163484  0.04163484  0.03903743  0.04426878  0.04163484  0.04163484  0.04426878  0.04163484  0.04426878  0.04423224  0.04423224  0.04686784  0.04163484  0.04423224  0.04163484  0.04167533  0.04170410  0.04163484  0.04426878  0.04423224  0.04423224  0.04426878  0.04163484  0.04166667  0.04166667  0.04166667  0.04427083  0.04166667  0.04427083  0.04166667  0.04427083  0.04166667  0.03906250  0.04427083  0.04427083  0.04427083  0.04427083  0.04427083  0.04687500  0.04166667  0.04427083  0.04947917  0.04427083  0.04427083  0.04947917  0.04166667  0.04427083  0.04427083  0.04166667  0.04427083  0.04166667  0.04427083  0.04427083  0.03906250  0.04947917  0.04166667  0.00000000  0.00781250  0.00520833  0.00520833  0.00781250  0.00781250  0.00781250  0.00781250  0.00520833  0.00520833  0.01041667  0.00260417  0.00520833  0.00862614  0.01302083  0.00781250  0.00520833  0.00260417  0.00260417  0.00520833  0.00260417  0.00781250  0.00520833  0.00781250  0.01041667  0.00781250  0.00520833  0.00260417  0.00520833  0.00520833  0.00520833  0.00781250  0.00781250  0.00781250  0.00781250  0.01041667  0.00781250  0.00781250  0.01041667  0.00520833  0.00260417  0.00260417  0.01041667  0.00520833  0.01041667  0.01041667  0.00781250  0.01041667  0.01041667  0.00781250  0.00781250  0.00520833  0.00520833  0.01302083  0.02604167  0.00781250  0.00781250  0.00781250  0.00520833  0.00520833  0.00520833  0.00520833  0.00520833  0.00781250  0.00781250  0.00781250  0.00781250  0.00781250  0.02083232  0.01826493  0.01822917  0.01822917  0.02604167  0.02343750  0.02074961  0.01817119  0.01817119  0.01817119  0.01817119  0.01817119  0.01817119  0.02074961  0.01817119  0.02074961  0.02339365  0.02604167  0.02864583  0.02604167  0.02604167  0.03645833  0.03645833  0.03645833  0.03645833  0.03910767  0.03645833  0.03906250  0.03385417  0.03645833  0.03906250  0.03645833  0.03906250  0.03645833  0.03645833  0.03645833  0.03385417  0.03385417  0.03906250  0.03645833  0.01817119  0.02074851  0.01817119  0.02074851  0.03385417  0.02600337  0.03385417  0.03385417  0.03912727  0.03912727  0.03898386  0.03900220  0.03651026  0.03651026  0.04166104  0.04166104  0.03900220  0.03912727  0.03912727  0.03912727  0.03912727  0.04417266  0.04172467  0.03900220  0.03900220  0.03912727  0.03912727  0.03900220  0.04158735  0.03900220  0.04675799  0.04675799  0.04432342  0.04160537  0.03900220  0.04430247  0.03898386  0.04430247  0.04170626  0.04170626  0.04170626  0.03910767  0.03387154  0.03127273  0.03650034  0.02864163  0.03390294  0.03653230  0.03903421  0.03910336  0.03383940  0.07861046  0.03643680  0.04166667  0.03643680  0.03643680
ms_408BdlH  0.04947917  0.04950142  0.04947917  0.05208333  0.05208333  0.04947917  0.04947917  0.04473039  0.04947917  0.05208333  0.04947917  0.03903743  0.04163484  0.04426878  0.03903743  0.03903743  0.03903743  0.03903743  0.04163484  0.04163484  0.04163484  0.04163484  0.03903743  0.03903743  0.03644003  0.04167137  0.03903743  0.03903743  0.04167137  0.03903743  0.04167137  0.04163484  0.04163484  0.04427044  0.03903743  0.04163484  0.03903743  0.03907793  0.03910670  0.03903743  0.04167137  0.04163484  0.04163484  0.04167137  0.03903743  0.03906250  0.03906250  0.03906250  0.04166667  0.03906250  0.04166667  0.03906250  0.04166667  0.03906250  0.03645833  0.04166667  0.04166667  0.04166667  0.04166667  0.04166667  0.04427083  0.03906250  0.04166667  0.04687500  0.04166667  0.04166667  0.04687500  0.03906250  0.04166667  0.04166667  0.03906250  0.04166667  0.03906250  0.04166667  0.04166667  0.03645833  0.04687500  0.03906250  0.00781250  0.00000000  0.00260417  0.00260417  0.00520833  0.00520833  0.00520833  0.00520833  0.00260417  0.00260417  0.01302083  0.00520833  0.00260417  0.00569059  0.01041667  0.01041667  0.00260417  0.00520833  0.00520833  0.00781250  0.00520833  0.01041667  0.00260417  0.00520833  0.00781250  0.00520833  0.00260417  0.00520833  0.00260417  0.00781250  0.00781250  0.00520833  0.00520833  0.00520833  0.00520833  0.00781250  0.00520833  0.00520833  0.00781250  0.00260417  0.00520833  0.00520833  0.00781250  0.00260417  0.00781250  0.00781250  0.00520833  0.00781250  0.00781250  0.00520833  0.00520833  0.00260417  0.00260417  0.01041667  0.02343750  0.00520833  0.00520833  0.00520833  0.00260417  0.00260417  0.00260417  0.00260417  0.00260417  0.00520833  0.00520833  0.00520833  0.00520833  0.00520833  0.01824834  0.01566753  0.01562500  0.01562500  0.02343750  0.02083333  0.01810676  0.01810621  0.01552889  0.01552889  0.01552889  0.01552889  0.01552889  0.01810676  0.01552889  0.01810676  0.02075136  0.02343750  0.02604167  0.02343750  0.02343750  0.03385417  0.03385417  0.03385417  0.03385417  0.03651026  0.03385417  0.03645833  0.03125000  0.03385417  0.03645833  0.03385417  0.03645833  0.03385417  0.03385417  0.03385417  0.03125000  0.03125000  0.03645833  0.03385417  0.01552889  0.01810621  0.01552889  0.01810621  0.03125000  0.02336053  0.03125000  0.03385417  0.03652987  0.03652987  0.03639988  0.03641822  0.03391286  0.03391286  0.03907706  0.03907706  0.03641822  0.03652987  0.03652987  0.03652987  0.03652987  0.04158868  0.03912727  0.03641822  0.03641822  0.03652987  0.03652987  0.03641822  0.03900337  0.03641822  0.04417402  0.04417402  0.04172602  0.03902140  0.03641822  0.04170507  0.03639988  0.04170507  0.03910886  0.03910886  0.03910886  0.03651026  0.03127413  0.02867533  0.03390294  0.02604423  0.03130554  0.03393489  0.03643680  0.03650596  0.03124200  0.07072645  0.03383940  0.03906927  0.03383940  0.03383940
ms_411BdlH  0.05208333  0.05210559  0.05208333  0.05468750  0.05468750  0.05208333  0.05208333  0.04739583  0.05208333  0.05468750  0.05208333  0.03644003  0.03903743  0.04167137  0.03644003  0.03644003  0.03644003  0.03644003  0.03903743  0.03903743  0.03903743  0.03903743  0.03644003  0.03644003  0.03384263  0.03907397  0.03644003  0.03644003  0.03907397  0.03644003  0.03907397  0.03903743  0.03903743  0.04167303  0.03644003  0.03903743  0.03644003  0.03648052  0.03647513  0.03644003  0.03907397  0.03903743  0.03903743  0.03907397  0.03644003  0.03645833  0.03645833  0.03645833  0.03906250  0.03645833  0.03906250  0.03645833  0.03906250  0.03645833  0.03385417  0.03906250  0.03906250  0.03906250  0.03906250  0.03906250  0.04166667  0.03645833  0.03906250  0.04427083  0.03906250  0.03906250  0.04427083  0.03645833  0.03906250  0.03906250  0.03645833  0.03906250  0.03645833  0.03906250  0.03906250  0.03385417  0.04427083  0.03645833  0.00520833  0.00260417  0.00000000  0.00000000  0.00260417  0.00260417  0.00260417  0.00260417  0.00000000  0.00000000  0.01041667  0.00260417  0.00000000  0.00293865  0.00781250  0.00781250  0.00000000  0.00260417  0.00260417  0.00520833  0.00260417  0.00781250  0.00000000  0.00260417  0.00520833  0.00260417  0.00000000  0.00260417  0.00000000  0.00520833  0.00520833  0.00260417  0.00260417  0.00260417  0.00260417  0.00520833  0.00260417  0.00260417  0.00520833  0.00000000  0.00260417  0.00260417  0.00520833  0.00000000  0.00520833  0.00520833  0.00260417  0.00520833  0.00520833  0.00260417  0.00260417  0.00000000  0.00000000  0.00781250  0.02083333  0.00260417  0.00260417  0.00260417  0.00000000  0.00000000  0.00000000  0.00000000  0.00000000  0.00260417  0.00260417  0.00260417  0.00260417  0.00260417  0.01564353  0.01304935  0.01302083  0.01302083  0.02083333  0.01822917  0.01552944  0.01552889  0.01295157  0.01295157  0.01295157  0.01295157  0.01295157  0.01552944  0.01295157  0.01552944  0.01817404  0.02083333  0.02343750  0.02083333  0.02083333  0.03125000  0.03125000  0.03125000  0.03125000  0.03389192  0.03125000  0.03385417  0.02864583  0.03125000  0.03385417  0.03125000  0.03385417  0.03125000  0.03125000  0.03125000  0.02864583  0.02864583  0.03385417  0.03125000  0.01295157  0.01552889  0.01295157  0.01552889  0.02864583  0.02078321  0.02864583  0.03125000  0.03391169  0.03391169  0.03379507  0.03381357  0.03129451  0.03129451  0.03647241  0.03647241  0.03381357  0.03391169  0.03391169  0.03391169  0.03391169  0.03898386  0.03650909  0.03381357  0.03381357  0.03391169  0.03391169  0.03381357  0.03639872  0.03381357  0.04156903  0.04156903  0.03910767  0.03641691  0.03381357  0.03908672  0.03379507  0.03908672  0.03649034  0.03649034  0.03649034  0.03389192  0.02867673  0.02607792  0.03130554  0.02344682  0.02870813  0.03133749  0.03383940  0.03390856  0.02864460  0.07333447  0.03124200  0.03647186  0.03124200  0.03124200
ms_414BdlH  0.05208333  0.05210559  0.05208333  0.05468750  0.05468750  0.05208333  0.05208333  0.04739583  0.05208333  0.05468750  0.05208333  0.03644003  0.03903743  0.04167137  0.03644003  0.03644003  0.03644003  0.03644003  0.03903743  0.03903743  0.03903743  0.03903743  0.03644003  0.03644003  0.03384263  0.03907397  0.03644003  0.03644003  0.03907397  0.03644003  0.03907397  0.03903743  0.03903743  0.04167303  0.03644003  0.03903743  0.03644003  0.03648052  0.03647513  0.03644003  0.03907397  0.03903743  0.03903743  0.03907397  0.03644003  0.03645833  0.03645833  0.03645833  0.03906250  0.03645833  0.03906250  0.03645833  0.03906250  0.03645833  0.03385417  0.03906250  0.03906250  0.03906250  0.03906250  0.03906250  0.04166667  0.03645833  0.03906250  0.04427083  0.03906250  0.03906250  0.04427083  0.03645833  0.03906250  0.03906250  0.03645833  0.03906250  0.03645833  0.03906250  0.03906250  0.03385417  0.04427083  0.03645833  0.00520833  0.00260417  0.00000000  0.00000000  0.00260417  0.00260417  0.00260417  0.00260417  0.00000000  0.00000000  0.01041667  0.00260417  0.00000000  0.00293865  0.00781250  0.00781250  0.00000000  0.00260417  0.00260417  0.00520833  0.00260417  0.00781250  0.00000000  0.00260417  0.00520833  0.00260417  0.00000000  0.00260417  0.00000000  0.00520833  0.00520833  0.00260417  0.00260417  0.00260417  0.00260417  0.00520833  0.00260417  0.00260417  0.00520833  0.00000000  0.00260417  0.00260417  0.00520833  0.00000000  0.00520833  0.00520833  0.00260417  0.00520833  0.00520833  0.00260417  0.00260417  0.00000000  0.00000000  0.00781250  0.02083333  0.00260417  0.00260417  0.00260417  0.00000000  0.00000000  0.00000000  0.00000000  0.00000000  0.00260417  0.00260417  0.00260417  0.00260417  0.00260417  0.01564353  0.01304935  0.01302083  0.01302083  0.02083333  0.01822917  0.01552944  0.01552889  0.01295157  0.01295157  0.01295157  0.01295157  0.01295157  0.01552944  0.01295157  0.01552944  0.01817404  0.02083333  0.02343750  0.02083333  0.02083333  0.03125000  0.03125000  0.03125000  0.03125000  0.03389192  0.03125000  0.03385417  0.02864583  0.03125000  0.03385417  0.03125000  0.03385417  0.03125000  0.03125000  0.03125000  0.02864583  0.02864583  0.03385417  0.03125000  0.01295157  0.01552889  0.01295157  0.01552889  0.02864583  0.02078321  0.02864583  0.03125000  0.03391169  0.03391169  0.03379507  0.03381357  0.03129451  0.03129451  0.03647241  0.03647241  0.03381357  0.03391169  0.03391169  0.03391169  0.03391169  0.03898386  0.03650909  0.03381357  0.03381357  0.03391169  0.03391169  0.03381357  0.03639872  0.03381357  0.04156903  0.04156903  0.03910767  0.03641691  0.03381357  0.03908672  0.03379507  0.03908672  0.03649034  0.03649034  0.03649034  0.03389192  0.02867673  0.02607792  0.03130554  0.02344682  0.02870813  0.03133749  0.03383940  0.03390856  0.02864460  0.07333447  0.03124200  0.03647186  0.03124200  0.03124200
ms_512VdCe  0.05208333  0.05210559  0.05208333  0.05468750  0.05468750  0.05208333  0.05208333  0.04733456  0.05208333  0.05468750  0.05208333  0.03903743  0.04163484  0.04426878  0.03903743  0.03903743  0.03903743  0.03903743  0.04163484  0.04163484  0.04163484  0.04163484  0.03903743  0.03903743  0.03644003  0.04167137  0.03903743  0.03903743  0.04167137  0.03903743  0.04167137  0.04163484  0.04163484  0.04427044  0.03903743  0.04163484  0.03903743  0.03911611  0.03907253  0.03903743  0.04167137  0.04163484  0.04163484  0.04167137  0.03903743  0.03645833  0.03645833  0.03645833  0.03906250  0.03645833  0.03906250  0.03645833  0.03906250  0.03645833  0.03385417  0.03906250  0.03906250  0.03906250  0.03906250  0.03906250  0.04166667  0.03645833  0.03906250  0.04427083  0.03906250  0.03906250  0.04427083  0.03645833  0.03906250  0.03906250  0.03645833  0.03906250  0.03645833  0.03906250  0.03906250  0.03385417  0.04427083  0.03645833  0.00781250  0.00520833  0.00260417  0.00260417  0.00000000  0.00000000  0.00000000  0.00000000  0.00260417  0.00260417  0.01302083  0.00520833  0.00260417  0.00000000  0.01041667  0.01041667  0.00260417  0.00520833  0.00520833  0.00781250  0.00520833  0.01041667  0.00260417  0.00000000  0.00260417  0.00000000  0.00260417  0.00520833  0.00260417  0.00781250  0.00781250  0.00520833  0.00000000  0.00000000  0.00000000  0.00260417  0.00000000  0.00000000  0.00260417  0.00260417  0.00520833  0.00520833  0.00781250  0.00260417  0.00781250  0.00781250  0.00000000  0.00781250  0.00781250  0.00000000  0.00000000  0.00260417  0.00260417  0.01041667  0.02343750  0.00520833  0.00520833  0.00520833  0.00260417  0.00260417  0.00260417  0.00260417  0.00260417  0.00000000  0.00000000  0.00000000  0.00000000  0.00000000  0.01298241  0.01045195  0.01562500  0.01562500  0.02343750  0.02083333  0.01810676  0.01810621  0.01552889  0.01552889  0.01552889  0.01552889  0.01552889  0.01810676  0.01552889  0.01810676  0.02075136  0.02343750  0.02604167  0.02343750  0.02343750  0.03385417  0.03385417  0.03385417  0.03385417  0.03651026  0.03385417  0.03645833  0.03125000  0.03385417  0.03645833  0.03385417  0.03645833  0.03385417  0.03385417  0.03385417  0.03125000  0.03125000  0.03645833  0.03385417  0.01552889  0.01810621  0.01552889  0.01810621  0.03125000  0.02336053  0.03125000  0.03385417  0.03652987  0.03652987  0.03639988  0.03641822  0.03391286  0.03391286  0.03907706  0.03907706  0.03641822  0.03652987  0.03652987  0.03652987  0.03652987  0.04158868  0.03912727  0.03641822  0.03641822  0.03652987  0.03652987  0.03641822  0.03900337  0.03641822  0.04417402  0.04417402  0.04172602  0.03902140  0.03641822  0.04170507  0.03639988  0.04170507  0.03910886  0.03910886  0.03910886  0.03651026  0.03127413  0.02867533  0.03390294  0.02604423  0.03130554  0.03393489  0.03643680  0.03650596  0.03124200  0.07333447  0.03383940  0.03906927  0.03383940  0.03383940
ms_518VdCe  0.05208333  0.05210559  0.05208333  0.05468750  0.05468750  0.05208333  0.05208333  0.04733456  0.05208333  0.05468750  0.05208333  0.03903743  0.04163484  0.04426878  0.03903743  0.03903743  0.03903743  0.03903743  0.04163484  0.04163484  0.04163484  0.04163484  0.03903743  0.03903743  0.03644003  0.04167137  0.03903743  0.03903743  0.04167137  0.03903743  0.04167137  0.04163484  0.04163484  0.04427044  0.03903743  0.04163484  0.03903743  0.03911611  0.03907253  0.03903743  0.04167137  0.04163484  0.04163484  0.04167137  0.03903743  0.03645833  0.03645833  0.03645833  0.03906250  0.03645833  0.03906250  0.03645833  0.03906250  0.03645833  0.03385417  0.03906250  0.03906250  0.03906250  0.03906250  0.03906250  0.04166667  0.03645833  0.03906250  0.04427083  0.03906250  0.03906250  0.04427083  0.03645833  0.03906250  0.03906250  0.03645833  0.03906250  0.03645833  0.03906250  0.03906250  0.03385417  0.04427083  0.03645833  0.00781250  0.00520833  0.00260417  0.00260417  0.00000000  0.00000000  0.00000000  0.00000000  0.00260417  0.00260417  0.01302083  0.00520833  0.00260417  0.00000000  0.01041667  0.01041667  0.00260417  0.00520833  0.00520833  0.00781250  0.00520833  0.01041667  0.00260417  0.00000000  0.00260417  0.00000000  0.00260417  0.00520833  0.00260417  0.00781250  0.00781250  0.00520833  0.00000000  0.00000000  0.00000000  0.00260417  0.00000000  0.00000000  0.00260417  0.00260417  0.00520833  0.00520833  0.00781250  0.00260417  0.00781250  0.00781250  0.00000000  0.00781250  0.00781250  0.00000000  0.00000000  0.00260417  0.00260417  0.01041667  0.02343750  0.00520833  0.00520833  0.00520833  0.00260417  0.00260417  0.00260417  0.00260417  0.00260417  0.00000000  0.00000000  0.00000000  0.00000000  0.00000000  0.01298241  0.01045195  0.01562500  0.01562500  0.02343750  0.02083333  0.01810676  0.01810621  0.01552889  0.01552889  0.01552889  0.01552889  0.01552889  0.01810676  0.01552889  0.01810676  0.02075136  0.02343750  0.02604167  0.02343750  0.02343750  0.03385417  0.03385417  0.03385417  0.03385417  0.03651026  0.03385417  0.03645833  0.03125000  0.03385417  0.03645833  0.03385417  0.03645833  0.03385417  0.03385417  0.03385417  0.03125000  0.03125000  0.03645833  0.03385417  0.01552889  0.01810621  0.01552889  0.01810621  0.03125000  0.02336053  0.03125000  0.03385417  0.03652987  0.03652987  0.03639988  0.03641822  0.03391286  0.03391286  0.03907706  0.03907706  0.03641822  0.03652987  0.03652987  0.03652987  0.03652987  0.04158868  0.03912727  0.03641822  0.03641822  0.03652987  0.03652987  0.03641822  0.03900337  0.03641822  0.04417402  0.04417402  0.04172602  0.03902140  0.03641822  0.04170507  0.03639988  0.04170507  0.03910886  0.03910886  0.03910886  0.03651026  0.03127413  0.02867533  0.03390294  0.02604423  0.03130554  0.03393489  0.03643680  0.03650596  0.03124200  0.07333447  0.03383940  0.03906927  0.03383940  0.03383940
ms_604VdCe  0.05208333  0.05210559  0.05208333  0.05468750  0.05468750  0.05208333  0.05208333  0.04733456  0.05208333  0.05468750  0.05208333  0.03903743  0.04163484  0.04426878  0.03903743  0.03903743  0.03903743  0.03903743  0.04163484  0.04163484  0.04163484  0.04163484  0.03903743  0.03903743  0.03644003  0.04167137  0.03903743  0.03903743  0.04167137  0.03903743  0.04167137  0.04163484  0.04163484  0.04427044  0.03903743  0.04163484  0.03903743  0.03911611  0.03907253  0.03903743  0.04167137  0.04163484  0.04163484  0.04167137  0.03903743  0.03645833  0.03645833  0.03645833  0.03906250  0.03645833  0.03906250  0.03645833  0.03906250  0.03645833  0.03385417  0.03906250  0.03906250  0.03906250  0.03906250  0.03906250  0.04166667  0.03645833  0.03906250  0.04427083  0.03906250  0.03906250  0.04427083  0.03645833  0.03906250  0.03906250  0.03645833  0.03906250  0.03645833  0.03906250  0.03906250  0.03385417  0.04427083  0.03645833  0.00781250  0.00520833  0.00260417  0.00260417  0.00000000  0.00000000  0.00000000  0.00000000  0.00260417  0.00260417  0.01302083  0.00520833  0.00260417  0.00000000  0.01041667  0.01041667  0.00260417  0.00520833  0.00520833  0.00781250  0.00520833  0.01041667  0.00260417  0.00000000  0.00260417  0.00000000  0.00260417  0.00520833  0.00260417  0.00781250  0.00781250  0.00520833  0.00000000  0.00000000  0.00000000  0.00260417  0.00000000  0.00000000  0.00260417  0.00260417  0.00520833  0.00520833  0.00781250  0.00260417  0.00781250  0.00781250  0.00000000  0.00781250  0.00781250  0.00000000  0.00000000  0.00260417  0.00260417  0.01041667  0.02343750  0.00520833  0.00520833  0.00520833  0.00260417  0.00260417  0.00260417  0.00260417  0.00260417  0.00000000  0.00000000  0.00000000  0.00000000  0.00000000  0.01298241  0.01045195  0.01562500  0.01562500  0.02343750  0.02083333  0.01810676  0.01810621  0.01552889  0.01552889  0.01552889  0.01552889  0.01552889  0.01810676  0.01552889  0.01810676  0.02075136  0.02343750  0.02604167  0.02343750  0.02343750  0.03385417  0.03385417  0.03385417  0.03385417  0.03651026  0.03385417  0.03645833  0.03125000  0.03385417  0.03645833  0.03385417  0.03645833  0.03385417  0.03385417  0.03385417  0.03125000  0.03125000  0.03645833  0.03385417  0.01552889  0.01810621  0.01552889  0.01810621  0.03125000  0.02336053  0.03125000  0.03385417  0.03652987  0.03652987  0.03639988  0.03641822  0.03391286  0.03391286  0.03907706  0.03907706  0.03641822  0.03652987  0.03652987  0.03652987  0.03652987  0.04158868  0.03912727  0.03641822  0.03641822  0.03652987  0.03652987  0.03641822  0.03900337  0.03641822  0.04417402  0.04417402  0.04172602  0.03902140  0.03641822  0.04170507  0.03639988  0.04170507  0.03910886  0.03910886  0.03910886  0.03651026  0.03127413  0.02867533  0.03390294  0.02604423  0.03130554  0.03393489  0.03643680  0.03650596  0.03124200  0.07333447  0.03383940  0.03906927  0.03383940  0.03383940
ms_605VdCe  0.05208333  0.05210559  0.05208333  0.05468750  0.05468750  0.05208333  0.05208333  0.04733456  0.05208333  0.05468750  0.05208333  0.03903743  0.04163484  0.04426878  0.03903743  0.03903743  0.03903743  0.03903743  0.04163484  0.04163484  0.04163484  0.04163484  0.03903743  0.03903743  0.03644003  0.04167137  0.03903743  0.03903743  0.04167137  0.03903743  0.04167137  0.04163484  0.04163484  0.04427044  0.03903743  0.04163484  0.03903743  0.03911611  0.03907253  0.03903743  0.04167137  0.04163484  0.04163484  0.04167137  0.03903743  0.03645833  0.03645833  0.03645833  0.03906250  0.03645833  0.03906250  0.03645833  0.03906250  0.03645833  0.03385417  0.03906250  0.03906250  0.03906250  0.03906250  0.03906250  0.04166667  0.03645833  0.03906250  0.04427083  0.03906250  0.03906250  0.04427083  0.03645833  0.03906250  0.03906250  0.03645833  0.03906250  0.03645833  0.03906250  0.03906250  0.03385417  0.04427083  0.03645833  0.00781250  0.00520833  0.00260417  0.00260417  0.00000000  0.00000000  0.00000000  0.00000000  0.00260417  0.00260417  0.01302083  0.00520833  0.00260417  0.00000000  0.01041667  0.01041667  0.00260417  0.00520833  0.00520833  0.00781250  0.00520833  0.01041667  0.00260417  0.00000000  0.00260417  0.00000000  0.00260417  0.00520833  0.00260417  0.00781250  0.00781250  0.00520833  0.00000000  0.00000000  0.00000000  0.00260417  0.00000000  0.00000000  0.00260417  0.00260417  0.00520833  0.00520833  0.00781250  0.00260417  0.00781250  0.00781250  0.00000000  0.00781250  0.00781250  0.00000000  0.00000000  0.00260417  0.00260417  0.01041667  0.02343750  0.00520833  0.00520833  0.00520833  0.00260417  0.00260417  0.00260417  0.00260417  0.00260417  0.00000000  0.00000000  0.00000000  0.00000000  0.00000000  0.01298241  0.01045195  0.01562500  0.01562500  0.02343750  0.02083333  0.01810676  0.01810621  0.01552889  0.01552889  0.01552889  0.01552889  0.01552889  0.01810676  0.01552889  0.01810676  0.02075136  0.02343750  0.02604167  0.02343750  0.02343750  0.03385417  0.03385417  0.03385417  0.03385417  0.03651026  0.03385417  0.03645833  0.03125000  0.03385417  0.03645833  0.03385417  0.03645833  0.03385417  0.03385417  0.03385417  0.03125000  0.03125000  0.03645833  0.03385417  0.01552889  0.01810621  0.01552889  0.01810621  0.03125000  0.02336053  0.03125000  0.03385417  0.03652987  0.03652987  0.03639988  0.03641822  0.03391286  0.03391286  0.03907706  0.03907706  0.03641822  0.03652987  0.03652987  0.03652987  0.03652987  0.04158868  0.03912727  0.03641822  0.03641822  0.03652987  0.03652987  0.03641822  0.03900337  0.03641822  0.04417402  0.04417402  0.04172602  0.03902140  0.03641822  0.04170507  0.03639988  0.04170507  0.03910886  0.03910886  0.03910886  0.03651026  0.03127413  0.02867533  0.03390294  0.02604423  0.03130554  0.03393489  0.03643680  0.03650596  0.03124200  0.07333447  0.03383940  0.03906927  0.03383940  0.03383940
ms_614VdCe  0.05208333  0.05210559  0.05208333  0.05468750  0.05468750  0.05208333  0.05208333  0.04739583  0.05208333  0.05468750  0.05208333  0.03644003  0.03903743  0.04167137  0.03644003  0.03644003  0.03644003  0.03644003  0.03903743  0.03903743  0.03903743  0.03903743  0.03644003  0.03644003  0.03384263  0.03907397  0.03644003  0.03644003  0.03907397  0.03644003  0.03907397  0.03903743  0.03903743  0.04167303  0.03644003  0.03903743  0.03644003  0.03648052  0.03647513  0.03644003  0.03907397  0.03903743  0.03903743  0.03907397  0.03644003  0.03645833  0.03645833  0.03645833  0.03906250  0.03645833  0.03906250  0.03645833  0.03906250  0.03645833  0.03385417  0.03906250  0.03906250  0.03906250  0.03906250  0.03906250  0.04166667  0.03645833  0.03906250  0.04427083  0.03906250  0.03906250  0.04427083  0.03645833  0.03906250  0.03906250  0.03645833  0.03906250  0.03645833  0.03906250  0.03906250  0.03385417  0.04427083  0.03645833  0.00520833  0.00260417  0.00000000  0.00000000  0.00260417  0.00260417  0.00260417  0.00260417  0.00000000  0.00000000  0.01041667  0.00260417  0.00000000  0.00293865  0.00781250  0.00781250  0.00000000  0.00260417  0.00260417  0.00520833  0.00260417  0.00781250  0.00000000  0.00260417  0.00520833  0.00260417  0.00000000  0.00260417  0.00000000  0.00520833  0.00520833  0.00260417  0.00260417  0.00260417  0.00260417  0.00520833  0.00260417  0.00260417  0.00520833  0.00000000  0.00260417  0.00260417  0.00520833  0.00000000  0.00520833  0.00520833  0.00260417  0.00520833  0.00520833  0.00260417  0.00260417  0.00000000  0.00000000  0.00781250  0.02083333  0.00260417  0.00260417  0.00260417  0.00000000  0.00000000  0.00000000  0.00000000  0.00000000  0.00260417  0.00260417  0.00260417  0.00260417  0.00260417  0.01564353  0.01304935  0.01302083  0.01302083  0.02083333  0.01822917  0.01552944  0.01552889  0.01295157  0.01295157  0.01295157  0.01295157  0.01295157  0.01552944  0.01295157  0.01552944  0.01817404  0.02083333  0.02343750  0.02083333  0.02083333  0.03125000  0.03125000  0.03125000  0.03125000  0.03389192  0.03125000  0.03385417  0.02864583  0.03125000  0.03385417  0.03125000  0.03385417  0.03125000  0.03125000  0.03125000  0.02864583  0.02864583  0.03385417  0.03125000  0.01295157  0.01552889  0.01295157  0.01552889  0.02864583  0.02078321  0.02864583  0.03125000  0.03391169  0.03391169  0.03379507  0.03381357  0.03129451  0.03129451  0.03647241  0.03647241  0.03381357  0.03391169  0.03391169  0.03391169  0.03391169  0.03898386  0.03650909  0.03381357  0.03381357  0.03391169  0.03391169  0.03381357  0.03639872  0.03381357  0.04156903  0.04156903  0.03910767  0.03641691  0.03381357  0.03908672  0.03379507  0.03908672  0.03649034  0.03649034  0.03649034  0.03389192  0.02867673  0.02607792  0.03130554  0.02344682  0.02870813  0.03133749  0.03383940  0.03390856  0.02864460  0.07333447  0.03124200  0.03647186  0.03124200  0.03124200
ms_617VdCe  0.05208333  0.05210559  0.05208333  0.05468750  0.05468750  0.05208333  0.05208333  0.04739583  0.05208333  0.05468750  0.05208333  0.03644003  0.03903743  0.04167137  0.03644003  0.03644003  0.03644003  0.03644003  0.03903743  0.03903743  0.03903743  0.03903743  0.03644003  0.03644003  0.03384263  0.03907397  0.03644003  0.03644003  0.03907397  0.03644003  0.03907397  0.03903743  0.03903743  0.04167303  0.03644003  0.03903743  0.03644003  0.03648052  0.03647513  0.03644003  0.03907397  0.03903743  0.03903743  0.03907397  0.03644003  0.03645833  0.03645833  0.03645833  0.03906250  0.03645833  0.03906250  0.03645833  0.03906250  0.03645833  0.03385417  0.03906250  0.03906250  0.03906250  0.03906250  0.03906250  0.04166667  0.03645833  0.03906250  0.04427083  0.03906250  0.03906250  0.04427083  0.03645833  0.03906250  0.03906250  0.03645833  0.03906250  0.03645833  0.03906250  0.03906250  0.03385417  0.04427083  0.03645833  0.00520833  0.00260417  0.00000000  0.00000000  0.00260417  0.00260417  0.00260417  0.00260417  0.00000000  0.00000000  0.01041667  0.00260417  0.00000000  0.00293865  0.00781250  0.00781250  0.00000000  0.00260417  0.00260417  0.00520833  0.00260417  0.00781250  0.00000000  0.00260417  0.00520833  0.00260417  0.00000000  0.00260417  0.00000000  0.00520833  0.00520833  0.00260417  0.00260417  0.00260417  0.00260417  0.00520833  0.00260417  0.00260417  0.00520833  0.00000000  0.00260417  0.00260417  0.00520833  0.00000000  0.00520833  0.00520833  0.00260417  0.00520833  0.00520833  0.00260417  0.00260417  0.00000000  0.00000000  0.00781250  0.02083333  0.00260417  0.00260417  0.00260417  0.00000000  0.00000000  0.00000000  0.00000000  0.00000000  0.00260417  0.00260417  0.00260417  0.00260417  0.00260417  0.01564353  0.01304935  0.01302083  0.01302083  0.02083333  0.01822917  0.01552944  0.01552889  0.01295157  0.01295157  0.01295157  0.01295157  0.01295157  0.01552944  0.01295157  0.01552944  0.01817404  0.02083333  0.02343750  0.02083333  0.02083333  0.03125000  0.03125000  0.03125000  0.03125000  0.03389192  0.03125000  0.03385417  0.02864583  0.03125000  0.03385417  0.03125000  0.03385417  0.03125000  0.03125000  0.03125000  0.02864583  0.02864583  0.03385417  0.03125000  0.01295157  0.01552889  0.01295157  0.01552889  0.02864583  0.02078321  0.02864583  0.03125000  0.03391169  0.03391169  0.03379507  0.03381357  0.03129451  0.03129451  0.03647241  0.03647241  0.03381357  0.03391169  0.03391169  0.03391169  0.03391169  0.03898386  0.03650909  0.03381357  0.03381357  0.03391169  0.03391169  0.03381357  0.03639872  0.03381357  0.04156903  0.04156903  0.03910767  0.03641691  0.03381357  0.03908672  0.03379507  0.03908672  0.03649034  0.03649034  0.03649034  0.03389192  0.02867673  0.02607792  0.03130554  0.02344682  0.02870813  0.03133749  0.03383940  0.03390856  0.02864460  0.07333447  0.03124200  0.03647186  0.03124200  0.03124200
ms_703VdCe  0.06250000  0.06252264  0.06250000  0.06510416  0.06510416  0.06250000  0.06250000  0.05782133  0.06250000  0.06510416  0.06250000  0.04163484  0.04423224  0.04686618  0.04163484  0.04163484  0.04163484  0.04163484  0.04423224  0.04423224  0.04423224  0.04423224  0.04163484  0.04163484  0.03903743  0.04426878  0.04163484  0.04163484  0.04426878  0.04163484  0.04426878  0.04423224  0.04423224  0.04686784  0.04163484  0.04423224  0.04163484  0.04175057  0.04170319  0.04163484  0.04426878  0.04423224  0.04423224  0.04426878  0.04163484  0.04687500  0.04687500  0.04687500  0.04947917  0.04687500  0.04947917  0.04687500  0.04947917  0.04687500  0.04427083  0.04947917  0.04947917  0.04947917  0.04947917  0.04947917  0.05208333  0.04687500  0.04947917  0.05468750  0.04947917  0.04947917  0.05468750  0.04687500  0.04947917  0.04947917  0.04687500  0.04947917  0.04687500  0.04947917  0.04947917  0.04427083  0.05468750  0.04687500  0.01041667  0.01302083  0.01041667  0.01041667  0.01302083  0.01302083  0.01302083  0.01302083  0.01041667  0.01041667  0.00000000  0.00781250  0.01041667  0.01169223  0.00781250  0.01302083  0.01041667  0.00781250  0.00781250  0.00520833  0.00781250  0.00781250  0.01041667  0.01302083  0.01041667  0.01302083  0.01041667  0.00781250  0.01041667  0.00520833  0.00520833  0.01302083  0.01302083  0.01302083  0.01302083  0.01562500  0.01302083  0.01302083  0.01562500  0.01041667  0.00781250  0.00781250  0.01562500  0.01041667  0.01562500  0.01562500  0.01302083  0.01562500  0.01562500  0.01302083  0.01302083  0.01041667  0.01041667  0.00781250  0.03125000  0.01302083  0.01302083  0.01302083  0.01041667  0.01041667  0.01041667  0.01041667  0.01041667  0.01302083  0.01302083  0.01302083  0.01302083  0.01302083  0.02602112  0.02348052  0.02343750  0.02343750  0.03125000  0.02864583  0.02596977  0.02339080  0.02339080  0.02339080  0.02339080  0.02339080  0.02339080  0.02074961  0.02339080  0.02596977  0.02861326  0.03125000  0.03385417  0.03125000  0.03125000  0.04166667  0.04166667  0.04166667  0.04166667  0.04432342  0.04166667  0.04427083  0.03906250  0.04166667  0.04427083  0.04166667  0.04427083  0.04166667  0.04166667  0.04166667  0.03906250  0.03906250  0.04427083  0.04166667  0.02339080  0.02596812  0.02339080  0.02596812  0.03906250  0.03122354  0.03906250  0.04166667  0.04434286  0.04434286  0.04417266  0.04419083  0.04172602  0.04172602  0.04684967  0.04684967  0.04419083  0.04434286  0.04434286  0.04434286  0.04434286  0.04936146  0.04694026  0.04419083  0.04419083  0.04434286  0.04434286  0.04419083  0.04677598  0.04419083  0.05194696  0.05194696  0.04953917  0.04679384  0.04419083  0.04951822  0.04417266  0.04951822  0.04692218  0.04692218  0.04692218  0.04432342  0.03906634  0.03646753  0.04169515  0.03383644  0.03909774  0.04172710  0.04422901  0.04429817  0.03903421  0.07860692  0.04163161  0.04686147  0.04163161  0.04163161
ms_714VdCe  0.05468750  0.05470976  0.05468750  0.05729167  0.05729167  0.05468750  0.05468750  0.05000438  0.05468750  0.05729167  0.05468750  0.03903743  0.04163484  0.04426878  0.03903743  0.03903743  0.03903743  0.03903743  0.04163484  0.04163484  0.04163484  0.04163484  0.03903743  0.03903743  0.03644003  0.04167137  0.03903743  0.03903743  0.04167137  0.03903743  0.04167137  0.04163484  0.04163484  0.04427044  0.03903743  0.04163484  0.03903743  0.03907793  0.03910670  0.03903743  0.04167137  0.04163484  0.04163484  0.04167137  0.03903743  0.03906250  0.03906250  0.03906250  0.04166667  0.03906250  0.04166667  0.03906250  0.04166667  0.03906250  0.03645833  0.04166667  0.04166667  0.04166667  0.04166667  0.04166667  0.04427083  0.03906250  0.04166667  0.04687500  0.04166667  0.04166667  0.04687500  0.03906250  0.04166667  0.04166667  0.03906250  0.04166667  0.03906250  0.04166667  0.04166667  0.03645833  0.04687500  0.03906250  0.00260417  0.00520833  0.00260417  0.00260417  0.00520833  0.00520833  0.00520833  0.00520833  0.00260417  0.00260417  0.00781250  0.00000000  0.00260417  0.00569059  0.01041667  0.00520833  0.00260417  0.00000000  0.00000000  0.00260417  0.00000000  0.00520833  0.00260417  0.00520833  0.00781250  0.00520833  0.00260417  0.00000000  0.00260417  0.00260417  0.00260417  0.00520833  0.00520833  0.00520833  0.00520833  0.00781250  0.00520833  0.00520833  0.00781250  0.00260417  0.00000000  0.00000000  0.00781250  0.00260417  0.00781250  0.00781250  0.00520833  0.00781250  0.00781250  0.00520833  0.00520833  0.00260417  0.00260417  0.01041667  0.02343750  0.00520833  0.00520833  0.00520833  0.00260417  0.00260417  0.00260417  0.00260417  0.00260417  0.00520833  0.00520833  0.00520833  0.00520833  0.00520833  0.01824834  0.01566753  0.01562500  0.01562500  0.02343750  0.02083333  0.01810676  0.01552889  0.01552889  0.01552889  0.01552889  0.01552889  0.01552889  0.01810676  0.01552889  0.01810676  0.02075136  0.02343750  0.02604167  0.02343750  0.02343750  0.03385417  0.03385417  0.03385417  0.03385417  0.03651026  0.03385417  0.03645833  0.03125000  0.03385417  0.03645833  0.03385417  0.03645833  0.03385417  0.03385417  0.03385417  0.03125000  0.03125000  0.03645833  0.03385417  0.01552889  0.01810621  0.01552889  0.01810621  0.03125000  0.02336053  0.03125000  0.03385417  0.03652987  0.03652987  0.03639988  0.03641822  0.03391286  0.03391286  0.03907706  0.03907706  0.03641822  0.03652987  0.03652987  0.03652987  0.03652987  0.04158868  0.03912727  0.03641822  0.03641822  0.03652987  0.03652987  0.03641822  0.03900337  0.03641822  0.04417402  0.04417402  0.04172602  0.03902140  0.03641822  0.04170507  0.03639988  0.04170507  0.03910886  0.03910886  0.03910886  0.03651026  0.03127413  0.02867533  0.03390294  0.02604423  0.03130554  0.03393489  0.03643680  0.03650596  0.03124200  0.07600516  0.03383940  0.03906927  0.03383940  0.03383940
ms_716iVdC  0.05208333  0.05210559  0.05208333  0.05468750  0.05468750  0.05208333  0.05208333  0.04739583  0.05208333  0.05468750  0.05208333  0.03644003  0.03903743  0.04167137  0.03644003  0.03644003  0.03644003  0.03644003  0.03903743  0.03903743  0.03903743  0.03903743  0.03644003  0.03644003  0.03384263  0.03907397  0.03644003  0.03644003  0.03907397  0.03644003  0.03907397  0.03903743  0.03903743  0.04167303  0.03644003  0.03903743  0.03644003  0.03648052  0.03647513  0.03644003  0.03907397  0.03903743  0.03903743  0.03907397  0.03644003  0.03645833  0.03645833  0.03645833  0.03906250  0.03645833  0.03906250  0.03645833  0.03906250  0.03645833  0.03385417  0.03906250  0.03906250  0.03906250  0.03906250  0.03906250  0.04166667  0.03645833  0.03906250  0.04427083  0.03906250  0.03906250  0.04427083  0.03645833  0.03906250  0.03906250  0.03645833  0.03906250  0.03645833  0.03906250  0.03906250  0.03385417  0.04427083  0.03645833  0.00520833  0.00260417  0.00000000  0.00000000  0.00260417  0.00260417  0.00260417  0.00260417  0.00000000  0.00000000  0.01041667  0.00260417  0.00000000  0.00293865  0.00781250  0.00781250  0.00000000  0.00260417  0.00260417  0.00520833  0.00260417  0.00781250  0.00000000  0.00260417  0.00520833  0.00260417  0.00000000  0.00260417  0.00000000  0.00520833  0.00520833  0.00260417  0.00260417  0.00260417  0.00260417  0.00520833  0.00260417  0.00260417  0.00520833  0.00000000  0.00260417  0.00260417  0.00520833  0.00000000  0.00520833  0.00520833  0.00260417  0.00520833  0.00520833  0.00260417  0.00260417  0.00000000  0.00000000  0.00781250  0.02083333  0.00260417  0.00260417  0.00260417  0.00000000  0.00000000  0.00000000  0.00000000  0.00000000  0.00260417  0.00260417  0.00260417  0.00260417  0.00260417  0.01564353  0.01304935  0.01302083  0.01302083  0.02083333  0.01822917  0.01552944  0.01552889  0.01295157  0.01295157  0.01295157  0.01295157  0.01295157  0.01552944  0.01295157  0.01552944  0.01817404  0.02083333  0.02343750  0.02083333  0.02083333  0.03125000  0.03125000  0.03125000  0.03125000  0.03389192  0.03125000  0.03385417  0.02864583  0.03125000  0.03385417  0.03125000  0.03385417  0.03125000  0.03125000  0.03125000  0.02864583  0.02864583  0.03385417  0.03125000  0.01295157  0.01552889  0.01295157  0.01552889  0.02864583  0.02078321  0.02864583  0.03125000  0.03391169  0.03391169  0.03379507  0.03381357  0.03129451  0.03129451  0.03647241  0.03647241  0.03381357  0.03391169  0.03391169  0.03391169  0.03391169  0.03898386  0.03650909  0.03381357  0.03381357  0.03391169  0.03391169  0.03381357  0.03639872  0.03381357  0.04156903  0.04156903  0.03910767  0.03641691  0.03381357  0.03908672  0.03379507  0.03908672  0.03649034  0.03649034  0.03649034  0.03389192  0.02867673  0.02607792  0.03130554  0.02344682  0.02870813  0.03133749  0.03383940  0.03390856  0.02864460  0.07333447  0.03124200  0.03647186  0.03124200  0.03124200
ms_716iiVd  0.05431744  0.05434635  0.05431744  0.05712116  0.05712116  0.05407692  0.05407692  0.04887692  0.05407692  0.05419352  0.05407692  0.03449779  0.03732068  0.03766543  0.03449779  0.03449779  0.03449779  0.03449779  0.03736119  0.03731441  0.03731441  0.03732068  0.03449779  0.03444589  0.03166926  0.03748326  0.03449779  0.03176820  0.03751515  0.03449779  0.03751515  0.03732068  0.03732068  0.04032174  0.03449779  0.03732068  0.03449779  0.03460254  0.03455403  0.03449779  0.03751515  0.03732068  0.03732068  0.03751515  0.03449779  0.03385755  0.03385755  0.03385755  0.03689701  0.03385755  0.03959115  0.03683262  0.03939209  0.03659485  0.03383632  0.03959115  0.03934981  0.03684046  0.03939209  0.03934497  0.03938955  0.03659485  0.03690193  0.04267570  0.03663089  0.03934497  0.04241049  0.03385755  0.03934497  0.03934561  0.03659014  0.03934497  0.03659014  0.03959115  0.03958647  0.03383632  0.04242452  0.03385755  0.00862614  0.00569059  0.00293865  0.00293865  0.00000000  0.00000000  0.00000000  0.00000000  0.00293865  0.00293865  0.01169223  0.00569059  0.00293865  0.00000000  0.00589228  0.01117970  0.00293865  0.00569059  0.00569059  0.00570264  0.00569059  0.00870406  0.00293865  0.00000000  0.00000000  0.00000000  0.00293865  0.00569059  0.00293865  0.00570264  0.00570264  0.00569059  0.00000000  0.00000000  0.00000000  0.00000000  0.00000000  0.00000000  0.00274884  0.00293865  0.00569059  0.00569059  0.00869200  0.00293865  0.00869575  0.00869575  0.00000000  0.00843862  0.00843862  0.00000000  0.00000000  0.00293865  0.00293865  0.00589228  0.02599509  0.00569059  0.00569059  0.00569059  0.00293865  0.00293865  0.00293865  0.00293865  0.00293865  0.00000000  0.00000000  0.00000000  0.00000000  0.00000000  0.00864289  0.01183222  0.01467796  0.01467796  0.02016473  0.01761062  0.01750909  0.01756966  0.01459629  0.01459629  0.01450015  0.01450015  0.01450015  0.01756231  0.01450015  0.01756231  0.02002967  0.02303425  0.02582568  0.02303425  0.02303425  0.03458409  0.03458409  0.03458409  0.03458409  0.03455690  0.03458409  0.03734474  0.03464825  0.03740890  0.03740593  0.03745970  0.04044479  0.03745970  0.03745970  0.03745970  0.03464825  0.03464825  0.04022067  0.03739279  0.01450015  0.01751515  0.01459629  0.01751515  0.03464825  0.02278248  0.03464825  0.03739279  0.03470551  0.03491104  0.03446898  0.03461526  0.03177183  0.03177183  0.03461367  0.03461367  0.03461526  0.03491104  0.03491104  0.03491104  0.03491104  0.04013910  0.03788655  0.03461526  0.03461526  0.03491104  0.03470551  0.03461526  0.03738751  0.03461526  0.04288694  0.04288694  0.04065243  0.03752681  0.03461526  0.04054017  0.03446898  0.04054017  0.03731792  0.03731792  0.03731792  0.03455690  0.03138372  0.02849196  0.03433618  0.02566157  0.03131641  0.03413520  0.03440454  0.03132978  0.02858902  0.06640097  0.03139326  0.03726564  0.03139326  0.03139326
ms_717iVdC  0.05989583  0.05991828  0.05989583  0.06250000  0.06250000  0.05989583  0.05989583  0.05521716  0.05989583  0.06250000  0.05989583  0.03903743  0.04163484  0.04426878  0.03903743  0.03903743  0.03903743  0.03903743  0.04163484  0.04163484  0.04163484  0.04163484  0.03903743  0.03903743  0.03644003  0.04167137  0.03903743  0.03903743  0.04167137  0.03903743  0.04167137  0.04163484  0.04163484  0.04427044  0.03903743  0.04163484  0.03903743  0.03911611  0.03910578  0.03903743  0.04167137  0.04163484  0.04163484  0.04167137  0.03903743  0.04427083  0.04427083  0.04427083  0.04687500  0.04427083  0.04687500  0.04427083  0.04687500  0.04427083  0.04166667  0.04687500  0.04687500  0.04687500  0.04687500  0.04687500  0.04947917  0.04427083  0.04687500  0.05208333  0.04687500  0.04687500  0.05208333  0.04427083  0.04687500  0.04687500  0.04427083  0.04687500  0.04427083  0.04687500  0.04687500  0.04166667  0.05208333  0.04427083  0.01302083  0.01041667  0.00781250  0.00781250  0.01041667  0.01041667  0.01041667  0.01041667  0.00781250  0.00781250  0.00781250  0.01041667  0.00781250  0.00589228  0.00000000  0.01562500  0.00781250  0.01041667  0.01041667  0.00781250  0.01041667  0.01041667  0.00781250  0.01041667  0.00781250  0.01041667  0.00781250  0.01041667  0.00781250  0.00781250  0.00781250  0.01041667  0.01041667  0.01041667  0.01041667  0.01302083  0.01041667  0.01041667  0.01302083  0.00781250  0.01041667  0.01041667  0.01302083  0.00781250  0.01302083  0.01302083  0.01041667  0.01302083  0.01302083  0.01041667  0.01041667  0.00781250  0.00781250  0.00000000  0.02864583  0.01041667  0.01041667  0.01041667  0.00781250  0.00781250  0.00781250  0.00781250  0.00781250  0.01041667  0.01041667  0.01041667  0.01041667  0.01041667  0.02343714  0.02088312  0.02083333  0.02083333  0.02864583  0.02604167  0.02332693  0.02332583  0.02074851  0.02074851  0.02074851  0.02074851  0.02074851  0.01810676  0.02074851  0.02332693  0.02597097  0.02864583  0.03125000  0.02864583  0.02864583  0.03906250  0.03906250  0.03906250  0.03906250  0.04172602  0.03906250  0.04166667  0.03645833  0.03906250  0.04166667  0.03906250  0.04166667  0.03906250  0.03906250  0.03906250  0.03645833  0.03645833  0.04166667  0.03906250  0.02074851  0.02332583  0.02074851  0.02332583  0.03645833  0.02858069  0.03645833  0.03906250  0.04174545  0.04174545  0.04158868  0.04160685  0.03912861  0.03912861  0.04426569  0.04426569  0.04160685  0.04174545  0.04174545  0.04174545  0.04174545  0.04677748  0.04434286  0.04160685  0.04160685  0.04174545  0.04174545  0.04160685  0.04419200  0.04160685  0.04936298  0.04936298  0.04694177  0.04420986  0.04160685  0.04692082  0.04158868  0.04692082  0.04432478  0.04432478  0.04432478  0.04172602  0.03646894  0.03387013  0.03909774  0.03123903  0.03650034  0.03912970  0.04163161  0.04170077  0.03643680  0.07339744  0.03903421  0.04426407  0.03903421  0.03903421
ms_718VdCe  0.05208333  0.05210559  0.05208333  0.05468750  0.05468750  0.05208333  0.05208333  0.04733845  0.05208333  0.05468750  0.05208333  0.04163484  0.04423224  0.04686618  0.04163484  0.04163484  0.04163484  0.04163484  0.04423224  0.04423224  0.04423224  0.04423224  0.04163484  0.03903743  0.03903743  0.04167137  0.04163484  0.04163484  0.04426878  0.04163484  0.04426878  0.04423224  0.04423224  0.04686784  0.04163484  0.04423224  0.04163484  0.04167533  0.04176977  0.04163484  0.04426878  0.04423224  0.04423224  0.04426878  0.04163484  0.04166667  0.04166667  0.04166667  0.04427083  0.04166667  0.04427083  0.04166667  0.04427083  0.04166667  0.03906250  0.04427083  0.04427083  0.04427083  0.04427083  0.04427083  0.04687500  0.04166667  0.04427083  0.04947917  0.04427083  0.04427083  0.04947917  0.04166667  0.04427083  0.04427083  0.04166667  0.04427083  0.04166667  0.04427083  0.04427083  0.03906250  0.04947917  0.04166667  0.00781250  0.01041667  0.00781250  0.00781250  0.01041667  0.01041667  0.01041667  0.01041667  0.00781250  0.00781250  0.01302083  0.00520833  0.00781250  0.01117970  0.01562500  0.00000000  0.00781250  0.00520833  0.00520833  0.00781250  0.00520833  0.01041667  0.00781250  0.01041667  0.01302083  0.01041667  0.00781250  0.00520833  0.00781250  0.00781250  0.00781250  0.01041667  0.01041667  0.01041667  0.01041667  0.01302083  0.01041667  0.01041667  0.01302083  0.00781250  0.00520833  0.00520833  0.01302083  0.00781250  0.01302083  0.01302083  0.01041667  0.01302083  0.01302083  0.01041667  0.01041667  0.00781250  0.00781250  0.01562500  0.02864583  0.01041667  0.01041667  0.01041667  0.00781250  0.00781250  0.00781250  0.00781250  0.00781250  0.01041667  0.01041667  0.01041667  0.01041667  0.01041667  0.02085316  0.01828571  0.01822917  0.01822917  0.02604167  0.02343750  0.02068408  0.01810621  0.01810621  0.01810621  0.01810621  0.01810621  0.01810621  0.02068408  0.01810621  0.02068408  0.02332867  0.02604167  0.02864583  0.02604167  0.02604167  0.03645833  0.03645833  0.03645833  0.03645833  0.03912861  0.03645833  0.03906250  0.03385417  0.03645833  0.03906250  0.03645833  0.03906250  0.03645833  0.03645833  0.03645833  0.03385417  0.03385417  0.03906250  0.03645833  0.01810621  0.02068353  0.01810621  0.02068353  0.03385417  0.02593785  0.03385417  0.03645833  0.03914805  0.03914805  0.03900470  0.03902287  0.03653121  0.03653121  0.04168171  0.04168171  0.03902287  0.03914805  0.03914805  0.03914805  0.03914805  0.04419350  0.04174545  0.03902287  0.03902287  0.03914805  0.03914805  0.03902287  0.04160802  0.03902287  0.04677900  0.04677900  0.04434437  0.04162588  0.03902287  0.04432342  0.03900470  0.04432342  0.04172738  0.04172738  0.04172738  0.03912861  0.03387154  0.03127273  0.03650034  0.02864163  0.03390294  0.03653230  0.03903421  0.03910336  0.03383940  0.07343914  0.03643680  0.04166667  0.03643680  0.03643680
ms_807VdCe  0.05208333  0.05210559  0.05208333  0.05468750  0.05468750  0.05208333  0.05208333  0.04739583  0.05208333  0.05468750  0.05208333  0.03644003  0.03903743  0.04167137  0.03644003  0.03644003  0.03644003  0.03644003  0.03903743  0.03903743  0.03903743  0.03903743  0.03644003  0.03644003  0.03384263  0.03907397  0.03644003  0.03644003  0.03907397  0.03644003  0.03907397  0.03903743  0.03903743  0.04167303  0.03644003  0.03903743  0.03644003  0.03648052  0.03647513  0.03644003  0.03907397  0.03903743  0.03903743  0.03907397  0.03644003  0.03645833  0.03645833  0.03645833  0.03906250  0.03645833  0.03906250  0.03645833  0.03906250  0.03645833  0.03385417  0.03906250  0.03906250  0.03906250  0.03906250  0.03906250  0.04166667  0.03645833  0.03906250  0.04427083  0.03906250  0.03906250  0.04427083  0.03645833  0.03906250  0.03906250  0.03645833  0.03906250  0.03645833  0.03906250  0.03906250  0.03385417  0.04427083  0.03645833  0.00520833  0.00260417  0.00000000  0.00000000  0.00260417  0.00260417  0.00260417  0.00260417  0.00000000  0.00000000  0.01041667  0.00260417  0.00000000  0.00293865  0.00781250  0.00781250  0.00000000  0.00260417  0.00260417  0.00520833  0.00260417  0.00781250  0.00000000  0.00260417  0.00520833  0.00260417  0.00000000  0.00260417  0.00000000  0.00520833  0.00520833  0.00260417  0.00260417  0.00260417  0.00260417  0.00520833  0.00260417  0.00260417  0.00520833  0.00000000  0.00260417  0.00260417  0.00520833  0.00000000  0.00520833  0.00520833  0.00260417  0.00520833  0.00520833  0.00260417  0.00260417  0.00000000  0.00000000  0.00781250  0.02083333  0.00260417  0.00260417  0.00260417  0.00000000  0.00000000  0.00000000  0.00000000  0.00000000  0.00260417  0.00260417  0.00260417  0.00260417  0.00260417  0.01564353  0.01304935  0.01302083  0.01302083  0.02083333  0.01822917  0.01552944  0.01552889  0.01295157  0.01295157  0.01295157  0.01295157  0.01295157  0.01552944  0.01295157  0.01552944  0.01817404  0.02083333  0.02343750  0.02083333  0.02083333  0.03125000  0.03125000  0.03125000  0.03125000  0.03389192  0.03125000  0.03385417  0.02864583  0.03125000  0.03385417  0.03125000  0.03385417  0.03125000  0.03125000  0.03125000  0.02864583  0.02864583  0.03385417  0.03125000  0.01295157  0.01552889  0.01295157  0.01552889  0.02864583  0.02078321  0.02864583  0.03125000  0.03391169  0.03391169  0.03379507  0.03381357  0.03129451  0.03129451  0.03647241  0.03647241  0.03381357  0.03391169  0.03391169  0.03391169  0.03391169  0.03898386  0.03650909  0.03381357  0.03381357  0.03391169  0.03391169  0.03381357  0.03639872  0.03381357  0.04156903  0.04156903  0.03910767  0.03641691  0.03381357  0.03908672  0.03379507  0.03908672  0.03649034  0.03649034  0.03649034  0.03389192  0.02867673  0.02607792  0.03130554  0.02344682  0.02870813  0.03133749  0.03383940  0.03390856  0.02864460  0.07333447  0.03124200  0.03647186  0.03124200  0.03124200
ms_809VdCe  0.05468750  0.05470976  0.05468750  0.05729167  0.05729167  0.05468750  0.05468750  0.05000438  0.05468750  0.05729167  0.05468750  0.03903743  0.04163484  0.04426878  0.03903743  0.03903743  0.03903743  0.03903743  0.04163484  0.04163484  0.04163484  0.04163484  0.03903743  0.03903743  0.03644003  0.04167137  0.03903743  0.03903743  0.04167137  0.03903743  0.04167137  0.04163484  0.04163484  0.04427044  0.03903743  0.04163484  0.03903743  0.03907793  0.03910670  0.03903743  0.04167137  0.04163484  0.04163484  0.04167137  0.03903743  0.03906250  0.03906250  0.03906250  0.04166667  0.03906250  0.04166667  0.03906250  0.04166667  0.03906250  0.03645833  0.04166667  0.04166667  0.04166667  0.04166667  0.04166667  0.04427083  0.03906250  0.04166667  0.04687500  0.04166667  0.04166667  0.04687500  0.03906250  0.04166667  0.04166667  0.03906250  0.04166667  0.03906250  0.04166667  0.04166667  0.03645833  0.04687500  0.03906250  0.00260417  0.00520833  0.00260417  0.00260417  0.00520833  0.00520833  0.00520833  0.00520833  0.00260417  0.00260417  0.00781250  0.00000000  0.00260417  0.00569059  0.01041667  0.00520833  0.00260417  0.00000000  0.00000000  0.00260417  0.00000000  0.00520833  0.00260417  0.00520833  0.00781250  0.00520833  0.00260417  0.00000000  0.00260417  0.00260417  0.00260417  0.00520833  0.00520833  0.00520833  0.00520833  0.00781250  0.00520833  0.00520833  0.00781250  0.00260417  0.00000000  0.00000000  0.00781250  0.00260417  0.00781250  0.00781250  0.00520833  0.00781250  0.00781250  0.00520833  0.00520833  0.00260417  0.00260417  0.01041667  0.02343750  0.00520833  0.00520833  0.00520833  0.00260417  0.00260417  0.00260417  0.00260417  0.00260417  0.00520833  0.00520833  0.00520833  0.00520833  0.00520833  0.01824834  0.01566753  0.01562500  0.01562500  0.02343750  0.02083333  0.01810676  0.01552889  0.01552889  0.01552889  0.01552889  0.01552889  0.01552889  0.01810676  0.01552889  0.01810676  0.02075136  0.02343750  0.02604167  0.02343750  0.02343750  0.03385417  0.03385417  0.03385417  0.03385417  0.03651026  0.03385417  0.03645833  0.03125000  0.03385417  0.03645833  0.03385417  0.03645833  0.03385417  0.03385417  0.03385417  0.03125000  0.03125000  0.03645833  0.03385417  0.01552889  0.01810621  0.01552889  0.01810621  0.03125000  0.02336053  0.03125000  0.03385417  0.03652987  0.03652987  0.03639988  0.03641822  0.03391286  0.03391286  0.03907706  0.03907706  0.03641822  0.03652987  0.03652987  0.03652987  0.03652987  0.04158868  0.03912727  0.03641822  0.03641822  0.03652987  0.03652987  0.03641822  0.03900337  0.03641822  0.04417402  0.04417402  0.04172602  0.03902140  0.03641822  0.04170507  0.03639988  0.04170507  0.03910886  0.03910886  0.03910886  0.03651026  0.03127413  0.02867533  0.03390294  0.02604423  0.03130554  0.03393489  0.03643680  0.03650596  0.03124200  0.07600516  0.03383940  0.03906927  0.03383940  0.03383940
ms_813VdCe  0.05468750  0.05470976  0.05468750  0.05729167  0.05729167  0.05468750  0.05468750  0.05000438  0.05468750  0.05729167  0.05468750  0.03903743  0.04163484  0.04426878  0.03903743  0.03903743  0.03903743  0.03903743  0.04163484  0.04163484  0.04163484  0.04163484  0.03903743  0.03903743  0.03644003  0.04167137  0.03903743  0.03903743  0.04167137  0.03903743  0.04167137  0.04163484  0.04163484  0.04427044  0.03903743  0.04163484  0.03903743  0.03907793  0.03910670  0.03903743  0.04167137  0.04163484  0.04163484  0.04167137  0.03903743  0.03906250  0.03906250  0.03906250  0.04166667  0.03906250  0.04166667  0.03906250  0.04166667  0.03906250  0.03645833  0.04166667  0.04166667  0.04166667  0.04166667  0.04166667  0.04427083  0.03906250  0.04166667  0.04687500  0.04166667  0.04166667  0.04687500  0.03906250  0.04166667  0.04166667  0.03906250  0.04166667  0.03906250  0.04166667  0.04166667  0.03645833  0.04687500  0.03906250  0.00260417  0.00520833  0.00260417  0.00260417  0.00520833  0.00520833  0.00520833  0.00520833  0.00260417  0.00260417  0.00781250  0.00000000  0.00260417  0.00569059  0.01041667  0.00520833  0.00260417  0.00000000  0.00000000  0.00260417  0.00000000  0.00520833  0.00260417  0.00520833  0.00781250  0.00520833  0.00260417  0.00000000  0.00260417  0.00260417  0.00260417  0.00520833  0.00520833  0.00520833  0.00520833  0.00781250  0.00520833  0.00520833  0.00781250  0.00260417  0.00000000  0.00000000  0.00781250  0.00260417  0.00781250  0.00781250  0.00520833  0.00781250  0.00781250  0.00520833  0.00520833  0.00260417  0.00260417  0.01041667  0.02343750  0.00520833  0.00520833  0.00520833  0.00260417  0.00260417  0.00260417  0.00260417  0.00260417  0.00520833  0.00520833  0.00520833  0.00520833  0.00520833  0.01824834  0.01566753  0.01562500  0.01562500  0.02343750  0.02083333  0.01810676  0.01552889  0.01552889  0.01552889  0.01552889  0.01552889  0.01552889  0.01810676  0.01552889  0.01810676  0.02075136  0.02343750  0.02604167  0.02343750  0.02343750  0.03385417  0.03385417  0.03385417  0.03385417  0.03651026  0.03385417  0.03645833  0.03125000  0.03385417  0.03645833  0.03385417  0.03645833  0.03385417  0.03385417  0.03385417  0.03125000  0.03125000  0.03645833  0.03385417  0.01552889  0.01810621  0.01552889  0.01810621  0.03125000  0.02336053  0.03125000  0.03385417  0.03652987  0.03652987  0.03639988  0.03641822  0.03391286  0.03391286  0.03907706  0.03907706  0.03641822  0.03652987  0.03652987  0.03652987  0.03652987  0.04158868  0.03912727  0.03641822  0.03641822  0.03652987  0.03652987  0.03641822  0.03900337  0.03641822  0.04417402  0.04417402  0.04172602  0.03902140  0.03641822  0.04170507  0.03639988  0.04170507  0.03910886  0.03910886  0.03910886  0.03651026  0.03127413  0.02867533  0.03390294  0.02604423  0.03130554  0.03393489  0.03643680  0.03650596  0.03124200  0.07600516  0.03383940  0.03906927  0.03383940  0.03383940
ms_814VdCe  0.05729167  0.05731392  0.05729167  0.05989583  0.05989583  0.05729167  0.05729167  0.05261299  0.05729167  0.05989583  0.05729167  0.03644003  0.03903743  0.04167137  0.03644003  0.03644003  0.03644003  0.03644003  0.03903743  0.03903743  0.03903743  0.03903743  0.03644003  0.03644003  0.03384263  0.03907397  0.03644003  0.03644003  0.03907397  0.03644003  0.03907397  0.03903743  0.03903743  0.04167303  0.03644003  0.03903743  0.03644003  0.03648052  0.03650839  0.03644003  0.03907397  0.03903743  0.03903743  0.03907397  0.03644003  0.04166667  0.04166667  0.04166667  0.04427083  0.04166667  0.04427083  0.04166667  0.04427083  0.04166667  0.03906250  0.04427083  0.04427083  0.04427083  0.04427083  0.04427083  0.04687500  0.04166667  0.04427083  0.04947917  0.04427083  0.04427083  0.04947917  0.04166667  0.04427083  0.04427083  0.04166667  0.04427083  0.04166667  0.04427083  0.04427083  0.03906250  0.04947917  0.04166667  0.00520833  0.00781250  0.00520833  0.00520833  0.00781250  0.00781250  0.00781250  0.00781250  0.00520833  0.00520833  0.00520833  0.00260417  0.00520833  0.00570264  0.00781250  0.00781250  0.00520833  0.00260417  0.00260417  0.00000000  0.00260417  0.00260417  0.00520833  0.00781250  0.00520833  0.00781250  0.00520833  0.00260417  0.00520833  0.00000000  0.00000000  0.00781250  0.00781250  0.00781250  0.00781250  0.01041667  0.00781250  0.00781250  0.01041667  0.00520833  0.00260417  0.00260417  0.01041667  0.00520833  0.01041667  0.01041667  0.00781250  0.01041667  0.01041667  0.00781250  0.00781250  0.00520833  0.00520833  0.00781250  0.02604167  0.00781250  0.00781250  0.00781250  0.00520833  0.00520833  0.00520833  0.00520833  0.00520833  0.00781250  0.00781250  0.00781250  0.00781250  0.00781250  0.02085316  0.01828571  0.01822917  0.01822917  0.02604167  0.02343750  0.02068408  0.01810621  0.01810621  0.01810621  0.01810621  0.01810621  0.01810621  0.02068408  0.01810621  0.02068408  0.02332867  0.02604167  0.02864583  0.02604167  0.02604167  0.03645833  0.03645833  0.03645833  0.03645833  0.03912861  0.03645833  0.03906250  0.03385417  0.03645833  0.03906250  0.03645833  0.03906250  0.03645833  0.03645833  0.03645833  0.03385417  0.03385417  0.03906250  0.03645833  0.01810621  0.02068353  0.01810621  0.02068353  0.03385417  0.02593785  0.03385417  0.03645833  0.03914805  0.03914805  0.03900470  0.03902287  0.03653121  0.03653121  0.04168171  0.04168171  0.03902287  0.03914805  0.03914805  0.03914805  0.03914805  0.04419350  0.04174545  0.03902287  0.03902287  0.03914805  0.03914805  0.03902287  0.04160802  0.03902287  0.04677900  0.04677900  0.04434437  0.04162588  0.03902287  0.04432342  0.03900470  0.04432342  0.04172738  0.04172738  0.04172738  0.03912861  0.03387154  0.03127273  0.03650034  0.02864163  0.03390294  0.03653230  0.03903421  0.03910336  0.03383940  0.07339630  0.03643680  0.04166667  0.03643680  0.03643680
ms_818VdCe  0.05468750  0.05470976  0.05468750  0.05729167  0.05729167  0.05468750  0.05468750  0.05000438  0.05468750  0.05729167  0.05468750  0.03903743  0.04163484  0.04426878  0.03903743  0.03903743  0.03903743  0.03903743  0.04163484  0.04163484  0.04163484  0.04163484  0.03903743  0.03903743  0.03644003  0.04167137  0.03903743  0.03903743  0.04167137  0.03903743  0.04167137  0.04163484  0.04163484  0.04427044  0.03903743  0.04163484  0.03903743  0.03907793  0.03910670  0.03903743  0.04167137  0.04163484  0.04163484  0.04167137  0.03903743  0.03906250  0.03906250  0.03906250  0.04166667  0.03906250  0.04166667  0.03906250  0.04166667  0.03906250  0.03645833  0.04166667  0.04166667  0.04166667  0.04166667  0.04166667  0.04427083  0.03906250  0.04166667  0.04687500  0.04166667  0.04166667  0.04687500  0.03906250  0.04166667  0.04166667  0.03906250  0.04166667  0.03906250  0.04166667  0.04166667  0.03645833  0.04687500  0.03906250  0.00260417  0.00520833  0.00260417  0.00260417  0.00520833  0.00520833  0.00520833  0.00520833  0.00260417  0.00260417  0.00781250  0.00000000  0.00260417  0.00569059  0.01041667  0.00520833  0.00260417  0.00000000  0.00000000  0.00260417  0.00000000  0.00520833  0.00260417  0.00520833  0.00781250  0.00520833  0.00260417  0.00000000  0.00260417  0.00260417  0.00260417  0.00520833  0.00520833  0.00520833  0.00520833  0.00781250  0.00520833  0.00520833  0.00781250  0.00260417  0.00000000  0.00000000  0.00781250  0.00260417  0.00781250  0.00781250  0.00520833  0.00781250  0.00781250  0.00520833  0.00520833  0.00260417  0.00260417  0.01041667  0.02343750  0.00520833  0.00520833  0.00520833  0.00260417  0.00260417  0.00260417  0.00260417  0.00260417  0.00520833  0.00520833  0.00520833  0.00520833  0.00520833  0.01824834  0.01566753  0.01562500  0.01562500  0.02343750  0.02083333  0.01810676  0.01552889  0.01552889  0.01552889  0.01552889  0.01552889  0.01552889  0.01810676  0.01552889  0.01810676  0.02075136  0.02343750  0.02604167  0.02343750  0.02343750  0.03385417  0.03385417  0.03385417  0.03385417  0.03651026  0.03385417  0.03645833  0.03125000  0.03385417  0.03645833  0.03385417  0.03645833  0.03385417  0.03385417  0.03385417  0.03125000  0.03125000  0.03645833  0.03385417  0.01552889  0.01810621  0.01552889  0.01810621  0.03125000  0.02336053  0.03125000  0.03385417  0.03652987  0.03652987  0.03639988  0.03641822  0.03391286  0.03391286  0.03907706  0.03907706  0.03641822  0.03652987  0.03652987  0.03652987  0.03652987  0.04158868  0.03912727  0.03641822  0.03641822  0.03652987  0.03652987  0.03641822  0.03900337  0.03641822  0.04417402  0.04417402  0.04172602  0.03902140  0.03641822  0.04170507  0.03639988  0.04170507  0.03910886  0.03910886  0.03910886  0.03651026  0.03127413  0.02867533  0.03390294  0.02604423  0.03130554  0.03393489  0.03643680  0.03650596  0.03124200  0.07600516  0.03383940  0.03906927  0.03383940  0.03383940
ms_903VdCe  0.05989583  0.05991828  0.05989583  0.06250000  0.06250000  0.05989583  0.05989583  0.05521716  0.05989583  0.06250000  0.05989583  0.03903743  0.04163484  0.04426878  0.03903743  0.03903743  0.03903743  0.03903743  0.04163484  0.04163484  0.04163484  0.04163484  0.03903743  0.03903743  0.03644003  0.04167137  0.03903743  0.03903743  0.04167137  0.03903743  0.04167137  0.04163484  0.04163484  0.04427044  0.03903743  0.04163484  0.03903743  0.03911611  0.03910578  0.03903743  0.04167137  0.04163484  0.04163484  0.04167137  0.03903743  0.04427083  0.04427083  0.04427083  0.04687500  0.04427083  0.04687500  0.04427083  0.04687500  0.04427083  0.04166667  0.04687500  0.04687500  0.04687500  0.04687500  0.04687500  0.04947917  0.04427083  0.04687500  0.05208333  0.04687500  0.04687500  0.05208333  0.04427083  0.04687500  0.04687500  0.04427083  0.04687500  0.04427083  0.04687500  0.04687500  0.04166667  0.05208333  0.04427083  0.00781250  0.01041667  0.00781250  0.00781250  0.01041667  0.01041667  0.01041667  0.01041667  0.00781250  0.00781250  0.00781250  0.00520833  0.00781250  0.00870406  0.01041667  0.01041667  0.00781250  0.00520833  0.00520833  0.00260417  0.00520833  0.00000000  0.00781250  0.01041667  0.00781250  0.01041667  0.00781250  0.00520833  0.00781250  0.00260417  0.00260417  0.01041667  0.01041667  0.01041667  0.01041667  0.01302083  0.01041667  0.01041667  0.01302083  0.00781250  0.00520833  0.00520833  0.01302083  0.00781250  0.01302083  0.01302083  0.01041667  0.01302083  0.01302083  0.01041667  0.01041667  0.00781250  0.00781250  0.01041667  0.02864583  0.01041667  0.01041667  0.01041667  0.00781250  0.00781250  0.00781250  0.00781250  0.00781250  0.01041667  0.01041667  0.01041667  0.01041667  0.01041667  0.02343714  0.02088312  0.02083333  0.02083333  0.02864583  0.02604167  0.02332693  0.02074851  0.02074851  0.02074851  0.02074851  0.02074851  0.02074851  0.02332693  0.02074851  0.02332693  0.02597097  0.02864583  0.03125000  0.02864583  0.02864583  0.03906250  0.03906250  0.03906250  0.03906250  0.04172602  0.03906250  0.04166667  0.03645833  0.03906250  0.04166667  0.03906250  0.04166667  0.03906250  0.03906250  0.03906250  0.03645833  0.03645833  0.04166667  0.03906250  0.02074851  0.02332583  0.02074851  0.02332583  0.03645833  0.02858069  0.03645833  0.03906250  0.04174545  0.04174545  0.04158868  0.04160685  0.03912861  0.03912861  0.04426569  0.04426569  0.04160685  0.04174545  0.04174545  0.04174545  0.04174545  0.04677748  0.04434286  0.04160685  0.04160685  0.04174545  0.04174545  0.04160685  0.04419200  0.04160685  0.04936298  0.04936298  0.04694177  0.04420986  0.04160685  0.04692082  0.04158868  0.04692082  0.04432478  0.04432478  0.04432478  0.04172602  0.03646894  0.03387013  0.03909774  0.03123903  0.03650034  0.03912970  0.04163161  0.04170077  0.03643680  0.07600160  0.03903421  0.04426407  0.03903421  0.03903421
ms_904VdCe  0.05208333  0.05210559  0.05208333  0.05468750  0.05468750  0.05208333  0.05208333  0.04739583  0.05208333  0.05468750  0.05208333  0.03644003  0.03903743  0.04167137  0.03644003  0.03644003  0.03644003  0.03644003  0.03903743  0.03903743  0.03903743  0.03903743  0.03644003  0.03644003  0.03384263  0.03907397  0.03644003  0.03644003  0.03907397  0.03644003  0.03907397  0.03903743  0.03903743  0.04167303  0.03644003  0.03903743  0.03644003  0.03648052  0.03647513  0.03644003  0.03907397  0.03903743  0.03903743  0.03907397  0.03644003  0.03645833  0.03645833  0.03645833  0.03906250  0.03645833  0.03906250  0.03645833  0.03906250  0.03645833  0.03385417  0.03906250  0.03906250  0.03906250  0.03906250  0.03906250  0.04166667  0.03645833  0.03906250  0.04427083  0.03906250  0.03906250  0.04427083  0.03645833  0.03906250  0.03906250  0.03645833  0.03906250  0.03645833  0.03906250  0.03906250  0.03385417  0.04427083  0.03645833  0.00520833  0.00260417  0.00000000  0.00000000  0.00260417  0.00260417  0.00260417  0.00260417  0.00000000  0.00000000  0.01041667  0.00260417  0.00000000  0.00293865  0.00781250  0.00781250  0.00000000  0.00260417  0.00260417  0.00520833  0.00260417  0.00781250  0.00000000  0.00260417  0.00520833  0.00260417  0.00000000  0.00260417  0.00000000  0.00520833  0.00520833  0.00260417  0.00260417  0.00260417  0.00260417  0.00520833  0.00260417  0.00260417  0.00520833  0.00000000  0.00260417  0.00260417  0.00520833  0.00000000  0.00520833  0.00520833  0.00260417  0.00520833  0.00520833  0.00260417  0.00260417  0.00000000  0.00000000  0.00781250  0.02083333  0.00260417  0.00260417  0.00260417  0.00000000  0.00000000  0.00000000  0.00000000  0.00000000  0.00260417  0.00260417  0.00260417  0.00260417  0.00260417  0.01564353  0.01304935  0.01302083  0.01302083  0.02083333  0.01822917  0.01552944  0.01552889  0.01295157  0.01295157  0.01295157  0.01295157  0.01295157  0.01552944  0.01295157  0.01552944  0.01817404  0.02083333  0.02343750  0.02083333  0.02083333  0.03125000  0.03125000  0.03125000  0.03125000  0.03389192  0.03125000  0.03385417  0.02864583  0.03125000  0.03385417  0.03125000  0.03385417  0.03125000  0.03125000  0.03125000  0.02864583  0.02864583  0.03385417  0.03125000  0.01295157  0.01552889  0.01295157  0.01552889  0.02864583  0.02078321  0.02864583  0.03125000  0.03391169  0.03391169  0.03379507  0.03381357  0.03129451  0.03129451  0.03647241  0.03647241  0.03381357  0.03391169  0.03391169  0.03391169  0.03391169  0.03898386  0.03650909  0.03381357  0.03381357  0.03391169  0.03391169  0.03381357  0.03639872  0.03381357  0.04156903  0.04156903  0.03910767  0.03641691  0.03381357  0.03908672  0.03379507  0.03908672  0.03649034  0.03649034  0.03649034  0.03389192  0.02867673  0.02607792  0.03130554  0.02344682  0.02870813  0.03133749  0.03383940  0.03390856  0.02864460  0.07333447  0.03124200  0.03647186  0.03124200  0.03124200
ms_913VdCe  0.05208333  0.05210559  0.05208333  0.05468750  0.05468750  0.05208333  0.05208333  0.04733456  0.05208333  0.05468750  0.05208333  0.03903743  0.04163484  0.04426878  0.03903743  0.03903743  0.03903743  0.03903743  0.04163484  0.04163484  0.04163484  0.04163484  0.03903743  0.03903743  0.03644003  0.04167137  0.03903743  0.03903743  0.04167137  0.03903743  0.04167137  0.04163484  0.04163484  0.04427044  0.03903743  0.04163484  0.03903743  0.03911611  0.03907253  0.03903743  0.04167137  0.04163484  0.04163484  0.04167137  0.03903743  0.03645833  0.03645833  0.03645833  0.03906250  0.03645833  0.03906250  0.03645833  0.03906250  0.03645833  0.03385417  0.03906250  0.03906250  0.03906250  0.03906250  0.03906250  0.04166667  0.03645833  0.03906250  0.04427083  0.03906250  0.03906250  0.04427083  0.03645833  0.03906250  0.03906250  0.03645833  0.03906250  0.03645833  0.03906250  0.03906250  0.03385417  0.04427083  0.03645833  0.00781250  0.00520833  0.00260417  0.00260417  0.00000000  0.00000000  0.00000000  0.00000000  0.00260417  0.00260417  0.01302083  0.00520833  0.00260417  0.00000000  0.01041667  0.01041667  0.00260417  0.00520833  0.00520833  0.00781250  0.00520833  0.01041667  0.00260417  0.00000000  0.00260417  0.00000000  0.00260417  0.00520833  0.00260417  0.00781250  0.00781250  0.00520833  0.00000000  0.00000000  0.00000000  0.00260417  0.00000000  0.00000000  0.00260417  0.00260417  0.00520833  0.00520833  0.00781250  0.00260417  0.00781250  0.00781250  0.00000000  0.00781250  0.00781250  0.00000000  0.00000000  0.00260417  0.00260417  0.01041667  0.02343750  0.00520833  0.00520833  0.00520833  0.00260417  0.00260417  0.00260417  0.00260417  0.00260417  0.00000000  0.00000000  0.00000000  0.00000000  0.00000000  0.01298241  0.01045195  0.01562500  0.01562500  0.02343750  0.02083333  0.01810676  0.01810621  0.01552889  0.01552889  0.01552889  0.01552889  0.01552889  0.01810676  0.01552889  0.01810676  0.02075136  0.02343750  0.02604167  0.02343750  0.02343750  0.03385417  0.03385417  0.03385417  0.03385417  0.03651026  0.03385417  0.03645833  0.03125000  0.03385417  0.03645833  0.03385417  0.03645833  0.03385417  0.03385417  0.03385417  0.03125000  0.03125000  0.03645833  0.03385417  0.01552889  0.01810621  0.01552889  0.01810621  0.03125000  0.02336053  0.03125000  0.03385417  0.03652987  0.03652987  0.03639988  0.03641822  0.03391286  0.03391286  0.03907706  0.03907706  0.03641822  0.03652987  0.03652987  0.03652987  0.03652987  0.04158868  0.03912727  0.03641822  0.03641822  0.03652987  0.03652987  0.03641822  0.03900337  0.03641822  0.04417402  0.04417402  0.04172602  0.03902140  0.03641822  0.04170507  0.03639988  0.04170507  0.03910886  0.03910886  0.03910886  0.03651026  0.03127413  0.02867533  0.03390294  0.02604423  0.03130554  0.03393489  0.03643680  0.03650596  0.03124200  0.07333447  0.03383940  0.03906927  0.03383940  0.03383940
ms_921VdCe  0.05468750  0.05470976  0.05468750  0.05729167  0.05729167  0.05468750  0.05468750  0.04994262  0.05468750  0.05729167  0.05468750  0.03644003  0.03903743  0.04167137  0.03644003  0.03644003  0.03644003  0.03644003  0.03903743  0.03903743  0.03903743  0.03903743  0.03644003  0.03644003  0.03384263  0.03907397  0.03644003  0.03644003  0.03907397  0.03644003  0.03907397  0.03903743  0.03903743  0.04167303  0.03644003  0.03903743  0.03644003  0.03651870  0.03647466  0.03644003  0.03907397  0.03903743  0.03903743  0.03907397  0.03644003  0.03906250  0.03906250  0.03906250  0.04166667  0.03906250  0.04166667  0.03906250  0.04166667  0.03906250  0.03645833  0.04166667  0.04166667  0.04166667  0.04166667  0.04166667  0.04427083  0.03906250  0.04166667  0.04687500  0.04166667  0.04166667  0.04687500  0.03906250  0.04166667  0.04166667  0.03906250  0.04166667  0.03906250  0.04166667  0.04166667  0.03645833  0.04687500  0.03906250  0.01041667  0.00781250  0.00520833  0.00520833  0.00260417  0.00260417  0.00260417  0.00260417  0.00520833  0.00520833  0.01041667  0.00781250  0.00520833  0.00000000  0.00781250  0.01302083  0.00520833  0.00781250  0.00781250  0.00520833  0.00781250  0.00781250  0.00520833  0.00260417  0.00000000  0.00260417  0.00520833  0.00781250  0.00520833  0.00520833  0.00520833  0.00781250  0.00260417  0.00260417  0.00260417  0.00520833  0.00260417  0.00260417  0.00520833  0.00520833  0.00781250  0.00781250  0.01041667  0.00520833  0.01041667  0.01041667  0.00260417  0.01041667  0.01041667  0.00260417  0.00260417  0.00520833  0.00520833  0.00781250  0.02604167  0.00781250  0.00781250  0.00781250  0.00520833  0.00520833  0.00520833  0.00520833  0.00520833  0.00260417  0.00260417  0.00260417  0.00260417  0.00260417  0.01558723  0.01307013  0.01822917  0.01822917  0.02604167  0.02343750  0.02068408  0.02068353  0.01810621  0.01810621  0.01810621  0.01810621  0.01810621  0.02068408  0.01810621  0.02068408  0.02332867  0.02604167  0.02864583  0.02604167  0.02604167  0.03645833  0.03645833  0.03645833  0.03645833  0.03912861  0.03645833  0.03906250  0.03385417  0.03645833  0.03906250  0.03645833  0.03906250  0.03645833  0.03645833  0.03645833  0.03385417  0.03385417  0.03906250  0.03645833  0.01810621  0.02068353  0.01810621  0.02068353  0.03385417  0.02593785  0.03385417  0.03645833  0.03914805  0.03914805  0.03900470  0.03902287  0.03653121  0.03653121  0.04168171  0.04168171  0.03902287  0.03914805  0.03914805  0.03914805  0.03914805  0.04419350  0.04174545  0.03902287  0.03902287  0.03914805  0.03914805  0.03902287  0.04160802  0.03902287  0.04677900  0.04677900  0.04434437  0.04162588  0.03902287  0.04432342  0.03900470  0.04432342  0.04172738  0.04172738  0.04172738  0.03912861  0.03387154  0.03127273  0.03650034  0.02864163  0.03390294  0.03653230  0.03903421  0.03910336  0.03383940  0.07072645  0.03643680  0.04166667  0.03643680  0.03643680
ms_922VdCe  0.05208333  0.05210559  0.05208333  0.05468750  0.05468750  0.05208333  0.05208333  0.04733456  0.05208333  0.05468750  0.05208333  0.03903743  0.04163484  0.04426878  0.03903743  0.03903743  0.03903743  0.03903743  0.04163484  0.04163484  0.04163484  0.04163484  0.03903743  0.03903743  0.03644003  0.04167137  0.03903743  0.03903743  0.04167137  0.03903743  0.04167137  0.04163484  0.04163484  0.04427044  0.03903743  0.04163484  0.03903743  0.03911611  0.03907253  0.03903743  0.04167137  0.04163484  0.04163484  0.04167137  0.03903743  0.03645833  0.03645833  0.03645833  0.03906250  0.03645833  0.03906250  0.03645833  0.03906250  0.03645833  0.03385417  0.03906250  0.03906250  0.03906250  0.03906250  0.03906250  0.04166667  0.03645833  0.03906250  0.04427083  0.03906250  0.03906250  0.04427083  0.03645833  0.03906250  0.03906250  0.03645833  0.03906250  0.03645833  0.03906250  0.03906250  0.03385417  0.04427083  0.03645833  0.00781250  0.00520833  0.00260417  0.00260417  0.00000000  0.00000000  0.00000000  0.00000000  0.00260417  0.00260417  0.01302083  0.00520833  0.00260417  0.00000000  0.01041667  0.01041667  0.00260417  0.00520833  0.00520833  0.00781250  0.00520833  0.01041667  0.00260417  0.00000000  0.00260417  0.00000000  0.00260417  0.00520833  0.00260417  0.00781250  0.00781250  0.00520833  0.00000000  0.00000000  0.00000000  0.00260417  0.00000000  0.00000000  0.00260417  0.00260417  0.00520833  0.00520833  0.00781250  0.00260417  0.00781250  0.00781250  0.00000000  0.00781250  0.00781250  0.00000000  0.00000000  0.00260417  0.00260417  0.01041667  0.02343750  0.00520833  0.00520833  0.00520833  0.00260417  0.00260417  0.00260417  0.00260417  0.00260417  0.00000000  0.00000000  0.00000000  0.00000000  0.00000000  0.01298241  0.01045195  0.01562500  0.01562500  0.02343750  0.02083333  0.01810676  0.01810621  0.01552889  0.01552889  0.01552889  0.01552889  0.01552889  0.01810676  0.01552889  0.01810676  0.02075136  0.02343750  0.02604167  0.02343750  0.02343750  0.03385417  0.03385417  0.03385417  0.03385417  0.03651026  0.03385417  0.03645833  0.03125000  0.03385417  0.03645833  0.03385417  0.03645833  0.03385417  0.03385417  0.03385417  0.03125000  0.03125000  0.03645833  0.03385417  0.01552889  0.01810621  0.01552889  0.01810621  0.03125000  0.02336053  0.03125000  0.03385417  0.03652987  0.03652987  0.03639988  0.03641822  0.03391286  0.03391286  0.03907706  0.03907706  0.03641822  0.03652987  0.03652987  0.03652987  0.03652987  0.04158868  0.03912727  0.03641822  0.03641822  0.03652987  0.03652987  0.03641822  0.03900337  0.03641822  0.04417402  0.04417402  0.04172602  0.03902140  0.03641822  0.04170507  0.03639988  0.04170507  0.03910886  0.03910886  0.03910886  0.03651026  0.03127413  0.02867533  0.03390294  0.02604423  0.03130554  0.03393489  0.03643680  0.03650596  0.03124200  0.07333447  0.03383940  0.03906927  0.03383940  0.03383940
ms1003VdAu  0.05208333  0.05210559  0.05208333  0.05468750  0.05468750  0.05208333  0.05208333  0.04739583  0.05208333  0.05468750  0.05208333  0.03644003  0.03903743  0.04167137  0.03644003  0.03644003  0.03644003  0.03644003  0.03903743  0.03903743  0.03903743  0.03903743  0.03644003  0.03644003  0.03384263  0.03907397  0.03644003  0.03644003  0.03907397  0.03644003  0.03907397  0.03903743  0.03903743  0.04167303  0.03644003  0.03903743  0.03644003  0.03648052  0.03647513  0.03644003  0.03907397  0.03903743  0.03903743  0.03907397  0.03644003  0.03645833  0.03645833  0.03645833  0.03906250  0.03645833  0.03906250  0.03645833  0.03906250  0.03645833  0.03385417  0.03906250  0.03906250  0.03906250  0.03906250  0.03906250  0.04166667  0.03645833  0.03906250  0.04427083  0.03906250  0.03906250  0.04427083  0.03645833  0.03906250  0.03906250  0.03645833  0.03906250  0.03645833  0.03906250  0.03906250  0.03385417  0.04427083  0.03645833  0.00520833  0.00260417  0.00000000  0.00000000  0.00260417  0.00260417  0.00260417  0.00260417  0.00000000  0.00000000  0.01041667  0.00260417  0.00000000  0.00293865  0.00781250  0.00781250  0.00000000  0.00260417  0.00260417  0.00520833  0.00260417  0.00781250  0.00000000  0.00260417  0.00520833  0.00260417  0.00000000  0.00260417  0.00000000  0.00520833  0.00520833  0.00260417  0.00260417  0.00260417  0.00260417  0.00520833  0.00260417  0.00260417  0.00520833  0.00000000  0.00260417  0.00260417  0.00520833  0.00000000  0.00520833  0.00520833  0.00260417  0.00520833  0.00520833  0.00260417  0.00260417  0.00000000  0.00000000  0.00781250  0.02083333  0.00260417  0.00260417  0.00260417  0.00000000  0.00000000  0.00000000  0.00000000  0.00000000  0.00260417  0.00260417  0.00260417  0.00260417  0.00260417  0.01564353  0.01304935  0.01302083  0.01302083  0.02083333  0.01822917  0.01552944  0.01552889  0.01295157  0.01295157  0.01295157  0.01295157  0.01295157  0.01552944  0.01295157  0.01552944  0.01817404  0.02083333  0.02343750  0.02083333  0.02083333  0.03125000  0.03125000  0.03125000  0.03125000  0.03389192  0.03125000  0.03385417  0.02864583  0.03125000  0.03385417  0.03125000  0.03385417  0.03125000  0.03125000  0.03125000  0.02864583  0.02864583  0.03385417  0.03125000  0.01295157  0.01552889  0.01295157  0.01552889  0.02864583  0.02078321  0.02864583  0.03125000  0.03391169  0.03391169  0.03379507  0.03381357  0.03129451  0.03129451  0.03647241  0.03647241  0.03381357  0.03391169  0.03391169  0.03391169  0.03391169  0.03898386  0.03650909  0.03381357  0.03381357  0.03391169  0.03391169  0.03381357  0.03639872  0.03381357  0.04156903  0.04156903  0.03910767  0.03641691  0.03381357  0.03908672  0.03379507  0.03908672  0.03649034  0.03649034  0.03649034  0.03389192  0.02867673  0.02607792  0.03130554  0.02344682  0.02870813  0.03133749  0.03383940  0.03390856  0.02864460  0.07333447  0.03124200  0.03647186  0.03124200  0.03124200
ms1035VdAu  0.05468750  0.05470976  0.05468750  0.05729167  0.05729167  0.05468750  0.05468750  0.05000438  0.05468750  0.05729167  0.05468750  0.03903743  0.04163484  0.04426878  0.03903743  0.03903743  0.03903743  0.03903743  0.04163484  0.04163484  0.04163484  0.04163484  0.03903743  0.03903743  0.03644003  0.04167137  0.03903743  0.03903743  0.04167137  0.03903743  0.04167137  0.04163484  0.04163484  0.04427044  0.03903743  0.04163484  0.03903743  0.03907793  0.03910670  0.03903743  0.04167137  0.04163484  0.04163484  0.04167137  0.03903743  0.03906250  0.03906250  0.03906250  0.04166667  0.03906250  0.04166667  0.03906250  0.04166667  0.03906250  0.03645833  0.04166667  0.04166667  0.04166667  0.04166667  0.04166667  0.04427083  0.03906250  0.04166667  0.04687500  0.04166667  0.04166667  0.04687500  0.03906250  0.04166667  0.04166667  0.03906250  0.04166667  0.03906250  0.04166667  0.04166667  0.03645833  0.04687500  0.03906250  0.00260417  0.00520833  0.00260417  0.00260417  0.00520833  0.00520833  0.00520833  0.00520833  0.00260417  0.00260417  0.00781250  0.00000000  0.00260417  0.00569059  0.01041667  0.00520833  0.00260417  0.00000000  0.00000000  0.00260417  0.00000000  0.00520833  0.00260417  0.00520833  0.00781250  0.00520833  0.00260417  0.00000000  0.00260417  0.00260417  0.00260417  0.00520833  0.00520833  0.00520833  0.00520833  0.00781250  0.00520833  0.00520833  0.00781250  0.00260417  0.00000000  0.00000000  0.00781250  0.00260417  0.00781250  0.00781250  0.00520833  0.00781250  0.00781250  0.00520833  0.00520833  0.00260417  0.00260417  0.01041667  0.02343750  0.00520833  0.00520833  0.00520833  0.00260417  0.00260417  0.00260417  0.00260417  0.00260417  0.00520833  0.00520833  0.00520833  0.00520833  0.00520833  0.01824834  0.01566753  0.01562500  0.01562500  0.02343750  0.02083333  0.01810676  0.01552889  0.01552889  0.01552889  0.01552889  0.01552889  0.01552889  0.01810676  0.01552889  0.01810676  0.02075136  0.02343750  0.02604167  0.02343750  0.02343750  0.03385417  0.03385417  0.03385417  0.03385417  0.03651026  0.03385417  0.03645833  0.03125000  0.03385417  0.03645833  0.03385417  0.03645833  0.03385417  0.03385417  0.03385417  0.03125000  0.03125000  0.03645833  0.03385417  0.01552889  0.01810621  0.01552889  0.01810621  0.03125000  0.02336053  0.03125000  0.03385417  0.03652987  0.03652987  0.03639988  0.03641822  0.03391286  0.03391286  0.03907706  0.03907706  0.03641822  0.03652987  0.03652987  0.03652987  0.03652987  0.04158868  0.03912727  0.03641822  0.03641822  0.03652987  0.03652987  0.03641822  0.03900337  0.03641822  0.04417402  0.04417402  0.04172602  0.03902140  0.03641822  0.04170507  0.03639988  0.04170507  0.03910886  0.03910886  0.03910886  0.03651026  0.03127413  0.02867533  0.03390294  0.02604423  0.03130554  0.03393489  0.03643680  0.03650596  0.03124200  0.07600516  0.03383940  0.03906927  0.03383940  0.03383940
ms1105VdLl  0.05208333  0.05210559  0.05208333  0.05468750  0.05468750  0.05208333  0.05208333  0.04739583  0.05208333  0.05468750  0.05208333  0.03644003  0.03903743  0.04167137  0.03644003  0.03644003  0.03644003  0.03644003  0.03903743  0.03903743  0.03903743  0.03903743  0.03644003  0.03644003  0.03384263  0.03907397  0.03644003  0.03644003  0.03907397  0.03644003  0.03907397  0.03903743  0.03903743  0.04167303  0.03644003  0.03903743  0.03644003  0.03648052  0.03647513  0.03644003  0.03907397  0.03903743  0.03903743  0.03907397  0.03644003  0.03645833  0.03645833  0.03645833  0.03906250  0.03645833  0.03906250  0.03645833  0.03906250  0.03645833  0.03385417  0.03906250  0.03906250  0.03906250  0.03906250  0.03906250  0.04166667  0.03645833  0.03906250  0.04427083  0.03906250  0.03906250  0.04427083  0.03645833  0.03906250  0.03906250  0.03645833  0.03906250  0.03645833  0.03906250  0.03906250  0.03385417  0.04427083  0.03645833  0.00520833  0.00260417  0.00000000  0.00000000  0.00260417  0.00260417  0.00260417  0.00260417  0.00000000  0.00000000  0.01041667  0.00260417  0.00000000  0.00293865  0.00781250  0.00781250  0.00000000  0.00260417  0.00260417  0.00520833  0.00260417  0.00781250  0.00000000  0.00260417  0.00520833  0.00260417  0.00000000  0.00260417  0.00000000  0.00520833  0.00520833  0.00260417  0.00260417  0.00260417  0.00260417  0.00520833  0.00260417  0.00260417  0.00520833  0.00000000  0.00260417  0.00260417  0.00520833  0.00000000  0.00520833  0.00520833  0.00260417  0.00520833  0.00520833  0.00260417  0.00260417  0.00000000  0.00000000  0.00781250  0.02083333  0.00260417  0.00260417  0.00260417  0.00000000  0.00000000  0.00000000  0.00000000  0.00000000  0.00260417  0.00260417  0.00260417  0.00260417  0.00260417  0.01564353  0.01304935  0.01302083  0.01302083  0.02083333  0.01822917  0.01552944  0.01552889  0.01295157  0.01295157  0.01295157  0.01295157  0.01295157  0.01552944  0.01295157  0.01552944  0.01817404  0.02083333  0.02343750  0.02083333  0.02083333  0.03125000  0.03125000  0.03125000  0.03125000  0.03389192  0.03125000  0.03385417  0.02864583  0.03125000  0.03385417  0.03125000  0.03385417  0.03125000  0.03125000  0.03125000  0.02864583  0.02864583  0.03385417  0.03125000  0.01295157  0.01552889  0.01295157  0.01552889  0.02864583  0.02078321  0.02864583  0.03125000  0.03391169  0.03391169  0.03379507  0.03381357  0.03129451  0.03129451  0.03647241  0.03647241  0.03381357  0.03391169  0.03391169  0.03391169  0.03391169  0.03898386  0.03650909  0.03381357  0.03381357  0.03391169  0.03391169  0.03381357  0.03639872  0.03381357  0.04156903  0.04156903  0.03910767  0.03641691  0.03381357  0.03908672  0.03379507  0.03908672  0.03649034  0.03649034  0.03649034  0.03389192  0.02867673  0.02607792  0.03130554  0.02344682  0.02870813  0.03133749  0.03383940  0.03390856  0.02864460  0.07333447  0.03124200  0.03647186  0.03124200  0.03124200
ms1109VdLl  0.05729167  0.05731392  0.05729167  0.05989583  0.05989583  0.05729167  0.05729167  0.05261299  0.05729167  0.05989583  0.05729167  0.03644003  0.03903743  0.04167137  0.03644003  0.03644003  0.03644003  0.03644003  0.03903743  0.03903743  0.03903743  0.03903743  0.03644003  0.03644003  0.03384263  0.03907397  0.03644003  0.03644003  0.03907397  0.03644003  0.03907397  0.03903743  0.03903743  0.04167303  0.03644003  0.03903743  0.03644003  0.03648052  0.03650839  0.03644003  0.03907397  0.03903743  0.03903743  0.03907397  0.03644003  0.04166667  0.04166667  0.04166667  0.04427083  0.04166667  0.04427083  0.04166667  0.04427083  0.04166667  0.03906250  0.04427083  0.04427083  0.04427083  0.04427083  0.04427083  0.04687500  0.04166667  0.04427083  0.04947917  0.04427083  0.04427083  0.04947917  0.04166667  0.04427083  0.04427083  0.04166667  0.04427083  0.04166667  0.04427083  0.04427083  0.03906250  0.04947917  0.04166667  0.00520833  0.00781250  0.00520833  0.00520833  0.00781250  0.00781250  0.00781250  0.00781250  0.00520833  0.00520833  0.00520833  0.00260417  0.00520833  0.00570264  0.00781250  0.00781250  0.00520833  0.00260417  0.00260417  0.00000000  0.00260417  0.00260417  0.00520833  0.00781250  0.00520833  0.00781250  0.00520833  0.00260417  0.00520833  0.00000000  0.00000000  0.00781250  0.00781250  0.00781250  0.00781250  0.01041667  0.00781250  0.00781250  0.01041667  0.00520833  0.00260417  0.00260417  0.01041667  0.00520833  0.01041667  0.01041667  0.00781250  0.01041667  0.01041667  0.00781250  0.00781250  0.00520833  0.00520833  0.00781250  0.02604167  0.00781250  0.00781250  0.00781250  0.00520833  0.00520833  0.00520833  0.00520833  0.00520833  0.00781250  0.00781250  0.00781250  0.00781250  0.00781250  0.02085316  0.01828571  0.01822917  0.01822917  0.02604167  0.02343750  0.02068408  0.01810621  0.01810621  0.01810621  0.01810621  0.01810621  0.01810621  0.02068408  0.01810621  0.02068408  0.02332867  0.02604167  0.02864583  0.02604167  0.02604167  0.03645833  0.03645833  0.03645833  0.03645833  0.03912861  0.03645833  0.03906250  0.03385417  0.03645833  0.03906250  0.03645833  0.03906250  0.03645833  0.03645833  0.03645833  0.03385417  0.03385417  0.03906250  0.03645833  0.01810621  0.02068353  0.01810621  0.02068353  0.03385417  0.02593785  0.03385417  0.03645833  0.03914805  0.03914805  0.03900470  0.03902287  0.03653121  0.03653121  0.04168171  0.04168171  0.03902287  0.03914805  0.03914805  0.03914805  0.03914805  0.04419350  0.04174545  0.03902287  0.03902287  0.03914805  0.03914805  0.03902287  0.04160802  0.03902287  0.04677900  0.04677900  0.04434437  0.04162588  0.03902287  0.04432342  0.03900470  0.04432342  0.04172738  0.04172738  0.04172738  0.03912861  0.03387154  0.03127273  0.03650034  0.02864163  0.03390294  0.03653230  0.03903421  0.03910336  0.03383940  0.07339630  0.03643680  0.04166667  0.03643680  0.03643680
ms1117VdLl  0.05729167  0.05731392  0.05729167  0.05989583  0.05989583  0.05729167  0.05729167  0.05261299  0.05729167  0.05989583  0.05729167  0.03644003  0.03903743  0.04167137  0.03644003  0.03644003  0.03644003  0.03644003  0.03903743  0.03903743  0.03903743  0.03903743  0.03644003  0.03644003  0.03384263  0.03907397  0.03644003  0.03644003  0.03907397  0.03644003  0.03907397  0.03903743  0.03903743  0.04167303  0.03644003  0.03903743  0.03644003  0.03648052  0.03650839  0.03644003  0.03907397  0.03903743  0.03903743  0.03907397  0.03644003  0.04166667  0.04166667  0.04166667  0.04427083  0.04166667  0.04427083  0.04166667  0.04427083  0.04166667  0.03906250  0.04427083  0.04427083  0.04427083  0.04427083  0.04427083  0.04687500  0.04166667  0.04427083  0.04947917  0.04427083  0.04427083  0.04947917  0.04166667  0.04427083  0.04427083  0.04166667  0.04427083  0.04166667  0.04427083  0.04427083  0.03906250  0.04947917  0.04166667  0.00520833  0.00781250  0.00520833  0.00520833  0.00781250  0.00781250  0.00781250  0.00781250  0.00520833  0.00520833  0.00520833  0.00260417  0.00520833  0.00570264  0.00781250  0.00781250  0.00520833  0.00260417  0.00260417  0.00000000  0.00260417  0.00260417  0.00520833  0.00781250  0.00520833  0.00781250  0.00520833  0.00260417  0.00520833  0.00000000  0.00000000  0.00781250  0.00781250  0.00781250  0.00781250  0.01041667  0.00781250  0.00781250  0.01041667  0.00520833  0.00260417  0.00260417  0.01041667  0.00520833  0.01041667  0.01041667  0.00781250  0.01041667  0.01041667  0.00781250  0.00781250  0.00520833  0.00520833  0.00781250  0.02604167  0.00781250  0.00781250  0.00781250  0.00520833  0.00520833  0.00520833  0.00520833  0.00520833  0.00781250  0.00781250  0.00781250  0.00781250  0.00781250  0.02085316  0.01828571  0.01822917  0.01822917  0.02604167  0.02343750  0.02068408  0.01810621  0.01810621  0.01810621  0.01810621  0.01810621  0.01810621  0.02068408  0.01810621  0.02068408  0.02332867  0.02604167  0.02864583  0.02604167  0.02604167  0.03645833  0.03645833  0.03645833  0.03645833  0.03912861  0.03645833  0.03906250  0.03385417  0.03645833  0.03906250  0.03645833  0.03906250  0.03645833  0.03645833  0.03645833  0.03385417  0.03385417  0.03906250  0.03645833  0.01810621  0.02068353  0.01810621  0.02068353  0.03385417  0.02593785  0.03385417  0.03645833  0.03914805  0.03914805  0.03900470  0.03902287  0.03653121  0.03653121  0.04168171  0.04168171  0.03902287  0.03914805  0.03914805  0.03914805  0.03914805  0.04419350  0.04174545  0.03902287  0.03902287  0.03914805  0.03914805  0.03902287  0.04160802  0.03902287  0.04677900  0.04677900  0.04434437  0.04162588  0.03902287  0.04432342  0.03900470  0.04432342  0.04172738  0.04172738  0.04172738  0.03912861  0.03387154  0.03127273  0.03650034  0.02864163  0.03390294  0.03653230  0.03903421  0.03910336  0.03383940  0.07339630  0.03643680  0.04166667  0.03643680  0.03643680
ms1226GdlJ  0.05468750  0.05470976  0.05468750  0.05729167  0.05729167  0.05468750  0.05468750  0.05000438  0.05468750  0.05729167  0.05468750  0.03903743  0.04163484  0.04426878  0.03903743  0.03903743  0.03903743  0.03903743  0.04163484  0.04163484  0.04163484  0.04163484  0.03903743  0.03903743  0.03644003  0.04167137  0.03903743  0.03903743  0.04167137  0.03903743  0.04167137  0.04163484  0.04163484  0.04427044  0.03903743  0.04163484  0.03903743  0.03907793  0.03910670  0.03903743  0.04167137  0.04163484  0.04163484  0.04167137  0.03903743  0.03906250  0.03906250  0.03906250  0.04166667  0.03906250  0.04166667  0.03906250  0.04166667  0.03906250  0.03645833  0.04166667  0.04166667  0.04166667  0.04166667  0.04166667  0.04427083  0.03906250  0.04166667  0.04687500  0.04166667  0.04166667  0.04687500  0.03906250  0.04166667  0.04166667  0.03906250  0.04166667  0.03906250  0.04166667  0.04166667  0.03645833  0.04687500  0.03906250  0.00781250  0.00520833  0.00260417  0.00260417  0.00520833  0.00520833  0.00520833  0.00520833  0.00260417  0.00260417  0.01302083  0.00520833  0.00260417  0.00569059  0.01041667  0.01041667  0.00260417  0.00520833  0.00520833  0.00781250  0.00520833  0.01041667  0.00260417  0.00520833  0.00781250  0.00520833  0.00260417  0.00520833  0.00260417  0.00781250  0.00781250  0.00000000  0.00520833  0.00520833  0.00520833  0.00781250  0.00520833  0.00520833  0.00781250  0.00260417  0.00520833  0.00520833  0.00781250  0.00260417  0.00781250  0.00781250  0.00520833  0.00781250  0.00781250  0.00520833  0.00520833  0.00260417  0.00260417  0.01041667  0.02343750  0.00520833  0.00520833  0.00520833  0.00260417  0.00260417  0.00260417  0.00260417  0.00260417  0.00520833  0.00520833  0.00520833  0.00520833  0.00520833  0.01824834  0.01566753  0.01562500  0.01562500  0.02343750  0.02083333  0.01810676  0.01810621  0.01552889  0.01552889  0.01552889  0.01552889  0.01552889  0.01810676  0.01552889  0.01810676  0.02075136  0.02343750  0.02604167  0.02343750  0.02343750  0.03385417  0.03385417  0.03385417  0.03385417  0.03651026  0.03385417  0.03645833  0.03125000  0.03385417  0.03645833  0.03385417  0.03645833  0.03385417  0.03385417  0.03385417  0.03125000  0.03125000  0.03645833  0.03385417  0.01552889  0.01810621  0.01552889  0.01810621  0.03125000  0.02336053  0.03125000  0.03385417  0.03652987  0.03652987  0.03639988  0.03641822  0.03391286  0.03391286  0.03907706  0.03907706  0.03641822  0.03652987  0.03652987  0.03652987  0.03652987  0.03639988  0.03912727  0.03641822  0.03641822  0.03652987  0.03652987  0.03641822  0.03900337  0.03641822  0.04417402  0.04417402  0.04172602  0.03902140  0.03641822  0.04170507  0.03639988  0.04170507  0.03910886  0.03910886  0.03910886  0.03651026  0.03127413  0.02867533  0.03390294  0.02604423  0.03130554  0.03393489  0.03643680  0.03650596  0.03124200  0.07600516  0.03383940  0.03906927  0.03383940  0.03383940
ms1228GdlJ  0.05208333  0.05210559  0.05208333  0.05468750  0.05468750  0.05208333  0.05208333  0.04733456  0.05208333  0.05468750  0.05208333  0.03903743  0.04163484  0.04426878  0.03903743  0.03903743  0.03903743  0.03903743  0.04163484  0.04163484  0.04163484  0.04163484  0.03903743  0.03903743  0.03644003  0.04167137  0.03903743  0.03903743  0.04167137  0.03903743  0.04167137  0.04163484  0.04163484  0.04427044  0.03903743  0.04163484  0.03903743  0.03911611  0.03907253  0.03903743  0.04167137  0.04163484  0.04163484  0.04167137  0.03903743  0.03645833  0.03645833  0.03645833  0.03906250  0.03645833  0.03906250  0.03645833  0.03906250  0.03645833  0.03385417  0.03906250  0.03906250  0.03906250  0.03906250  0.03906250  0.04166667  0.03645833  0.03906250  0.04427083  0.03906250  0.03906250  0.04427083  0.03645833  0.03906250  0.03906250  0.03645833  0.03906250  0.03645833  0.03906250  0.03906250  0.03385417  0.04427083  0.03645833  0.00781250  0.00520833  0.00260417  0.00260417  0.00000000  0.00000000  0.00000000  0.00000000  0.00260417  0.00260417  0.01302083  0.00520833  0.00260417  0.00000000  0.01041667  0.01041667  0.00260417  0.00520833  0.00520833  0.00781250  0.00520833  0.01041667  0.00260417  0.00000000  0.00260417  0.00000000  0.00260417  0.00520833  0.00260417  0.00781250  0.00781250  0.00520833  0.00000000  0.00000000  0.00000000  0.00260417  0.00000000  0.00000000  0.00260417  0.00260417  0.00520833  0.00520833  0.00781250  0.00260417  0.00781250  0.00781250  0.00000000  0.00781250  0.00781250  0.00000000  0.00000000  0.00260417  0.00260417  0.01041667  0.02343750  0.00520833  0.00520833  0.00520833  0.00260417  0.00260417  0.00260417  0.00260417  0.00260417  0.00000000  0.00000000  0.00000000  0.00000000  0.00000000  0.01298241  0.01045195  0.01562500  0.01562500  0.02343750  0.02083333  0.01810676  0.01810621  0.01552889  0.01552889  0.01552889  0.01552889  0.01552889  0.01810676  0.01552889  0.01810676  0.02075136  0.02343750  0.02604167  0.02343750  0.02343750  0.03385417  0.03385417  0.03385417  0.03385417  0.03651026  0.03385417  0.03645833  0.03125000  0.03385417  0.03645833  0.03385417  0.03645833  0.03385417  0.03385417  0.03385417  0.03125000  0.03125000  0.03645833  0.03385417  0.01552889  0.01810621  0.01552889  0.01810621  0.03125000  0.02336053  0.03125000  0.03385417  0.03652987  0.03652987  0.03639988  0.03641822  0.03391286  0.03391286  0.03907706  0.03907706  0.03641822  0.03652987  0.03652987  0.03652987  0.03652987  0.04158868  0.03912727  0.03641822  0.03641822  0.03652987  0.03652987  0.03641822  0.03900337  0.03641822  0.04417402  0.04417402  0.04172602  0.03902140  0.03641822  0.04170507  0.03639988  0.04170507  0.03910886  0.03910886  0.03910886  0.03651026  0.03127413  0.02867533  0.03390294  0.02604423  0.03130554  0.03393489  0.03643680  0.03650596  0.03124200  0.07333447  0.03383940  0.03906927  0.03383940  0.03383940
ms1302GdlJ  0.05208333  0.05210559  0.05208333  0.05468750  0.05468750  0.05208333  0.05208333  0.04733456  0.05208333  0.05468750  0.05208333  0.03903743  0.04163484  0.04426878  0.03903743  0.03903743  0.03903743  0.03903743  0.04163484  0.04163484  0.04163484  0.04163484  0.03903743  0.03903743  0.03644003  0.04167137  0.03903743  0.03903743  0.04167137  0.03903743  0.04167137  0.04163484  0.04163484  0.04427044  0.03903743  0.04163484  0.03903743  0.03911611  0.03907253  0.03903743  0.04167137  0.04163484  0.04163484  0.04167137  0.03903743  0.03645833  0.03645833  0.03645833  0.03906250  0.03645833  0.03906250  0.03645833  0.03906250  0.03645833  0.03385417  0.03906250  0.03906250  0.03906250  0.03906250  0.03906250  0.04166667  0.03645833  0.03906250  0.04427083  0.03906250  0.03906250  0.04427083  0.03645833  0.03906250  0.03906250  0.03645833  0.03906250  0.03645833  0.03906250  0.03906250  0.03385417  0.04427083  0.03645833  0.00781250  0.00520833  0.00260417  0.00260417  0.00000000  0.00000000  0.00000000  0.00000000  0.00260417  0.00260417  0.01302083  0.00520833  0.00260417  0.00000000  0.01041667  0.01041667  0.00260417  0.00520833  0.00520833  0.00781250  0.00520833  0.01041667  0.00260417  0.00000000  0.00260417  0.00000000  0.00260417  0.00520833  0.00260417  0.00781250  0.00781250  0.00520833  0.00000000  0.00000000  0.00000000  0.00260417  0.00000000  0.00000000  0.00260417  0.00260417  0.00520833  0.00520833  0.00781250  0.00260417  0.00781250  0.00781250  0.00000000  0.00781250  0.00781250  0.00000000  0.00000000  0.00260417  0.00260417  0.01041667  0.02343750  0.00520833  0.00520833  0.00520833  0.00260417  0.00260417  0.00260417  0.00260417  0.00260417  0.00000000  0.00000000  0.00000000  0.00000000  0.00000000  0.01298241  0.01045195  0.01562500  0.01562500  0.02343750  0.02083333  0.01810676  0.01810621  0.01552889  0.01552889  0.01552889  0.01552889  0.01552889  0.01810676  0.01552889  0.01810676  0.02075136  0.02343750  0.02604167  0.02343750  0.02343750  0.03385417  0.03385417  0.03385417  0.03385417  0.03651026  0.03385417  0.03645833  0.03125000  0.03385417  0.03645833  0.03385417  0.03645833  0.03385417  0.03385417  0.03385417  0.03125000  0.03125000  0.03645833  0.03385417  0.01552889  0.01810621  0.01552889  0.01810621  0.03125000  0.02336053  0.03125000  0.03385417  0.03652987  0.03652987  0.03639988  0.03641822  0.03391286  0.03391286  0.03907706  0.03907706  0.03641822  0.03652987  0.03652987  0.03652987  0.03652987  0.04158868  0.03912727  0.03641822  0.03641822  0.03652987  0.03652987  0.03641822  0.03900337  0.03641822  0.04417402  0.04417402  0.04172602  0.03902140  0.03641822  0.04170507  0.03639988  0.04170507  0.03910886  0.03910886  0.03910886  0.03651026  0.03127413  0.02867533  0.03390294  0.02604423  0.03130554  0.03393489  0.03643680  0.03650596  0.03124200  0.07333447  0.03383940  0.03906927  0.03383940  0.03383940
ms1303GdlJ  0.05208333  0.05210559  0.05208333  0.05468750  0.05468750  0.05208333  0.05208333  0.04733456  0.05208333  0.05468750  0.05208333  0.03903743  0.04163484  0.04426878  0.03903743  0.03903743  0.03903743  0.03903743  0.04163484  0.04163484  0.04163484  0.04163484  0.03903743  0.03903743  0.03644003  0.04167137  0.03903743  0.03903743  0.04167137  0.03903743  0.04167137  0.04163484  0.04163484  0.04427044  0.03903743  0.04163484  0.03903743  0.03911611  0.03907253  0.03903743  0.04167137  0.04163484  0.04163484  0.04167137  0.03903743  0.03645833  0.03645833  0.03645833  0.03906250  0.03645833  0.03906250  0.03645833  0.03906250  0.03645833  0.03385417  0.03906250  0.03906250  0.03906250  0.03906250  0.03906250  0.04166667  0.03645833  0.03906250  0.04427083  0.03906250  0.03906250  0.04427083  0.03645833  0.03906250  0.03906250  0.03645833  0.03906250  0.03645833  0.03906250  0.03906250  0.03385417  0.04427083  0.03645833  0.00781250  0.00520833  0.00260417  0.00260417  0.00000000  0.00000000  0.00000000  0.00000000  0.00260417  0.00260417  0.01302083  0.00520833  0.00260417  0.00000000  0.01041667  0.01041667  0.00260417  0.00520833  0.00520833  0.00781250  0.00520833  0.01041667  0.00260417  0.00000000  0.00260417  0.00000000  0.00260417  0.00520833  0.00260417  0.00781250  0.00781250  0.00520833  0.00000000  0.00000000  0.00000000  0.00260417  0.00000000  0.00000000  0.00260417  0.00260417  0.00520833  0.00520833  0.00781250  0.00260417  0.00781250  0.00781250  0.00000000  0.00781250  0.00781250  0.00000000  0.00000000  0.00260417  0.00260417  0.01041667  0.02343750  0.00520833  0.00520833  0.00520833  0.00260417  0.00260417  0.00260417  0.00260417  0.00260417  0.00000000  0.00000000  0.00000000  0.00000000  0.00000000  0.01298241  0.01045195  0.01562500  0.01562500  0.02343750  0.02083333  0.01810676  0.01810621  0.01552889  0.01552889  0.01552889  0.01552889  0.01552889  0.01810676  0.01552889  0.01810676  0.02075136  0.02343750  0.02604167  0.02343750  0.02343750  0.03385417  0.03385417  0.03385417  0.03385417  0.03651026  0.03385417  0.03645833  0.03125000  0.03385417  0.03645833  0.03385417  0.03645833  0.03385417  0.03385417  0.03385417  0.03125000  0.03125000  0.03645833  0.03385417  0.01552889  0.01810621  0.01552889  0.01810621  0.03125000  0.02336053  0.03125000  0.03385417  0.03652987  0.03652987  0.03639988  0.03641822  0.03391286  0.03391286  0.03907706  0.03907706  0.03641822  0.03652987  0.03652987  0.03652987  0.03652987  0.04158868  0.03912727  0.03641822  0.03641822  0.03652987  0.03652987  0.03641822  0.03900337  0.03641822  0.04417402  0.04417402  0.04172602  0.03902140  0.03641822  0.04170507  0.03639988  0.04170507  0.03910886  0.03910886  0.03910886  0.03651026  0.03127413  0.02867533  0.03390294  0.02604423  0.03130554  0.03393489  0.03643680  0.03650596  0.03124200  0.07333447  0.03383940  0.03906927  0.03383940  0.03383940
ms1305GdlJ  0.05468750  0.05470976  0.05468750  0.05729167  0.05729167  0.05468750  0.05468750  0.04994262  0.05468750  0.05729167  0.05468750  0.04163484  0.04423224  0.04686618  0.04163484  0.04163484  0.04163484  0.04163484  0.04423224  0.04423224  0.04423224  0.04423224  0.04163484  0.04163484  0.03903743  0.04426878  0.04163484  0.03644003  0.04426878  0.04163484  0.04426878  0.04423224  0.04423224  0.04686784  0.04163484  0.04423224  0.04163484  0.04171351  0.04170410  0.04163484  0.04426878  0.04423224  0.04423224  0.04426878  0.04163484  0.03906250  0.03906250  0.03906250  0.04166667  0.03906250  0.04166667  0.03906250  0.04166667  0.03906250  0.03645833  0.04166667  0.04166667  0.04166667  0.04166667  0.04166667  0.04427083  0.03906250  0.04166667  0.04687500  0.04166667  0.04166667  0.04687500  0.03906250  0.04166667  0.04166667  0.03906250  0.04166667  0.03906250  0.04166667  0.04166667  0.03645833  0.04687500  0.03906250  0.01041667  0.00781250  0.00520833  0.00520833  0.00260417  0.00260417  0.00260417  0.00260417  0.00520833  0.00520833  0.01562500  0.00781250  0.00520833  0.00000000  0.01302083  0.01302083  0.00520833  0.00781250  0.00781250  0.01041667  0.00781250  0.01302083  0.00520833  0.00260417  0.00520833  0.00260417  0.00520833  0.00781250  0.00520833  0.01041667  0.01041667  0.00781250  0.00260417  0.00260417  0.00260417  0.00000000  0.00260417  0.00260417  0.00520833  0.00520833  0.00781250  0.00781250  0.01041667  0.00520833  0.01041667  0.01041667  0.00260417  0.01041667  0.01041667  0.00260417  0.00260417  0.00520833  0.00520833  0.01302083  0.02604167  0.00781250  0.00781250  0.00781250  0.00520833  0.00520833  0.00520833  0.00520833  0.00520833  0.00260417  0.00260417  0.00260417  0.00260417  0.00260417  0.01558723  0.01307013  0.01822917  0.01822917  0.02604167  0.02343750  0.02068408  0.02068353  0.01810621  0.01810621  0.01810621  0.01810621  0.01810621  0.02068408  0.01810621  0.02068408  0.02332867  0.02604167  0.02864583  0.02604167  0.02604167  0.03645833  0.03645833  0.03645833  0.03645833  0.03912861  0.03645833  0.03906250  0.03385417  0.03645833  0.03906250  0.03645833  0.03906250  0.03645833  0.03645833  0.03645833  0.03385417  0.03385417  0.03906250  0.03645833  0.01810621  0.02068353  0.01810621  0.02068353  0.03385417  0.02593785  0.03385417  0.03645833  0.03914805  0.03914805  0.03900470  0.03902287  0.03653121  0.03653121  0.04168171  0.04168171  0.03902287  0.03914805  0.03914805  0.03914805  0.03914805  0.04419350  0.04174545  0.03902287  0.03902287  0.03914805  0.03914805  0.03902287  0.04160802  0.03902287  0.04677900  0.04677900  0.04434437  0.04162588  0.03902287  0.04432342  0.03900470  0.04432342  0.04172738  0.04172738  0.04172738  0.03912861  0.03387154  0.03127273  0.03650034  0.02864163  0.03390294  0.03653230  0.03903421  0.03910336  0.03383940  0.07600516  0.03643680  0.04166667  0.03643680  0.03643680
ms1308GdlJ  0.05208333  0.05210559  0.05208333  0.05468750  0.05468750  0.05208333  0.05208333  0.04733456  0.05208333  0.05468750  0.05208333  0.03903743  0.04163484  0.04426878  0.03903743  0.03903743  0.03903743  0.03903743  0.04163484  0.04163484  0.04163484  0.04163484  0.03903743  0.03903743  0.03644003  0.04167137  0.03903743  0.03903743  0.04167137  0.03903743  0.04167137  0.04163484  0.04163484  0.04427044  0.03903743  0.04163484  0.03903743  0.03911611  0.03907253  0.03903743  0.04167137  0.04163484  0.04163484  0.04167137  0.03903743  0.03645833  0.03645833  0.03645833  0.03906250  0.03645833  0.03906250  0.03645833  0.03906250  0.03645833  0.03385417  0.03906250  0.03906250  0.03906250  0.03906250  0.03906250  0.04166667  0.03645833  0.03906250  0.04427083  0.03906250  0.03906250  0.04427083  0.03645833  0.03906250  0.03906250  0.03645833  0.03906250  0.03645833  0.03906250  0.03906250  0.03385417  0.04427083  0.03645833  0.00781250  0.00520833  0.00260417  0.00260417  0.00000000  0.00000000  0.00000000  0.00000000  0.00260417  0.00260417  0.01302083  0.00520833  0.00260417  0.00000000  0.01041667  0.01041667  0.00260417  0.00520833  0.00520833  0.00781250  0.00520833  0.01041667  0.00260417  0.00000000  0.00260417  0.00000000  0.00260417  0.00520833  0.00260417  0.00781250  0.00781250  0.00520833  0.00000000  0.00000000  0.00000000  0.00260417  0.00000000  0.00000000  0.00260417  0.00260417  0.00520833  0.00520833  0.00781250  0.00260417  0.00781250  0.00781250  0.00000000  0.00781250  0.00781250  0.00000000  0.00000000  0.00260417  0.00260417  0.01041667  0.02343750  0.00520833  0.00520833  0.00520833  0.00260417  0.00260417  0.00260417  0.00260417  0.00260417  0.00000000  0.00000000  0.00000000  0.00000000  0.00000000  0.01298241  0.01045195  0.01562500  0.01562500  0.02343750  0.02083333  0.01810676  0.01810621  0.01552889  0.01552889  0.01552889  0.01552889  0.01552889  0.01810676  0.01552889  0.01810676  0.02075136  0.02343750  0.02604167  0.02343750  0.02343750  0.03385417  0.03385417  0.03385417  0.03385417  0.03651026  0.03385417  0.03645833  0.03125000  0.03385417  0.03645833  0.03385417  0.03645833  0.03385417  0.03385417  0.03385417  0.03125000  0.03125000  0.03645833  0.03385417  0.01552889  0.01810621  0.01552889  0.01810621  0.03125000  0.02336053  0.03125000  0.03385417  0.03652987  0.03652987  0.03639988  0.03641822  0.03391286  0.03391286  0.03907706  0.03907706  0.03641822  0.03652987  0.03652987  0.03652987  0.03652987  0.04158868  0.03912727  0.03641822  0.03641822  0.03652987  0.03652987  0.03641822  0.03900337  0.03641822  0.04417402  0.04417402  0.04172602  0.03902140  0.03641822  0.04170507  0.03639988  0.04170507  0.03910886  0.03910886  0.03910886  0.03651026  0.03127413  0.02867533  0.03390294  0.02604423  0.03130554  0.03393489  0.03643680  0.03650596  0.03124200  0.07333447  0.03383940  0.03906927  0.03383940  0.03383940
ms1314GdlJ  0.05208333  0.05210559  0.05208333  0.05468750  0.05468750  0.05208333  0.05208333  0.04733456  0.05208333  0.05468750  0.05208333  0.03903743  0.04163484  0.04426878  0.03903743  0.03903743  0.03903743  0.03903743  0.04163484  0.04163484  0.04163484  0.04163484  0.03903743  0.03903743  0.03644003  0.04167137  0.03903743  0.03903743  0.04167137  0.03903743  0.04167137  0.04163484  0.04163484  0.04427044  0.03903743  0.04163484  0.03903743  0.03911611  0.03907253  0.03903743  0.04167137  0.04163484  0.04163484  0.04167137  0.03903743  0.03645833  0.03645833  0.03645833  0.03906250  0.03645833  0.03906250  0.03645833  0.03906250  0.03645833  0.03385417  0.03906250  0.03906250  0.03906250  0.03906250  0.03906250  0.04166667  0.03645833  0.03906250  0.04427083  0.03906250  0.03906250  0.04427083  0.03645833  0.03906250  0.03906250  0.03645833  0.03906250  0.03645833  0.03906250  0.03906250  0.03385417  0.04427083  0.03645833  0.00781250  0.00520833  0.00260417  0.00260417  0.00000000  0.00000000  0.00000000  0.00000000  0.00260417  0.00260417  0.01302083  0.00520833  0.00260417  0.00000000  0.01041667  0.01041667  0.00260417  0.00520833  0.00520833  0.00781250  0.00520833  0.01041667  0.00260417  0.00000000  0.00260417  0.00000000  0.00260417  0.00520833  0.00260417  0.00781250  0.00781250  0.00520833  0.00000000  0.00000000  0.00000000  0.00260417  0.00000000  0.00000000  0.00260417  0.00260417  0.00520833  0.00520833  0.00781250  0.00260417  0.00781250  0.00781250  0.00000000  0.00781250  0.00781250  0.00000000  0.00000000  0.00260417  0.00260417  0.01041667  0.02343750  0.00520833  0.00520833  0.00520833  0.00260417  0.00260417  0.00260417  0.00260417  0.00260417  0.00000000  0.00000000  0.00000000  0.00000000  0.00000000  0.01298241  0.01045195  0.01562500  0.01562500  0.02343750  0.02083333  0.01810676  0.01810621  0.01552889  0.01552889  0.01552889  0.01552889  0.01552889  0.01810676  0.01552889  0.01810676  0.02075136  0.02343750  0.02604167  0.02343750  0.02343750  0.03385417  0.03385417  0.03385417  0.03385417  0.03651026  0.03385417  0.03645833  0.03125000  0.03385417  0.03645833  0.03385417  0.03645833  0.03385417  0.03385417  0.03385417  0.03125000  0.03125000  0.03645833  0.03385417  0.01552889  0.01810621  0.01552889  0.01810621  0.03125000  0.02336053  0.03125000  0.03385417  0.03652987  0.03652987  0.03639988  0.03641822  0.03391286  0.03391286  0.03907706  0.03907706  0.03641822  0.03652987  0.03652987  0.03652987  0.03652987  0.04158868  0.03912727  0.03641822  0.03641822  0.03652987  0.03652987  0.03641822  0.03900337  0.03641822  0.04417402  0.04417402  0.04172602  0.03902140  0.03641822  0.04170507  0.03639988  0.04170507  0.03910886  0.03910886  0.03910886  0.03651026  0.03127413  0.02867533  0.03390294  0.02604423  0.03130554  0.03393489  0.03643680  0.03650596  0.03124200  0.07333447  0.03383940  0.03906927  0.03383940  0.03383940
ms1315GdlJ  0.05468750  0.05470995  0.05468750  0.05729167  0.05729167  0.05468750  0.05468750  0.04993873  0.05468750  0.05729167  0.05468750  0.04163484  0.04423224  0.04686618  0.04163484  0.04163484  0.04163484  0.04163484  0.04423224  0.04423224  0.04423224  0.04423224  0.04163484  0.04163484  0.03903743  0.04426878  0.04163484  0.04163484  0.04167137  0.04163484  0.04426878  0.04423224  0.04423224  0.04686784  0.04163484  0.04423224  0.04163484  0.04171351  0.04170410  0.04163484  0.04426878  0.04423224  0.04423224  0.04426878  0.04163484  0.03906250  0.03906250  0.03906250  0.04166667  0.03906250  0.04166667  0.03906250  0.04166667  0.03906250  0.03645833  0.04166667  0.04166667  0.04166667  0.04166667  0.04166667  0.04427083  0.03906250  0.04166667  0.04687500  0.04166667  0.04166667  0.04687500  0.03906250  0.04166667  0.04166667  0.03906250  0.04166667  0.03906250  0.04166667  0.04166667  0.03645833  0.04687500  0.03906250  0.01041667  0.00781250  0.00520833  0.00520833  0.00260417  0.00260417  0.00260417  0.00260417  0.00520833  0.00520833  0.01562500  0.00781250  0.00520833  0.00274884  0.01302083  0.01302083  0.00520833  0.00781250  0.00781250  0.01041667  0.00781250  0.01302083  0.00520833  0.00260417  0.00520833  0.00260417  0.00520833  0.00781250  0.00520833  0.01041667  0.01041667  0.00781250  0.00260417  0.00260417  0.00260417  0.00520833  0.00260417  0.00260417  0.00000000  0.00520833  0.00781250  0.00781250  0.01041667  0.00520833  0.01041667  0.01041667  0.00260417  0.01041667  0.01041667  0.00260417  0.00260417  0.00520833  0.00520833  0.01302083  0.02604167  0.00781250  0.00781250  0.00781250  0.00520833  0.00520833  0.00520833  0.00520833  0.00520833  0.00260417  0.00260417  0.00260417  0.00260417  0.00260417  0.01556639  0.01304935  0.01822917  0.01822917  0.02604167  0.02343750  0.02074961  0.02074851  0.01817119  0.01817119  0.01817119  0.01817119  0.01817119  0.02074961  0.01817119  0.02074961  0.02339365  0.02604167  0.02864583  0.02604167  0.02604167  0.03645833  0.03645833  0.03645833  0.03645833  0.03910767  0.03645833  0.03906250  0.03385417  0.03645833  0.03906250  0.03645833  0.03906250  0.03645833  0.03645833  0.03645833  0.03385417  0.03385417  0.03906250  0.03645833  0.01817119  0.02074851  0.01817119  0.02074851  0.03385417  0.02600337  0.03385417  0.03645833  0.03912727  0.03912727  0.03898386  0.03900220  0.03651026  0.03651026  0.04166104  0.04166104  0.03900220  0.03912727  0.03912727  0.03912727  0.03912727  0.04417266  0.04172467  0.03900220  0.03900220  0.03912727  0.03912727  0.03900220  0.04158735  0.03900220  0.04675799  0.04675799  0.04432342  0.04160537  0.03900220  0.04430247  0.03898386  0.04430247  0.04170626  0.04170626  0.04170626  0.03910767  0.03387154  0.03127273  0.03650034  0.02864163  0.03390294  0.03653230  0.03903421  0.03910336  0.03383940  0.07600629  0.03643680  0.04166667  0.03643680  0.03643680
ms1701GdlN  0.05208333  0.05210559  0.05208333  0.05468750  0.05468750  0.05208333  0.05208333  0.04739583  0.05208333  0.05468750  0.05208333  0.03644003  0.03903743  0.04167137  0.03644003  0.03644003  0.03644003  0.03644003  0.03903743  0.03903743  0.03903743  0.03903743  0.03644003  0.03644003  0.03384263  0.03907397  0.03644003  0.03644003  0.03907397  0.03644003  0.03907397  0.03903743  0.03903743  0.04167303  0.03644003  0.03903743  0.03644003  0.03648052  0.03647513  0.03644003  0.03907397  0.03903743  0.03903743  0.03907397  0.03644003  0.03645833  0.03645833  0.03645833  0.03906250  0.03645833  0.03906250  0.03645833  0.03906250  0.03645833  0.03385417  0.03906250  0.03906250  0.03906250  0.03906250  0.03906250  0.04166667  0.03645833  0.03906250  0.04427083  0.03906250  0.03906250  0.04427083  0.03645833  0.03906250  0.03906250  0.03645833  0.03906250  0.03645833  0.03906250  0.03906250  0.03385417  0.04427083  0.03645833  0.00520833  0.00260417  0.00000000  0.00000000  0.00260417  0.00260417  0.00260417  0.00260417  0.00000000  0.00000000  0.01041667  0.00260417  0.00000000  0.00293865  0.00781250  0.00781250  0.00000000  0.00260417  0.00260417  0.00520833  0.00260417  0.00781250  0.00000000  0.00260417  0.00520833  0.00260417  0.00000000  0.00260417  0.00000000  0.00520833  0.00520833  0.00260417  0.00260417  0.00260417  0.00260417  0.00520833  0.00260417  0.00260417  0.00520833  0.00000000  0.00260417  0.00260417  0.00520833  0.00000000  0.00520833  0.00520833  0.00260417  0.00520833  0.00520833  0.00260417  0.00260417  0.00000000  0.00000000  0.00781250  0.02083333  0.00260417  0.00260417  0.00260417  0.00000000  0.00000000  0.00000000  0.00000000  0.00000000  0.00260417  0.00260417  0.00260417  0.00260417  0.00260417  0.01564353  0.01304935  0.01302083  0.01302083  0.02083333  0.01822917  0.01552944  0.01552889  0.01295157  0.01295157  0.01295157  0.01295157  0.01295157  0.01552944  0.01295157  0.01552944  0.01817404  0.02083333  0.02343750  0.02083333  0.02083333  0.03125000  0.03125000  0.03125000  0.03125000  0.03389192  0.03125000  0.03385417  0.02864583  0.03125000  0.03385417  0.03125000  0.03385417  0.03125000  0.03125000  0.03125000  0.02864583  0.02864583  0.03385417  0.03125000  0.01295157  0.01552889  0.01295157  0.01552889  0.02864583  0.02078321  0.02864583  0.03125000  0.03391169  0.03391169  0.03379507  0.03381357  0.03129451  0.03129451  0.03647241  0.03647241  0.03381357  0.03391169  0.03391169  0.03391169  0.03391169  0.03898386  0.03650909  0.03381357  0.03381357  0.03391169  0.03391169  0.03381357  0.03639872  0.03381357  0.04156903  0.04156903  0.03910767  0.03641691  0.03381357  0.03908672  0.03379507  0.03908672  0.03649034  0.03649034  0.03649034  0.03389192  0.02867673  0.02607792  0.03130554  0.02344682  0.02870813  0.03133749  0.03383940  0.03390856  0.02864460  0.07333447  0.03124200  0.03647186  0.03124200  0.03124200
ms1702GdlN  0.05468750  0.05470976  0.05468750  0.05729167  0.05729167  0.05468750  0.05468750  0.05000438  0.05468750  0.05729167  0.05468750  0.03903743  0.04163484  0.04426878  0.03903743  0.03903743  0.03903743  0.03903743  0.04163484  0.04163484  0.04163484  0.04163484  0.03903743  0.03903743  0.03644003  0.04167137  0.03903743  0.03903743  0.04167137  0.03903743  0.04167137  0.04163484  0.04163484  0.04427044  0.03903743  0.04163484  0.03903743  0.03907793  0.03910670  0.03903743  0.04167137  0.04163484  0.04163484  0.04167137  0.03903743  0.03906250  0.03906250  0.03906250  0.04166667  0.03906250  0.04166667  0.03906250  0.04166667  0.03906250  0.03645833  0.04166667  0.04166667  0.04166667  0.04166667  0.04166667  0.04427083  0.03906250  0.04166667  0.04687500  0.04166667  0.04166667  0.04687500  0.03906250  0.04166667  0.04166667  0.03906250  0.04166667  0.03906250  0.04166667  0.04166667  0.03645833  0.04687500  0.03906250  0.00260417  0.00520833  0.00260417  0.00260417  0.00520833  0.00520833  0.00520833  0.00520833  0.00260417  0.00260417  0.00781250  0.00000000  0.00260417  0.00569059  0.01041667  0.00520833  0.00260417  0.00000000  0.00000000  0.00260417  0.00000000  0.00520833  0.00260417  0.00520833  0.00781250  0.00520833  0.00260417  0.00000000  0.00260417  0.00260417  0.00260417  0.00520833  0.00520833  0.00520833  0.00520833  0.00781250  0.00520833  0.00520833  0.00781250  0.00260417  0.00000000  0.00000000  0.00781250  0.00260417  0.00781250  0.00781250  0.00520833  0.00781250  0.00781250  0.00520833  0.00520833  0.00260417  0.00260417  0.01041667  0.02343750  0.00520833  0.00520833  0.00520833  0.00260417  0.00260417  0.00260417  0.00260417  0.00260417  0.00520833  0.00520833  0.00520833  0.00520833  0.00520833  0.01824834  0.01566753  0.01562500  0.01562500  0.02343750  0.02083333  0.01810676  0.01552889  0.01552889  0.01552889  0.01552889  0.01552889  0.01552889  0.01810676  0.01552889  0.01810676  0.02075136  0.02343750  0.02604167  0.02343750  0.02343750  0.03385417  0.03385417  0.03385417  0.03385417  0.03651026  0.03385417  0.03645833  0.03125000  0.03385417  0.03645833  0.03385417  0.03645833  0.03385417  0.03385417  0.03385417  0.03125000  0.03125000  0.03645833  0.03385417  0.01552889  0.01810621  0.01552889  0.01810621  0.03125000  0.02336053  0.03125000  0.03385417  0.03652987  0.03652987  0.03639988  0.03641822  0.03391286  0.03391286  0.03907706  0.03907706  0.03641822  0.03652987  0.03652987  0.03652987  0.03652987  0.04158868  0.03912727  0.03641822  0.03641822  0.03652987  0.03652987  0.03641822  0.03900337  0.03641822  0.04417402  0.04417402  0.04172602  0.03902140  0.03641822  0.04170507  0.03639988  0.04170507  0.03910886  0.03910886  0.03910886  0.03651026  0.03127413  0.02867533  0.03390294  0.02604423  0.03130554  0.03393489  0.03643680  0.03650596  0.03124200  0.07600516  0.03383940  0.03906927  0.03383940  0.03383940
ms1703GdlN  0.05468750  0.05470976  0.05468750  0.05729167  0.05729167  0.05468750  0.05468750  0.05000438  0.05468750  0.05729167  0.05468750  0.03903743  0.04163484  0.04426878  0.03903743  0.03903743  0.03903743  0.03903743  0.04163484  0.04163484  0.04163484  0.04163484  0.03903743  0.03903743  0.03644003  0.04167137  0.03903743  0.03903743  0.04167137  0.03903743  0.04167137  0.04163484  0.04163484  0.04427044  0.03903743  0.04163484  0.03903743  0.03907793  0.03910670  0.03903743  0.04167137  0.04163484  0.04163484  0.04167137  0.03903743  0.03906250  0.03906250  0.03906250  0.04166667  0.03906250  0.04166667  0.03906250  0.04166667  0.03906250  0.03645833  0.04166667  0.04166667  0.04166667  0.04166667  0.04166667  0.04427083  0.03906250  0.04166667  0.04687500  0.04166667  0.04166667  0.04687500  0.03906250  0.04166667  0.04166667  0.03906250  0.04166667  0.03906250  0.04166667  0.04166667  0.03645833  0.04687500  0.03906250  0.00260417  0.00520833  0.00260417  0.00260417  0.00520833  0.00520833  0.00520833  0.00520833  0.00260417  0.00260417  0.00781250  0.00000000  0.00260417  0.00569059  0.01041667  0.00520833  0.00260417  0.00000000  0.00000000  0.00260417  0.00000000  0.00520833  0.00260417  0.00520833  0.00781250  0.00520833  0.00260417  0.00000000  0.00260417  0.00260417  0.00260417  0.00520833  0.00520833  0.00520833  0.00520833  0.00781250  0.00520833  0.00520833  0.00781250  0.00260417  0.00000000  0.00000000  0.00781250  0.00260417  0.00781250  0.00781250  0.00520833  0.00781250  0.00781250  0.00520833  0.00520833  0.00260417  0.00260417  0.01041667  0.02343750  0.00520833  0.00520833  0.00520833  0.00260417  0.00260417  0.00260417  0.00260417  0.00260417  0.00520833  0.00520833  0.00520833  0.00520833  0.00520833  0.01824834  0.01566753  0.01562500  0.01562500  0.02343750  0.02083333  0.01810676  0.01552889  0.01552889  0.01552889  0.01552889  0.01552889  0.01552889  0.01810676  0.01552889  0.01810676  0.02075136  0.02343750  0.02604167  0.02343750  0.02343750  0.03385417  0.03385417  0.03385417  0.03385417  0.03651026  0.03385417  0.03645833  0.03125000  0.03385417  0.03645833  0.03385417  0.03645833  0.03385417  0.03385417  0.03385417  0.03125000  0.03125000  0.03645833  0.03385417  0.01552889  0.01810621  0.01552889  0.01810621  0.03125000  0.02336053  0.03125000  0.03385417  0.03652987  0.03652987  0.03639988  0.03641822  0.03391286  0.03391286  0.03907706  0.03907706  0.03641822  0.03652987  0.03652987  0.03652987  0.03652987  0.04158868  0.03912727  0.03641822  0.03641822  0.03652987  0.03652987  0.03641822  0.03900337  0.03641822  0.04417402  0.04417402  0.04172602  0.03902140  0.03641822  0.04170507  0.03639988  0.04170507  0.03910886  0.03910886  0.03910886  0.03651026  0.03127413  0.02867533  0.03390294  0.02604423  0.03130554  0.03393489  0.03643680  0.03650596  0.03124200  0.07600516  0.03383940  0.03906927  0.03383940  0.03383940
ms1704GdlN  0.05729167  0.05731412  0.05729167  0.05989583  0.05989583  0.05729167  0.05729167  0.05260854  0.05729167  0.05989583  0.05729167  0.04163484  0.04423224  0.04686618  0.04163484  0.04163484  0.04163484  0.04163484  0.04423224  0.04423224  0.04423224  0.04423224  0.04163484  0.04163484  0.03903743  0.04426878  0.04163484  0.04163484  0.04426878  0.03644003  0.04426878  0.04423224  0.04423224  0.04686784  0.04163484  0.04423224  0.04163484  0.04171351  0.04170410  0.04163484  0.04426878  0.03903743  0.03903743  0.04426878  0.04163484  0.04166667  0.04166667  0.04166667  0.04427083  0.04166667  0.04427083  0.04166667  0.04427083  0.04166667  0.03906250  0.04427083  0.04427083  0.04427083  0.04427083  0.04427083  0.04687500  0.04166667  0.04427083  0.04427083  0.04427083  0.04427083  0.04947917  0.04166667  0.04427083  0.04427083  0.04166667  0.04427083  0.04166667  0.04427083  0.04427083  0.03906250  0.04947917  0.04166667  0.01041667  0.00781250  0.00520833  0.00520833  0.00781250  0.00781250  0.00781250  0.00781250  0.00520833  0.00520833  0.01562500  0.00781250  0.00520833  0.00869200  0.01302083  0.01302083  0.00520833  0.00781250  0.00781250  0.01041667  0.00781250  0.01302083  0.00520833  0.00781250  0.01041667  0.00781250  0.00520833  0.00781250  0.00520833  0.01041667  0.01041667  0.00781250  0.00781250  0.00781250  0.00781250  0.01041667  0.00781250  0.00781250  0.01041667  0.00520833  0.00781250  0.00781250  0.00000000  0.00520833  0.01041667  0.01041667  0.00781250  0.01041667  0.01041667  0.00781250  0.00781250  0.00520833  0.00520833  0.01302083  0.02604167  0.00781250  0.00781250  0.00781250  0.00520833  0.00520833  0.00520833  0.00520833  0.00520833  0.00781250  0.00781250  0.00781250  0.00781250  0.00781250  0.02083232  0.01826493  0.01822917  0.01822917  0.02604167  0.02343750  0.02074961  0.02074851  0.01817119  0.01817119  0.01817119  0.01817119  0.01817119  0.02074961  0.01817119  0.02074961  0.01820510  0.02604167  0.02864583  0.02604167  0.02604167  0.03645833  0.03645833  0.03645833  0.03645833  0.03910767  0.03645833  0.03906250  0.03385417  0.03645833  0.03906250  0.03645833  0.03906250  0.03645833  0.03645833  0.03645833  0.03385417  0.03385417  0.03906250  0.03645833  0.01817119  0.02074851  0.01817119  0.02074851  0.03385417  0.02600337  0.03385417  0.03645833  0.03912727  0.03912727  0.03898386  0.03900220  0.03651026  0.03651026  0.04166104  0.04166104  0.03900220  0.03912727  0.03912727  0.03912727  0.03912727  0.04417266  0.04172467  0.03900220  0.03900220  0.03912727  0.03912727  0.03900220  0.04158735  0.03900220  0.04675799  0.04675799  0.04432342  0.04160537  0.03900220  0.04430247  0.03898386  0.04430247  0.04170626  0.04170626  0.04170626  0.03910767  0.03387154  0.03127273  0.03650034  0.02864163  0.03390294  0.03653230  0.03903421  0.03910336  0.03383940  0.07861046  0.03643680  0.04166667  0.03643680  0.03643680
ms1902xxxF  0.05208333  0.05210559  0.05208333  0.05468750  0.05468750  0.05208333  0.05208333  0.04739583  0.05208333  0.05468750  0.05208333  0.03644003  0.03903743  0.04167137  0.03644003  0.03644003  0.03644003  0.03644003  0.03903743  0.03903743  0.03903743  0.03903743  0.03644003  0.03644003  0.03384263  0.03907397  0.03644003  0.03644003  0.03907397  0.03644003  0.03907397  0.03903743  0.03903743  0.04167303  0.03644003  0.03903743  0.03644003  0.03648052  0.03647513  0.03644003  0.03907397  0.03903743  0.03903743  0.03907397  0.03644003  0.03645833  0.03645833  0.03645833  0.03906250  0.03645833  0.03906250  0.03645833  0.03906250  0.03645833  0.03385417  0.03906250  0.03906250  0.03906250  0.03906250  0.03906250  0.04166667  0.03645833  0.03906250  0.04427083  0.03906250  0.03906250  0.04427083  0.03645833  0.03906250  0.03906250  0.03645833  0.03906250  0.03645833  0.03906250  0.03906250  0.03385417  0.04427083  0.03645833  0.00520833  0.00260417  0.00000000  0.00000000  0.00260417  0.00260417  0.00260417  0.00260417  0.00000000  0.00000000  0.01041667  0.00260417  0.00000000  0.00293865  0.00781250  0.00781250  0.00000000  0.00260417  0.00260417  0.00520833  0.00260417  0.00781250  0.00000000  0.00260417  0.00520833  0.00260417  0.00000000  0.00260417  0.00000000  0.00520833  0.00520833  0.00260417  0.00260417  0.00260417  0.00260417  0.00520833  0.00260417  0.00260417  0.00520833  0.00000000  0.00260417  0.00260417  0.00520833  0.00000000  0.00520833  0.00520833  0.00260417  0.00520833  0.00520833  0.00260417  0.00260417  0.00000000  0.00000000  0.00781250  0.02083333  0.00260417  0.00260417  0.00260417  0.00000000  0.00000000  0.00000000  0.00000000  0.00000000  0.00260417  0.00260417  0.00260417  0.00260417  0.00260417  0.01564353  0.01304935  0.01302083  0.01302083  0.02083333  0.01822917  0.01552944  0.01552889  0.01295157  0.01295157  0.01295157  0.01295157  0.01295157  0.01552944  0.01295157  0.01552944  0.01817404  0.02083333  0.02343750  0.02083333  0.02083333  0.03125000  0.03125000  0.03125000  0.03125000  0.03389192  0.03125000  0.03385417  0.02864583  0.03125000  0.03385417  0.03125000  0.03385417  0.03125000  0.03125000  0.03125000  0.02864583  0.02864583  0.03385417  0.03125000  0.01295157  0.01552889  0.01295157  0.01552889  0.02864583  0.02078321  0.02864583  0.03125000  0.03391169  0.03391169  0.03379507  0.03381357  0.03129451  0.03129451  0.03647241  0.03647241  0.03381357  0.03391169  0.03391169  0.03391169  0.03391169  0.03898386  0.03650909  0.03381357  0.03381357  0.03391169  0.03391169  0.03381357  0.03639872  0.03381357  0.04156903  0.04156903  0.03910767  0.03641691  0.03381357  0.03908672  0.03379507  0.03908672  0.03649034  0.03649034  0.03649034  0.03389192  0.02867673  0.02607792  0.03130554  0.02344682  0.02870813  0.03133749  0.03383940  0.03390856  0.02864460  0.07333447  0.03124200  0.03647186  0.03124200  0.03124200
ms1909xxxF  0.05729167  0.05731412  0.05729167  0.05989583  0.05989583  0.05729167  0.05729167  0.05260416  0.05729167  0.05989583  0.05729167  0.04167303  0.04427044  0.04690382  0.04167303  0.04167303  0.04167303  0.04167303  0.04427044  0.04427044  0.04427044  0.04427044  0.04167303  0.04167303  0.03907563  0.04430642  0.04167303  0.04167303  0.04430642  0.04167303  0.04430642  0.04427044  0.04427044  0.04690604  0.04167303  0.04427044  0.04167303  0.04175345  0.04174230  0.04167303  0.04430642  0.04427044  0.04427044  0.04430642  0.04167303  0.04166667  0.04166667  0.04166667  0.04427083  0.04166667  0.04427083  0.04166667  0.04427083  0.04166667  0.03906250  0.04427083  0.04427083  0.04427083  0.04427083  0.04427083  0.04687500  0.04166667  0.04427083  0.04947917  0.04427083  0.04427083  0.04947917  0.04166667  0.04427083  0.03906250  0.04166667  0.04427083  0.04166667  0.04427083  0.04427083  0.03906250  0.04947917  0.04166667  0.01041667  0.00781250  0.00520833  0.00520833  0.00781250  0.00781250  0.00781250  0.00781250  0.00520833  0.00520833  0.01562500  0.00781250  0.00520833  0.00869575  0.01302083  0.01302083  0.00520833  0.00781250  0.00781250  0.01041667  0.00781250  0.01302083  0.00520833  0.00781250  0.01041667  0.00781250  0.00520833  0.00781250  0.00520833  0.01041667  0.01041667  0.00781250  0.00781250  0.00781250  0.00781250  0.01041667  0.00781250  0.00781250  0.01041667  0.00520833  0.00781250  0.00781250  0.01041667  0.00520833  0.00000000  0.00000000  0.00781250  0.01041667  0.01041667  0.00781250  0.00781250  0.00520833  0.00520833  0.01302083  0.02604167  0.00781250  0.00781250  0.00781250  0.00520833  0.00520833  0.00520833  0.00520833  0.00520833  0.00781250  0.00781250  0.00781250  0.00781250  0.00781250  0.02088862  0.01824416  0.01822917  0.01822917  0.02604167  0.02343750  0.02074961  0.02074851  0.01817119  0.01817119  0.01817119  0.01817119  0.01817119  0.02074961  0.01817119  0.02074961  0.02339365  0.02604167  0.02864583  0.02604167  0.02604167  0.03645833  0.03645833  0.03645833  0.03645833  0.03908672  0.03645833  0.03906250  0.03385417  0.03645833  0.03906250  0.03645833  0.03906250  0.03645833  0.03645833  0.03645833  0.03385417  0.03385417  0.03906250  0.03645833  0.01817119  0.02074851  0.01817119  0.02074851  0.03385417  0.02600337  0.03385417  0.03645833  0.03910649  0.03910649  0.03904133  0.03905866  0.03648932  0.03648932  0.04171637  0.04171637  0.03905866  0.03910649  0.03910649  0.03910649  0.03910649  0.04423012  0.04170389  0.03905866  0.03905866  0.03910649  0.03910649  0.03905866  0.04164498  0.03905866  0.04681529  0.04681529  0.04430247  0.04166200  0.03905866  0.04428152  0.03904133  0.04428152  0.04168515  0.04168515  0.04168515  0.03908672  0.03387154  0.03127273  0.03650034  0.02864163  0.03390294  0.03653230  0.03903421  0.03910336  0.03383940  0.07861046  0.03643680  0.04166667  0.03643680  0.03643680
ms1912xxxF  0.05729167  0.05731412  0.05729167  0.05989583  0.05989583  0.05729167  0.05729167  0.05260416  0.05729167  0.05989583  0.05729167  0.04167303  0.04427044  0.04690382  0.04167303  0.04167303  0.04167303  0.04167303  0.04427044  0.04427044  0.04427044  0.04427044  0.04167303  0.04167303  0.03907563  0.04430642  0.04167303  0.04167303  0.04430642  0.04167303  0.04430642  0.04427044  0.04427044  0.04690604  0.04167303  0.04427044  0.04167303  0.04175345  0.04174230  0.04167303  0.04430642  0.04427044  0.04427044  0.04430642  0.04167303  0.04166667  0.04166667  0.04166667  0.04427083  0.04166667  0.04427083  0.04166667  0.04427083  0.04166667  0.03906250  0.04427083  0.04427083  0.04427083  0.04427083  0.04427083  0.04687500  0.04166667  0.04427083  0.04947917  0.04427083  0.04427083  0.04947917  0.04166667  0.04427083  0.03906250  0.04166667  0.04427083  0.04166667  0.04427083  0.04427083  0.03906250  0.04947917  0.04166667  0.01041667  0.00781250  0.00520833  0.00520833  0.00781250  0.00781250  0.00781250  0.00781250  0.00520833  0.00520833  0.01562500  0.00781250  0.00520833  0.00869575  0.01302083  0.01302083  0.00520833  0.00781250  0.00781250  0.01041667  0.00781250  0.01302083  0.00520833  0.00781250  0.01041667  0.00781250  0.00520833  0.00781250  0.00520833  0.01041667  0.01041667  0.00781250  0.00781250  0.00781250  0.00781250  0.01041667  0.00781250  0.00781250  0.01041667  0.00520833  0.00781250  0.00781250  0.01041667  0.00520833  0.00000000  0.00000000  0.00781250  0.01041667  0.01041667  0.00781250  0.00781250  0.00520833  0.00520833  0.01302083  0.02604167  0.00781250  0.00781250  0.00781250  0.00520833  0.00520833  0.00520833  0.00520833  0.00520833  0.00781250  0.00781250  0.00781250  0.00781250  0.00781250  0.02088862  0.01824416  0.01822917  0.01822917  0.02604167  0.02343750  0.02074961  0.02074851  0.01817119  0.01817119  0.01817119  0.01817119  0.01817119  0.02074961  0.01817119  0.02074961  0.02339365  0.02604167  0.02864583  0.02604167  0.02604167  0.03645833  0.03645833  0.03645833  0.03645833  0.03908672  0.03645833  0.03906250  0.03385417  0.03645833  0.03906250  0.03645833  0.03906250  0.03645833  0.03645833  0.03645833  0.03385417  0.03385417  0.03906250  0.03645833  0.01817119  0.02074851  0.01817119  0.02074851  0.03385417  0.02600337  0.03385417  0.03645833  0.03910649  0.03910649  0.03904133  0.03905866  0.03648932  0.03648932  0.04171637  0.04171637  0.03905866  0.03910649  0.03910649  0.03910649  0.03910649  0.04423012  0.04170389  0.03905866  0.03905866  0.03910649  0.03910649  0.03905866  0.04164498  0.03905866  0.04681529  0.04681529  0.04430247  0.04166200  0.03905866  0.04428152  0.03904133  0.04428152  0.04168515  0.04168515  0.04168515  0.03908672  0.03387154  0.03127273  0.03650034  0.02864163  0.03390294  0.03653230  0.03903421  0.03910336  0.03383940  0.07861046  0.03643680  0.04166667  0.03643680  0.03643680
ms2101Gord  0.05208333  0.05210559  0.05208333  0.05468750  0.05468750  0.05208333  0.05208333  0.04733456  0.05208333  0.05468750  0.05208333  0.03903743  0.04163484  0.04426878  0.03903743  0.03903743  0.03903743  0.03903743  0.04163484  0.04163484  0.04163484  0.04163484  0.03903743  0.03903743  0.03644003  0.04167137  0.03903743  0.03903743  0.04167137  0.03903743  0.04167137  0.04163484  0.04163484  0.04427044  0.03903743  0.04163484  0.03903743  0.03911611  0.03907253  0.03903743  0.04167137  0.04163484  0.04163484  0.04167137  0.03903743  0.03645833  0.03645833  0.03645833  0.03906250  0.03645833  0.03906250  0.03645833  0.03906250  0.03645833  0.03385417  0.03906250  0.03906250  0.03906250  0.03906250  0.03906250  0.04166667  0.03645833  0.03906250  0.04427083  0.03906250  0.03906250  0.04427083  0.03645833  0.03906250  0.03906250  0.03645833  0.03906250  0.03645833  0.03906250  0.03906250  0.03385417  0.04427083  0.03645833  0.00781250  0.00520833  0.00260417  0.00260417  0.00000000  0.00000000  0.00000000  0.00000000  0.00260417  0.00260417  0.01302083  0.00520833  0.00260417  0.00000000  0.01041667  0.01041667  0.00260417  0.00520833  0.00520833  0.00781250  0.00520833  0.01041667  0.00260417  0.00000000  0.00260417  0.00000000  0.00260417  0.00520833  0.00260417  0.00781250  0.00781250  0.00520833  0.00000000  0.00000000  0.00000000  0.00260417  0.00000000  0.00000000  0.00260417  0.00260417  0.00520833  0.00520833  0.00781250  0.00260417  0.00781250  0.00781250  0.00000000  0.00781250  0.00781250  0.00000000  0.00000000  0.00260417  0.00260417  0.01041667  0.02343750  0.00520833  0.00520833  0.00520833  0.00260417  0.00260417  0.00260417  0.00260417  0.00260417  0.00000000  0.00000000  0.00000000  0.00000000  0.00000000  0.01298241  0.01045195  0.01562500  0.01562500  0.02343750  0.02083333  0.01810676  0.01810621  0.01552889  0.01552889  0.01552889  0.01552889  0.01552889  0.01810676  0.01552889  0.01810676  0.02075136  0.02343750  0.02604167  0.02343750  0.02343750  0.03385417  0.03385417  0.03385417  0.03385417  0.03651026  0.03385417  0.03645833  0.03125000  0.03385417  0.03645833  0.03385417  0.03645833  0.03385417  0.03385417  0.03385417  0.03125000  0.03125000  0.03645833  0.03385417  0.01552889  0.01810621  0.01552889  0.01810621  0.03125000  0.02336053  0.03125000  0.03385417  0.03652987  0.03652987  0.03639988  0.03641822  0.03391286  0.03391286  0.03907706  0.03907706  0.03641822  0.03652987  0.03652987  0.03652987  0.03652987  0.04158868  0.03912727  0.03641822  0.03641822  0.03652987  0.03652987  0.03641822  0.03900337  0.03641822  0.04417402  0.04417402  0.04172602  0.03902140  0.03641822  0.04170507  0.03639988  0.04170507  0.03910886  0.03910886  0.03910886  0.03651026  0.03127413  0.02867533  0.03390294  0.02604423  0.03130554  0.03393489  0.03643680  0.03650596  0.03124200  0.07333447  0.03383940  0.03906927  0.03383940  0.03383940
ms2131Gord  0.05729167  0.05731392  0.05729167  0.05989583  0.05989583  0.05729167  0.05729167  0.05261299  0.05729167  0.05989583  0.05729167  0.04163484  0.04423224  0.04686618  0.04163484  0.04163484  0.04163484  0.04163484  0.04423224  0.04423224  0.04423224  0.04423224  0.04163484  0.04163484  0.03903743  0.04426878  0.04163484  0.04163484  0.04426878  0.04163484  0.04426878  0.04423224  0.04423224  0.04686784  0.04163484  0.04423224  0.04163484  0.04167533  0.04173737  0.04163484  0.04426878  0.04423224  0.04423224  0.04426878  0.04163484  0.04166667  0.04166667  0.04166667  0.04427083  0.04166667  0.04427083  0.04166667  0.04427083  0.04166667  0.03906250  0.04427083  0.04427083  0.04427083  0.04427083  0.04427083  0.04687500  0.04166667  0.04427083  0.04947917  0.04427083  0.04427083  0.04947917  0.04166667  0.04427083  0.04427083  0.04166667  0.04427083  0.04166667  0.04427083  0.04427083  0.03906250  0.04947917  0.04166667  0.01041667  0.00781250  0.00520833  0.00520833  0.00781250  0.00781250  0.00781250  0.00781250  0.00520833  0.00520833  0.01562500  0.00781250  0.00520833  0.00843862  0.01302083  0.01302083  0.00520833  0.00781250  0.00781250  0.01041667  0.00781250  0.01302083  0.00520833  0.00781250  0.01041667  0.00781250  0.00520833  0.00781250  0.00520833  0.01041667  0.01041667  0.00781250  0.00781250  0.00781250  0.00781250  0.01041667  0.00781250  0.00781250  0.01041667  0.00520833  0.00781250  0.00781250  0.01041667  0.00520833  0.01041667  0.01041667  0.00781250  0.00000000  0.00000000  0.00781250  0.00781250  0.00520833  0.00520833  0.01302083  0.02604167  0.00781250  0.00781250  0.00781250  0.00520833  0.00520833  0.00520833  0.00520833  0.00520833  0.00781250  0.00781250  0.00781250  0.00781250  0.00781250  0.02085316  0.01828571  0.01822917  0.01822917  0.02604167  0.02343750  0.02068408  0.02068353  0.01810621  0.01810621  0.01810621  0.01810621  0.01810621  0.02068408  0.01810621  0.02068408  0.02332867  0.02604167  0.02864583  0.02604167  0.02604167  0.03645833  0.03645833  0.03645833  0.03645833  0.03912861  0.03645833  0.03906250  0.03385417  0.03645833  0.03906250  0.03645833  0.03906250  0.03645833  0.03645833  0.03645833  0.03385417  0.03385417  0.03906250  0.03645833  0.01810621  0.02068353  0.01810621  0.02068353  0.03385417  0.02593785  0.03385417  0.03645833  0.03914805  0.03914805  0.03900470  0.03902287  0.03653121  0.03653121  0.04168171  0.04168171  0.03902287  0.03914805  0.03914805  0.03914805  0.03914805  0.04419350  0.04174545  0.03902287  0.03902287  0.03914805  0.03914805  0.03902287  0.04160802  0.03902287  0.04677900  0.04677900  0.04434437  0.04162588  0.03902287  0.04432342  0.03900470  0.04432342  0.04172738  0.04172738  0.04172738  0.03912861  0.03387154  0.03127273  0.03650034  0.02864163  0.03390294  0.03653230  0.03903421  0.03910336  0.03383940  0.07867409  0.03643680  0.04166667  0.03643680  0.03643680
ms2132Gord  0.05729167  0.05731392  0.05729167  0.05989583  0.05989583  0.05729167  0.05729167  0.05261299  0.05729167  0.05989583  0.05729167  0.04163484  0.04423224  0.04686618  0.04163484  0.04163484  0.04163484  0.04163484  0.04423224  0.04423224  0.04423224  0.04423224  0.04163484  0.04163484  0.03903743  0.04426878  0.04163484  0.04163484  0.04426878  0.04163484  0.04426878  0.04423224  0.04423224  0.04686784  0.04163484  0.04423224  0.04163484  0.04167533  0.04173737  0.04163484  0.04426878  0.04423224  0.04423224  0.04426878  0.04163484  0.04166667  0.04166667  0.04166667  0.04427083  0.04166667  0.04427083  0.04166667  0.04427083  0.04166667  0.03906250  0.04427083  0.04427083  0.04427083  0.04427083  0.04427083  0.04687500  0.04166667  0.04427083  0.04947917  0.04427083  0.04427083  0.04947917  0.04166667  0.04427083  0.04427083  0.04166667  0.04427083  0.04166667  0.04427083  0.04427083  0.03906250  0.04947917  0.04166667  0.01041667  0.00781250  0.00520833  0.00520833  0.00781250  0.00781250  0.00781250  0.00781250  0.00520833  0.00520833  0.01562500  0.00781250  0.00520833  0.00843862  0.01302083  0.01302083  0.00520833  0.00781250  0.00781250  0.01041667  0.00781250  0.01302083  0.00520833  0.00781250  0.01041667  0.00781250  0.00520833  0.00781250  0.00520833  0.01041667  0.01041667  0.00781250  0.00781250  0.00781250  0.00781250  0.01041667  0.00781250  0.00781250  0.01041667  0.00520833  0.00781250  0.00781250  0.01041667  0.00520833  0.01041667  0.01041667  0.00781250  0.00000000  0.00000000  0.00781250  0.00781250  0.00520833  0.00520833  0.01302083  0.02604167  0.00781250  0.00781250  0.00781250  0.00520833  0.00520833  0.00520833  0.00520833  0.00520833  0.00781250  0.00781250  0.00781250  0.00781250  0.00781250  0.02085316  0.01828571  0.01822917  0.01822917  0.02604167  0.02343750  0.02068408  0.02068353  0.01810621  0.01810621  0.01810621  0.01810621  0.01810621  0.02068408  0.01810621  0.02068408  0.02332867  0.02604167  0.02864583  0.02604167  0.02604167  0.03645833  0.03645833  0.03645833  0.03645833  0.03912861  0.03645833  0.03906250  0.03385417  0.03645833  0.03906250  0.03645833  0.03906250  0.03645833  0.03645833  0.03645833  0.03385417  0.03385417  0.03906250  0.03645833  0.01810621  0.02068353  0.01810621  0.02068353  0.03385417  0.02593785  0.03385417  0.03645833  0.03914805  0.03914805  0.03900470  0.03902287  0.03653121  0.03653121  0.04168171  0.04168171  0.03902287  0.03914805  0.03914805  0.03914805  0.03914805  0.04419350  0.04174545  0.03902287  0.03902287  0.03914805  0.03914805  0.03902287  0.04160802  0.03902287  0.04677900  0.04677900  0.04434437  0.04162588  0.03902287  0.04432342  0.03900470  0.04432342  0.04172738  0.04172738  0.04172738  0.03912861  0.03387154  0.03127273  0.03650034  0.02864163  0.03390294  0.03653230  0.03903421  0.03910336  0.03383940  0.07867409  0.03643680  0.04166667  0.03643680  0.03643680
ms2161Gord  0.05208333  0.05210559  0.05208333  0.05468750  0.05468750  0.05208333  0.05208333  0.04733456  0.05208333  0.05468750  0.05208333  0.03903743  0.04163484  0.04426878  0.03903743  0.03903743  0.03903743  0.03903743  0.04163484  0.04163484  0.04163484  0.04163484  0.03903743  0.03903743  0.03644003  0.04167137  0.03903743  0.03903743  0.04167137  0.03903743  0.04167137  0.04163484  0.04163484  0.04427044  0.03903743  0.04163484  0.03903743  0.03911611  0.03907253  0.03903743  0.04167137  0.04163484  0.04163484  0.04167137  0.03903743  0.03645833  0.03645833  0.03645833  0.03906250  0.03645833  0.03906250  0.03645833  0.03906250  0.03645833  0.03385417  0.03906250  0.03906250  0.03906250  0.03906250  0.03906250  0.04166667  0.03645833  0.03906250  0.04427083  0.03906250  0.03906250  0.04427083  0.03645833  0.03906250  0.03906250  0.03645833  0.03906250  0.03645833  0.03906250  0.03906250  0.03385417  0.04427083  0.03645833  0.00781250  0.00520833  0.00260417  0.00260417  0.00000000  0.00000000  0.00000000  0.00000000  0.00260417  0.00260417  0.01302083  0.00520833  0.00260417  0.00000000  0.01041667  0.01041667  0.00260417  0.00520833  0.00520833  0.00781250  0.00520833  0.01041667  0.00260417  0.00000000  0.00260417  0.00000000  0.00260417  0.00520833  0.00260417  0.00781250  0.00781250  0.00520833  0.00000000  0.00000000  0.00000000  0.00260417  0.00000000  0.00000000  0.00260417  0.00260417  0.00520833  0.00520833  0.00781250  0.00260417  0.00781250  0.00781250  0.00000000  0.00781250  0.00781250  0.00000000  0.00000000  0.00260417  0.00260417  0.01041667  0.02343750  0.00520833  0.00520833  0.00520833  0.00260417  0.00260417  0.00260417  0.00260417  0.00260417  0.00000000  0.00000000  0.00000000  0.00000000  0.00000000  0.01298241  0.01045195  0.01562500  0.01562500  0.02343750  0.02083333  0.01810676  0.01810621  0.01552889  0.01552889  0.01552889  0.01552889  0.01552889  0.01810676  0.01552889  0.01810676  0.02075136  0.02343750  0.02604167  0.02343750  0.02343750  0.03385417  0.03385417  0.03385417  0.03385417  0.03651026  0.03385417  0.03645833  0.03125000  0.03385417  0.03645833  0.03385417  0.03645833  0.03385417  0.03385417  0.03385417  0.03125000  0.03125000  0.03645833  0.03385417  0.01552889  0.01810621  0.01552889  0.01810621  0.03125000  0.02336053  0.03125000  0.03385417  0.03652987  0.03652987  0.03639988  0.03641822  0.03391286  0.03391286  0.03907706  0.03907706  0.03641822  0.03652987  0.03652987  0.03652987  0.03652987  0.04158868  0.03912727  0.03641822  0.03641822  0.03652987  0.03652987  0.03641822  0.03900337  0.03641822  0.04417402  0.04417402  0.04172602  0.03902140  0.03641822  0.04170507  0.03639988  0.04170507  0.03910886  0.03910886  0.03910886  0.03651026  0.03127413  0.02867533  0.03390294  0.02604423  0.03130554  0.03393489  0.03643680  0.03650596  0.03124200  0.07333447  0.03383940  0.03906927  0.03383940  0.03383940
ms2162Gord  0.05208333  0.05210559  0.05208333  0.05468750  0.05468750  0.05208333  0.05208333  0.04733456  0.05208333  0.05468750  0.05208333  0.03903743  0.04163484  0.04426878  0.03903743  0.03903743  0.03903743  0.03903743  0.04163484  0.04163484  0.04163484  0.04163484  0.03903743  0.03903743  0.03644003  0.04167137  0.03903743  0.03903743  0.04167137  0.03903743  0.04167137  0.04163484  0.04163484  0.04427044  0.03903743  0.04163484  0.03903743  0.03911611  0.03907253  0.03903743  0.04167137  0.04163484  0.04163484  0.04167137  0.03903743  0.03645833  0.03645833  0.03645833  0.03906250  0.03645833  0.03906250  0.03645833  0.03906250  0.03645833  0.03385417  0.03906250  0.03906250  0.03906250  0.03906250  0.03906250  0.04166667  0.03645833  0.03906250  0.04427083  0.03906250  0.03906250  0.04427083  0.03645833  0.03906250  0.03906250  0.03645833  0.03906250  0.03645833  0.03906250  0.03906250  0.03385417  0.04427083  0.03645833  0.00781250  0.00520833  0.00260417  0.00260417  0.00000000  0.00000000  0.00000000  0.00000000  0.00260417  0.00260417  0.01302083  0.00520833  0.00260417  0.00000000  0.01041667  0.01041667  0.00260417  0.00520833  0.00520833  0.00781250  0.00520833  0.01041667  0.00260417  0.00000000  0.00260417  0.00000000  0.00260417  0.00520833  0.00260417  0.00781250  0.00781250  0.00520833  0.00000000  0.00000000  0.00000000  0.00260417  0.00000000  0.00000000  0.00260417  0.00260417  0.00520833  0.00520833  0.00781250  0.00260417  0.00781250  0.00781250  0.00000000  0.00781250  0.00781250  0.00000000  0.00000000  0.00260417  0.00260417  0.01041667  0.02343750  0.00520833  0.00520833  0.00520833  0.00260417  0.00260417  0.00260417  0.00260417  0.00260417  0.00000000  0.00000000  0.00000000  0.00000000  0.00000000  0.01298241  0.01045195  0.01562500  0.01562500  0.02343750  0.02083333  0.01810676  0.01810621  0.01552889  0.01552889  0.01552889  0.01552889  0.01552889  0.01810676  0.01552889  0.01810676  0.02075136  0.02343750  0.02604167  0.02343750  0.02343750  0.03385417  0.03385417  0.03385417  0.03385417  0.03651026  0.03385417  0.03645833  0.03125000  0.03385417  0.03645833  0.03385417  0.03645833  0.03385417  0.03385417  0.03385417  0.03125000  0.03125000  0.03645833  0.03385417  0.01552889  0.01810621  0.01552889  0.01810621  0.03125000  0.02336053  0.03125000  0.03385417  0.03652987  0.03652987  0.03639988  0.03641822  0.03391286  0.03391286  0.03907706  0.03907706  0.03641822  0.03652987  0.03652987  0.03652987  0.03652987  0.04158868  0.03912727  0.03641822  0.03641822  0.03652987  0.03652987  0.03641822  0.03900337  0.03641822  0.04417402  0.04417402  0.04172602  0.03902140  0.03641822  0.04170507  0.03639988  0.04170507  0.03910886  0.03910886  0.03910886  0.03651026  0.03127413  0.02867533  0.03390294  0.02604423  0.03130554  0.03393489  0.03643680  0.03650596  0.03124200  0.07333447  0.03383940  0.03906927  0.03383940  0.03383940
ms2422Nahe  0.05208333  0.05210559  0.05208333  0.05468750  0.05468750  0.05208333  0.05208333  0.04739583  0.05208333  0.05468750  0.05208333  0.03644003  0.03903743  0.04167137  0.03644003  0.03644003  0.03644003  0.03644003  0.03903743  0.03903743  0.03903743  0.03903743  0.03644003  0.03644003  0.03384263  0.03907397  0.03644003  0.03644003  0.03907397  0.03644003  0.03907397  0.03903743  0.03903743  0.04167303  0.03644003  0.03903743  0.03644003  0.03648052  0.03647513  0.03644003  0.03907397  0.03903743  0.03903743  0.03907397  0.03644003  0.03645833  0.03645833  0.03645833  0.03906250  0.03645833  0.03906250  0.03645833  0.03906250  0.03645833  0.03385417  0.03906250  0.03906250  0.03906250  0.03906250  0.03906250  0.04166667  0.03645833  0.03906250  0.04427083  0.03906250  0.03906250  0.04427083  0.03645833  0.03906250  0.03906250  0.03645833  0.03906250  0.03645833  0.03906250  0.03906250  0.03385417  0.04427083  0.03645833  0.00520833  0.00260417  0.00000000  0.00000000  0.00260417  0.00260417  0.00260417  0.00260417  0.00000000  0.00000000  0.01041667  0.00260417  0.00000000  0.00293865  0.00781250  0.00781250  0.00000000  0.00260417  0.00260417  0.00520833  0.00260417  0.00781250  0.00000000  0.00260417  0.00520833  0.00260417  0.00000000  0.00260417  0.00000000  0.00520833  0.00520833  0.00260417  0.00260417  0.00260417  0.00260417  0.00520833  0.00260417  0.00260417  0.00520833  0.00000000  0.00260417  0.00260417  0.00520833  0.00000000  0.00520833  0.00520833  0.00260417  0.00520833  0.00520833  0.00260417  0.00260417  0.00000000  0.00000000  0.00781250  0.02083333  0.00260417  0.00260417  0.00260417  0.00000000  0.00000000  0.00000000  0.00000000  0.00000000  0.00260417  0.00260417  0.00260417  0.00260417  0.00260417  0.01564353  0.01304935  0.01302083  0.01302083  0.02083333  0.01822917  0.01552944  0.01552889  0.01295157  0.01295157  0.01295157  0.01295157  0.01295157  0.01552944  0.01295157  0.01552944  0.01817404  0.02083333  0.02343750  0.02083333  0.02083333  0.03125000  0.03125000  0.03125000  0.03125000  0.03389192  0.03125000  0.03385417  0.02864583  0.03125000  0.03385417  0.03125000  0.03385417  0.03125000  0.03125000  0.03125000  0.02864583  0.02864583  0.03385417  0.03125000  0.01295157  0.01552889  0.01295157  0.01552889  0.02864583  0.02078321  0.02864583  0.03125000  0.03391169  0.03391169  0.03379507  0.03381357  0.03129451  0.03129451  0.03647241  0.03647241  0.03381357  0.03391169  0.03391169  0.03391169  0.03391169  0.03898386  0.03650909  0.03381357  0.03381357  0.03391169  0.03391169  0.03381357  0.03639872  0.03381357  0.04156903  0.04156903  0.03910767  0.03641691  0.03381357  0.03908672  0.03379507  0.03908672  0.03649034  0.03649034  0.03649034  0.03389192  0.02867673  0.02607792  0.03130554  0.02344682  0.02870813  0.03133749  0.03383940  0.03390856  0.02864460  0.07333447  0.03124200  0.03647186  0.03124200  0.03124200
ms2425Nahe  0.05208333  0.05210559  0.05208333  0.05468750  0.05468750  0.05208333  0.05208333  0.04739583  0.05208333  0.05468750  0.05208333  0.03644003  0.03903743  0.04167137  0.03644003  0.03644003  0.03644003  0.03644003  0.03903743  0.03903743  0.03903743  0.03903743  0.03644003  0.03644003  0.03384263  0.03907397  0.03644003  0.03644003  0.03907397  0.03644003  0.03907397  0.03903743  0.03903743  0.04167303  0.03644003  0.03903743  0.03644003  0.03648052  0.03647513  0.03644003  0.03907397  0.03903743  0.03903743  0.03907397  0.03644003  0.03645833  0.03645833  0.03645833  0.03906250  0.03645833  0.03906250  0.03645833  0.03906250  0.03645833  0.03385417  0.03906250  0.03906250  0.03906250  0.03906250  0.03906250  0.04166667  0.03645833  0.03906250  0.04427083  0.03906250  0.03906250  0.04427083  0.03645833  0.03906250  0.03906250  0.03645833  0.03906250  0.03645833  0.03906250  0.03906250  0.03385417  0.04427083  0.03645833  0.00520833  0.00260417  0.00000000  0.00000000  0.00260417  0.00260417  0.00260417  0.00260417  0.00000000  0.00000000  0.01041667  0.00260417  0.00000000  0.00293865  0.00781250  0.00781250  0.00000000  0.00260417  0.00260417  0.00520833  0.00260417  0.00781250  0.00000000  0.00260417  0.00520833  0.00260417  0.00000000  0.00260417  0.00000000  0.00520833  0.00520833  0.00260417  0.00260417  0.00260417  0.00260417  0.00520833  0.00260417  0.00260417  0.00520833  0.00000000  0.00260417  0.00260417  0.00520833  0.00000000  0.00520833  0.00520833  0.00260417  0.00520833  0.00520833  0.00260417  0.00260417  0.00000000  0.00000000  0.00781250  0.02083333  0.00260417  0.00260417  0.00260417  0.00000000  0.00000000  0.00000000  0.00000000  0.00000000  0.00260417  0.00260417  0.00260417  0.00260417  0.00260417  0.01564353  0.01304935  0.01302083  0.01302083  0.02083333  0.01822917  0.01552944  0.01552889  0.01295157  0.01295157  0.01295157  0.01295157  0.01295157  0.01552944  0.01295157  0.01552944  0.01817404  0.02083333  0.02343750  0.02083333  0.02083333  0.03125000  0.03125000  0.03125000  0.03125000  0.03389192  0.03125000  0.03385417  0.02864583  0.03125000  0.03385417  0.03125000  0.03385417  0.03125000  0.03125000  0.03125000  0.02864583  0.02864583  0.03385417  0.03125000  0.01295157  0.01552889  0.01295157  0.01552889  0.02864583  0.02078321  0.02864583  0.03125000  0.03391169  0.03391169  0.03379507  0.03381357  0.03129451  0.03129451  0.03647241  0.03647241  0.03381357  0.03391169  0.03391169  0.03391169  0.03391169  0.03898386  0.03650909  0.03381357  0.03381357  0.03391169  0.03391169  0.03381357  0.03639872  0.03381357  0.04156903  0.04156903  0.03910767  0.03641691  0.03381357  0.03908672  0.03379507  0.03908672  0.03649034  0.03649034  0.03649034  0.03389192  0.02867673  0.02607792  0.03130554  0.02344682  0.02870813  0.03133749  0.03383940  0.03390856  0.02864460  0.07333447  0.03124200  0.03647186  0.03124200  0.03124200
xx_301GdlN  0.05989583  0.05991828  0.05989583  0.06250000  0.06250000  0.05989583  0.05989583  0.05521716  0.05989583  0.06250000  0.05989583  0.03903743  0.04163484  0.04426878  0.03903743  0.03903743  0.03903743  0.03903743  0.04163484  0.04163484  0.04163484  0.04163484  0.03903743  0.03903743  0.03644003  0.04167137  0.03903743  0.03903743  0.04167137  0.03903743  0.04167137  0.04163484  0.04163484  0.04427044  0.03903743  0.04163484  0.03903743  0.03911611  0.03910578  0.03903743  0.04167137  0.04163484  0.04163484  0.04167137  0.03903743  0.04427083  0.04427083  0.04427083  0.04687500  0.04427083  0.04687500  0.04427083  0.04687500  0.04427083  0.04166667  0.04687500  0.04687500  0.04687500  0.04687500  0.04687500  0.04947917  0.04427083  0.04687500  0.05208333  0.04687500  0.04687500  0.05208333  0.04427083  0.04687500  0.04687500  0.04427083  0.04687500  0.04427083  0.04687500  0.04687500  0.04166667  0.05208333  0.04427083  0.01302083  0.01041667  0.00781250  0.00781250  0.01041667  0.01041667  0.01041667  0.01041667  0.00781250  0.00781250  0.00781250  0.01041667  0.00781250  0.00589228  0.00000000  0.01562500  0.00781250  0.01041667  0.01041667  0.00781250  0.01041667  0.01041667  0.00781250  0.01041667  0.00781250  0.01041667  0.00781250  0.01041667  0.00781250  0.00781250  0.00781250  0.01041667  0.01041667  0.01041667  0.01041667  0.01302083  0.01041667  0.01041667  0.01302083  0.00781250  0.01041667  0.01041667  0.01302083  0.00781250  0.01302083  0.01302083  0.01041667  0.01302083  0.01302083  0.01041667  0.01041667  0.00781250  0.00781250  0.00000000  0.02864583  0.01041667  0.01041667  0.01041667  0.00781250  0.00781250  0.00781250  0.00781250  0.00781250  0.01041667  0.01041667  0.01041667  0.01041667  0.01041667  0.02343714  0.02088312  0.02083333  0.02083333  0.02864583  0.02604167  0.02332693  0.02332583  0.02074851  0.02074851  0.02074851  0.02074851  0.02074851  0.01810676  0.02074851  0.02332693  0.02597097  0.02864583  0.03125000  0.02864583  0.02864583  0.03906250  0.03906250  0.03906250  0.03906250  0.04172602  0.03906250  0.04166667  0.03645833  0.03906250  0.04166667  0.03906250  0.04166667  0.03906250  0.03906250  0.03906250  0.03645833  0.03645833  0.04166667  0.03906250  0.02074851  0.02332583  0.02074851  0.02332583  0.03645833  0.02858069  0.03645833  0.03906250  0.04174545  0.04174545  0.04158868  0.04160685  0.03912861  0.03912861  0.04426569  0.04426569  0.04160685  0.04174545  0.04174545  0.04174545  0.04174545  0.04677748  0.04434286  0.04160685  0.04160685  0.04174545  0.04174545  0.04160685  0.04419200  0.04160685  0.04936298  0.04936298  0.04694177  0.04420986  0.04160685  0.04692082  0.04158868  0.04692082  0.04432478  0.04432478  0.04432478  0.04172602  0.03646894  0.03387013  0.03909774  0.03123903  0.03650034  0.03912970  0.04163161  0.04170077  0.03643680  0.07339744  0.03903421  0.04426407  0.03903421  0.03903421
xx_302GdlN  0.05468750  0.05470976  0.05468750  0.05729167  0.05729167  0.05208333  0.05208333  0.05266927  0.05208333  0.05468750  0.05208333  0.04163484  0.04423224  0.04686618  0.04163484  0.04163484  0.04163484  0.04163484  0.04423224  0.04423224  0.04423224  0.04423224  0.04163484  0.04163484  0.03903743  0.04426878  0.04163484  0.04163484  0.04426878  0.04163484  0.04426878  0.04423224  0.04423224  0.04686784  0.04163484  0.04423224  0.04163484  0.04171351  0.04163484  0.04163484  0.04426878  0.04423224  0.04423224  0.04426878  0.04163484  0.04166667  0.04166667  0.04166667  0.04427083  0.04166667  0.04427083  0.04166667  0.04427083  0.04166667  0.03906250  0.04427083  0.04427083  0.04427083  0.04427083  0.04427083  0.04427083  0.04166667  0.04427083  0.04947917  0.04427083  0.04427083  0.04947917  0.04166667  0.04427083  0.04427083  0.04166667  0.04427083  0.04166667  0.04427083  0.04427083  0.03906250  0.04947917  0.04166667  0.02604167  0.02343750  0.02083333  0.02083333  0.02343750  0.02343750  0.02343750  0.02343750  0.02083333  0.02083333  0.03125000  0.02343750  0.02083333  0.02599509  0.02864583  0.02864583  0.02083333  0.02343750  0.02343750  0.02604167  0.02343750  0.02864583  0.02083333  0.02343750  0.02604167  0.02343750  0.02083333  0.02343750  0.02083333  0.02604167  0.02604167  0.02343750  0.02343750  0.02343750  0.02343750  0.02604167  0.02343750  0.02343750  0.02604167  0.02083333  0.02343750  0.02343750  0.02604167  0.02083333  0.02604167  0.02604167  0.02343750  0.02604167  0.02604167  0.02343750  0.02343750  0.02083333  0.02083333  0.02864583  0.00000000  0.02343750  0.02343750  0.02343750  0.02083333  0.02083333  0.02083333  0.02083333  0.02083333  0.02343750  0.02343750  0.02343750  0.02343750  0.02343750  0.03639871  0.02869610  0.02864583  0.02864583  0.03645833  0.03385417  0.03109785  0.03109873  0.02852141  0.02852141  0.02851998  0.02851998  0.02851998  0.03109928  0.02851998  0.03109928  0.03373969  0.02604167  0.02864583  0.02604167  0.02604167  0.04166667  0.04166667  0.04166667  0.04166667  0.01824466  0.04166667  0.04427083  0.03906250  0.04166667  0.04427083  0.04166667  0.04427083  0.04166667  0.04166667  0.04166667  0.03906250  0.03906250  0.04427083  0.04166667  0.02851998  0.03109729  0.02852141  0.03109729  0.03906250  0.03115857  0.03906250  0.04166667  0.01304935  0.01564675  0.01815037  0.01298191  0.01564726  0.01564726  0.01564189  0.01564189  0.01298191  0.01564675  0.01564675  0.01564675  0.01564675  0.01815037  0.01824416  0.01298191  0.01298191  0.01564675  0.01304935  0.01298191  0.01556589  0.01298191  0.02073486  0.02073486  0.02084206  0.01558591  0.01298191  0.02343946  0.01815037  0.02343946  0.02084257  0.02084257  0.02084257  0.01824466  0.03913654  0.03653680  0.04176350  0.03390663  0.03916610  0.04179457  0.03383940  0.03390856  0.02864460  0.07849826  0.03124200  0.03647186  0.03124200  0.03124200
xx_303GdlN  0.05468750  0.05470976  0.05468750  0.05729167  0.05729167  0.05468750  0.05468750  0.05000438  0.05468750  0.05729167  0.05468750  0.03903743  0.04163484  0.04426878  0.03903743  0.03903743  0.03903743  0.03903743  0.04163484  0.04163484  0.04163484  0.04163484  0.03903743  0.03903743  0.03644003  0.04167137  0.03903743  0.03903743  0.04167137  0.03903743  0.04167137  0.04163484  0.04163484  0.03907563  0.03903743  0.04163484  0.03903743  0.03907793  0.03910670  0.03903743  0.04167137  0.04163484  0.04163484  0.04167137  0.03903743  0.03906250  0.03906250  0.03906250  0.04166667  0.03906250  0.04166667  0.03906250  0.04166667  0.03906250  0.03645833  0.04166667  0.04166667  0.04166667  0.04166667  0.04166667  0.04427083  0.03906250  0.04166667  0.04687500  0.04166667  0.04166667  0.04687500  0.03906250  0.04166667  0.04166667  0.03906250  0.04166667  0.03906250  0.04166667  0.04166667  0.03645833  0.04687500  0.03906250  0.00781250  0.00520833  0.00260417  0.00260417  0.00520833  0.00520833  0.00520833  0.00520833  0.00260417  0.00260417  0.01302083  0.00520833  0.00260417  0.00569059  0.01041667  0.01041667  0.00260417  0.00520833  0.00520833  0.00781250  0.00520833  0.01041667  0.00260417  0.00520833  0.00781250  0.00520833  0.00260417  0.00520833  0.00260417  0.00781250  0.00781250  0.00520833  0.00520833  0.00520833  0.00520833  0.00781250  0.00520833  0.00520833  0.00781250  0.00260417  0.00520833  0.00520833  0.00781250  0.00260417  0.00781250  0.00781250  0.00520833  0.00781250  0.00781250  0.00520833  0.00520833  0.00260417  0.00260417  0.01041667  0.02343750  0.00000000  0.00000000  0.00000000  0.00260417  0.00260417  0.00260417  0.00260417  0.00260417  0.00520833  0.00520833  0.00520833  0.00520833  0.00520833  0.01824834  0.01566753  0.01562500  0.01562500  0.02343750  0.02083333  0.01810676  0.01810621  0.01552889  0.01552889  0.01552889  0.01552889  0.01552889  0.01810676  0.01552889  0.01810676  0.02075136  0.02343750  0.02604167  0.02343750  0.02343750  0.03385417  0.03385417  0.03385417  0.03385417  0.03651026  0.03385417  0.03645833  0.03125000  0.03385417  0.03645833  0.03385417  0.03645833  0.03385417  0.03385417  0.03385417  0.03125000  0.03125000  0.03645833  0.03385417  0.01552889  0.01810621  0.01552889  0.01810621  0.03125000  0.02336053  0.03125000  0.03385417  0.03652987  0.03652987  0.03639988  0.03641822  0.03391286  0.03391286  0.03907706  0.03907706  0.03641822  0.03652987  0.03652987  0.03652987  0.03652987  0.04158868  0.03912727  0.03641822  0.03641822  0.03652987  0.03652987  0.03641822  0.03900337  0.03641822  0.04417402  0.04417402  0.04172602  0.03902140  0.03641822  0.04170507  0.03639988  0.04170507  0.03910886  0.03910886  0.03910886  0.03651026  0.03127413  0.02867533  0.03390294  0.02604423  0.03130554  0.03393489  0.03643680  0.03650596  0.03124200  0.07600516  0.03383940  0.03906927  0.03383940  0.03383940
xx_304GdlN  0.05468750  0.05470976  0.05468750  0.05729167  0.05729167  0.05468750  0.05468750  0.05000438  0.05468750  0.05729167  0.05468750  0.03903743  0.04163484  0.04426878  0.03903743  0.03903743  0.03903743  0.03903743  0.04163484  0.04163484  0.04163484  0.04163484  0.03903743  0.03903743  0.03644003  0.04167137  0.03903743  0.03903743  0.04167137  0.03903743  0.04167137  0.04163484  0.04163484  0.03907563  0.03903743  0.04163484  0.03903743  0.03907793  0.03910670  0.03903743  0.04167137  0.04163484  0.04163484  0.04167137  0.03903743  0.03906250  0.03906250  0.03906250  0.04166667  0.03906250  0.04166667  0.03906250  0.04166667  0.03906250  0.03645833  0.04166667  0.04166667  0.04166667  0.04166667  0.04166667  0.04427083  0.03906250  0.04166667  0.04687500  0.04166667  0.04166667  0.04687500  0.03906250  0.04166667  0.04166667  0.03906250  0.04166667  0.03906250  0.04166667  0.04166667  0.03645833  0.04687500  0.03906250  0.00781250  0.00520833  0.00260417  0.00260417  0.00520833  0.00520833  0.00520833  0.00520833  0.00260417  0.00260417  0.01302083  0.00520833  0.00260417  0.00569059  0.01041667  0.01041667  0.00260417  0.00520833  0.00520833  0.00781250  0.00520833  0.01041667  0.00260417  0.00520833  0.00781250  0.00520833  0.00260417  0.00520833  0.00260417  0.00781250  0.00781250  0.00520833  0.00520833  0.00520833  0.00520833  0.00781250  0.00520833  0.00520833  0.00781250  0.00260417  0.00520833  0.00520833  0.00781250  0.00260417  0.00781250  0.00781250  0.00520833  0.00781250  0.00781250  0.00520833  0.00520833  0.00260417  0.00260417  0.01041667  0.02343750  0.00000000  0.00000000  0.00000000  0.00260417  0.00260417  0.00260417  0.00260417  0.00260417  0.00520833  0.00520833  0.00520833  0.00520833  0.00520833  0.01824834  0.01566753  0.01562500  0.01562500  0.02343750  0.02083333  0.01810676  0.01810621  0.01552889  0.01552889  0.01552889  0.01552889  0.01552889  0.01810676  0.01552889  0.01810676  0.02075136  0.02343750  0.02604167  0.02343750  0.02343750  0.03385417  0.03385417  0.03385417  0.03385417  0.03651026  0.03385417  0.03645833  0.03125000  0.03385417  0.03645833  0.03385417  0.03645833  0.03385417  0.03385417  0.03385417  0.03125000  0.03125000  0.03645833  0.03385417  0.01552889  0.01810621  0.01552889  0.01810621  0.03125000  0.02336053  0.03125000  0.03385417  0.03652987  0.03652987  0.03639988  0.03641822  0.03391286  0.03391286  0.03907706  0.03907706  0.03641822  0.03652987  0.03652987  0.03652987  0.03652987  0.04158868  0.03912727  0.03641822  0.03641822  0.03652987  0.03652987  0.03641822  0.03900337  0.03641822  0.04417402  0.04417402  0.04172602  0.03902140  0.03641822  0.04170507  0.03639988  0.04170507  0.03910886  0.03910886  0.03910886  0.03651026  0.03127413  0.02867533  0.03390294  0.02604423  0.03130554  0.03393489  0.03643680  0.03650596  0.03124200  0.07600516  0.03383940  0.03906927  0.03383940  0.03383940
xx_305GdlN  0.05468750  0.05470976  0.05468750  0.05729167  0.05729167  0.05468750  0.05468750  0.05000438  0.05468750  0.05729167  0.05468750  0.03903743  0.04163484  0.04426878  0.03903743  0.03903743  0.03903743  0.03903743  0.04163484  0.04163484  0.04163484  0.04163484  0.03903743  0.03903743  0.03644003  0.04167137  0.03903743  0.03903743  0.04167137  0.03903743  0.04167137  0.04163484  0.04163484  0.03907563  0.03903743  0.04163484  0.03903743  0.03907793  0.03910670  0.03903743  0.04167137  0.04163484  0.04163484  0.04167137  0.03903743  0.03906250  0.03906250  0.03906250  0.04166667  0.03906250  0.04166667  0.03906250  0.04166667  0.03906250  0.03645833  0.04166667  0.04166667  0.04166667  0.04166667  0.04166667  0.04427083  0.03906250  0.04166667  0.04687500  0.04166667  0.04166667  0.04687500  0.03906250  0.04166667  0.04166667  0.03906250  0.04166667  0.03906250  0.04166667  0.04166667  0.03645833  0.04687500  0.03906250  0.00781250  0.00520833  0.00260417  0.00260417  0.00520833  0.00520833  0.00520833  0.00520833  0.00260417  0.00260417  0.01302083  0.00520833  0.00260417  0.00569059  0.01041667  0.01041667  0.00260417  0.00520833  0.00520833  0.00781250  0.00520833  0.01041667  0.00260417  0.00520833  0.00781250  0.00520833  0.00260417  0.00520833  0.00260417  0.00781250  0.00781250  0.00520833  0.00520833  0.00520833  0.00520833  0.00781250  0.00520833  0.00520833  0.00781250  0.00260417  0.00520833  0.00520833  0.00781250  0.00260417  0.00781250  0.00781250  0.00520833  0.00781250  0.00781250  0.00520833  0.00520833  0.00260417  0.00260417  0.01041667  0.02343750  0.00000000  0.00000000  0.00000000  0.00260417  0.00260417  0.00260417  0.00260417  0.00260417  0.00520833  0.00520833  0.00520833  0.00520833  0.00520833  0.01824834  0.01566753  0.01562500  0.01562500  0.02343750  0.02083333  0.01810676  0.01810621  0.01552889  0.01552889  0.01552889  0.01552889  0.01552889  0.01810676  0.01552889  0.01810676  0.02075136  0.02343750  0.02604167  0.02343750  0.02343750  0.03385417  0.03385417  0.03385417  0.03385417  0.03651026  0.03385417  0.03645833  0.03125000  0.03385417  0.03645833  0.03385417  0.03645833  0.03385417  0.03385417  0.03385417  0.03125000  0.03125000  0.03645833  0.03385417  0.01552889  0.01810621  0.01552889  0.01810621  0.03125000  0.02336053  0.03125000  0.03385417  0.03652987  0.03652987  0.03639988  0.03641822  0.03391286  0.03391286  0.03907706  0.03907706  0.03641822  0.03652987  0.03652987  0.03652987  0.03652987  0.04158868  0.03912727  0.03641822  0.03641822  0.03652987  0.03652987  0.03641822  0.03900337  0.03641822  0.04417402  0.04417402  0.04172602  0.03902140  0.03641822  0.04170507  0.03639988  0.04170507  0.03910886  0.03910886  0.03910886  0.03651026  0.03127413  0.02867533  0.03390294  0.02604423  0.03130554  0.03393489  0.03643680  0.03650596  0.03124200  0.07600516  0.03383940  0.03906927  0.03383940  0.03383940
xx_307GdlN  0.05208333  0.05210559  0.05208333  0.05468750  0.05468750  0.05208333  0.05208333  0.04739583  0.05208333  0.05468750  0.05208333  0.03644003  0.03903743  0.04167137  0.03644003  0.03644003  0.03644003  0.03644003  0.03903743  0.03903743  0.03903743  0.03903743  0.03644003  0.03644003  0.03384263  0.03907397  0.03644003  0.03644003  0.03907397  0.03644003  0.03907397  0.03903743  0.03903743  0.04167303  0.03644003  0.03903743  0.03644003  0.03648052  0.03647513  0.03644003  0.03907397  0.03903743  0.03903743  0.03907397  0.03644003  0.03645833  0.03645833  0.03645833  0.03906250  0.03645833  0.03906250  0.03645833  0.03906250  0.03645833  0.03385417  0.03906250  0.03906250  0.03906250  0.03906250  0.03906250  0.04166667  0.03645833  0.03906250  0.04427083  0.03906250  0.03906250  0.04427083  0.03645833  0.03906250  0.03906250  0.03645833  0.03906250  0.03645833  0.03906250  0.03906250  0.03385417  0.04427083  0.03645833  0.00520833  0.00260417  0.00000000  0.00000000  0.00260417  0.00260417  0.00260417  0.00260417  0.00000000  0.00000000  0.01041667  0.00260417  0.00000000  0.00293865  0.00781250  0.00781250  0.00000000  0.00260417  0.00260417  0.00520833  0.00260417  0.00781250  0.00000000  0.00260417  0.00520833  0.00260417  0.00000000  0.00260417  0.00000000  0.00520833  0.00520833  0.00260417  0.00260417  0.00260417  0.00260417  0.00520833  0.00260417  0.00260417  0.00520833  0.00000000  0.00260417  0.00260417  0.00520833  0.00000000  0.00520833  0.00520833  0.00260417  0.00520833  0.00520833  0.00260417  0.00260417  0.00000000  0.00000000  0.00781250  0.02083333  0.00260417  0.00260417  0.00260417  0.00000000  0.00000000  0.00000000  0.00000000  0.00000000  0.00260417  0.00260417  0.00260417  0.00260417  0.00260417  0.01564353  0.01304935  0.01302083  0.01302083  0.02083333  0.01822917  0.01552944  0.01552889  0.01295157  0.01295157  0.01295157  0.01295157  0.01295157  0.01552944  0.01295157  0.01552944  0.01817404  0.02083333  0.02343750  0.02083333  0.02083333  0.03125000  0.03125000  0.03125000  0.03125000  0.03389192  0.03125000  0.03385417  0.02864583  0.03125000  0.03385417  0.03125000  0.03385417  0.03125000  0.03125000  0.03125000  0.02864583  0.02864583  0.03385417  0.03125000  0.01295157  0.01552889  0.01295157  0.01552889  0.02864583  0.02078321  0.02864583  0.03125000  0.03391169  0.03391169  0.03379507  0.03381357  0.03129451  0.03129451  0.03647241  0.03647241  0.03381357  0.03391169  0.03391169  0.03391169  0.03391169  0.03898386  0.03650909  0.03381357  0.03381357  0.03391169  0.03391169  0.03381357  0.03639872  0.03381357  0.04156903  0.04156903  0.03910767  0.03641691  0.03381357  0.03908672  0.03379507  0.03908672  0.03649034  0.03649034  0.03649034  0.03389192  0.02867673  0.02607792  0.03130554  0.02344682  0.02870813  0.03133749  0.03383940  0.03390856  0.02864460  0.07333447  0.03124200  0.03647186  0.03124200  0.03124200
[truncated: 306,076 more chars]
