# Supplementary material for: General functions to transform associate data to host data, and their use in phylogenetic inference from sequences with intra-individual variability
Source: BMC Evol Biol. 2008 Mar 18;8:86. doi: 10.1186/1471-2148-8-86 (PMC2291458; doi:10.1186/1471-2148-8-86)
Supplement: Additional file 4 — Individual Delta values. This lists the iDV inferred from FRQ, MIN, MOD and PBC distances using a threshold of 3 and treating gaps as missing character states, as well as iDV inferred from p distances between the cloned sequences, also treating gaps as missing character states. A readme file that describes the files contained in the archive is included. [file 1471-2148-8-86-S4.zip › Goeker_Grimm_Supp_Mat_4/Acer.FRQ.dlt]

Taxon	QE	DV	EV	AMQ	RMQ	AMR	RMR
Ghd_1_cvBreslau	8436	1.61833E-01	1.61833E-01	5.81427E-03	3.26970E-02	6.18040E-02	3.47559E-01
Gms_8_VdCeleF	8436	1.68180E-01	1.68180E-01	3.83410E-03	2.15614E-02	6.11780E-02	3.44039E-01
Gms_7_VdCeleF	8436	1.76593E-01	1.76593E-01	3.95210E-03	2.22249E-02	6.04791E-02	3.40109E-01
Gxx_3_GdlNesqueF	8436	1.77780E-01	1.77780E-01	3.89417E-03	2.18991E-02	5.84342E-02	3.28609E-01
Gms19_xxxF	8436	1.80581E-01	1.80581E-01	3.71028E-03	2.08650E-02	5.63273E-02	3.16761E-01
Gms17_GdlNesqueF	8436	1.81930E-01	1.81930E-01	3.93546E-03	2.21314E-02	6.11225E-02	3.43727E-01
Gib_2_VashlGEO	8436	1.82229E-01	1.82229E-01	5.32713E-03	2.99575E-02	5.03073E-02	2.82907E-01
Gve_3_SirinRudIR	8436	1.85293E-01	1.85293E-01	4.27756E-03	2.40551E-02	6.96283E-02	3.91560E-01
Gve_1_AssalamIR	8436	1.86876E-01	1.86876E-01	4.35327E-03	2.44809E-02	6.90390E-02	3.88246E-01
Gms11_VdLlobrE	8436	1.87063E-01	1.87063E-01	4.55869E-03	2.56361E-02	6.03854E-02	3.39581E-01
Gtv_1_Georgia	8436	1.87368E-01	1.87368E-01	4.28512E-03	2.40977E-02	6.65474E-02	3.74234E-01
Ghd_2_CGreece	8436	1.88668E-01	1.88668E-01	4.36472E-03	2.45453E-02	6.78077E-02	3.81321E-01
Gve_2_VazIR	8436	1.89174E-01	1.89174E-01	4.28716E-03	2.41091E-02	6.80685E-02	3.82788E-01
Gms_6_VdCeleF	8436	1.93750E-01	1.93750E-01	4.37388E-03	2.45968E-02	6.27569E-02	3.52918E-01
Gms13_GdlJonteF	8436	1.95007E-01	1.95007E-01	4.80400E-03	2.70156E-02	6.05151E-02	3.40311E-01
Gms_4_BdlHerreriaE	8436	1.95118E-01	1.95118E-01	4.05275E-03	2.27909E-02	6.04038E-02	3.39685E-01
Gms21_GordesF	8436	1.97813E-01	1.97813E-01	4.19107E-03	2.35688E-02	6.00303E-02	3.37584E-01
Gib_1_AlpadGEO	8436	1.97829E-01	1.97829E-01	5.92863E-03	3.33400E-02	5.21203E-02	2.93102E-01
Gxx_5_GdTarnF	8436	1.98005E-01	1.98005E-01	5.17409E-03	2.90969E-02	5.69376E-02	3.20193E-01
Gcm_0_MorArb	8436	1.99592E-01	1.99592E-01	4.18314E-03	2.35242E-02	5.42879E-02	3.05292E-01
Gga_1_ShenHubei	8436	2.01092E-01	2.01092E-01	4.28658E-03	2.41059E-02	5.44880E-02	3.06417E-01
Gms_9_VdCeleF	8436	2.02276E-01	2.02276E-01	4.47153E-03	2.51459E-02	6.17966E-02	3.47517E-01
Gof_2_Syria_opGT	8436	2.03110E-01	2.03110E-01	6.65354E-03	3.74166E-02	5.80579E-02	3.26492E-01
Gof_1_Cyprus	8436	2.11093E-01	2.11093E-01	5.27058E-03	2.96395E-02	5.90062E-02	3.31825E-01
Gpp30_LdAydatF	8436	2.14707E-01	2.14707E-01	4.49485E-03	2.52771E-02	6.50749E-02	3.65953E-01
Ghy_1_Iran	8436	2.14991E-01	2.14991E-01	6.36818E-03	3.58119E-02	5.06074E-02	2.84594E-01
Gsv4a_DiktiCrete	8436	2.15000E-01	2.15000E-01	5.29948E-03	2.98020E-02	6.02150E-02	3.38623E-01
Gpp24_cultTue	8436	2.16648E-01	2.16648E-01	4.50430E-03	2.53302E-02	6.56930E-02	3.69429E-01
Gpp40_VdHeraultF	8436	2.16797E-01	2.16797E-01	4.46246E-03	2.50950E-02	6.45214E-02	3.62840E-01
Gsv_2_VrissesCrete	8436	2.16807E-01	2.16807E-01	5.33382E-03	2.99951E-02	5.90065E-02	3.31827E-01
Gpp26_MuehltL	8436	2.17223E-01	2.17223E-01	4.46714E-03	2.51213E-02	6.44113E-02	3.62221E-01
Got_1_BGTue	8436	2.20380E-01	2.20380E-01	4.97599E-03	2.79828E-02	5.99377E-02	3.37064E-01
Got_2_AetnaSicily	8436	2.20763E-01	2.20763E-01	4.93395E-03	2.77464E-02	5.97530E-02	3.36025E-01
Gop14_VdLotF	8436	2.28309E-01	2.28309E-01	5.05207E-03	2.84107E-02	6.00357E-02	3.37615E-01
Gop13_GdTarnF	8436	2.29419E-01	2.29419E-01	5.08273E-03	2.85831E-02	5.92382E-02	3.33130E-01
Gsv4b_DiktiCrete	8436	2.29698E-01	2.29698E-01	7.37260E-03	4.14603E-02	5.19158E-02	2.91952E-01
Ggd_1_EmCynUtah	8436	2.68466E-01	2.68466E-01	5.26295E-03	2.95965E-02	4.34121E-02	2.44131E-01
Gni_A_AlbanyNY	8436	3.04623E-01	3.04623E-01	6.03216E-03	3.39223E-02	4.51667E-02	2.53998E-01
Gus11_LovecBG	8436	3.10134E-01	3.10134E-01	6.21265E-03	3.49373E-02	4.39192E-02	2.46983E-01
