# Supplementary material for: General functions to transform associate data to host data, and their use in phylogenetic inference from sequences with intra-individual variability
Source: BMC Evol Biol. 2008 Mar 18;8:86. doi: 10.1186/1471-2148-8-86 (PMC2291458; doi:10.1186/1471-2148-8-86)
Supplement: Additional file 4 — Individual Delta values. This lists the iDV inferred from FRQ, MIN, MOD and PBC distances using a threshold of 3 and treating gaps as missing character states, as well as iDV inferred from p distances between the cloned sequences, also treating gaps as missing character states. A readme file that describes the files contained in the archive is included. [file 1471-2148-8-86-S4.zip › Goeker_Grimm_Supp_Mat_4/Acer.MIN.dlt]

Taxon	QE	DV	EV	AMQ	RMQ	AMR	RMR
Gms11_VdLlobrE	8436	1.60686E-01	2.49828E-01	1.88258E-03	3.01212E-02	2.08124E-02	3.32998E-01
Gms17_GdlNesqueF	8436	1.60686E-01	2.49828E-01	1.88258E-03	3.01212E-02	2.08124E-02	3.32998E-01
Gms19_xxxF	8436	1.60686E-01	2.49828E-01	1.88258E-03	3.01212E-02	2.08124E-02	3.32998E-01
Gms_8_VdCeleF	8436	1.60686E-01	2.49828E-01	1.88258E-03	3.01212E-02	2.08124E-02	3.32998E-01
Gms_6_VdCeleF	8436	1.62219E-01	2.54205E-01	1.94376E-03	3.11001E-02	2.11692E-02	3.38707E-01
Gms_9_VdCeleF	8436	1.62219E-01	2.54205E-01	1.94376E-03	3.11001E-02	2.11692E-02	3.38707E-01
Gms_4_BdlHerreriaE	8436	1.71617E-01	2.55543E-01	2.05079E-03	3.28127E-02	2.08039E-02	3.32862E-01
Gms_7_VdCeleF	8436	1.84582E-01	2.57484E-01	2.44985E-03	3.91976E-02	2.11329E-02	3.38126E-01
Ghd_1_cvBreslau	8436	1.86496E-01	1.96453E-01	4.87969E-03	7.80751E-02	3.38626E-02	5.41801E-01
Gcm_0_MorArb	8436	1.91472E-01	2.02259E-01	2.49390E-03	3.99024E-02	2.28379E-02	3.65406E-01
Gve_2_VazIR	8436	1.96767E-01	2.05184E-01	2.61363E-03	4.18180E-02	2.67777E-02	4.28443E-01
Gga_1_ShenHubei	8436	1.96885E-01	2.05183E-01	2.78190E-03	4.45104E-02	2.36916E-02	3.79065E-01
Ghd_2_CGreece	8436	1.98453E-01	2.07462E-01	2.70138E-03	4.32221E-02	2.67426E-02	4.27881E-01
Gtv_1_Georgia	8436	1.98836E-01	2.10334E-01	2.59056E-03	4.14490E-02	2.64570E-02	4.23312E-01
Gve_1_AssalamIR	8436	1.98882E-01	2.11210E-01	2.57318E-03	4.11708E-02	2.66070E-02	4.25712E-01
Gve_3_SirinRudIR	8436	1.99120E-01	2.10737E-01	2.57341E-03	4.11746E-02	2.66080E-02	4.25729E-01
Gsv4b_DiktiCrete	8436	2.11217E-01	2.24493E-01	3.89953E-03	6.23925E-02	2.33643E-02	3.73830E-01
Gms21_GordesF	8436	2.12914E-01	2.22872E-01	2.38336E-03	3.81337E-02	2.15609E-02	3.44975E-01
Gms13_GdlJonteF	8436	2.14324E-01	2.24400E-01	2.43323E-03	3.89317E-02	2.15284E-02	3.44454E-01
Gib_2_VashlGEO	8436	2.14872E-01	2.26133E-01	2.93587E-03	4.69739E-02	1.92561E-02	3.08097E-01
Gpp26_MuehltL	8436	2.19124E-01	2.28370E-01	2.81892E-03	4.51027E-02	2.61905E-02	4.19049E-01
Gof_1_Cyprus	8436	2.23608E-01	2.37240E-01	3.21003E-03	5.13605E-02	2.35341E-02	3.76545E-01
Gib_1_AlpadGEO	8436	2.23736E-01	2.38909E-01	3.09773E-03	4.95637E-02	1.93656E-02	3.09850E-01
Gpp40_VdHeraultF	8436	2.24105E-01	2.32995E-01	2.74914E-03	4.39862E-02	2.59234E-02	4.14775E-01
Gsv4a_DiktiCrete	8436	2.24523E-01	2.39459E-01	3.17003E-03	5.07204E-02	2.33791E-02	3.74066E-01
Gpp24_cultTue	8436	2.25313E-01	2.36337E-01	2.75643E-03	4.41030E-02	2.59216E-02	4.14746E-01
Ghy_1_Iran	8436	2.27880E-01	2.43053E-01	3.10487E-03	4.96780E-02	1.91871E-02	3.06994E-01
Gpp30_LdAydatF	8436	2.28770E-01	2.39912E-01	2.93774E-03	4.70039E-02	2.61220E-02	4.17952E-01
Gxx_3_GdlNesqueF	8436	2.30051E-01	3.06509E-01	4.02705E-03	6.44328E-02	2.12068E-02	3.39309E-01
Got_1_BGTue	8436	2.36494E-01	2.45029E-01	3.38212E-03	5.41139E-02	2.40918E-02	3.85469E-01
Gof_2_Syria_opGT	8436	2.39465E-01	2.49185E-01	4.83015E-03	7.72824E-02	2.87729E-02	4.60366E-01
Gsv_2_VrissesCrete	8436	2.42587E-01	2.53493E-01	3.39820E-03	5.43713E-02	2.33841E-02	3.74145E-01
Got_2_AetnaSicily	8436	2.43164E-01	2.58455E-01	3.37619E-03	5.40190E-02	2.40778E-02	3.85245E-01
Gop14_VdLotF	8436	2.49155E-01	2.56030E-01	3.54583E-03	5.67333E-02	2.38248E-02	3.81197E-01
Gop13_GdTarnF	8436	2.49888E-01	2.56764E-01	3.56517E-03	5.70427E-02	2.42911E-02	3.88658E-01
Ggd_1_EmCynUtah	8436	2.54617E-01	2.66590E-01	2.61629E-03	4.18607E-02	1.75392E-02	2.80628E-01
Gxx_5_GdTarnF	8436	2.59732E-01	2.66133E-01	3.32068E-03	5.31309E-02	2.01705E-02	3.22728E-01
Gus11_LovecBG	8436	2.82696E-01	2.93364E-01	2.88710E-03	4.61936E-02	1.75833E-02	2.81333E-01
Gni_A_AlbanyNY	8436	3.28437E-01	3.43136E-01	3.82038E-03	6.11261E-02	1.85112E-02	2.96180E-01
