# Supplementary material for: General functions to transform associate data to host data, and their use in phylogenetic inference from sequences with intra-individual variability
Source: BMC Evol Biol. 2008 Mar 18;8:86. doi: 10.1186/1471-2148-8-86 (PMC2291458; doi:10.1186/1471-2148-8-86)
Supplement: Additional file 4 — Individual Delta values. This lists the iDV inferred from FRQ, MIN, MOD and PBC distances using a threshold of 3 and treating gaps as missing character states, as well as iDV inferred from p distances between the cloned sequences, also treating gaps as missing character states. A readme file that describes the files contained in the archive is included. [file 1471-2148-8-86-S4.zip › Goeker_Grimm_Supp_Mat_4/Acer.MOD.dlt]

Taxon	QE	DV	EV	AMQ	RMQ	AMR	RMR
Gms_8_VdCeleF	8436	1.57939E-01	1.58413E-01	1.48503E-03	2.21973E-02	2.10617E-02	3.14817E-01
Gms13_GdlJonteF	8436	1.67693E-01	1.77887E-01	1.70392E-03	2.54691E-02	2.09218E-02	3.12726E-01
Gms21_GordesF	8436	1.67693E-01	1.77887E-01	1.70392E-03	2.54691E-02	2.09218E-02	3.12726E-01
Gms_9_VdCeleF	8436	1.67693E-01	1.77887E-01	1.70392E-03	2.54691E-02	2.09218E-02	3.12726E-01
Gms17_GdlNesqueF	8436	1.68098E-01	1.71417E-01	1.47287E-03	2.20156E-02	2.06487E-02	3.08644E-01
Gms_7_VdCeleF	8436	1.68098E-01	1.71418E-01	1.47287E-03	2.20156E-02	2.06487E-02	3.08644E-01
Gxx_5_GdTarnF	8436	1.69485E-01	1.78494E-01	1.70890E-03	2.55437E-02	2.08821E-02	3.12133E-01
Gms_6_VdCeleF	8436	1.84651E-01	1.87970E-01	1.70934E-03	2.55502E-02	2.04413E-02	3.05545E-01
Gms_4_BdlHerreriaE	8436	1.87201E-01	1.88149E-01	1.45207E-03	2.17046E-02	2.02846E-02	3.03202E-01
Gxx_3_GdlNesqueF	8436	1.87201E-01	1.88149E-01	1.45207E-03	2.17046E-02	2.02846E-02	3.03202E-01
Ghd_2_CGreece	8436	1.91179E-01	1.91653E-01	1.94555E-03	2.90809E-02	2.69918E-02	4.03457E-01
Ghd_1_cvBreslau	8436	1.92185E-01	1.92304E-01	1.95682E-03	2.92494E-02	2.69977E-02	4.03545E-01
Gtv_1_Georgia	8436	1.94433E-01	1.94907E-01	1.94559E-03	2.90815E-02	2.66009E-02	3.97615E-01
Gve_2_VazIR	8436	1.94621E-01	1.95095E-01	1.94439E-03	2.90636E-02	2.66027E-02	3.97641E-01
Gms11_VdLlobrE	8436	1.95542E-01	1.96016E-01	2.28623E-03	3.41732E-02	2.12916E-02	3.18255E-01
Gve_3_SirinRudIR	8436	1.96210E-01	1.96685E-01	1.94614E-03	2.90898E-02	2.65650E-02	3.97078E-01
Gms19_xxxF	8436	1.96471E-01	1.97063E-01	1.47539E-03	2.20533E-02	2.04276E-02	3.05339E-01
Gve_1_AssalamIR	8436	1.96705E-01	1.97179E-01	1.94416E-03	2.90601E-02	2.65808E-02	3.97314E-01
Gcm_0_MorArb	8436	2.10613E-01	2.11087E-01	2.32429E-03	3.47421E-02	2.32370E-02	3.47332E-01
Gof_1_Cyprus	8436	2.13687E-01	2.14279E-01	2.24422E-03	3.35453E-02	2.35786E-02	3.52439E-01
Gib_2_VashlGEO	8436	2.14021E-01	2.14614E-01	2.46674E-03	3.68713E-02	1.82374E-02	2.72602E-01
Gga_1_ShenHubei	8436	2.17343E-01	2.17817E-01	2.49996E-03	3.73679E-02	2.35849E-02	3.52532E-01
Gsv4b_DiktiCrete	8436	2.17358E-01	2.17951E-01	2.22283E-03	3.32256E-02	1.82547E-02	2.72860E-01
Gsv4a_DiktiCrete	8436	2.19163E-01	2.19756E-01	2.34156E-03	3.50002E-02	2.33210E-02	3.48588E-01
Gsv_2_VrissesCrete	8436	2.19200E-01	2.19792E-01	2.34188E-03	3.50051E-02	2.33231E-02	3.48619E-01
Gof_2_Syria_opGT	8436	2.19923E-01	2.20160E-01	2.25981E-03	3.37783E-02	2.35845E-02	3.52527E-01
Gpp40_VdHeraultF	8436	2.33369E-01	2.33606E-01	2.03840E-03	3.04687E-02	2.47938E-02	3.70603E-01
Gpp26_MuehltL	8436	2.33672E-01	2.33909E-01	2.02873E-03	3.03242E-02	2.47749E-02	3.70321E-01
Got_2_AetnaSicily	8436	2.34557E-01	2.34794E-01	2.44381E-03	3.65286E-02	2.35559E-02	3.52099E-01
Gpp24_cultTue	8436	2.34874E-01	2.35111E-01	2.02543E-03	3.02749E-02	2.47553E-02	3.70027E-01
Gpp30_LdAydatF	8436	2.34874E-01	2.35111E-01	2.02543E-03	3.02749E-02	2.47553E-02	3.70027E-01
Got_1_BGTue	8436	2.36943E-01	2.37180E-01	2.44600E-03	3.65613E-02	2.35497E-02	3.52007E-01
Gop14_VdLotF	8436	2.47176E-01	2.47413E-01	2.55754E-03	3.82286E-02	2.41668E-02	3.61231E-01
Gop13_GdTarnF	8436	2.48530E-01	2.48767E-01	2.56026E-03	3.82692E-02	2.33880E-02	3.49590E-01
Gib_1_AlpadGEO	8436	2.55742E-01	2.56335E-01	2.98689E-03	4.46462E-02	1.85709E-02	2.77587E-01
Ghy_1_Iran	8436	2.64622E-01	2.65215E-01	3.18785E-03	4.76501E-02	1.86827E-02	2.79257E-01
Ggd_1_EmCynUtah	8436	2.98930E-01	2.99523E-01	2.71805E-03	4.06278E-02	1.73548E-02	2.59410E-01
Gus11_LovecBG	8436	3.00414E-01	3.01006E-01	2.60618E-03	3.89556E-02	1.72478E-02	2.57809E-01
Gni_A_AlbanyNY	8436	3.18687E-01	3.19279E-01	3.51585E-03	5.25527E-02	1.86876E-02	2.79331E-01
