# Supplementary material for: General functions to transform associate data to host data, and their use in phylogenetic inference from sequences with intra-individual variability
Source: BMC Evol Biol. 2008 Mar 18;8:86. doi: 10.1186/1471-2148-8-86 (PMC2291458; doi:10.1186/1471-2148-8-86)
Supplement: Additional file 4 — Individual Delta values. This lists the iDV inferred from FRQ, MIN, MOD and PBC distances using a threshold of 3 and treating gaps as missing character states, as well as iDV inferred from p distances between the cloned sequences, also treating gaps as missing character states. A readme file that describes the files contained in the archive is included. [file 1471-2148-8-86-S4.zip › Goeker_Grimm_Supp_Mat_4/Acer.PBC.dlt]

Taxon	QE	DV	EV	AMQ	RMQ	AMR	RMR
Gms17_GdlNesqueF	8436	1.88418E-01	1.88418E-01	1.75936E-03	2.76301E-02	2.03446E-02	3.19504E-01
Gms_8_VdCeleF	8436	1.89277E-01	1.89277E-01	1.77446E-03	2.78672E-02	2.04560E-02	3.21253E-01
Gve_1_AssalamIR	8436	1.95308E-01	1.95308E-01	2.39728E-03	3.76483E-02	2.58403E-02	4.05811E-01
Ghd_1_cvBreslau	8436	1.96533E-01	1.96533E-01	4.13558E-03	6.49476E-02	2.87963E-02	4.52235E-01
Gms19_xxxF	8436	1.96851E-01	1.96851E-01	1.76577E-03	2.77307E-02	2.01610E-02	3.16621E-01
Gve_2_VazIR	8436	1.97887E-01	1.97887E-01	2.39614E-03	3.76304E-02	2.58202E-02	4.05497E-01
Gms_6_VdCeleF	8436	1.98504E-01	1.98504E-01	1.77609E-03	2.78927E-02	2.04567E-02	3.21264E-01
Gga_1_ShenHubei	8436	1.98732E-01	1.98732E-01	2.35938E-03	3.70531E-02	2.24978E-02	3.53319E-01
Gcm_0_MorArb	8436	1.99998E-01	1.99998E-01	2.29122E-03	3.59826E-02	2.20484E-02	3.46261E-01
Gms11_VdLlobrE	8436	2.00051E-01	2.00051E-01	1.91938E-03	3.01430E-02	2.03726E-02	3.19944E-01
Gve_3_SirinRudIR	8436	2.00462E-01	2.00462E-01	2.40069E-03	3.77019E-02	2.57271E-02	4.04034E-01
Gms_4_BdlHerreriaE	8436	2.00561E-01	2.00561E-01	1.85729E-03	2.91680E-02	2.00915E-02	3.15529E-01
Gtv_1_Georgia	8436	2.01423E-01	2.01423E-01	2.43833E-03	3.82930E-02	2.55904E-02	4.01887E-01
Gms21_GordesF	8436	2.02455E-01	2.02455E-01	2.01688E-03	3.16744E-02	2.05759E-02	3.23136E-01
Ghd_2_CGreece	8436	2.04733E-01	2.04733E-01	2.41780E-03	3.79706E-02	2.56419E-02	4.02695E-01
Gms_9_VdCeleF	8436	2.07409E-01	2.07409E-01	1.87175E-03	2.93951E-02	2.05407E-02	3.22583E-01
Gms13_GdlJonteF	8436	2.09984E-01	2.09984E-01	2.16735E-03	3.40374E-02	2.07102E-02	3.25246E-01
Gib_2_VashlGEO	8436	2.13854E-01	2.13854E-01	2.64065E-03	4.14704E-02	1.82280E-02	2.86263E-01
Gxx_3_GdlNesqueF	8436	2.14055E-01	2.14055E-01	2.42649E-03	3.81070E-02	1.95955E-02	3.07739E-01
Gof_2_Syria_opGT	8436	2.16683E-01	2.16683E-01	3.73485E-03	5.86543E-02	2.51486E-02	3.94949E-01
Gsv4b_DiktiCrete	8436	2.20666E-01	2.20666E-01	3.13726E-03	4.92695E-02	1.98594E-02	3.11884E-01
Gpp40_VdHeraultF	8436	2.21458E-01	2.21458E-01	2.49665E-03	3.92089E-02	2.45866E-02	3.86123E-01
Gpp24_cultTue	8436	2.23144E-01	2.23144E-01	2.49419E-03	3.91702E-02	2.45551E-02	3.85629E-01
Gpp26_MuehltL	8436	2.24030E-01	2.24030E-01	2.52455E-03	3.96470E-02	2.46476E-02	3.87081E-01
Gms_7_VdCeleF	8436	2.24486E-01	2.24486E-01	2.06742E-03	3.24680E-02	2.04204E-02	3.20695E-01
Gpp30_LdAydatF	8436	2.24926E-01	2.24926E-01	2.59802E-03	4.08009E-02	2.45980E-02	3.86301E-01
Gib_1_AlpadGEO	8436	2.29572E-01	2.29572E-01	2.84106E-03	4.46178E-02	1.84361E-02	2.89532E-01
Gxx_5_GdTarnF	8436	2.30020E-01	2.30020E-01	2.50039E-03	3.92677E-02	1.93134E-02	3.03309E-01
Got_1_BGTue	8436	2.30439E-01	2.30439E-01	2.74312E-03	4.30796E-02	2.28732E-02	3.59214E-01
Got_2_AetnaSicily	8436	2.30956E-01	2.30956E-01	2.79223E-03	4.38509E-02	2.29808E-02	3.60904E-01
Gof_1_Cyprus	8436	2.32265E-01	2.32265E-01	2.87807E-03	4.51990E-02	2.25624E-02	3.54333E-01
Gsv4a_DiktiCrete	8436	2.34217E-01	2.34217E-01	2.84225E-03	4.46363E-02	2.23853E-02	3.51553E-01
Ghy_1_Iran	8436	2.37065E-01	2.37065E-01	2.97412E-03	4.67074E-02	1.82537E-02	2.86666E-01
Gop14_VdLotF	8436	2.40575E-01	2.40575E-01	2.86809E-03	4.50422E-02	2.29661E-02	3.60674E-01
Gop13_GdTarnF	8436	2.45079E-01	2.45079E-01	3.04322E-03	4.77926E-02	2.31270E-02	3.63201E-01
Gsv_2_VrissesCrete	8436	2.46116E-01	2.46116E-01	3.01944E-03	4.74190E-02	2.23789E-02	3.51451E-01
Ggd_1_EmCynUtah	8436	2.79202E-01	2.79202E-01	2.56380E-03	4.02634E-02	1.64521E-02	2.58374E-01
Gus11_LovecBG	8436	2.94466E-01	2.94466E-01	2.76981E-03	4.34987E-02	1.67947E-02	2.63755E-01
Gni_A_AlbanyNY	8436	3.14739E-01	3.14739E-01	3.35299E-03	5.26574E-02	1.74782E-02	2.74487E-01
