# Supplementary material for: General functions to transform associate data to host data, and their use in phylogenetic inference from sequences with intra-individual variability
Source: BMC Evol Biol. 2008 Mar 18;8:86. doi: 10.1186/1471-2148-8-86 (PMC2291458; doi:10.1186/1471-2148-8-86)
Supplement: Additional file 4 — Individual Delta values. This lists the iDV inferred from FRQ, MIN, MOD and PBC distances using a threshold of 3 and treating gaps as missing character states, as well as iDV inferred from p distances between the cloned sequences, also treating gaps as missing character states. A readme file that describes the files contained in the archive is included. [file 1471-2148-8-86-S4.zip › Goeker_Grimm_Supp_Mat_4/Fagus_clones.dlt]

Filename:          Fagus_clones.dst
Matrix_number:      1
Quartets_examined:  14043870
Fraction_examined:  1.00000E+00
Sum_of_squares:     4.54302E+00
Maximum_distance:   5.28180E-02
Delta_value:        2.89647E-01
Epsilon_value:      2.91768E-01
Non_additivity:     3.89400E+00
Additivity:         2.02712E+01
Squared_R_Q_diff.:  1.88239E+01
Absolute_mean_Q:    1.36426E-03
Rescaled_mean_Q:    2.58294E-02
Q_per_sqrt_SS:      8.98899E+03
Absolute_mean_R:    8.01749E-03
Rescaled_mean_R:    1.51795E-01
R_per_sqrt_SS:      5.28266E+04

Taxon	QE	DV	EV	AMQ	RMQ	AMR	RMR
en_108    	 410040	 2.48034E-01	 2.48125E-01	 1.65330E-03	 3.13017E-02	 1.17430E-02	 2.22330E-01
en_126    	 410040	 2.76300E-01	 2.76390E-01	 2.14220E-03	 4.05581E-02	 1.29723E-02	 2.45604E-01
en_135    	 410040	 2.54602E-01	 2.55039E-01	 1.59872E-03	 3.02684E-02	 1.32692E-02	 2.51225E-01
en_136    	 410040	 2.53835E-01	 2.53984E-01	 1.61192E-03	 3.05184E-02	 1.32507E-02	 2.50875E-01
en_202    	 410040	 2.44075E-01	 2.44165E-01	 1.96445E-03	 3.71928E-02	 1.41761E-02	 2.68395E-01
en_203    	 410040	 2.56184E-01	 2.56340E-01	 1.61415E-03	 3.05607E-02	 1.32760E-02	 2.51353E-01
en_204    	 410040	 2.45167E-01	 2.45257E-01	 1.82290E-03	 3.45129E-02	 1.24180E-02	 2.35110E-01
en_206    	 410040	 2.60973E-01	 2.61064E-01	 1.97280E-03	 3.73508E-02	 1.31972E-02	 2.49862E-01
en_301    	 410040	 2.54602E-01	 2.55039E-01	 1.59872E-03	 3.02684E-02	 1.32693E-02	 2.51226E-01
en_302    	 410040	 2.54602E-01	 2.55039E-01	 1.59872E-03	 3.02684E-02	 1.32693E-02	 2.51226E-01
en_303    	 410040	 2.52527E-01	 2.52617E-01	 1.98939E-03	 3.76650E-02	 1.31630E-02	 2.49213E-01
en_304    	 410040	 2.55521E-01	 2.55670E-01	 1.60362E-03	 3.03612E-02	 1.32725E-02	 2.51288E-01
en3505    	 410040	 2.56183E-01	 2.56273E-01	 2.08404E-03	 3.94569E-02	 1.32902E-02	 2.51621E-01
en3530    	 410040	 2.42694E-01	 2.42785E-01	 1.87396E-03	 3.54795E-02	 1.30185E-02	 2.46478E-01
en3541    	 410040	 2.74230E-01	 2.74320E-01	 2.05630E-03	 3.89318E-02	 1.26047E-02	 2.38643E-01
en_402    	 410040	 2.58154E-01	 2.58244E-01	 1.66473E-03	 3.15183E-02	 1.32812E-02	 2.51452E-01
en_412    	 410040	 2.56433E-01	 2.56523E-01	 1.96075E-03	 3.71228E-02	 1.27411E-02	 2.41227E-01
en_413    	 410040	 2.47136E-01	 2.47227E-01	 1.88414E-03	 3.56724E-02	 1.37006E-02	 2.59392E-01
en_415    	 410040	 2.53074E-01	 2.53164E-01	 1.81118E-03	 3.42909E-02	 1.22104E-02	 2.31178E-01
en_416    	 410040	 2.46359E-01	 2.46449E-01	 1.84488E-03	 3.49290E-02	 1.24989E-02	 2.36640E-01
ja_101    	 410040	 2.42965E-01	 2.43055E-01	 1.83732E-03	 3.47859E-02	 1.37758E-02	 2.60816E-01
ja_102    	 410040	 2.47866E-01	 2.47956E-01	 1.64460E-03	 3.11371E-02	 1.14125E-02	 2.16073E-01
ja_103    	 410040	 2.43093E-01	 2.43184E-01	 1.78072E-03	 3.37142E-02	 1.21901E-02	 2.30794E-01
ja_108    	 410040	 2.57369E-01	 2.57460E-01	 1.91239E-03	 3.62071E-02	 1.28809E-02	 2.43874E-01
ja2508    	 410040	 2.48968E-01	 2.49059E-01	 1.66098E-03	 3.14472E-02	 1.17448E-02	 2.22363E-01
ja2509    	 410040	 2.50471E-01	 2.50561E-01	 1.69296E-03	 3.20526E-02	 1.18720E-02	 2.24772E-01
ja2514    	 410040	 2.55807E-01	 2.55897E-01	 1.98110E-03	 3.75080E-02	 1.33539E-02	 2.52828E-01
ja2529    	 410040	 2.54006E-01	 2.54106E-01	 1.70685E-03	 3.23157E-02	 1.27718E-02	 2.41808E-01
cr_201    	 410040	 3.32595E-01	 3.34532E-01	 1.50791E-03	 2.85491E-02	 6.58797E-03	 1.24729E-01
cr_202    	 410040	 2.77691E-01	 2.81810E-01	 1.12069E-03	 2.12179E-02	 7.12628E-03	 1.34921E-01
cr_205    	 410040	 2.77846E-01	 2.82117E-01	 1.11862E-03	 2.11788E-02	 7.12914E-03	 1.34975E-01
cr_212    	 410040	 2.78468E-01	 2.82375E-01	 1.15899E-03	 2.19431E-02	 7.19235E-03	 1.36172E-01
cr3001    	 410040	 2.89476E-01	 2.92737E-01	 1.15103E-03	 2.17924E-02	 7.08104E-03	 1.34065E-01
cr3003    	 410040	 3.48230E-01	 3.51237E-01	 1.49883E-03	 2.83772E-02	 6.26306E-03	 1.18578E-01
cr3006    	 410040	 3.10662E-01	 3.13652E-01	 1.31709E-03	 2.49363E-02	 7.02617E-03	 1.33026E-01
cr3005    	 410040	 3.44116E-01	 3.45552E-01	 1.61030E-03	 3.04877E-02	 6.73604E-03	 1.27533E-01
cr3066    	 410040	 2.93012E-01	 2.93102E-01	 1.26232E-03	 2.38994E-02	 7.28045E-03	 1.37840E-01
gr2602    	 410040	 2.54186E-01	 2.54281E-01	 1.24155E-03	 2.35062E-02	 9.13914E-03	 1.73031E-01
gr2606    	 410040	 2.53810E-01	 2.53905E-01	 1.24033E-03	 2.34831E-02	 9.07890E-03	 1.71890E-01
gr2607    	 410040	 2.55754E-01	 2.55847E-01	 1.25223E-03	 2.37084E-02	 9.08983E-03	 1.72097E-01
gr2701    	 410040	 2.58053E-01	 2.58143E-01	 1.25558E-03	 2.37717E-02	 9.14077E-03	 1.73062E-01
gr2704    	 410040	 2.38264E-01	 2.38505E-01	 1.11997E-03	 2.12042E-02	 8.25417E-03	 1.56276E-01
gr2706    	 410040	 2.73114E-01	 2.73205E-01	 1.52576E-03	 2.88871E-02	 7.95646E-03	 1.50639E-01
gr_201    	 410040	 2.40972E-01	 2.41109E-01	 1.12163E-03	 2.12358E-02	 8.82044E-03	 1.66997E-01
gr_203    	 410040	 2.50347E-01	 2.50455E-01	 1.23388E-03	 2.33609E-02	 8.92157E-03	 1.68911E-01
gr_624    	 410040	 2.48763E-01	 2.48895E-01	 1.19880E-03	 2.26968E-02	 7.94846E-03	 1.50488E-01
gr_628    	 410040	 2.88817E-01	 2.88927E-01	 1.45877E-03	 2.76187E-02	 7.49983E-03	 1.41994E-01
gr_632    	 410040	 2.61523E-01	 2.61618E-01	 1.27849E-03	 2.42055E-02	 8.77663E-03	 1.66167E-01
gr5101    	 410040	 2.44893E-01	 2.45005E-01	 1.17099E-03	 2.21703E-02	 8.37484E-03	 1.58560E-01
gr5102    	 410040	 2.39544E-01	 2.39800E-01	 1.12505E-03	 2.13004E-02	 8.82258E-03	 1.67037E-01
gr5103    	 410040	 2.41890E-01	 2.42012E-01	 1.15213E-03	 2.18131E-02	 8.50828E-03	 1.61087E-01
gr5104    	 410040	 2.38621E-01	 2.38863E-01	 1.12704E-03	 2.13381E-02	 8.32987E-03	 1.57709E-01
ha_320    	 410040	 3.46704E-01	 3.46794E-01	 1.74364E-03	 3.30122E-02	 7.64579E-03	 1.44757E-01
ha_321    	 410040	 3.32753E-01	 3.33599E-01	 1.88538E-03	 3.56958E-02	 7.74670E-03	 1.46668E-01
ha_326    	 410040	 2.79885E-01	 2.85299E-01	 1.04905E-03	 1.98615E-02	 6.71858E-03	 1.27202E-01
ha_327    	 410040	 3.50770E-01	 3.50860E-01	 1.79781E-03	 3.40378E-02	 7.81494E-03	 1.47960E-01
ha_328    	 410040	 2.83166E-01	 2.85191E-01	 1.19750E-03	 2.26721E-02	 7.10867E-03	 1.34588E-01
ha_415    	 410040	 2.86883E-01	 2.88317E-01	 1.57686E-03	 2.98546E-02	 8.97561E-03	 1.69935E-01
ha_416    	 410040	 2.88533E-01	 2.89967E-01	 1.62544E-03	 3.07744E-02	 9.00135E-03	 1.70422E-01
ha_417    	 410040	 2.90055E-01	 2.91445E-01	 1.61922E-03	 3.06566E-02	 9.00259E-03	 1.70445E-01
ha_426    	 410040	 2.86883E-01	 2.88317E-01	 1.57686E-03	 2.98546E-02	 8.97561E-03	 1.69935E-01
ha_536    	 410040	 3.46307E-01	 3.46397E-01	 1.45111E-03	 2.74737E-02	 6.71558E-03	 1.27146E-01
ha_546    	 410040	 2.81500E-01	 2.82917E-01	 1.60177E-03	 3.03262E-02	 9.04541E-03	 1.71256E-01
ha_550    	 410040	 3.46530E-01	 3.46620E-01	 1.74330E-03	 3.30057E-02	 7.65159E-03	 1.44867E-01
ha_563    	 410040	 3.29363E-01	 3.29454E-01	 1.56665E-03	 2.96613E-02	 7.45296E-03	 1.41106E-01
lo_110    	 410040	 3.35513E-01	 3.41076E-01	 1.50578E-03	 2.85089E-02	 6.55416E-03	 1.24089E-01
lo_113    	 410040	 3.43213E-01	 3.45608E-01	 1.56896E-03	 2.97049E-02	 6.58930E-03	 1.24755E-01
lo_118    	 410040	 3.36954E-01	 3.40805E-01	 1.49439E-03	 2.82931E-02	 6.91034E-03	 1.30833E-01
lo_119    	 410040	 3.36446E-01	 3.39922E-01	 1.49231E-03	 2.82538E-02	 6.89310E-03	 1.30507E-01
lo_204    	 410040	 3.28950E-01	 3.29082E-01	 1.48892E-03	 2.81896E-02	 6.92999E-03	 1.31205E-01
lo_208    	 410040	 2.81591E-01	 2.88529E-01	 9.43027E-04	 1.78543E-02	 6.47151E-03	 1.22525E-01
lo_209    	 410040	 2.78835E-01	 2.82998E-01	 1.04462E-03	 1.97776E-02	 6.77928E-03	 1.28352E-01
lo_211    	 410040	 2.81322E-01	 2.85251E-01	 1.15311E-03	 2.18318E-02	 6.70963E-03	 1.27033E-01
lo_302    	 410040	 3.37765E-01	 3.37994E-01	 1.61344E-03	 3.05471E-02	 6.83699E-03	 1.29444E-01
lo_305    	 410040	 2.99418E-01	 2.99509E-01	 1.67134E-03	 3.16434E-02	 8.07847E-03	 1.52949E-01
lo_306    	 410040	 3.46561E-01	 3.51354E-01	 1.34557E-03	 2.54755E-02	 6.15862E-03	 1.16601E-01
lo_316    	 410040	 3.52879E-01	 3.53108E-01	 1.55744E-03	 2.94869E-02	 6.51782E-03	 1.23401E-01
lo4704    	 410040	 2.96518E-01	 3.00218E-01	 1.52721E-03	 2.89145E-02	 7.22563E-03	 1.36802E-01
lo4717    	 410040	 3.78317E-01	 3.81863E-01	 1.80094E-03	 3.40971E-02	 6.50510E-03	 1.23160E-01
lo4721    	 410040	 2.97994E-01	 3.02347E-01	 1.22917E-03	 2.32717E-02	 6.72949E-03	 1.27409E-01
lo4722    	 410040	 2.99783E-01	 3.00344E-01	 1.87665E-03	 3.55305E-02	 8.78932E-03	 1.66407E-01
lu_102    	 410040	 3.71632E-01	 3.73375E-01	 1.69810E-03	 3.21500E-02	 6.66032E-03	 1.26099E-01
lu_103    	 410040	 3.81780E-01	 3.83493E-01	 1.83919E-03	 3.48212E-02	 6.78677E-03	 1.28493E-01
lu_104    	 410040	 3.35570E-01	 3.38460E-01	 1.36427E-03	 2.58296E-02	 6.53910E-03	 1.23804E-01
lu_105    	 410040	 3.46840E-01	 3.48938E-01	 1.50771E-03	 2.85454E-02	 6.35087E-03	 1.20240E-01
lu4836    	 410040	 2.89925E-01	 2.91652E-01	 1.21990E-03	 2.30963E-02	 7.02099E-03	 1.32928E-01
lu4848    	 410040	 2.89492E-01	 2.92723E-01	 1.03307E-03	 1.95590E-02	 6.52298E-03	 1.23499E-01
lu4861    	 410040	 2.81298E-01	 2.86261E-01	 1.00618E-03	 1.90499E-02	 6.37508E-03	 1.20699E-01
ho1601    	 410040	 2.91675E-01	 2.91765E-01	 1.04897E-03	 1.98601E-02	 6.59586E-03	 1.24879E-01
ho1602    	 410040	 3.28883E-01	 3.28973E-01	 1.54378E-03	 2.92283E-02	 7.50545E-03	 1.42100E-01
ho1603    	 410040	 3.26698E-01	 3.26788E-01	 1.50858E-03	 2.85618E-02	 7.34944E-03	 1.39146E-01
ho1805    	 410040	 3.71569E-01	 3.71659E-01	 1.73632E-03	 3.28737E-02	 6.83064E-03	 1.29324E-01
ho1807    	 410040	 3.52587E-01	 3.52677E-01	 1.50687E-03	 2.85294E-02	 6.50704E-03	 1.23197E-01
ho1904    	 410040	 3.67882E-01	 3.67972E-01	 1.93343E-03	 3.66054E-02	 7.13339E-03	 1.35056E-01
ho1907    	 410040	 2.91085E-01	 2.91176E-01	 1.39786E-03	 2.64655E-02	 7.00897E-03	 1.32700E-01
or1206    	 410040	 3.23000E-01	 3.26212E-01	 1.22955E-03	 2.32790E-02	 6.09313E-03	 1.15361E-01
or1322    	 410040	 2.61256E-01	 2.66150E-01	 1.00033E-03	 1.89391E-02	 6.65898E-03	 1.26074E-01
or1324    	 410040	 2.83442E-01	 2.87802E-01	 1.20116E-03	 2.27414E-02	 6.92360E-03	 1.31084E-01
or_404    	 410040	 2.77210E-01	 2.77300E-01	 9.32874E-04	 1.76620E-02	 6.56405E-03	 1.24277E-01
or_405    	 410040	 3.53068E-01	 3.53158E-01	 1.92848E-03	 3.65117E-02	 8.24358E-03	 1.56075E-01
or_601    	 410040	 3.19850E-01	 3.19991E-01	 1.52688E-03	 2.89082E-02	 7.68946E-03	 1.45584E-01
or_603    	 410040	 3.56479E-01	 3.56569E-01	 1.71446E-03	 3.24598E-02	 6.92552E-03	 1.31120E-01
or_605    	 410040	 3.30348E-01	 3.30438E-01	 1.63532E-03	 3.09614E-02	 7.84292E-03	 1.48489E-01
or_618    	 410040	 3.86705E-01	 3.88276E-01	 2.00333E-03	 3.79288E-02	 6.88704E-03	 1.30392E-01
or_645    	 410040	 2.83550E-01	 2.93896E-01	 8.44173E-04	 1.59827E-02	 6.22079E-03	 1.17778E-01
sy2001    	 410040	 2.95014E-01	 2.98933E-01	 1.08973E-03	 2.06318E-02	 6.26253E-03	 1.18568E-01
sy2002    	 410040	 3.00198E-01	 3.00288E-01	 1.12265E-03	 2.12551E-02	 6.32411E-03	 1.19734E-01
sy2004    	 410040	 2.95014E-01	 2.98933E-01	 1.08973E-03	 2.06318E-02	 6.26253E-03	 1.18568E-01
sy2005    	 410040	 2.95014E-01	 2.98933E-01	 1.08973E-03	 2.06318E-02	 6.26253E-03	 1.18568E-01
sy4301    	 410040	 3.31544E-01	 3.31634E-01	 1.49840E-03	 2.83691E-02	 7.22372E-03	 1.36766E-01
sy4309    	 410040	 3.03546E-01	 3.07648E-01	 1.20757E-03	 2.28629E-02	 6.23272E-03	 1.18004E-01
sy4312    	 410040	 2.83550E-01	 2.93896E-01	 8.44173E-04	 1.59827E-02	 6.22079E-03	 1.17778E-01
sy2802    	 410040	 2.77277E-01	 2.81474E-01	 8.47817E-04	 1.60517E-02	 6.19609E-03	 1.17310E-01
sy2803    	 410040	 2.77807E-01	 2.81661E-01	 8.73701E-04	 1.65417E-02	 6.25673E-03	 1.18458E-01
sy2901    	 410040	 2.86935E-01	 2.87025E-01	 1.04521E-03	 1.97889E-02	 6.52321E-03	 1.23504E-01
sy2904    	 410040	 2.83550E-01	 2.93896E-01	 8.44173E-04	 1.59827E-02	 6.22079E-03	 1.17778E-01
sy3103    	 410040	 3.03546E-01	 3.07648E-01	 1.20757E-03	 2.28629E-02	 6.23272E-03	 1.18004E-01
sy3105    	 410040	 3.51097E-01	 3.52641E-01	 1.49074E-03	 2.82241E-02	 6.43890E-03	 1.21907E-01
sy3206    	 410040	 3.04465E-01	 3.11133E-01	 1.16263E-03	 2.20119E-02	 6.21120E-03	 1.17596E-01
sy3209    	 410040	 2.72370E-01	 2.75887E-01	 8.87073E-04	 1.67949E-02	 6.47068E-03	 1.22509E-01
sy3211    	 410040	 2.95253E-01	 2.95344E-01	 1.13069E-03	 2.14073E-02	 6.95360E-03	 1.31652E-01
sy1601    	 410040	 2.83550E-01	 2.93896E-01	 8.44173E-04	 1.59827E-02	 6.22079E-03	 1.17778E-01
sy1603    	 410040	 3.54842E-01	 3.54933E-01	 1.81499E-03	 3.43631E-02	 7.11346E-03	 1.34679E-01
sy1607    	 410040	 2.96708E-01	 2.96849E-01	 1.04564E-03	 1.97970E-02	 6.55172E-03	 1.24043E-01
sy1610    	 410040	 2.83550E-01	 2.93896E-01	 8.44173E-04	 1.59827E-02	 6.22079E-03	 1.17778E-01
sy5403    	 410040	 3.48993E-01	 3.52912E-01	 1.21923E-03	 2.30836E-02	 5.98329E-03	 1.13281E-01
sy5423    	 410040	 2.83550E-01	 2.93896E-01	 8.44173E-04	 1.59827E-02	 6.22079E-03	 1.17778E-01
sy5506    	 410040	 2.78976E-01	 2.79688E-01	 8.71743E-04	 1.65046E-02	 6.32525E-03	 1.19755E-01
sy5508    	 410040	 2.73137E-01	 2.76675E-01	 9.29610E-04	 1.76002E-02	 6.52165E-03	 1.23474E-01
sy4601    	 410040	 2.76091E-01	 2.82149E-01	 8.58419E-04	 1.62524E-02	 6.28628E-03	 1.19018E-01
sy4604    	 410040	 2.77841E-01	 2.86462E-01	 8.77129E-04	 1.66066E-02	 6.23177E-03	 1.17986E-01
sy4802    	 410040	 2.81299E-01	 2.85623E-01	 1.02197E-03	 1.93488E-02	 6.04248E-03	 1.14402E-01
sy4804    	 410040	 2.88071E-01	 2.91946E-01	 1.05369E-03	 1.99493E-02	 6.02242E-03	 1.14022E-01
sy4903    	 410040	 2.83550E-01	 2.93896E-01	 8.44173E-04	 1.59827E-02	 6.22079E-03	 1.17778E-01
sy4904    	 410040	 2.90486E-01	 2.98454E-01	 1.02301E-03	 1.93685E-02	 6.36471E-03	 1.20503E-01
sy4701    	 410040	 2.61485E-01	 2.68289E-01	 8.98786E-04	 1.70166E-02	 6.36884E-03	 1.20581E-01
sy4702    	 410040	 3.26659E-01	 3.30439E-01	 1.22720E-03	 2.32344E-02	 5.89364E-03	 1.11584E-01
