# Supplementary material for: General functions to transform associate data to host data, and their use in phylogenetic inference from sequences with intra-individual variability
Source: BMC Evol Biol. 2008 Mar 18;8:86. doi: 10.1186/1471-2148-8-86 (PMC2291458; doi:10.1186/1471-2148-8-86)
Supplement: Additional file 4 — Individual Delta values. This lists the iDV inferred from FRQ, MIN, MOD and PBC distances using a threshold of 3 and treating gaps as missing character states, as well as iDV inferred from p distances between the cloned sequences, also treating gaps as missing character states. A readme file that describes the files contained in the archive is included. [file 1471-2148-8-86-S4.zip › Goeker_Grimm_Supp_Mat_4/Fagus_clones.dst]

137
en_108      0.00000000  0.04593793  0.02149808  0.02284282  0.03484939  0.02284467  0.02147651  0.02951797  0.02149808  0.02149808  0.02013423  0.02284251  0.02517337  0.03348741  0.03565038  0.02295288  0.01561813  0.03351663  0.00805369  0.02281879  0.03463670  0.01210440  0.01744966  0.03621281  0.00402685  0.00268456  0.02278811  0.02551471  0.02678858  0.02814449  0.02680915  0.02680918  0.02547379  0.02280902  0.02412593  0.02546715  0.02616143  0.02684045  0.02549781  0.02684450  0.02714647  0.02415679  0.02180989  0.02549228  0.02819035  0.02548723  0.02951013  0.02550668  0.02683478  0.02414810  0.02548723  0.02415695  0.02826475  0.03082830  0.02547788  0.02827155  0.02682219  0.02678574  0.02813297  0.02812957  0.02678574  0.03082397  0.02813276  0.02692568  0.02962106  0.02278817  0.02546616  0.02545877  0.02680250  0.02680245  0.02546973  0.02682197  0.02817560  0.02551220  0.02913212  0.02546421  0.02416218  0.02681162  0.02682183  0.02816077  0.02814161  0.02547106  0.02279381  0.02681698  0.02412118  0.02682219  0.02412887  0.02950709  0.02622846  0.03019178  0.02937358  0.02256978  0.02088434  0.03121453  0.02302621  0.02679948  0.02815496  0.02815227  0.02567075  0.02801334  0.02330942  0.02939720  0.02478154  0.03219295  0.02145286  0.02411493  0.02447647  0.02411493  0.02411493  0.03055800  0.02280344  0.02145286  0.02414021  0.02414021  0.02222470  0.02145286  0.02280344  0.02816900  0.02813786  0.02413190  0.02513415  0.02145286  0.02450999  0.02214903  0.02145286  0.02011214  0.02145286  0.02415712  0.02412349  0.02681084  0.02545881  0.02279991  0.02413195  0.02145286  0.02546421  0.02547895  0.02012085
en_126      0.04593793  0.00000000  0.04876013  0.05011136  0.02801803  0.05013819  0.03920571  0.02798591  0.04876013  0.04876013  0.03373494  0.05010458  0.04031051  0.03333000  0.02455147  0.05050676  0.04220630  0.02667586  0.04462160  0.03379968  0.02637428  0.04335004  0.03783888  0.02929984  0.04867063  0.04732164  0.04261893  0.05281805  0.04731853  0.04597308  0.04462000  0.04464528  0.04055871  0.04327665  0.04185202  0.04597882  0.04447942  0.04720260  0.04586089  0.04722559  0.04642190  0.04452652  0.04260629  0.04587175  0.04861796  0.04463043  0.04872572  0.04587029  0.04725124  0.04452848  0.04589480  0.04453780  0.04752297  0.04188667  0.04320935  0.04710643  0.04460909  0.03779942  0.03916286  0.03917547  0.03779942  0.04601738  0.03915364  0.04614180  0.04886737  0.04188324  0.03918846  0.04593025  0.04730636  0.04321947  0.04323434  0.04456793  0.04325989  0.04057389  0.04044783  0.04589316  0.03786615  0.03782204  0.04728472  0.04454133  0.03379503  0.04868924  0.04595971  0.04731586  0.04459837  0.04460909  0.04184681  0.04732914  0.04450428  0.04809265  0.04675180  0.04545679  0.04200109  0.04937741  0.04212807  0.04188456  0.04592355  0.04592344  0.04223382  0.04871429  0.04239236  0.04859188  0.04388392  0.05130343  0.03915350  0.04186084  0.04246433  0.04186084  0.04186084  0.04413186  0.04323464  0.03915350  0.04190550  0.04190550  0.04192035  0.03915350  0.04323464  0.04600860  0.04324739  0.04188272  0.04372938  0.03915350  0.04815378  0.03765734  0.03915350  0.04050662  0.03915350  0.04188879  0.04185948  0.04461149  0.04321209  0.04053266  0.04184932  0.03915350  0.04050662  0.04183598  0.04050533
en_135      0.02149808  0.04876013  0.00000000  0.00133869  0.03766799  0.00133869  0.03491091  0.03766304  0.00000000  0.00000000  0.03357812  0.00133869  0.02248334  0.03630579  0.03711925  0.00133869  0.02974728  0.03633304  0.02149218  0.03357575  0.03759469  0.01750708  0.03089485  0.03635174  0.02284266  0.02149808  0.02286822  0.01204819  0.02678762  0.03213982  0.03080471  0.03080515  0.02946916  0.02813448  0.02946916  0.02545290  0.02746178  0.02944170  0.02810458  0.02945109  0.02979371  0.02677376  0.02176510  0.02811245  0.03078983  0.02811245  0.03212851  0.02810458  0.02945114  0.02677376  0.02811245  0.02677376  0.03080601  0.03347538  0.02812234  0.03097324  0.02946960  0.02945746  0.03080427  0.03079296  0.02945746  0.03345893  0.03080427  0.02946686  0.03214860  0.02545173  0.02812196  0.02812234  0.02945785  0.02809840  0.02812234  0.02946916  0.02946960  0.02811245  0.03185413  0.02812196  0.02677376  0.02946960  0.03079296  0.03080427  0.03080515  0.03080471  0.02812273  0.02946960  0.02679893  0.02946960  0.02678685  0.03214027  0.02887527  0.03162027  0.03074293  0.02556818  0.02370230  0.03293457  0.02593443  0.02945746  0.03080427  0.03079257  0.02834936  0.03254926  0.02642125  0.03250503  0.02789181  0.03081538  0.02411662  0.02411662  0.02444306  0.02411662  0.02411662  0.03350022  0.02815659  0.02411662  0.02678762  0.02678762  0.02494301  0.02411662  0.02815659  0.03080560  0.02812234  0.02678723  0.02788416  0.02411662  0.02739023  0.02496007  0.02411662  0.02278151  0.02411662  0.02677376  0.02678685  0.02945785  0.02812196  0.02546382  0.02679849  0.02411662  0.02812196  0.02813448  0.02279315
en_136      0.02284282  0.05011136  0.00133869  0.00000000  0.03900283  0.00267738  0.03625562  0.03899779  0.00133869  0.00133869  0.03492281  0.00267738  0.02386279  0.03764054  0.03848227  0.00268325  0.03118648  0.03766790  0.02283694  0.03492036  0.03759881  0.01885745  0.03223956  0.03768655  0.02418737  0.02284282  0.02420289  0.01338688  0.02812273  0.03347494  0.03213982  0.03214027  0.03080427  0.02946960  0.03080427  0.02678801  0.02880933  0.03077859  0.02944147  0.03078798  0.03113784  0.02811245  0.02311023  0.02945114  0.03212851  0.02945114  0.03346720  0.02944147  0.03078983  0.02811245  0.02945114  0.02811245  0.03213579  0.03481049  0.02945746  0.03236069  0.03080471  0.03079257  0.03213938  0.03212807  0.03079257  0.03479049  0.03213938  0.03079665  0.03347838  0.02678685  0.02945707  0.02945746  0.03079296  0.02944682  0.02945746  0.03080427  0.03080471  0.02945114  0.03323209  0.02945707  0.02811245  0.03080471  0.03212807  0.03213938  0.03214027  0.03213982  0.02945785  0.03080471  0.02813404  0.03080471  0.02812196  0.03347538  0.03022664  0.03301444  0.03209858  0.02700462  0.02506451  0.03453407  0.02730559  0.03079257  0.03213938  0.03212769  0.02969649  0.03250722  0.02637288  0.03245988  0.02784989  0.03215049  0.02545173  0.02545173  0.02580780  0.02545173  0.02545173  0.03490240  0.02949170  0.02545173  0.02812273  0.02812273  0.02632113  0.02545173  0.02949170  0.03214071  0.02945746  0.02812234  0.02923897  0.02545173  0.02734581  0.02631623  0.02545173  0.02411662  0.02545173  0.02811245  0.02812196  0.03079296  0.02945707  0.02679893  0.02813361  0.02545173  0.02945707  0.02946960  0.02412827
en_202      0.03484939  0.02801803  0.03766799  0.03900283  0.00000000  0.03903511  0.03221224  0.01052632  0.03766799  0.03766799  0.01739607  0.03900361  0.02192669  0.01447368  0.01610521  0.03928983  0.03415668  0.00657895  0.03218159  0.02818321  0.00683276  0.03088019  0.02815257  0.01447368  0.03618329  0.03484939  0.02763158  0.04165886  0.03478834  0.03612035  0.03479304  0.03482176  0.03343702  0.03076746  0.03204832  0.03350278  0.03450481  0.03478920  0.03345536  0.03479385  0.03514506  0.03214316  0.03004570  0.03347011  0.03618075  0.03346607  0.03615956  0.03346546  0.03480636  0.03213469  0.03346715  0.03214478  0.03649648  0.02815686  0.03345477  0.03678765  0.03481846  0.02674348  0.02808252  0.02810773  0.02674348  0.03889721  0.02808090  0.03513675  0.03784297  0.03341325  0.03075492  0.03609652  0.03746072  0.03482464  0.03344613  0.03478914  0.03486027  0.03091326  0.03054619  0.03341325  0.02951347  0.02945648  0.03743389  0.03612179  0.03080663  0.03614641  0.03348464  0.03481388  0.03210580  0.03481846  0.03208594  0.03751589  0.03323522  0.03888264  0.03787800  0.03442352  0.03177949  0.03468564  0.03153105  0.03206749  0.03611589  0.03747530  0.03370679  0.04020617  0.03391407  0.04001703  0.03538288  0.04012666  0.02942665  0.03207289  0.03258777  0.03207289  0.03207289  0.03912701  0.03343326  0.02942665  0.03215494  0.03215494  0.03191287  0.02942665  0.03343326  0.03621528  0.03344061  0.03211813  0.03357961  0.02942665  0.03612588  0.03021759  0.02942665  0.02809462  0.02942665  0.03217563  0.03208122  0.03480951  0.03340851  0.03079276  0.02942835  0.02942665  0.03075394  0.03348531  0.03076199
en_203      0.02284467  0.05013819  0.00133869  0.00267738  0.03903511  0.00000000  0.03625746  0.03902994  0.00133869  0.00133869  0.03492467  0.00267738  0.02392759  0.03767333  0.03852997  0.00268559  0.03114475  0.03770016  0.02283878  0.03492235  0.03903814  0.01885378  0.03224140  0.03771886  0.02418926  0.02284467  0.02423647  0.01338688  0.02813493  0.03348707  0.03215196  0.03215246  0.03081635  0.02948173  0.03081635  0.02680026  0.02882535  0.03077859  0.02944147  0.03078798  0.03115421  0.02811245  0.02311970  0.02945114  0.03212851  0.02945114  0.03346720  0.02944147  0.03078983  0.02811245  0.02945114  0.02811245  0.03213579  0.03482269  0.02946960  0.03238693  0.03081685  0.03080471  0.03215146  0.03214027  0.03080471  0.03480898  0.03215146  0.03079665  0.03347838  0.02679893  0.02946916  0.02946960  0.03080515  0.02944212  0.02946960  0.03081635  0.03081685  0.02945114  0.03323492  0.02946916  0.02811245  0.03081685  0.03214027  0.03215146  0.03215246  0.03215196  0.02947004  0.03081685  0.02814613  0.03081685  0.02813404  0.03348757  0.02886740  0.03308000  0.03215751  0.02708435  0.02512438  0.03458499  0.02740012  0.03080471  0.03215146  0.03213982  0.02970452  0.03412123  0.02799955  0.03408276  0.02947011  0.03216247  0.02546382  0.02546382  0.02579852  0.02546382  0.02546382  0.03499686  0.02950362  0.02546382  0.02813493  0.02813493  0.02632331  0.02546382  0.02950362  0.03215296  0.02946960  0.02813448  0.02928081  0.02546382  0.02884988  0.02638178  0.02546382  0.02412870  0.02546382  0.02811245  0.02813404  0.03080515  0.02946916  0.02681101  0.02814564  0.02546382  0.02946916  0.02948173  0.02414029
en_204      0.02147651  0.03920571  0.03491091  0.03625562  0.03221224  0.03625746  0.00000000  0.02954656  0.03491091  0.03491091  0.01476510  0.03625527  0.03914915  0.02279028  0.03152675  0.03645843  0.01274670  0.03087945  0.01610738  0.00939597  0.03191607  0.02554512  0.00671141  0.03357551  0.02281879  0.02147651  0.03621553  0.03892776  0.03215299  0.03351485  0.03217946  0.03217952  0.03084401  0.02817729  0.02949441  0.03083141  0.03163250  0.03220940  0.03086674  0.03221339  0.03256138  0.02952303  0.02724386  0.03085848  0.03355669  0.03085357  0.03487684  0.03087566  0.03220117  0.02951434  0.03085357  0.02952325  0.03233057  0.03216917  0.03084193  0.03257639  0.03218620  0.02812673  0.02947399  0.02947057  0.02812673  0.03619196  0.02947376  0.03099163  0.03368691  0.03082835  0.02815418  0.03349908  0.03484286  0.03215242  0.03083383  0.03218592  0.03353975  0.02819532  0.03043556  0.03082835  0.02684527  0.02815254  0.03486391  0.03352492  0.02948258  0.03083536  0.02815796  0.03218108  0.02948538  0.03218620  0.02949296  0.03487129  0.03170360  0.03590892  0.03492448  0.03143967  0.02915275  0.03614591  0.02868743  0.03216368  0.03351911  0.03351657  0.03107659  0.03561141  0.03088714  0.03698263  0.03235932  0.03755708  0.02681695  0.02947913  0.02992919  0.02947913  0.02947913  0.03487911  0.02816747  0.02681695  0.02950441  0.02950441  0.02910673  0.02681695  0.02816747  0.03353331  0.03350221  0.02949610  0.03066629  0.02681695  0.03301213  0.02765539  0.02681695  0.02547629  0.02681695  0.02952347  0.02948769  0.03217515  0.03082306  0.02816396  0.02949594  0.02681695  0.03082835  0.03084310  0.02816083
en_206      0.02951797  0.02798591  0.03766304  0.03899779  0.01052632  0.03902994  0.02954656  0.00000000  0.03766304  0.03766304  0.02009286  0.03899918  0.02467942  0.01710526  0.01612156  0.03926741  0.03420099  0.01184211  0.02951668  0.02551668  0.01226215  0.03088650  0.02548680  0.01184211  0.03085170  0.02951797  0.02500000  0.04165341  0.03477201  0.03343963  0.03211254  0.03214118  0.03075681  0.03077017  0.02938923  0.03348727  0.03168843  0.03480744  0.03347293  0.03481108  0.03517937  0.03214078  0.03000120  0.03346825  0.03617779  0.03346282  0.03615437  0.03348294  0.03480352  0.03213232  0.03346451  0.03214232  0.03648818  0.02814021  0.03078127  0.03680759  0.03214419  0.02672629  0.02806520  0.02809028  0.02672629  0.03621067  0.02806366  0.03512879  0.03783556  0.03073903  0.02808189  0.03342183  0.03478576  0.03215574  0.03077131  0.03211564  0.03218514  0.02824357  0.03052050  0.03339868  0.02684475  0.02678067  0.03211641  0.03344719  0.02812920  0.03612999  0.03346926  0.03479845  0.03208946  0.03214419  0.02941194  0.03484105  0.03043884  0.03599537  0.03505908  0.03439052  0.03180319  0.03460766  0.03148743  0.03209474  0.03344196  0.03480034  0.03101579  0.03723847  0.03094604  0.03403866  0.03241318  0.04011140  0.02675232  0.02939812  0.02986936  0.02939812  0.02939812  0.03628830  0.03075855  0.02675232  0.02948008  0.02948008  0.02914230  0.02675232  0.03075855  0.03353979  0.03342454  0.02944332  0.03074759  0.02675232  0.03602849  0.02754522  0.02675232  0.02807939  0.02675232  0.02950577  0.02940646  0.03213422  0.03073353  0.02811832  0.02941377  0.02675232  0.03073903  0.03081100  0.02808825
en_301      0.02149808  0.04876013  0.00000000  0.00133869  0.03766799  0.00133869  0.03491091  0.03766304  0.00000000  0.00000000  0.03357812  0.00133869  0.02248334  0.03630579  0.03711925  0.00133869  0.02974728  0.03633304  0.02149218  0.03357575  0.03759469  0.01750708  0.03089485  0.03635174  0.02284266  0.02149808  0.02286822  0.01204819  0.02678762  0.03213982  0.03080471  0.03080515  0.02946916  0.02813448  0.02946916  0.02545290  0.02746178  0.02944170  0.02810458  0.02945109  0.02979371  0.02677376  0.02176510  0.02811245  0.03078983  0.02811245  0.03212851  0.02810458  0.02945114  0.02677376  0.02811245  0.02677376  0.03080601  0.03347538  0.02812234  0.03097324  0.02946960  0.02945746  0.03080427  0.03079296  0.02945746  0.03345893  0.03080427  0.02946686  0.03214860  0.02545173  0.02812196  0.02812234  0.02945785  0.02809840  0.02812234  0.02946916  0.02946960  0.02811245  0.03185413  0.02812196  0.02677376  0.02946960  0.03079296  0.03080427  0.03080515  0.03080471  0.02812273  0.02946960  0.02679893  0.02946960  0.02678685  0.03214027  0.02887527  0.03162027  0.03074293  0.02556818  0.02370230  0.03293457  0.02593443  0.02945746  0.03080427  0.03079257  0.02834936  0.03254926  0.02642125  0.03250503  0.02789181  0.03081538  0.02411662  0.02411662  0.02444306  0.02411662  0.02411662  0.03350022  0.02815659  0.02411662  0.02678762  0.02678762  0.02494301  0.02411662  0.02815659  0.03080560  0.02812234  0.02678723  0.02788416  0.02411662  0.02739023  0.02496007  0.02411662  0.02278151  0.02411662  0.02677376  0.02678685  0.02945785  0.02812196  0.02546382  0.02679849  0.02411662  0.02812196  0.02813448  0.02279315
en_302      0.02149808  0.04876013  0.00000000  0.00133869  0.03766799  0.00133869  0.03491091  0.03766304  0.00000000  0.00000000  0.03357812  0.00133869  0.02248334  0.03630579  0.03711925  0.00133869  0.02974728  0.03633304  0.02149218  0.03357575  0.03759469  0.01750708  0.03089485  0.03635174  0.02284266  0.02149808  0.02286822  0.01204819  0.02678762  0.03213982  0.03080471  0.03080515  0.02946916  0.02813448  0.02946916  0.02545290  0.02746178  0.02944170  0.02810458  0.02945109  0.02979371  0.02677376  0.02176510  0.02811245  0.03078983  0.02811245  0.03212851  0.02810458  0.02945114  0.02677376  0.02811245  0.02677376  0.03080601  0.03347538  0.02812234  0.03097324  0.02946960  0.02945746  0.03080427  0.03079296  0.02945746  0.03345893  0.03080427  0.02946686  0.03214860  0.02545173  0.02812196  0.02812234  0.02945785  0.02809840  0.02812234  0.02946916  0.02946960  0.02811245  0.03185413  0.02812196  0.02677376  0.02946960  0.03079296  0.03080427  0.03080515  0.03080471  0.02812273  0.02946960  0.02679893  0.02946960  0.02678685  0.03214027  0.02887527  0.03162027  0.03074293  0.02556818  0.02370230  0.03293457  0.02593443  0.02945746  0.03080427  0.03079257  0.02834936  0.03254926  0.02642125  0.03250503  0.02789181  0.03081538  0.02411662  0.02411662  0.02444306  0.02411662  0.02411662  0.03350022  0.02815659  0.02411662  0.02678762  0.02678762  0.02494301  0.02411662  0.02815659  0.03080560  0.02812234  0.02678723  0.02788416  0.02411662  0.02739023  0.02496007  0.02411662  0.02278151  0.02411662  0.02677376  0.02678685  0.02945785  0.02812196  0.02546382  0.02679849  0.02411662  0.02812196  0.02813448  0.02279315
en_303      0.02013423  0.03373494  0.03357812  0.03492281  0.01739607  0.03492467  0.01476510  0.02009286  0.03357812  0.03357812  0.00000000  0.03492245  0.03766717  0.02679019  0.02194446  0.03513444  0.01850032  0.01606286  0.01744966  0.01610738  0.01656580  0.02419131  0.01073826  0.02412097  0.02147651  0.02013423  0.03482072  0.03759502  0.03079937  0.03214896  0.03081354  0.03081341  0.02947826  0.02680560  0.02812288  0.02947758  0.03035595  0.03087819  0.02953555  0.03088224  0.03120526  0.02819009  0.02594005  0.02952551  0.03222380  0.02952068  0.03354413  0.02954450  0.03086831  0.02818139  0.02952068  0.02819033  0.03504746  0.02948031  0.02948827  0.03534872  0.03083251  0.02543811  0.02678551  0.02678184  0.02543811  0.03483504  0.02678525  0.03370852  0.03640356  0.02947488  0.02680061  0.03214552  0.03348919  0.03080233  0.02948020  0.03083235  0.03218614  0.02686238  0.02911318  0.02947488  0.02551231  0.02546384  0.03350442  0.03217144  0.02679383  0.02948183  0.02680422  0.03082745  0.02813193  0.03083251  0.02813946  0.03351757  0.03043825  0.03452089  0.03359555  0.03001269  0.02771271  0.03460597  0.02731739  0.02811918  0.03216564  0.03216304  0.02971308  0.03412407  0.02938618  0.03548596  0.03086043  0.03620388  0.02546346  0.02812568  0.02856712  0.02812568  0.02812568  0.03486722  0.02681435  0.02546346  0.02815070  0.02815070  0.02775543  0.02546346  0.02681435  0.03217950  0.02947260  0.02814252  0.02937473  0.02546346  0.03172110  0.02620321  0.02546346  0.02412281  0.02546346  0.02819057  0.02813424  0.03082148  0.02946963  0.02681043  0.02814252  0.02546346  0.02679885  0.02948949  0.02680741
en_304      0.02284251  0.05010458  0.00133869  0.00267738  0.03900361  0.00267738  0.03625527  0.03899918  0.00133869  0.00133869  0.03492245  0.00000000  0.02386113  0.03764155  0.03847408  0.00268325  0.03118783  0.03766880  0.02283663  0.03492006  0.03894585  0.01885725  0.03223920  0.03768793  0.02418707  0.02284251  0.02420467  0.01338688  0.02812273  0.03347494  0.03213982  0.03214027  0.03080427  0.02946960  0.03080427  0.02678801  0.02881160  0.03078857  0.02945138  0.03079781  0.03114716  0.02811245  0.02311133  0.02945114  0.03212851  0.02945114  0.03346720  0.02945138  0.03078983  0.02811245  0.02945114  0.02811245  0.03214536  0.03481049  0.02945746  0.03236997  0.03080471  0.03079257  0.03213938  0.03212807  0.03079257  0.03479049  0.03213938  0.03080628  0.03348809  0.02678685  0.02945707  0.02945746  0.03079296  0.02942996  0.02945746  0.03080427  0.03080471  0.02945114  0.03323305  0.02945707  0.02811245  0.03080471  0.03212807  0.03213938  0.03214027  0.03213982  0.02945785  0.03080471  0.02813404  0.03080471  0.02812196  0.03347538  0.03022909  0.03301482  0.03209910  0.02700493  0.02506266  0.03453291  0.02730406  0.03079257  0.03213938  0.03212769  0.02969663  0.03403156  0.02790024  0.03398271  0.02937015  0.03215049  0.02545173  0.02545173  0.02580827  0.02545173  0.02545173  0.03490266  0.02949170  0.02545173  0.02812273  0.02812273  0.02632230  0.02545173  0.02949170  0.03214071  0.02945746  0.02812234  0.02924094  0.02545173  0.02875410  0.02631415  0.02545173  0.02411662  0.02545173  0.02811245  0.02812196  0.03079296  0.02945707  0.02679893  0.02813361  0.02545173  0.02945707  0.02946960  0.02412827
en3505      0.02517337  0.04031051  0.02248334  0.02386279  0.02192669  0.02392759  0.03914915  0.02467942  0.02248334  0.02248334  0.03766717  0.02386113  0.00000000  0.02058899  0.03012562  0.02404330  0.03408140  0.02600746  0.02510098  0.03495722  0.02705587  0.02100505  0.03488882  0.02880184  0.02658360  0.02233931  0.00689450  0.02096035  0.03341157  0.03485205  0.03347457  0.03350552  0.03203735  0.02927643  0.03061515  0.03210722  0.03302692  0.03330903  0.03193520  0.03332557  0.03338075  0.03062061  0.02840077  0.03195691  0.03487476  0.03195772  0.03482240  0.03197185  0.03196476  0.03058106  0.03196437  0.03061758  0.03368317  0.03483400  0.03203595  0.03286345  0.03341981  0.03333827  0.03473383  0.03478625  0.03333827  0.03781270  0.03188911  0.03227125  0.03510722  0.02922157  0.03192298  0.03200567  0.03345245  0.03211918  0.03199903  0.03338772  0.03213250  0.03071662  0.03321931  0.03197241  0.03063796  0.03343024  0.03347101  0.03481143  0.03483750  0.03484666  0.03206893  0.03342579  0.03060684  0.03341981  0.03059494  0.03632885  0.03166120  0.03594038  0.03502282  0.02853701  0.02674867  0.03293338  0.02908779  0.03337992  0.03481458  0.03483640  0.03203369  0.03740495  0.03087115  0.03724466  0.03240009  0.03475245  0.02784393  0.03055771  0.03106785  0.03055771  0.03055771  0.03676034  0.03198693  0.02784393  0.03073633  0.03073633  0.02901120  0.02784393  0.03198693  0.03502569  0.03479709  0.03066834  0.03206516  0.02784393  0.03181062  0.02806031  0.02784393  0.02647073  0.02784393  0.03064454  0.03059850  0.03349090  0.03197475  0.02780196  0.02782078  0.02784393  0.03197241  0.03209465  0.02644375
en3530      0.03348741  0.03333000  0.03630579  0.03764054  0.01447368  0.03767333  0.02279028  0.01710526  0.03630579  0.03630579  0.02679019  0.03764155  0.02058899  0.00000000  0.02279353  0.03790681  0.03113808  0.01842105  0.02812280  0.01876052  0.01909504  0.02952388  0.01606208  0.02105263  0.03482115  0.03348741  0.02631579  0.04029616  0.03343968  0.03477815  0.03345103  0.03348044  0.03209450  0.02942174  0.03070201  0.03215531  0.03304718  0.03341730  0.03208339  0.03342176  0.03376863  0.03077896  0.02863320  0.03210605  0.03481660  0.03210137  0.03479432  0.03209341  0.03344170  0.03077049  0.03210269  0.03078050  0.03374070  0.03079468  0.03210664  0.03396435  0.03347054  0.02937989  0.03071871  0.03074462  0.02937989  0.03755419  0.03071715  0.03238055  0.03508744  0.03206411  0.02940650  0.03474768  0.03611235  0.03348022  0.03209746  0.03344088  0.03351259  0.02955059  0.03324718  0.03206411  0.02815009  0.02943446  0.03608182  0.03477291  0.03078452  0.03479755  0.03213656  0.03346564  0.03075665  0.03347054  0.03073699  0.03616823  0.03177033  0.03740959  0.03642498  0.03289503  0.03042034  0.03292005  0.03005476  0.03342056  0.03476730  0.03612685  0.03234928  0.03863973  0.03235869  0.03845916  0.03382587  0.03877726  0.02807775  0.03072360  0.03121121  0.03072360  0.03072360  0.03621063  0.03208371  0.02807775  0.03080699  0.03080699  0.03049044  0.02807775  0.03208371  0.03486811  0.03475082  0.03076952  0.03210542  0.02807775  0.03458599  0.02887583  0.02807775  0.02674557  0.02807775  0.03081157  0.03073194  0.03346118  0.03205904  0.02944436  0.02807948  0.02807775  0.03206411  0.03213743  0.02941317
en3541      0.03565038  0.02455147  0.03711925  0.03848227  0.01610521  0.03852997  0.03152675  0.01612156  0.03711925  0.03711925  0.02194446  0.03847408  0.03012562  0.02279353  0.00000000  0.03874134  0.03212366  0.01476297  0.03422148  0.02741483  0.01539878  0.03156019  0.02735750  0.01748417  0.03703402  0.03565038  0.03095858  0.04120068  0.03549010  0.03418540  0.03282905  0.03285266  0.03142669  0.03143382  0.03003087  0.03418770  0.03237837  0.03543283  0.03408105  0.03544930  0.03571010  0.03276530  0.03058611  0.03408601  0.03693359  0.03409676  0.03826657  0.03411211  0.03548359  0.03273259  0.03408599  0.03276360  0.03580453  0.03003286  0.03142154  0.03545097  0.03277746  0.02588602  0.02724984  0.02729796  0.02588602  0.03706378  0.02725685  0.03442132  0.03719098  0.03137334  0.02997078  0.03410827  0.03551975  0.03007457  0.03139717  0.03275396  0.03145884  0.03017884  0.02973785  0.03408000  0.02870279  0.02594606  0.03553968  0.03414208  0.02733720  0.03687750  0.03415150  0.03549092  0.03274493  0.03277746  0.03001699  0.03562145  0.03241339  0.03392622  0.03302591  0.03442126  0.03192966  0.03458282  0.03158827  0.03275274  0.03414901  0.03278295  0.03150894  0.03822662  0.03183961  0.03808977  0.03334228  0.03820254  0.02731021  0.02998966  0.02915995  0.02998966  0.02998966  0.03490482  0.03137413  0.02731021  0.03013237  0.03013237  0.02980048  0.02731021  0.03137413  0.03433085  0.03143877  0.03007814  0.03144431  0.02731021  0.03693832  0.02774965  0.02731021  0.02866667  0.02731021  0.03007036  0.03002273  0.03284488  0.03137838  0.02870470  0.02999854  0.02731021  0.02866667  0.03146587  0.02863492
en_402      0.02295288  0.05050676  0.00133869  0.00268325  0.03928983  0.00268559  0.03645843  0.03926741  0.00133869  0.00133869  0.03513444  0.00268325  0.02404330  0.03790681  0.03874134  0.00000000  0.03133670  0.03793780  0.02294219  0.03513904  0.03896608  0.01896779  0.03241942  0.03793122  0.02430576  0.02295288  0.02435643  0.01344980  0.02830546  0.03365719  0.03230283  0.03230313  0.03095883  0.02964049  0.03095883  0.02692991  0.02764676  0.03089670  0.02955365  0.03092002  0.03126130  0.02820737  0.02306691  0.02956302  0.03226056  0.02959521  0.03368873  0.02956250  0.03094346  0.02821836  0.02957683  0.02822719  0.03229410  0.03500579  0.02959841  0.03252899  0.03094230  0.03099738  0.03234432  0.03234150  0.03099738  0.03499668  0.03234414  0.03093584  0.03363172  0.02692666  0.02960652  0.02963506  0.03097907  0.02958617  0.02960854  0.03094225  0.03094793  0.02958246  0.03348330  0.02962232  0.02823291  0.03096930  0.03232270  0.03229984  0.03233463  0.03231256  0.02959818  0.03095579  0.02829554  0.03094230  0.02826796  0.03364673  0.02908403  0.03185642  0.03096470  0.02576188  0.02520021  0.03327234  0.02613545  0.03097665  0.03231381  0.03232311  0.02983664  0.03403610  0.02788827  0.03398320  0.02936024  0.03230767  0.02557217  0.02559554  0.02594570  0.02559554  0.02559554  0.03376050  0.02962297  0.02557217  0.02826007  0.02826007  0.02647670  0.02557217  0.02962297  0.03230831  0.02963715  0.02827066  0.02809609  0.02557217  0.02737753  0.02645307  0.02557217  0.02423099  0.02557217  0.02824614  0.02828087  0.03096877  0.02963480  0.02691925  0.02827079  0.02557217  0.02962232  0.02961832  0.02422043
en_412      0.01561813  0.04220630  0.02974728  0.03118648  0.03415668  0.03114475  0.01274670  0.03420099  0.02974728  0.02974728  0.01850032  0.03118783  0.03408140  0.03113808  0.03212366  0.03133670  0.00000000  0.03275202  0.00998102  0.01561996  0.03389852  0.01989355  0.01419560  0.03842854  0.01701261  0.01561813  0.03120569  0.03399248  0.03265142  0.03412001  0.03271371  0.03271278  0.03132391  0.02850837  0.02992948  0.03127855  0.03214790  0.03285311  0.03141903  0.03283898  0.03322978  0.02995554  0.02744154  0.03139834  0.03417581  0.02996195  0.03405171  0.03139890  0.03276259  0.02996203  0.03137673  0.02994146  0.03134726  0.03417730  0.02992664  0.03157101  0.03280264  0.03124854  0.03268819  0.03264799  0.03124854  0.03684697  0.03268485  0.02993992  0.03279079  0.02984359  0.02708865  0.03412478  0.03552391  0.03267542  0.03133908  0.03280303  0.03417681  0.02705236  0.03234158  0.03131638  0.02565583  0.02993064  0.03556022  0.03271997  0.03268057  0.03132076  0.02850406  0.03277789  0.02987855  0.03280264  0.02991009  0.03413641  0.03221367  0.03657556  0.03551844  0.03046188  0.02812219  0.03472749  0.02902560  0.03272048  0.03415567  0.03408832  0.03159981  0.03482926  0.02980608  0.03628792  0.03136935  0.03842571  0.02706907  0.02988454  0.02984220  0.02988454  0.02988454  0.03563373  0.02851455  0.02706907  0.02845345  0.02986648  0.02804067  0.02706907  0.02851455  0.03407197  0.03124706  0.02987455  0.03109683  0.02706907  0.03213766  0.02795682  0.02706907  0.02563453  0.02706907  0.02992384  0.02988084  0.03267825  0.03128524  0.02850461  0.02994436  0.02706907  0.02847546  0.02988459  0.02854070
en_413      0.03351663  0.02667586  0.03633304  0.03766790  0.00657895  0.03770016  0.03087945  0.01184211  0.03633304  0.03633304  0.01606286  0.03766880  0.02600746  0.01842105  0.01476297  0.03793780  0.03275202  0.00000000  0.03084901  0.02685009  0.00545297  0.02954705  0.02681965  0.01315789  0.03485045  0.03351663  0.02631579  0.04032369  0.03345680  0.03478921  0.03346201  0.03349083  0.03210599  0.02944201  0.03072304  0.03217170  0.03312241  0.03345693  0.03212294  0.03346132  0.03380459  0.03080884  0.02867674  0.03213594  0.03484622  0.03213142  0.03616033  0.03213293  0.03347172  0.03080038  0.03213263  0.03081036  0.03782880  0.03214413  0.03212399  0.03818241  0.03348757  0.02807108  0.02941004  0.02943533  0.02807108  0.03756370  0.02940850  0.03646914  0.03917554  0.03208211  0.02942424  0.03476527  0.03612947  0.03349681  0.02945569  0.03345839  0.03352920  0.02957890  0.03192082  0.03208211  0.02817926  0.02812506  0.03610836  0.03479056  0.02947483  0.03481480  0.03215351  0.03348275  0.03077435  0.03348757  0.03075491  0.03618486  0.03319763  0.03744212  0.03647614  0.03293392  0.03041415  0.03301728  0.03010070  0.03073635  0.03478487  0.03614402  0.03236741  0.03869023  0.03240288  0.03850416  0.03387085  0.03879531  0.02809558  0.03074159  0.03123901  0.03074159  0.03074159  0.03768805  0.02944259  0.02809558  0.03082386  0.03082386  0.03053851  0.02809558  0.02944259  0.03488418  0.03210907  0.03078695  0.03217846  0.02809558  0.03467616  0.02886098  0.02809558  0.02676340  0.02809558  0.03084098  0.03074993  0.03347822  0.03207712  0.02946179  0.03075669  0.02809558  0.02942275  0.03215436  0.02943106
en_415      0.00805369  0.04462160  0.02149218  0.02283694  0.03218159  0.02283878  0.01610738  0.02951668  0.02149218  0.02149218  0.01744966  0.02283663  0.02510098  0.02812280  0.03422148  0.02294219  0.00998102  0.03084901  0.00000000  0.01744966  0.03175900  0.01211586  0.01208054  0.03354551  0.00939597  0.00805369  0.02278909  0.02550876  0.02678270  0.02813869  0.02680337  0.02680343  0.02546801  0.02281855  0.02413575  0.02546137  0.02614894  0.02684474  0.02550200  0.02684859  0.02711364  0.02415104  0.02178417  0.02548656  0.02818456  0.02548143  0.02950416  0.02551085  0.02682896  0.02414235  0.02548143  0.02415118  0.02555743  0.03082254  0.02547215  0.02539369  0.02681649  0.02677985  0.02812707  0.02812369  0.02677985  0.03081234  0.02812688  0.02421842  0.02691412  0.02278237  0.02278453  0.02545294  0.02679667  0.02679666  0.02546398  0.02681627  0.02816982  0.02282333  0.02914346  0.02545840  0.02147336  0.02680582  0.02683144  0.02815496  0.02813576  0.02546520  0.02278805  0.02681123  0.02411535  0.02681649  0.02412309  0.02950131  0.02619903  0.03006659  0.02926814  0.02240513  0.02077108  0.03106294  0.02283464  0.02679368  0.02814916  0.02814642  0.02567216  0.02779800  0.02309462  0.02918211  0.02456474  0.03218709  0.02144708  0.02410910  0.02451260  0.02410910  0.02410910  0.03036685  0.02279761  0.02144708  0.02413443  0.02413443  0.02223677  0.02144708  0.02279761  0.02816319  0.02813197  0.02412610  0.02506510  0.02144708  0.02432473  0.02202346  0.02144708  0.02010634  0.02144708  0.02415133  0.02411766  0.02680501  0.02545295  0.02279416  0.02412619  0.02144708  0.02545840  0.02547317  0.02011510
en_416      0.02281879  0.03379968  0.03357575  0.03492036  0.02818321  0.03492235  0.00939597  0.02551668  0.03357575  0.03357575  0.01610738  0.03492006  0.03495722  0.01876052  0.02741483  0.03513904  0.01561996  0.02685009  0.01744966  0.00000000  0.02783090  0.02150081  0.00805369  0.02954534  0.02416107  0.02281879  0.03218391  0.03759265  0.03081744  0.03217305  0.03083761  0.03083754  0.02950225  0.02680482  0.02812145  0.02949561  0.03031369  0.03086393  0.02952146  0.03086831  0.03121123  0.02819583  0.02593771  0.02953123  0.03222959  0.02952648  0.03355010  0.02953043  0.03087413  0.02818714  0.02952648  0.02819610  0.03103896  0.03083337  0.02950614  0.03123386  0.03085036  0.02679124  0.02813861  0.02813502  0.02679124  0.03486516  0.02813833  0.02969989  0.03239478  0.02949277  0.02681840  0.03216349  0.03350722  0.03082028  0.02949809  0.03085014  0.03220406  0.02686813  0.02905764  0.02949277  0.02551803  0.02681690  0.03349740  0.03084841  0.02814699  0.02949982  0.02682216  0.03084534  0.02814985  0.03085036  0.02815733  0.03353554  0.03040004  0.03456625  0.03361882  0.03006302  0.02780130  0.03139487  0.02738654  0.03082804  0.03218352  0.03218104  0.02972527  0.03417904  0.02944814  0.03554801  0.03092311  0.03622171  0.02548132  0.02814359  0.02855151  0.02814359  0.02814359  0.03352080  0.02683210  0.02548132  0.02816867  0.02816867  0.02772702  0.02548132  0.02683210  0.03219756  0.03216672  0.02816046  0.02935998  0.02548132  0.03173910  0.02630805  0.02548132  0.02414070  0.02548132  0.02819637  0.02815215  0.03083950  0.02948757  0.02682827  0.02816031  0.02548132  0.02949277  0.02950741  0.02682520
ja_101      0.03463670  0.02637428  0.03759469  0.03759881  0.00683276  0.03903814  0.03191607  0.01226215  0.03759469  0.03759469  0.01656580  0.03894585  0.02705587  0.01909504  0.01539878  0.03896608  0.03389852  0.00545297  0.03175900  0.02783090  0.00000000  0.03054737  0.02768469  0.00955223  0.03604599  0.03463670  0.02731211  0.04176978  0.03313359  0.03580627  0.03441051  0.03444136  0.03297426  0.03028101  0.03152823  0.03309277  0.03399061  0.03420299  0.03285553  0.03426465  0.03461179  0.03153856  0.02898745  0.03286789  0.03581016  0.03293658  0.03730941  0.03289785  0.03436098  0.03151878  0.03292022  0.03156110  0.03890039  0.03293705  0.03293111  0.03937741  0.03427717  0.02882049  0.03020921  0.03026734  0.02882049  0.03879576  0.03020833  0.03747053  0.04026944  0.03293209  0.03006873  0.03575128  0.03719723  0.03447967  0.03290847  0.03424785  0.03449366  0.03036015  0.03283089  0.03293209  0.02881081  0.02882116  0.03719630  0.03571495  0.03029155  0.03579228  0.03295852  0.03432805  0.03162992  0.03427717  0.03153633  0.03726111  0.03400684  0.03882333  0.03775240  0.03402363  0.03135342  0.03782535  0.03103548  0.03152259  0.03576930  0.03726210  0.03325685  0.03852343  0.03220964  0.03834646  0.03371485  0.03995759  0.02879378  0.03156304  0.03207525  0.03156304  0.03156304  0.03751419  0.03293567  0.02879378  0.03168450  0.03168450  0.02986130  0.02879378  0.03293567  0.03466985  0.03307778  0.03163594  0.03309469  0.02879378  0.03303311  0.02973302  0.02879378  0.02744792  0.02879378  0.03161058  0.03158519  0.03447590  0.03297938  0.03021276  0.03150722  0.02879378  0.03019000  0.03305778  0.03011141
ja_102      0.01210440  0.04335004  0.01750708  0.01885745  0.03088019  0.01885378  0.02554512  0.03088650  0.01750708  0.01750708  0.02419131  0.01885725  0.02100505  0.02952388  0.03156019  0.01896779  0.01989355  0.02954705  0.01211586  0.02150081  0.03054737  0.00000000  0.02151246  0.03224835  0.01344679  0.01210440  0.02147759  0.02017993  0.02550681  0.02687374  0.02553812  0.02553787  0.02420276  0.02150127  0.02282898  0.02419028  0.02491105  0.02555814  0.02421021  0.02555734  0.02584129  0.02288179  0.01783197  0.02422279  0.02691591  0.02421279  0.02822566  0.02421938  0.02556063  0.02287310  0.02421279  0.02288224  0.02700330  0.02956859  0.02421207  0.02693183  0.02556184  0.02550991  0.02685741  0.02685374  0.02550991  0.02955706  0.02685694  0.02566408  0.02836480  0.02151157  0.02420581  0.02418242  0.02552615  0.02552924  0.02420422  0.02556162  0.02690456  0.02423721  0.02784059  0.02419345  0.02289268  0.02554087  0.02552021  0.02689587  0.02686552  0.02419497  0.02152249  0.02555147  0.02283895  0.02556184  0.02285783  0.02823605  0.02497191  0.02884895  0.02807475  0.02117622  0.01953473  0.02809140  0.02168833  0.02552873  0.02688421  0.02687027  0.02438245  0.02655651  0.02185039  0.02794470  0.02332485  0.03092276  0.02017600  0.02283858  0.02318077  0.02283858  0.02283858  0.02772473  0.02151532  0.02017600  0.02286335  0.02286335  0.02092545  0.02017600  0.02151532  0.02688653  0.02686203  0.02285529  0.02385697  0.02017600  0.02320222  0.02080224  0.02017600  0.01882968  0.02017600  0.02288269  0.02284714  0.02553449  0.02418272  0.02152279  0.02286064  0.02017600  0.02419345  0.02420209  0.01884374
ja_103      0.01744966  0.03783888  0.03089485  0.03223956  0.02815257  0.03224140  0.00671141  0.02548680  0.03089485  0.03089485  0.01073826  0.03223920  0.03488882  0.01606208  0.02735750  0.03241942  0.01419560  0.02681965  0.01208054  0.00805369  0.02768469  0.02151246  0.00000000  0.02951534  0.01879195  0.01744966  0.03215306  0.03491169  0.02812326  0.02947293  0.02813754  0.02813743  0.02680226  0.02412584  0.02544284  0.02680157  0.02754065  0.02818873  0.02684614  0.02819287  0.02848503  0.02550697  0.02318710  0.02684241  0.02954063  0.02683751  0.03086078  0.02685506  0.02818511  0.02549827  0.02683751  0.02550718  0.02833164  0.02813944  0.02681231  0.02834525  0.02815658  0.02409711  0.02544449  0.02544084  0.02409711  0.03216029  0.02544425  0.02699263  0.02968784  0.02679885  0.02412467  0.02946946  0.03081314  0.02813342  0.02680422  0.02815642  0.02951013  0.02417926  0.02770477  0.02679885  0.02282921  0.02412292  0.03082458  0.02949541  0.02545286  0.02680574  0.02412824  0.02815147  0.02545588  0.02815658  0.02546346  0.03084157  0.02762174  0.03158391  0.03073285  0.02695313  0.02494171  0.03123644  0.02437559  0.02813407  0.02948960  0.02948696  0.02701826  0.03096025  0.02622732  0.03232547  0.02770017  0.03352780  0.02278745  0.02544962  0.02585208  0.02544962  0.02544962  0.03047063  0.02413829  0.02278745  0.02547469  0.02547469  0.02496366  0.02278745  0.02413829  0.02950347  0.02947260  0.02546649  0.02651171  0.02278745  0.02871795  0.02345163  0.02278745  0.02144678  0.02278745  0.02550740  0.02545818  0.02814542  0.02679355  0.02413445  0.02546654  0.02278745  0.02679885  0.02681349  0.02413143
ja_108      0.03621281  0.02929984  0.03635174  0.03768655  0.01447368  0.03771886  0.03357551  0.01184211  0.03635174  0.03635174  0.02412097  0.03768793  0.02880184  0.02105263  0.01748417  0.03793122  0.03842854  0.01315789  0.03354551  0.02954534  0.00955223  0.03224835  0.02951534  0.00000000  0.03754646  0.03621281  0.02894737  0.04034186  0.03349379  0.03482486  0.03349787  0.03352698  0.03214176  0.03215189  0.03077031  0.03486931  0.03307141  0.03615721  0.03482276  0.03616088  0.03656435  0.03350202  0.03134141  0.03482958  0.03753892  0.03482391  0.03885101  0.03483256  0.03616439  0.03349361  0.03482554  0.03350340  0.03780957  0.03218165  0.03216279  0.03820039  0.03352605  0.02810732  0.02944601  0.02947157  0.02810732  0.03759578  0.02944464  0.03644991  0.03915688  0.03212006  0.02946331  0.03480307  0.03616726  0.03355065  0.03215284  0.03349718  0.03356704  0.02960539  0.03195482  0.03477962  0.02820628  0.02816210  0.03615753  0.03482829  0.02951086  0.03751120  0.03485092  0.03618011  0.03347083  0.03352605  0.03079307  0.03622292  0.03314746  0.03745669  0.03648724  0.03590513  0.03327234  0.03947115  0.03296610  0.03347608  0.03482314  0.03618166  0.03240891  0.03887255  0.03260010  0.03869615  0.03406643  0.04149213  0.02813353  0.03077918  0.03127161  0.03077918  0.03077918  0.03781008  0.03213934  0.02813353  0.03086182  0.03086182  0.03057607  0.02813353  0.03213934  0.03226241  0.03480559  0.03082469  0.03215518  0.02813353  0.03467537  0.02901719  0.02813353  0.02946049  0.02813353  0.03086699  0.03078746  0.03351574  0.03211443  0.02949990  0.03079501  0.02813353  0.03212006  0.03219268  0.02946943
ja2508      0.00402685  0.04867063  0.02284266  0.02418737  0.03618329  0.02418926  0.02281879  0.03085170  0.02284266  0.02284266  0.02147651  0.02418707  0.02658360  0.03482115  0.03703402  0.02430576  0.01701261  0.03485045  0.00939597  0.02416107  0.03604599  0.01344679  0.01879195  0.03754646  0.00000000  0.00402685  0.02412144  0.02685935  0.02812957  0.02948541  0.02815005  0.02815005  0.02681468  0.02414413  0.02546104  0.02680804  0.02751885  0.02818304  0.02684043  0.02818713  0.02851339  0.02550122  0.02317076  0.02683669  0.02953483  0.02683171  0.03085480  0.02684932  0.02817929  0.02549253  0.02683171  0.02550141  0.02962320  0.03216917  0.02681872  0.02971705  0.02816301  0.02812673  0.02947399  0.02947057  0.02812673  0.03216716  0.02947376  0.02828412  0.03097939  0.02412909  0.02680698  0.02679971  0.02814344  0.02813979  0.02681060  0.02816279  0.02951649  0.02685663  0.03050691  0.02680512  0.02550658  0.02815254  0.02815694  0.02950169  0.02948258  0.02681202  0.02413467  0.02815785  0.02546213  0.02816301  0.02546976  0.03084798  0.02759779  0.03164728  0.03078243  0.02408428  0.02230198  0.03287226  0.02448976  0.02814040  0.02949588  0.02949324  0.02701988  0.02959736  0.02488924  0.03097660  0.02636206  0.03353392  0.02279375  0.02545588  0.02582631  0.02545588  0.02545588  0.03205270  0.02414438  0.02279375  0.02548110  0.02548110  0.02359929  0.02279375  0.02414438  0.02950992  0.02947885  0.02547282  0.02652547  0.02279375  0.02596465  0.02356668  0.02279375  0.02145306  0.02279375  0.02550161  0.02546443  0.02815178  0.02679978  0.02414078  0.02547282  0.02279375  0.02680512  0.02681984  0.02146172
ja2509      0.00268456  0.04732164  0.02149808  0.02284282  0.03484939  0.02284467  0.02147651  0.02951797  0.02149808  0.02149808  0.02013423  0.02284251  0.02233931  0.03348741  0.03565038  0.02295288  0.01561813  0.03351663  0.00805369  0.02281879  0.03463670  0.01210440  0.01744966  0.03621281  0.00402685  0.00000000  0.02009179  0.02282902  0.02678858  0.02814449  0.02680915  0.02680918  0.02547379  0.02280902  0.02412593  0.02546715  0.02616143  0.02684045  0.02549781  0.02684450  0.02714647  0.02415679  0.02180989  0.02549228  0.02819035  0.02548723  0.02951013  0.02550668  0.02683478  0.02414810  0.02548723  0.02415695  0.02826475  0.03082830  0.02547788  0.02827155  0.02682219  0.02678574  0.02813297  0.02812957  0.02678574  0.03082397  0.02813276  0.02692568  0.02962106  0.02278817  0.02546616  0.02545877  0.02680250  0.02680245  0.02546973  0.02682197  0.02817560  0.02551220  0.02634876  0.02546421  0.02416218  0.02681162  0.02682183  0.02816077  0.02814161  0.02547106  0.02279381  0.02681698  0.02412118  0.02682219  0.02412887  0.02950709  0.02622846  0.03019178  0.02937358  0.02256978  0.02088434  0.03121453  0.02302621  0.02679948  0.02815496  0.02815227  0.02567075  0.02801334  0.02330942  0.02939720  0.02478154  0.03219295  0.02145286  0.02411493  0.02447647  0.02411493  0.02411493  0.03055800  0.02280344  0.02145286  0.02414021  0.02414021  0.02222470  0.02145286  0.02280344  0.02816900  0.02813786  0.02413190  0.02513415  0.02145286  0.02450999  0.02214903  0.02145286  0.02011214  0.02145286  0.02415712  0.02412349  0.02681084  0.02545881  0.02279991  0.02413195  0.02145286  0.02546421  0.02547895  0.02012085
ja2514      0.02278811  0.04261893  0.02286822  0.02420289  0.02763158  0.02423647  0.03621553  0.02500000  0.02286822  0.02286822  0.03482072  0.02420467  0.00689450  0.02631579  0.03095858  0.02435643  0.03120569  0.02631579  0.02278909  0.03218391  0.02731211  0.02147759  0.03215306  0.02894737  0.02412144  0.02009179  0.00000000  0.01606764  0.03349075  0.03484659  0.03352002  0.03355096  0.03216252  0.02953366  0.03081404  0.03220949  0.03303863  0.03343358  0.03209895  0.03343670  0.03384807  0.03078411  0.02857722  0.03211191  0.03482120  0.03210498  0.03613064  0.03210852  0.03344537  0.03077570  0.03210695  0.03078526  0.03499375  0.03753508  0.03216038  0.03531741  0.03352448  0.03345728  0.03479530  0.03482287  0.03345728  0.03759865  0.03209158  0.03363295  0.03634166  0.02945592  0.03211930  0.03213979  0.03350528  0.03218411  0.03214955  0.03349445  0.03219729  0.03222408  0.03331702  0.03211530  0.03082301  0.03351411  0.03351471  0.03482430  0.03486329  0.03484811  0.03218962  0.03351839  0.03080698  0.03352448  0.03078873  0.03351960  0.03306329  0.03605989  0.03508932  0.03009767  0.02790364  0.03783623  0.03022655  0.03347262  0.03481960  0.03480992  0.03240182  0.03741185  0.03119143  0.03727584  0.03265456  0.03475617  0.02812938  0.03077419  0.03123527  0.03077419  0.03077419  0.03791341  0.03213352  0.02812938  0.03086025  0.03086025  0.02918644  0.02812938  0.03213352  0.03492248  0.03480107  0.03082141  0.03213410  0.02812938  0.03188480  0.02910539  0.02812938  0.02679655  0.02812938  0.03081608  0.03078248  0.03351335  0.03210903  0.02949703  0.03079067  0.02812938  0.03211530  0.03219103  0.02680596
ja2529      0.02551471  0.05281805  0.01204819  0.01338688  0.04165886  0.01338688  0.03892776  0.04165341  0.01204819  0.01204819  0.03759502  0.01338688  0.02096035  0.04029616  0.04120068  0.01344980  0.03399248  0.04032369  0.02550876  0.03759265  0.04176978  0.02017993  0.03491169  0.04034186  0.02685935  0.02282902  0.01606764  0.00000000  0.03079296  0.03614516  0.03481005  0.03481049  0.03347450  0.03213982  0.03347450  0.02945824  0.03161693  0.03345239  0.03211527  0.03346178  0.03384216  0.03078983  0.02854967  0.03212851  0.03480589  0.03212851  0.03614458  0.03211527  0.03346720  0.03078983  0.03212851  0.03078983  0.03484102  0.03748072  0.03212769  0.03519604  0.03347494  0.03346280  0.03480961  0.03479830  0.03346280  0.03746518  0.03212730  0.03350188  0.03618342  0.02945707  0.03212730  0.03212769  0.03346319  0.03210993  0.03212769  0.03347450  0.03347494  0.03212851  0.03325686  0.03212730  0.03078983  0.03347494  0.03479830  0.03480961  0.03481049  0.03481005  0.03212807  0.03347494  0.03080427  0.03347494  0.03079219  0.03346319  0.03303459  0.03594289  0.03495325  0.03005422  0.02782940  0.03792350  0.03023842  0.03346280  0.03480961  0.03479791  0.03238552  0.03720802  0.03106975  0.03715676  0.03254163  0.03213852  0.02812196  0.02812196  0.02851757  0.02812196  0.02812196  0.03644655  0.03216193  0.02812196  0.03079296  0.03079296  0.02912023  0.02812196  0.03216193  0.03481094  0.03212769  0.03079257  0.03209319  0.02812196  0.03174894  0.02906173  0.02812196  0.02678685  0.02812196  0.03078983  0.03079219  0.03346319  0.03212730  0.02946916  0.03080384  0.02812196  0.03212730  0.03213982  0.02679849
cr_201      0.02678858  0.04731853  0.02678762  0.02812273  0.03478834  0.02813493  0.03215299  0.03477201  0.02678762  0.02678762  0.03079937  0.02812273  0.03341157  0.03343968  0.03549010  0.02830546  0.03265142  0.03345680  0.02678270  0.03081744  0.03313359  0.02550681  0.02812326  0.03349379  0.02812957  0.02678858  0.03349075  0.03079296  0.00000000  0.01602136  0.01468625  0.01468625  0.01335113  0.01201602  0.01335113  0.00667557  0.01106078  0.01868879  0.01735539  0.01869845  0.01887937  0.01603355  0.01634999  0.01736867  0.02005109  0.01736867  0.02405643  0.01735539  0.01870378  0.01603355  0.01736867  0.01603355  0.02282986  0.02002670  0.01201602  0.02247573  0.01468625  0.01869159  0.02002670  0.02002670  0.01869159  0.02001421  0.02002670  0.02148209  0.02148388  0.01735648  0.01735648  0.02002670  0.02002670  0.01601241  0.01468625  0.01602136  0.01735648  0.01739305  0.02215021  0.01468625  0.01603355  0.01869159  0.02269693  0.01468625  0.02403204  0.01468625  0.01735648  0.01335113  0.01335113  0.01468625  0.01335113  0.01869159  0.01518886  0.01856151  0.01808517  0.01052062  0.00960016  0.02127668  0.01433998  0.01602136  0.01735648  0.01869159  0.01479319  0.01531818  0.01229666  0.01991839  0.01376722  0.02136182  0.01068091  0.01335113  0.01356313  0.01335113  0.01335113  0.01875287  0.01468625  0.01068091  0.01335113  0.01335113  0.01244673  0.01068091  0.01468625  0.01468625  0.01468625  0.01335113  0.01396464  0.01068091  0.01291186  0.01095156  0.01068091  0.00934579  0.01068091  0.01336333  0.01335113  0.01602136  0.01468625  0.01201602  0.01335113  0.01068091  0.01468625  0.01468625  0.01201602
cr_202      0.02814449  0.04597308  0.03213982  0.03347494  0.03612035  0.03348707  0.03351485  0.03343963  0.03213982  0.03213982  0.03214896  0.03347494  0.03485205  0.03477815  0.03418540  0.03365719  0.03412001  0.03478921  0.02813869  0.03217305  0.03580627  0.02687374  0.02947293  0.03482486  0.02948541  0.02814449  0.03484659  0.03614516  0.01602136  0.00000000  0.00400534  0.00667557  0.00534045  0.01468625  0.00534045  0.01201602  0.00549061  0.02138743  0.02005387  0.02139679  0.02163360  0.01871586  0.01896832  0.02005098  0.02273334  0.02005098  0.02673868  0.02005387  0.02138609  0.01871586  0.02005098  0.01871586  0.02013030  0.02002670  0.00934579  0.01964492  0.00934579  0.02136182  0.02269693  0.02269693  0.02136182  0.01733373  0.02269693  0.01878265  0.01878475  0.01468625  0.01468625  0.01735648  0.01869159  0.01334929  0.01201602  0.01335113  0.01468625  0.01473480  0.02213288  0.01468625  0.01337541  0.01869159  0.02002670  0.01468625  0.02403204  0.02002670  0.01468625  0.01602136  0.01869159  0.01201602  0.01068091  0.01602136  0.01236002  0.01560410  0.01522403  0.01334686  0.01241092  0.02270544  0.01708193  0.01602136  0.01468625  0.01602136  0.01210670  0.01232458  0.00928915  0.01996726  0.01075777  0.02403204  0.00801068  0.01335113  0.01356483  0.01335113  0.01335113  0.01586113  0.01468625  0.00801068  0.01068091  0.01068091  0.00968321  0.00801068  0.01468625  0.01735648  0.01468625  0.01068091  0.01108559  0.00801068  0.01839965  0.00828596  0.00801068  0.00934579  0.00801068  0.01070518  0.01068091  0.01335113  0.01201602  0.01201602  0.01335113  0.00801068  0.01201602  0.01201602  0.01201602
cr_205      0.02680915  0.04462000  0.03080471  0.03213982  0.03479304  0.03215196  0.03217946  0.03211254  0.03080471  0.03080471  0.03081354  0.03213982  0.03347457  0.03345103  0.03282905  0.03230283  0.03271371  0.03346201  0.02680337  0.03083761  0.03441051  0.02553812  0.02813754  0.03349787  0.02815005  0.02680915  0.03352002  0.03481005  0.01468625  0.00400534  0.00000000  0.00534045  0.00400534  0.01335113  0.00400534  0.01068091  0.00409522  0.02005409  0.01872054  0.02006346  0.02029092  0.01738075  0.01759418  0.01871586  0.02139823  0.01871586  0.02540357  0.01872054  0.02005098  0.01738075  0.01871586  0.01738075  0.01878128  0.01869159  0.00801068  0.01822447  0.00801068  0.02002670  0.02136182  0.02136182  0.02002670  0.01599638  0.02136182  0.01743363  0.01743582  0.01335113  0.01335113  0.01602136  0.01735648  0.01201773  0.01068091  0.01201602  0.01335113  0.01339968  0.02074759  0.01335113  0.01204030  0.01735648  0.01869159  0.01335113  0.02269693  0.01869159  0.01335113  0.01468625  0.01735648  0.01068091  0.00934579  0.01468625  0.01096505  0.01414212  0.01380716  0.01182601  0.01103624  0.02099413  0.01563250  0.01468625  0.01335113  0.01468625  0.01076194  0.01077683  0.00774204  0.01842006  0.00921003  0.02269693  0.00667557  0.01201602  0.01220971  0.01201602  0.01201602  0.01440008  0.01335113  0.00667557  0.00934579  0.00934579  0.00829810  0.00667557  0.01335113  0.01602136  0.01335113  0.00934579  0.00966880  0.00667557  0.01692741  0.00692132  0.00667557  0.00801068  0.00667557  0.00937007  0.00934579  0.01201602  0.01068091  0.01068091  0.01201602  0.00667557  0.01068091  0.01068091  0.01068091
cr_212      0.02680918  0.04464528  0.03080515  0.03214027  0.03482176  0.03215246  0.03217952  0.03214118  0.03080515  0.03080515  0.03081341  0.03214027  0.03350552  0.03348044  0.03285266  0.03230313  0.03271278  0.03349083  0.02680343  0.03083754  0.03444136  0.02553787  0.02813743  0.03352698  0.02815005  0.02680918  0.03355096  0.03481049  0.01468625  0.00667557  0.00534045  0.00000000  0.00400534  0.01335113  0.00400534  0.01068091  0.00409517  0.02005420  0.01872065  0.02006357  0.02029115  0.01738086  0.01759432  0.01871597  0.02139839  0.01871597  0.02540373  0.01872065  0.02005109  0.01738086  0.01871597  0.01738086  0.01875889  0.01869159  0.00801068  0.01820185  0.00801068  0.02002670  0.02136182  0.02136182  0.02002670  0.01599670  0.02136182  0.01741119  0.01741354  0.01335113  0.01335113  0.01602136  0.01735648  0.01201773  0.01068091  0.01201602  0.01335113  0.01339991  0.02074835  0.01335113  0.01204041  0.01735648  0.01869159  0.01335113  0.02269693  0.01869159  0.01335113  0.01468625  0.01735648  0.01068091  0.00934579  0.01468625  0.01096535  0.01414322  0.01380811  0.01182536  0.01103614  0.02098854  0.01563235  0.01468625  0.01335113  0.01468625  0.01076200  0.00920430  0.00618433  0.01686673  0.00765170  0.02269693  0.00667557  0.01201602  0.01220933  0.01201602  0.01201602  0.01440068  0.01335113  0.00667557  0.00934579  0.00667557  0.00829851  0.00667557  0.01335113  0.01468625  0.01335113  0.00934579  0.00966911  0.00667557  0.01692820  0.00692142  0.00667557  0.00801068  0.00667557  0.00937018  0.00934579  0.01201602  0.01068091  0.01068091  0.01201602  0.00667557  0.01068091  0.01068091  0.01068091
cr3001      0.02547379  0.04055871  0.02946916  0.03080427  0.03343702  0.03081635  0.03084401  0.03075681  0.02946916  0.02946916  0.02947826  0.03080427  0.03203735  0.03209450  0.03142669  0.03095883  0.03132391  0.03210599  0.02546801  0.02950225  0.03297426  0.02420276  0.02680226  0.03214176  0.02681468  0.02547379  0.03216252  0.03347450  0.01335113  0.00534045  0.00400534  0.00400534  0.00000000  0.01201602  0.00267023  0.00934579  0.00274299  0.01872065  0.01738710  0.01873001  0.01893217  0.01604553  0.01624195  0.01738064  0.02006295  0.01738064  0.02406829  0.01738710  0.01871575  0.01604553  0.01738064  0.01604553  0.01745464  0.01735648  0.00667557  0.01680745  0.00667557  0.01869159  0.02002670  0.02002670  0.01869159  0.01465872  0.02002670  0.01610704  0.01610918  0.01201602  0.01201602  0.01468625  0.01602136  0.01068617  0.00934579  0.01068091  0.01201602  0.01206435  0.01937700  0.01201602  0.01070507  0.01602136  0.01735648  0.01201602  0.02136182  0.01735648  0.01201602  0.01335113  0.01602136  0.00934579  0.00801068  0.01335113  0.00960386  0.01268550  0.01239968  0.01030911  0.00962083  0.01933520  0.01416994  0.01335113  0.01201602  0.01335113  0.00941832  0.00918708  0.00615674  0.01683743  0.00762473  0.02136182  0.00534045  0.01068091  0.01086606  0.01068091  0.01068091  0.01290375  0.01201602  0.00534045  0.00801068  0.00801068  0.00692794  0.00534045  0.01201602  0.01468625  0.01201602  0.00801068  0.00828087  0.00534045  0.01547214  0.00550594  0.00534045  0.00667557  0.00534045  0.00803485  0.00801068  0.01068091  0.00934579  0.00934579  0.01068091  0.00534045  0.00934579  0.00934579  0.00934579
cr3003      0.02280902  0.04327665  0.02813448  0.02946960  0.03076746  0.02948173  0.02817729  0.03077017  0.02813448  0.02813448  0.02680560  0.02946960  0.02927643  0.02942174  0.03143382  0.02964049  0.02850837  0.02944201  0.02281855  0.02680482  0.03028101  0.02150127  0.02412584  0.03215189  0.02414413  0.02280902  0.02953366  0.03213982  0.01201602  0.01468625  0.01335113  0.01335113  0.01201602  0.00000000  0.00934579  0.01068091  0.01239057  0.01736753  0.01603412  0.01737718  0.01755994  0.01471052  0.01495296  0.01604564  0.01872800  0.01604564  0.02273334  0.01603412  0.01738075  0.01471052  0.01604564  0.01471052  0.02144702  0.02136182  0.01335113  0.02100710  0.01468625  0.02002670  0.02136182  0.02136182  0.02002670  0.02133451  0.02136182  0.02009930  0.02010133  0.01602136  0.01602136  0.01869159  0.01869159  0.01739453  0.01335113  0.01468625  0.01602136  0.01606991  0.02078291  0.01335113  0.01471052  0.01735648  0.01869159  0.01602136  0.02403204  0.01869159  0.01602136  0.01468625  0.01201602  0.01468625  0.01201602  0.01735648  0.01378444  0.01993074  0.01943764  0.01194223  0.01102960  0.01619856  0.01286840  0.01468625  0.01602136  0.01735648  0.01345209  0.01697419  0.01078446  0.01840843  0.01225309  0.02269693  0.00934579  0.01201602  0.01222091  0.01201602  0.01201602  0.01727830  0.01335113  0.00934579  0.01201602  0.01201602  0.01108029  0.00934579  0.01335113  0.01869159  0.01602136  0.01201602  0.01252597  0.00934579  0.01711601  0.00959885  0.00934579  0.00801068  0.00934579  0.01204030  0.01201602  0.01468625  0.01335113  0.01068091  0.01201602  0.00934579  0.01335113  0.01335113  0.01068091
cr3006      0.02412593  0.04185202  0.02946916  0.03080427  0.03204832  0.03081635  0.02949441  0.02938923  0.02946916  0.02946916  0.02812288  0.03080427  0.03061515  0.03070201  0.03003087  0.03095883  0.02992948  0.03072304  0.02413575  0.02812145  0.03152823  0.02282898  0.02544284  0.03077031  0.02546104  0.02412593  0.03081404  0.03347450  0.01335113  0.00534045  0.00400534  0.00400534  0.00267023  0.00934579  0.00000000  0.00934579  0.00274299  0.01872065  0.01738710  0.01873001  0.01893217  0.01604553  0.01624195  0.01738064  0.02006295  0.01738064  0.02406829  0.01738710  0.01871575  0.01604553  0.01738064  0.01604553  0.01745464  0.01735648  0.00667557  0.01680745  0.00667557  0.01869159  0.02002670  0.02002670  0.01869159  0.01465872  0.02002670  0.01610704  0.01610918  0.01201602  0.01201602  0.01468625  0.01602136  0.01068617  0.00934579  0.01068091  0.01201602  0.01206435  0.01937700  0.01201602  0.01070507  0.01602136  0.01468625  0.01201602  0.02136182  0.01735648  0.01201602  0.01335113  0.01602136  0.00934579  0.00801068  0.01335113  0.00960386  0.01268550  0.01239968  0.01030911  0.00962083  0.01756960  0.01416994  0.01335113  0.01201602  0.01335113  0.00941832  0.00918708  0.00615674  0.01683743  0.00762473  0.02136182  0.00534045  0.01068091  0.01086606  0.01068091  0.01068091  0.01290375  0.01201602  0.00534045  0.00801068  0.00801068  0.00692794  0.00534045  0.01201602  0.01468625  0.01201602  0.00801068  0.00828087  0.00534045  0.01547214  0.00550594  0.00534045  0.00667557  0.00534045  0.00803485  0.00801068  0.01068091  0.00934579  0.00934579  0.01068091  0.00534045  0.00934579  0.00934579  0.00934579
cr3005      0.02546715  0.04597882  0.02545290  0.02678801  0.03350278  0.02680026  0.03083141  0.03348727  0.02545290  0.02545290  0.02947758  0.02678801  0.03210722  0.03215531  0.03418770  0.02692991  0.03127855  0.03217170  0.02546137  0.02949561  0.03309277  0.02419028  0.02680157  0.03486931  0.02680804  0.02546715  0.03220949  0.02945824  0.00667557  0.01201602  0.01068091  0.01068091  0.00934579  0.01068091  0.00934579  0.00000000  0.00684187  0.01736547  0.01603199  0.01737498  0.01756102  0.01469850  0.01492702  0.01603361  0.01871609  0.01603361  0.02272143  0.01603199  0.01736872  0.01469850  0.01603361  0.01469850  0.02144517  0.01869159  0.01068091  0.02103312  0.01068091  0.02002670  0.02136182  0.02136182  0.02002670  0.01867140  0.02136182  0.02009741  0.02009962  0.01602136  0.01335113  0.01869159  0.01869159  0.01468085  0.01335113  0.01468625  0.01602136  0.01338788  0.02075046  0.01335113  0.01202827  0.01468625  0.02136182  0.01602136  0.02269693  0.01869159  0.01335113  0.01468625  0.01201602  0.01335113  0.01201602  0.01735648  0.01372245  0.01417620  0.01381684  0.00893588  0.00825685  0.01946331  0.01283786  0.01468625  0.01602136  0.01735648  0.01345081  0.01377101  0.01074765  0.01837032  0.01221565  0.02002670  0.00934579  0.01201602  0.01220913  0.01201602  0.01201602  0.01728386  0.01335113  0.00934579  0.01201602  0.01201602  0.01104637  0.00934579  0.01335113  0.01602136  0.01335113  0.01201602  0.01246888  0.00934579  0.01415925  0.00963042  0.00934579  0.00801068  0.00934579  0.01202827  0.01201602  0.01468625  0.01335113  0.01068091  0.01201602  0.00934579  0.01335113  0.01335113  0.01068091
cr3066      0.02616143  0.04447942  0.02746178  0.02880933  0.03450481  0.02882535  0.03163250  0.03168843  0.02746178  0.02746178  0.03035595  0.02881160  0.03302692  0.03304718  0.03237837  0.02764676  0.03214790  0.03312241  0.02614894  0.03031369  0.03399061  0.02491105  0.02754065  0.03307141  0.02751885  0.02616143  0.03303863  0.03161693  0.01106078  0.00549061  0.00409522  0.00409517  0.00274299  0.01239057  0.00274299  0.00684187  0.00000000  0.01914361  0.01779743  0.01920113  0.01936458  0.01639900  0.01666214  0.01779014  0.02051252  0.01785773  0.02480808  0.01777841  0.01921244  0.01644233  0.01783747  0.01642324  0.01784997  0.01780728  0.00678931  0.01718005  0.00676437  0.01928632  0.02065817  0.02063890  0.01928632  0.01500568  0.02065812  0.01644298  0.01640190  0.01234789  0.01225177  0.01513438  0.01648668  0.01096138  0.00955627  0.01088002  0.01226300  0.01226767  0.01997206  0.01234789  0.01088557  0.01644298  0.01783874  0.01228137  0.02198584  0.01781084  0.01225605  0.01367095  0.01650131  0.00950768  0.00821034  0.01363920  0.00965074  0.01266624  0.01238079  0.01030010  0.00981206  0.01945102  0.01420520  0.01369858  0.01233086  0.01372902  0.00968389  0.00939789  0.00632828  0.01739275  0.00786786  0.01919244  0.00546736  0.01099771  0.01119105  0.01099771  0.01099771  0.01288003  0.01232392  0.00546736  0.00817172  0.00817172  0.00708439  0.00546736  0.01232392  0.01501356  0.00965447  0.00821504  0.00828013  0.00546736  0.01548156  0.00562634  0.00546736  0.00686274  0.00546736  0.00823477  0.00825723  0.01096159  0.00965083  0.00953857  0.01092883  0.00546736  0.00960532  0.00958811  0.00953292
gr2602      0.02684045  0.04720260  0.02944170  0.03077859  0.03478920  0.03077859  0.03220940  0.03480744  0.02944170  0.02944170  0.03087819  0.03078857  0.03330903  0.03341730  0.03543283  0.03089670  0.03285311  0.03345693  0.02684474  0.03086393  0.03420299  0.02555814  0.02818873  0.03615721  0.02818304  0.02684045  0.03343358  0.03345239  0.01868879  0.02138743  0.02005409  0.02005420  0.01872065  0.01736753  0.01872065  0.01736547  0.01914361  0.00000000  0.00133690  0.00267380  0.00000000  0.00669447  0.01071794  0.00402067  0.00668449  0.00935829  0.02139037  0.00401070  0.00936827  0.00267380  0.00668449  0.00669447  0.02542976  0.02272087  0.01738526  0.02508506  0.01872076  0.02136536  0.02271070  0.02269874  0.02136536  0.02398654  0.02271070  0.02409267  0.02408308  0.02005187  0.02007177  0.02271859  0.02405198  0.02140490  0.01736536  0.01605398  0.02005626  0.02009338  0.02216663  0.01469863  0.01876646  0.01871081  0.02538531  0.01737737  0.02537759  0.02271081  0.02004203  0.01871081  0.01870075  0.01604414  0.01336530  0.02138754  0.01779022  0.02394057  0.02338703  0.01603941  0.01506953  0.02057494  0.01105838  0.01870864  0.02006393  0.02138743  0.01754381  0.02126019  0.01510813  0.02118964  0.01657170  0.02407768  0.01336530  0.01603197  0.01636671  0.01603197  0.01603197  0.02134599  0.01740085  0.01336530  0.01603208  0.01603208  0.01525757  0.01336530  0.01740085  0.02272098  0.02003202  0.01603202  0.01650451  0.01336530  0.02101842  0.01362360  0.01336530  0.01202202  0.01336530  0.01606273  0.01603197  0.01869874  0.01736530  0.01471070  0.01605387  0.01336530  0.01737525  0.01738743  0.01472054
gr2606      0.02549781  0.04586089  0.02810458  0.02944147  0.03345536  0.02944147  0.03086674  0.03347293  0.02810458  0.02810458  0.02953555  0.02945138  0.03193520  0.03208339  0.03408105  0.02955365  0.03141903  0.03212294  0.02550200  0.02952146  0.03285553  0.02421021  0.02684614  0.03482276  0.02684043  0.02549781  0.03209895  0.03211527  0.01735539  0.02005387  0.01872054  0.01872065  0.01738710  0.01603412  0.01738710  0.01603199  0.01779743  0.00133690  0.00000000  0.00133690  0.00134680  0.00535750  0.00937543  0.00268370  0.00534759  0.00802139  0.02005348  0.00267380  0.00803129  0.00133690  0.00534759  0.00535750  0.02409197  0.02138732  0.01605163  0.02369368  0.01738721  0.02003187  0.02137722  0.02136526  0.02003187  0.02265498  0.02137722  0.02275481  0.02274515  0.01871824  0.01873799  0.02138496  0.02271835  0.02007496  0.01603187  0.01472043  0.01872278  0.01875619  0.02079265  0.01336515  0.01742919  0.01737733  0.02405168  0.01604389  0.02404411  0.02137733  0.01870847  0.01737733  0.01736734  0.01471066  0.01203182  0.02005398  0.01644044  0.02255347  0.02203548  0.01461375  0.01371283  0.01900707  0.00969576  0.01737508  0.01873031  0.02005387  0.01619883  0.01979175  0.01364300  0.01972573  0.01510718  0.02274413  0.01203182  0.01469849  0.01500482  0.01469849  0.01469849  0.01995177  0.01606737  0.01203182  0.01469860  0.01469860  0.01388324  0.01203182  0.01606737  0.02138743  0.01869854  0.01469854  0.01515288  0.01203182  0.01966016  0.01227278  0.01203182  0.01068861  0.01203182  0.01472569  0.01469849  0.01736526  0.01603182  0.01337722  0.01472032  0.01203182  0.01604170  0.01605387  0.01338699
gr2607      0.02684450  0.04722559  0.02945109  0.03078798  0.03479385  0.03078798  0.03221339  0.03481108  0.02945109  0.02945109  0.03088224  0.03079781  0.03332557  0.03342176  0.03544930  0.03092002  0.03283898  0.03346132  0.02684859  0.03086831  0.03426465  0.02555734  0.02819287  0.03616088  0.02818713  0.02684450  0.03343670  0.03346178  0.01869845  0.02139679  0.02006346  0.02006357  0.01873001  0.01737718  0.01873001  0.01737498  0.01920113  0.00267380  0.00133690  0.00000000  0.00269346  0.00670415  0.01076304  0.00403036  0.00669432  0.00936812  0.02140020  0.00401070  0.00937795  0.00268363  0.00669432  0.00670415  0.02545233  0.02273024  0.01739447  0.02512726  0.01873012  0.02137487  0.02272021  0.02270826  0.02137487  0.02398654  0.02272021  0.02411518  0.02410542  0.02006109  0.02008069  0.02272781  0.02406120  0.02141438  0.01737487  0.01606335  0.02006578  0.02010263  0.02218720  0.01470814  0.01877556  0.01872032  0.02539453  0.01738688  0.02538710  0.02272032  0.02005139  0.01872032  0.01871041  0.01605365  0.01337481  0.02139690  0.01784790  0.02402573  0.02346153  0.01614700  0.01509629  0.02074472  0.01115669  0.01871800  0.02007315  0.02139679  0.01755167  0.02135632  0.01520278  0.02128674  0.01666757  0.02408705  0.01337481  0.01604148  0.01636831  0.01604148  0.01604148  0.02142307  0.01741036  0.01337481  0.01604159  0.01604159  0.01527743  0.01337481  0.01741036  0.02273035  0.02004153  0.01604153  0.01657886  0.01337481  0.02114337  0.01364590  0.01337481  0.01203167  0.01337481  0.01607227  0.01604148  0.01870826  0.01737481  0.01472021  0.01606324  0.01337481  0.01738461  0.01739679  0.01339657
gr2701      0.02714647  0.04642190  0.02979371  0.03113784  0.03514506  0.03115421  0.03256138  0.03517937  0.02979371  0.02979371  0.03120526  0.03114716  0.03338075  0.03376863  0.03571010  0.03126130  0.03322978  0.03380459  0.02711364  0.03121123  0.03461179  0.02584129  0.02848503  0.03656435  0.02851339  0.02714647  0.03384807  0.03384216  0.01887937  0.02163360  0.02029092  0.02029115  0.01893217  0.01755994  0.01893217  0.01756102  0.01936458  0.00000000  0.00134680  0.00269346  0.00000000  0.00678550  0.01086310  0.00404641  0.00678243  0.00943908  0.02160264  0.00407303  0.00946956  0.00269360  0.00675860  0.00677668  0.02438552  0.02293718  0.01757430  0.02400725  0.01890879  0.02155143  0.02291525  0.02291054  0.02155143  0.02428566  0.02291554  0.02303918  0.02305297  0.02024385  0.02024116  0.02292880  0.02428758  0.02165166  0.01753817  0.01622656  0.02030181  0.01898380  0.02238517  0.01485941  0.01894616  0.01890531  0.02564597  0.01757839  0.02561437  0.02294567  0.02024598  0.01890223  0.01888176  0.01621653  0.01351668  0.02164935  0.01798768  0.02411801  0.02359892  0.01607954  0.01510736  0.02064984  0.01111248  0.01889428  0.02028471  0.02163620  0.01761642  0.02153139  0.01530346  0.02145007  0.01677848  0.02436098  0.01351668  0.01618548  0.01652473  0.01618548  0.01618548  0.02140407  0.01759090  0.01351668  0.01623391  0.01623391  0.01544532  0.01351668  0.01759090  0.02301103  0.02024559  0.01621819  0.01670388  0.01351668  0.02128003  0.01366509  0.01351668  0.01216719  0.01351668  0.01622962  0.01620201  0.01891924  0.01754447  0.01488108  0.01621391  0.01351668  0.01755163  0.01759267  0.01487079
gr2704      0.02415679  0.04452652  0.02677376  0.02811245  0.03214316  0.02811245  0.02952303  0.03214078  0.02677376  0.02677376  0.02819009  0.02811245  0.03062061  0.03077896  0.03276530  0.02820737  0.02995554  0.03080884  0.02415104  0.02819583  0.03153856  0.02288179  0.02550697  0.03350202  0.02550122  0.02415679  0.03078411  0.03078983  0.01603355  0.01871586  0.01738075  0.01738086  0.01604553  0.01471052  0.01604553  0.01469850  0.01639900  0.00669447  0.00535750  0.00670415  0.00678550  0.00000000  0.00939981  0.00535475  0.00803213  0.01070950  0.02008032  0.00535750  0.00535475  0.00401606  0.00535475  0.00267738  0.02275510  0.02005109  0.01469839  0.02232129  0.01604564  0.01870373  0.02005087  0.02003890  0.01870373  0.02266656  0.02005087  0.02141609  0.02140635  0.01736856  0.01736856  0.02003884  0.02137401  0.01875041  0.01469839  0.01604553  0.01739289  0.01740295  0.01940846  0.01469833  0.01606426  0.01604564  0.02270912  0.01738064  0.02272131  0.02005098  0.01736867  0.01604564  0.01604553  0.01604564  0.01336322  0.01871597  0.01504550  0.02116674  0.02068043  0.01317991  0.01239435  0.01914718  0.00834844  0.01603350  0.01738064  0.01871586  0.01484278  0.01836575  0.01221198  0.01830207  0.01367873  0.02140971  0.01069299  0.01336322  0.01362986  0.01336322  0.01336322  0.01858693  0.01473393  0.01069299  0.01336333  0.01336333  0.01248969  0.01069299  0.01473393  0.02005120  0.01736861  0.01336327  0.01376967  0.01069299  0.01828676  0.01096874  0.01069299  0.00935788  0.01069299  0.01338688  0.01336322  0.01603355  0.01469833  0.01204019  0.01337519  0.01069299  0.01469833  0.01471052  0.01204008
gr2706      0.02180989  0.04260629  0.02176510  0.02311023  0.03004570  0.02311970  0.02724386  0.03000120  0.02176510  0.02176510  0.02594005  0.02311133  0.02840077  0.02863320  0.03058611  0.02306691  0.02744154  0.02867674  0.02178417  0.02593771  0.02898745  0.01783197  0.02318710  0.03134141  0.02317076  0.02180989  0.02857722  0.02854967  0.01634999  0.01896832  0.01759418  0.01759432  0.01624195  0.01495296  0.01624195  0.01492702  0.01666214  0.01071794  0.00937543  0.01076304  0.01086310  0.00939981  0.00000000  0.00938798  0.01211160  0.00946174  0.01637062  0.00939286  0.01219710  0.00804362  0.00942267  0.00944031  0.01899599  0.02031938  0.01486135  0.01983152  0.01619669  0.01905301  0.02040012  0.02040552  0.01905301  0.02030979  0.02040004  0.01894785  0.02165289  0.01491655  0.01487332  0.01766321  0.01901550  0.01625970  0.01488258  0.01619709  0.01756616  0.01487510  0.01973000  0.01491655  0.01350879  0.01626279  0.02308283  0.01758272  0.02037932  0.01761390  0.01486039  0.01622983  0.01631355  0.01619669  0.01354241  0.01894619  0.01526998  0.01879769  0.01832650  0.01361621  0.01262887  0.01483922  0.01158900  0.01629021  0.01761707  0.01900067  0.01501135  0.01847020  0.01227771  0.01839351  0.01375317  0.02166233  0.01082625  0.01359538  0.01382667  0.01359538  0.01359538  0.01901521  0.01488900  0.01082625  0.01353060  0.01353060  0.01262139  0.01082625  0.01488900  0.01761534  0.01767277  0.01355295  0.01407850  0.01082625  0.01568434  0.01115828  0.01082625  0.00948478  0.01082625  0.01354142  0.01357451  0.01627886  0.01494777  0.01217351  0.01353697  0.01082625  0.01491655  0.01490105  0.01216231
gr_201      0.02549228  0.04587175  0.02811245  0.02945114  0.03347011  0.02945114  0.03085848  0.03346825  0.02811245  0.02811245  0.02952551  0.02945114  0.03195691  0.03210605  0.03408601  0.02956302  0.03139834  0.03213594  0.02548656  0.02953123  0.03286789  0.02422279  0.02684241  0.03482958  0.02683669  0.02549228  0.03211191  0.03212851  0.01736867  0.02005098  0.01871586  0.01871597  0.01738064  0.01604564  0.01738064  0.01603361  0.01779014  0.00402067  0.00268370  0.00403036  0.00404641  0.00535475  0.00938798  0.00000000  0.00535475  0.00803213  0.02008032  0.00535750  0.00803213  0.00133869  0.00535475  0.00535475  0.02409445  0.02138620  0.01603350  0.02369402  0.01738075  0.02003884  0.02138598  0.02137401  0.02003884  0.02399812  0.02138598  0.02275551  0.02274584  0.01870367  0.01870367  0.02137395  0.02270912  0.02008197  0.01603350  0.01738064  0.01872800  0.01874163  0.02079987  0.01603344  0.01740295  0.01738075  0.02404424  0.01871575  0.02405643  0.02138609  0.01870378  0.01738075  0.01738064  0.01738075  0.01469833  0.02005109  0.01643132  0.02256187  0.02204387  0.01461063  0.01371075  0.01903252  0.00969794  0.01736861  0.01871575  0.02005098  0.01619056  0.01979517  0.01363820  0.01972905  0.01510433  0.02274483  0.01202810  0.01469833  0.01500478  0.01469833  0.01469833  0.01994585  0.01606905  0.01202810  0.01469844  0.01469844  0.01388124  0.01202810  0.01606905  0.02138631  0.01870373  0.01469839  0.01515208  0.01202810  0.01966452  0.01226893  0.01202810  0.01069299  0.01202810  0.01472557  0.01469833  0.01736867  0.01603344  0.01337530  0.01471030  0.01202810  0.01603344  0.01604564  0.01337519
gr_203      0.02819035  0.04861796  0.03078983  0.03212851  0.03618075  0.03212851  0.03355669  0.03617779  0.03078983  0.03078983  0.03222380  0.03212851  0.03487476  0.03481660  0.03693359  0.03226056  0.03417581  0.03484622  0.02818456  0.03222959  0.03581016  0.02691591  0.02954063  0.03753892  0.02953483  0.02819035  0.03482120  0.03480589  0.02005109  0.02273334  0.02139823  0.02139839  0.02006295  0.01872800  0.02006295  0.01871609  0.02051252  0.00668449  0.00534759  0.00669432  0.00678243  0.00803213  0.01211160  0.00535475  0.00000000  0.01070950  0.02275770  0.00534759  0.01070950  0.00401606  0.00803213  0.00803213  0.02679012  0.02406862  0.01871586  0.02661309  0.02006312  0.02138609  0.02273318  0.02272131  0.02138609  0.02669130  0.02273318  0.02545111  0.02544117  0.02138598  0.02138598  0.02405632  0.02539154  0.02275724  0.01871586  0.02006295  0.02141036  0.02141901  0.02215449  0.01871575  0.02008032  0.02006312  0.02539154  0.02139806  0.02540373  0.02406845  0.02138620  0.02006312  0.02006295  0.02006312  0.01738064  0.02273351  0.01917517  0.02555798  0.02492640  0.01775756  0.01661506  0.02252732  0.01274488  0.02005098  0.01872784  0.02273334  0.01888742  0.02149577  0.01535325  0.02144711  0.01682125  0.02542703  0.01471041  0.01738064  0.01768606  0.01738064  0.01738064  0.02305931  0.01875119  0.01471041  0.01738086  0.01738086  0.01523898  0.01471041  0.01875119  0.02406879  0.02138609  0.01738075  0.01797731  0.01471041  0.02268810  0.01517862  0.01471041  0.01337530  0.01471041  0.01740295  0.01738064  0.02005109  0.01871575  0.01605761  0.01739256  0.01471041  0.01871575  0.01872800  0.01605745
gr_624      0.02548723  0.04463043  0.02811245  0.02945114  0.03346607  0.02945114  0.03085357  0.03346282  0.02811245  0.02811245  0.02952068  0.02945114  0.03195772  0.03210137  0.03409676  0.02959521  0.02996195  0.03213142  0.02548143  0.02952648  0.03293658  0.02421279  0.02683751  0.03482391  0.02683171  0.02548723  0.03210498  0.03212851  0.01736867  0.02005098  0.01871586  0.01871597  0.01738064  0.01604564  0.01738064  0.01603361  0.01785773  0.00935829  0.00802139  0.00936812  0.00943908  0.01070950  0.00946174  0.00803213  0.01070950  0.00000000  0.01204819  0.01069519  0.01338688  0.00669344  0.01070950  0.01070950  0.02412098  0.02138620  0.01603350  0.02375838  0.01738075  0.02003884  0.02138598  0.02137401  0.02003884  0.02400969  0.02138598  0.02278190  0.02277189  0.01870367  0.01870367  0.02137395  0.02270912  0.02008197  0.01603350  0.01738064  0.01872800  0.01874163  0.02079698  0.01603344  0.01740295  0.01738075  0.02404424  0.01871575  0.02405643  0.02138609  0.01870378  0.01738075  0.01738064  0.01738075  0.01469833  0.02005109  0.01650532  0.02122550  0.02213762  0.01476033  0.01372258  0.01602373  0.01271298  0.01736861  0.01871575  0.02005098  0.01618611  0.01987009  0.01370767  0.01980337  0.01517566  0.02274483  0.01202810  0.01469833  0.01498514  0.01469833  0.01469833  0.02003609  0.01606905  0.01202810  0.01469844  0.01469844  0.01387666  0.01202810  0.01606905  0.02138631  0.01870373  0.01469839  0.01524467  0.01202810  0.01982211  0.01227289  0.01202810  0.01069299  0.01202810  0.01472557  0.01469833  0.01736867  0.01603344  0.01337530  0.01471030  0.01202810  0.01603344  0.01604564  0.01337519
gr_628      0.02951013  0.04872572  0.03212851  0.03346720  0.03615956  0.03346720  0.03487684  0.03615437  0.03212851  0.03212851  0.03354413  0.03346720  0.03482240  0.03479432  0.03826657  0.03368873  0.03405171  0.03616033  0.02950416  0.03355010  0.03730941  0.02822566  0.03086078  0.03885101  0.03085480  0.02951013  0.03613064  0.03614458  0.02405643  0.02673868  0.02540357  0.02540373  0.02406829  0.02273334  0.02406829  0.02272143  0.02480808  0.02139037  0.02005348  0.02140020  0.02160264  0.02008032  0.01637062  0.02008032  0.02275770  0.01204819  0.00000000  0.02005348  0.02275770  0.01874163  0.02008032  0.02008032  0.02820535  0.02673885  0.02272120  0.02813256  0.02406845  0.02672654  0.02807363  0.02806177  0.02672654  0.02805181  0.02807363  0.02686614  0.02954751  0.02272110  0.02272110  0.02539143  0.02672666  0.02407194  0.02272120  0.02406829  0.02541571  0.02275770  0.02768759  0.02272110  0.02141901  0.02406845  0.03073200  0.02540340  0.02807396  0.02540357  0.02272131  0.02406845  0.02406829  0.02406845  0.02138598  0.02673885  0.02077053  0.02582952  0.02651632  0.02245993  0.02069112  0.01983192  0.02008951  0.02405632  0.02540340  0.02673868  0.02291232  0.02624840  0.02007875  0.02616562  0.02154412  0.02943237  0.01871575  0.02138598  0.02172414  0.02138598  0.02138598  0.02747655  0.02275653  0.01871575  0.02138620  0.02138620  0.02076398  0.01871575  0.02275653  0.02540390  0.02539143  0.02138609  0.02234966  0.01871575  0.02445152  0.01920618  0.01871575  0.01738064  0.01871575  0.02141901  0.02138598  0.02405643  0.02272110  0.02006295  0.02139790  0.01871575  0.02272110  0.02273334  0.02006279
gr_632      0.02550668  0.04587029  0.02810458  0.02944147  0.03346546  0.02944147  0.03087566  0.03348294  0.02810458  0.02810458  0.02954450  0.02945138  0.03197185  0.03209341  0.03411211  0.02956250  0.03139890  0.03213293  0.02551085  0.02953043  0.03289785  0.02421938  0.02685506  0.03483256  0.02684932  0.02550668  0.03210852  0.03211527  0.01735539  0.02005387  0.01872054  0.01872065  0.01738710  0.01603412  0.01738710  0.01603199  0.01777841  0.00401070  0.00267380  0.00401070  0.00407303  0.00535750  0.00939286  0.00535750  0.00534759  0.01069519  0.02005348  0.00000000  0.00803129  0.00401070  0.00534759  0.00535750  0.02411477  0.02138732  0.01605163  0.02376197  0.01738721  0.02003187  0.02137722  0.02136526  0.02003187  0.02265498  0.02137722  0.02277761  0.02276785  0.01871824  0.01873799  0.02138496  0.02271835  0.02005813  0.01603187  0.01472043  0.01872278  0.01875619  0.02076723  0.01336515  0.01742919  0.01737733  0.02405168  0.01604389  0.02404411  0.02137733  0.01870847  0.01737733  0.01736734  0.01471066  0.01203182  0.02005398  0.01643667  0.02260279  0.02206001  0.01467798  0.01375225  0.01910863  0.00975202  0.01737508  0.01606364  0.02005387  0.01619561  0.01983976  0.01368689  0.01976803  0.01515168  0.02274413  0.01203182  0.01469849  0.01498388  0.01469849  0.01469849  0.02002213  0.01606737  0.01203182  0.01469860  0.01469860  0.01385734  0.01203182  0.01606737  0.02138743  0.01869854  0.01469854  0.01515767  0.01203182  0.01969481  0.01231818  0.01203182  0.01068861  0.01203182  0.01472569  0.01469849  0.01736526  0.01603182  0.01337722  0.01472032  0.01203182  0.01604170  0.01605387  0.01338699
gr5101      0.02683478  0.04725124  0.02945114  0.03078983  0.03480636  0.03078983  0.03220117  0.03480352  0.02945114  0.02945114  0.03086831  0.03078983  0.03196476  0.03344170  0.03548359  0.03094346  0.03276259  0.03347172  0.02682896  0.03087413  0.03436098  0.02556063  0.02818511  0.03616439  0.02817929  0.02683478  0.03344537  0.03346720  0.01870378  0.02138609  0.02005098  0.02005109  0.01871575  0.01738075  0.01871575  0.01736872  0.01921244  0.00936827  0.00803129  0.00937795  0.00946956  0.00535475  0.01219710  0.00803213  0.01070950  0.01338688  0.02275770  0.00803129  0.00000000  0.00669344  0.00803213  0.00267738  0.02548316  0.02272131  0.01736861  0.02237125  0.01871586  0.02137395  0.02272110  0.02270912  0.02137395  0.02534704  0.02272110  0.02414415  0.02413412  0.02003879  0.02003879  0.02270907  0.02404424  0.02139667  0.01736861  0.01871575  0.02006312  0.02008032  0.02216919  0.01736856  0.01874163  0.01871586  0.02537935  0.02005087  0.02539154  0.02272120  0.02003890  0.01871586  0.01871575  0.01871586  0.01603344  0.02138620  0.01787274  0.02414468  0.02354779  0.01325454  0.01514093  0.01920846  0.01129026  0.01870373  0.02005087  0.02138609  0.01753023  0.02147391  0.01530658  0.02139960  0.01677521  0.02407994  0.01336322  0.01603344  0.01633009  0.01603344  0.01603344  0.02009396  0.01740416  0.01336322  0.01603355  0.01603355  0.01524897  0.01336322  0.01740416  0.02272143  0.02003884  0.01603350  0.01663601  0.01336322  0.02128352  0.01369085  0.01336322  0.01202810  0.01336322  0.01606426  0.01603344  0.01870378  0.01736856  0.01471041  0.01604542  0.01336322  0.01736856  0.01738075  0.01471030
gr5102      0.02414810  0.04452848  0.02677376  0.02811245  0.03213469  0.02811245  0.02951434  0.03213232  0.02677376  0.02677376  0.02818139  0.02811245  0.03058106  0.03077049  0.03273259  0.02821836  0.02996203  0.03080038  0.02414235  0.02818714  0.03151878  0.02287310  0.02549827  0.03349361  0.02549253  0.02414810  0.03077570  0.03078983  0.01603355  0.01871586  0.01738075  0.01738086  0.01604553  0.01471052  0.01604553  0.01469850  0.01644233  0.00267380  0.00133690  0.00268363  0.00269360  0.00401606  0.00804362  0.00133869  0.00401606  0.00669344  0.01874163  0.00401070  0.00669344  0.00000000  0.00401606  0.00401606  0.02275510  0.02005109  0.01469839  0.02230061  0.01604564  0.01870373  0.02005087  0.02003890  0.01870373  0.02266656  0.02005087  0.02141609  0.02140635  0.01736856  0.01736856  0.02003884  0.02137401  0.01875041  0.01469839  0.01604553  0.01739289  0.01740295  0.01942389  0.01469833  0.01606426  0.01604564  0.02270912  0.01738064  0.02272131  0.02005098  0.01736867  0.01604564  0.01604553  0.01604564  0.01336322  0.01871597  0.01507990  0.02117267  0.02069055  0.01318250  0.01235220  0.01746022  0.00833336  0.01603350  0.01738064  0.01871586  0.01484391  0.01832383  0.01217018  0.01826225  0.01363692  0.02140971  0.01069299  0.01336322  0.01364097  0.01336322  0.01336322  0.01854957  0.01473393  0.01069299  0.01336333  0.01336333  0.01250489  0.01069299  0.01473393  0.02005120  0.01736861  0.01336327  0.01379869  0.01069299  0.01830448  0.01091632  0.01069299  0.00935788  0.01069299  0.01338688  0.01336322  0.01603355  0.01469833  0.01204019  0.01337519  0.01069299  0.01469833  0.01471052  0.01204008
gr5103      0.02548723  0.04589480  0.02811245  0.02945114  0.03346715  0.02945114  0.03085357  0.03346451  0.02811245  0.02811245  0.02952068  0.02945114  0.03196437  0.03210269  0.03408599  0.02957683  0.03137673  0.03213263  0.02548143  0.02952648  0.03292022  0.02421279  0.02683751  0.03482554  0.02683171  0.02548723  0.03210695  0.03212851  0.01736867  0.02005098  0.01871586  0.01871597  0.01738064  0.01604564  0.01738064  0.01603361  0.01783747  0.00668449  0.00534759  0.00669432  0.00675860  0.00535475  0.00942267  0.00535475  0.00803213  0.01070950  0.02008032  0.00534759  0.00803213  0.00401606  0.00000000  0.00535475  0.02413055  0.02138620  0.01603350  0.02375022  0.01738075  0.02003884  0.02138598  0.02137401  0.02003884  0.02400969  0.02138598  0.02279154  0.02278160  0.01870367  0.01870367  0.02137395  0.02270912  0.02006511  0.01603350  0.01738064  0.01872800  0.01874163  0.02081040  0.01603344  0.01740295  0.01738075  0.02404424  0.01871575  0.02405643  0.02138609  0.01870378  0.01738075  0.01738064  0.01738075  0.01469833  0.02005109  0.01647889  0.02263628  0.02210793  0.01470610  0.01372747  0.01919162  0.00978513  0.01736861  0.01871575  0.02005098  0.01618887  0.01987939  0.01372033  0.01981292  0.01518833  0.02007460  0.01202810  0.01469833  0.01499685  0.01469833  0.01469833  0.02001244  0.01606905  0.01202810  0.01469844  0.01469844  0.01389090  0.01202810  0.01606905  0.02138631  0.01870373  0.01469839  0.01521591  0.01202810  0.01977831  0.01228133  0.01202810  0.01069299  0.01202810  0.01472557  0.01469833  0.01736867  0.01469833  0.01337530  0.01471030  0.01202810  0.01603344  0.01604564  0.01337519
gr5104      0.02415695  0.04453780  0.02677376  0.02811245  0.03214478  0.02811245  0.02952325  0.03214232  0.02677376  0.02677376  0.02819033  0.02811245  0.03061758  0.03078050  0.03276360  0.02822719  0.02994146  0.03081036  0.02415118  0.02819610  0.03156110  0.02288224  0.02550718  0.03350340  0.02550141  0.02415695  0.03078526  0.03078983  0.01603355  0.01871586  0.01738075  0.01738086  0.01604553  0.01471052  0.01604553  0.01469850  0.01642324  0.00669447  0.00535750  0.00670415  0.00677668  0.00267738  0.00944031  0.00535475  0.00803213  0.01070950  0.02008032  0.00535750  0.00267738  0.00401606  0.00535475  0.00000000  0.02277793  0.02005109  0.01469839  0.02093424  0.01604564  0.01870373  0.02005087  0.02003890  0.01870373  0.02267235  0.02005087  0.02143892  0.02142908  0.01736856  0.01736856  0.02003884  0.02137401  0.01873355  0.01469839  0.01604553  0.01739289  0.01740295  0.01939826  0.01469833  0.01606426  0.01604564  0.02270912  0.01738064  0.02272131  0.02005098  0.01736867  0.01604564  0.01604553  0.01604564  0.01336322  0.01871597  0.01507607  0.02122184  0.02071504  0.01171395  0.01239158  0.01750480  0.00838957  0.01603350  0.01738064  0.01871586  0.01484065  0.01837131  0.01221352  0.01830402  0.01368089  0.02140971  0.01069299  0.01336322  0.01361988  0.01336322  0.01336322  0.01861977  0.01473393  0.01069299  0.01336333  0.01336333  0.01247878  0.01069299  0.01473393  0.02005120  0.01736861  0.01336327  0.01380341  0.01069299  0.01833908  0.01096172  0.01069299  0.00935788  0.01069299  0.01338688  0.01336322  0.01603355  0.01469833  0.01204019  0.01337519  0.01069299  0.01469833  0.01471052  0.01204008
ha_320      0.02826475  0.04752297  0.03080601  0.03213579  0.03649648  0.03213579  0.03233057  0.03648818  0.03080601  0.03080601  0.03504746  0.03214536  0.03368317  0.03374070  0.03580453  0.03229410  0.03134726  0.03782880  0.02555743  0.03103896  0.03890039  0.02700330  0.02833164  0.03780957  0.02962320  0.02826475  0.03499375  0.03484102  0.02282986  0.02013030  0.01878128  0.01875889  0.01745464  0.02144702  0.01745464  0.02144517  0.01784997  0.02542976  0.02409197  0.02545233  0.02438552  0.02275510  0.01899599  0.02409445  0.02679012  0.02412098  0.02820535  0.02411477  0.02548316  0.02275510  0.02413055  0.02277793  0.00000000  0.02143418  0.01610347  0.00139978  0.01743225  0.02015424  0.02151495  0.02148083  0.02015424  0.02142784  0.02149218  0.00132979  0.00398936  0.01345431  0.01878798  0.01612993  0.01745652  0.01742368  0.01610716  0.01744141  0.01878379  0.01074505  0.02077090  0.01882397  0.01474398  0.02013030  0.02149038  0.01882643  0.02414547  0.02151533  0.01879232  0.02013030  0.02281844  0.01743225  0.01479011  0.02010792  0.01648345  0.01849771  0.01803010  0.01639382  0.01528714  0.02117115  0.02001590  0.02014102  0.01881321  0.02015307  0.01623762  0.01999028  0.01388924  0.02459191  0.01537190  0.02820980  0.01210528  0.01747863  0.01774967  0.01747863  0.01747863  0.01736778  0.01883945  0.01210528  0.01475846  0.01475846  0.01387691  0.01210528  0.01883945  0.02142503  0.01882798  0.01478090  0.01530501  0.01210528  0.01991832  0.01108672  0.01210528  0.01345431  0.01210528  0.01474768  0.01480334  0.01745652  0.01615237  0.01609606  0.01745426  0.01210528  0.01613914  0.01610599  0.01344317
ha_321      0.03082830  0.04188667  0.03347538  0.03481049  0.02815686  0.03482269  0.03216917  0.02814021  0.03347538  0.03347538  0.02948031  0.03481049  0.03483400  0.03079468  0.03003286  0.03500579  0.03417730  0.03214413  0.03082254  0.03083337  0.03293705  0.02956859  0.02813944  0.03218165  0.03216917  0.03082830  0.03753508  0.03748072  0.02002670  0.02002670  0.01869159  0.01869159  0.01735648  0.02136182  0.01735648  0.01869159  0.01780728  0.02272087  0.02138732  0.02273024  0.02293718  0.02005109  0.02031938  0.02138620  0.02406862  0.02138620  0.02673885  0.02138732  0.02272131  0.02005109  0.02138620  0.02005109  0.02143418  0.00000000  0.01335113  0.02098146  0.01602136  0.01201602  0.01335113  0.01335113  0.01201602  0.02400952  0.01335113  0.02008648  0.02008873  0.02136182  0.02136182  0.02403204  0.02536716  0.02002393  0.01869159  0.02002670  0.02002670  0.02142278  0.01244999  0.02136182  0.02006328  0.01201602  0.02670227  0.02136182  0.01735648  0.02403204  0.02403204  0.02002670  0.02269693  0.01869159  0.01735648  0.02002670  0.01786106  0.02264823  0.02209331  0.01766205  0.01642310  0.02425719  0.01833101  0.02002670  0.02002670  0.02269693  0.01749270  0.01676389  0.01675129  0.02282887  0.01821865  0.02536716  0.01468625  0.01735648  0.01768054  0.01735648  0.01735648  0.02147163  0.01869159  0.01468625  0.01735648  0.01735648  0.01661101  0.01468625  0.01869159  0.02136182  0.02136182  0.01735648  0.01797352  0.01468625  0.02257500  0.01502997  0.01468625  0.01602136  0.01468625  0.01739305  0.01735648  0.02002670  0.01869159  0.01602136  0.01735648  0.01468625  0.01869159  0.01735648  0.01602136
ha_326      0.02547788  0.04320935  0.02812234  0.02945746  0.03345477  0.02946960  0.03084193  0.03078127  0.02812234  0.02812234  0.02948827  0.02945746  0.03203595  0.03210664  0.03142154  0.02959841  0.02992664  0.03212399  0.02547215  0.02950614  0.03293111  0.02421207  0.02681231  0.03216279  0.02681872  0.02547788  0.03216038  0.03212769  0.01201602  0.00934579  0.00801068  0.00801068  0.00667557  0.01335113  0.00667557  0.01068091  0.00678931  0.01738526  0.01605163  0.01739447  0.01757430  0.01469839  0.01486135  0.01603350  0.01871586  0.01603350  0.02272120  0.01605163  0.01736861  0.01469839  0.01603350  0.01469839  0.01610347  0.01335113  0.00000000  0.01538755  0.00801068  0.01735648  0.01869159  0.01869159  0.01735648  0.01332137  0.01869159  0.01475589  0.01475826  0.01068091  0.01335113  0.01335113  0.01468625  0.00933776  0.00801068  0.00934579  0.01068091  0.01338755  0.01796962  0.01068091  0.01202816  0.01468625  0.01602136  0.01068091  0.02002670  0.01602136  0.01335113  0.01201602  0.01468625  0.00801068  0.00667557  0.00934579  0.00817662  0.01119970  0.01094991  0.00875131  0.00822497  0.01919296  0.01266962  0.01201602  0.01068091  0.01201602  0.00807281  0.00753669  0.00451956  0.01519755  0.00598631  0.02002670  0.00400534  0.00934579  0.00950856  0.00934579  0.00934579  0.01140404  0.01068091  0.00400534  0.00667557  0.00667557  0.00552045  0.00400534  0.01068091  0.01335113  0.01068091  0.00667557  0.00683020  0.00400534  0.01393214  0.00412066  0.00400534  0.00534045  0.00400534  0.00668770  0.00667557  0.00934579  0.00801068  0.00801068  0.00934579  0.00400534  0.00801068  0.00801068  0.00801068
ha_327      0.02827155  0.04710643  0.03097324  0.03236069  0.03678765  0.03238693  0.03257639  0.03680759  0.03097324  0.03097324  0.03534872  0.03236997  0.03286345  0.03396435  0.03545097  0.03252899  0.03157101  0.03818241  0.02539369  0.03123386  0.03937741  0.02693183  0.02834525  0.03820039  0.02971705  0.02827155  0.03531741  0.03519604  0.02247573  0.01964492  0.01822447  0.01820185  0.01680745  0.02100710  0.01680745  0.02103312  0.01718005  0.02508506  0.02369368  0.02512726  0.02400725  0.02232129  0.01983152  0.02369402  0.02661309  0.02375838  0.02813256  0.02376197  0.02237125  0.02230061  0.02375022  0.02093424  0.00139978  0.02098146  0.01538755  0.00000000  0.01672794  0.01965332  0.02106456  0.02107128  0.01965332  0.02109459  0.02104038  0.00000000  0.00279990  0.01261192  0.01816002  0.01542755  0.01684491  0.01681578  0.01537152  0.01673687  0.01820549  0.00979644  0.02030998  0.01823385  0.01394794  0.01962464  0.02109414  0.01823496  0.02384104  0.02106482  0.01820332  0.01957083  0.02240844  0.01672794  0.01400244  0.01964032  0.01574899  0.01796567  0.01749425  0.01488846  0.01430569  0.01955170  0.01910132  0.01963953  0.01823904  0.01968333  0.01548574  0.01936642  0.01293567  0.02427600  0.01450800  0.02807228  0.01119117  0.01683004  0.01710750  0.01683004  0.01683004  0.01634423  0.01819870  0.01119117  0.01402466  0.01402466  0.01304551  0.01119117  0.01819870  0.02107917  0.01828524  0.01402926  0.01452198  0.01119117  0.01940339  0.00999463  0.01119117  0.01261192  0.01119117  0.01396718  0.01403161  0.01686510  0.01404975  0.01391984  0.01676805  0.01119117  0.01542289  0.01540513  0.01255935
ha_328      0.02682219  0.04460909  0.02946960  0.03080471  0.03481846  0.03081685  0.03218620  0.03214419  0.02946960  0.02946960  0.03083251  0.03080471  0.03341981  0.03347054  0.03277746  0.03094230  0.03280264  0.03348757  0.02681649  0.03085036  0.03427717  0.02556184  0.02815658  0.03352605  0.02816301  0.02682219  0.03352448  0.03347494  0.01468625  0.00934579  0.00801068  0.00801068  0.00667557  0.01468625  0.00667557  0.01068091  0.00676437  0.01872076  0.01738721  0.01873012  0.01890879  0.01604564  0.01619669  0.01738075  0.02006312  0.01738075  0.02406845  0.01738721  0.01871586  0.01604564  0.01738075  0.01604564  0.01743225  0.01602136  0.00801068  0.01672794  0.00000000  0.01869159  0.02002670  0.02002670  0.01869159  0.01599059  0.02002670  0.01608460  0.01608689  0.01201602  0.01201602  0.01468625  0.01602136  0.01203459  0.00934579  0.01068091  0.01068091  0.01206457  0.01937364  0.01201602  0.01070518  0.01602136  0.01735648  0.01201602  0.01735648  0.01468625  0.01201602  0.00801068  0.01335113  0.00534045  0.00801068  0.01068091  0.00954019  0.01399844  0.01368701  0.01163691  0.01096217  0.02070196  0.01398232  0.01335113  0.01068091  0.01335113  0.00807570  0.00753484  0.00595020  0.01663213  0.00741632  0.01869159  0.00534045  0.01068091  0.01089443  0.01068091  0.01068091  0.01273216  0.01201602  0.00534045  0.00801068  0.00801068  0.00692449  0.00534045  0.01201602  0.01602136  0.01201602  0.00801068  0.00817956  0.00534045  0.01671527  0.00542933  0.00534045  0.00667557  0.00534045  0.00803496  0.00801068  0.01068091  0.00934579  0.00934579  0.01068091  0.00534045  0.00934579  0.00801068  0.00934579
ha_415      0.02678574  0.03779942  0.02945746  0.03079257  0.02674348  0.03080471  0.02812673  0.02672629  0.02945746  0.02945746  0.02543811  0.03079257  0.03333827  0.02937989  0.02588602  0.03099738  0.03124854  0.02807108  0.02677985  0.02679124  0.02882049  0.02550991  0.02409711  0.02810732  0.02812673  0.02678574  0.03345728  0.03346280  0.01869159  0.02136182  0.02002670  0.02002670  0.01869159  0.02002670  0.01869159  0.02002670  0.01928632  0.02136536  0.02003187  0.02137487  0.02155143  0.01870373  0.01905301  0.02003884  0.02138609  0.02003884  0.02672654  0.02003187  0.02137395  0.01870373  0.02003884  0.01870373  0.02015424  0.01201602  0.01735648  0.01965332  0.01869159  0.00000000  0.00133511  0.00133511  0.00000000  0.02535234  0.00133511  0.01880652  0.01880836  0.02002670  0.02002670  0.02269693  0.02403204  0.02135549  0.01735648  0.01869159  0.02002670  0.02007525  0.00831689  0.01735648  0.01871586  0.01068091  0.02002670  0.01735648  0.01201602  0.02269693  0.02269693  0.01869159  0.01869159  0.01869159  0.01602136  0.02136182  0.01794664  0.02423026  0.02362143  0.01932954  0.01782230  0.02614680  0.01705155  0.01869159  0.02002670  0.02136182  0.01748821  0.02146241  0.01527074  0.02135357  0.01674130  0.02670227  0.01335113  0.01602136  0.01630443  0.01602136  0.01602136  0.02010846  0.01735648  0.01335113  0.01602136  0.01602136  0.01523540  0.01335113  0.01735648  0.02269693  0.02002670  0.01602136  0.01672841  0.01335113  0.02424368  0.01362409  0.01335113  0.01468625  0.01335113  0.01604564  0.01602136  0.01869159  0.01735648  0.01468625  0.01602136  0.01335113  0.01735648  0.01735648  0.01468625
ha_416      0.02813297  0.03916286  0.03080427  0.03213938  0.02808252  0.03215146  0.02947399  0.02806520  0.03080427  0.03080427  0.02678551  0.03213938  0.03473383  0.03071871  0.02724984  0.03234432  0.03268819  0.02941004  0.02812707  0.02813861  0.03020921  0.02685741  0.02544449  0.02944601  0.02947399  0.02813297  0.03479530  0.03480961  0.02002670  0.02269693  0.02136182  0.02136182  0.02002670  0.02136182  0.02002670  0.02136182  0.02065817  0.02271070  0.02137722  0.02272021  0.02291525  0.02005087  0.02040012  0.02138598  0.02273318  0.02138598  0.02807363  0.02137722  0.02272110  0.02005087  0.02138598  0.02005087  0.02151495  0.01335113  0.01869159  0.02106456  0.02002670  0.00133511  0.00000000  0.00267023  0.00133511  0.02668969  0.00267023  0.02016728  0.02016897  0.02136182  0.02136182  0.02403204  0.02536716  0.02268705  0.01869159  0.02002670  0.02136182  0.02142223  0.00832949  0.01869159  0.02006295  0.01201602  0.02136182  0.01869159  0.01335113  0.02403204  0.02403204  0.02002670  0.02002670  0.02002670  0.01735648  0.02269693  0.01932477  0.02564014  0.02500514  0.02078911  0.01920060  0.02776234  0.01846313  0.02002670  0.02136182  0.02269693  0.01883540  0.02147131  0.01526483  0.02134175  0.01672894  0.02803738  0.01468625  0.01735648  0.01767056  0.01735648  0.01735648  0.02154006  0.01869159  0.01468625  0.01735648  0.01735648  0.01523591  0.01468625  0.01869159  0.02403204  0.02136182  0.01735648  0.01811298  0.01468625  0.02566704  0.01499611  0.01468625  0.01602136  0.01468625  0.01739272  0.01735648  0.02002670  0.01869159  0.01602136  0.01735648  0.01468625  0.01869159  0.01869159  0.01602136
ha_417      0.02812957  0.03917547  0.03079296  0.03212807  0.02810773  0.03214027  0.02947057  0.02809028  0.03079296  0.03079296  0.02678184  0.03212807  0.03478625  0.03074462  0.02729796  0.03234150  0.03264799  0.02943533  0.02812369  0.02813502  0.03026734  0.02685374  0.02544084  0.02947157  0.02947057  0.02812957  0.03482287  0.03479830  0.02002670  0.02269693  0.02136182  0.02136182  0.02002670  0.02136182  0.02002670  0.02136182  0.02063890  0.02269874  0.02136526  0.02270826  0.02291054  0.02003890  0.02040552  0.02137401  0.02272131  0.02137401  0.02806177  0.02136526  0.02270912  0.02003890  0.02137401  0.02003890  0.02148083  0.01335113  0.01869159  0.02107128  0.02002670  0.00133511  0.00267023  0.00000000  0.00133511  0.02669001  0.00267023  0.02013306  0.02013495  0.02136182  0.02136182  0.02403204  0.02536716  0.02268705  0.01869159  0.02002670  0.02136182  0.02141059  0.00968728  0.01869159  0.02005109  0.01201602  0.02136182  0.01869159  0.01335113  0.02403204  0.02403204  0.02002670  0.02002670  0.02002670  0.01735648  0.02269693  0.01930816  0.02568809  0.02502963  0.02084971  0.01923901  0.02782671  0.01851645  0.02002670  0.02136182  0.02269693  0.01883194  0.02305534  0.01685985  0.02294190  0.01833041  0.02803738  0.01468625  0.01735648  0.01764824  0.01735648  0.01735648  0.02160664  0.01869159  0.01468625  0.01735648  0.01468625  0.01660601  0.01468625  0.01869159  0.02403204  0.02136182  0.01735648  0.01811705  0.01468625  0.02570106  0.01504057  0.01468625  0.01602136  0.01468625  0.01738086  0.01735648  0.02002670  0.01869159  0.01602136  0.01735648  0.01468625  0.01869159  0.01869159  0.01602136
ha_426      0.02678574  0.03779942  0.02945746  0.03079257  0.02674348  0.03080471  0.02812673  0.02672629  0.02945746  0.02945746  0.02543811  0.03079257  0.03333827  0.02937989  0.02588602  0.03099738  0.03124854  0.02807108  0.02677985  0.02679124  0.02882049  0.02550991  0.02409711  0.02810732  0.02812673  0.02678574  0.03345728  0.03346280  0.01869159  0.02136182  0.02002670  0.02002670  0.01869159  0.02002670  0.01869159  0.02002670  0.01928632  0.02136536  0.02003187  0.02137487  0.02155143  0.01870373  0.01905301  0.02003884  0.02138609  0.02003884  0.02672654  0.02003187  0.02137395  0.01870373  0.02003884  0.01870373  0.02015424  0.01201602  0.01735648  0.01965332  0.01869159  0.00000000  0.00133511  0.00133511  0.00000000  0.02535234  0.00133511  0.01880652  0.01880836  0.02002670  0.02002670  0.02269693  0.02403204  0.02135549  0.01735648  0.01869159  0.02002670  0.02007525  0.00831689  0.01735648  0.01871586  0.01068091  0.02002670  0.01735648  0.01201602  0.02269693  0.02269693  0.01869159  0.01869159  0.01869159  0.01602136  0.02136182  0.01794664  0.02423026  0.02362143  0.01932954  0.01782230  0.02614680  0.01705155  0.01869159  0.02002670  0.02136182  0.01748821  0.02146241  0.01527074  0.02135357  0.01674130  0.02670227  0.01335113  0.01602136  0.01630443  0.01602136  0.01602136  0.02010846  0.01735648  0.01335113  0.01602136  0.01602136  0.01523540  0.01335113  0.01735648  0.02269693  0.02002670  0.01602136  0.01672841  0.01335113  0.02424368  0.01362409  0.01335113  0.01468625  0.01335113  0.01604564  0.01602136  0.01869159  0.01735648  0.01468625  0.01602136  0.01335113  0.01735648  0.01735648  0.01468625
ha_536      0.03082397  0.04601738  0.03345893  0.03479049  0.03889721  0.03480898  0.03619196  0.03621067  0.03345893  0.03345893  0.03483504  0.03479049  0.03781270  0.03755419  0.03706378  0.03499668  0.03684697  0.03756370  0.03081234  0.03486516  0.03879576  0.02955706  0.03216029  0.03759578  0.03216716  0.03082397  0.03759865  0.03746518  0.02001421  0.01733373  0.01599638  0.01599670  0.01465872  0.02133451  0.01465872  0.01867140  0.01500568  0.02398654  0.02265498  0.02398654  0.02428566  0.02266656  0.02030979  0.02399812  0.02669130  0.02400969  0.02805181  0.02265498  0.02534704  0.02266656  0.02400969  0.02267235  0.02142784  0.02400952  0.01332137  0.02109459  0.01599059  0.02535234  0.02668969  0.02669001  0.02535234  0.00000000  0.02668390  0.02007734  0.02276348  0.01599606  0.01865339  0.01867108  0.02000874  0.01464878  0.01599638  0.01465324  0.01867171  0.01870308  0.02620706  0.01599606  0.01733454  0.02267797  0.02401499  0.01600217  0.02268344  0.02135188  0.01867140  0.02000295  0.02000264  0.01332169  0.01198981  0.02000327  0.01643012  0.01715166  0.01669321  0.01790275  0.01661652  0.02610525  0.02145483  0.01733373  0.01866529  0.01733984  0.01610293  0.01702133  0.01397160  0.02463766  0.01544332  0.02800967  0.01198981  0.01733341  0.01756022  0.01733341  0.01733341  0.02033528  0.01866497  0.01198981  0.01466514  0.01466514  0.01375137  0.01198981  0.01866497  0.01867171  0.01867687  0.01199592  0.01248325  0.01198981  0.01994850  0.01248724  0.01198981  0.01332716  0.01198981  0.01467721  0.01199560  0.01733984  0.01600185  0.01599059  0.01732183  0.01198981  0.01332716  0.01599670  0.01599027
ha_546      0.02813276  0.03915364  0.03080427  0.03213938  0.02808090  0.03215146  0.02947376  0.02806366  0.03080427  0.03080427  0.02678525  0.03213938  0.03188911  0.03071715  0.02725685  0.03234414  0.03268485  0.02940850  0.02812688  0.02813833  0.03020833  0.02685694  0.02544425  0.02944464  0.02947376  0.02813276  0.03209158  0.03212730  0.02002670  0.02269693  0.02136182  0.02136182  0.02002670  0.02136182  0.02002670  0.02136182  0.02065812  0.02271070  0.02137722  0.02272021  0.02291554  0.02005087  0.02040004  0.02138598  0.02273318  0.02138598  0.02807363  0.02137722  0.02272110  0.02005087  0.02138598  0.02005087  0.02149218  0.01335113  0.01869159  0.02104038  0.02002670  0.00133511  0.00267023  0.00267023  0.00133511  0.02668390  0.00000000  0.02014451  0.02014629  0.02136182  0.02136182  0.02403204  0.02536716  0.02270390  0.01869159  0.02002670  0.02136182  0.02142223  0.00971433  0.01869159  0.02006295  0.01201602  0.02136182  0.01869159  0.01335113  0.02403204  0.02403204  0.02002670  0.02002670  0.02002670  0.01735648  0.02269693  0.01932461  0.02563913  0.02500482  0.02078778  0.01920028  0.02775317  0.01846353  0.02002670  0.02136182  0.02269693  0.01883535  0.02302450  0.01682029  0.02290395  0.01829085  0.02536716  0.01468625  0.01735648  0.01767002  0.01735648  0.01735648  0.02153893  0.01869159  0.01468625  0.01735648  0.01735648  0.01663260  0.01468625  0.01869159  0.02403204  0.02136182  0.01735648  0.01811274  0.01468625  0.02566651  0.01499595  0.01468625  0.01602136  0.01468625  0.01739272  0.01735648  0.02002670  0.01869159  0.01602136  0.01735648  0.01468625  0.01869159  0.01869159  0.01602136
ha_550      0.02692568  0.04614180  0.02946686  0.03079665  0.03513675  0.03079665  0.03099163  0.03512879  0.02946686  0.02946686  0.03370852  0.03080628  0.03227125  0.03238055  0.03442132  0.03093584  0.02993992  0.03646914  0.02421842  0.02969989  0.03747053  0.02566408  0.02699263  0.03644991  0.02828412  0.02692568  0.03363295  0.03350188  0.02148209  0.01878265  0.01743363  0.01741119  0.01610704  0.02009930  0.01610704  0.02009741  0.01644298  0.02409267  0.02275481  0.02411518  0.02303918  0.02141609  0.01894785  0.02275551  0.02545111  0.02278190  0.02686614  0.02277761  0.02414415  0.02141609  0.02279154  0.02143892  0.00132979  0.02008648  0.01475589  0.00000000  0.01608460  0.01880652  0.02016728  0.02013306  0.01880652  0.02007734  0.02014451  0.00000000  0.00265957  0.01210665  0.01744052  0.01478221  0.01610874  0.01607940  0.01475944  0.01609388  0.01743607  0.00940591  0.01937245  0.01747644  0.01340490  0.01878265  0.02014267  0.01747883  0.02279769  0.02016761  0.01744461  0.01878265  0.02147077  0.01608460  0.01344252  0.01876022  0.01508512  0.01702202  0.01659960  0.01486131  0.01389986  0.01946529  0.01855567  0.01879337  0.01746568  0.01880542  0.01488045  0.01843895  0.01233169  0.02303501  0.01381435  0.02686245  0.01075762  0.01613096  0.01638251  0.01613096  0.01613096  0.01589559  0.01749194  0.01075762  0.01341069  0.01341069  0.01247922  0.01075762  0.01749194  0.02007720  0.01748026  0.01343318  0.01387628  0.01075762  0.01843151  0.00970969  0.01075762  0.01210665  0.01075762  0.01340846  0.01345567  0.01610874  0.01480470  0.01474840  0.01610671  0.01075762  0.01479154  0.01475834  0.01209556
ha_563      0.02962106  0.04886737  0.03214860  0.03347838  0.03784297  0.03347838  0.03368691  0.03783556  0.03214860  0.03214860  0.03640356  0.03348809  0.03510722  0.03508744  0.03719098  0.03363172  0.03279079  0.03917554  0.02691412  0.03239478  0.04026944  0.02836480  0.02968784  0.03915688  0.03097939  0.02962106  0.03634166  0.03618342  0.02148388  0.01878475  0.01743582  0.01741354  0.01610918  0.02010133  0.01610918  0.02009962  0.01640190  0.02408308  0.02274515  0.02410542  0.02305297  0.02140635  0.02165289  0.02274584  0.02544117  0.02277189  0.02954751  0.02276785  0.02413412  0.02140635  0.02278160  0.02142908  0.00398936  0.02008873  0.01475826  0.00279990  0.01608689  0.01880836  0.02016897  0.02013495  0.01880836  0.02276348  0.02014629  0.00265957  0.00000000  0.01479359  0.02012767  0.01746911  0.01879570  0.01875928  0.01476157  0.01609619  0.01743820  0.01208813  0.01935834  0.01747846  0.01608720  0.01878475  0.02014463  0.01748078  0.02548445  0.02285422  0.02013164  0.01878475  0.02147255  0.01608689  0.01344466  0.01876247  0.01504000  0.01989023  0.01938363  0.01486144  0.01394865  0.02273789  0.01857604  0.01879537  0.01746779  0.01880743  0.01488112  0.01845705  0.01236082  0.02306142  0.01384274  0.02686424  0.01075979  0.01613284  0.01637246  0.01613284  0.01613284  0.01593708  0.01749366  0.01075979  0.01341297  0.01341297  0.01246507  0.01075979  0.01749366  0.02276431  0.01748210  0.01343531  0.01384757  0.01075979  0.02125805  0.00976916  0.01075979  0.01210872  0.01075979  0.01339850  0.01345765  0.01611083  0.01480658  0.01475057  0.01610880  0.01075979  0.01479359  0.01476063  0.01209767
lo_110      0.02278817  0.04188324  0.02545173  0.02678685  0.03341325  0.02679893  0.03082835  0.03073903  0.02545173  0.02545173  0.02947488  0.02678685  0.02922157  0.03206411  0.03137334  0.02692666  0.02984359  0.03208211  0.02278237  0.02949277  0.03293209  0.02151157  0.02679885  0.03212006  0.02412909  0.02278817  0.02945592  0.02945707  0.01735648  0.01468625  0.01335113  0.01335113  0.01201602  0.01602136  0.01201602  0.01602136  0.01234789  0.02005187  0.01871824  0.02006109  0.02024385  0.01736856  0.01491655  0.01870367  0.02138598  0.01870367  0.02272110  0.01871824  0.02003879  0.01736856  0.01870367  0.01736856  0.01345431  0.02136182  0.01068091  0.01261192  0.01201602  0.02002670  0.02136182  0.02136182  0.02002670  0.01599606  0.02136182  0.01210665  0.01479359  0.00000000  0.01068091  0.00801068  0.00934579  0.01201773  0.01068091  0.01201602  0.01335113  0.01338738  0.02075662  0.01335113  0.00935788  0.01735648  0.01602136  0.01335113  0.02136182  0.01602136  0.01335113  0.01468625  0.01735648  0.01201602  0.00934579  0.01468625  0.01100190  0.01414747  0.01381655  0.01182996  0.01099551  0.01609116  0.01274251  0.01468625  0.01335113  0.01468625  0.01076385  0.01375173  0.00758210  0.01826289  0.00905072  0.02269693  0.00667557  0.01201602  0.01223117  0.01201602  0.01201602  0.01429396  0.01335113  0.00667557  0.00934579  0.00934579  0.00830738  0.00667557  0.01335113  0.01602136  0.01335113  0.00934579  0.00969466  0.00667557  0.01411177  0.00679971  0.00667557  0.00801068  0.00667557  0.00935788  0.00934579  0.01201602  0.01068091  0.01068091  0.01201602  0.00667557  0.01068091  0.01068091  0.00801068
lo_113      0.02546616  0.03918846  0.02812196  0.02945707  0.03075492  0.02946916  0.02815418  0.02808189  0.02812196  0.02812196  0.02680061  0.02945707  0.03192298  0.02940650  0.02997078  0.02960652  0.02708865  0.02942424  0.02278453  0.02681840  0.03006873  0.02420581  0.02412467  0.02946331  0.02680698  0.02546616  0.03211930  0.03212730  0.01735648  0.01468625  0.01335113  0.01335113  0.01201602  0.01602136  0.01201602  0.01335113  0.01225177  0.02007177  0.01873799  0.02008069  0.02024116  0.01736856  0.01487332  0.01870367  0.02138598  0.01870367  0.02272110  0.01873799  0.02003879  0.01736856  0.01870367  0.01736856  0.01878798  0.02136182  0.01335113  0.01816002  0.01201602  0.02002670  0.02136182  0.02136182  0.02002670  0.01865339  0.02136182  0.01744052  0.02012767  0.01068091  0.00000000  0.01068091  0.01201602  0.01469770  0.01335113  0.01468625  0.01602136  0.00804693  0.02075355  0.01602136  0.00401742  0.01735648  0.01869159  0.01602136  0.02136182  0.01602136  0.01068091  0.01468625  0.01735648  0.01468625  0.01201602  0.01735648  0.01364946  0.01685028  0.01645744  0.01459871  0.01365542  0.01759592  0.01537636  0.01468625  0.01602136  0.01735648  0.01345902  0.01660537  0.01043824  0.01806488  0.01190437  0.02536716  0.00934579  0.01201602  0.01225934  0.01201602  0.01201602  0.01702006  0.01335113  0.00934579  0.01201602  0.01201602  0.01105124  0.00934579  0.01335113  0.01602136  0.01602136  0.01201602  0.01233749  0.00934579  0.01673603  0.00949280  0.00934579  0.01068091  0.00934579  0.01202810  0.01201602  0.01468625  0.01335113  0.01068091  0.01201602  0.00934579  0.01335113  0.01335113  0.01068091
lo_118      0.02545877  0.04593025  0.02812234  0.02945746  0.03609652  0.02946960  0.03349908  0.03342183  0.02812234  0.02812234  0.03214552  0.02945746  0.03200567  0.03474768  0.03410827  0.02963506  0.03412478  0.03476527  0.02545294  0.03216349  0.03575128  0.02418242  0.02946946  0.03480307  0.02679971  0.02545877  0.03213979  0.03212769  0.02002670  0.01735648  0.01602136  0.01602136  0.01468625  0.01869159  0.01468625  0.01869159  0.01513438  0.02271859  0.02138496  0.02272781  0.02292880  0.02003884  0.01766321  0.02137395  0.02405632  0.02137395  0.02539143  0.02138496  0.02270907  0.02003884  0.02137395  0.02003884  0.01612993  0.02403204  0.01335113  0.01542755  0.01468625  0.02269693  0.02403204  0.02403204  0.02269693  0.01867108  0.02403204  0.01478221  0.01746911  0.00801068  0.01068091  0.00000000  0.00133511  0.01468085  0.01335113  0.01468625  0.01602136  0.01605777  0.02352489  0.01602136  0.01469839  0.02002670  0.01602136  0.01602136  0.02403204  0.01602136  0.01335113  0.01468625  0.02002670  0.01468625  0.01201602  0.01735648  0.01378843  0.01706660  0.01664751  0.01486200  0.01374302  0.02277560  0.01844932  0.01735648  0.01602136  0.01735648  0.01345288  0.01683627  0.01066232  0.02134263  0.01213159  0.02536716  0.00934579  0.01468625  0.01493990  0.01468625  0.01468625  0.01720861  0.01602136  0.00934579  0.01201602  0.01201602  0.01107495  0.00934579  0.01602136  0.01869159  0.01602136  0.01201602  0.01252345  0.00934579  0.01705267  0.00952726  0.00934579  0.01068091  0.00934579  0.01202816  0.01201602  0.01468625  0.01335113  0.01335113  0.01468625  0.00934579  0.01335113  0.01335113  0.01068091
lo_119      0.02680250  0.04730636  0.02945785  0.03079296  0.03746072  0.03080515  0.03484286  0.03478576  0.02945785  0.02945785  0.03348919  0.03079296  0.03345245  0.03611235  0.03551975  0.03097907  0.03552391  0.03612947  0.02679667  0.03350722  0.03719723  0.02552615  0.03081314  0.03616726  0.02814344  0.02680250  0.03350528  0.03346319  0.02002670  0.01869159  0.01735648  0.01735648  0.01602136  0.01869159  0.01602136  0.01869159  0.01648668  0.02405198  0.02271835  0.02406120  0.02428758  0.02137401  0.01901550  0.02270912  0.02539154  0.02270912  0.02672666  0.02271835  0.02404424  0.02137401  0.02270912  0.02137401  0.01745652  0.02536716  0.01468625  0.01684491  0.01602136  0.02403204  0.02536716  0.02536716  0.02403204  0.02000874  0.02536716  0.01610874  0.01879570  0.00934579  0.01201602  0.00133511  0.00000000  0.01601241  0.01468625  0.01602136  0.01735648  0.01739305  0.02489542  0.01735648  0.01603355  0.02136182  0.01735648  0.01735648  0.02536716  0.01735648  0.01468625  0.01602136  0.02002670  0.01602136  0.01335113  0.01869159  0.01514958  0.01852324  0.01805500  0.01637891  0.01515844  0.02445009  0.01991242  0.01869159  0.01735648  0.01869159  0.01479650  0.01842607  0.01224840  0.02292605  0.01371766  0.02670227  0.01068091  0.01602136  0.01628346  0.01602136  0.01602136  0.01870563  0.01735648  0.01068091  0.01335113  0.01335113  0.01244504  0.01068091  0.01735648  0.02002670  0.01735648  0.01335113  0.01391150  0.01068091  0.01850795  0.01094302  0.01068091  0.01201602  0.01068091  0.01336333  0.01335113  0.01602136  0.01468625  0.01468625  0.01602136  0.01068091  0.01468625  0.01468625  0.01201602
lo_204      0.02680245  0.04321947  0.02809840  0.02944682  0.03482464  0.02944212  0.03215242  0.03215574  0.02809840  0.02809840  0.03080233  0.02942996  0.03211918  0.03348022  0.03007457  0.02958617  0.03267542  0.03349681  0.02679666  0.03082028  0.03447967  0.02552924  0.02813342  0.03355065  0.02813979  0.02680245  0.03218411  0.03210993  0.01601241  0.01334929  0.01201773  0.01201773  0.01068617  0.01739453  0.01068617  0.01468085  0.01096138  0.02140490  0.02007496  0.02141438  0.02165166  0.01875041  0.01625970  0.02008197  0.02275724  0.02008197  0.02407194  0.02005813  0.02139667  0.01875041  0.02006511  0.01873355  0.01742368  0.02002393  0.00933776  0.01681578  0.01203459  0.02135549  0.02268705  0.02268705  0.02135549  0.01464878  0.02270390  0.01607940  0.01875928  0.01201773  0.01469770  0.01468085  0.01601241  0.00000000  0.00937147  0.00802306  0.00667465  0.01474634  0.02214348  0.01468085  0.01339047  0.01869238  0.02000708  0.01201773  0.02137235  0.01734396  0.01201773  0.01602926  0.01872609  0.00937147  0.01068617  0.01602926  0.01236051  0.00986050  0.00963731  0.01334565  0.01241293  0.02105912  0.01710808  0.01602926  0.01468085  0.01333243  0.01212525  0.01231194  0.00930205  0.01999114  0.01076676  0.02135549  0.00802306  0.01336615  0.01357945  0.01336615  0.01336615  0.01585508  0.01471456  0.00802306  0.01068617  0.01068617  0.00969186  0.00802306  0.01471456  0.01469770  0.01468085  0.01068617  0.01109032  0.00802306  0.01556142  0.00829938  0.00802306  0.00935462  0.00802306  0.01071049  0.01068617  0.01334929  0.01201773  0.01205144  0.01338300  0.00802306  0.01201773  0.01201773  0.01203459
lo_208      0.02546973  0.04323434  0.02812234  0.02945746  0.03344613  0.02946960  0.03083383  0.03077131  0.02812234  0.02812234  0.02948020  0.02945746  0.03199903  0.03209746  0.03139717  0.02960854  0.03133908  0.02945569  0.02546398  0.02949809  0.03290847  0.02420422  0.02680422  0.03215284  0.02681060  0.02546973  0.03214955  0.03212769  0.01468625  0.01201602  0.01068091  0.01068091  0.00934579  0.01335113  0.00934579  0.01335113  0.00955627  0.01736536  0.01603187  0.01737487  0.01753817  0.01469839  0.01488258  0.01603350  0.01871586  0.01603350  0.02272120  0.01603187  0.01736861  0.01469839  0.01603350  0.01469839  0.01610716  0.01869159  0.00801068  0.01537152  0.00934579  0.01735648  0.01869159  0.01869159  0.01735648  0.01599638  0.01869159  0.01475944  0.01476157  0.01068091  0.01335113  0.01335113  0.01468625  0.00937147  0.00000000  0.00667557  0.00801068  0.01338755  0.01798580  0.01068091  0.01202816  0.01468625  0.01602136  0.00801068  0.02136182  0.01602136  0.01068091  0.01201602  0.01468625  0.00667557  0.00667557  0.01201602  0.00821020  0.01407432  0.01375251  0.01173365  0.01097911  0.01924007  0.01265696  0.01201602  0.01068091  0.01201602  0.00807404  0.01065506  0.00448301  0.01516501  0.00595038  0.02002670  0.00400534  0.00934579  0.00952044  0.00934579  0.00934579  0.01136819  0.00801068  0.00400534  0.00667557  0.00667557  0.00553633  0.00400534  0.00801068  0.01602136  0.01068091  0.00667557  0.00685988  0.00400534  0.01682995  0.00406984  0.00400534  0.00534045  0.00400534  0.00668770  0.00667557  0.00934579  0.00801068  0.00801068  0.00934579  0.00400534  0.00801068  0.00801068  0.00801068
lo_209      0.02682197  0.04456793  0.02946916  0.03080427  0.03478914  0.03081635  0.03218592  0.03211564  0.02946916  0.02946916  0.03083235  0.03080427  0.03338772  0.03344088  0.03275396  0.03094225  0.03280303  0.03345839  0.02681627  0.03085014  0.03424785  0.02556162  0.02815642  0.03349718  0.02816279  0.02682197  0.03349445  0.03347450  0.01602136  0.01335113  0.01201602  0.01201602  0.01068091  0.01468625  0.01068091  0.01468625  0.01088002  0.01605398  0.01472043  0.01606335  0.01622656  0.01604553  0.01619709  0.01738064  0.02006295  0.01738064  0.02406829  0.01472043  0.01871575  0.01604553  0.01738064  0.01604553  0.01744141  0.02002670  0.00934579  0.01673687  0.01068091  0.01869159  0.02002670  0.02002670  0.01869159  0.01465324  0.02002670  0.01609388  0.01609619  0.01201602  0.01468625  0.01468625  0.01602136  0.00802306  0.00667557  0.00000000  0.00667557  0.01473458  0.01937256  0.00934579  0.01337530  0.01602136  0.01735648  0.00667557  0.02269693  0.01735648  0.01201602  0.01335113  0.01602136  0.00534045  0.00534045  0.01335113  0.00954027  0.01540767  0.01507064  0.01309738  0.01234066  0.02069749  0.01398291  0.01335113  0.01201602  0.01335113  0.00942292  0.01213252  0.00594907  0.01663174  0.00741520  0.02136182  0.00534045  0.01068091  0.01089429  0.01068091  0.01068091  0.01273181  0.01201602  0.00534045  0.00801068  0.00801068  0.00692390  0.00534045  0.01201602  0.01735648  0.01201602  0.00801068  0.00817910  0.00534045  0.01813968  0.00542916  0.00534045  0.00667557  0.00534045  0.00803485  0.00801068  0.01068091  0.00934579  0.00934579  0.01068091  0.00534045  0.00934579  0.00934579  0.00934579
lo_211      0.02817560  0.04325989  0.02946960  0.03080471  0.03486027  0.03081685  0.03353975  0.03218514  0.02946960  0.02946960  0.03218614  0.03080471  0.03213250  0.03351259  0.03145884  0.03094793  0.03417681  0.03352920  0.02816982  0.03220406  0.03449366  0.02690456  0.02951013  0.03356704  0.02951649  0.02817560  0.03219729  0.03347494  0.01735648  0.01468625  0.01335113  0.01335113  0.01201602  0.01602136  0.01201602  0.01602136  0.01226300  0.02005626  0.01872278  0.02006578  0.02030181  0.01739289  0.01756616  0.01872800  0.02141036  0.01872800  0.02541571  0.01872278  0.02006312  0.01739289  0.01872800  0.01739289  0.01878379  0.02002670  0.01068091  0.01820549  0.01068091  0.02002670  0.02136182  0.02136182  0.02002670  0.01867171  0.02136182  0.01743607  0.01743820  0.01335113  0.01602136  0.01602136  0.01735648  0.00667465  0.00801068  0.00667557  0.00000000  0.01608205  0.02076000  0.01335113  0.01472266  0.01735648  0.01869159  0.01068091  0.02403204  0.01735648  0.01335113  0.01335113  0.01735648  0.00934579  0.00934579  0.01468625  0.01094737  0.01409024  0.01377428  0.01473952  0.01383390  0.02252831  0.01559223  0.01468625  0.01201602  0.01201602  0.00941701  0.01238105  0.00774376  0.01842178  0.00921175  0.01869159  0.00667557  0.01201602  0.01222069  0.01201602  0.01201602  0.01436866  0.01335113  0.00667557  0.00934579  0.00934579  0.00831051  0.00667557  0.01335113  0.01869159  0.01335113  0.00934579  0.00963591  0.00667557  0.01975709  0.00692852  0.00667557  0.00801068  0.00667557  0.00938221  0.00934579  0.01201602  0.01068091  0.01068091  0.01201602  0.00667557  0.01068091  0.00934579  0.01068091
lo_302      0.02551220  0.04057389  0.02811245  0.02945114  0.03091326  0.02945114  0.02819532  0.02824357  0.02811245  0.02811245  0.02686238  0.02945114  0.03071662  0.02955059  0.03017884  0.02958246  0.02705236  0.02957890  0.02282333  0.02686813  0.03036015  0.02423721  0.02417926  0.02960539  0.02685663  0.02551220  0.03222408  0.03212851  0.01739305  0.01473480  0.01339968  0.01339991  0.01206435  0.01606991  0.01206435  0.01338788  0.01226767  0.02009338  0.01875619  0.02010263  0.01898380  0.01740295  0.01487510  0.01874163  0.02141901  0.01874163  0.02275770  0.01875619  0.02008032  0.01740295  0.01874163  0.01740295  0.01074505  0.02142278  0.01338755  0.00979644  0.01206457  0.02007525  0.02142223  0.02141059  0.02007525  0.01870308  0.02142223  0.00940591  0.01208813  0.01338738  0.00804693  0.01605777  0.01739305  0.01474634  0.01338755  0.01473458  0.01608205  0.00000000  0.02078040  0.01605761  0.00401606  0.01741716  0.02139839  0.01606969  0.02142278  0.01874014  0.01338771  0.01740503  0.01740481  0.01473480  0.01205227  0.01740525  0.01366527  0.01553860  0.01516296  0.01329420  0.01243188  0.01594952  0.01419971  0.01472266  0.01606969  0.01740503  0.01351229  0.01688593  0.01074693  0.01838704  0.01221367  0.02545097  0.00938204  0.01205227  0.01224414  0.01205227  0.01205227  0.01580588  0.01342266  0.00938204  0.01205260  0.01205260  0.01106108  0.00938204  0.01342266  0.01607036  0.01605777  0.01205243  0.01241454  0.00938204  0.01694935  0.00829686  0.00938204  0.01071716  0.00938204  0.01204819  0.01205227  0.01472283  0.01338738  0.01072924  0.01206413  0.00938204  0.01338738  0.01339968  0.01072902
lo_305      0.02913212  0.04044783  0.03185413  0.03323209  0.03054619  0.03323492  0.03043556  0.03052050  0.03185413  0.03185413  0.02911318  0.03323305  0.03321931  0.03324718  0.02973785  0.03348330  0.03234158  0.03192082  0.02914346  0.02905764  0.03283089  0.02784059  0.02770477  0.03195482  0.03050691  0.02634876  0.03331702  0.03325686  0.02215021  0.02213288  0.02074759  0.02074835  0.01937700  0.02078291  0.01937700  0.02075046  0.01997206  0.02216663  0.02079265  0.02218720  0.02238517  0.01940846  0.01973000  0.02079987  0.02215449  0.02079698  0.02768759  0.02076723  0.02216919  0.01942389  0.02081040  0.01939826  0.02077090  0.01244999  0.01796962  0.02030998  0.01937364  0.00831689  0.00832949  0.00968728  0.00831689  0.02620706  0.00971433  0.01937245  0.01935834  0.02075662  0.02075355  0.02352489  0.02489542  0.02214348  0.01798580  0.01937256  0.02076000  0.02078040  0.00000000  0.01799448  0.01939002  0.01107291  0.02626526  0.02075390  0.01798473  0.02628591  0.02349526  0.02214567  0.02217082  0.01937364  0.01660919  0.02211776  0.01856820  0.02514297  0.02447741  0.02013136  0.01854556  0.02731797  0.01777279  0.01937947  0.02076275  0.02214008  0.01816885  0.02148715  0.01533565  0.02142798  0.01681099  0.02768784  0.01384685  0.01663074  0.01692487  0.01663074  0.01663074  0.02094435  0.01805063  0.01384685  0.01658747  0.01658747  0.01521438  0.01384685  0.01805063  0.02349596  0.02075494  0.01660286  0.01733685  0.01384685  0.02517163  0.01420023  0.01384685  0.01523233  0.01384685  0.01524012  0.01523453  0.01935769  0.01800110  0.01524456  0.01663523  0.01384685  0.01799448  0.01800115  0.01524970
lo_306      0.02546421  0.04589316  0.02812196  0.02945707  0.03341325  0.02946916  0.03082835  0.03339868  0.02812196  0.02812196  0.02947488  0.02945707  0.03197241  0.03206411  0.03408000  0.02962232  0.03131638  0.03208211  0.02545840  0.02949277  0.03293209  0.02419345  0.02679885  0.03477962  0.02680512  0.02546421  0.03211530  0.03212730  0.01468625  0.01468625  0.01335113  0.01335113  0.01201602  0.01335113  0.01201602  0.01335113  0.01234789  0.01469863  0.01336515  0.01470814  0.01485941  0.01469833  0.01491655  0.01603344  0.01871575  0.01603344  0.02272110  0.01336515  0.01736856  0.01469833  0.01603344  0.01469833  0.01882397  0.02136182  0.01068091  0.01823385  0.01201602  0.01735648  0.01869159  0.01869159  0.01735648  0.01599606  0.01869159  0.01747644  0.01747846  0.01335113  0.01602136  0.01602136  0.01735648  0.01468085  0.01068091  0.00934579  0.01335113  0.01605761  0.01799448  0.00000000  0.01469833  0.01735648  0.01869159  0.01068091  0.02403204  0.01602136  0.01335113  0.01201602  0.01468625  0.00934579  0.00667557  0.01468625  0.01100190  0.01699898  0.01658651  0.01182996  0.01099551  0.01937874  0.01274251  0.01468625  0.01335113  0.01468625  0.01076385  0.01375173  0.00758210  0.01826289  0.00905072  0.02002670  0.00667557  0.01201602  0.01223117  0.01201602  0.01201602  0.01429396  0.01335113  0.00667557  0.00934579  0.00934579  0.00830738  0.00667557  0.01335113  0.01869159  0.01335113  0.00934579  0.00969466  0.00667557  0.01694438  0.00679971  0.00667557  0.00534045  0.00667557  0.00935788  0.00934579  0.01201602  0.01068091  0.01068091  0.01201602  0.00667557  0.01068091  0.01068091  0.01068091
lo_316      0.02416218  0.03786615  0.02677376  0.02811245  0.02951347  0.02811245  0.02684527  0.02684475  0.02677376  0.02677376  0.02551231  0.02811245  0.03063796  0.02815009  0.02870279  0.02823291  0.02565583  0.02817926  0.02147336  0.02551803  0.02881081  0.02289268  0.02282921  0.02820628  0.02550658  0.02416218  0.03082301  0.03078983  0.01603355  0.01337541  0.01204030  0.01204041  0.01070507  0.01471052  0.01070507  0.01202827  0.01088557  0.01876646  0.01742919  0.01877556  0.01894616  0.01606426  0.01350879  0.01740295  0.02008032  0.01740295  0.02141901  0.01742919  0.01874163  0.01606426  0.01740295  0.01606426  0.01474398  0.02006328  0.01202816  0.01394794  0.01070518  0.01871586  0.02006295  0.02005109  0.01871586  0.01733454  0.02006295  0.01340490  0.01608720  0.00935788  0.00401742  0.01469839  0.01603355  0.01339047  0.01202816  0.01337530  0.01472266  0.00401606  0.01939002  0.01469833  0.00000000  0.01605777  0.02003890  0.01471041  0.02006328  0.01738075  0.01202821  0.01604564  0.01604553  0.01337541  0.01069299  0.01604575  0.01228739  0.01547084  0.01510900  0.01317918  0.01235075  0.01600453  0.01406154  0.01336327  0.01471041  0.01604564  0.01214757  0.01517524  0.00902034  0.01666253  0.01048647  0.02409191  0.00802276  0.01069299  0.01089605  0.01069299  0.01069299  0.01568634  0.01206370  0.00802276  0.01069310  0.01069310  0.00967230  0.00802276  0.01206370  0.01471075  0.01469839  0.01069305  0.01096736  0.00802276  0.01537306  0.00820369  0.00802276  0.00935788  0.00802276  0.01070950  0.01069299  0.01336333  0.01202810  0.00936996  0.01070496  0.00802276  0.01202810  0.01204030  0.00936985
lo4704      0.02681162  0.03782204  0.02946960  0.03080471  0.02945648  0.03081685  0.02815254  0.02678067  0.02946960  0.02946960  0.02546384  0.03080471  0.03343024  0.02943446  0.02594606  0.03096930  0.02993064  0.02812506  0.02680582  0.02681690  0.02882116  0.02554087  0.02412292  0.02816210  0.02815254  0.02681162  0.03351411  0.03347494  0.01869159  0.01869159  0.01735648  0.01735648  0.01602136  0.01735648  0.01602136  0.01468625  0.01644298  0.01871081  0.01737733  0.01872032  0.01890531  0.01604564  0.01626279  0.01738075  0.02006312  0.01738075  0.02406845  0.01737733  0.01871586  0.01604564  0.01738075  0.01604564  0.02013030  0.01201602  0.01468625  0.01962464  0.01602136  0.01068091  0.01201602  0.01201602  0.01068091  0.02267797  0.01201602  0.01878265  0.01878475  0.01735648  0.01735648  0.02002670  0.02136182  0.01869238  0.01468625  0.01602136  0.01735648  0.01741716  0.01107291  0.01735648  0.01605777  0.00000000  0.02269693  0.01735648  0.01468625  0.02269693  0.02002670  0.01869159  0.01869159  0.01602136  0.01335113  0.01869159  0.01511857  0.01840919  0.01797081  0.01331828  0.01239335  0.02096080  0.01415121  0.01602136  0.01735648  0.01869159  0.01480180  0.01847451  0.01226836  0.01834539  0.01373698  0.02403204  0.01068091  0.01335113  0.01359784  0.01335113  0.01335113  0.01721998  0.01468625  0.01068091  0.01335113  0.01335113  0.01247276  0.01068091  0.01468625  0.02002670  0.01735648  0.01335113  0.01385122  0.01068091  0.01843368  0.01095976  0.01068091  0.01201602  0.01068091  0.01338755  0.01335113  0.01602136  0.01468625  0.01201602  0.01335113  0.01068091  0.01468625  0.01468625  0.01201602
lo4717      0.02682183  0.04728472  0.03079296  0.03212807  0.03743389  0.03214027  0.03486391  0.03211641  0.03079296  0.03079296  0.03350442  0.03212807  0.03347101  0.03608182  0.03553968  0.03232270  0.03556022  0.03610836  0.02683144  0.03349740  0.03719630  0.02552021  0.03082458  0.03615753  0.02815694  0.02682183  0.03351471  0.03479830  0.02269693  0.02002670  0.01869159  0.01869159  0.01735648  0.01869159  0.01468625  0.02136182  0.01783874  0.02538531  0.02405168  0.02539453  0.02564597  0.02270912  0.02308283  0.02404424  0.02539154  0.02404424  0.03073200  0.02405168  0.02537935  0.02270912  0.02404424  0.02270912  0.02149038  0.02670227  0.01602136  0.02109414  0.01735648  0.02002670  0.02136182  0.02136182  0.02002670  0.02401499  0.02136182  0.02014267  0.02014463  0.01602136  0.01869159  0.01602136  0.01735648  0.02000708  0.01602136  0.01735648  0.01869159  0.02139839  0.02626526  0.01869159  0.02003890  0.02269693  0.00000000  0.01869159  0.02136182  0.02136182  0.01869159  0.01735648  0.02002670  0.01735648  0.01468625  0.02002670  0.01651036  0.02134959  0.02222948  0.01639223  0.01657290  0.02604392  0.02137442  0.02002670  0.01869159  0.02002670  0.01614006  0.02001033  0.01383202  0.01847852  0.01530193  0.02803738  0.01201602  0.01735648  0.01762758  0.01735648  0.01735648  0.01870237  0.01869159  0.01201602  0.01468625  0.01468625  0.01381476  0.01201602  0.01869159  0.02403204  0.01869159  0.01468625  0.01391404  0.01201602  0.02279135  0.01235786  0.01201602  0.01335113  0.01201602  0.01469844  0.01468625  0.01735648  0.01602136  0.01602136  0.01735648  0.01201602  0.01602136  0.01602136  0.01335113
lo4721      0.02816077  0.04454133  0.03080427  0.03213938  0.03612179  0.03215146  0.03352492  0.03344719  0.03080427  0.03080427  0.03217144  0.03213938  0.03481143  0.03477291  0.03414208  0.03229984  0.03271997  0.03479056  0.02815496  0.03084841  0.03571495  0.02689587  0.02949541  0.03482829  0.02950169  0.02816077  0.03482430  0.03480961  0.01468625  0.01468625  0.01335113  0.01335113  0.01201602  0.01602136  0.01201602  0.01602136  0.01228137  0.01737737  0.01604389  0.01738688  0.01757839  0.01738064  0.01758272  0.01871575  0.02139806  0.01871575  0.02540340  0.01604389  0.02005087  0.01738064  0.01871575  0.01738064  0.01882643  0.02136182  0.01068091  0.01823496  0.01201602  0.01735648  0.01869159  0.01869159  0.01735648  0.01600217  0.01869159  0.01747883  0.01748078  0.01335113  0.01602136  0.01602136  0.01735648  0.01201773  0.00801068  0.00667557  0.01068091  0.01606969  0.02075390  0.01068091  0.01471041  0.01735648  0.01869159  0.00000000  0.02403204  0.01602136  0.01335113  0.01201602  0.01735648  0.00667557  0.00667557  0.01468625  0.01095057  0.01694132  0.01654371  0.01471397  0.01377337  0.02088224  0.01553239  0.01468625  0.01335113  0.01468625  0.01076504  0.01381005  0.00762409  0.01830288  0.00909272  0.02269693  0.00667557  0.01201602  0.01223112  0.01201602  0.01201602  0.01429894  0.01335113  0.00667557  0.00934579  0.00934579  0.00830474  0.00667557  0.01335113  0.01869159  0.01335113  0.00934579  0.00963335  0.00667557  0.01970982  0.00685815  0.00667557  0.00801068  0.00667557  0.00936996  0.00934579  0.01201602  0.01068091  0.01068091  0.01201602  0.00667557  0.01068091  0.01068091  0.01068091
lo4722      0.02814161  0.03379503  0.03080515  0.03214027  0.03080663  0.03215246  0.02948258  0.02812920  0.03080515  0.03080515  0.02679383  0.03214027  0.03483750  0.03078452  0.02733720  0.03233463  0.03268057  0.02947483  0.02813576  0.02814699  0.03029155  0.02686552  0.02545286  0.02951086  0.02948258  0.02814161  0.03486329  0.03481049  0.02403204  0.02403204  0.02269693  0.02269693  0.02136182  0.02403204  0.02136182  0.02269693  0.02198584  0.02537759  0.02404411  0.02538710  0.02561437  0.02272131  0.02037932  0.02405643  0.02540373  0.02405643  0.02807396  0.02404411  0.02539154  0.02272131  0.02405643  0.02272131  0.02414547  0.01735648  0.02002670  0.02384104  0.01735648  0.01201602  0.01335113  0.01335113  0.01201602  0.02268344  0.01335113  0.02279769  0.02548445  0.02136182  0.02136182  0.02403204  0.02536716  0.02137235  0.02136182  0.02269693  0.02403204  0.02142278  0.01798473  0.02403204  0.02006328  0.01468625  0.02136182  0.02403204  0.00000000  0.02670227  0.02403204  0.02269693  0.02002670  0.01735648  0.02002670  0.02269693  0.02203384  0.02423052  0.02361557  0.02227843  0.02059809  0.02774317  0.02129444  0.02002670  0.02403204  0.02536716  0.02152613  0.02452523  0.01988334  0.02295641  0.02135325  0.03070761  0.01735648  0.02002670  0.02037870  0.02002670  0.02002670  0.02443509  0.02136182  0.01735648  0.02002670  0.02002670  0.01938146  0.01735648  0.02136182  0.02269693  0.02403204  0.02002670  0.02085526  0.01735648  0.02423275  0.01776617  0.01735648  0.01869159  0.01735648  0.02006328  0.02002670  0.02269693  0.02136182  0.01869159  0.02002670  0.01735648  0.02136182  0.02136182  0.01869159
lu_102      0.02547106  0.04868924  0.03080471  0.03213982  0.03614641  0.03215196  0.03083536  0.03612999  0.03080471  0.03080471  0.02948183  0.03213982  0.03484666  0.03479755  0.03687750  0.03231256  0.03132076  0.03481480  0.02546520  0.02949982  0.03579228  0.02419497  0.02680574  0.03751120  0.02681202  0.02547106  0.03484811  0.03481005  0.01468625  0.02002670  0.01869159  0.01869159  0.01735648  0.01869159  0.01735648  0.01869159  0.01781084  0.02271081  0.02137733  0.02272032  0.02294567  0.02005098  0.01761390  0.02138609  0.02406845  0.02138609  0.02540357  0.02137733  0.02272120  0.02005098  0.02138609  0.02005098  0.02151533  0.02403204  0.01602136  0.02106482  0.01468625  0.02269693  0.02403204  0.02403204  0.02269693  0.02135188  0.02403204  0.02016761  0.02285422  0.01602136  0.01602136  0.01602136  0.01735648  0.01734396  0.01602136  0.01735648  0.01735648  0.01874014  0.02628591  0.01602136  0.01738075  0.02269693  0.02136182  0.01602136  0.02670227  0.00000000  0.00801068  0.00667557  0.02002670  0.01735648  0.01468625  0.02002670  0.01648010  0.01986302  0.01937590  0.01774872  0.01652160  0.02266843  0.01842657  0.02002670  0.01735648  0.02002670  0.01479871  0.01540961  0.01372665  0.02440509  0.01519655  0.02269693  0.01201602  0.01735648  0.01766045  0.01735648  0.01735648  0.02007346  0.01735648  0.01201602  0.01468625  0.01468625  0.01383586  0.01201602  0.01735648  0.02136182  0.01869159  0.01468625  0.01523333  0.01201602  0.01981911  0.01230386  0.01201602  0.01068091  0.01201602  0.01471052  0.01468625  0.01735648  0.01602136  0.01602136  0.01735648  0.01201602  0.01602136  0.01468625  0.01602136
lu_103      0.02279381  0.04595971  0.02812273  0.02945785  0.03348464  0.02947004  0.02815796  0.03346926  0.02812273  0.02812273  0.02680422  0.02945785  0.03206893  0.03213656  0.03415150  0.02959818  0.02850406  0.03215351  0.02278805  0.02682216  0.03295852  0.02152249  0.02412824  0.03485092  0.02413467  0.02279381  0.03218962  0.03212807  0.01735648  0.01468625  0.01335113  0.01335113  0.01201602  0.01602136  0.01201602  0.01335113  0.01225605  0.02004203  0.01870847  0.02005139  0.02024598  0.01736867  0.01486039  0.01870378  0.02138620  0.01870378  0.02272131  0.01870847  0.02003890  0.01736867  0.01870378  0.01736867  0.01879232  0.02403204  0.01335113  0.01820332  0.01201602  0.02269693  0.02403204  0.02403204  0.02269693  0.01867140  0.02403204  0.01744461  0.02013164  0.01335113  0.01068091  0.01335113  0.01468625  0.01201773  0.01068091  0.01201602  0.01335113  0.01338771  0.02349526  0.01335113  0.01202821  0.02002670  0.01869159  0.01335113  0.02403204  0.00801068  0.00000000  0.00934579  0.01735648  0.01201602  0.01201602  0.01735648  0.01366190  0.01692073  0.01651316  0.01467932  0.01375301  0.01920583  0.01548444  0.01735648  0.01602136  0.01735648  0.01345602  0.01526412  0.01055571  0.02123300  0.01202308  0.02269693  0.00934579  0.01468625  0.01494777  0.01468625  0.01468625  0.01712050  0.01468625  0.00934579  0.01201602  0.01201602  0.01104542  0.00934579  0.01468625  0.01869159  0.01602136  0.01201602  0.01237154  0.00934579  0.01681155  0.00955588  0.00934579  0.00801068  0.00934579  0.01202821  0.01201602  0.01468625  0.01335113  0.01335113  0.01468625  0.00934579  0.01335113  0.01335113  0.01335113
lu_104      0.02681698  0.04731586  0.02946960  0.03080471  0.03481388  0.03081685  0.03218108  0.03479845  0.02946960  0.02946960  0.03082745  0.03080471  0.03342579  0.03346564  0.03549092  0.03095579  0.03277789  0.03348275  0.02681123  0.03084534  0.03432805  0.02555147  0.02815147  0.03618011  0.02815785  0.02681698  0.03351839  0.03347494  0.01335113  0.01602136  0.01468625  0.01468625  0.01335113  0.01468625  0.01335113  0.01468625  0.01367095  0.01871081  0.01737733  0.01872032  0.01890223  0.01604564  0.01622983  0.01738075  0.02006312  0.01738075  0.02406845  0.01737733  0.01871586  0.01604564  0.01738075  0.01604564  0.02013030  0.02002670  0.01201602  0.01957083  0.00801068  0.01869159  0.02002670  0.02002670  0.01869159  0.02000295  0.02002670  0.01878265  0.01878475  0.01468625  0.01468625  0.01468625  0.01602136  0.01602926  0.01201602  0.01335113  0.01335113  0.01740503  0.02214567  0.01201602  0.01604564  0.01869159  0.01735648  0.01201602  0.02269693  0.00667557  0.00934579  0.00000000  0.01335113  0.01068091  0.01068091  0.01335113  0.01233126  0.01833675  0.01790733  0.01319372  0.01235769  0.02085092  0.01406836  0.01602136  0.01335113  0.01602136  0.01076557  0.01220335  0.00905047  0.01973247  0.01051783  0.01869159  0.00801068  0.01335113  0.01360545  0.01335113  0.01335113  0.01565730  0.01468625  0.00801068  0.01068091  0.01068091  0.00969619  0.00801068  0.01468625  0.02002670  0.01468625  0.01068091  0.01101471  0.00801068  0.01825493  0.00815935  0.00801068  0.00667557  0.00801068  0.01070518  0.01068091  0.01335113  0.01201602  0.01201602  0.01335113  0.00801068  0.01201602  0.01068091  0.01201602
lu_105      0.02412118  0.04459837  0.02679893  0.02813404  0.03210580  0.02814613  0.02948538  0.03208946  0.02679893  0.02679893  0.02813193  0.02813404  0.03060684  0.03075665  0.03274493  0.02829554  0.02987855  0.03077435  0.02411535  0.02814985  0.03162992  0.02283895  0.02545588  0.03347083  0.02546213  0.02412118  0.03080698  0.03080427  0.01335113  0.01869159  0.01735648  0.01735648  0.01602136  0.01201602  0.01602136  0.01201602  0.01650131  0.01870075  0.01736734  0.01871041  0.01888176  0.01604553  0.01631355  0.01738064  0.02006295  0.01738064  0.02406829  0.01736734  0.01871575  0.01604553  0.01738064  0.01604553  0.02281844  0.02269693  0.01468625  0.02240844  0.01335113  0.01869159  0.02002670  0.02002670  0.01869159  0.02000264  0.02002670  0.02147077  0.02147255  0.01735648  0.01735648  0.02002670  0.02002670  0.01872609  0.01468625  0.01602136  0.01735648  0.01740481  0.02217082  0.01468625  0.01604553  0.01869159  0.02002670  0.01735648  0.02002670  0.02002670  0.01735648  0.01335113  0.00000000  0.01335113  0.01335113  0.01602136  0.01516133  0.02131598  0.02079389  0.01335889  0.01234331  0.02109619  0.01421013  0.01068091  0.01735648  0.01602136  0.01479938  0.01838255  0.01219596  0.01982037  0.01366522  0.02403204  0.01068091  0.01335113  0.01359580  0.01335113  0.01335113  0.01862752  0.01468625  0.01068091  0.01335113  0.01335113  0.01246884  0.01068091  0.01468625  0.02002670  0.01735648  0.01068091  0.01113439  0.01068091  0.01848146  0.01089719  0.01068091  0.00934579  0.01068091  0.01337530  0.01068091  0.01602136  0.01468625  0.01201602  0.01335113  0.01068091  0.01468625  0.01468625  0.01201602
lu4836      0.02682219  0.04460909  0.02946960  0.03080471  0.03481846  0.03081685  0.03218620  0.03214419  0.02946960  0.02946960  0.03083251  0.03080471  0.03341981  0.03347054  0.03277746  0.03094230  0.03280264  0.03348757  0.02681649  0.03085036  0.03427717  0.02556184  0.02815658  0.03352605  0.02816301  0.02682219  0.03352448  0.03347494  0.01468625  0.01201602  0.01068091  0.01068091  0.00934579  0.01468625  0.00934579  0.01335113  0.00950768  0.01604414  0.01471066  0.01605365  0.01621653  0.01604564  0.01619669  0.01738075  0.02006312  0.01738075  0.02406845  0.01471066  0.01871586  0.01604564  0.01738075  0.01604564  0.01743225  0.01869159  0.00801068  0.01672794  0.00534045  0.01869159  0.02002670  0.02002670  0.01869159  0.01332169  0.02002670  0.01608460  0.01608689  0.01201602  0.01468625  0.01468625  0.01602136  0.00937147  0.00667557  0.00534045  0.00934579  0.01473480  0.01937364  0.00934579  0.01337541  0.01602136  0.01735648  0.00667557  0.01735648  0.01735648  0.01201602  0.01068091  0.01335113  0.00000000  0.00534045  0.01068091  0.00954019  0.01399844  0.01368701  0.01163691  0.01096217  0.02070196  0.01398232  0.01335113  0.01201602  0.01335113  0.00942295  0.01056920  0.00595020  0.01663213  0.00741632  0.02136182  0.00534045  0.01068091  0.01089443  0.01068091  0.01068091  0.01273216  0.01201602  0.00534045  0.00801068  0.00801068  0.00692449  0.00534045  0.01201602  0.01602136  0.01201602  0.00801068  0.00817956  0.00534045  0.01671527  0.00542933  0.00534045  0.00667557  0.00534045  0.00803496  0.00801068  0.01068091  0.00934579  0.00934579  0.01068091  0.00534045  0.00934579  0.00934579  0.00934579
lu4848      0.02412887  0.04184681  0.02678685  0.02812196  0.03208594  0.02813404  0.02949296  0.02941194  0.02678685  0.02678685  0.02813946  0.02812196  0.03059494  0.03073699  0.03001699  0.02826796  0.02991009  0.03075491  0.02412309  0.02815733  0.03153633  0.02285783  0.02546346  0.03079307  0.02546976  0.02412887  0.03078873  0.03079219  0.01335113  0.01068091  0.00934579  0.00934579  0.00801068  0.01201602  0.00801068  0.01201602  0.00821034  0.01336530  0.01203182  0.01337481  0.01351668  0.01336322  0.01354241  0.01469833  0.01738064  0.01469833  0.02138598  0.01203182  0.01603344  0.01336322  0.01469833  0.01336322  0.01479011  0.01735648  0.00667557  0.01400244  0.00801068  0.01602136  0.01735648  0.01735648  0.01602136  0.01198981  0.01735648  0.01344252  0.01344466  0.00934579  0.01201602  0.01201602  0.01335113  0.01068617  0.00667557  0.00534045  0.00934579  0.01205227  0.01660919  0.00667557  0.01069299  0.01335113  0.01468625  0.00667557  0.02002670  0.01468625  0.01201602  0.01068091  0.01335113  0.00534045  0.00000000  0.01068091  0.00686435  0.01268550  0.01239968  0.01030911  0.00962083  0.01766742  0.01129308  0.01068091  0.00934579  0.01068091  0.00672745  0.00762314  0.00146107  0.01213424  0.00292214  0.01869159  0.00267023  0.00801068  0.00815665  0.00801068  0.00801068  0.00997512  0.00934579  0.00267023  0.00534045  0.00534045  0.00416013  0.00267023  0.00934579  0.01468625  0.00934579  0.00534045  0.00550791  0.00267023  0.01547214  0.00271761  0.00267023  0.00400534  0.00267023  0.00535254  0.00534045  0.00801068  0.00667557  0.00667557  0.00801068  0.00267023  0.00667557  0.00667557  0.00667557
lu4861      0.02950709  0.04732914  0.03214027  0.03347538  0.03751589  0.03348757  0.03487129  0.03484105  0.03214027  0.03214027  0.03351757  0.03347538  0.03632885  0.03616823  0.03562145  0.03364673  0.03413641  0.03618486  0.02950131  0.03353554  0.03726111  0.02823605  0.03084157  0.03622292  0.03084798  0.02950709  0.03351960  0.03346319  0.01869159  0.01602136  0.01468625  0.01468625  0.01335113  0.01735648  0.01335113  0.01735648  0.01363920  0.02138754  0.02005398  0.02139690  0.02164935  0.01871597  0.01894619  0.02005109  0.02273351  0.02005109  0.02673885  0.02005398  0.02138620  0.01871597  0.02005109  0.01871597  0.02010792  0.02002670  0.00934579  0.01964032  0.01068091  0.02136182  0.02269693  0.02269693  0.02136182  0.02000327  0.02269693  0.01876022  0.01876247  0.01468625  0.01735648  0.01735648  0.01869159  0.01602926  0.01201602  0.01335113  0.01468625  0.01740525  0.02211776  0.01468625  0.01604575  0.01869159  0.02002670  0.01468625  0.02269693  0.02002670  0.01735648  0.01335113  0.01602136  0.01068091  0.01068091  0.00000000  0.01232591  0.01846288  0.01800482  0.01631733  0.01524460  0.02429494  0.01709330  0.01602136  0.01468625  0.01602136  0.01210545  0.01551655  0.00932364  0.01999905  0.01079163  0.02403204  0.00801068  0.01335113  0.01355325  0.01335113  0.01335113  0.01589417  0.01468625  0.00801068  0.01068091  0.01068091  0.00966782  0.00801068  0.01468625  0.02002670  0.01468625  0.01068091  0.01105605  0.00801068  0.02126047  0.00833564  0.00801068  0.00934579  0.00801068  0.01070529  0.01068091  0.01335113  0.01201602  0.01201602  0.01335113  0.00801068  0.01201602  0.01201602  0.01201602
ho1601      0.02622846  0.04450428  0.02887527  0.03022664  0.03323522  0.02886740  0.03170360  0.03043884  0.02887527  0.02887527  0.03043825  0.03022909  0.03166120  0.03177033  0.03241339  0.02908403  0.03221367  0.03319763  0.02619903  0.03040004  0.03400684  0.02497191  0.02762174  0.03314746  0.02759779  0.02622846  0.03306329  0.03303459  0.01518886  0.01236002  0.01096505  0.01096535  0.00960386  0.01378444  0.00960386  0.01372245  0.00965074  0.01779022  0.01644044  0.01784790  0.01798768  0.01504550  0.01526998  0.01643132  0.01917517  0.01650532  0.02077053  0.01643667  0.01787274  0.01507990  0.01647889  0.01507607  0.01648345  0.01786106  0.00817662  0.01574899  0.00954019  0.01794664  0.01932477  0.01930816  0.01794664  0.01643012  0.01932461  0.01508512  0.01504000  0.01100190  0.01364946  0.01378843  0.01514958  0.01236051  0.00821020  0.00954027  0.01094737  0.01366527  0.01856820  0.01100190  0.01228739  0.01511857  0.01651036  0.01095057  0.02203384  0.01648010  0.01366190  0.01233126  0.01516133  0.00954019  0.00686435  0.01232591  0.00000000  0.01415012  0.01382141  0.01178825  0.01132268  0.01779124  0.01280144  0.00961928  0.00825702  0.01240700  0.00833959  0.01092049  0.00466393  0.01574884  0.00620288  0.02063180  0.00412137  0.00965161  0.00982181  0.00965161  0.00965161  0.01147101  0.01099640  0.00412137  0.00684335  0.00684335  0.00567206  0.00412137  0.01099640  0.01644206  0.01105872  0.00687791  0.00689818  0.00412137  0.01704776  0.00424163  0.00412137  0.00551676  0.00412137  0.00686955  0.00691124  0.00825314  0.00830484  0.00820766  0.00958891  0.00412137  0.00551676  0.00825737  0.00819312
ho1602      0.03019178  0.04809265  0.03162027  0.03301444  0.03888264  0.03308000  0.03590892  0.03599537  0.03162027  0.03162027  0.03452089  0.03301482  0.03594038  0.03740959  0.03392622  0.03185642  0.03657556  0.03744212  0.03006659  0.03456625  0.03882333  0.02884895  0.03158391  0.03745669  0.03164728  0.03019178  0.03605989  0.03594289  0.01856151  0.01560410  0.01414212  0.01414322  0.01268550  0.01993074  0.01268550  0.01417620  0.01266624  0.02394057  0.02255347  0.02402573  0.02411801  0.02116674  0.01879769  0.02256187  0.02555798  0.02122550  0.02582952  0.02260279  0.02414468  0.02117267  0.02263628  0.02122184  0.01849771  0.02264823  0.01119970  0.01796567  0.01399844  0.02423026  0.02564014  0.02568809  0.02423026  0.01715166  0.02563913  0.01702202  0.01989023  0.01414747  0.01685028  0.01706660  0.01852324  0.00986050  0.01407432  0.01540767  0.01409024  0.01553860  0.02514297  0.01699898  0.01547084  0.01840919  0.02134959  0.01694132  0.02423052  0.01986302  0.01692073  0.01833675  0.02131598  0.01399844  0.01268550  0.01846288  0.01415012  0.00000000  0.00000000  0.01504717  0.01454540  0.02282855  0.01610155  0.01845343  0.01701537  0.00995061  0.01419567  0.01486975  0.01169344  0.01673141  0.01006641  0.02129429  0.00983321  0.01560452  0.01582517  0.01560452  0.01560452  0.01756766  0.01691056  0.00983321  0.01274483  0.01274483  0.01169508  0.00983321  0.01691056  0.01711418  0.01712904  0.01275259  0.01274767  0.00983321  0.01783418  0.01014903  0.00983321  0.01129597  0.00983321  0.01270304  0.01275672  0.01420616  0.01421553  0.01408902  0.01548243  0.00983321  0.01414747  0.01416453  0.01401914
ho1603      0.02937358  0.04675180  0.03074293  0.03209858  0.03787800  0.03215751  0.03492448  0.03505908  0.03074293  0.03074293  0.03359555  0.03209910  0.03502282  0.03642498  0.03302591  0.03096470  0.03551844  0.03647614  0.02926814  0.03361882  0.03775240  0.02807475  0.03073285  0.03648724  0.03078243  0.02937358  0.03508932  0.03495325  0.01808517  0.01522403  0.01380716  0.01380811  0.01239968  0.01943764  0.01239968  0.01381684  0.01238079  0.02338703  0.02203548  0.02346153  0.02359892  0.02068043  0.01832650  0.02204387  0.02492640  0.02213762  0.02651632  0.02206001  0.02354779  0.02069055  0.02210793  0.02071504  0.01803010  0.02209331  0.01094991  0.01749425  0.01368701  0.02362143  0.02500514  0.02502963  0.02362143  0.01669321  0.02500482  0.01659960  0.01938363  0.01381655  0.01645744  0.01664751  0.01805500  0.00963731  0.01375251  0.01507064  0.01377428  0.01516296  0.02447741  0.01658651  0.01510900  0.01797081  0.02222948  0.01654371  0.02361557  0.01937590  0.01651316  0.01790733  0.02079389  0.01368701  0.01239968  0.01800482  0.01382141  0.00000000  0.00000000  0.01483957  0.01420962  0.02287269  0.01576024  0.01799258  0.01660894  0.00971543  0.01391677  0.01447907  0.01139107  0.01624191  0.00981231  0.02079180  0.00962917  0.01523032  0.01543691  0.01523032  0.01523032  0.01732355  0.01654842  0.00962917  0.01244320  0.01244320  0.01141975  0.00962917  0.01654842  0.01667164  0.01669895  0.01245408  0.01247116  0.00962917  0.01734714  0.00994978  0.00962917  0.01104660  0.00962917  0.01241540  0.01246277  0.01385918  0.01387772  0.01377362  0.01513540  0.00962917  0.01381655  0.01383958  0.01371748
ho1805      0.02256978  0.04545679  0.02556818  0.02700462  0.03442352  0.02708435  0.03143967  0.03439052  0.02556818  0.02556818  0.03001269  0.02700493  0.02853701  0.03289503  0.03442126  0.02576188  0.03046188  0.03293392  0.02240513  0.03006302  0.03402363  0.02117622  0.02695313  0.03590513  0.02408428  0.02256978  0.03009767  0.03005422  0.01052062  0.01334686  0.01182601  0.01182536  0.01030911  0.01194223  0.01030911  0.00893588  0.01030010  0.01603941  0.01461375  0.01614700  0.01607954  0.01317991  0.01361621  0.01461063  0.01775756  0.01476033  0.02245993  0.01467798  0.01325454  0.01318250  0.01470610  0.01171395  0.01639382  0.01766205  0.00875131  0.01488846  0.01163691  0.01932954  0.02078911  0.02084971  0.01932954  0.01790275  0.02078778  0.01486131  0.01486144  0.01182996  0.01459871  0.01486200  0.01637891  0.01334565  0.01173365  0.01309738  0.01473952  0.01329420  0.02013136  0.01182996  0.01317918  0.01331828  0.01639223  0.01471397  0.02227843  0.01774872  0.01467932  0.01319372  0.01335889  0.01163691  0.01030911  0.01631733  0.01178825  0.01504717  0.01483957  0.00000000  0.00000000  0.01461814  0.01031965  0.01334711  0.01481040  0.01641108  0.01179899  0.01179465  0.00855463  0.01731822  0.01025416  0.02222493  0.00735746  0.01039455  0.01059489  0.01039455  0.01039455  0.01477703  0.01173255  0.00735746  0.01038868  0.01038868  0.00921916  0.00735746  0.01173255  0.01494514  0.01494433  0.01039634  0.01036065  0.00735746  0.00618238  0.00736738  0.00735746  0.00592892  0.00735746  0.01032113  0.01039838  0.01192036  0.01191435  0.00728290  0.01024716  0.00735746  0.01182996  0.01185869  0.00577167
ho1807      0.02088434  0.04200109  0.02370230  0.02506451  0.03177949  0.02512438  0.02915275  0.03180319  0.02370230  0.02370230  0.02771271  0.02506266  0.02674867  0.03042034  0.03192966  0.02520021  0.02812219  0.03041415  0.02077108  0.02780130  0.03135342  0.01953473  0.02494171  0.03327234  0.02230198  0.02088434  0.02790364  0.02782940  0.00960016  0.01241092  0.01103624  0.01103614  0.00962083  0.01102960  0.00962083  0.00825685  0.00981206  0.01506953  0.01371283  0.01509629  0.01510736  0.01239435  0.01262887  0.01371075  0.01661506  0.01372258  0.02069112  0.01375225  0.01514093  0.01235220  0.01372747  0.01239158  0.01528714  0.01642310  0.00822497  0.01430569  0.01096217  0.01782230  0.01920060  0.01923901  0.01782230  0.01661652  0.01920028  0.01389986  0.01394865  0.01099551  0.01365542  0.01374302  0.01515844  0.01241293  0.01097911  0.01234066  0.01383390  0.01243188  0.01854556  0.01099551  0.01235075  0.01239335  0.01657290  0.01377337  0.02059809  0.01652160  0.01375301  0.01235769  0.01234331  0.01096217  0.00962083  0.01524460  0.01132268  0.01454540  0.01420962  0.00000000  0.00000000  0.01443465  0.00992191  0.01236949  0.01379000  0.01521921  0.01101777  0.01097555  0.00790565  0.01580219  0.00942249  0.02071525  0.00688702  0.00959339  0.00976712  0.00959339  0.00959339  0.01439037  0.01097858  0.00688702  0.00971679  0.00971679  0.00860235  0.00688702  0.01097858  0.01387993  0.01379848  0.00967731  0.00995875  0.00688702  0.00579827  0.00689687  0.00688702  0.00552829  0.00688702  0.00963337  0.00963619  0.01246595  0.01100991  0.00826575  0.00958220  0.00688702  0.01099551  0.01105629  0.00547323
ho1904      0.03121453  0.04937741  0.03293457  0.03453407  0.03468564  0.03458499  0.03614591  0.03460766  0.03293457  0.03293457  0.03460597  0.03453291  0.03293338  0.03292005  0.03458282  0.03327234  0.03472749  0.03301728  0.03106294  0.03139487  0.03782535  0.02809140  0.03123644  0.03947115  0.03287226  0.03121453  0.03783623  0.03792350  0.02127668  0.02270544  0.02099413  0.02098854  0.01933520  0.01619856  0.01756960  0.01946331  0.01945102  0.02057494  0.01900707  0.02074472  0.02064984  0.01914718  0.01483922  0.01903252  0.02252732  0.01602373  0.01983192  0.01910863  0.01920846  0.01746022  0.01919162  0.01750480  0.02117115  0.02425719  0.01919296  0.01955170  0.02070196  0.02614680  0.02776234  0.02782671  0.02614680  0.02610525  0.02775317  0.01946529  0.02273789  0.01609116  0.01759592  0.02277560  0.02445009  0.02105912  0.01924007  0.02069749  0.02252831  0.01594952  0.02731797  0.01937874  0.01600453  0.02096080  0.02604392  0.02088224  0.02774317  0.02266843  0.01920583  0.02085092  0.02109619  0.02070196  0.01766742  0.02429494  0.01779124  0.02282855  0.02287269  0.01461814  0.01443465  0.00000000  0.01628086  0.02107749  0.02266650  0.02445972  0.01929480  0.02466237  0.01702891  0.02702141  0.01898846  0.03087621  0.01437764  0.01781361  0.01777059  0.01781361  0.01781361  0.01956531  0.01922806  0.01437764  0.01605878  0.01772129  0.01677398  0.01437764  0.01922806  0.02280004  0.02286657  0.01776562  0.01789762  0.01437764  0.01885244  0.01447823  0.01437764  0.01280359  0.01437764  0.01768514  0.01779796  0.01940610  0.01949822  0.01427666  0.01758674  0.01437764  0.01937874  0.01768547  0.01587729
ho1907      0.02302621  0.04212807  0.02593443  0.02730559  0.03153105  0.02740012  0.02868743  0.03148743  0.02593443  0.02593443  0.02731739  0.02730406  0.02908779  0.03005476  0.03158827  0.02613545  0.02902560  0.03010070  0.02283464  0.02738654  0.03103548  0.02168833  0.02437559  0.03296610  0.02448976  0.02302621  0.03022655  0.03023842  0.01433998  0.01708193  0.01563250  0.01563235  0.01416994  0.01286840  0.01416994  0.01283786  0.01420520  0.01105838  0.00969576  0.01115669  0.01111248  0.00834844  0.01158900  0.00969794  0.01274488  0.01271298  0.02008951  0.00975202  0.01129026  0.00833336  0.00978513  0.00838957  0.02001590  0.01833101  0.01266962  0.01910132  0.01398232  0.01705155  0.01846313  0.01851645  0.01705155  0.02145483  0.01846353  0.01855567  0.01857604  0.01274251  0.01537636  0.01844932  0.01991242  0.01710808  0.01265696  0.01398291  0.01559223  0.01419971  0.01777279  0.01274251  0.01406154  0.01415121  0.02137442  0.01553239  0.02129444  0.01842657  0.01548444  0.01406836  0.01421013  0.01398232  0.01129308  0.01709330  0.01280144  0.01610155  0.01576024  0.01031965  0.00992191  0.01628086  0.00000000  0.01418965  0.01561941  0.01434687  0.01275345  0.01640879  0.00985239  0.01326571  0.00825119  0.01709054  0.00847688  0.01135693  0.01158586  0.01135693  0.01135693  0.01578051  0.01269347  0.00847688  0.01140132  0.01140132  0.01036173  0.00847688  0.01269347  0.01863718  0.01573032  0.01139021  0.01141953  0.00847688  0.01627085  0.00846134  0.00847688  0.00711170  0.00847688  0.01132920  0.01137555  0.01429998  0.01282224  0.00988938  0.01123928  0.00847688  0.01274251  0.01280306  0.00978760
or1206      0.02679948  0.04188456  0.02945746  0.03079257  0.03206749  0.03080471  0.03216368  0.03209474  0.02945746  0.02945746  0.02811918  0.03079257  0.03337992  0.03342056  0.03275274  0.03097665  0.03272048  0.03073635  0.02679368  0.03082804  0.03152259  0.02552873  0.02813407  0.03347608  0.02814040  0.02679948  0.03347262  0.03346280  0.01602136  0.01602136  0.01468625  0.01468625  0.01335113  0.01468625  0.01335113  0.01468625  0.01369858  0.01870864  0.01737508  0.01871800  0.01889428  0.01603350  0.01629021  0.01736861  0.02005098  0.01736861  0.02405632  0.01737508  0.01870373  0.01603350  0.01736861  0.01603350  0.02014102  0.02002670  0.01201602  0.01963953  0.01335113  0.01869159  0.02002670  0.02002670  0.01869159  0.01733373  0.02002670  0.01879337  0.01879537  0.01468625  0.01468625  0.01735648  0.01869159  0.01602926  0.01201602  0.01335113  0.01468625  0.01472266  0.01937947  0.01468625  0.01336327  0.01602136  0.02002670  0.01468625  0.02002670  0.02002670  0.01735648  0.01602136  0.01068091  0.01335113  0.01068091  0.01602136  0.00961928  0.01845343  0.01799258  0.01334711  0.01236949  0.02107749  0.01418965  0.00000000  0.01201602  0.01335113  0.01210729  0.01533806  0.00916474  0.01678828  0.01063337  0.02403204  0.00801068  0.01068091  0.01086609  0.01068091  0.01068091  0.01578812  0.01201602  0.00801068  0.01068091  0.01068091  0.00967657  0.00801068  0.01201602  0.01735648  0.01468625  0.00801068  0.00831184  0.00801068  0.01841523  0.00821536  0.00801068  0.00934579  0.00801068  0.01069305  0.00801068  0.01335113  0.01201602  0.00934579  0.01068091  0.00801068  0.00934579  0.01201602  0.00934579
or1322      0.02815496  0.04592355  0.03080427  0.03213938  0.03611589  0.03215146  0.03351911  0.03344196  0.03080427  0.03080427  0.03216564  0.03213938  0.03481458  0.03476730  0.03414901  0.03231381  0.03415567  0.03478487  0.02814916  0.03218352  0.03576930  0.02688421  0.02948960  0.03482314  0.02949588  0.02815496  0.03481960  0.03480961  0.01735648  0.01468625  0.01335113  0.01335113  0.01201602  0.01602136  0.01201602  0.01602136  0.01233086  0.02006393  0.01873031  0.02007315  0.02028471  0.01738064  0.01761707  0.01871575  0.01872784  0.01871575  0.02540340  0.01606364  0.02005087  0.01738064  0.01871575  0.01738064  0.01881321  0.02002670  0.01068091  0.01823904  0.01068091  0.02002670  0.02136182  0.02136182  0.02002670  0.01866529  0.02136182  0.01746568  0.01746779  0.01335113  0.01602136  0.01602136  0.01735648  0.01468085  0.01068091  0.01201602  0.01201602  0.01606969  0.02076275  0.01335113  0.01471041  0.01735648  0.01869159  0.01335113  0.02403204  0.01735648  0.01602136  0.01335113  0.01735648  0.01201602  0.00934579  0.01468625  0.00825702  0.01701537  0.01660894  0.01481040  0.01379000  0.02266650  0.01561941  0.01201602  0.00000000  0.01201602  0.00537894  0.01232451  0.00770556  0.01838435  0.00917418  0.01869159  0.00667557  0.01201602  0.01222136  0.01201602  0.01201602  0.01436670  0.01335113  0.00667557  0.00934579  0.00934579  0.00831359  0.00667557  0.01335113  0.01869159  0.01335113  0.00934579  0.00969858  0.00667557  0.01982627  0.00687048  0.00667557  0.00801068  0.00667557  0.00936996  0.00934579  0.01201602  0.01068091  0.01068091  0.01201602  0.00667557  0.00801068  0.00801068  0.01068091
or1324      0.02815227  0.04592344  0.03079257  0.03212769  0.03747530  0.03213982  0.03351657  0.03480034  0.03079257  0.03079257  0.03216304  0.03212769  0.03483640  0.03612685  0.03278295  0.03232311  0.03408832  0.03614402  0.02814642  0.03218104  0.03726210  0.02687027  0.02948696  0.03618166  0.02949324  0.02815227  0.03480992  0.03479791  0.01869159  0.01602136  0.01468625  0.01468625  0.01335113  0.01735648  0.01335113  0.01735648  0.01372902  0.02138743  0.02005387  0.02139679  0.02163620  0.01871586  0.01900067  0.02005098  0.02273334  0.02005098  0.02673868  0.02005387  0.02138609  0.01871586  0.02005098  0.01871586  0.02015307  0.02269693  0.01201602  0.01968333  0.01335113  0.02136182  0.02269693  0.02269693  0.02136182  0.01733984  0.02269693  0.01880542  0.01880743  0.01468625  0.01735648  0.01735648  0.01869159  0.01333243  0.01201602  0.01335113  0.01201602  0.01740503  0.02214008  0.01468625  0.01604564  0.01869159  0.02002670  0.01468625  0.02536716  0.02002670  0.01735648  0.01602136  0.01602136  0.01335113  0.01068091  0.01602136  0.01240700  0.00995061  0.00971543  0.01641108  0.01521921  0.02445972  0.01434687  0.01335113  0.01201602  0.00000000  0.00941231  0.01555075  0.00935973  0.01392144  0.00781322  0.01602136  0.00801068  0.01335113  0.01355513  0.01335113  0.01335113  0.01592270  0.01335113  0.00801068  0.01068091  0.01068091  0.00969011  0.00801068  0.01335113  0.02002670  0.01468625  0.00801068  0.00837828  0.00801068  0.02138874  0.00829633  0.00801068  0.00934579  0.00801068  0.01070518  0.00801068  0.01335113  0.01201602  0.01201602  0.01335113  0.00801068  0.01201602  0.01201602  0.01201602
or_404      0.02567075  0.04223382  0.02834936  0.02969649  0.03370679  0.02970452  0.03107659  0.03101579  0.02834936  0.02834936  0.02971308  0.02969663  0.03203369  0.03234928  0.03150894  0.02983664  0.03159981  0.03236741  0.02567216  0.02972527  0.03325685  0.02438245  0.02701826  0.03240891  0.02701988  0.02567075  0.03240182  0.03238552  0.01479319  0.01210670  0.01076194  0.01076200  0.00941832  0.01345209  0.00941832  0.01345081  0.00968389  0.01754381  0.01619883  0.01755167  0.01761642  0.01484278  0.01501135  0.01619056  0.01888742  0.01618611  0.02291232  0.01619561  0.01753023  0.01484391  0.01618887  0.01484065  0.01623762  0.01749270  0.00807281  0.01548574  0.00807570  0.01748821  0.01883540  0.01883194  0.01748821  0.01610293  0.01883535  0.01488045  0.01488112  0.01076385  0.01345902  0.01345288  0.01479650  0.01212525  0.00807404  0.00942292  0.00941701  0.01351229  0.01816885  0.01076385  0.01214757  0.01480180  0.01614006  0.01076504  0.02152613  0.01479871  0.01345602  0.01076557  0.01479938  0.00942295  0.00672745  0.01210545  0.00833959  0.01419567  0.01391677  0.01179899  0.01101777  0.01929480  0.01275345  0.01210729  0.00537894  0.00941231  0.00000000  0.00936553  0.00469120  0.01546798  0.00617168  0.01614547  0.00403580  0.00941662  0.00959691  0.00941662  0.00941662  0.01143590  0.01076846  0.00403580  0.00672293  0.00672293  0.00562070  0.00403580  0.01076846  0.01613714  0.01075774  0.00672420  0.00697737  0.00403580  0.01709639  0.00410716  0.00403580  0.00538059  0.00403580  0.00676389  0.00672523  0.00941236  0.00806974  0.00807345  0.00942127  0.00403580  0.00807222  0.00537942  0.00807636
or_405      0.02801334  0.04871429  0.03254926  0.03250722  0.04020617  0.03412123  0.03561141  0.03723847  0.03254926  0.03254926  0.03412407  0.03403156  0.03740495  0.03863973  0.03822662  0.03403610  0.03482926  0.03869023  0.02779800  0.03417904  0.03852343  0.02655651  0.03096025  0.03887255  0.02959736  0.02801334  0.03741185  0.03720802  0.01531818  0.01232458  0.01077683  0.00920430  0.00918708  0.01697419  0.00918708  0.01377101  0.00939789  0.02126019  0.01979175  0.02135632  0.02153139  0.01836575  0.01847020  0.01979517  0.02149577  0.01987009  0.02624840  0.01983976  0.02147391  0.01832383  0.01987939  0.01837131  0.01999028  0.01676389  0.00753669  0.01936642  0.00753484  0.02146241  0.02147131  0.02305534  0.02146241  0.01702133  0.02302450  0.01843895  0.01845705  0.01375173  0.01660537  0.01683627  0.01842607  0.01231194  0.01065506  0.01213252  0.01238105  0.01688593  0.02148715  0.01375173  0.01517524  0.01847451  0.02001033  0.01381005  0.02452523  0.01540961  0.01526412  0.01220335  0.01838255  0.01056920  0.00762314  0.01551655  0.01092049  0.01486975  0.01447907  0.01179465  0.01097555  0.02466237  0.01640879  0.01533806  0.01232451  0.01555075  0.00936553  0.00000000  0.00617393  0.01690981  0.00770533  0.02169642  0.00616900  0.01227381  0.01252771  0.01227381  0.01227381  0.01161325  0.01083453  0.00616900  0.00934480  0.00934480  0.00610473  0.00616900  0.01083453  0.01550341  0.01393348  0.00930767  0.00960698  0.00616900  0.01722790  0.00637284  0.00616900  0.00771791  0.00616900  0.00768154  0.00772277  0.01243909  0.01080519  0.01079264  0.01221534  0.00616900  0.01073482  0.00930884  0.01066525
or_601      0.02330942  0.04239236  0.02642125  0.02637288  0.03391407  0.02799955  0.03088714  0.03094604  0.02642125  0.02642125  0.02938618  0.02790024  0.03087115  0.03235869  0.03183961  0.02788827  0.02980608  0.03240288  0.02309462  0.02944814  0.03220964  0.02185039  0.02622732  0.03260010  0.02488924  0.02330942  0.03119143  0.03106975  0.01229666  0.00928915  0.00774204  0.00618433  0.00615674  0.01078446  0.00615674  0.01074765  0.00632828  0.01510813  0.01364300  0.01520278  0.01530346  0.01221198  0.01227771  0.01363820  0.01535325  0.01370767  0.02007875  0.01368689  0.01530658  0.01217018  0.01372033  0.01221352  0.01388924  0.01675129  0.00451956  0.01293567  0.00595020  0.01527074  0.01526483  0.01685985  0.01527074  0.01397160  0.01682029  0.01233169  0.01236082  0.00758210  0.01043824  0.01066232  0.01224840  0.00930205  0.00448301  0.00594907  0.00774376  0.01074693  0.01533565  0.00758210  0.00902034  0.01226836  0.01383202  0.00762409  0.01988334  0.01372665  0.01055571  0.00905047  0.01219596  0.00595020  0.00146107  0.00932364  0.00466393  0.01169344  0.01139107  0.00855463  0.00790565  0.01702891  0.00985239  0.00916474  0.00770556  0.00935973  0.00469120  0.00617393  0.00000000  0.01071975  0.00153139  0.01850273  0.00000000  0.00610354  0.00622481  0.00610354  0.00610354  0.00492266  0.00765963  0.00000000  0.00316840  0.00316840  0.00000000  0.00000000  0.00765963  0.01248777  0.00775824  0.00313436  0.00323888  0.00000000  0.01409415  0.00000000  0.00000000  0.00154828  0.00000000  0.00154828  0.00155950  0.00626142  0.00463428  0.00460795  0.00603438  0.00000000  0.00456519  0.00468797  0.00448429
or_603      0.02939720  0.04859188  0.03250503  0.03245988  0.04001703  0.03408276  0.03698263  0.03403866  0.03250503  0.03250503  0.03548596  0.03398271  0.03724466  0.03845916  0.03808977  0.03398320  0.03628792  0.03850416  0.02918211  0.03554801  0.03834646  0.02794470  0.03232547  0.03869615  0.03097660  0.02939720  0.03727584  0.03715676  0.01991839  0.01996726  0.01842006  0.01686673  0.01683743  0.01840843  0.01683743  0.01837032  0.01739275  0.02118964  0.01972573  0.02128674  0.02145007  0.01830207  0.01839351  0.01972905  0.02144711  0.01980337  0.02616562  0.01976803  0.02139960  0.01826225  0.01981292  0.01830402  0.02459191  0.02282887  0.01519755  0.02427600  0.01663213  0.02135357  0.02134175  0.02294190  0.02135357  0.02463766  0.02290395  0.02303501  0.02306142  0.01826289  0.01806488  0.02134263  0.02292605  0.01999114  0.01516501  0.01663174  0.01842178  0.01838704  0.02142798  0.01826289  0.01666253  0.01834539  0.01847852  0.01830288  0.02295641  0.02440509  0.02123300  0.01973247  0.01982037  0.01663213  0.01213424  0.01999905  0.01574884  0.01673141  0.01624191  0.01731822  0.01580219  0.02702141  0.01326571  0.01678828  0.01838435  0.01392144  0.01546798  0.01690981  0.01071975  0.00000000  0.00918836  0.02461867  0.01068070  0.01372741  0.01399299  0.01372741  0.01372741  0.01672928  0.01214644  0.01068070  0.01384382  0.01384382  0.01072641  0.01068070  0.01214644  0.01697331  0.01843692  0.01381247  0.01449120  0.01068070  0.02208427  0.01103279  0.01068070  0.01222907  0.01068070  0.01225744  0.01223244  0.01693707  0.01531539  0.00909277  0.01051920  0.01068070  0.01524598  0.01536599  0.01211042
or_605      0.02478154  0.04388392  0.02789181  0.02784989  0.03538288  0.02947011  0.03235932  0.03241318  0.02789181  0.02789181  0.03086043  0.02937015  0.03240009  0.03382587  0.03334228  0.02936024  0.03136935  0.03387085  0.02456474  0.03092311  0.03371485  0.02332485  0.02770017  0.03406643  0.02636206  0.02478154  0.03265456  0.03254163  0.01376722  0.01075777  0.00921003  0.00765170  0.00762473  0.01225309  0.00762473  0.01221565  0.00786786  0.01657170  0.01510718  0.01666757  0.01677848  0.01367873  0.01375317  0.01510433  0.01682125  0.01517566  0.02154412  0.01515168  0.01677521  0.01363692  0.01518833  0.01368089  0.01537190  0.01821865  0.00598631  0.01450800  0.00741632  0.01674130  0.01672894  0.01833041  0.01674130  0.01544332  0.01829085  0.01381435  0.01384274  0.00905072  0.01190437  0.01213159  0.01371766  0.01076676  0.00595038  0.00741520  0.00921175  0.01221367  0.01681099  0.00905072  0.01048647  0.01373698  0.01530193  0.00909272  0.02135325  0.01519655  0.01202308  0.01051783  0.01366522  0.00741632  0.00292214  0.01079163  0.00620288  0.01006641  0.00981231  0.01025416  0.00942249  0.01898846  0.00825119  0.01063337  0.00917418  0.00781322  0.00617168  0.00770533  0.00153139  0.00918836  0.00000000  0.01695444  0.00146799  0.00757281  0.00772066  0.00757281  0.00757281  0.00656248  0.00912890  0.00146799  0.00463640  0.00463640  0.00147490  0.00146799  0.00912890  0.01395640  0.00922880  0.00460298  0.00480576  0.00146799  0.01567727  0.00150444  0.00146799  0.00301691  0.00146799  0.00302327  0.00302177  0.00773068  0.00610419  0.00607532  0.00750175  0.00146799  0.00603382  0.00615596  0.00595166
or_618      0.03219295  0.05130343  0.03081538  0.03215049  0.04012666  0.03216247  0.03755708  0.04011140  0.03081538  0.03081538  0.03620388  0.03215049  0.03475245  0.03877726  0.03820254  0.03230767  0.03842571  0.03879531  0.03218709  0.03622171  0.03995759  0.03092276  0.03352780  0.04149213  0.03353392  0.03219295  0.03475617  0.03213852  0.02136182  0.02403204  0.02269693  0.02269693  0.02136182  0.02269693  0.02136182  0.02002670  0.01919244  0.02407768  0.02274413  0.02408705  0.02436098  0.02140971  0.02166233  0.02274483  0.02542703  0.02274483  0.02943237  0.02274413  0.02407994  0.02140971  0.02007460  0.02140971  0.02820980  0.02536716  0.02002670  0.02807228  0.01869159  0.02670227  0.02803738  0.02803738  0.02670227  0.02800967  0.02536716  0.02686245  0.02686424  0.02269693  0.02536716  0.02536716  0.02670227  0.02135549  0.02002670  0.02136182  0.01869159  0.02545097  0.02768784  0.02002670  0.02409191  0.02403204  0.02803738  0.02269693  0.03070761  0.02269693  0.02269693  0.01869159  0.02403204  0.02136182  0.01869159  0.02403204  0.02063180  0.02129429  0.02079180  0.02222493  0.02071525  0.03087621  0.01709054  0.02403204  0.01869159  0.01602136  0.01614547  0.02169642  0.01850273  0.02461867  0.01695444  0.00000000  0.01602136  0.02136182  0.02173641  0.02136182  0.02136182  0.02447299  0.02269693  0.01602136  0.01869159  0.01869159  0.01802174  0.01602136  0.02269693  0.02803738  0.02002670  0.01869159  0.01942561  0.01602136  0.02702293  0.01648418  0.01602136  0.01468625  0.01602136  0.01875146  0.01869159  0.02136182  0.01735648  0.02002670  0.02136182  0.01602136  0.02002670  0.01869159  0.02002670
or_645      0.02145286  0.03915350  0.02411662  0.02545173  0.02942665  0.02546382  0.02681695  0.02675232  0.02411662  0.02411662  0.02546346  0.02545173  0.02784393  0.02807775  0.02731021  0.02557217  0.02706907  0.02809558  0.02144708  0.02548132  0.02879378  0.02017600  0.02278745  0.02813353  0.02279375  0.02145286  0.02812938  0.02812196  0.01068091  0.00801068  0.00667557  0.00667557  0.00534045  0.00934579  0.00534045  0.00934579  0.00546736  0.01336530  0.01203182  0.01337481  0.01351668  0.01069299  0.01082625  0.01202810  0.01471041  0.01202810  0.01871575  0.01203182  0.01336322  0.01069299  0.01202810  0.01069299  0.01210528  0.01468625  0.00400534  0.01119117  0.00534045  0.01335113  0.01468625  0.01468625  0.01335113  0.01198981  0.01468625  0.01075762  0.01075979  0.00667557  0.00934579  0.00934579  0.01068091  0.00802306  0.00400534  0.00534045  0.00667557  0.00938204  0.01384685  0.00667557  0.00802276  0.01068091  0.01201602  0.00667557  0.01735648  0.01201602  0.00934579  0.00801068  0.01068091  0.00534045  0.00267023  0.00801068  0.00412137  0.00983321  0.00962917  0.00735746  0.00688702  0.01437764  0.00847688  0.00801068  0.00667557  0.00801068  0.00403580  0.00616900  0.00000000  0.01068070  0.00146799  0.01602136  0.00000000  0.00534045  0.00543724  0.00534045  0.00534045  0.00711658  0.00667557  0.00000000  0.00267023  0.00267023  0.00139779  0.00000000  0.00667557  0.01201602  0.00667557  0.00267023  0.00273740  0.00000000  0.01263852  0.00000000  0.00000000  0.00133511  0.00000000  0.00268231  0.00267023  0.00534045  0.00400534  0.00400534  0.00534045  0.00000000  0.00400534  0.00400534  0.00400534
sy2001      0.02411493  0.04186084  0.02411662  0.02545173  0.03207289  0.02546382  0.02947913  0.02939812  0.02411662  0.02411662  0.02812568  0.02545173  0.03055771  0.03072360  0.02998966  0.02559554  0.02988454  0.03074159  0.02410910  0.02814359  0.03156304  0.02283858  0.02544962  0.03077918  0.02545588  0.02411493  0.03077419  0.02812196  0.01335113  0.01335113  0.01201602  0.01201602  0.01068091  0.01201602  0.01068091  0.01201602  0.01099771  0.01603197  0.01469849  0.01604148  0.01618548  0.01336322  0.01359538  0.01469833  0.01738064  0.01469833  0.02138598  0.01469849  0.01603344  0.01336322  0.01469833  0.01336322  0.01747863  0.01735648  0.00934579  0.01683004  0.01068091  0.01602136  0.01735648  0.01735648  0.01602136  0.01733341  0.01735648  0.01613096  0.01613284  0.01201602  0.01201602  0.01468625  0.01602136  0.01336615  0.00934579  0.01068091  0.01201602  0.01205227  0.01663074  0.01201602  0.01069299  0.01335113  0.01735648  0.01201602  0.02002670  0.01735648  0.01468625  0.01335113  0.01335113  0.01068091  0.00801068  0.01335113  0.00965161  0.01560452  0.01523032  0.01039455  0.00959339  0.01781361  0.01135693  0.01068091  0.01201602  0.01335113  0.00941662  0.01227381  0.00610354  0.01372741  0.00757281  0.02136182  0.00534045  0.00000000  0.00000000  0.00000000  0.00000000  0.01289131  0.00934579  0.00534045  0.00801068  0.00801068  0.00692850  0.00534045  0.00934579  0.01468625  0.01201602  0.00801068  0.00833840  0.00534045  0.01559573  0.00544581  0.00534045  0.00667557  0.00534045  0.00802276  0.00801068  0.01068091  0.00934579  0.00667557  0.00801068  0.00534045  0.00934579  0.00934579  0.00667557
sy2002      0.02447647  0.04246433  0.02444306  0.02580780  0.03258777  0.02579852  0.02992919  0.02986936  0.02444306  0.02444306  0.02856712  0.02580827  0.03106785  0.03121121  0.02915995  0.02594570  0.02984220  0.03123901  0.02451260  0.02855151  0.03207525  0.02318077  0.02585208  0.03127161  0.02582631  0.02447647  0.03123527  0.02851757  0.01356313  0.01356483  0.01220971  0.01220933  0.01086606  0.01222091  0.01086606  0.01220913  0.01119105  0.01636671  0.01500482  0.01636831  0.01652473  0.01362986  0.01382667  0.01500478  0.01768606  0.01498514  0.02172414  0.01498388  0.01633009  0.01364097  0.01499685  0.01361988  0.01774967  0.01768054  0.00950856  0.01710750  0.01089443  0.01630443  0.01767056  0.01764824  0.01630443  0.01756022  0.01767002  0.01638251  0.01637246  0.01223117  0.01225934  0.01493990  0.01628346  0.01357945  0.00952044  0.01089429  0.01222069  0.01224414  0.01692487  0.01223117  0.01089605  0.01359784  0.01762758  0.01223112  0.02037870  0.01766045  0.01494777  0.01360545  0.01359580  0.01089443  0.00815665  0.01355325  0.00982181  0.01582517  0.01543691  0.01059489  0.00976712  0.01777059  0.01158586  0.01086609  0.01222136  0.01355513  0.00959691  0.01252771  0.00622481  0.01399299  0.00772066  0.02173641  0.00543724  0.00000000  0.00000000  0.00000000  0.00000000  0.01314777  0.00954505  0.00543724  0.00812425  0.00812425  0.00704169  0.00543724  0.00954505  0.01488716  0.01219968  0.00813594  0.00847246  0.00543724  0.01584709  0.00554599  0.00543724  0.00679237  0.00543724  0.00816887  0.00814723  0.01083425  0.00950181  0.00680264  0.00817806  0.00543724  0.00951177  0.00950157  0.00682316
sy2004      0.02411493  0.04186084  0.02411662  0.02545173  0.03207289  0.02546382  0.02947913  0.02939812  0.02411662  0.02411662  0.02812568  0.02545173  0.03055771  0.03072360  0.02998966  0.02559554  0.02988454  0.03074159  0.02410910  0.02814359  0.03156304  0.02283858  0.02544962  0.03077918  0.02545588  0.02411493  0.03077419  0.02812196  0.01335113  0.01335113  0.01201602  0.01201602  0.01068091  0.01201602  0.01068091  0.01201602  0.01099771  0.01603197  0.01469849  0.01604148  0.01618548  0.01336322  0.01359538  0.01469833  0.01738064  0.01469833  0.02138598  0.01469849  0.01603344  0.01336322  0.01469833  0.01336322  0.01747863  0.01735648  0.00934579  0.01683004  0.01068091  0.01602136  0.01735648  0.01735648  0.01602136  0.01733341  0.01735648  0.01613096  0.01613284  0.01201602  0.01201602  0.01468625  0.01602136  0.01336615  0.00934579  0.01068091  0.01201602  0.01205227  0.01663074  0.01201602  0.01069299  0.01335113  0.01735648  0.01201602  0.02002670  0.01735648  0.01468625  0.01335113  0.01335113  0.01068091  0.00801068  0.01335113  0.00965161  0.01560452  0.01523032  0.01039455  0.00959339  0.01781361  0.01135693  0.01068091  0.01201602  0.01335113  0.00941662  0.01227381  0.00610354  0.01372741  0.00757281  0.02136182  0.00534045  0.00000000  0.00000000  0.00000000  0.00000000  0.01289131  0.00934579  0.00534045  0.00801068  0.00801068  0.00692850  0.00534045  0.00934579  0.01468625  0.01201602  0.00801068  0.00833840  0.00534045  0.01559573  0.00544581  0.00534045  0.00667557  0.00534045  0.00802276  0.00801068  0.01068091  0.00934579  0.00667557  0.00801068  0.00534045  0.00934579  0.00934579  0.00667557
sy2005      0.02411493  0.04186084  0.02411662  0.02545173  0.03207289  0.02546382  0.02947913  0.02939812  0.02411662  0.02411662  0.02812568  0.02545173  0.03055771  0.03072360  0.02998966  0.02559554  0.02988454  0.03074159  0.02410910  0.02814359  0.03156304  0.02283858  0.02544962  0.03077918  0.02545588  0.02411493  0.03077419  0.02812196  0.01335113  0.01335113  0.01201602  0.01201602  0.01068091  0.01201602  0.01068091  0.01201602  0.01099771  0.01603197  0.01469849  0.01604148  0.01618548  0.01336322  0.01359538  0.01469833  0.01738064  0.01469833  0.02138598  0.01469849  0.01603344  0.01336322  0.01469833  0.01336322  0.01747863  0.01735648  0.00934579  0.01683004  0.01068091  0.01602136  0.01735648  0.01735648  0.01602136  0.01733341  0.01735648  0.01613096  0.01613284  0.01201602  0.01201602  0.01468625  0.01602136  0.01336615  0.00934579  0.01068091  0.01201602  0.01205227  0.01663074  0.01201602  0.01069299  0.01335113  0.01735648  0.01201602  0.02002670  0.01735648  0.01468625  0.01335113  0.01335113  0.01068091  0.00801068  0.01335113  0.00965161  0.01560452  0.01523032  0.01039455  0.00959339  0.01781361  0.01135693  0.01068091  0.01201602  0.01335113  0.00941662  0.01227381  0.00610354  0.01372741  0.00757281  0.02136182  0.00534045  0.00000000  0.00000000  0.00000000  0.00000000  0.01289131  0.00934579  0.00534045  0.00801068  0.00801068  0.00692850  0.00534045  0.00934579  0.01468625  0.01201602  0.00801068  0.00833840  0.00534045  0.01559573  0.00544581  0.00534045  0.00667557  0.00534045  0.00802276  0.00801068  0.01068091  0.00934579  0.00667557  0.00801068  0.00534045  0.00934579  0.00934579  0.00667557
sy4301      0.03055800  0.04413186  0.03350022  0.03490240  0.03912701  0.03499686  0.03487911  0.03628830  0.03350022  0.03350022  0.03486722  0.03490266  0.03676034  0.03621063  0.03490482  0.03376050  0.03563373  0.03768805  0.03036685  0.03352080  0.03751419  0.02772473  0.03047063  0.03781008  0.03205270  0.03055800  0.03791341  0.03644655  0.01875287  0.01586113  0.01440008  0.01440068  0.01290375  0.01727830  0.01290375  0.01728386  0.01288003  0.02134599  0.01995177  0.02142307  0.02140407  0.01858693  0.01901521  0.01994585  0.02305931  0.02003609  0.02747655  0.02002213  0.02009396  0.01854957  0.02001244  0.01861977  0.01736778  0.02147163  0.01140404  0.01634423  0.01273216  0.02010846  0.02154006  0.02160664  0.02010846  0.02033528  0.02153893  0.01589559  0.01593708  0.01429396  0.01702006  0.01720861  0.01870563  0.01585508  0.01136819  0.01273181  0.01436866  0.01580588  0.02094435  0.01429396  0.01568634  0.01721998  0.01870237  0.01429894  0.02443509  0.02007346  0.01712050  0.01565730  0.01862752  0.01273216  0.00997512  0.01589417  0.01147101  0.01756766  0.01732355  0.01477703  0.01439037  0.01956531  0.01578051  0.01578812  0.01436670  0.01592270  0.01143590  0.01161325  0.00492266  0.01672928  0.00656248  0.02447299  0.00711658  0.01289131  0.01314777  0.01289131  0.01289131  0.00000000  0.01426207  0.00711658  0.01010835  0.01010835  0.00897020  0.00711658  0.01426207  0.02034096  0.01444907  0.01007539  0.01004487  0.00711658  0.01940808  0.00717253  0.00711658  0.00857838  0.00711658  0.01000196  0.01003819  0.01157926  0.01149607  0.01144082  0.01279931  0.00711658  0.01143617  0.01150874  0.01133706
sy4309      0.02280344  0.04323464  0.02815659  0.02949170  0.03343326  0.02950362  0.02816747  0.03075855  0.02815659  0.02815659  0.02681435  0.02949170  0.03198693  0.03208371  0.03137413  0.02962297  0.02851455  0.02944259  0.02279761  0.02683210  0.03293567  0.02151532  0.02413829  0.03213934  0.02414438  0.02280344  0.03213352  0.03216193  0.01468625  0.01468625  0.01335113  0.01335113  0.01201602  0.01335113  0.01201602  0.01335113  0.01232392  0.01740085  0.01606737  0.01741036  0.01759090  0.01473393  0.01488900  0.01606905  0.01875119  0.01606905  0.02275653  0.01606737  0.01740416  0.01473393  0.01606905  0.01473393  0.01883945  0.01869159  0.01068091  0.01819870  0.01201602  0.01735648  0.01869159  0.01869159  0.01735648  0.01866497  0.01869159  0.01749194  0.01749366  0.01335113  0.01335113  0.01602136  0.01735648  0.01471456  0.00801068  0.01201602  0.01335113  0.01342266  0.01805063  0.01335113  0.01206370  0.01468625  0.01869159  0.01335113  0.02136182  0.01735648  0.01468625  0.01468625  0.01468625  0.01201602  0.00934579  0.01468625  0.01099640  0.01691056  0.01654842  0.01173255  0.01097858  0.01922806  0.01269347  0.01201602  0.01335113  0.01335113  0.01076846  0.01083453  0.00765963  0.01214644  0.00912890  0.02269693  0.00667557  0.00934579  0.00954505  0.00934579  0.00934579  0.01426207  0.00000000  0.00667557  0.00934579  0.00934579  0.00835003  0.00667557  0.00000000  0.01335113  0.01335113  0.00934579  0.00965922  0.00667557  0.01692259  0.00683212  0.00667557  0.00801068  0.00667557  0.00939348  0.00934579  0.01201602  0.01068091  0.00534045  0.00667557  0.00667557  0.01068091  0.01068091  0.00801068
sy4312      0.02145286  0.03915350  0.02411662  0.02545173  0.02942665  0.02546382  0.02681695  0.02675232  0.02411662  0.02411662  0.02546346  0.02545173  0.02784393  0.02807775  0.02731021  0.02557217  0.02706907  0.02809558  0.02144708  0.02548132  0.02879378  0.02017600  0.02278745  0.02813353  0.02279375  0.02145286  0.02812938  0.02812196  0.01068091  0.00801068  0.00667557  0.00667557  0.00534045  0.00934579  0.00534045  0.00934579  0.00546736  0.01336530  0.01203182  0.01337481  0.01351668  0.01069299  0.01082625  0.01202810  0.01471041  0.01202810  0.01871575  0.01203182  0.01336322  0.01069299  0.01202810  0.01069299  0.01210528  0.01468625  0.00400534  0.01119117  0.00534045  0.01335113  0.01468625  0.01468625  0.01335113  0.01198981  0.01468625  0.01075762  0.01075979  0.00667557  0.00934579  0.00934579  0.01068091  0.00802306  0.00400534  0.00534045  0.00667557  0.00938204  0.01384685  0.00667557  0.00802276  0.01068091  0.01201602  0.00667557  0.01735648  0.01201602  0.00934579  0.00801068  0.01068091  0.00534045  0.00267023  0.00801068  0.00412137  0.00983321  0.00962917  0.00735746  0.00688702  0.01437764  0.00847688  0.00801068  0.00667557  0.00801068  0.00403580  0.00616900  0.00000000  0.01068070  0.00146799  0.01602136  0.00000000  0.00534045  0.00543724  0.00534045  0.00534045  0.00711658  0.00667557  0.00000000  0.00267023  0.00267023  0.00139779  0.00000000  0.00667557  0.01201602  0.00667557  0.00267023  0.00273740  0.00000000  0.01263852  0.00000000  0.00000000  0.00133511  0.00000000  0.00268231  0.00267023  0.00534045  0.00400534  0.00400534  0.00534045  0.00000000  0.00400534  0.00400534  0.00400534
sy2802      0.02414021  0.04190550  0.02678762  0.02812273  0.03215494  0.02813493  0.02950441  0.02948008  0.02678762  0.02678762  0.02815070  0.02812273  0.03073633  0.03080699  0.03013237  0.02826007  0.02845345  0.03082386  0.02413443  0.02816867  0.03168450  0.02286335  0.02547469  0.03086182  0.02548110  0.02414021  0.03086025  0.03079296  0.01335113  0.01068091  0.00934579  0.00934579  0.00801068  0.01201602  0.00801068  0.01201602  0.00817172  0.01603208  0.01469860  0.01604159  0.01623391  0.01336333  0.01353060  0.01469844  0.01738086  0.01469844  0.02138620  0.01469860  0.01603355  0.01336333  0.01469844  0.01336333  0.01475846  0.01735648  0.00667557  0.01402466  0.00801068  0.01602136  0.01735648  0.01735648  0.01602136  0.01466514  0.01735648  0.01341069  0.01341297  0.00934579  0.01201602  0.01201602  0.01335113  0.01068617  0.00667557  0.00801068  0.00934579  0.01205260  0.01658747  0.00934579  0.01069310  0.01335113  0.01468625  0.00934579  0.02002670  0.01468625  0.01201602  0.01068091  0.01335113  0.00801068  0.00534045  0.01068091  0.00684335  0.01274483  0.01244320  0.01038868  0.00971679  0.01605878  0.01140132  0.01068091  0.00934579  0.01068091  0.00672293  0.00934480  0.00316840  0.01384382  0.00463640  0.01869159  0.00267023  0.00801068  0.00812425  0.00801068  0.00801068  0.01010835  0.00934579  0.00267023  0.00000000  0.00534045  0.00413752  0.00267023  0.00934579  0.01468625  0.00934579  0.00534045  0.00551280  0.00267023  0.01554744  0.00283044  0.00267023  0.00400534  0.00267023  0.00535265  0.00534045  0.00801068  0.00667557  0.00667557  0.00801068  0.00267023  0.00667557  0.00667557  0.00667557
sy2803      0.02414021  0.04190550  0.02678762  0.02812273  0.03215494  0.02813493  0.02950441  0.02948008  0.02678762  0.02678762  0.02815070  0.02812273  0.03073633  0.03080699  0.03013237  0.02826007  0.02986648  0.03082386  0.02413443  0.02816867  0.03168450  0.02286335  0.02547469  0.03086182  0.02548110  0.02414021  0.03086025  0.03079296  0.01335113  0.01068091  0.00934579  0.00667557  0.00801068  0.01201602  0.00801068  0.01201602  0.00817172  0.01603208  0.01469860  0.01604159  0.01623391  0.01336333  0.01353060  0.01469844  0.01738086  0.01469844  0.02138620  0.01469860  0.01603355  0.01336333  0.01469844  0.01336333  0.01475846  0.01735648  0.00667557  0.01402466  0.00801068  0.01602136  0.01735648  0.01468625  0.01602136  0.01466514  0.01735648  0.01341069  0.01341297  0.00934579  0.01201602  0.01201602  0.01335113  0.01068617  0.00667557  0.00801068  0.00934579  0.01205260  0.01658747  0.00934579  0.01069310  0.01335113  0.01468625  0.00934579  0.02002670  0.01468625  0.01201602  0.01068091  0.01335113  0.00801068  0.00534045  0.01068091  0.00684335  0.01274483  0.01244320  0.01038868  0.00971679  0.01772129  0.01140132  0.01068091  0.00934579  0.01068091  0.00672293  0.00934480  0.00316840  0.01384382  0.00463640  0.01869159  0.00267023  0.00801068  0.00812425  0.00801068  0.00801068  0.01010835  0.00934579  0.00267023  0.00534045  0.00000000  0.00413752  0.00267023  0.00934579  0.01468625  0.00934579  0.00534045  0.00551280  0.00267023  0.01554744  0.00283044  0.00267023  0.00400534  0.00267023  0.00535265  0.00534045  0.00801068  0.00667557  0.00667557  0.00801068  0.00267023  0.00667557  0.00667557  0.00667557
sy2901      0.02222470  0.04192035  0.02494301  0.02632113  0.03191287  0.02632331  0.02910673  0.02914230  0.02494301  0.02494301  0.02775543  0.02632230  0.02901120  0.03049044  0.02980048  0.02647670  0.02804067  0.03053851  0.02223677  0.02772702  0.02986130  0.02092545  0.02496366  0.03057607  0.02359929  0.02222470  0.02918644  0.02912023  0.01244673  0.00968321  0.00829810  0.00829851  0.00692794  0.01108029  0.00692794  0.01104637  0.00708439  0.01525757  0.01388324  0.01527743  0.01544532  0.01248969  0.01262139  0.01388124  0.01523898  0.01387666  0.02076398  0.01385734  0.01524897  0.01250489  0.01389090  0.01247878  0.01387691  0.01661101  0.00552045  0.01304551  0.00692449  0.01523540  0.01523591  0.01660601  0.01523540  0.01375137  0.01663260  0.01247922  0.01246507  0.00830738  0.01105124  0.01107495  0.01244504  0.00969186  0.00553633  0.00692390  0.00831051  0.01106108  0.01521438  0.00830738  0.00967230  0.01247276  0.01381476  0.00830474  0.01938146  0.01383586  0.01104542  0.00969619  0.01246884  0.00692449  0.00416013  0.00966782  0.00567206  0.01169508  0.01141975  0.00921916  0.00860235  0.01677398  0.01036173  0.00967657  0.00831359  0.00969011  0.00562070  0.00610473  0.00000000  0.01072641  0.00147490  0.01802174  0.00139779  0.00692850  0.00704169  0.00692850  0.00692850  0.00897020  0.00835003  0.00139779  0.00413752  0.00413752  0.00000000  0.00139779  0.00835003  0.01379156  0.00830468  0.00415319  0.00428480  0.00139779  0.01307075  0.00148248  0.00139779  0.00278310  0.00139779  0.00277737  0.00279314  0.00690739  0.00555148  0.00554230  0.00693362  0.00139779  0.00554524  0.00555166  0.00554794
sy2904      0.02145286  0.03915350  0.02411662  0.02545173  0.02942665  0.02546382  0.02681695  0.02675232  0.02411662  0.02411662  0.02546346  0.02545173  0.02784393  0.02807775  0.02731021  0.02557217  0.02706907  0.02809558  0.02144708  0.02548132  0.02879378  0.02017600  0.02278745  0.02813353  0.02279375  0.02145286  0.02812938  0.02812196  0.01068091  0.00801068  0.00667557  0.00667557  0.00534045  0.00934579  0.00534045  0.00934579  0.00546736  0.01336530  0.01203182  0.01337481  0.01351668  0.01069299  0.01082625  0.01202810  0.01471041  0.01202810  0.01871575  0.01203182  0.01336322  0.01069299  0.01202810  0.01069299  0.01210528  0.01468625  0.00400534  0.01119117  0.00534045  0.01335113  0.01468625  0.01468625  0.01335113  0.01198981  0.01468625  0.01075762  0.01075979  0.00667557  0.00934579  0.00934579  0.01068091  0.00802306  0.00400534  0.00534045  0.00667557  0.00938204  0.01384685  0.00667557  0.00802276  0.01068091  0.01201602  0.00667557  0.01735648  0.01201602  0.00934579  0.00801068  0.01068091  0.00534045  0.00267023  0.00801068  0.00412137  0.00983321  0.00962917  0.00735746  0.00688702  0.01437764  0.00847688  0.00801068  0.00667557  0.00801068  0.00403580  0.00616900  0.00000000  0.01068070  0.00146799  0.01602136  0.00000000  0.00534045  0.00543724  0.00534045  0.00534045  0.00711658  0.00667557  0.00000000  0.00267023  0.00267023  0.00139779  0.00000000  0.00667557  0.01201602  0.00667557  0.00267023  0.00273740  0.00000000  0.01263852  0.00000000  0.00000000  0.00133511  0.00000000  0.00268231  0.00267023  0.00534045  0.00400534  0.00400534  0.00534045  0.00000000  0.00400534  0.00400534  0.00400534
sy3103      0.02280344  0.04323464  0.02815659  0.02949170  0.03343326  0.02950362  0.02816747  0.03075855  0.02815659  0.02815659  0.02681435  0.02949170  0.03198693  0.03208371  0.03137413  0.02962297  0.02851455  0.02944259  0.02279761  0.02683210  0.03293567  0.02151532  0.02413829  0.03213934  0.02414438  0.02280344  0.03213352  0.03216193  0.01468625  0.01468625  0.01335113  0.01335113  0.01201602  0.01335113  0.01201602  0.01335113  0.01232392  0.01740085  0.01606737  0.01741036  0.01759090  0.01473393  0.01488900  0.01606905  0.01875119  0.01606905  0.02275653  0.01606737  0.01740416  0.01473393  0.01606905  0.01473393  0.01883945  0.01869159  0.01068091  0.01819870  0.01201602  0.01735648  0.01869159  0.01869159  0.01735648  0.01866497  0.01869159  0.01749194  0.01749366  0.01335113  0.01335113  0.01602136  0.01735648  0.01471456  0.00801068  0.01201602  0.01335113  0.01342266  0.01805063  0.01335113  0.01206370  0.01468625  0.01869159  0.01335113  0.02136182  0.01735648  0.01468625  0.01468625  0.01468625  0.01201602  0.00934579  0.01468625  0.01099640  0.01691056  0.01654842  0.01173255  0.01097858  0.01922806  0.01269347  0.01201602  0.01335113  0.01335113  0.01076846  0.01083453  0.00765963  0.01214644  0.00912890  0.02269693  0.00667557  0.00934579  0.00954505  0.00934579  0.00934579  0.01426207  0.00000000  0.00667557  0.00934579  0.00934579  0.00835003  0.00667557  0.00000000  0.01335113  0.01335113  0.00934579  0.00965922  0.00667557  0.01692259  0.00683212  0.00667557  0.00801068  0.00667557  0.00939348  0.00934579  0.01201602  0.01068091  0.00534045  0.00667557  0.00667557  0.01068091  0.01068091  0.00801068
sy3105      0.02816900  0.04600860  0.03080560  0.03214071  0.03621528  0.03215296  0.03353331  0.03353979  0.03080560  0.03080560  0.03217950  0.03214071  0.03502569  0.03486811  0.03433085  0.03230831  0.03407197  0.03488418  0.02816319  0.03219756  0.03466985  0.02688653  0.02950347  0.03226241  0.02950992  0.02816900  0.03492248  0.03481094  0.01468625  0.01735648  0.01602136  0.01468625  0.01468625  0.01869159  0.01468625  0.01602136  0.01501356  0.02272098  0.02138743  0.02273035  0.02301103  0.02005120  0.01761534  0.02138631  0.02406879  0.02138631  0.02540390  0.02138743  0.02272143  0.02005120  0.02138631  0.02005120  0.02142503  0.02136182  0.01335113  0.02107917  0.01602136  0.02269693  0.02403204  0.02403204  0.02269693  0.01867171  0.02403204  0.02007720  0.02276431  0.01602136  0.01602136  0.01869159  0.02002670  0.01469770  0.01602136  0.01735648  0.01869159  0.01607036  0.02349596  0.01869159  0.01471075  0.02002670  0.02403204  0.01869159  0.02269693  0.02136182  0.01869159  0.02002670  0.02002670  0.01602136  0.01468625  0.02002670  0.01644206  0.01711418  0.01667164  0.01494514  0.01387993  0.02280004  0.01863718  0.01735648  0.01869159  0.02002670  0.01613714  0.01550341  0.01248777  0.01697331  0.01395640  0.02803738  0.01201602  0.01468625  0.01488716  0.01468625  0.01468625  0.02034096  0.01335113  0.01201602  0.01468625  0.01468625  0.01379156  0.01201602  0.01335113  0.00000000  0.01869159  0.01468625  0.01524656  0.01201602  0.01140250  0.01252824  0.01201602  0.01335113  0.01201602  0.01471075  0.01468625  0.01735648  0.01602136  0.01068091  0.01201602  0.01201602  0.01602136  0.01602136  0.01335113
sy3206      0.02813786  0.04324739  0.02812234  0.02945746  0.03344061  0.02946960  0.03350221  0.03342454  0.02812234  0.02812234  0.02947260  0.02945746  0.03479709  0.03475082  0.03143877  0.02963715  0.03124706  0.03210907  0.02813197  0.03216672  0.03307778  0.02686203  0.02947260  0.03480559  0.02947885  0.02813786  0.03480107  0.03212769  0.01468625  0.01468625  0.01335113  0.01335113  0.01201602  0.01602136  0.01201602  0.01335113  0.00965447  0.02003202  0.01869854  0.02004153  0.02024559  0.01736861  0.01767277  0.01870373  0.02138609  0.01870373  0.02539143  0.01869854  0.02003884  0.01736861  0.01870373  0.01736861  0.01882798  0.02136182  0.01068091  0.01828524  0.01201602  0.02002670  0.02136182  0.02136182  0.02002670  0.01867687  0.02136182  0.01748026  0.01748210  0.01335113  0.01602136  0.01602136  0.01735648  0.01468085  0.01068091  0.01201602  0.01335113  0.01605777  0.02075494  0.01335113  0.01469839  0.01735648  0.01869159  0.01335113  0.02403204  0.01869159  0.01602136  0.01468625  0.01735648  0.01201602  0.00934579  0.01468625  0.01105872  0.01712904  0.01669895  0.01494433  0.01379848  0.02286657  0.01573032  0.01468625  0.01335113  0.01468625  0.01075774  0.01393348  0.00775824  0.01843692  0.00922880  0.02002670  0.00667557  0.01201602  0.01219968  0.01201602  0.01201602  0.01444907  0.01335113  0.00667557  0.00934579  0.00934579  0.00830468  0.00667557  0.01335113  0.01869159  0.00000000  0.00934579  0.00978744  0.00667557  0.01997393  0.00687231  0.00667557  0.00801068  0.00667557  0.00935793  0.00934579  0.01201602  0.01068091  0.01068091  0.01201602  0.00667557  0.00801068  0.01068091  0.01068091
sy3209      0.02413190  0.04188272  0.02678723  0.02812234  0.03211813  0.02813448  0.02949610  0.02944332  0.02678723  0.02678723  0.02814252  0.02812234  0.03066834  0.03076952  0.03007814  0.02827066  0.02987455  0.03078695  0.02412610  0.02816046  0.03163594  0.02285529  0.02546649  0.03082469  0.02547282  0.02413190  0.03082141  0.03079257  0.01335113  0.01068091  0.00934579  0.00934579  0.00801068  0.01201602  0.00801068  0.01201602  0.00821504  0.01603202  0.01469854  0.01604153  0.01621819  0.01336327  0.01355295  0.01469839  0.01738075  0.01469839  0.02138609  0.01469854  0.01603350  0.01336327  0.01469839  0.01336327  0.01478090  0.01735648  0.00667557  0.01402926  0.00801068  0.01602136  0.01735648  0.01735648  0.01602136  0.01199592  0.01735648  0.01343318  0.01343531  0.00934579  0.01201602  0.01201602  0.01335113  0.01068617  0.00667557  0.00801068  0.00934579  0.01205243  0.01660286  0.00934579  0.01069305  0.01335113  0.01468625  0.00934579  0.02002670  0.01468625  0.01201602  0.01068091  0.01068091  0.00801068  0.00534045  0.01068091  0.00687791  0.01275259  0.01245408  0.01039634  0.00967731  0.01776562  0.01139021  0.00801068  0.00934579  0.00801068  0.00672420  0.00930767  0.00313436  0.01381247  0.00460298  0.01869159  0.00267023  0.00801068  0.00813594  0.00801068  0.00801068  0.01007539  0.00934579  0.00267023  0.00534045  0.00534045  0.00415319  0.00267023  0.00934579  0.01468625  0.00934579  0.00000000  0.00000000  0.00267023  0.01556705  0.00278054  0.00267023  0.00400534  0.00267023  0.00535259  0.00267023  0.00801068  0.00667557  0.00667557  0.00801068  0.00267023  0.00667557  0.00667557  0.00667557
sy3211      0.02513415  0.04372938  0.02788416  0.02923897  0.03357961  0.02928081  0.03066629  0.03074759  0.02788416  0.02788416  0.02937473  0.02924094  0.03206516  0.03210542  0.03144431  0.02809609  0.03109683  0.03217846  0.02506510  0.02935998  0.03309469  0.02385697  0.02651171  0.03215518  0.02652547  0.02513415  0.03213410  0.03209319  0.01396464  0.01108559  0.00966880  0.00966911  0.00828087  0.01252597  0.00828087  0.01246888  0.00828013  0.01650451  0.01515288  0.01657886  0.01670388  0.01376967  0.01407850  0.01515208  0.01797731  0.01524467  0.02234966  0.01515767  0.01663601  0.01379869  0.01521591  0.01380341  0.01530501  0.01797352  0.00683020  0.01452198  0.00817956  0.01672841  0.01811298  0.01811705  0.01672841  0.01248325  0.01811274  0.01387628  0.01384757  0.00969466  0.01233749  0.01252345  0.01391150  0.01109032  0.00685988  0.00817910  0.00963591  0.01241454  0.01733685  0.00969466  0.01096736  0.01385122  0.01391404  0.00963335  0.02085526  0.01523333  0.01237154  0.01101471  0.01113439  0.00817956  0.00550791  0.01105605  0.00689818  0.01274767  0.01247116  0.01036065  0.00995875  0.01789762  0.01141953  0.00831184  0.00969858  0.00837828  0.00697737  0.00960698  0.00323888  0.01449120  0.00480576  0.01942561  0.00273740  0.00833840  0.00847246  0.00833840  0.00833840  0.01004487  0.00965922  0.00273740  0.00551280  0.00551280  0.00428480  0.00273740  0.00965922  0.01524656  0.00978744  0.00000000  0.00000000  0.00273740  0.01575978  0.00284168  0.00273740  0.00415475  0.00273740  0.00552057  0.00280144  0.00693457  0.00698572  0.00686316  0.00824462  0.00273740  0.00692470  0.00692838  0.00682671
sy1601      0.02145286  0.03915350  0.02411662  0.02545173  0.02942665  0.02546382  0.02681695  0.02675232  0.02411662  0.02411662  0.02546346  0.02545173  0.02784393  0.02807775  0.02731021  0.02557217  0.02706907  0.02809558  0.02144708  0.02548132  0.02879378  0.02017600  0.02278745  0.02813353  0.02279375  0.02145286  0.02812938  0.02812196  0.01068091  0.00801068  0.00667557  0.00667557  0.00534045  0.00934579  0.00534045  0.00934579  0.00546736  0.01336530  0.01203182  0.01337481  0.01351668  0.01069299  0.01082625  0.01202810  0.01471041  0.01202810  0.01871575  0.01203182  0.01336322  0.01069299  0.01202810  0.01069299  0.01210528  0.01468625  0.00400534  0.01119117  0.00534045  0.01335113  0.01468625  0.01468625  0.01335113  0.01198981  0.01468625  0.01075762  0.01075979  0.00667557  0.00934579  0.00934579  0.01068091  0.00802306  0.00400534  0.00534045  0.00667557  0.00938204  0.01384685  0.00667557  0.00802276  0.01068091  0.01201602  0.00667557  0.01735648  0.01201602  0.00934579  0.00801068  0.01068091  0.00534045  0.00267023  0.00801068  0.00412137  0.00983321  0.00962917  0.00735746  0.00688702  0.01437764  0.00847688  0.00801068  0.00667557  0.00801068  0.00403580  0.00616900  0.00000000  0.01068070  0.00146799  0.01602136  0.00000000  0.00534045  0.00543724  0.00534045  0.00534045  0.00711658  0.00667557  0.00000000  0.00267023  0.00267023  0.00139779  0.00000000  0.00667557  0.01201602  0.00667557  0.00267023  0.00273740  0.00000000  0.01263852  0.00000000  0.00000000  0.00133511  0.00000000  0.00268231  0.00267023  0.00534045  0.00400534  0.00400534  0.00534045  0.00000000  0.00400534  0.00400534  0.00400534
sy1603      0.02450999  0.04815378  0.02739023  0.02734581  0.03612588  0.02884988  0.03301213  0.03602849  0.02739023  0.02739023  0.03172110  0.02875410  0.03181062  0.03458599  0.03693832  0.02737753  0.03213766  0.03467616  0.02432473  0.03173910  0.03303311  0.02320222  0.02871795  0.03467537  0.02596465  0.02450999  0.03188480  0.03174894  0.01291186  0.01839965  0.01692741  0.01692820  0.01547214  0.01711601  0.01547214  0.01415925  0.01548156  0.02101842  0.01966016  0.02114337  0.02128003  0.01828676  0.01568434  0.01966452  0.02268810  0.01982211  0.02445152  0.01969481  0.02128352  0.01830448  0.01977831  0.01833908  0.01991832  0.02257500  0.01393214  0.01940339  0.01671527  0.02424368  0.02566704  0.02570106  0.02424368  0.01994850  0.02566651  0.01843151  0.02125805  0.01411177  0.01673603  0.01705267  0.01850795  0.01556142  0.01682995  0.01813968  0.01975709  0.01694935  0.02517163  0.01694438  0.01537306  0.01843368  0.02279135  0.01970982  0.02423275  0.01981911  0.01681155  0.01825493  0.01848146  0.01671527  0.01547214  0.02126047  0.01704776  0.01783418  0.01734714  0.00618238  0.00579827  0.01885244  0.01627085  0.01841523  0.01982627  0.02138874  0.01709639  0.01722790  0.01409415  0.02208427  0.01567727  0.02702293  0.01263852  0.01559573  0.01584709  0.01559573  0.01559573  0.01940808  0.01692259  0.01263852  0.01554744  0.01554744  0.01307075  0.01263852  0.01692259  0.01140250  0.01997393  0.01556705  0.01575978  0.01263852  0.00000000  0.01302466  0.01263852  0.01127917  0.01263852  0.01548690  0.01558285  0.01849178  0.01705180  0.01406350  0.01543883  0.01263852  0.01694438  0.01699385  0.01113022
sy1607      0.02214903  0.03765734  0.02496007  0.02631623  0.03021759  0.02638178  0.02765539  0.02754522  0.02496007  0.02496007  0.02620321  0.02631415  0.02806031  0.02887583  0.02774965  0.02645307  0.02795682  0.02886098  0.02202346  0.02630805  0.02973302  0.02080224  0.02345163  0.02901719  0.02356668  0.02214903  0.02910539  0.02906173  0.01095156  0.00828596  0.00692132  0.00692142  0.00550594  0.00959885  0.00550594  0.00963042  0.00562634  0.01362360  0.01227278  0.01364590  0.01366509  0.01096874  0.01115828  0.01226893  0.01517862  0.01227289  0.01920618  0.01231818  0.01369085  0.01091632  0.01228133  0.01096172  0.01108672  0.01502997  0.00412066  0.00999463  0.00542933  0.01362409  0.01499611  0.01504057  0.01362409  0.01248724  0.01499595  0.00970969  0.00976916  0.00679971  0.00949280  0.00952726  0.01094302  0.00829938  0.00406984  0.00542916  0.00692852  0.00829686  0.01420023  0.00679971  0.00820369  0.01095976  0.01235786  0.00685815  0.01776617  0.01230386  0.00955588  0.00815935  0.01089719  0.00542933  0.00271761  0.00833564  0.00424163  0.01014903  0.00994978  0.00736738  0.00689687  0.01447823  0.00846134  0.00821536  0.00687048  0.00829633  0.00410716  0.00637284  0.00000000  0.01103279  0.00150444  0.01648418  0.00000000  0.00544581  0.00554599  0.00544581  0.00544581  0.00717253  0.00683212  0.00000000  0.00283044  0.00283044  0.00148248  0.00000000  0.00683212  0.01252824  0.00687231  0.00278054  0.00284168  0.00000000  0.01302466  0.00000000  0.00000000  0.00136478  0.00000000  0.00272981  0.00272913  0.00555957  0.00409305  0.00414141  0.00544192  0.00000000  0.00408225  0.00415296  0.00407692
sy1610      0.02145286  0.03915350  0.02411662  0.02545173  0.02942665  0.02546382  0.02681695  0.02675232  0.02411662  0.02411662  0.02546346  0.02545173  0.02784393  0.02807775  0.02731021  0.02557217  0.02706907  0.02809558  0.02144708  0.02548132  0.02879378  0.02017600  0.02278745  0.02813353  0.02279375  0.02145286  0.02812938  0.02812196  0.01068091  0.00801068  0.00667557  0.00667557  0.00534045  0.00934579  0.00534045  0.00934579  0.00546736  0.01336530  0.01203182  0.01337481  0.01351668  0.01069299  0.01082625  0.01202810  0.01471041  0.01202810  0.01871575  0.01203182  0.01336322  0.01069299  0.01202810  0.01069299  0.01210528  0.01468625  0.00400534  0.01119117  0.00534045  0.01335113  0.01468625  0.01468625  0.01335113  0.01198981  0.01468625  0.01075762  0.01075979  0.00667557  0.00934579  0.00934579  0.01068091  0.00802306  0.00400534  0.00534045  0.00667557  0.00938204  0.01384685  0.00667557  0.00802276  0.01068091  0.01201602  0.00667557  0.01735648  0.01201602  0.00934579  0.00801068  0.01068091  0.00534045  0.00267023  0.00801068  0.00412137  0.00983321  0.00962917  0.00735746  0.00688702  0.01437764  0.00847688  0.00801068  0.00667557  0.00801068  0.00403580  0.00616900  0.00000000  0.01068070  0.00146799  0.01602136  0.00000000  0.00534045  0.00543724  0.00534045  0.00534045  0.00711658  0.00667557  0.00000000  0.00267023  0.00267023  0.00139779  0.00000000  0.00667557  0.01201602  0.00667557  0.00267023  0.00273740  0.00000000  0.01263852  0.00000000  0.00000000  0.00133511  0.00000000  0.00268231  0.00267023  0.00534045  0.00400534  0.00400534  0.00534045  0.00000000  0.00400534  0.00400534  0.00400534
sy5403      0.02011214  0.04050662  0.02278151  0.02411662  0.02809462  0.02412870  0.02547629  0.02807939  0.02278151  0.02278151  0.02412281  0.02411662  0.02647073  0.02674557  0.02866667  0.02423099  0.02563453  0.02676340  0.02010634  0.02414070  0.02744792  0.01882968  0.02144678  0.02946049  0.02145306  0.02011214  0.02679655  0.02678685  0.00934579  0.00934579  0.00801068  0.00801068  0.00667557  0.00801068  0.00667557  0.00801068  0.00686274  0.01202202  0.01068861  0.01203167  0.01216719  0.00935788  0.00948478  0.01069299  0.01337530  0.01069299  0.01738064  0.01068861  0.01202810  0.00935788  0.01069299  0.00935788  0.01345431  0.01602136  0.00534045  0.01261192  0.00667557  0.01468625  0.01602136  0.01602136  0.01468625  0.01332716  0.01602136  0.01210665  0.01210872  0.00801068  0.01068091  0.01068091  0.01201602  0.00935462  0.00534045  0.00667557  0.00801068  0.01071716  0.01523233  0.00534045  0.00935788  0.01201602  0.01335113  0.00801068  0.01869159  0.01068091  0.00801068  0.00667557  0.00934579  0.00667557  0.00400534  0.00934579  0.00551676  0.01129597  0.01104660  0.00592892  0.00552829  0.01280359  0.00711170  0.00934579  0.00801068  0.00934579  0.00538059  0.00771791  0.00154828  0.01222907  0.00301691  0.01468625  0.00133511  0.00667557  0.00679237  0.00667557  0.00667557  0.00857838  0.00801068  0.00133511  0.00400534  0.00400534  0.00278310  0.00133511  0.00801068  0.01335113  0.00801068  0.00400534  0.00415475  0.00133511  0.01127917  0.00136478  0.00133511  0.00000000  0.00133511  0.00401742  0.00400534  0.00667557  0.00534045  0.00534045  0.00667557  0.00133511  0.00534045  0.00534045  0.00534045
sy5423      0.02145286  0.03915350  0.02411662  0.02545173  0.02942665  0.02546382  0.02681695  0.02675232  0.02411662  0.02411662  0.02546346  0.02545173  0.02784393  0.02807775  0.02731021  0.02557217  0.02706907  0.02809558  0.02144708  0.02548132  0.02879378  0.02017600  0.02278745  0.02813353  0.02279375  0.02145286  0.02812938  0.02812196  0.01068091  0.00801068  0.00667557  0.00667557  0.00534045  0.00934579  0.00534045  0.00934579  0.00546736  0.01336530  0.01203182  0.01337481  0.01351668  0.01069299  0.01082625  0.01202810  0.01471041  0.01202810  0.01871575  0.01203182  0.01336322  0.01069299  0.01202810  0.01069299  0.01210528  0.01468625  0.00400534  0.01119117  0.00534045  0.01335113  0.01468625  0.01468625  0.01335113  0.01198981  0.01468625  0.01075762  0.01075979  0.00667557  0.00934579  0.00934579  0.01068091  0.00802306  0.00400534  0.00534045  0.00667557  0.00938204  0.01384685  0.00667557  0.00802276  0.01068091  0.01201602  0.00667557  0.01735648  0.01201602  0.00934579  0.00801068  0.01068091  0.00534045  0.00267023  0.00801068  0.00412137  0.00983321  0.00962917  0.00735746  0.00688702  0.01437764  0.00847688  0.00801068  0.00667557  0.00801068  0.00403580  0.00616900  0.00000000  0.01068070  0.00146799  0.01602136  0.00000000  0.00534045  0.00543724  0.00534045  0.00534045  0.00711658  0.00667557  0.00000000  0.00267023  0.00267023  0.00139779  0.00000000  0.00667557  0.01201602  0.00667557  0.00267023  0.00273740  0.00000000  0.01263852  0.00000000  0.00000000  0.00133511  0.00000000  0.00268231  0.00267023  0.00534045  0.00400534  0.00400534  0.00534045  0.00000000  0.00400534  0.00400534  0.00400534
sy5506      0.02415712  0.04188879  0.02677376  0.02811245  0.03217563  0.02811245  0.02952347  0.02950577  0.02677376  0.02677376  0.02819057  0.02811245  0.03064454  0.03081157  0.03007036  0.02824614  0.02992384  0.03084098  0.02415133  0.02819637  0.03161058  0.02288269  0.02550740  0.03086699  0.02550161  0.02415712  0.03081608  0.03078983  0.01336333  0.01070518  0.00937007  0.00937018  0.00803485  0.01204030  0.00803485  0.01202827  0.00823477  0.01606273  0.01472569  0.01607227  0.01622962  0.01338688  0.01354142  0.01472557  0.01740295  0.01472557  0.02141901  0.01472569  0.01606426  0.01338688  0.01472557  0.01338688  0.01474768  0.01739305  0.00668770  0.01396718  0.00803496  0.01604564  0.01739272  0.01738086  0.01604564  0.01467721  0.01739272  0.01340846  0.01339850  0.00935788  0.01202810  0.01202816  0.01336333  0.01071049  0.00668770  0.00803485  0.00938221  0.01204819  0.01524012  0.00935788  0.01070950  0.01338755  0.01469844  0.00936996  0.02006328  0.01471052  0.01202821  0.01070518  0.01337530  0.00803496  0.00535254  0.01070529  0.00686955  0.01270304  0.01241540  0.01032113  0.00963337  0.01768514  0.01132920  0.01069305  0.00936996  0.01070518  0.00676389  0.00768154  0.00154828  0.01225744  0.00302327  0.01875146  0.00268231  0.00802276  0.00816887  0.00802276  0.00802276  0.01000196  0.00939348  0.00268231  0.00535265  0.00535265  0.00277737  0.00268231  0.00939348  0.01471075  0.00935793  0.00535259  0.00552057  0.00268231  0.01548690  0.00272981  0.00268231  0.00401742  0.00268231  0.00000000  0.00535254  0.00802287  0.00668765  0.00669973  0.00803474  0.00268231  0.00668765  0.00669984  0.00669962
sy5508      0.02412349  0.04185948  0.02678685  0.02812196  0.03208122  0.02813404  0.02948769  0.02940646  0.02678685  0.02678685  0.02813424  0.02812196  0.03059850  0.03073194  0.03002273  0.02828087  0.02988084  0.03074993  0.02411766  0.02815215  0.03158519  0.02284714  0.02545818  0.03078746  0.02546443  0.02412349  0.03078248  0.03079219  0.01335113  0.01068091  0.00934579  0.00934579  0.00801068  0.01201602  0.00801068  0.01201602  0.00825723  0.01603197  0.01469849  0.01604148  0.01620201  0.01336322  0.01357451  0.01469833  0.01738064  0.01469833  0.02138598  0.01469849  0.01603344  0.01336322  0.01469833  0.01336322  0.01480334  0.01735648  0.00667557  0.01403161  0.00801068  0.01602136  0.01735648  0.01735648  0.01602136  0.01199560  0.01735648  0.01345567  0.01345765  0.00934579  0.01201602  0.01201602  0.01335113  0.01068617  0.00667557  0.00801068  0.00934579  0.01205227  0.01523453  0.00934579  0.01069299  0.01335113  0.01468625  0.00934579  0.02002670  0.01468625  0.01201602  0.01068091  0.01068091  0.00801068  0.00534045  0.01068091  0.00691124  0.01275672  0.01246277  0.01039838  0.00963619  0.01779796  0.01137555  0.00801068  0.00934579  0.00801068  0.00672523  0.00772277  0.00155950  0.01223244  0.00302177  0.01869159  0.00267023  0.00801068  0.00814723  0.00801068  0.00801068  0.01003819  0.00934579  0.00267023  0.00534045  0.00534045  0.00279314  0.00267023  0.00934579  0.01468625  0.00934579  0.00267023  0.00280144  0.00267023  0.01558285  0.00272913  0.00267023  0.00400534  0.00267023  0.00535254  0.00000000  0.00801068  0.00667557  0.00667557  0.00801068  0.00267023  0.00667557  0.00667557  0.00667557
sy4601      0.02681084  0.04461149  0.02945785  0.03079296  0.03480951  0.03080515  0.03217515  0.03213422  0.02945785  0.02945785  0.03082148  0.03079296  0.03349090  0.03346118  0.03284488  0.03096877  0.03267825  0.03347822  0.02680501  0.03083950  0.03447590  0.02553449  0.02814542  0.03351574  0.02815178  0.02681084  0.03351335  0.03346319  0.01602136  0.01335113  0.01201602  0.01201602  0.01068091  0.01468625  0.01068091  0.01468625  0.01096159  0.01869874  0.01736526  0.01870826  0.01891924  0.01603355  0.01627886  0.01736867  0.02005109  0.01736867  0.02405643  0.01736526  0.01870378  0.01603355  0.01736867  0.01603355  0.01745652  0.02002670  0.00934579  0.01686510  0.01068091  0.01869159  0.02002670  0.02002670  0.01869159  0.01733984  0.02002670  0.01610874  0.01611083  0.01201602  0.01468625  0.01468625  0.01602136  0.01334929  0.00934579  0.01068091  0.01201602  0.01472283  0.01935769  0.01201602  0.01336333  0.01602136  0.01735648  0.01201602  0.02269693  0.01735648  0.01468625  0.01335113  0.01602136  0.01068091  0.00801068  0.01335113  0.00825314  0.01420616  0.01385918  0.01192036  0.01246595  0.01940610  0.01429998  0.01335113  0.01201602  0.01335113  0.00941236  0.01243909  0.00626142  0.01693707  0.00773068  0.02136182  0.00534045  0.01068091  0.01083425  0.01068091  0.01068091  0.01157926  0.01201602  0.00534045  0.00801068  0.00801068  0.00690739  0.00534045  0.01201602  0.01735648  0.01201602  0.00801068  0.00693457  0.00534045  0.01849178  0.00555957  0.00534045  0.00667557  0.00534045  0.00802287  0.00801068  0.00000000  0.00934579  0.00934579  0.01068091  0.00534045  0.00934579  0.00934579  0.00934579
sy4604      0.02545881  0.04321209  0.02812196  0.02945707  0.03340851  0.02946916  0.03082306  0.03073353  0.02812196  0.02812196  0.02946963  0.02945707  0.03197475  0.03205904  0.03137838  0.02963480  0.03128524  0.03207712  0.02545295  0.02948757  0.03297938  0.02418272  0.02679355  0.03211443  0.02679978  0.02545881  0.03210903  0.03212730  0.01468625  0.01201602  0.01068091  0.01068091  0.00934579  0.01335113  0.00934579  0.01335113  0.00965083  0.01736530  0.01603182  0.01737481  0.01754447  0.01469833  0.01494777  0.01603344  0.01871575  0.01603344  0.02272110  0.01603182  0.01736856  0.01469833  0.01469833  0.01469833  0.01615237  0.01869159  0.00801068  0.01404975  0.00934579  0.01735648  0.01869159  0.01869159  0.01735648  0.01600185  0.01869159  0.01480470  0.01480658  0.01068091  0.01335113  0.01335113  0.01468625  0.01201773  0.00801068  0.00934579  0.01068091  0.01338738  0.01800110  0.01068091  0.01202810  0.01468625  0.01602136  0.01068091  0.02136182  0.01602136  0.01335113  0.01201602  0.01468625  0.00934579  0.00667557  0.01201602  0.00830484  0.01421553  0.01387772  0.01191435  0.01100991  0.01949822  0.01282224  0.01201602  0.01068091  0.01201602  0.00806974  0.01080519  0.00463428  0.01531539  0.00610419  0.01735648  0.00400534  0.00934579  0.00950181  0.00934579  0.00934579  0.01149607  0.01068091  0.00400534  0.00667557  0.00667557  0.00555148  0.00400534  0.01068091  0.01602136  0.01068091  0.00667557  0.00698572  0.00400534  0.01705180  0.00409305  0.00400534  0.00534045  0.00400534  0.00668765  0.00667557  0.00934579  0.00000000  0.00801068  0.00934579  0.00400534  0.00801068  0.00801068  0.00801068
sy4802      0.02279991  0.04053266  0.02546382  0.02679893  0.03079276  0.02681101  0.02816396  0.02811832  0.02546382  0.02546382  0.02681043  0.02679893  0.02780196  0.02944436  0.02870470  0.02691925  0.02850461  0.02946179  0.02279416  0.02682827  0.03021276  0.02152279  0.02413445  0.02949990  0.02414078  0.02279991  0.02949703  0.02946916  0.01201602  0.01201602  0.01068091  0.01068091  0.00934579  0.01068091  0.00934579  0.01068091  0.00953857  0.01471070  0.01337722  0.01472021  0.01488108  0.01204019  0.01217351  0.01337530  0.01605761  0.01337530  0.02006295  0.01337722  0.01471041  0.01204019  0.01337530  0.01204019  0.01609606  0.01602136  0.00801068  0.01391984  0.00934579  0.01468625  0.01602136  0.01602136  0.01468625  0.01599059  0.01602136  0.01474840  0.01475057  0.01068091  0.01068091  0.01335113  0.01468625  0.01205144  0.00801068  0.00934579  0.01068091  0.01072924  0.01524456  0.01068091  0.00936996  0.01201602  0.01602136  0.01068091  0.01869159  0.01602136  0.01335113  0.01201602  0.01201602  0.00934579  0.00667557  0.01201602  0.00820766  0.01408902  0.01377362  0.00728290  0.00826575  0.01427666  0.00988938  0.00934579  0.01068091  0.01201602  0.00807345  0.01079264  0.00460795  0.00909277  0.00607532  0.02002670  0.00400534  0.00667557  0.00680264  0.00667557  0.00667557  0.01144082  0.00534045  0.00400534  0.00667557  0.00667557  0.00554230  0.00400534  0.00534045  0.01068091  0.01068091  0.00667557  0.00686316  0.00400534  0.01406350  0.00414141  0.00400534  0.00534045  0.00400534  0.00669973  0.00667557  0.00934579  0.00801068  0.00000000  0.00400534  0.00400534  0.00801068  0.00801068  0.00534045
sy4804      0.02413195  0.04184932  0.02679849  0.02813361  0.02942835  0.02814564  0.02949594  0.02941377  0.02679849  0.02679849  0.02814252  0.02813361  0.02782078  0.02807948  0.02999854  0.02827079  0.02994436  0.03075669  0.02412619  0.02816031  0.03150722  0.02286064  0.02546654  0.03079501  0.02547282  0.02413195  0.03079067  0.03080384  0.01335113  0.01335113  0.01201602  0.01201602  0.01068091  0.01201602  0.01068091  0.01201602  0.01092883  0.01605387  0.01472032  0.01606324  0.01621391  0.01337519  0.01353697  0.01471030  0.01739256  0.01471030  0.02139790  0.01472032  0.01604542  0.01337519  0.01471030  0.01337519  0.01745426  0.01735648  0.00934579  0.01676805  0.01068091  0.01602136  0.01735648  0.01735648  0.01602136  0.01732183  0.01735648  0.01610671  0.01610880  0.01201602  0.01201602  0.01468625  0.01602136  0.01338300  0.00934579  0.01068091  0.01201602  0.01206413  0.01663523  0.01201602  0.01070496  0.01335113  0.01735648  0.01201602  0.02002670  0.01735648  0.01468625  0.01335113  0.01335113  0.01068091  0.00801068  0.01335113  0.00958891  0.01548243  0.01513540  0.01024716  0.00958220  0.01758674  0.01123928  0.01068091  0.01201602  0.01335113  0.00942127  0.01221534  0.00603438  0.01051920  0.00750175  0.02136182  0.00534045  0.00801068  0.00817806  0.00801068  0.00801068  0.01279931  0.00667557  0.00534045  0.00801068  0.00801068  0.00693362  0.00534045  0.00667557  0.01201602  0.01201602  0.00801068  0.00824462  0.00534045  0.01543883  0.00544192  0.00534045  0.00667557  0.00534045  0.00803474  0.00801068  0.01068091  0.00934579  0.00400534  0.00000000  0.00534045  0.00934579  0.00934579  0.00667557
sy4903      0.02145286  0.03915350  0.02411662  0.02545173  0.02942665  0.02546382  0.02681695  0.02675232  0.02411662  0.02411662  0.02546346  0.02545173  0.02784393  0.02807775  0.02731021  0.02557217  0.02706907  0.02809558  0.02144708  0.02548132  0.02879378  0.02017600  0.02278745  0.02813353  0.02279375  0.02145286  0.02812938  0.02812196  0.01068091  0.00801068  0.00667557  0.00667557  0.00534045  0.00934579  0.00534045  0.00934579  0.00546736  0.01336530  0.01203182  0.01337481  0.01351668  0.01069299  0.01082625  0.01202810  0.01471041  0.01202810  0.01871575  0.01203182  0.01336322  0.01069299  0.01202810  0.01069299  0.01210528  0.01468625  0.00400534  0.01119117  0.00534045  0.01335113  0.01468625  0.01468625  0.01335113  0.01198981  0.01468625  0.01075762  0.01075979  0.00667557  0.00934579  0.00934579  0.01068091  0.00802306  0.00400534  0.00534045  0.00667557  0.00938204  0.01384685  0.00667557  0.00802276  0.01068091  0.01201602  0.00667557  0.01735648  0.01201602  0.00934579  0.00801068  0.01068091  0.00534045  0.00267023  0.00801068  0.00412137  0.00983321  0.00962917  0.00735746  0.00688702  0.01437764  0.00847688  0.00801068  0.00667557  0.00801068  0.00403580  0.00616900  0.00000000  0.01068070  0.00146799  0.01602136  0.00000000  0.00534045  0.00543724  0.00534045  0.00534045  0.00711658  0.00667557  0.00000000  0.00267023  0.00267023  0.00139779  0.00000000  0.00667557  0.01201602  0.00667557  0.00267023  0.00273740  0.00000000  0.01263852  0.00000000  0.00000000  0.00133511  0.00000000  0.00268231  0.00267023  0.00534045  0.00400534  0.00400534  0.00534045  0.00000000  0.00400534  0.00400534  0.00400534
sy4904      0.02546421  0.04050662  0.02812196  0.02945707  0.03075394  0.02946916  0.03082835  0.03073903  0.02812196  0.02812196  0.02679885  0.02945707  0.03197241  0.03206411  0.02866667  0.02962232  0.02847546  0.02942275  0.02545840  0.02949277  0.03019000  0.02419345  0.02679885  0.03212006  0.02680512  0.02546421  0.03211530  0.03212730  0.01468625  0.01201602  0.01068091  0.01068091  0.00934579  0.01335113  0.00934579  0.01335113  0.00960532  0.01737525  0.01604170  0.01738461  0.01755163  0.01469833  0.01491655  0.01603344  0.01871575  0.01603344  0.02272110  0.01604170  0.01736856  0.01469833  0.01603344  0.01469833  0.01613914  0.01869159  0.00801068  0.01542289  0.00934579  0.01735648  0.01869159  0.01869159  0.01735648  0.01332716  0.01869159  0.01479154  0.01479359  0.01068091  0.01335113  0.01335113  0.01468625  0.01201773  0.00801068  0.00934579  0.01068091  0.01338738  0.01799448  0.01068091  0.01202810  0.01468625  0.01602136  0.01068091  0.02136182  0.01602136  0.01335113  0.01201602  0.01468625  0.00934579  0.00667557  0.01201602  0.00551676  0.01414747  0.01381655  0.01182996  0.01099551  0.01937874  0.01274251  0.00934579  0.00801068  0.01201602  0.00807222  0.01073482  0.00456519  0.01524598  0.00603382  0.02002670  0.00400534  0.00934579  0.00951177  0.00934579  0.00934579  0.01143617  0.01068091  0.00400534  0.00667557  0.00667557  0.00554524  0.00400534  0.01068091  0.01602136  0.00801068  0.00667557  0.00692470  0.00400534  0.01694438  0.00408225  0.00400534  0.00534045  0.00400534  0.00668765  0.00667557  0.00934579  0.00801068  0.00801068  0.00934579  0.00400534  0.00000000  0.00801068  0.00801068
sy4701      0.02547895  0.04183598  0.02813448  0.02946960  0.03348531  0.02948173  0.03084310  0.03081100  0.02813448  0.02813448  0.02948949  0.02946960  0.03209465  0.03213743  0.03146587  0.02961832  0.02988459  0.03215436  0.02547317  0.02950741  0.03305778  0.02420209  0.02681349  0.03219268  0.02681984  0.02547895  0.03219103  0.03213982  0.01468625  0.01201602  0.01068091  0.01068091  0.00934579  0.01335113  0.00934579  0.01335113  0.00958811  0.01738743  0.01605387  0.01739679  0.01759267  0.01471052  0.01490105  0.01604564  0.01872800  0.01604564  0.02273334  0.01605387  0.01738075  0.01471052  0.01604564  0.01471052  0.01610599  0.01735648  0.00801068  0.01540513  0.00801068  0.01735648  0.01869159  0.01869159  0.01735648  0.01599670  0.01869159  0.01475834  0.01476063  0.01068091  0.01335113  0.01335113  0.01468625  0.01201773  0.00801068  0.00934579  0.00934579  0.01339968  0.01800115  0.01068091  0.01204030  0.01468625  0.01602136  0.01068091  0.02136182  0.01468625  0.01335113  0.01068091  0.01468625  0.00934579  0.00667557  0.01201602  0.00825737  0.01416453  0.01383958  0.01185869  0.01105629  0.01768547  0.01280306  0.01201602  0.00801068  0.01201602  0.00537942  0.00930884  0.00468797  0.01536599  0.00615596  0.01869159  0.00400534  0.00934579  0.00950157  0.00934579  0.00934579  0.01150874  0.01068091  0.00400534  0.00667557  0.00667557  0.00555166  0.00400534  0.01068091  0.01602136  0.01068091  0.00667557  0.00692838  0.00400534  0.01699385  0.00415296  0.00400534  0.00534045  0.00400534  0.00669984  0.00667557  0.00934579  0.00801068  0.00801068  0.00934579  0.00400534  0.00801068  0.00000000  0.00801068
sy4702      0.02012085  0.04050533  0.02279315  0.02412827  0.03076199  0.02414029  0.02816083  0.02808825  0.02279315  0.02279315  0.02680741  0.02412827  0.02644375  0.02941317  0.02863492  0.02422043  0.02854070  0.02943106  0.02011510  0.02682520  0.03011141  0.01884374  0.02413143  0.02946943  0.02146172  0.02012085  0.02680596  0.02679849  0.01201602  0.01201602  0.01068091  0.01068091  0.00934579  0.01068091  0.00934579  0.01068091  0.00953292  0.01472054  0.01338699  0.01339657  0.01487079  0.01204008  0.01216231  0.01337519  0.01605745  0.01337519  0.02006279  0.01338699  0.01471030  0.01204008  0.01337519  0.01204008  0.01344317  0.01602136  0.00801068  0.01255935  0.00934579  0.01468625  0.01602136  0.01602136  0.01468625  0.01599027  0.01602136  0.01209556  0.01209767  0.00801068  0.01068091  0.01068091  0.01201602  0.01203459  0.00801068  0.00934579  0.01068091  0.01072902  0.01524970  0.01068091  0.00936985  0.01201602  0.01335113  0.01068091  0.01869159  0.01602136  0.01335113  0.01201602  0.01201602  0.00934579  0.00667557  0.01201602  0.00819312  0.01401914  0.01371748  0.00577167  0.00547323  0.01587729  0.00978760  0.00934579  0.01068091  0.01201602  0.00807636  0.01066525  0.00448429  0.01211042  0.00595166  0.02002670  0.00400534  0.00667557  0.00682316  0.00667557  0.00667557  0.01133706  0.00801068  0.00400534  0.00667557  0.00667557  0.00554794  0.00400534  0.00801068  0.01335113  0.01068091  0.00667557  0.00682671  0.00400534  0.01113022  0.00407692  0.00400534  0.00534045  0.00400534  0.00669962  0.00667557  0.00934579  0.00801068  0.00534045  0.00667557  0.00400534  0.00801068  0.00801068  0.00000000
