# Supplementary material for: General functions to transform associate data to host data, and their use in phylogenetic inference from sequences with intra-individual variability
Source: BMC Evol Biol. 2008 Mar 18;8:86. doi: 10.1186/1471-2148-8-86 (PMC2291458; doi:10.1186/1471-2148-8-86)
Supplement: Additional file 4 — Individual Delta values. This lists the iDV inferred from FRQ, MIN, MOD and PBC distances using a threshold of 3 and treating gaps as missing character states, as well as iDV inferred from p distances between the cloned sequences, also treating gaps as missing character states. A readme file that describes the files contained in the archive is included. [file 1471-2148-8-86-S4.zip › Goeker_Grimm_Supp_Mat_4/Fagus.FRQ.dlt]

Taxon	QE	DV	EV	AMQ	RMQ	AMR	RMR
Gen_1	2925	1.85344E-01	1.85344E-01	3.35739E-03	3.01761E-02	3.70749E-02	3.33228E-01
Gen_3	2925	1.91140E-01	1.91140E-01	3.73312E-03	3.35531E-02	3.82545E-02	3.43829E-01
Gja_1	2925	1.91624E-01	1.91624E-01	3.64735E-03	3.27822E-02	3.78465E-02	3.40163E-01
Gja25	2925	1.94175E-01	1.94175E-01	3.46230E-03	3.11190E-02	3.53900E-02	3.18083E-01
Gen_2	2925	1.96106E-01	1.96106E-01	3.85532E-03	3.46514E-02	4.01501E-02	3.60867E-01
Ggr_6	2925	1.97557E-01	1.97557E-01	3.12178E-03	2.80584E-02	2.81600E-02	2.53101E-01
Ggr27	2925	2.02807E-01	2.02807E-01	3.23854E-03	2.91079E-02	3.13841E-02	2.82079E-01
Gen35	2925	2.07289E-01	2.07289E-01	3.91170E-03	3.51582E-02	3.64394E-02	3.27516E-01
Ggr26	2925	2.09987E-01	2.09987E-01	3.39412E-03	3.05062E-02	3.18722E-02	2.86466E-01
Ggr51	2925	2.10912E-01	2.10912E-01	3.28051E-03	2.94851E-02	3.07920E-02	2.76757E-01
Gen_4	2925	2.15192E-01	2.15192E-01	3.88910E-03	3.49551E-02	3.87027E-02	3.47858E-01
Gsy32	2925	2.48747E-01	2.48747E-01	2.80961E-03	2.52526E-02	2.35940E-02	2.12062E-01
Glo_2	2925	2.50036E-01	2.50036E-01	2.82962E-03	2.54325E-02	2.31977E-02	2.08500E-01
Gcr_2	2925	2.53389E-01	2.53389E-01	2.89561E-03	2.60256E-02	2.46167E-02	2.21254E-01
Gcr30	2925	2.56761E-01	2.56761E-01	2.96896E-03	2.66849E-02	2.42147E-02	2.17641E-01
Gsy43	2925	2.60826E-01	2.60826E-01	3.00589E-03	2.70168E-02	2.35208E-02	2.11404E-01
Gsy16	2925	2.73998E-01	2.73998E-01	3.24984E-03	2.92094E-02	2.42469E-02	2.17930E-01
Gor_6	2925	2.74532E-01	2.74532E-01	3.17443E-03	2.85317E-02	2.32980E-02	2.09402E-01
Glu48	2925	2.86301E-01	2.86301E-01	3.65984E-03	3.28945E-02	2.44344E-02	2.19615E-01
Gho16	2925	2.92253E-01	2.92253E-01	3.36701E-03	3.02625E-02	2.24672E-02	2.01935E-01
Gha_4	2925	2.97098E-01	2.97098E-01	5.68220E-03	5.10714E-02	2.56221E-02	2.30291E-01
Gha_3	2925	3.01790E-01	3.01790E-01	3.87775E-03	3.48530E-02	2.38739E-02	2.14577E-01
Glu_1	2925	3.21897E-01	3.21897E-01	3.76527E-03	3.38421E-02	2.04158E-02	1.83497E-01
Glo_3	2925	3.23574E-01	3.23574E-01	3.79875E-03	3.41430E-02	2.09432E-02	1.88236E-01
Gha_5	2925	3.27401E-01	3.27401E-01	5.00368E-03	4.49728E-02	2.43918E-02	2.19233E-01
Gsy20	2925	3.31094E-01	3.31094E-01	3.72114E-03	3.34455E-02	2.04139E-02	1.83479E-01
Glo_1	2925	3.42572E-01	3.42572E-01	4.04595E-03	3.63648E-02	2.07921E-02	1.86879E-01
Glo47	2925	3.51842E-01	3.51842E-01	4.49684E-03	4.04174E-02	2.14691E-02	1.92963E-01
