# Supplementary material for: General functions to transform associate data to host data, and their use in phylogenetic inference from sequences with intra-individual variability
Source: BMC Evol Biol. 2008 Mar 18;8:86. doi: 10.1186/1471-2148-8-86 (PMC2291458; doi:10.1186/1471-2148-8-86)
Supplement: Additional file 4 — Individual Delta values. This lists the iDV inferred from FRQ, MIN, MOD and PBC distances using a threshold of 3 and treating gaps as missing character states, as well as iDV inferred from p distances between the cloned sequences, also treating gaps as missing character states. A readme file that describes the files contained in the archive is included. [file 1471-2148-8-86-S4.zip › Goeker_Grimm_Supp_Mat_4/Fagus.MIN.dlt]

Taxon	QE	DV	EV	AMQ	RMQ	AMR	RMR
Gja25	2925	2.15276E-01	2.15618E-01	1.79394E-03	5.44910E-02	1.73267E-02	5.26300E-01
Gen_4	2925	2.17576E-01	2.17917E-01	1.79071E-03	5.43928E-02	1.86418E-02	5.66246E-01
Ggr27	2925	2.20075E-01	2.20417E-01	1.79501E-03	5.45233E-02	1.24111E-02	3.76987E-01
Gen_1	2925	2.21529E-01	2.21870E-01	1.90584E-03	5.78899E-02	1.85196E-02	5.62533E-01
Gja_1	2925	2.21605E-01	2.21946E-01	1.81000E-03	5.49789E-02	1.62677E-02	4.94132E-01
Ggr51	2925	2.34499E-01	2.34840E-01	1.41123E-03	4.28662E-02	1.17277E-02	3.56229E-01
Gen_3	2925	2.34734E-01	2.35076E-01	2.03399E-03	6.17824E-02	1.88777E-02	5.73410E-01
Gen_2	2925	2.35200E-01	2.35541E-01	2.12323E-03	6.44933E-02	1.97388E-02	5.99568E-01
Gen35	2925	2.35638E-01	2.35980E-01	2.46008E-03	7.47249E-02	1.69675E-02	5.15389E-01
Gsy43	2925	2.38298E-01	2.47529E-01	9.84518E-04	2.99047E-02	9.27418E-03	2.81703E-01
Gsy32	2925	2.40978E-01	2.41661E-01	1.01860E-03	3.09398E-02	9.28540E-03	2.82044E-01
Gcr_2	2925	2.41291E-01	2.43000E-01	1.27070E-03	3.85974E-02	9.61170E-03	2.91956E-01
Gsy16	2925	2.44160E-01	2.53391E-01	1.00707E-03	3.05896E-02	9.27867E-03	2.81840E-01
Gor_6	2925	2.45219E-01	2.54108E-01	1.02327E-03	3.10819E-02	9.38839E-03	2.85173E-01
Ggr26	2925	2.51212E-01	2.51554E-01	1.58055E-03	4.80092E-02	1.23836E-02	3.76152E-01
Ggr_6	2925	2.53806E-01	2.54148E-01	1.55711E-03	4.72973E-02	1.17257E-02	3.56169E-01
Gho16	2925	2.64426E-01	2.65110E-01	1.08169E-03	3.28564E-02	9.40226E-03	2.85594E-01
Glo_2	2925	2.71644E-01	2.73011E-01	1.27561E-03	3.87467E-02	9.62463E-03	2.92348E-01
Glu48	2925	2.85004E-01	2.85004E-01	1.47869E-03	4.49153E-02	9.79045E-03	2.97385E-01
Gha_3	2925	2.95693E-01	2.97060E-01	1.82617E-03	5.54699E-02	1.08767E-02	3.30380E-01
Gcr30	2925	2.97945E-01	2.99313E-01	1.53246E-03	4.65486E-02	9.44785E-03	2.86979E-01
Gha_4	2925	3.04103E-01	3.04445E-01	2.53022E-03	7.68554E-02	1.16865E-02	3.54978E-01
Glo_3	2925	3.07622E-01	3.07964E-01	1.79236E-03	5.44429E-02	9.77383E-03	2.96880E-01
Gsy20	2925	3.07822E-01	3.09531E-01	1.44506E-03	4.38936E-02	8.72412E-03	2.64995E-01
Glo_1	2925	3.13134E-01	3.15185E-01	1.84763E-03	5.61219E-02	9.49304E-03	2.88351E-01
Gha_5	2925	3.26761E-01	3.26761E-01	2.48023E-03	7.53369E-02	1.19365E-02	3.62570E-01
Glo47	2925	3.35385E-01	3.37436E-01	2.03778E-03	6.18977E-02	9.67491E-03	2.93876E-01
Glu_1	2925	3.46158E-01	3.46500E-01	1.79692E-03	5.45814E-02	8.94938E-03	2.71838E-01
