# Supplementary material for: General functions to transform associate data to host data, and their use in phylogenetic inference from sequences with intra-individual variability
Source: BMC Evol Biol. 2008 Mar 18;8:86. doi: 10.1186/1471-2148-8-86 (PMC2291458; doi:10.1186/1471-2148-8-86)
Supplement: Additional file 4 — Individual Delta values. This lists the iDV inferred from FRQ, MIN, MOD and PBC distances using a threshold of 3 and treating gaps as missing character states, as well as iDV inferred from p distances between the cloned sequences, also treating gaps as missing character states. A readme file that describes the files contained in the archive is included. [file 1471-2148-8-86-S4.zip › Goeker_Grimm_Supp_Mat_4/Fagus.MOD.dlt]

Taxon	QE	DV	EV	AMQ	RMQ	AMR	RMR
Gen_2	2925	1.84141E-01	1.84141E-01	1.30236E-03	4.22483E-02	1.20958E-02	3.92388E-01
Gen35	2925	1.90093E-01	1.90093E-01	1.35947E-03	4.41013E-02	1.19664E-02	3.88189E-01
Ggr51	2925	1.90875E-01	1.90875E-01	8.84903E-04	2.87062E-02	8.57879E-03	2.78295E-01
Gja25	2925	1.92892E-01	1.92892E-01	1.32283E-03	4.29127E-02	1.21300E-02	3.93496E-01
Gja_1	2925	1.95280E-01	1.95280E-01	1.37534E-03	4.46158E-02	1.15904E-02	3.75993E-01
Ggr27	2925	1.97156E-01	1.97156E-01	9.31082E-04	3.02043E-02	8.91395E-03	2.89168E-01
Ggr_6	2925	2.00619E-01	2.00619E-01	9.44660E-04	3.06447E-02	7.92877E-03	2.57209E-01
Gen_1	2925	2.04555E-01	2.04555E-01	1.33468E-03	4.32969E-02	1.23053E-02	3.99183E-01
Gen_4	2925	2.11684E-01	2.11684E-01	1.47431E-03	4.78265E-02	1.24193E-02	4.02881E-01
Gen_3	2925	2.12859E-01	2.12859E-01	1.42132E-03	4.61077E-02	1.23897E-02	4.01920E-01
Ggr26	2925	2.16379E-01	2.16379E-01	1.11886E-03	3.62958E-02	9.00625E-03	2.92162E-01
Gcr30	2925	2.38705E-01	2.38705E-01	8.47950E-04	2.75075E-02	7.56472E-03	2.45399E-01
Gcr_2	2925	2.46317E-01	2.46317E-01	8.53044E-04	2.76727E-02	7.57509E-03	2.45735E-01
Gha_3	2925	2.46475E-01	2.46475E-01	1.12621E-03	3.65342E-02	7.42028E-03	2.40713E-01
Gsy32	2925	2.49300E-01	2.49300E-01	7.03160E-04	2.28105E-02	6.58405E-03	2.13586E-01
Glo_2	2925	2.55931E-01	2.55931E-01	8.12512E-04	2.63578E-02	6.58931E-03	2.13757E-01
Gor_6	2925	2.71013E-01	2.71013E-01	7.54988E-04	2.44918E-02	6.72252E-03	2.18078E-01
Gsy16	2925	2.71549E-01	2.71549E-01	7.05937E-04	2.29006E-02	6.55785E-03	2.12736E-01
Gsy43	2925	2.71549E-01	2.71549E-01	7.05937E-04	2.29006E-02	6.55785E-03	2.12736E-01
Glu48	2925	2.72077E-01	2.72077E-01	9.34183E-04	3.03048E-02	6.72464E-03	2.18147E-01
Gsy20	2925	2.96405E-01	2.96405E-01	1.09140E-03	3.54050E-02	6.18391E-03	2.00606E-01
Glo_3	2925	3.17255E-01	3.17255E-01	1.25061E-03	4.05698E-02	6.21524E-03	2.01622E-01
Glu_1	2925	3.27819E-01	3.27819E-01	1.30778E-03	4.24243E-02	6.36149E-03	2.06366E-01
Gha_4	2925	3.28533E-01	3.28533E-01	1.93404E-03	6.27403E-02	7.73466E-03	2.50912E-01
Gho16	2925	3.30838E-01	3.30838E-01	1.44177E-03	4.67708E-02	7.09891E-03	2.30288E-01
Gha_5	2925	3.31936E-01	3.31936E-01	1.49743E-03	4.85765E-02	7.26147E-03	2.35562E-01
Glo47	2925	3.36737E-01	3.36737E-01	1.41904E-03	4.60336E-02	6.54256E-03	2.12240E-01
Glo_1	2925	3.46271E-01	3.46271E-01	1.47158E-03	4.77380E-02	6.76843E-03	2.19567E-01
