# Supplementary material for: General functions to transform associate data to host data, and their use in phylogenetic inference from sequences with intra-individual variability
Source: BMC Evol Biol. 2008 Mar 18;8:86. doi: 10.1186/1471-2148-8-86 (PMC2291458; doi:10.1186/1471-2148-8-86)
Supplement: Additional file 4 — Individual Delta values. This lists the iDV inferred from FRQ, MIN, MOD and PBC distances using a threshold of 3 and treating gaps as missing character states, as well as iDV inferred from p distances between the cloned sequences, also treating gaps as missing character states. A readme file that describes the files contained in the archive is included. [file 1471-2148-8-86-S4.zip › Goeker_Grimm_Supp_Mat_4/Fagus.PBC.dlt]

Taxon	QE	DV	EV	AMQ	RMQ	AMR	RMR
Gja25	2925	2.24148E-01	2.24148E-01	1.43641E-03	4.30176E-02	1.39713E-02	4.18412E-01
Gen_3	2925	2.25564E-01	2.25564E-01	1.53522E-03	4.59766E-02	1.59068E-02	4.76376E-01
Ggr27	2925	2.30510E-01	2.30510E-01	1.35457E-03	4.05665E-02	1.04701E-02	3.13558E-01
Gen_4	2925	2.32743E-01	2.32743E-01	1.48742E-03	4.45451E-02	1.59744E-02	4.78399E-01
Gen35	2925	2.33323E-01	2.33323E-01	1.66287E-03	4.97995E-02	1.42677E-02	4.27288E-01
Gen_2	2925	2.34387E-01	2.34387E-01	1.66343E-03	4.98162E-02	1.66580E-02	4.98873E-01
Gja_1	2925	2.35202E-01	2.35202E-01	1.53451E-03	4.59554E-02	1.45887E-02	4.36901E-01
Gen_1	2925	2.36256E-01	2.36256E-01	1.53131E-03	4.58595E-02	1.50787E-02	4.51577E-01
Ggr51	2925	2.48920E-01	2.48920E-01	1.23401E-03	3.69560E-02	1.02891E-02	3.08137E-01
Ggr_6	2925	2.49893E-01	2.49893E-01	1.23081E-03	3.68601E-02	9.96284E-03	2.98366E-01
Ggr26	2925	2.66509E-01	2.66509E-01	1.36455E-03	4.08654E-02	1.07101E-02	3.20745E-01
Gsy43	2925	2.69940E-01	2.69940E-01	9.67539E-04	2.89758E-02	8.05150E-03	2.41126E-01
Gcr_2	2925	2.70064E-01	2.70064E-01	1.01475E-03	3.03896E-02	8.33812E-03	2.49709E-01
Gsy16	2925	2.74750E-01	2.74750E-01	9.26236E-04	2.77388E-02	7.81896E-03	2.34162E-01
Gsy32	2925	2.76351E-01	2.76351E-01	1.01520E-03	3.04031E-02	8.16932E-03	2.44654E-01
Glo_2	2925	2.79474E-01	2.79474E-01	1.08668E-03	3.25438E-02	8.35503E-03	2.50216E-01
Gho16	2925	2.82187E-01	2.82187E-01	1.05545E-03	3.16084E-02	8.22972E-03	2.46463E-01
Gor_6	2925	2.84457E-01	2.84457E-01	9.84940E-04	2.94969E-02	7.97911E-03	2.38958E-01
Gcr30	2925	3.00148E-01	3.00148E-01	1.20863E-03	3.61960E-02	8.10205E-03	2.42640E-01
Gha_4	2925	3.05293E-01	3.05293E-01	2.09251E-03	6.26664E-02	9.67840E-03	2.89848E-01
Gha_3	2925	3.18547E-01	3.18547E-01	1.40519E-03	4.20824E-02	8.57985E-03	2.56949E-01
Glu48	2925	3.19375E-01	3.19375E-01	1.34332E-03	4.02297E-02	8.49009E-03	2.54261E-01
Glo_3	2925	3.28629E-01	3.28629E-01	1.35279E-03	4.05134E-02	7.79200E-03	2.33354E-01
Gsy20	2925	3.35357E-01	3.35357E-01	1.26541E-03	3.78963E-02	7.50148E-03	2.24654E-01
Gha_5	2925	3.41136E-01	3.41136E-01	1.83911E-03	5.50775E-02	9.29489E-03	2.78363E-01
Glu_1	2925	3.55556E-01	3.55556E-01	1.37943E-03	4.13110E-02	7.42841E-03	2.22465E-01
Glo_1	2925	3.71902E-01	3.71902E-01	1.60846E-03	4.81701E-02	7.69664E-03	2.30498E-01
Glo47	2925	3.78551E-01	3.78551E-01	1.60687E-03	4.81223E-02	7.81536E-03	2.34054E-01
