# Supplementary material for: General functions to transform associate data to host data, and their use in phylogenetic inference from sequences with intra-individual variability
Source: BMC Evol Biol. 2008 Mar 18;8:86. doi: 10.1186/1471-2148-8-86 (PMC2291458; doi:10.1186/1471-2148-8-86)
Supplement: Additional file 4 — Individual Delta values. This lists the iDV inferred from FRQ, MIN, MOD and PBC distances using a threshold of 3 and treating gaps as missing character states, as well as iDV inferred from p distances between the cloned sequences, also treating gaps as missing character states. A readme file that describes the files contained in the archive is included. [file 1471-2148-8-86-S4.zip › Goeker_Grimm_Supp_Mat_4/readme.txt]

Supplementary Material for Goeker & Grimm
=========================================


Files contained:

readme.txt  This file.

*.dst  Uncorrected ("p") distances between the cloned sequences,
       treating gaps as missing characters.

*.dlt  Output of dist_stats, including individual Delta values
       (in the 3rd column). The abbreviations FRQ, MIN, MOD, and
       PBC refer to the conversion methods as described in the 
       manuscript, "cloned" refers to the original distances
       between the cloned sequences.


M. Goeker, 15.08.2007
