# Supplementary material for: General functions to transform associate data to host data, and their use in phylogenetic inference from sequences with intra-individual variability
Source: BMC Evol Biol. 2008 Mar 18;8:86. doi: 10.1186/1471-2148-8-86 (PMC2291458; doi:10.1186/1471-2148-8-86)
Supplement: Additional file 4 — Individual Delta values. This lists the iDV inferred from FRQ, MIN, MOD and PBC distances using a threshold of 3 and treating gaps as missing character states, as well as iDV inferred from p distances between the cloned sequences, also treating gaps as missing character states. A readme file that describes the files contained in the archive is included. [file 1471-2148-8-86-S4.zip › Goeker_Grimm_Supp_Mat_4/Zelkova_clones.dlt]

Filename:          Zelkova_clones.dst
Matrix_number:      1
Quartets_examined:  341055
Fraction_examined:  1.00000E+00
Sum_of_squares:     1.09634E+00
Maximum_distance:   7.91273E-02
Delta_value:        2.11100E-01
Epsilon_value:      2.11476E-01
Non_additivity:     1.19277E+00
Additivity:         9.26838E+00
Squared_R_Q_diff.:  8.85112E+00
Absolute_mean_Q:    1.29382E-03
Rescaled_mean_Q:    1.63511E-02
Q_per_sqrt_SS:      4.21430E+02
Absolute_mean_R:    1.06266E-02
Rescaled_mean_R:    1.34297E-01
R_per_sqrt_SS:      3.46135E+03

Taxon	QE	DV	EV	AMQ	RMQ	AMR	RMR
Hp_101    	 24804	 2.24290E-01	 2.24330E-01	 1.88157E-03	 2.37790E-02	 2.09320E-02	 2.64536E-01
Hp_102    	 24804	 2.50817E-01	 2.50857E-01	 2.13509E-03	 2.69830E-02	 2.20828E-02	 2.79079E-01
Hp_201    	 24804	 2.51847E-01	 2.51887E-01	 2.17942E-03	 2.75432E-02	 2.21605E-02	 2.80061E-01
Ul_304    	 24804	 2.73374E-01	 2.73414E-01	 2.24884E-03	 2.84205E-02	 1.53193E-02	 1.93603E-01
Ul_309    	 24804	 2.74944E-01	 2.74985E-01	 2.34555E-03	 2.96427E-02	 1.56632E-02	 1.97949E-01
Zab101    	 24804	 1.73107E-01	 1.73590E-01	 1.00530E-03	 1.27048E-02	 9.49162E-03	 1.19954E-01
Zab106    	 24804	 1.75311E-01	 1.76077E-01	 8.45947E-04	 1.06910E-02	 9.43768E-03	 1.19272E-01
Zab108    	 24804	 1.71825E-01	 1.73277E-01	 8.88375E-04	 1.12272E-02	 9.45185E-03	 1.19451E-01
Zab201    	 24804	 1.71971E-01	 1.73422E-01	 8.81094E-04	 1.11351E-02	 9.46223E-03	 1.19582E-01
Zab202    	 24804	 1.95582E-01	 1.96710E-01	 1.02594E-03	 1.29657E-02	 9.51011E-03	 1.20187E-01
Zab203    	 24804	 1.88510E-01	 1.88550E-01	 1.07435E-03	 1.35775E-02	 9.70390E-03	 1.22637E-01
Zab205    	 24804	 1.75311E-01	 1.76077E-01	 8.45947E-04	 1.06910E-02	 9.43768E-03	 1.19272E-01
Zab305    	 24804	 1.69795E-01	 1.69996E-01	 8.45632E-04	 1.06870E-02	 9.43779E-03	 1.19273E-01
Zab306    	 24804	 1.59678E-01	 1.59718E-01	 9.08728E-04	 1.14844E-02	 1.02677E-02	 1.29761E-01
Zab307    	 24804	 1.63982E-01	 1.64022E-01	 9.19670E-04	 1.16227E-02	 1.02856E-02	 1.29988E-01
Zab401    	 24804	 1.90201E-01	 1.90806E-01	 9.65645E-04	 1.22037E-02	 8.75271E-03	 1.10616E-01
Zab402    	 24804	 1.59678E-01	 1.59718E-01	 9.08728E-04	 1.14844E-02	 1.02677E-02	 1.29761E-01
Zab506    	 24804	 1.69795E-01	 1.69996E-01	 8.45631E-04	 1.06870E-02	 9.43779E-03	 1.19273E-01
Zcp102    	 24804	 2.24411E-01	 2.24814E-01	 1.36392E-03	 1.72370E-02	 9.11565E-03	 1.15202E-01
Zcp104    	 24804	 2.55250E-01	 2.55975E-01	 1.50239E-03	 1.89870E-02	 8.42081E-03	 1.06421E-01
Zcp204    	 24804	 2.68875E-01	 2.68916E-01	 1.70250E-03	 2.15159E-02	 9.51104E-03	 1.20199E-01
Zcp205    	 24804	 2.56332E-01	 2.58630E-01	 1.52137E-03	 1.92269E-02	 9.44034E-03	 1.19306E-01
Zcp207    	 24804	 2.56332E-01	 2.58630E-01	 1.52137E-03	 1.92269E-02	 9.44034E-03	 1.19306E-01
Zcp210    	 24804	 2.56332E-01	 2.58630E-01	 1.52137E-03	 1.92269E-02	 9.44034E-03	 1.19306E-01
Zsd103    	 24804	 2.46664E-01	 2.46704E-01	 1.33707E-03	 1.68977E-02	 9.50626E-03	 1.20139E-01
Zsd101    	 24804	 2.06361E-01	 2.06402E-01	 1.18361E-03	 1.49583E-02	 1.04857E-02	 1.32516E-01
Zsd102    	 24804	 1.94502E-01	 1.94542E-01	 1.19476E-03	 1.50992E-02	 1.12540E-02	 1.42226E-01
Zsd105    	 24804	 1.94502E-01	 1.94542E-01	 1.19476E-03	 1.50992E-02	 1.12540E-02	 1.42226E-01
Zsd202    	 24804	 1.85790E-01	 1.85830E-01	 1.26293E-03	 1.59607E-02	 1.15799E-02	 1.46345E-01
Zsd203    	 24804	 1.93097E-01	 1.93137E-01	 1.17238E-03	 1.48163E-02	 1.06593E-02	 1.34711E-01
Zsd204    	 24804	 1.92499E-01	 1.92540E-01	 1.15721E-03	 1.46247E-02	 1.06697E-02	 1.34842E-01
Zsd206    	 24804	 1.99160E-01	 1.99200E-01	 1.09142E-03	 1.37932E-02	 9.92094E-03	 1.25379E-01
Zsd302    	 24804	 2.04047E-01	 2.04087E-01	 1.12097E-03	 1.41667E-02	 9.96758E-03	 1.25969E-01
Zsd307    	 24804	 2.13937E-01	 2.13977E-01	 1.19281E-03	 1.50746E-02	 1.01633E-02	 1.28443E-01
Zsd309    	 24804	 2.09958E-01	 2.09998E-01	 1.17172E-03	 1.48080E-02	 9.92843E-03	 1.25474E-01
Zsd310    	 24804	 2.43990E-01	 2.44595E-01	 1.31037E-03	 1.65602E-02	 8.31942E-03	 1.05140E-01
Zse203    	 24804	 1.96008E-01	 1.96048E-01	 1.17930E-03	 1.49038E-02	 1.04668E-02	 1.32278E-01
Zse252    	 24804	 2.10935E-01	 2.10976E-01	 1.16349E-03	 1.47040E-02	 9.83804E-03	 1.24332E-01
Zse303    	 24804	 2.15686E-01	 2.15726E-01	 1.27396E-03	 1.61002E-02	 1.01046E-02	 1.27701E-01
Zse519    	 24804	 1.97189E-01	 1.97229E-01	 1.10591E-03	 1.39764E-02	 9.99489E-03	 1.26314E-01
Zse535    	 24804	 1.97189E-01	 1.97229E-01	 1.10591E-03	 1.39764E-02	 9.99489E-03	 1.26314E-01
Zse543    	 24804	 2.54999E-01	 2.55040E-01	 1.71730E-03	 2.17030E-02	 9.49474E-03	 1.19993E-01
Zse205    	 24804	 2.46729E-01	 2.46769E-01	 1.31735E-03	 1.66485E-02	 8.32404E-03	 1.05198E-01
Zse254    	 24804	 2.54303E-01	 2.54343E-01	 1.47418E-03	 1.86304E-02	 8.37572E-03	 1.05851E-01
Zse515    	 24804	 2.71717E-01	 2.71757E-01	 1.57517E-03	 1.99067E-02	 8.41965E-03	 1.06406E-01
Zse517    	 24804	 2.48932E-01	 2.49376E-01	 1.40438E-03	 1.77484E-02	 8.31006E-03	 1.05021E-01
Zsi101    	 24804	 2.06012E-01	 2.06778E-01	 1.16060E-03	 1.46676E-02	 9.65102E-03	 1.21968E-01
Zsi103    	 24804	 1.67768E-01	 1.69220E-01	 8.46305E-04	 1.06955E-02	 9.45350E-03	 1.19472E-01
Zsi105    	 24804	 1.90096E-01	 1.90137E-01	 1.13335E-03	 1.43232E-02	 9.39391E-03	 1.18719E-01
Zsi107    	 24804	 2.73271E-01	 2.73311E-01	 2.21107E-03	 2.79432E-02	 1.15096E-02	 1.45456E-01
Zsi201    	 24804	 1.69663E-01	 1.70026E-01	 9.60148E-04	 1.21342E-02	 9.49402E-03	 1.19984E-01
Zsi202    	 24804	 1.59066E-01	 1.59267E-01	 9.08124E-04	 1.14767E-02	 1.02670E-02	 1.29753E-01
Zsi205    	 24804	 1.69663E-01	 1.70026E-01	 9.60148E-04	 1.21342E-02	 9.49402E-03	 1.19984E-01
Zsi206    	 24804	 2.69523E-01	 2.69564E-01	 2.27787E-03	 2.87873E-02	 1.16892E-02	 1.47727E-01
Zsi208    	 24804	 1.72830E-01	 1.72870E-01	 1.13488E-03	 1.43424E-02	 9.92986E-03	 1.25492E-01
