# Supplementary material for: General functions to transform associate data to host data, and their use in phylogenetic inference from sequences with intra-individual variability
Source: BMC Evol Biol. 2008 Mar 18;8:86. doi: 10.1186/1471-2148-8-86 (PMC2291458; doi:10.1186/1471-2148-8-86)
Supplement: Additional file 4 — Individual Delta values. This lists the iDV inferred from FRQ, MIN, MOD and PBC distances using a threshold of 3 and treating gaps as missing character states, as well as iDV inferred from p distances between the cloned sequences, also treating gaps as missing character states. A readme file that describes the files contained in the archive is included. [file 1471-2148-8-86-S4.zip › Goeker_Grimm_Supp_Mat_4/Zelkova_clones.dst]

55
Hp_101      0.00000000  0.01006361  0.01150042  0.06071772  0.06518444  0.06344923  0.06342081  0.06488328  0.06486350  0.06631011  0.06328809  0.06342081  0.06342179  0.06636951  0.06791744  0.06197920  0.06636951  0.06342179  0.06347230  0.05909153  0.07233264  0.06053341  0.06053341  0.06053341  0.06000296  0.06447923  0.06162012  0.06162012  0.06147406  0.06301578  0.06301578  0.05868215  0.06010614  0.06618560  0.06162024  0.06205443  0.06447612  0.06006759  0.06320108  0.06009597  0.06009597  0.06700172  0.06069992  0.06340691  0.06560940  0.06054090  0.07354127  0.06486848  0.06691823  0.07527658  0.06200161  0.06636129  0.06200161  0.07587969  0.06634063
Hp_102      0.01006361  0.00000000  0.00718391  0.05921284  0.06367852  0.06482492  0.06479119  0.06625313  0.06623372  0.06767977  0.06467902  0.06479119  0.06479589  0.06775110  0.06929831  0.06334994  0.06775110  0.06479589  0.06485353  0.06046835  0.07080030  0.05901192  0.05901192  0.05901192  0.05840169  0.06292410  0.06005855  0.06005855  0.05991418  0.06441828  0.06441828  0.05712191  0.05855716  0.06463072  0.06303512  0.06344168  0.06587277  0.06147651  0.06469018  0.06149733  0.06149733  0.06856538  0.06208855  0.06189863  0.06404638  0.05902494  0.07490989  0.06623852  0.06829556  0.07681083  0.06337762  0.06774668  0.06337762  0.07743179  0.06772224
Hp_201      0.01150042  0.00718391  0.00000000  0.06064646  0.06511287  0.06626042  0.06622658  0.06768860  0.06766911  0.06911532  0.06615354  0.06622658  0.06623530  0.06918667  0.07073446  0.06478526  0.06918667  0.06623530  0.06628905  0.06190361  0.07223573  0.06044718  0.06044718  0.06044718  0.05844688  0.06437159  0.06150580  0.06150580  0.06136129  0.06586784  0.06586784  0.05856728  0.06000482  0.06607929  0.06448261  0.06487707  0.06732217  0.06292602  0.06621191  0.06294750  0.06294750  0.07023481  0.06352402  0.06333815  0.06556458  0.06046030  0.07634560  0.06767399  0.06975580  0.07852843  0.06481303  0.06918636  0.06481303  0.07912734  0.06915790
Ul_304      0.06071772  0.05921284  0.06064646  0.00000000  0.00435461  0.04045032  0.03755293  0.03900041  0.03899008  0.04043999  0.03984912  0.03755293  0.03758453  0.04045050  0.04193501  0.03899544  0.04045050  0.03758453  0.04333486  0.04043259  0.05061569  0.03899508  0.03899508  0.03899508  0.03366087  0.03665898  0.03967240  0.03967240  0.03664528  0.03815469  0.03815469  0.03374808  0.03520469  0.04122121  0.03966901  0.04189901  0.03963190  0.03520834  0.04163466  0.03961160  0.03961160  0.04305424  0.04050523  0.03758583  0.03906331  0.03467288  0.04477888  0.03900284  0.04231016  0.04971293  0.03900041  0.04047289  0.03900041  0.05004565  0.03755639
Ul_309      0.06518444  0.06367852  0.06511287  0.00435461  0.00000000  0.04488490  0.04198645  0.04191399  0.04342359  0.04487457  0.04438968  0.04198645  0.04203044  0.04488574  0.04637211  0.04343457  0.04488574  0.04203044  0.04776997  0.04487171  0.05505593  0.04343421  0.04343421  0.04343421  0.03685625  0.03983800  0.04286297  0.04286297  0.03984351  0.04133828  0.04133828  0.03691022  0.03836559  0.04436578  0.03990400  0.04632736  0.04283359  0.03837959  0.04492365  0.04276093  0.04276093  0.04663752  0.04493410  0.03913874  0.04372319  0.03910073  0.04920827  0.04343688  0.04681218  0.05490459  0.04343446  0.04492077  0.04343446  0.05518479  0.04198587
Zab101      0.06344923  0.06482492  0.06626042  0.04045032  0.04488490  0.00000000  0.00574713  0.00718391  0.00718391  0.00862069  0.00144990  0.00574713  0.00575712  0.00863375  0.01009520  0.00431034  0.00863375  0.00575712  0.00574713  0.00574713  0.02300964  0.01293103  0.01293103  0.01293103  0.01544924  0.01894914  0.01901156  0.01901156  0.01888424  0.01750897  0.01750897  0.01314878  0.01460600  0.02204401  0.01609148  0.01293103  0.01894576  0.01459760  0.01539257  0.01608367  0.01608367  0.01600657  0.01150482  0.01149616  0.00888102  0.00862069  0.01580460  0.00718391  0.00574713  0.00627443  0.00143678  0.00863368  0.00143678  0.00652437  0.00862722
Zab106      0.06342081  0.06479119  0.06622658  0.03755293  0.04198645  0.00574713  0.00000000  0.00143678  0.00143678  0.00287356  0.00440257  0.00000000  0.00000000  0.00575369  0.00721492  0.00431034  0.00575369  0.00000000  0.00862069  0.00574713  0.02156237  0.01005747  0.01005747  0.01005747  0.01394388  0.01752402  0.01757284  0.01757284  0.01748641  0.01608173  0.01608173  0.01169762  0.01315298  0.02056311  0.01464565  0.01293103  0.01753246  0.01316311  0.01543831  0.01463552  0.01463552  0.01424203  0.01149425  0.01149002  0.00892645  0.00862069  0.01005747  0.00143678  0.00864886  0.00952177  0.00431034  0.00574543  0.00431034  0.00970894  0.00574713
Zab108      0.06488328  0.06625313  0.06768860  0.03900041  0.04191399  0.00718391  0.00143678  0.00000000  0.00287356  0.00431034  0.00587173  0.00143678  0.00144080  0.00719047  0.00865181  0.00574713  0.00719047  0.00144080  0.01005747  0.00718391  0.02300964  0.01149425  0.01149425  0.01149425  0.01544742  0.01896967  0.01901828  0.01901828  0.01893193  0.01752953  0.01752953  0.01314107  0.01459864  0.02200953  0.01609138  0.01436782  0.01898026  0.01461079  0.01695553  0.01608368  0.01608368  0.01594097  0.01294160  0.01293088  0.01042159  0.01005747  0.01149425  0.00287356  0.01010693  0.01119122  0.00574713  0.00718631  0.00574713  0.01143635  0.00718391
Zab201      0.06486350  0.06623372  0.06766911  0.03899008  0.04342359  0.00718391  0.00143678  0.00287356  0.00000000  0.00431034  0.00588119  0.00143678  0.00143472  0.00719050  0.00865174  0.00574713  0.00719050  0.00143472  0.01005747  0.00718391  0.02156237  0.01149425  0.01149425  0.01149425  0.01541045  0.01897928  0.01902846  0.01902846  0.01894140  0.01753239  0.01753239  0.01315744  0.01460813  0.02201860  0.01610105  0.01436782  0.01898299  0.01461391  0.01696150  0.01608610  0.01608610  0.01593295  0.01293103  0.01292474  0.01044641  0.01005747  0.01149425  0.00287356  0.01011327  0.01127369  0.00574713  0.00718018  0.00574713  0.01143769  0.00718391
Zab202      0.06631011  0.06767977  0.06911532  0.04043999  0.04487457  0.00862069  0.00287356  0.00431034  0.00431034  0.00000000  0.00585447  0.00287356  0.00288160  0.00863375  0.01009520  0.00718391  0.00863375  0.00288160  0.01149425  0.00862069  0.02443593  0.01293103  0.01293103  0.01293103  0.01541166  0.02044069  0.02050961  0.02050961  0.02039601  0.01900258  0.01900258  0.01463083  0.01461770  0.02350208  0.01758295  0.01580460  0.02045318  0.01608383  0.01697898  0.01755050  0.01755050  0.01753735  0.01436782  0.01437173  0.01039750  0.01149425  0.01293103  0.00431034  0.01155005  0.01109872  0.00718391  0.00863368  0.00718391  0.01303160  0.00862722
Zab203      0.06328809  0.06467902  0.06615354  0.03984912  0.04438968  0.00144990  0.00440257  0.00587173  0.00588119  0.00585447  0.00000000  0.00440257  0.00440862  0.00737213  0.00887399  0.00292289  0.00737213  0.00440862  0.00439771  0.00440235  0.02206600  0.01169511  0.01169511  0.01169511  0.01412194  0.01780315  0.01780882  0.01780882  0.01772581  0.01634705  0.01634705  0.01184968  0.01335465  0.02099091  0.01488811  0.01172606  0.01777962  0.01337684  0.01539621  0.01492116  0.01492116  0.01472168  0.01028050  0.00877402  0.00740718  0.00729220  0.01467620  0.00585268  0.00437402  0.00472222  0.00000000  0.00736782  0.00000000  0.00504701  0.00737332
Zab205      0.06342081  0.06479119  0.06622658  0.03755293  0.04198645  0.00574713  0.00000000  0.00143678  0.00143678  0.00287356  0.00440257  0.00000000  0.00000000  0.00575369  0.00721492  0.00431034  0.00575369  0.00000000  0.00862069  0.00574713  0.02156237  0.01005747  0.01005747  0.01005747  0.01394388  0.01752402  0.01757284  0.01757284  0.01748641  0.01608173  0.01608173  0.01169762  0.01315298  0.02056311  0.01464565  0.01293103  0.01753246  0.01316311  0.01543831  0.01463552  0.01463552  0.01424203  0.01149425  0.01149002  0.00892645  0.00862069  0.01005747  0.00143678  0.00864886  0.00952177  0.00431034  0.00574543  0.00431034  0.00970894  0.00574713
Zab305      0.06342179  0.06479589  0.06623530  0.03758453  0.04203044  0.00575712  0.00000000  0.00144080  0.00143472  0.00288160  0.00440862  0.00000000  0.00000000  0.00576367  0.00722899  0.00431024  0.00576367  0.00000000  0.00863264  0.00574496  0.02155575  0.01005520  0.01005520  0.01005520  0.01394389  0.01752372  0.01756627  0.01756627  0.01747997  0.01608350  0.01608350  0.01169947  0.01315895  0.02058348  0.01464948  0.01293680  0.01753215  0.01316286  0.01545547  0.01465179  0.01465179  0.01425391  0.01150816  0.01147776  0.00891377  0.00862656  0.01006736  0.00144080  0.00865469  0.00952758  0.00431632  0.00574543  0.00431632  0.00970787  0.00576320
Zab306      0.06636951  0.06775110  0.06918667  0.04045050  0.04488574  0.00863375  0.00575369  0.00719047  0.00719050  0.00863375  0.00737213  0.00575369  0.00576367  0.00000000  0.00144505  0.00719047  0.00000000  0.00576367  0.01150737  0.00862728  0.02734012  0.01582419  0.01582419  0.01582419  0.01680445  0.02041623  0.02046471  0.02046471  0.02039571  0.01896941  0.01896941  0.01459715  0.01605243  0.02346257  0.01754047  0.01581784  0.02042183  0.01604658  0.01846739  0.01753084  0.01753084  0.01779625  0.01439150  0.01439758  0.01201019  0.01151376  0.01582419  0.00719697  0.01160426  0.01315152  0.00719047  0.00000000  0.00719047  0.01168592  0.00287770
Zab307      0.06791744  0.06929831  0.07073446  0.04193501  0.04637211  0.01009520  0.00721492  0.00865181  0.00865174  0.01009520  0.00887399  0.00721492  0.00722899  0.00144505  0.00000000  0.00865769  0.00144505  0.00722899  0.01296893  0.01009450  0.02881988  0.01730359  0.01730359  0.01730359  0.01830616  0.02191037  0.02196439  0.02196439  0.02189310  0.02046570  0.02046570  0.01608276  0.01754061  0.02495312  0.01903461  0.01728545  0.02192404  0.01753647  0.01998327  0.01901992  0.01901992  0.01951468  0.01585925  0.01586935  0.01356378  0.01298124  0.01728585  0.00865831  0.01309204  0.01491276  0.00865181  0.00144917  0.00865181  0.01344557  0.00432278
Zab401      0.06197920  0.06334994  0.06478526  0.03899544  0.04343457  0.00431034  0.00431034  0.00574713  0.00574713  0.00718391  0.00292289  0.00431034  0.00431024  0.00719047  0.00865769  0.00000000  0.00719047  0.00431024  0.00718391  0.00431034  0.02299915  0.01149425  0.01149425  0.01149425  0.01394984  0.01750708  0.01754969  0.01754969  0.01744933  0.01606476  0.01606476  0.01168841  0.01314997  0.02058515  0.01462871  0.01149425  0.01750154  0.01315388  0.01544835  0.01464494  0.01464494  0.01424174  0.01005747  0.01004917  0.00739832  0.00718391  0.01436782  0.00574713  0.00718391  0.00776250  0.00287356  0.00718015  0.00287356  0.00797422  0.00718391
Zab402      0.06636951  0.06775110  0.06918667  0.04045050  0.04488574  0.00863375  0.00575369  0.00719047  0.00719050  0.00863375  0.00737213  0.00575369  0.00576367  0.00000000  0.00144505  0.00719047  0.00000000  0.00576367  0.01150737  0.00862728  0.02734012  0.01582419  0.01582419  0.01582419  0.01680445  0.02041623  0.02046471  0.02046471  0.02039571  0.01896941  0.01896941  0.01459715  0.01605243  0.02346257  0.01754047  0.01581784  0.02042183  0.01604658  0.01846739  0.01753084  0.01753084  0.01779625  0.01439150  0.01439758  0.01201019  0.01151376  0.01582419  0.00719697  0.01160426  0.01315152  0.00719047  0.00000000  0.00719047  0.01168592  0.00287770
Zab506      0.06342179  0.06479589  0.06623530  0.03758453  0.04203044  0.00575712  0.00000000  0.00144080  0.00143472  0.00288160  0.00440862  0.00000000  0.00000000  0.00576367  0.00722899  0.00431024  0.00576367  0.00000000  0.00863264  0.00574496  0.02155575  0.01005520  0.01005520  0.01005520  0.01394389  0.01752372  0.01756627  0.01756627  0.01747997  0.01608350  0.01608350  0.01169947  0.01315895  0.02058348  0.01464948  0.01293680  0.01753215  0.01316286  0.01545547  0.01465179  0.01465179  0.01425391  0.01150816  0.01147776  0.00891377  0.00862656  0.01006736  0.00144080  0.00865469  0.00952758  0.00431632  0.00574543  0.00431632  0.00970787  0.00576320
Zcp102      0.06347230  0.06485353  0.06628905  0.04333486  0.04776997  0.00574713  0.00862069  0.01005747  0.01005747  0.01149425  0.00439771  0.00862069  0.00863264  0.01150737  0.01296893  0.00718391  0.01150737  0.00863264  0.00000000  0.00862069  0.02589353  0.01436782  0.01436782  0.01436782  0.01695309  0.02042390  0.01899740  0.01899740  0.02037892  0.01897925  0.01897925  0.01462055  0.01606679  0.02347982  0.01756656  0.01293103  0.02042984  0.01606036  0.01847255  0.01752735  0.01752735  0.01770760  0.01151523  0.01437173  0.01189611  0.01149425  0.01867816  0.01005747  0.00866972  0.00969742  0.00431034  0.01150934  0.00431034  0.00998150  0.01150081
Zcp104      0.05909153  0.06046835  0.06190361  0.04043259  0.04487171  0.00574713  0.00574713  0.00718391  0.00718391  0.00862069  0.00440235  0.00574713  0.00574496  0.00862728  0.01009450  0.00431034  0.00862728  0.00574496  0.00862069  0.00000000  0.01868880  0.00718391  0.00718391  0.00718391  0.01235915  0.01604223  0.01608521  0.01608521  0.01598435  0.01459112  0.01459112  0.01023218  0.01168488  0.01911401  0.01316400  0.01293103  0.01602791  0.01168024  0.01389311  0.01317109  0.01317109  0.01270408  0.01149425  0.01148389  0.00892004  0.00862069  0.01580460  0.00718391  0.00864886  0.00952189  0.00431034  0.00861490  0.00431034  0.00970981  0.00862069
Zcp204      0.07233264  0.07080030  0.07223573  0.05061569  0.05505593  0.02300964  0.02156237  0.02300964  0.02156237  0.02443593  0.02206600  0.02156237  0.02155575  0.02734012  0.02881988  0.02299915  0.02734012  0.02155575  0.02589353  0.01868880  0.00000000  0.01149425  0.01149425  0.01149425  0.02284235  0.02619700  0.02623021  0.02623021  0.02613828  0.02766265  0.02473397  0.02037673  0.02181723  0.02924951  0.02625099  0.02591375  0.02909943  0.02474096  0.02461034  0.02624580  0.02624580  0.02447338  0.02452882  0.02154990  0.02087505  0.01868880  0.03164089  0.02299915  0.02756001  0.02934569  0.02300964  0.02732553  0.02300964  0.02636220  0.02732292
Zcp205      0.06053341  0.05901192  0.06044718  0.03899508  0.04343421  0.01293103  0.01005747  0.01149425  0.01149425  0.01293103  0.01169511  0.01005747  0.01005520  0.01582419  0.01730359  0.01149425  0.01582419  0.01005520  0.01436782  0.00718391  0.01149425  0.00000000  0.00000000  0.00000000  0.01090437  0.01459323  0.01463548  0.01463548  0.01453561  0.01607088  0.01607088  0.00877223  0.01023637  0.01766480  0.01465545  0.01436782  0.01750766  0.01315999  0.01544672  0.01464451  0.01464451  0.01433014  0.01294168  0.01004917  0.01031886  0.00718391  0.02011494  0.01149425  0.01585478  0.01742407  0.01149425  0.01581380  0.01149425  0.01768170  0.01581766
Zcp207      0.06053341  0.05901192  0.06044718  0.03899508  0.04343421  0.01293103  0.01005747  0.01149425  0.01149425  0.01293103  0.01169511  0.01005747  0.01005520  0.01582419  0.01730359  0.01149425  0.01582419  0.01005520  0.01436782  0.00718391  0.01149425  0.00000000  0.00000000  0.00000000  0.01090437  0.01459323  0.01463548  0.01463548  0.01453561  0.01607088  0.01607088  0.00877223  0.01023637  0.01766480  0.01465545  0.01436782  0.01750766  0.01315999  0.01544672  0.01464451  0.01464451  0.01433014  0.01294168  0.01004917  0.01031886  0.00718391  0.02011494  0.01149425  0.01585478  0.01742407  0.01149425  0.01581380  0.01149425  0.01768170  0.01581766
Zcp210      0.06053341  0.05901192  0.06044718  0.03899508  0.04343421  0.01293103  0.01005747  0.01149425  0.01149425  0.01293103  0.01169511  0.01005747  0.01005520  0.01582419  0.01730359  0.01149425  0.01582419  0.01005520  0.01436782  0.00718391  0.01149425  0.00000000  0.00000000  0.00000000  0.01090437  0.01459323  0.01463548  0.01463548  0.01453561  0.01607088  0.01607088  0.00877223  0.01023637  0.01766480  0.01465545  0.01436782  0.01750766  0.01315999  0.01544672  0.01464451  0.01464451  0.01433014  0.01294168  0.01004917  0.01031886  0.00718391  0.02011494  0.01149425  0.01585478  0.01742407  0.01149425  0.01581380  0.01149425  0.01768170  0.01581766
Zsd103      0.06000296  0.05840169  0.05844688  0.03366087  0.03685625  0.01544924  0.01394388  0.01544742  0.01541045  0.01541166  0.01412194  0.01394388  0.01394389  0.01680445  0.01830616  0.01394984  0.01680445  0.01394389  0.01695309  0.01235915  0.02284235  0.01090437  0.01090437  0.01090437  0.00000000  0.01079644  0.01093004  0.01093004  0.01088647  0.01082478  0.01082478  0.00470429  0.00469748  0.01361428  0.01075809  0.01386233  0.01397913  0.00922778  0.01299931  0.01229599  0.01229599  0.01374345  0.01232629  0.01089010  0.01269647  0.00932848  0.02450606  0.01552345  0.01835542  0.02050677  0.01387024  0.01679386  0.01387024  0.02100480  0.01532619
Zsd101      0.06447923  0.06292410  0.06437159  0.03665898  0.03983800  0.01894914  0.01752402  0.01896967  0.01897928  0.02044069  0.01780315  0.01752402  0.01752372  0.02041623  0.02191037  0.01750708  0.02041623  0.01752372  0.02042390  0.01604223  0.02619700  0.01459323  0.01459323  0.01459323  0.01079644  0.00000000  0.01171996  0.01171996  0.00875310  0.01023256  0.01023256  0.00584446  0.00729927  0.01465718  0.01171996  0.01751826  0.01169241  0.00731285  0.01540123  0.01461122  0.01461122  0.01451353  0.01606447  0.01458902  0.01649072  0.01311477  0.02770302  0.01899203  0.02043588  0.02430321  0.01748118  0.02040582  0.01748118  0.02463793  0.02041198
Zsd102      0.06162012  0.06005855  0.06150580  0.03967240  0.04286297  0.01901156  0.01757284  0.01901828  0.01902846  0.02050961  0.01780882  0.01757284  0.01756627  0.02046471  0.02196439  0.01754969  0.02046471  0.01756627  0.01899740  0.01608521  0.02623021  0.01463548  0.01463548  0.01463548  0.01093004  0.01171996  0.00000000  0.00000000  0.00585828  0.01028791  0.01028791  0.00587014  0.00733426  0.01470700  0.00879765  0.01757706  0.01176822  0.01028791  0.01547762  0.01465990  0.01465990  0.01427368  0.01611232  0.01465076  0.01642932  0.01315633  0.02779233  0.01906109  0.02190443  0.02405044  0.01752339  0.02044794  0.01752339  0.02435797  0.02046004
Zsd105      0.06162012  0.06005855  0.06150580  0.03967240  0.04286297  0.01901156  0.01757284  0.01901828  0.01902846  0.02050961  0.01780882  0.01757284  0.01756627  0.02046471  0.02196439  0.01754969  0.02046471  0.01756627  0.01899740  0.01608521  0.02623021  0.01463548  0.01463548  0.01463548  0.01093004  0.01171996  0.00000000  0.00000000  0.00585828  0.01028791  0.01028791  0.00587014  0.00733426  0.01470700  0.00879765  0.01757706  0.01176822  0.01028791  0.01547762  0.01465990  0.01465990  0.01427368  0.01611232  0.01465076  0.01642932  0.01315633  0.02779233  0.01906109  0.02190443  0.02405044  0.01752339  0.02044794  0.01752339  0.02435797  0.02046004
Zsd202      0.06147406  0.05991418  0.06136129  0.03664528  0.03984351  0.01888424  0.01748641  0.01893193  0.01894140  0.02039601  0.01772581  0.01748641  0.01747997  0.02039571  0.02189310  0.01744933  0.02039571  0.01747997  0.02037892  0.01598435  0.02613828  0.01453561  0.01453561  0.01453561  0.01088647  0.00875310  0.00585828  0.00585828  0.00000000  0.00731575  0.00731575  0.00583596  0.00728863  0.01464862  0.00880111  0.01748035  0.00877348  0.00731575  0.01538731  0.01459751  0.01459751  0.01430482  0.01602654  0.01453860  0.01636886  0.01305695  0.02765114  0.01894762  0.02035644  0.02401273  0.01742311  0.02037905  0.01742311  0.02436256  0.02038452
Zsd203      0.06301578  0.06441828  0.06586784  0.03815469  0.04133828  0.01750897  0.01608173  0.01752953  0.01753239  0.01900258  0.01634705  0.01608173  0.01608350  0.01896941  0.02046570  0.01606476  0.01896941  0.01608350  0.01897925  0.01459112  0.02766265  0.01607088  0.01607088  0.01607088  0.01082478  0.01023256  0.01028791  0.01028791  0.00731575  0.00000000  0.00292398  0.00732950  0.00877949  0.01613780  0.00733380  0.01605910  0.00730994  0.00584795  0.01385579  0.01315233  0.01315233  0.01290808  0.01461596  0.01607091  0.01801668  0.01459681  0.02626875  0.01755184  0.01899076  0.02097865  0.01603890  0.01896106  0.01603890  0.02302125  0.01897176
Zsd204      0.06301578  0.06441828  0.06586784  0.03815469  0.04133828  0.01750897  0.01608173  0.01752953  0.01753239  0.01900258  0.01634705  0.01608173  0.01608350  0.01896941  0.02046570  0.01606476  0.01896941  0.01608350  0.01897925  0.01459112  0.02473397  0.01607088  0.01607088  0.01607088  0.01082478  0.01023256  0.01028791  0.01028791  0.00731575  0.00292398  0.00000000  0.00732950  0.00877949  0.01613780  0.00733380  0.01605910  0.00730994  0.00584795  0.01385579  0.01315233  0.01315233  0.01290808  0.01461596  0.01607091  0.01801668  0.01459681  0.02626875  0.01755184  0.01899076  0.02270409  0.01603890  0.01896106  0.01603890  0.02302125  0.01897176
Zsd206      0.05868215  0.05712191  0.05856728  0.03374808  0.03691022  0.01314878  0.01169762  0.01314107  0.01315744  0.01463083  0.01184968  0.01169762  0.01169947  0.01459715  0.01608276  0.01168841  0.01459715  0.01169947  0.01462055  0.01023218  0.02037673  0.00877223  0.00877223  0.00877223  0.00470429  0.00584446  0.00587014  0.00587014  0.00583596  0.00732950  0.00732950  0.00000000  0.00146199  0.00882341  0.00587014  0.01171141  0.00880785  0.00441405  0.00927555  0.00877444  0.00877444  0.00786631  0.01022516  0.00877625  0.01044425  0.00728903  0.02190998  0.01318425  0.01602706  0.01759439  0.01166223  0.01458880  0.01166223  0.01784533  0.01458630
Zsd302      0.06010614  0.05855716  0.06000482  0.03520469  0.03836559  0.01460600  0.01315298  0.01459864  0.01460813  0.01461770  0.01335465  0.01315298  0.01315895  0.01605243  0.01754061  0.01314997  0.01605243  0.01315895  0.01606679  0.01168488  0.02181723  0.01023637  0.01023637  0.01023637  0.00469748  0.00729927  0.00733426  0.00733426  0.00728863  0.00877949  0.00877949  0.00146199  0.00000000  0.01028768  0.00733426  0.01316033  0.01025306  0.00585979  0.01079849  0.01022442  0.01022442  0.00955701  0.01168562  0.01023854  0.01199608  0.00875814  0.02335993  0.01463495  0.01750965  0.01936518  0.01312407  0.01604828  0.01312407  0.01959040  0.01604849
Zsd307      0.06618560  0.06463072  0.06607929  0.04122121  0.04436578  0.02204401  0.02056311  0.02200953  0.02201860  0.02350208  0.02099091  0.02056311  0.02058348  0.02346257  0.02495312  0.02058515  0.02346257  0.02058348  0.02347982  0.01911401  0.02924951  0.01766480  0.01766480  0.01766480  0.01361428  0.01465718  0.01470700  0.01470700  0.01464862  0.01613780  0.01613780  0.00882341  0.01028768  0.00000000  0.01470101  0.02055265  0.01762436  0.01321174  0.01699964  0.01757299  0.01757299  0.01806665  0.01907802  0.01765783  0.01985699  0.01618147  0.03078685  0.02205251  0.02507316  0.02831610  0.02055456  0.02347315  0.02055456  0.02843277  0.02345906
Zsd309      0.06162024  0.06303512  0.06448261  0.03966901  0.03990400  0.01609148  0.01464565  0.01609138  0.01610105  0.01758295  0.01488811  0.01464565  0.01464948  0.01754047  0.01903461  0.01462871  0.01754047  0.01464948  0.01756656  0.01316400  0.02625099  0.01465545  0.01465545  0.01465545  0.01075809  0.01171996  0.00879765  0.00879765  0.00880111  0.00733380  0.00733380  0.00587014  0.00733426  0.01470101  0.00000000  0.01463638  0.00881421  0.00733380  0.01234736  0.01170319  0.01170319  0.01120523  0.01316037  0.01467091  0.01658566  0.01317659  0.02486613  0.01613429  0.01901729  0.02112925  0.01460289  0.01753418  0.01460289  0.02130570  0.01753597
Zsd310      0.06205443  0.06344168  0.06487707  0.04189901  0.04632736  0.01293103  0.01293103  0.01436782  0.01436782  0.01580460  0.01172606  0.01293103  0.01293680  0.01581784  0.01728545  0.01149425  0.01581784  0.01293680  0.01293103  0.01293103  0.02591375  0.01436782  0.01436782  0.01436782  0.01386233  0.01751826  0.01757706  0.01757706  0.01748035  0.01605910  0.01605910  0.01171141  0.01316033  0.02055265  0.01463638  0.00000000  0.01750983  0.01314021  0.01537958  0.01460981  0.01460981  0.01459273  0.00433102  0.01292474  0.01038242  0.01005747  0.02298851  0.01436782  0.01591606  0.01775882  0.01149425  0.01581362  0.01149425  0.01818866  0.01581122
Zse203      0.06447612  0.06587277  0.06732217  0.03963190  0.04283359  0.01894576  0.01753246  0.01898026  0.01898299  0.02045318  0.01777962  0.01753246  0.01753215  0.02042183  0.02192404  0.01750154  0.02042183  0.01753215  0.02042984  0.01602791  0.02909943  0.01750766  0.01750766  0.01750766  0.01397913  0.01169241  0.01176822  0.01176822  0.00877348  0.00730994  0.00730994  0.00880785  0.01025306  0.01762436  0.00881421  0.01750983  0.00000000  0.00730994  0.01540478  0.01461218  0.01461218  0.01431728  0.01606655  0.01751956  0.01940885  0.01603360  0.02771921  0.01900257  0.02039967  0.02242341  0.01747568  0.02041140  0.01747568  0.02441213  0.02042406
Zse252      0.06006759  0.06147651  0.06292602  0.03520834  0.03837959  0.01459760  0.01316311  0.01461079  0.01461391  0.01608383  0.01337684  0.01316311  0.01316286  0.01604658  0.01753647  0.01315388  0.01604658  0.01316286  0.01606036  0.01168024  0.02474096  0.01315999  0.01315999  0.01315999  0.00922778  0.00731285  0.01028791  0.01028791  0.00731575  0.00584795  0.00584795  0.00441405  0.00585979  0.01321174  0.00733380  0.01314021  0.00730994  0.00000000  0.01078849  0.01023262  0.01023262  0.00967688  0.01168651  0.01314995  0.01501514  0.01168561  0.02334985  0.01463310  0.01605755  0.01945132  0.01312769  0.01603613  0.01312769  0.01972183  0.01604892
Zse303      0.06320108  0.06469018  0.06621191  0.04163466  0.04492365  0.01539257  0.01543831  0.01695553  0.01696150  0.01697898  0.01539621  0.01543831  0.01545547  0.01846739  0.01998327  0.01544835  0.01846739  0.01545547  0.01847255  0.01389311  0.02461034  0.01544672  0.01544672  0.01544672  0.01299931  0.01540123  0.01547762  0.01547762  0.01538731  0.01385579  0.01385579  0.00927555  0.01079849  0.01699964  0.01234736  0.01537958  0.01540478  0.01078849  0.00000000  0.00000000  0.00000000  0.00871562  0.01388978  0.01389829  0.01713501  0.01389381  0.02614124  0.01698920  0.01989918  0.02197081  0.01541159  0.01847411  0.01541159  0.02290626  0.01846559
Zse519      0.06009597  0.06149733  0.06294750  0.03961160  0.04276093  0.01608367  0.01463552  0.01608368  0.01608610  0.01755050  0.01492116  0.01463552  0.01465179  0.01753084  0.01901992  0.01464494  0.01753084  0.01465179  0.01752735  0.01317109  0.02624580  0.01464451  0.01464451  0.01464451  0.01229599  0.01461122  0.01465990  0.01465990  0.01459751  0.01315233  0.01315233  0.00877444  0.01022442  0.01757299  0.01170319  0.01460981  0.01461218  0.01023262  0.00000000  0.00000000  0.00000000  0.00824169  0.01317717  0.01462702  0.01661147  0.01317135  0.02481066  0.01609936  0.01906194  0.02125452  0.01461982  0.01753715  0.01461982  0.02161694  0.01752693
Zse535      0.06009597  0.06149733  0.06294750  0.03961160  0.04276093  0.01608367  0.01463552  0.01608368  0.01608610  0.01755050  0.01492116  0.01463552  0.01465179  0.01753084  0.01901992  0.01464494  0.01753084  0.01465179  0.01752735  0.01317109  0.02624580  0.01464451  0.01464451  0.01464451  0.01229599  0.01461122  0.01465990  0.01465990  0.01459751  0.01315233  0.01315233  0.00877444  0.01022442  0.01757299  0.01170319  0.01460981  0.01461218  0.01023262  0.00000000  0.00000000  0.00000000  0.00824169  0.01317717  0.01462702  0.01661147  0.01317135  0.02481066  0.01609936  0.01906194  0.02125452  0.01461982  0.01753715  0.01461982  0.02161694  0.01752693
Zse543      0.06700172  0.06856538  0.07023481  0.04305424  0.04663752  0.01600657  0.01424203  0.01594097  0.01593295  0.01753735  0.01472168  0.01424203  0.01425391  0.01779625  0.01951468  0.01424174  0.01779625  0.01425391  0.01770760  0.01270408  0.02447338  0.01433014  0.01433014  0.01433014  0.01374345  0.01451353  0.01427368  0.01427368  0.01430482  0.01290808  0.01290808  0.00786631  0.00955701  0.01806665  0.01120523  0.01459273  0.01431728  0.00967688  0.00871562  0.00824169  0.00824169  0.00000000  0.01291738  0.01115952  0.01637863  0.00955970  0.02591481  0.01584607  0.01957504  0.02021716  0.01440279  0.01779693  0.01440279  0.01970862  0.01776763
Zse205      0.06069992  0.06208855  0.06352402  0.04050523  0.04493410  0.01150482  0.01149425  0.01294160  0.01293103  0.01436782  0.01028050  0.01149425  0.01150816  0.01439150  0.01585925  0.01005747  0.01439150  0.01150816  0.01151523  0.01149425  0.02452882  0.01294168  0.01294168  0.01294168  0.01232629  0.01606447  0.01611232  0.01611232  0.01602654  0.01461596  0.01461596  0.01022516  0.01168562  0.01907802  0.01316037  0.00433102  0.01606655  0.01168651  0.01388978  0.01317717  0.01317717  0.01291738  0.00000000  0.01150686  0.00893588  0.00863133  0.02157285  0.01293103  0.01448747  0.01622920  0.01006804  0.01439548  0.01006804  0.01652558  0.01437438
Zse254      0.06340691  0.06189863  0.06333815  0.03758583  0.03913874  0.01149616  0.01149002  0.01293088  0.01292474  0.01437173  0.00877402  0.01149002  0.01147776  0.01439758  0.01586935  0.01004917  0.01439758  0.01147776  0.01437173  0.01148389  0.02154990  0.01004917  0.01004917  0.01004917  0.01089010  0.01458902  0.01465076  0.01465076  0.01453860  0.01607091  0.01607091  0.00877625  0.01023854  0.01765783  0.01467091  0.01292474  0.01751956  0.01314995  0.01389829  0.01462702  0.01462702  0.01115952  0.01150686  0.00000000  0.00737557  0.00286944  0.02155759  0.01293088  0.01441530  0.01436499  0.01005530  0.01437305  0.01005530  0.01620936  0.01439725
Zse515      0.06560940  0.06404638  0.06556458  0.03906331  0.04372319  0.00888102  0.00892645  0.01042159  0.01044641  0.01039750  0.00740718  0.00892645  0.00891377  0.01201019  0.01356378  0.00739832  0.01201019  0.00891377  0.01189611  0.00892004  0.02087505  0.01031886  0.01031886  0.01031886  0.01269647  0.01649072  0.01642932  0.01642932  0.01636886  0.01801668  0.01801668  0.01044425  0.01199608  0.01985699  0.01658566  0.01038242  0.01940885  0.01501514  0.01713501  0.01661147  0.01661147  0.01637863  0.00893588  0.00737557  0.00000000  0.00586334  0.01938459  0.01038070  0.01187843  0.01301104  0.00742691  0.01198521  0.00742691  0.01335119  0.01203699
Zse517      0.06054090  0.05902494  0.06046030  0.03467288  0.03910073  0.00862069  0.00862069  0.01005747  0.01005747  0.01149425  0.00729220  0.00862069  0.00862656  0.01151376  0.01298124  0.00718391  0.01151376  0.00862656  0.01149425  0.00862069  0.01868880  0.00718391  0.00718391  0.00718391  0.00932848  0.01311477  0.01315633  0.01315633  0.01305695  0.01459681  0.01459681  0.00728903  0.00875814  0.01618147  0.01317659  0.01005747  0.01603360  0.01168561  0.01389381  0.01317135  0.01317135  0.00955970  0.00863133  0.00286944  0.00586334  0.00000000  0.01867816  0.01005747  0.01151570  0.01259049  0.00718391  0.01150955  0.00718391  0.01289141  0.01150726
Zsi101      0.07354127  0.07490989  0.07634560  0.04477888  0.04920827  0.01580460  0.01005747  0.01149425  0.01149425  0.01293103  0.01467620  0.01005747  0.01006736  0.01582419  0.01728585  0.01436782  0.01582419  0.01006736  0.01867816  0.01580460  0.03164089  0.02011494  0.02011494  0.02011494  0.02450606  0.02770302  0.02779233  0.02779233  0.02765114  0.02626875  0.02626875  0.02190998  0.02335993  0.03078685  0.02486613  0.02298851  0.02771921  0.02334985  0.02614124  0.02481066  0.02481066  0.02591481  0.02157285  0.02155759  0.01938459  0.01867816  0.00000000  0.01149425  0.01883125  0.01808887  0.01436782  0.01582612  0.01436782  0.02153329  0.01581766
Zsi103      0.06486848  0.06623852  0.06767399  0.03900284  0.04343688  0.00718391  0.00143678  0.00287356  0.00287356  0.00431034  0.00585268  0.00143678  0.00144080  0.00719697  0.00865831  0.00574713  0.00719697  0.00144080  0.01005747  0.00718391  0.02299915  0.01149425  0.01149425  0.01149425  0.01552345  0.01899203  0.01906109  0.01906109  0.01894762  0.01755184  0.01755184  0.01318425  0.01463495  0.02205251  0.01613429  0.01436782  0.01900257  0.01463310  0.01698920  0.01609936  0.01609936  0.01584607  0.01293103  0.01293088  0.01038070  0.01005747  0.01149425  0.00000000  0.01008564  0.01110141  0.00574713  0.00719280  0.00574713  0.01130371  0.00719044
Zsi105      0.06691823  0.06829556  0.06975580  0.04231016  0.04681218  0.00574713  0.00864886  0.01010693  0.01011327  0.01155005  0.00437402  0.00864886  0.00865469  0.01160426  0.01309204  0.00718391  0.01160426  0.00865469  0.00866972  0.00864886  0.02756001  0.01585478  0.01585478  0.01585478  0.01835542  0.02043588  0.02190443  0.02190443  0.02035644  0.01899076  0.01899076  0.01602706  0.01750965  0.02507316  0.01901729  0.01591606  0.02039967  0.01605755  0.01989918  0.01906194  0.01906194  0.01957504  0.01448747  0.01441530  0.01187843  0.01151570  0.01883125  0.01008564  0.00000000  0.00983262  0.00431034  0.01159993  0.00431034  0.01018825  0.01160269
Zsi107      0.07527658  0.07681083  0.07852843  0.04971293  0.05490459  0.00627443  0.00952177  0.01119122  0.01127369  0.01109872  0.00472222  0.00952177  0.00952758  0.01315152  0.01491276  0.00776250  0.01315152  0.00952758  0.00969742  0.00952189  0.02934569  0.01742407  0.01742407  0.01742407  0.02050677  0.02430321  0.02405044  0.02405044  0.02401273  0.02097865  0.02270409  0.01759439  0.01936518  0.02831610  0.02112925  0.01775882  0.02242341  0.01945132  0.02197081  0.02125452  0.02125452  0.02021716  0.01622920  0.01436499  0.01301104  0.01259049  0.01808887  0.01110141  0.00983262  0.00000000  0.00469566  0.01314581  0.00469566  0.00578495  0.01320860
Zsi201      0.06200161  0.06337762  0.06481303  0.03900041  0.04343446  0.00143678  0.00431034  0.00574713  0.00574713  0.00718391  0.00000000  0.00431034  0.00431632  0.00719047  0.00865181  0.00287356  0.00719047  0.00431632  0.00431034  0.00431034  0.02300964  0.01149425  0.01149425  0.01149425  0.01387024  0.01748118  0.01752339  0.01752339  0.01742311  0.01603890  0.01603890  0.01166223  0.01312407  0.02055456  0.01460289  0.01149425  0.01747568  0.01312769  0.01541159  0.01461982  0.01461982  0.01440279  0.01006804  0.01005530  0.00742691  0.00718391  0.01436782  0.00574713  0.00431034  0.00469566  0.00000000  0.00718631  0.00000000  0.00493035  0.00718391
Zsi202      0.06636129  0.06774668  0.06918636  0.04047289  0.04492077  0.00863368  0.00574543  0.00718631  0.00718018  0.00863368  0.00736782  0.00574543  0.00574543  0.00000000  0.00144917  0.00718015  0.00000000  0.00574543  0.01150934  0.00861490  0.02732553  0.01581380  0.01581380  0.01581380  0.01679386  0.02040582  0.02044794  0.02044794  0.02037905  0.01896106  0.01896106  0.01458880  0.01604828  0.02347315  0.01753418  0.01581362  0.02041140  0.01603613  0.01847411  0.01753715  0.01753715  0.01779693  0.01439548  0.01437305  0.01198521  0.01150955  0.01582612  0.00719280  0.01159993  0.01314581  0.00718631  0.00000000  0.00718631  0.01167564  0.00287973
Zsi205      0.06200161  0.06337762  0.06481303  0.03900041  0.04343446  0.00143678  0.00431034  0.00574713  0.00574713  0.00718391  0.00000000  0.00431034  0.00431632  0.00719047  0.00865181  0.00287356  0.00719047  0.00431632  0.00431034  0.00431034  0.02300964  0.01149425  0.01149425  0.01149425  0.01387024  0.01748118  0.01752339  0.01752339  0.01742311  0.01603890  0.01603890  0.01166223  0.01312407  0.02055456  0.01460289  0.01149425  0.01747568  0.01312769  0.01541159  0.01461982  0.01461982  0.01440279  0.01006804  0.01005530  0.00742691  0.00718391  0.01436782  0.00574713  0.00431034  0.00469566  0.00000000  0.00718631  0.00000000  0.00493035  0.00718391
Zsi206      0.07587969  0.07743179  0.07912734  0.05004565  0.05518479  0.00652437  0.00970894  0.01143635  0.01143769  0.01303160  0.00504701  0.00970894  0.00970787  0.01168592  0.01344557  0.00797422  0.01168592  0.00970787  0.00998150  0.00970981  0.02636220  0.01768170  0.01768170  0.01768170  0.02100480  0.02463793  0.02435797  0.02435797  0.02436256  0.02302125  0.02302125  0.01784533  0.01959040  0.02843277  0.02130570  0.01818866  0.02441213  0.01972183  0.02290626  0.02161694  0.02161694  0.01970862  0.01652558  0.01620936  0.01335119  0.01289141  0.02153329  0.01130371  0.01018825  0.00578495  0.00493035  0.01167564  0.00493035  0.00000000  0.01168366
Zsi208      0.06634063  0.06772224  0.06915790  0.03755639  0.04198587  0.00862722  0.00574713  0.00718391  0.00718391  0.00862722  0.00737332  0.00574713  0.00576320  0.00287770  0.00432278  0.00718391  0.00287770  0.00576320  0.01150081  0.00862069  0.02732292  0.01581766  0.01581766  0.01581766  0.01532619  0.02041198  0.02046004  0.02046004  0.02038452  0.01897176  0.01897176  0.01458630  0.01604849  0.02345906  0.01753597  0.01581122  0.02042406  0.01604892  0.01846559  0.01752693  0.01752693  0.01776763  0.01437438  0.01439725  0.01203699  0.01150726  0.01581766  0.00719044  0.01160269  0.01320860  0.00718391  0.00287973  0.00718391  0.01168366  0.00000000
