# Supplementary material for: General functions to transform associate data to host data, and their use in phylogenetic inference from sequences with intra-individual variability
Source: BMC Evol Biol. 2008 Mar 18;8:86. doi: 10.1186/1471-2148-8-86 (PMC2291458; doi:10.1186/1471-2148-8-86)
Supplement: Additional file 4 — Individual Delta values. This lists the iDV inferred from FRQ, MIN, MOD and PBC distances using a threshold of 3 and treating gaps as missing character states, as well as iDV inferred from p distances between the cloned sequences, also treating gaps as missing character states. A readme file that describes the files contained in the archive is included. [file 1471-2148-8-86-S4.zip › Goeker_Grimm_Supp_Mat_4/Zelkova.FRQ.dlt]

Taxon	QE	DV	EV	AMQ	RMQ	AMR	RMR
GZsd3	120	1.12407E-01	1.12407E-01	2.33233E-03	2.72888E-02	4.15213E-02	4.85808E-01
GZsd2	120	1.13758E-01	1.13758E-01	2.57041E-03	3.00743E-02	4.33633E-02	5.07361E-01
GZab2	120	1.22523E-01	1.22523E-01	2.26334E-03	2.64815E-02	3.99125E-02	4.66985E-01
GZab1	120	1.26481E-01	1.26481E-01	2.24095E-03	2.62196E-02	4.01359E-02	4.69599E-01
GZse2	120	1.36456E-01	1.36456E-01	3.01868E-03	3.53192E-02	3.68144E-02	4.30737E-01
GZse5	120	1.41885E-01	1.41885E-01	2.66498E-03	3.11808E-02	3.30999E-02	3.87276E-01
GZsi2	120	1.51973E-01	1.51973E-01	2.89540E-03	3.38768E-02	3.80707E-02	4.45435E-01
GZsd1	120	1.54917E-01	1.54917E-01	3.43067E-03	4.01396E-02	4.34604E-02	5.08497E-01
GZsi1	120	1.67290E-01	1.67290E-01	2.56005E-03	2.99532E-02	3.72184E-02	4.35463E-01
GZab3	120	1.70593E-01	1.70593E-01	2.97851E-03	3.48492E-02	3.76687E-02	4.40732E-01
GZcp2	120	1.82333E-01	1.82333E-01	4.05691E-03	4.74667E-02	3.28845E-02	3.84756E-01
