# Supplementary material for: General functions to transform associate data to host data, and their use in phylogenetic inference from sequences with intra-individual variability
Source: BMC Evol Biol. 2008 Mar 18;8:86. doi: 10.1186/1471-2148-8-86 (PMC2291458; doi:10.1186/1471-2148-8-86)
Supplement: Additional file 4 — Individual Delta values. This lists the iDV inferred from FRQ, MIN, MOD and PBC distances using a threshold of 3 and treating gaps as missing character states, as well as iDV inferred from p distances between the cloned sequences, also treating gaps as missing character states. A readme file that describes the files contained in the archive is included. [file 1471-2148-8-86-S4.zip › Goeker_Grimm_Supp_Mat_4/Zelkova.MIN.dlt]

Taxon	QE	DV	EV	AMQ	RMQ	AMR	RMR
GZsd3	120	2.00951E-01	2.00951E-01	1.08127E-03	6.99583E-02	1.06874E-02	6.91479E-01
GZab2	120	2.19421E-01	2.69421E-01	1.04359E-03	6.75207E-02	9.34503E-03	6.04625E-01
GZsd2	120	2.22363E-01	2.39030E-01	9.72960E-04	6.29507E-02	1.03544E-02	6.69929E-01
GZab1	120	2.31425E-01	2.64759E-01	7.75660E-04	5.01854E-02	9.37681E-03	6.06682E-01
GZsd1	120	2.40176E-01	2.56842E-01	1.03445E-03	6.69295E-02	1.00766E-02	6.51959E-01
GZcp2	120	2.46466E-01	2.54800E-01	1.22880E-03	7.95035E-02	8.17149E-03	5.28697E-01
GZab3	120	2.48417E-01	2.98417E-01	8.54586E-04	5.52919E-02	9.55078E-03	6.17937E-01
GZse2	120	2.52222E-01	2.52222E-01	1.60585E-03	1.03899E-01	9.76584E-03	6.31852E-01
GZsi1	120	2.62088E-01	2.70421E-01	9.15524E-04	5.92346E-02	9.35824E-03	6.05480E-01
GZse5	120	2.66273E-01	2.66273E-01	1.27240E-03	8.23244E-02	8.46000E-03	5.47364E-01
GZsi2	120	2.86208E-01	3.02874E-01	1.33571E-03	8.64206E-02	9.24975E-03	5.98461E-01
