# Supplementary material for: General functions to transform associate data to host data, and their use in phylogenetic inference from sequences with intra-individual variability
Source: BMC Evol Biol. 2008 Mar 18;8:86. doi: 10.1186/1471-2148-8-86 (PMC2291458; doi:10.1186/1471-2148-8-86)
Supplement: Additional file 4 — Individual Delta values. This lists the iDV inferred from FRQ, MIN, MOD and PBC distances using a threshold of 3 and treating gaps as missing character states, as well as iDV inferred from p distances between the cloned sequences, also treating gaps as missing character states. A readme file that describes the files contained in the archive is included. [file 1471-2148-8-86-S4.zip › Goeker_Grimm_Supp_Mat_4/Zelkova.MOD.dlt]

Taxon	QE	DV	EV	AMQ	RMQ	AMR	RMR
GZsd2	120	1.90109E-01	1.90109E-01	1.06371E-03	6.06088E-02	1.05144E-02	5.99096E-01
GZab1	120	1.95554E-01	1.95554E-01	9.45211E-04	5.38569E-02	9.99548E-03	5.69530E-01
GZab2	120	1.95554E-01	1.95554E-01	9.45211E-04	5.38569E-02	9.99548E-03	5.69530E-01
GZsd1	120	2.03381E-01	2.03381E-01	1.22293E-03	6.96811E-02	1.08501E-02	6.18224E-01
GZsd3	120	2.19476E-01	2.19476E-01	1.28660E-03	7.33090E-02	1.14516E-02	6.52496E-01
GZse5	120	2.28158E-01	2.28158E-01	1.10406E-03	6.29082E-02	8.86299E-03	5.05002E-01
GZsi1	120	2.49482E-01	2.49482E-01	1.07320E-03	6.11496E-02	9.64612E-03	5.49624E-01
GZcp2	120	2.64945E-01	2.64945E-01	1.64914E-03	9.39661E-02	8.43123E-03	4.80401E-01
GZsi2	120	2.71809E-01	2.71809E-01	1.22140E-03	6.95938E-02	9.22088E-03	5.25394E-01
GZab3	120	2.75021E-01	2.75021E-01	1.10849E-03	6.31605E-02	9.39360E-03	5.35236E-01
GZse2	120	3.00287E-01	3.00287E-01	1.58458E-03	9.02872E-02	8.72685E-03	4.97245E-01
