# Supplementary material for: General functions to transform associate data to host data, and their use in phylogenetic inference from sequences with intra-individual variability
Source: BMC Evol Biol. 2008 Mar 18;8:86. doi: 10.1186/1471-2148-8-86 (PMC2291458; doi:10.1186/1471-2148-8-86)
Supplement: Additional file 4 — Individual Delta values. This lists the iDV inferred from FRQ, MIN, MOD and PBC distances using a threshold of 3 and treating gaps as missing character states, as well as iDV inferred from p distances between the cloned sequences, also treating gaps as missing character states. A readme file that describes the files contained in the archive is included. [file 1471-2148-8-86-S4.zip › Goeker_Grimm_Supp_Mat_4/Zelkova.PBC.dlt]

Taxon	QE	DV	EV	AMQ	RMQ	AMR	RMR
GZsd3	120	1.44188E-01	1.44188E-01	5.58775E-04	2.93329E-02	9.30828E-03	4.88639E-01
GZsd2	120	1.47187E-01	1.47187E-01	6.31310E-04	3.31407E-02	9.83819E-03	5.16457E-01
GZse2	120	1.60137E-01	1.60137E-01	7.42833E-04	3.89951E-02	8.58994E-03	4.50930E-01
GZse5	120	1.67378E-01	1.67378E-01	6.25489E-04	3.28351E-02	7.52790E-03	3.95178E-01
GZab2	120	1.71528E-01	1.71528E-01	5.00869E-04	2.62932E-02	8.75621E-03	4.59658E-01
GZab1	120	1.71773E-01	1.71773E-01	5.08303E-04	2.66834E-02	8.70217E-03	4.56821E-01
GZsi1	120	1.76185E-01	1.76185E-01	5.01191E-04	2.63100E-02	8.65301E-03	4.54241E-01
GZsd1	120	1.78232E-01	1.78232E-01	7.64666E-04	4.01412E-02	9.62222E-03	5.05120E-01
GZsi2	120	1.94873E-01	1.94873E-01	7.16601E-04	3.76181E-02	8.50147E-03	4.46285E-01
GZab3	120	1.98956E-01	1.98956E-01	5.64778E-04	2.96481E-02	8.59741E-03	4.51322E-01
GZcp2	120	2.37488E-01	2.37488E-01	1.09318E-03	5.73864E-02	7.59300E-03	3.98595E-01
