# Supplementary material for: General functions to transform associate data to host data, and their use in phylogenetic inference from sequences with intra-individual variability
Source: BMC Evol Biol. 2008 Mar 18;8:86. doi: 10.1186/1471-2148-8-86 (PMC2291458; doi:10.1186/1471-2148-8-86)
Supplement: Additional file 5 — Morphological characters coded for Acer section Acer. Morphological characters listed for Acer section Acer in [9], Table 2, and coding used for this study. [file 1471-2148-8-86-S5.xls]

## Sheet: Grimm&al, 2007,table 2
Supplementary Table 1. Morphological characters listed for Acer section Acer in [9], table 2, and coding used for this study.
												Abaxial leaf surface										Adaxial		Reproductive structures
Group	Taxon	Leaf texture	#1	Leaf size	#2	No. of leaf lobes	#3	Lobe shape	#4	Margin of lobes	#5	Lower leaf surface pubescent	#6	Pocket domatia	#7	Presence of papillae	#8	Presence of wax glaucosity	#9	Size of stomata (um)	#10	Anticlines of adaxial epidermis	#11	Flower colourd	#12	Flowers apetalous	#13	Infruct- escence	#14	Infruct- escence orientation	#15
A0	Acer caesium Wall.	Deciduous	0	Large	0	5	0	Elongate triangular	0	Crenate/ serrate	0	No	0	Primary and secondary axils	0	Numerous prominent	0	Everywhere	0	17-22	0	Polygonal	0	Greenish-white	0	No	0	Long panicles (thyrse-like)	0	Erect	0
A1	A. heldreichii Orph.	Deciduous	0	Large	0	5	0	Narrow elliptic to rhombic-obtrullate	{25}	Coarsely crenate/serrate	1	No	0	Primary and secondary axils	0	Prominet ring around guard cells	1	Everywhere except on guard cells	1	23-37 (20-33)	1	Polygonal	0	Yellow	1	No	0	Short panicles (thyrse-like)	1	Erect	0
A1	A. trautvetteri Medv.	Deciduous	0	Large	0	5	0	Oblong to obtrullate	{45}	Coarsely crenate/serrate	1	No	0	Primary and secondary axils	0	Prominet ring around guard cells	1	Everywhere except on guard cells	1	24-39 (22-39)	1	Polygonal	0	Yellow	1	No	0	Short panicles (thyrse-like)	1	Erect	0
A1	A. velutinum Boiss.	Deciduous	0	Large	0	5	0	Elongate triangular to broad elliptic	{01}	Crenate/ serrate to coarsely crenate/serrate	{01}	Yes	1	Primary and secondary axils	0	Prominet ring around guard cells	1	Everywhere except on guard cells	1	25-34	1	Polygonal	0	Yellow-green	0	No	0	Short panicles (thyrse-like)	1	Erect	0
A2	A. pseudoplatanus L.	Deciduous	0	Large	0	5	0	Broad elliptic to oblong	{14}	Crenate/ serrate	0	No	0	Primary and secondary axils	0	Prominet ring around guard cells	1	Everywhere except on guard cells	1	24-40 (20-31)	1	Polygonal	0	Yellow-green	0	No	0	Long panicles (thyrse-like)	0	Pendulous	1
B1	A. obtusifolium Sipth. et Smith	Evergreen	1	Small	1	1-3	{12}	Broad triangular	3	Entire or with minute teeth	2	No	0	Few glandular trichomes in primary axils	1	Absent	3	Absent	2	18-25 to 29	0	Polygonal	0	Greenish-yellow	0	No	0	Shortly stalked corymb	2	Erect	0
B1	A. sempervirens L.	Evergreen	1	Small	1	1-3	{12}	Broad triangular to oblong	{34}	Entire or with minute teeth	2	No	0	Glandular trichomes in primary axils	1	Absent	3	Absent	2	18-25 to 29c	0	Polygonal	0	Greenish-yellow	0	No	0	Shortly stalked corymb	2	Erect	0
B2	A. cf. monspessulanum (Bulgaria)	Deciduous	0	Small	1	3	1	Broad triangular to oblong	{34}	Entire to coarsely crenate	2	No	0	Primary and secondary axils	0	Scarcely	2	Everywhere	0	20-23	0	Undulate	1	Unknown	?	Unknown	?	Unknown	?	Unknown	?
B2	A. monspessulanum L. subsp. monspessulanum	Deciduous	0	Small	1	3	1	Broad triangular to oblong	{34}	Entire	2	No	0	Primary and secondary axils	0	Scarcely	2	Everywhere	0	18.5-23.5	0	Polygonal	0	Yellow-green	0	No	0	Subsessile umbel-like corymb	2	Erect to pendulous	2
B2	A. ibericum Bieb.	Deciduous	0	Small	1	3-5	{01}	Broad triangular to oblong	{34}	Entire to coarsely crenate/serrate	{12}	No	0	Primary axils	0	Scarcely	2	Everywhere except on guard cells	1	19-24 to 28c	0	Polygonal	0	Yellow	1	No	0	Stalked corymb	2	Erect to pendulous	2
B2	A. hyrcanum Fisch. et C. A. Mey. subsp. hyrcanum	Deciduous	0	Small	1	5	0	Oblong-rectangular to obtrullate	{45}	Entire and typically lobulate to coarsely crenate/serrate	{13}	No	0	Primary and secondary axils; distinct	0	Scarcely	2	Everywhere	0	20-23 to 27c	0	Polygonal	0	Yellow-green	0	No	0	Subsessile to stalked umbel-like corymb	2	Erect to pendulous	2
B3	A. opalus Mill.	Deciduous	0	Intermediate	{01}	5	0	Broad triangular to short oblong to roundish	{346}	Entire slightly lobed to coarsely crenate/serrate	{12}	Yes	1	Primary and secondary axils	0	Scarcely	2	Everywhere	0	18-25 to 28.5c	0	Polygonal	0	Yellow	1	No	0	Stalked umbel-like corymb	2	Erect to pendulous	2
B4	A. saccharum Marsh. s.l.	Deciduous	0	Intermediate	{01}	(3-) 5	{01}	Oblong-rectangular to obtrullate to triangular	{345}	Entire lobulate	3	Yes	1	Primary and secondary axils	0	Scarcely	2	Everywhere	0	20-25	0	Conspicu-ously undulate	1	Pale yellow	0	Yes	1	Stalked umbel-like corymb	2	Erect to pendulous	2
