# Supplementary material for: General functions to transform associate data to host data, and their use in phylogenetic inference from sequences with intra-individual variability
Source: BMC Evol Biol. 2008 Mar 18;8:86. doi: 10.1186/1471-2148-8-86 (PMC2291458; doi:10.1186/1471-2148-8-86)
Supplement: Additional file 6 — Main programs implemented in the course of the study. Contains executables for UNIX/Linux, Mac OS-X and Windows for the programs G2CEF, PBC, EUKDIS and DIST_STATS, as well as example input files corresponding to the different data formats. [file 1471-2148-8-86-S6.zip]

Archive with 20 entries (20 files):
- progs/dist_stats_linux
- progs/dist_stats_mac
- progs/dist_stats_windows.exe
- progs/eukdis_linux
- progs/eukdis_mac
- progs/eukdis_windows.exe
- progs/example.assoc
- progs/example.cpf
- progs/example_distances.epf
- progs/example_distances.phy
- progs/example_distances.tab
- progs/example.epf
- progs/example.phy
- progs/g2cef_linux
- progs/g2cef_mac
- progs/g2cef_windows.exe
- progs/pbc_linux
- progs/pbc_mac
- progs/pbc_windows.exe
- progs/readme.txt
