# Supplementary material for: General functions to transform associate data to host data, and their use in phylogenetic inference from sequences with intra-individual variability
Source: BMC Evol Biol. 2008 Mar 18;8:86. doi: 10.1186/1471-2148-8-86 (PMC2291458; doi:10.1186/1471-2148-8-86)
Supplement: Additional file 6 — Main programs implemented in the course of the study. Contains executables for UNIX/Linux, Mac OS-X and Windows for the programs G2CEF, PBC, EUKDIS and DIST_STATS, as well as example input files corresponding to the different data formats. [file 1471-2148-8-86-S6.zip › progs/example.assoc]

Alligator_sinensis	Alligator
Melanosuchus_niger	Melanosuchus
Paleosuchus_trigonatus	Paleosuchus
Alligator_mississippiensis	Alligator
Caiman_latirostris	Caiman
Paleosuchus_palpebrosus	Paleosuchus
Caiman_crocodilus	Caiman
Crocodylus_rhombifer	Crocodylus
Gavialis_gangeticus	Gavialis
Tomistoma_schlegelii	Tomistoma
