# Supplementary material for: General functions to transform associate data to host data, and their use in phylogenetic inference from sequences with intra-individual variability
Source: BMC Evol Biol. 2008 Mar 18;8:86. doi: 10.1186/1471-2148-8-86 (PMC2291458; doi:10.1186/1471-2148-8-86)
Supplement: Additional file 6 — Main programs implemented in the course of the study. Contains executables for UNIX/Linux, Mac OS-X and Windows for the programs G2CEF, PBC, EUKDIS and DIST_STATS, as well as example input files corresponding to the different data formats. [file 1471-2148-8-86-S6.zip › progs/example_distances.epf]

10
Alligator_sinensis              0.00000000  0.15112063  0.16462268  0.11875407  0.16756903  0.14746921  0.18977262  0.17328137  0.16271266  0.19089717
Melanosuchus_niger              0.15112063  0.00000000  0.15619768  0.18403250  0.07338753  0.15627785  0.08634223  0.21777385  0.21439213  0.23020126
Paleosuchus_trigonatus          0.16462268  0.15619768  0.00000000  0.16864666  0.15169109  0.04526548  0.17751600  0.21879622  0.21950176  0.22709662
Alligator_mississippiensis      0.11875407  0.18403250  0.16864666  0.00000000  0.19943829  0.17684698  0.21395425  0.18352805  0.18492587  0.18424965
Caiman_latirostris              0.16756903  0.07338753  0.15169109  0.19943829  0.00000000  0.16021422  0.05717838  0.23724321  0.22977050  0.24541144
Paleosuchus_palpebrosus         0.14746921  0.15627785  0.04526548  0.17684698  0.16021422  0.00000000  0.17802636  0.20672427  0.19959989  0.19909491
Caiman_crocodilus               0.18977262  0.08634223  0.17751600  0.21395425  0.05717838  0.17802636  0.00000000  0.22767693  0.21983790  0.24415058
Crocodylus_rhombifer            0.17328137  0.21777385  0.21879622  0.18352805  0.23724321  0.20672427  0.22767693  0.00000000  0.12615381  0.13050713
Gavialis_gangeticus             0.16271266  0.21439213  0.21950176  0.18492587  0.22977050  0.19959989  0.21983790  0.12615381  0.00000000  0.06280048
Tomistoma_schlegelii            0.19089717  0.23020126  0.22709662  0.18424965  0.24541144  0.19909491  0.24415058  0.13050713  0.06280048  0.00000000
