# Supplementary material for: General functions to transform associate data to host data, and their use in phylogenetic inference from sequences with intra-individual variability
Source: BMC Evol Biol. 2008 Mar 18;8:86. doi: 10.1186/1471-2148-8-86 (PMC2291458; doi:10.1186/1471-2148-8-86)
Supplement: Additional file 6 — Main programs implemented in the course of the study. Contains executables for UNIX/Linux, Mac OS-X and Windows for the programs G2CEF, PBC, EUKDIS and DIST_STATS, as well as example input files corresponding to the different data formats. [file 1471-2148-8-86-S6.zip › progs/example_distances.phy]

10
Alligator_  0.00000000  0.15112063  0.16462268  0.11875407  0.16756903  0.14746921  0.18977262  0.17328137  0.16271266  0.19089717
Melanosuch  0.15112063  0.00000000  0.15619768  0.18403250  0.07338753  0.15627785  0.08634223  0.21777385  0.21439213  0.23020126
Paleosuchu  0.16462268  0.15619768  0.00000000  0.16864666  0.15169109  0.04526548  0.17751600  0.21879622  0.21950176  0.22709662
Alligator_  0.11875407  0.18403250  0.16864666  0.00000000  0.19943829  0.17684698  0.21395425  0.18352805  0.18492587  0.18424965
Caiman_lat  0.16756903  0.07338753  0.15169109  0.19943829  0.00000000  0.16021422  0.05717838  0.23724321  0.22977050  0.24541144
Paleosuchu  0.14746921  0.15627785  0.04526548  0.17684698  0.16021422  0.00000000  0.17802636  0.20672427  0.19959989  0.19909491
Caiman_cro  0.18977262  0.08634223  0.17751600  0.21395425  0.05717838  0.17802636  0.00000000  0.22767693  0.21983790  0.24415058
Crocodylus  0.17328137  0.21777385  0.21879622  0.18352805  0.23724321  0.20672427  0.22767693  0.00000000  0.12615381  0.13050713
Gavialis_g  0.16271266  0.21439213  0.21950176  0.18492587  0.22977050  0.19959989  0.21983790  0.12615381  0.00000000  0.06280048
Tomistoma_  0.19089717  0.23020126  0.22709662  0.18424965  0.24541144  0.19909491  0.24415058  0.13050713  0.06280048  0.00000000
