# Supplementary material for: General functions to transform associate data to host data, and their use in phylogenetic inference from sequences with intra-individual variability
Source: BMC Evol Biol. 2008 Mar 18;8:86. doi: 10.1186/1471-2148-8-86 (PMC2291458; doi:10.1186/1471-2148-8-86)
Supplement: Additional file 6 — Main programs implemented in the course of the study. Contains executables for UNIX/Linux, Mac OS-X and Windows for the programs G2CEF, PBC, EUKDIS and DIST_STATS, as well as example input files corresponding to the different data formats. [file 1471-2148-8-86-S6.zip › progs/example_distances.tab]

	Alligator sinensis	Melanosuchus niger	Paleosuchus trigonatus	Alligator mississippiensis	Caiman latirostris	Paleosuchus palpebrosus	Caiman crocodilus	Crocodylus rhombifer	Gavialis gangeticus	Tomistoma schlegelii
Alligator sinensis	0.00000000	0.15112063	0.16462268	0.11875407	0.16756903	0.14746921	0.18977262	0.17328137	0.16271266	0.19089717
Melanosuchus niger	0.15112063	0.00000000	0.15619768	0.18403250	0.07338753	0.15627785	0.08634223	0.21777385	0.21439213	0.23020126
Paleosuchus trigonatus	0.16462268	0.15619768	0.00000000	0.16864666	0.15169109	0.04526548	0.17751600	0.21879622	0.21950176	0.22709662
Alligator mississippiensis	0.11875407	0.18403250	0.16864666	0.00000000	0.19943829	0.17684698	0.21395425	0.18352805	0.18492587	0.18424965
Caiman latirostris	0.16756903	0.07338753	0.15169109	0.19943829	0.00000000	0.16021422	0.05717838	0.23724321	0.22977050	0.24541144
Paleosuchus palpebrosus	0.14746921	0.15627785	0.04526548	0.17684698	0.16021422	0.00000000	0.17802636	0.20672427	0.19959989	0.19909491
Caiman crocodilus	0.18977262	0.08634223	0.17751600	0.21395425	0.05717838	0.17802636	0.00000000	0.22767693	0.21983790	0.24415058
Crocodylus rhombifer	0.17328137	0.21777385	0.21879622	0.18352805	0.23724321	0.20672427	0.22767693	0.00000000	0.12615381	0.13050713
Gavialis gangeticus	0.16271266	0.21439213	0.21950176	0.18492587	0.22977050	0.19959989	0.21983790	0.12615381	0.00000000	0.06280048
Tomistoma schlegelii	0.19089717	0.23020126	0.22709662	0.18424965	0.24541144	0.19909491	0.24415058	0.13050713	0.06280048	0.00000000
