# Supplementary material for: General functions to transform associate data to host data, and their use in phylogenetic inference from sequences with intra-individual variability
Source: BMC Evol Biol. 2008 Mar 18;8:86. doi: 10.1186/1471-2148-8-86 (PMC2291458; doi:10.1186/1471-2148-8-86)
Supplement: Additional file 6 — Main programs implemented in the course of the study. Contains executables for UNIX/Linux, Mac OS-X and Windows for the programs G2CEF, PBC, EUKDIS and DIST_STATS, as well as example input files corresponding to the different data formats. [file 1471-2148-8-86-S6.zip › progs/example.phy]

10 262
Alligator gacttgacggcgcttcgaacccacctagaggagcctgtcctataatcgacggtacacgattgacccgaccacctctagcc-c-ctc--------agcctgtataccgccgtcgccaagcccgtccccct-gagggagacaaaacg-agcacaatagc-ctc--ccaggctagcacgtcaggtcaaggtgcagccaatgaggtggaagagatgagctacattttct-aacacatagaaatatgcaacggagagccctgtgaaa
Melanosuchgacttgacagcacttcaaaaccacctagaggagcctgtcctataatcgaaagtacacgatccacctgaccacccctggcc-c-tcc--------agtctgtataccgccgtcgc-aagcttgtctcgct-gagagaaacaaaata-agcacaacagc-ctc--ccaggctaaaacgtcaggtcaacgtgcagccaatggggtgggaaggatgtgctacattttct-aacacatagaaataggtaacggagcgtcccatgaaa
Paleosuchugacttgacggtactttaaacccacctagaggagcctgtcctataattgaagatacacgatccacctaacccctcctagcc-t-ctc--------agtctgtataccgccgtcgc-aaacttgtcccact-gaaggaaacaaaacg-agtacaacagc-ctc--ccaggctaatacgtcaggtcaaggtgcaactaacggagcggaagagatgtgctacattttct-aaaa--tagaaatacgtaacagaacgccctatgaaa
Alligator gacttgacggcactttaaacccccctagaggagcctgtcctataatcgacagtacacgttacacccgaccacctttagcc-tactc--------agtctgtataccgccgtcgc-aagcccgtcccatttgagggaaacaaaacg-cgcgcaacagctcaa--ccgagctaacacgtcaggtcaaggtgcagccaacaaggtggaagagatgggctacattttctcaacatgtagaaatattcaacggagagccctatgaaa
Caiman latgacttgacagcacttcaaatccacctagaggagcctgtcctataatcgaaagtacacgattcacctaaccacccctagtc-taccc--------agtttgtataccgccgtcgc-aagcctgtctcgct-gagagaaacaaaatg-ggcacaacagc-ctc--ctaggctaaaacgtcaggtcaacgtgcaactaatggggtgggaaggatgtgctacattttct-aacacatagaaatacgtgacggaacgtcccgtgaaa
Paleosuchugacttgacggtacttcgaacccacctagaggagcctgtcctataattgaagatacacgattcacctaacccctccttgcc-t-ctc--------agtctgtataccgccgtcgccaaactcgtcccact-gagggaaacaaaaca-agtgcaacagc-ctc--ccaggctaatacgtcaggtcaaggtgcagctaatggagcggaagagatgtgctacattttct-aaaa--tagaaatacgtaacagaacgccctctgaaa
Caiman crogacttgacagtacttcaaatccacctagaggagcctgtcctataatcgaaagtacacgattcacctaaccacccttagtt-a-tcc--------agtttgcataccgccgtcgc-aagcttgtctcgct-gagagaaacaaaatg-agcacaatagc-ccc--ccg--ctaaaacgtcaggtcaacgcgcagctaatggggtgggaaggatgtgctacattttct-aacacatagaaatacgtgacggaacgtcccgtgaaa
Crocodylusgacttgacggtatttcgaacccacctagaggagcctgtcctataatcgacaatacacgatccacccaaccaccttttgccctaagc--------agcctgtataccgccgtcgc-aagcttagcccat--gagggacaagaacct-agcacaataactcacttctgagctagtacgtcaggtcaaggtgcagccaataagttggtagagatgggctacattttct-acaccatagaaattggtcacggagaggcctgtgaaa
Gavialis ggacttgacggtacttcgcacccacctagaggagcctgtcctataatcgacagtactcgatataccttaccaacttttgccttaaacgtc-taacagcctgtataccgccgtcgc-aaact-agccccct-gagggacaaacaatttagtacaatagcttat--ttgagctaatacgtcaggtcaaggtgcagccaatgagttggaagagatgggctacattttct-accacatagaaatatgtcacggagagccctgtgaaa
Tomistoma gacttgacggtacttcgcacccacctagaggagcctgtcctataatcgaaaacactcgatacaccctaccaacttttgccttaaactacataacagcctgtataccgccgtcgc-aaact-aaccccct-gagggacgaacagttaagtgcaacagctcat--ttgagctaatacgtcaggtcaaggtgcagccaataagttggaagagatgggctacattttct-acctcatagaaatatgtcacggagagccctgtgaaa
