# Supplementary material for: General functions to transform associate data to host data, and their use in phylogenetic inference from sequences with intra-individual variability
Source: BMC Evol Biol. 2008 Mar 18;8:86. doi: 10.1186/1471-2148-8-86 (PMC2291458; doi:10.1186/1471-2148-8-86)
Supplement: Additional file 6 — Main programs implemented in the course of the study. Contains executables for UNIX/Linux, Mac OS-X and Windows for the programs G2CEF, PBC, EUKDIS and DIST_STATS, as well as example input files corresponding to the different data formats. [file 1471-2148-8-86-S6.zip › progs/readme.txt]

#############################################
# README FILE FOR DISTANCE PROGRAMS BY M.G. #
#############################################

The following executables should be found in the same
archive:

dist_stats_<OS>
eukdis_<OS>
g2cef_<OS>
pbc_<OS>

where <OS> indicates the Operating System and is either
"linux", "mac", or "windows".


Usage:
======

When invoked with no input, each of the programs prints a
short usage message.


Input formats:
==============

Examples for file formats commonly used by the following
programs written by M. Goeker:

In any case, files need to be saved as plain text, not as
output of a text processing program such as OpenOffice or
Word. UNIX or Windows line breaks should work.


example.cpf:
------------
Data matrix in commented PHYLIP format. Just as extended
PHYLIP format, but a comment is inserted between labels
and characters. You can't export that format from PAUP*.


example.epf:
------------
Data matrix in extended PHYLIP format. This is the format
used by the RAxML program. Labels can be longer than 10 
characters, but must be separated from the characters by
whitespace. You can't really export that format from
PAUP*, but if the first 10 characters of your labels are
uniqeu and don't contain whitespace, exporting ordinary
PHYLIP format may work.


example.phy:
------------
Data matrix in ordinary PHYLIP format. This is the format
used by PHYLIP. Labels must be exactly 10 characters long
(or shorter, but padded with space up to a length of 10
characters). You can export that format from PAUP* by
entering

   export format=phylip file=outfile.phy interleave=no;

at the PAUP* prompt.


example_distances.phy:
Squared distance matrix in ordinary PHYLIP format. You can
export that format form PAUP* by entering

   savedist format=phylip file=outfile.dst triangle=both;

at the PAUP* prompt.


example_distances.epf:
---------------------
Squared distance matrix in extended PHYLIP format. Regarding
the possibility to export that format from PAUP*, compare the
comments mades above for character data.


example_distances.tab:
----------------------
Squared distance matrix in tab-separated format. You can
export that format form PAUP* by entering

   savedist format=tabtext file=outfile.dst triangle=both;

at the PAUP* prompt.


M. Goeker, 13/08/2007 + 04/09/2007
contact: support [at] goeker [dot] org
